# Supplementary material for: Geometric and energetic data from ab initio calculations of haloethene, haloimine, halomethylenephosphine, haloiminophosphine, halodiazene, halodiphosphene and halocyclopropane
Source: Data Brief. 2019 Nov 2;27:104738. doi: 10.1016/j.dib.2019.104738 (PMC6861602; doi:10.1016/j.dib.2019.104738)
Supplement: Multimedia component 5 [file mmc5.zip › CP/B3LYP/FFCPBrE.out]

Q-Chem Developer Version!
                  Welcome to Q-Chem
     A Quantum Leap Into The Future Of Chemistry


 Q-Chem 5.1, Q-Chem, Inc., Pleasanton, CA (2018)

 Yihan Shao,  Zhengting Gan,  E. Epifanovsky,  A. T. B. Gilbert,  M. Wormit,  
 J. Kussmann,  A. W. Lange,  A. Behn,  Jia Deng,  Xintian Feng,  D. Ghosh,  
 M. Goldey,  P. R. Horn,  L. D. Jacobson,  I. Kaliman,  T. Kus,  A. Landau,  
 Jie Liu,  E. I. Proynov,  R. M. Richard,  R. P. Steele,  E. J. Sundstrom,  
 H. L. Woodcock III,  P. M. Zimmerman,  D. Zuev,  B. Albrecht,  E. Alguire,  
 S. A. Baeppler,  D. Barton,  Z. Benda,  Y. A. Bernard,  E. J. Berquist,  
 K. B. Bravaya,  H. Burton,  D. Casanova,  Chun-Min Chang,  Yunqing Chen,  
 A. Chien,  K. D. Closser,  M. P. Coons,  S. Coriani,  S. Dasgupta,  
 A. L. Dempwolff,  M. Diedenhofen,  Hainam Do,  R. G. Edgar,  Po-Tung Fang,  
 S. Faraji,  S. Fatehi,  Qingguo Feng,  K. D. Fenk,  J. Fosso-Tande,  
 Qinghui Ge,  A. Ghysels,  G. Gidofalvi,  J. Gomes,  J. Gonthier,  A. Gunina,  
 D. Hait,  M. W. D. Hanson-Heine,  P. H. P. Harbach,  A. W. Hauser,  
 J. E. Herr,  E. G. Hohenstein,  Z. C. Holden,  Kerwin Hui,  B. C. Huynh,  
 T.-C. Jagau,  Hyunjun Ji,  B. Kaduk,  K. Khistyaev,  Jaehoon Kim,  
 P. Klunzinger,  K. Koh,  D. Kosenkov,  L. Koulias,  T. Kowalczyk,  
 C. M. Krauter,  A. Kunitsa,  Ka Un Lao,  A. Laurent,  K. V. Lawler,  
 Joonho Lee,  D. Lefrancois,  S. Lehtola,  D. S. Levine,  Yi-Pei Li,  
 You-Sheng Lin,  Fenglai Liu,  E. Livshits,  A. Luenser,  P. Manohar,  
 E. Mansoor,  S. F. Manzer,  Shan-Ping Mao,  Yuezhi Mao,  N. Mardirossian,  
 A. V. Marenich,  T. Markovich,  L. A. Martinez-Martinez,  S. A. Maurer,  
 N. J. Mayhall,  S. C. McKenzie,  J.-M. Mewes,  A. F. Morrison,  
 J. W. Mullinax,  K. Nanda,  T. S. Nguyen-Beck,  R. Olivares-Amaya,  
 J. A. Parkhill,  T. M. Perrine,  F. Plasser,  P. Pokhilko,  S. Prager,  
 A. Prociuk,  E. Ramos,  D. R. Rehn,  F. Rob,  M. Schneider,  N. Sergueev,  
 S. M. Sharada,  S. Sharma,  D. W. Small,  T. Stauch,  T. Stein,  
 Yu-Chuan Su,  A. J. W. Thom,  A. Tkatchenko,  T. Tsuchimochi,  N. M. Tubman,  
 L. Vogt,  M. L. Vidal,  O. Vydrov,  M. A. Watson,  J. Wenzel,  
 M. de Wergifosse,  T. A. Wesolowski,  A. White,  J. Witte,  A. Yamada,  
 Jun Yang,  K. Yao,  S. Yeganeh,  S. R. Yost,  Zhi-Qiang You,  A. Zech,  
 Igor Ying Zhang,  Xing Zhang,  Yan Zhao,  Ying Zhu,  B. R. Brooks,  
 G. K. L. Chan,  C. J. Cramer,  M. S. Gordon,  W. J. Hehre,  A. Klamt,  
 M. W. Schmidt,  C. D. Sherrill,  D. G. Truhlar,  A. Aspuru-Guzik,  R. Baer,  
 A. T. Bell,  N. A. Besley,  Jeng-Da Chai,  A. E. DePrince, III,  
 R. A. DiStasio Jr.,  A. Dreuw,  B. D. Dunietz,  T. R. Furlani,  
 Chao-Ping Hsu,  Yousung Jung,  Jing Kong,  D. S. Lambrecht,  WanZhen Liang,  
 C. Ochsenfeld,  V. A. Rassolov,  L. V. Slipchenko,  J. E. Subotnik,  
 T. Van Voorhis,  J. M. Herbert,  A. I. Krylov,  P. M. W. Gill,  M. Head-Gordon

 Contributors to earlier versions of Q-Chem not listed above: 
 R. D. Adamson,  B. Austin,  J. Baker,  G. J. O. Beran,  K. Brandhorst,  
 S. T. Brown,  E. F. C. Byrd,  A. K. Chakraborty,  C.-L. Cheng,  
 Siu Hung Chien,  D. M. Chipman,  D. L. Crittenden,  H. Dachsel,  
 R. J. Doerksen,  A. D. Dutoi,  L. Fusti-Molnar,  W. A. Goddard III,  
 A. Golubeva-Zadorozhnaya,  S. R. Gwaltney,  G. Hawkins,  A. Heyden,  
 S. Hirata,  G. Kedziora,  F. J. Keil,  C. Kelley,  Jihan Kim,  R. A. King,  
 R. Z. Khaliullin,  P. P. Korambath,  W. Kurlancheek,  A. M. Lee,  M. S. Lee,  
 S. V. Levchenko,  Ching Yeh Lin,  D. Liotard,  R. C. Lochan,  I. Lotan,  
 P. E. Maslen,  N. Nair,  D. P. O'Neill,  D. Neuhauser,  E. Neuscamman,  
 C. M. Oana,  R. Olson,  B. Peters,  R. Peverati,  P. A. Pieniazek,  
 Y. M. Rhee,  J. Ritchie,  M. A. Rohrdanz,  E. Rosta,  N. J. Russ,  
 H. F. Schaefer III,  N. E. Schultz,  N. Shenvi,  A. C. Simmonett,  A. Sodt,  
 D. Stuck,  K. S. Thanthiriwatte,  V. Vanovschi,  Tao Wang,  A. Warshel,  
 C. F. Williams,  Q. Wu,  X. Xu,  W. Zhang

 Please cite Q-Chem as follows:
 Y. Shao et al., Mol. Phys. 113, 184-215 (2015)
 DOI: 10.1080/00268976.2014.952696

 Q-Chem 5.1.2 for Intel X86 EM64T Linux

 Parts of Q-Chem use Armadillo 8.300.2 (Tropical Shenanigans).
 http://arma.sourceforge.net/

 Q-Chem begins on Mon Nov 26 11:57:07 2018  

Host: 
0

     Scratch files written to /scratch/taweetham/qchem44823//
Input Ideriv = 2
Curr. Ideriv = -1
Max.  Ideriv = 2

Checking the input file for inconsistencies... 	...done.

--------------------------------------------------------------
User input:
--------------------------------------------------------------
$molecule
0 1
C 
P 1 1.5 
Br 2 PBr 1 120. 
F 1 PF 2 120.  3 180.0
F 1 PF 2 120.  3 0.0

PH=1.44
PF=1.54
PCl=2.03
PBr=2.5
PI=2.6
$end

$rem
   job_type	optimization
   basis	6-311++g**
   method	b3lyp
$end

--------------------------------------------------------------
 ----------------------------------------------------------------
             Standard Nuclear Orientation (Angstroms)
    I     Atom           X                Y                Z
 ----------------------------------------------------------------
    1      C       1.7457595405    -0.1002405620     0.0000000000
    2      P       0.5822236335     0.8464294931    -0.0000000000
    3      Br     -1.7537901501    -0.0440982171     0.0000000000
    4      F       3.1847440312     0.4483245075    -0.0000000000
    5      F       1.5013385809    -1.6207202213     0.0000000000
 ----------------------------------------------------------------
 Molecular Point Group                 Cs    NOp =  2
 Largest Abelian Subgroup              Cs    NOp =  2
 Nuclear Repulsion Energy =   361.7515876265 hartrees
 There are       37 alpha and       37 beta electrons
 Requested basis set is 6-311++G(d,p)
 There are 50 shells and 144 basis functions

 Total QAlloc Memory Limit   2000 MB
 Mega-Array Size       188 MB
 MEM_STATIC part       192 MB
 A cutoff of  1.0D-11 yielded   1028 shell pairs
 There are      9056 function pairs (      9940 Cartesian)

 -------------------------------------------------------
 OpenMP Integral Computing Module                       
 Release: version 1.0, May 2013, Q-Chem Inc. Pittsburgh 
 -------------------------------------------------------
 Integral Job Info:
 Integral job number is                      11
 Integral operator is                         1
 short-range coefficients                     0
 long-range coefficients              100000000
 Omega coefficients                           0
 if combine SR and LR in K                    0
 Integral screening is                        0
 Integral computing path is                   2
 max size of driver memory is            800000
 size of driver memory is                593474
 size of scratch memory is             29623520
 max col of scratch BK array               1296
 max len of scratch array in speh3          155
 max len of scratch index in speh4           18
 max int batch size is                      520
 min int batch size is                       52
 fixed nKL is                                45
 max L of basis functions is                  2
 order of int derivative is                   0
 number of shells is                         50
 number of basis is                         151
 number of cartesian basis is               151
 number of contracted shell pairs          1028
 number of primitive shell pairs           2871
 maxK2 (contraction) of shell pair           36
 max number of K2 of shell pair               1
 max number of CS2 of shell pair            101
 max number of PS2 of shell pair            294
 mem total for path MDJ                  517914
 -------------------------------------------------------
 Smallest overlap matrix eigenvalue = 6.17E-04

 Scale SEOQF with 1.000000e-01/1.000000e-01/1.000000e-01

 Standard Electronic Orientation quadrupole field applied
 Nucleus-field energy     =     0.0000000113 hartrees
 Guess from superposition of atomic densities
 Warning:  Energy on first SCF cycle will be non-variational
 SAD guess density has 74.000000 electrons

 -----------------------------------------------------------------------
  General SCF calculation program by
  Eric Jon Sundstrom, Paul Horn, Yuezhi Mao, Dmitri Zuev, Alec White,
  David Stuck, Shaama M.S., Shane Yost, Joonho Lee, David Small,
  Daniel Levine, Susi Lehtola, Hugh Burton, Evgeny Epifanovsky
 -----------------------------------------------------------------------
 Exchange:     0.2000 Hartree-Fock + 0.0800 Slater + 0.7200 B88
 Correlation:  0.1900 VWN1RPA + 0.8100 LYP
 Using SG-1 standard quadrature grid
 using 4 threads for integral computing
 -------------------------------------------------------
 OpenMP Integral computing Module                
 Release: version 2.0, May 2017, Q-Chem Inc. Pleasanton 
 -------------------------------------------------------
 -------------------------------------------------------
 OpenMP BLAS3 based DFT computing Module                
 Release: version 1.0, May 2013, Q-Chem Inc. Pittsburgh 
 -------------------------------------------------------
 A restricted SCF calculation will be
 performed using DIIS
 SCF converges when DIIS error is below 1.0e-08
 ---------------------------------------
  Cycle       Energy         DIIS error
 ---------------------------------------
    1   -3153.6067956383      3.84e-02  
    2   -3153.2148366081      4.78e-03  
    3   -3153.0973325723      9.07e-03  
    4   -3153.2544580698      1.45e-03  
    5   -3153.2572862698      4.73e-04  
    6   -3153.2576445548      2.15e-04  
    7   -3153.2577402029      4.42e-05  
    8   -3153.2577433691      1.89e-05  
    9   -3153.2577441570      3.86e-06  
   10   -3153.2577441962      1.00e-06  
   11   -3153.2577441981      5.82e-07  
   12   -3153.2577441991      8.32e-08  
   13   -3153.2577441992      1.24e-08  
   14   -3153.2577441991      3.66e-09  Convergence criterion met
 ---------------------------------------
 SCF time:   CPU 19.98s  wall 7.00s 
 SCF   energy in the final basis set =    -3153.2577441991
 Total energy in the final basis set =    -3153.2577441991

 --------------------------------------------------------------
             Orbital Energies (a.u.) and Symmetries
 --------------------------------------------------------------

 Alpha MOs, Restricted
 -- Occupied --                  
-482.86  -77.13  -62.51  -56.33  -56.33  -56.33  -24.75  -24.73
  1 A'    2 A'    3 A'    4 A'    1 A"    5 A'    6 A'    7 A'                 
-10.388  -8.720  -6.635  -6.552  -6.538  -6.537  -4.798  -4.793
  8 A'    9 A'   10 A'   11 A'    2 A"   12 A'   13 A'    3 A"                 
 -4.793  -2.662  -2.659  -2.658  -2.647  -2.647  -1.237  -1.212
 14 A'   15 A'    4 A"   16 A'    5 A"   17 A'   18 A'   19 A'                 
 -0.833  -0.784  -0.608  -0.565  -0.503  -0.485  -0.458  -0.455
 20 A'   21 A'   22 A'   23 A'    6 A"   24 A'    7 A"   25 A'                 
 -0.443  -0.356  -0.345  -0.316  -0.313
 26 A'    8 A"   27 A'    9 A"   28 A'                                         
 -- Virtual --                   
 -0.170  -0.101  -0.082   0.000   0.016   0.021   0.037   0.043
 29 A'   10 A"   30 A'   31 A'   32 A'   33 A'   11 A"   34 A'                 
  0.062   0.069   0.071   0.078   0.091   0.102   0.111   0.129
 35 A'   36 A'   12 A"   37 A'   13 A"   38 A'   39 A'   40 A'                 
  0.155   0.225   0.239   0.249   0.259   0.262   0.311   0.311
 41 A'   14 A"   42 A'   43 A'   44 A'   15 A"   45 A'   16 A"                 
  0.318   0.348   0.357   0.383   0.414   0.416   0.450   0.492
 46 A'   47 A'   48 A'   49 A'   50 A'   17 A"   51 A'   18 A"                 
  0.512   0.519   0.540   0.551   0.558   0.589   0.594   0.633
 52 A'   53 A'   19 A"   20 A"   54 A'   55 A'   56 A'   57 A'                 
  0.652   0.670   0.678   0.786   0.865   0.969   1.099   1.115
 21 A"   22 A"   58 A'   59 A'   60 A'   61 A'   62 A'   23 A"                 
  1.310   1.337   1.348   1.387   1.397   1.425   1.482   1.519
 63 A'   24 A"   64 A'   65 A'   66 A'   25 A"   26 A"   67 A'                 
  1.546   1.583   1.630   1.665   1.905   1.916   1.979   1.989
 27 A"   68 A'   69 A'   70 A'   71 A'   72 A'   28 A"   73 A'                 
  2.016   2.060   2.604   2.695   3.035   3.736   3.740   3.749
 74 A'   75 A'   29 A"   76 A'   77 A'   30 A"   78 A'   31 A"                 
  3.755   3.796   3.799   3.817   3.884   3.977   3.982   3.986
 79 A'   80 A'   32 A"   33 A"   81 A'   34 A"   35 A"   82 A'                 
  4.006   4.124   4.333   4.529   6.218   6.279   6.286   6.296
 83 A'   84 A'   85 A'   86 A'   36 A"   87 A'   37 A"   88 A'                 
  6.301   6.429   6.555   6.947   7.533   7.542   7.572  13.750
 89 A'   90 A'   91 A'   92 A'   38 A"   93 A'   94 A'   39 A"                 
 13.878  14.085  23.374  47.847  66.698  66.715 163.094 289.727
 95 A'   96 A'   97 A'   98 A'   99 A'  100 A'  101 A'   40 A"                 
289.735 289.7821020.626
102 A'  103 A'  104 A'                                                         

 Beta MOs, Restricted
 -- Occupied --                  
-482.86  -77.13  -62.51  -56.33  -56.33  -56.33  -24.75  -24.73
  1 A'    2 A'    3 A'    4 A'    1 A"    5 A'    6 A'    7 A'                 
-10.388  -8.720  -6.635  -6.552  -6.538  -6.537  -4.798  -4.793
  8 A'    9 A'   10 A'   11 A'    2 A"   12 A'   13 A'    3 A"                 
 -4.793  -2.662  -2.659  -2.658  -2.647  -2.647  -1.237  -1.212
 14 A'   15 A'    4 A"   16 A'    5 A"   17 A'   18 A'   19 A'                 
 -0.833  -0.784  -0.608  -0.565  -0.503  -0.485  -0.458  -0.455
 20 A'   21 A'   22 A'   23 A'    6 A"   24 A'    7 A"   25 A'                 
 -0.443  -0.356  -0.345  -0.316  -0.313
 26 A'    8 A"   27 A'    9 A"   28 A'                                         
 -- Virtual --                   
 -0.170  -0.101  -0.082   0.000   0.016   0.021   0.037   0.043
 29 A'   10 A"   30 A'   31 A'   32 A'   33 A'   11 A"   34 A'                 
  0.062   0.069   0.071   0.078   0.091   0.102   0.111   0.129
 35 A'   36 A'   12 A"   37 A'   13 A"   38 A'   39 A'   40 A'                 
  0.155   0.225   0.239   0.249   0.259   0.262   0.311   0.311
 41 A'   14 A"   42 A'   43 A'   44 A'   15 A"   45 A'   16 A"                 
  0.318   0.348   0.357   0.383   0.414   0.416   0.450   0.492
 46 A'   47 A'   48 A'   49 A'   50 A'   17 A"   51 A'   18 A"                 
  0.512   0.519   0.540   0.551   0.558   0.589   0.594   0.633
 52 A'   53 A'   19 A"   20 A"   54 A'   55 A'   56 A'   57 A'                 
  0.652   0.670   0.678   0.786   0.865   0.969   1.099   1.115
 21 A"   22 A"   58 A'   59 A'   60 A'   61 A'   62 A'   23 A"                 
  1.310   1.337   1.348   1.387   1.397   1.425   1.482   1.519
 63 A'   24 A"   64 A'   65 A'   66 A'   25 A"   26 A"   67 A'                 
  1.546   1.583   1.630   1.665   1.905   1.916   1.979   1.989
 27 A"   68 A'   69 A'   70 A'   71 A'   72 A'   28 A"   73 A'                 
  2.016   2.060   2.604   2.695   3.035   3.736   3.740   3.749
 74 A'   75 A'   29 A"   76 A'   77 A'   30 A"   78 A'   31 A"                 
  3.755   3.796   3.799   3.817   3.884   3.977   3.982   3.986
 79 A'   80 A'   32 A"   33 A"   81 A'   34 A"   35 A"   82 A'                 
  4.006   4.124   4.333   4.529   6.218   6.279   6.286   6.296
 83 A'   84 A'   85 A'   86 A'   36 A"   87 A'   37 A"   88 A'                 
  6.301   6.429   6.555   6.947   7.533   7.542   7.572  13.750
 89 A'   90 A'   91 A'   92 A'   38 A"   93 A'   94 A'   39 A"                 
 13.878  14.085  23.374  47.847  66.698  66.715 163.094 289.727
 95 A'   96 A'   97 A'   98 A'   99 A'  100 A'  101 A'   40 A"                 
289.735 289.7821020.626
102 A'  103 A'  104 A'                                                         
 --------------------------------------------------------------

          Ground-State Mulliken Net Atomic Charges

     Atom                 Charge (a.u.)
  ----------------------------------------
      1 C                     0.077881
      2 P                     0.293169
      3 Br                   -0.141704
      4 F                    -0.102933
      5 F                    -0.126414
  ----------------------------------------
  Sum of atomic charges =     0.000000

 -----------------------------------------------------------------
                    Cartesian Multipole Moments
 -----------------------------------------------------------------
    Charge (ESU x 10^10)
                 0.0000
    Dipole Moment (Debye)
         X      -0.3667      Y       1.2820      Z      -0.0000
       Tot       1.3334
    Quadrupole Moments (Debye-Ang)
        XX     -50.6569     XY       1.3687     YY     -49.2288
        XZ      -0.0000     YZ      -0.0000     ZZ     -46.4260
    Octopole Moments (Debye-Ang^2)
       XXX     -46.7439    XXY      -5.3097    XYY     -10.5936
       YYY      -6.9281    XXZ      -0.0000    XYZ      -0.0000
       YYZ       0.0000    XZZ      -6.3733    YZZ      -2.9439
       ZZZ      -0.0000
    Hexadecapole Moments (Debye-Ang^3)
      XXXX    -920.1677   XXXY      -3.1509   XXYY    -187.1329
      XYYY       1.7596   YYYY    -201.8573   XXXZ      -0.0000
      XXYZ      -0.0000   XYYZ       0.0000   YYYZ      -0.0000
      XXZZ    -158.9106   XYZZ      -1.4301   YYZZ     -41.5628
      XZZZ      -0.0000   YZZZ      -0.0000   ZZZZ     -53.7806
 -----------------------------------------------------------------
 Calculating analytic gradient of the SCF energy
 Gradient of SCF Energy
            1           2           3           4           5
    1  -0.1689924   0.1572689  -0.0373516   0.0855930  -0.0365180
    2   0.1701413  -0.1355790  -0.0017319   0.0459515  -0.0787819
    3   0.0000000  -0.0000000   0.0000000  -0.0000000  -0.0000000
 Max gradient component =       1.701E-01
 RMS gradient           =       8.907E-02
 Gradient time:  CPU 4.86 s  wall 1.74 s
 Geometry Optimization Parameters
   NAtoms,    NIC,     NZ,  NCons,   NDum,   NFix, NCnnct, MaxDiis
        5      20       5       0       0       0       0       0


** GEOMETRY OPTIMIZATION IN DELOCALIZED INTERNAL COORDINATES **
   Searching for a Minimum

   Optimization Cycle:   1

                       Coordinates (Angstroms)
     ATOM                X               Y               Z
      1  C         1.7457595405   -0.1002405620    0.0000000000
      2  P         0.5822236335    0.8464294931    0.0000000000
      3  Br       -1.7537901501   -0.0440982171    0.0000000000
      4  F         3.1847440312    0.4483245075    0.0000000000
      5  F         1.5013385809   -1.6207202213    0.0000000000
   Point Group: cs    Number of degrees of freedom:     7


   Energy is  -3153.257744199


 Attempting to Generate Delocalized Internal Coordinates

  7 Hessian modes will be used to form the next step
  Hessian Eigenvalues:
     0.092515    0.250000    0.250000    0.250000    0.285189    0.285189
     0.766766

 Minimum Search - Taking Simple RFO Step
 Searching for Lamda that Minimizes Along All modes
 Value Taken    Lamda =  -0.10117511
 Calculated Step too Large.  Step scaled by  0.626633
 Step Taken.  Stepsize is  0.300000

                             Maximum     Tolerance    Cnvgd?
         Gradient           0.169077      0.000300      NO
         Displacement       0.204949      0.001200      NO
         Energy change     *********      0.000001      NO


 New Cartesian Coordinates Obtained by Inverse Iteration

 Displacement from previous Coordinates is:  0.347677
 ----------------------------------------------------------------
             Standard Nuclear Orientation (Angstroms)
    I     Atom           X                Y                Z
 ----------------------------------------------------------------
    1      C       1.7318204612    -0.1085042001     0.0000000000
    2      P       0.5525537963     0.9258983085     0.0000000000
    3      Br     -1.6690609417    -0.0811008798     0.0000000000
    4      F       3.1129441393     0.3565178916     0.0000000000
    5      F       1.5320181808    -1.5631161200     0.0000000000
 ----------------------------------------------------------------
 Molecular Point Group                 Cs    NOp =  2
 Largest Abelian Subgroup              Cs    NOp =  2
 Nuclear Repulsion Energy =   369.1525848208 hartrees
 There are       37 alpha and       37 beta electrons
 Applying Cartesian multipole field
    Component          Value
    ---------          -----
     (2,0,0)        1.00000E-11
     (0,2,0)        2.00000E-11
     (0,0,2)       -3.00000E-11
 Nucleus-field energy     =     0.0000000107 hartrees
 Requested basis set is 6-311++G(d,p)
 There are 50 shells and 144 basis functions
 A cutoff of  1.0D-11 yielded   1042 shell pairs
 There are      9173 function pairs (     10072 Cartesian)
 Smallest overlap matrix eigenvalue = 6.27E-04
 Guess MOs from SCF MO coefficient file

 -----------------------------------------------------------------------
  General SCF calculation program by
  Eric Jon Sundstrom, Paul Horn, Yuezhi Mao, Dmitri Zuev, Alec White,
  David Stuck, Shaama M.S., Shane Yost, Joonho Lee, David Small,
  Daniel Levine, Susi Lehtola, Hugh Burton, Evgeny Epifanovsky
 -----------------------------------------------------------------------
 Exchange:     0.2000 Hartree-Fock + 0.0800 Slater + 0.7200 B88
 Correlation:  0.1900 VWN1RPA + 0.8100 LYP
 Using SG-1 standard quadrature grid
 using 4 threads for integral computing
 -------------------------------------------------------
 OpenMP Integral computing Module                
 Release: version 2.0, May 2017, Q-Chem Inc. Pleasanton 
 -------------------------------------------------------
 -------------------------------------------------------
 OpenMP BLAS3 based DFT computing Module                
 Release: version 1.0, May 2013, Q-Chem Inc. Pittsburgh 
 -------------------------------------------------------
 A restricted SCF calculation will be
 performed using DIIS
 SCF converges when DIIS error is below 1.0e-08
 ---------------------------------------
  Cycle       Energy         DIIS error
 ---------------------------------------
    1   -3153.3038827495      1.54e-03  
    2   -3153.3104321199      8.84e-04  
    3   -3153.3091510342      1.14e-03  
    4   -3153.3125342986      7.29e-05  
    5   -3153.3125421868      3.22e-05  
    6   -3153.3125444099      1.36e-05  
    7   -3153.3125448802      3.85e-06  
    8   -3153.3125449065      1.35e-06  
    9   -3153.3125449105      3.23e-07  
   10   -3153.3125449107      1.01e-07  
   11   -3153.3125449107      4.68e-08  
   12   -3153.3125449107      1.82e-08  
   13   -3153.3125449108      1.76e-09  Convergence criterion met
 ---------------------------------------
 SCF time:   CPU 18.91s  wall 7.00s 
 SCF   energy in the final basis set =    -3153.3125449108
 Total energy in the final basis set =    -3153.3125449108

 --------------------------------------------------------------
             Orbital Energies (a.u.) and Symmetries
 --------------------------------------------------------------

 Alpha MOs, Restricted
 -- Occupied --                  
-482.86  -77.13  -62.51  -56.33  -56.33  -56.32  -24.76  -24.74
  1 A'    2 A'    3 A'    4 A'    1 A"    5 A'    6 A'    7 A'                 
-10.390  -8.716  -6.629  -6.548  -6.535  -6.534  -4.792  -4.787
  8 A'    9 A'   10 A'   11 A'    2 A"   12 A'   13 A'    3 A"                 
 -4.787  -2.658  -2.655  -2.654  -2.644  -2.644  -1.264  -1.230
 14 A'   15 A'    4 A"   16 A'    5 A"   17 A'   18 A'   19 A'                 
 -0.818  -0.777  -0.627  -0.581  -0.520  -0.497  -0.467  -0.461
 20 A'   21 A'   22 A'   23 A'    6 A"   24 A'    7 A"   25 A'                 
 -0.441  -0.348  -0.346  -0.312  -0.304
 26 A'   27 A'    8 A"   28 A'    9 A"                                         
 -- Virtual --                   
 -0.144  -0.099  -0.040   0.010   0.021   0.026   0.038   0.047
 29 A'   10 A"   30 A'   31 A'   32 A'   33 A'   11 A"   34 A'                 
  0.063   0.070   0.072   0.078   0.087   0.112   0.113   0.132
 35 A'   36 A'   12 A"   37 A'   13 A"   38 A'   39 A'   40 A'                 
  0.156   0.228   0.243   0.245   0.259   0.266   0.305   0.309
 41 A'   14 A"   42 A'   43 A'   44 A'   15 A"   45 A'   16 A"                 
  0.321   0.346   0.355   0.383   0.411   0.418   0.452   0.485
 46 A'   47 A'   48 A'   49 A'   50 A'   17 A"   51 A'   18 A"                 
  0.498   0.527   0.528   0.554   0.563   0.595   0.614   0.637
 52 A'   53 A'   19 A"   20 A"   54 A'   55 A'   56 A'   57 A'                 
  0.664   0.681   0.692   0.790   0.879   0.994   1.023   1.127
 21 A"   58 A'   22 A"   59 A'   60 A'   61 A'   62 A'   23 A"                 
  1.321   1.328   1.348   1.373   1.395   1.413   1.472   1.531
 63 A'   24 A"   64 A'   65 A'   66 A'   25 A"   26 A"   27 A"                 
  1.555   1.616   1.655   1.706   1.870   1.883   1.973   1.982
 67 A'   68 A'   69 A'   70 A'   71 A'   72 A'   73 A'   28 A"                 
  2.000   2.068   2.590   2.747   3.024   3.725   3.731   3.740
 74 A'   75 A'   29 A"   76 A'   77 A'   30 A"   78 A'   31 A"                 
  3.747   3.797   3.840   3.848   3.957   3.981   3.987   3.993
 79 A'   80 A'   32 A"   33 A"   81 A'   34 A"   35 A"   82 A'                 
  4.017   4.145   4.389   4.677   6.213   6.267   6.276   6.291
 83 A'   84 A'   85 A'   86 A'   36 A"   87 A'   37 A"   88 A'                 
  6.304   6.537   6.559   6.924   7.537   7.547   7.584  13.756
 89 A'   90 A'   91 A'   92 A'   38 A"   93 A'   94 A'   39 A"                 
 13.888  14.034  23.343  47.851  66.693  66.710 163.045 289.732
 95 A'   96 A'   97 A'   98 A'   99 A'  100 A'  101 A'   40 A"                 
289.741 289.7941020.631
102 A'  103 A'  104 A'                                                         

 Beta MOs, Restricted
 -- Occupied --                  
-482.86  -77.13  -62.51  -56.33  -56.33  -56.32  -24.76  -24.74
  1 A'    2 A'    3 A'    4 A'    1 A"    5 A'    6 A'    7 A'                 
-10.390  -8.716  -6.629  -6.548  -6.535  -6.534  -4.792  -4.787
  8 A'    9 A'   10 A'   11 A'    2 A"   12 A'   13 A'    3 A"                 
 -4.787  -2.658  -2.655  -2.654  -2.644  -2.644  -1.264  -1.230
 14 A'   15 A'    4 A"   16 A'    5 A"   17 A'   18 A'   19 A'                 
 -0.818  -0.777  -0.627  -0.581  -0.520  -0.497  -0.467  -0.461
 20 A'   21 A'   22 A'   23 A'    6 A"   24 A'    7 A"   25 A'                 
 -0.441  -0.348  -0.346  -0.312  -0.304
 26 A'   27 A'    8 A"   28 A'    9 A"                                         
 -- Virtual --                   
 -0.144  -0.099  -0.040   0.010   0.021   0.026   0.038   0.047
 29 A'   10 A"   30 A'   31 A'   32 A'   33 A'   11 A"   34 A'                 
  0.063   0.070   0.072   0.078   0.087   0.112   0.113   0.132
 35 A'   36 A'   12 A"   37 A'   13 A"   38 A'   39 A'   40 A'                 
  0.156   0.228   0.243   0.245   0.259   0.266   0.305   0.309
 41 A'   14 A"   42 A'   43 A'   44 A'   15 A"   45 A'   16 A"                 
  0.321   0.346   0.355   0.383   0.411   0.418   0.452   0.485
 46 A'   47 A'   48 A'   49 A'   50 A'   17 A"   51 A'   18 A"                 
  0.498   0.527   0.528   0.554   0.563   0.595   0.614   0.637
 52 A'   53 A'   19 A"   20 A"   54 A'   55 A'   56 A'   57 A'                 
  0.664   0.681   0.692   0.790   0.879   0.994   1.023   1.127
 21 A"   58 A'   22 A"   59 A'   60 A'   61 A'   62 A'   23 A"                 
  1.321   1.328   1.348   1.373   1.395   1.413   1.472   1.531
 63 A'   24 A"   64 A'   65 A'   66 A'   25 A"   26 A"   27 A"                 
  1.555   1.616   1.655   1.706   1.870   1.883   1.973   1.982
 67 A'   68 A'   69 A'   70 A'   71 A'   72 A'   73 A'   28 A"                 
  2.000   2.068   2.590   2.747   3.024   3.725   3.731   3.740
 74 A'   75 A'   29 A"   76 A'   77 A'   30 A"   78 A'   31 A"                 
  3.747   3.797   3.840   3.848   3.957   3.981   3.987   3.993
 79 A'   80 A'   32 A"   33 A"   81 A'   34 A"   35 A"   82 A'                 
  4.017   4.145   4.389   4.677   6.213   6.267   6.276   6.291
 83 A'   84 A'   85 A'   86 A'   36 A"   87 A'   37 A"   88 A'                 
  6.304   6.537   6.559   6.924   7.537   7.547   7.584  13.756
 89 A'   90 A'   91 A'   92 A'   38 A"   93 A'   94 A'   39 A"                 
 13.888  14.034  23.343  47.851  66.693  66.710 163.045 289.732
 95 A'   96 A'   97 A'   98 A'   99 A'  100 A'  101 A'   40 A"                 
289.741 289.7941020.631
102 A'  103 A'  104 A'                                                         
 --------------------------------------------------------------

          Ground-State Mulliken Net Atomic Charges

     Atom                 Charge (a.u.)
  ----------------------------------------
      1 C                     0.053130
      2 P                     0.279392
      3 Br                   -0.155827
      4 F                    -0.078586
      5 F                    -0.098109
  ----------------------------------------
  Sum of atomic charges =     0.000000

 -----------------------------------------------------------------
                    Cartesian Multipole Moments
 -----------------------------------------------------------------
    Charge (ESU x 10^10)
                 0.0000
    Dipole Moment (Debye)
         X      -0.0600      Y       1.1549      Z       0.0000
       Tot       1.1564
    Quadrupole Moments (Debye-Ang)
        XX     -49.7289     XY       1.3865     YY     -48.6411
        XZ       0.0000     YZ      -0.0000     ZZ     -46.6315
    Octopole Moments (Debye-Ang^2)
       XXX     -44.5553    XXY      -5.4243    XYY     -10.9766
       YYY      -8.2040    XXZ       0.0000    XYZ       0.0000
       YYZ       0.0000    XZZ      -7.2224    YZZ      -3.4167
       ZZZ       0.0000
    Hexadecapole Moments (Debye-Ang^3)
      XXXX    -864.5897   XXXY       0.2978   XXYY    -176.9610
      XYYY       0.6766   YYYY    -203.7512   XXXZ       0.0000
      XXYZ      -0.0000   XYYZ       0.0000   YYYZ      -0.0000
      XXZZ    -150.1434   XYZZ      -1.6835   YYZZ     -42.2183
      XZZZ       0.0000   YZZZ       0.0000   ZZZZ     -54.7596
 -----------------------------------------------------------------
 Calculating analytic gradient of the SCF energy
 Gradient of SCF Energy
            1           2           3           4           5
    1  -0.0963496   0.0895226  -0.0334217   0.0698129  -0.0295642
    2   0.1162805  -0.0757061  -0.0044350   0.0350734  -0.0712128
    3  -0.0000000  -0.0000000   0.0000000   0.0000000   0.0000000
 Max gradient component =       1.163E-01
 RMS gradient           =       5.758E-02
 Gradient time:  CPU 4.94 s  wall 1.65 s
 Geometry Optimization Parameters
   NAtoms,    NIC,     NZ,  NCons,   NDum,   NFix, NCnnct, MaxDiis
        5      20       5       0       0       0       0       0

 Cartesian Hessian Update
 Hessian Updated using BFGS Update


** GEOMETRY OPTIMIZATION IN DELOCALIZED INTERNAL COORDINATES **
   Searching for a Minimum

   Optimization Cycle:   2

                       Coordinates (Angstroms)
     ATOM                X               Y               Z
      1  C         1.7318204612   -0.1085042001    0.0000000000
      2  P         0.5525537963    0.9258983085    0.0000000000
      3  Br       -1.6690609417   -0.0811008798    0.0000000000
      4  F         3.1129441393    0.3565178916    0.0000000000
      5  F         1.5320181808   -1.5631161200    0.0000000000
   Point Group: cs    Number of degrees of freedom:     7


   Energy is  -3153.312544911

 Hessian Updated using BFGS Update

  6 Hessian modes will be used to form the next step
  Hessian Eigenvalues:
     0.082161    0.154134    0.250119    0.259162    0.286865    0.870964

 Minimum Search - Taking Simple RFO Step
 Searching for Lamda that Minimizes Along All modes
 Value Taken    Lamda =  -0.09303777
 Calculated Step too Large.  Step scaled by  0.468803
 Step Taken.  Stepsize is  0.300000

                             Maximum     Tolerance    Cnvgd?
         Gradient           0.109198      0.000300      NO
         Displacement       0.202961      0.001200      NO
         Energy change     -0.054801      0.000001      NO


 New Cartesian Coordinates Obtained by Inverse Iteration

 Displacement from previous Coordinates is:  0.381289
 ----------------------------------------------------------------
             Standard Nuclear Orientation (Angstroms)
    I     Atom           X                Y                Z
 ----------------------------------------------------------------
    1      C       1.7078819747    -0.1152251291     0.0000000000
    2      P       0.5390090630     0.9914541242     0.0000000000
    3      Br     -1.5594356280    -0.1242417884     0.0000000000
    4      F       3.0265315146     0.2651877554     0.0000000000
    5      F       1.5462887116    -1.4874799620     0.0000000000
 ----------------------------------------------------------------
 Molecular Point Group                 Cs    NOp =  2
 Largest Abelian Subgroup              Cs    NOp =  2
 Nuclear Repulsion Energy =   380.3125922542 hartrees
 There are       37 alpha and       37 beta electrons
 Applying Cartesian multipole field
    Component          Value
    ---------          -----
     (2,0,0)        1.00000E-11
     (0,2,0)        2.00000E-11
     (0,0,2)       -3.00000E-11
 Nucleus-field energy     =     0.0000000101 hartrees
 Requested basis set is 6-311++G(d,p)
 There are 50 shells and 144 basis functions
 A cutoff of  1.0D-11 yielded   1051 shell pairs
 There are      9250 function pairs (     10167 Cartesian)
 Smallest overlap matrix eigenvalue = 6.26E-04
 Guess MOs from SCF MO coefficient file

 -----------------------------------------------------------------------
  General SCF calculation program by
  Eric Jon Sundstrom, Paul Horn, Yuezhi Mao, Dmitri Zuev, Alec White,
  David Stuck, Shaama M.S., Shane Yost, Joonho Lee, David Small,
  Daniel Levine, Susi Lehtola, Hugh Burton, Evgeny Epifanovsky
 -----------------------------------------------------------------------
 Exchange:     0.2000 Hartree-Fock + 0.0800 Slater + 0.7200 B88
 Correlation:  0.1900 VWN1RPA + 0.8100 LYP
 Using SG-1 standard quadrature grid
 using 4 threads for integral computing
 -------------------------------------------------------
 OpenMP Integral computing Module                
 Release: version 2.0, May 2017, Q-Chem Inc. Pleasanton 
 -------------------------------------------------------
 -------------------------------------------------------
 OpenMP BLAS3 based DFT computing Module                
 Release: version 1.0, May 2013, Q-Chem Inc. Pittsburgh 
 -------------------------------------------------------
 A restricted SCF calculation will be
 performed using DIIS
 SCF converges when DIIS error is below 1.0e-08
 ---------------------------------------
  Cycle       Energy         DIIS error
 ---------------------------------------
    1   -3153.3381224417      1.73e-03  
    2   -3153.3473091116      4.63e-04  
    3   -3153.3463000320      7.46e-04  
    4   -3153.3479160278      1.20e-04  
    5   -3153.3479449784      2.99e-05  
    6   -3153.3479465008      1.31e-05  
    7   -3153.3479468419      3.77e-06  
    8   -3153.3479468678      7.20e-07  
    9   -3153.3479468687      5.49e-07  
   10   -3153.3479468694      6.52e-08  
   11   -3153.3479468694      3.26e-08  
   12   -3153.3479468694      1.43e-08  
   13   -3153.3479468695      2.31e-09  Convergence criterion met
 ---------------------------------------
 SCF time:   CPU 19.46s  wall 7.00s 
 SCF   energy in the final basis set =    -3153.3479468695
 Total energy in the final basis set =    -3153.3479468695

 --------------------------------------------------------------
             Orbital Energies (a.u.) and Symmetries
 --------------------------------------------------------------

 Alpha MOs, Restricted
 -- Occupied --                  
-482.85  -77.12  -62.50  -56.32  -56.32  -56.32  -24.76  -24.75
  1 A'    2 A'    3 A'    4 A'    1 A"    5 A'    6 A'    7 A'                 
-10.388  -8.711  -6.618  -6.542  -6.530  -6.529  -4.781  -4.776
  8 A'    9 A'   10 A'   11 A'    2 A"   12 A'   13 A'    3 A"                 
 -4.776  -2.653  -2.650  -2.649  -2.639  -2.639  -1.303  -1.256
 14 A'   15 A'    4 A"   16 A'   17 A'    5 A"   18 A'   19 A'                 
 -0.813  -0.768  -0.648  -0.604  -0.545  -0.513  -0.480  -0.469
 20 A'   21 A'   22 A'   23 A'    6 A"   24 A'    7 A"   25 A'                 
 -0.438  -0.348  -0.340  -0.308  -0.290
 26 A'   27 A'    8 A"   28 A'    9 A"                                         
 -- Virtual --                   
 -0.118  -0.090  -0.015   0.023   0.030   0.033   0.039   0.054
 29 A'   10 A"   30 A'   31 A'   32 A'   33 A'   11 A"   34 A'                 
  0.065   0.074   0.079   0.084   0.086   0.114   0.122   0.146
 35 A'   12 A"   36 A'   13 A"   37 A'   38 A'   39 A'   40 A'                 
  0.172   0.229   0.243   0.249   0.260   0.271   0.300   0.305
 41 A'   14 A"   42 A'   43 A'   44 A'   15 A"   45 A'   16 A"                 
  0.321   0.344   0.359   0.386   0.412   0.421   0.453   0.481
 46 A'   47 A'   48 A'   49 A'   50 A'   17 A"   51 A'   18 A"                 
  0.493   0.515   0.544   0.559   0.571   0.594   0.621   0.667
 52 A'   19 A"   53 A'   20 A"   54 A'   55 A'   56 A'   57 A'                 
  0.683   0.694   0.717   0.796   0.892   0.986   1.020   1.148
 21 A"   58 A'   22 A"   59 A'   60 A'   61 A'   62 A'   23 A"                 
  1.284   1.318   1.344   1.377   1.395   1.398   1.458   1.533
 63 A'   24 A"   64 A'   65 A'   25 A"   66 A'   26 A"   27 A"                 
  1.599   1.646   1.680   1.763   1.828   1.882   1.942   1.986
 67 A'   68 A'   69 A'   70 A'   71 A'   72 A'   73 A'   28 A"                 
  2.012   2.082   2.581   2.856   3.060   3.712   3.720   3.725
 74 A'   75 A'   29 A"   76 A'   77 A'   30 A"   78 A'   31 A"                 
  3.737   3.799   3.896   3.906   3.987   3.994   3.997   4.037
 79 A'   80 A'   32 A"   33 A"   34 A"   35 A"   81 A'   82 A'                 
  4.078   4.170   4.445   4.806   6.207   6.256   6.260   6.304
 83 A'   84 A'   85 A'   86 A'   36 A"   87 A'   37 A"   88 A'                 
  6.312   6.567   6.686   6.915   7.541   7.555   7.599  13.768
 89 A'   90 A'   91 A'   92 A'   38 A"   93 A'   94 A'   39 A"                 
 13.905  14.020  23.388  47.860  66.690  66.702 163.025 289.738
 95 A'   96 A'   97 A'   98 A'   99 A'  100 A'  101 A'   40 A"                 
289.750 289.8081020.640
102 A'  103 A'  104 A'                                                         

 Beta MOs, Restricted
 -- Occupied --                  
-482.85  -77.12  -62.50  -56.32  -56.32  -56.32  -24.76  -24.75
  1 A'    2 A'    3 A'    4 A'    1 A"    5 A'    6 A'    7 A'                 
-10.388  -8.711  -6.618  -6.542  -6.530  -6.529  -4.781  -4.776
  8 A'    9 A'   10 A'   11 A'    2 A"   12 A'   13 A'    3 A"                 
 -4.776  -2.653  -2.650  -2.649  -2.639  -2.639  -1.303  -1.256
 14 A'   15 A'    4 A"   16 A'   17 A'    5 A"   18 A'   19 A'                 
 -0.813  -0.768  -0.648  -0.604  -0.545  -0.513  -0.480  -0.469
 20 A'   21 A'   22 A'   23 A'    6 A"   24 A'    7 A"   25 A'                 
 -0.438  -0.348  -0.340  -0.308  -0.290
 26 A'   27 A'    8 A"   28 A'    9 A"                                         
 -- Virtual --                   
 -0.118  -0.090  -0.015   0.023   0.030   0.033   0.039   0.054
 29 A'   10 A"   30 A'   31 A'   32 A'   33 A'   11 A"   34 A'                 
  0.065   0.074   0.079   0.084   0.086   0.114   0.122   0.146
 35 A'   12 A"   36 A'   13 A"   37 A'   38 A'   39 A'   40 A'                 
  0.172   0.229   0.243   0.249   0.260   0.271   0.300   0.305
 41 A'   14 A"   42 A'   43 A'   44 A'   15 A"   45 A'   16 A"                 
  0.321   0.344   0.359   0.386   0.412   0.421   0.453   0.481
 46 A'   47 A'   48 A'   49 A'   50 A'   17 A"   51 A'   18 A"                 
  0.493   0.515   0.544   0.559   0.571   0.594   0.621   0.667
 52 A'   19 A"   53 A'   20 A"   54 A'   55 A'   56 A'   57 A'                 
  0.683   0.694   0.717   0.796   0.892   0.986   1.020   1.148
 21 A"   58 A'   22 A"   59 A'   60 A'   61 A'   62 A'   23 A"                 
  1.284   1.318   1.344   1.377   1.395   1.398   1.458   1.533
 63 A'   24 A"   64 A'   65 A'   25 A"   66 A'   26 A"   27 A"                 
  1.599   1.646   1.680   1.763   1.828   1.882   1.942   1.986
 67 A'   68 A'   69 A'   70 A'   71 A'   72 A'   73 A'   28 A"                 
  2.012   2.082   2.581   2.856   3.060   3.712   3.720   3.725
 74 A'   75 A'   29 A"   76 A'   77 A'   30 A"   78 A'   31 A"                 
  3.737   3.799   3.896   3.906   3.987   3.994   3.997   4.037
 79 A'   80 A'   32 A"   33 A"   34 A"   35 A"   81 A'   82 A'                 
  4.078   4.170   4.445   4.806   6.207   6.256   6.260   6.304
 83 A'   84 A'   85 A'   86 A'   36 A"   87 A'   37 A"   88 A'                 
  6.312   6.567   6.686   6.915   7.541   7.555   7.599  13.768
 89 A'   90 A'   91 A'   92 A'   38 A"   93 A'   94 A'   39 A"                 
 13.905  14.020  23.388  47.860  66.690  66.702 163.025 289.738
 95 A'   96 A'   97 A'   98 A'   99 A'  100 A'  101 A'   40 A"                 
289.750 289.8081020.640
102 A'  103 A'  104 A'                                                         
 --------------------------------------------------------------

          Ground-State Mulliken Net Atomic Charges

     Atom                 Charge (a.u.)
  ----------------------------------------
      1 C                     0.022944
      2 P                     0.252149
      3 Br                   -0.170863
      4 F                    -0.046492
      5 F                    -0.057738
  ----------------------------------------
  Sum of atomic charges =    -0.000000

 -----------------------------------------------------------------
                    Cartesian Multipole Moments
 -----------------------------------------------------------------
    Charge (ESU x 10^10)
                -0.0000
    Dipole Moment (Debye)
         X       0.3635      Y       0.8806      Z      -0.0000
       Tot       0.9526
    Quadrupole Moments (Debye-Ang)
        XX     -48.5199     XY       1.1575     YY     -48.0238
        XZ       0.0000     YZ       0.0000     ZZ     -46.7391
    Octopole Moments (Debye-Ang^2)
       XXX     -42.5163    XXY      -5.5638    XYY     -11.6946
       YYY      -9.3533    XXZ      -0.0000    XYZ       0.0000
       YYZ      -0.0000    XZZ      -8.2829    YZZ      -3.8436
       ZZZ      -0.0000
    Hexadecapole Moments (Debye-Ang^3)
      XXXX    -796.3548   XXXY       0.7881   XXYY    -164.3518
      XYYY      -2.2413   YYYY    -204.3350   XXXZ       0.0000
      XXYZ       0.0000   XYYZ      -0.0000   YYYZ       0.0000
      XXZZ    -139.2641   XYZZ      -2.5520   YYZZ     -42.7138
      XZZZ       0.0000   YZZZ       0.0000   ZZZZ     -55.6035
 -----------------------------------------------------------------
 Calculating analytic gradient of the SCF energy
 Gradient of SCF Energy
            1           2           3           4           5
    1  -0.0492652   0.0582767  -0.0252767   0.0336227  -0.0173575
    2   0.0763712  -0.0468800  -0.0052727   0.0166289  -0.0408474
    3  -0.0000000  -0.0000000   0.0000000   0.0000000   0.0000000
 Max gradient component =       7.637E-02
 RMS gradient           =       3.454E-02
 Gradient time:  CPU 5.10 s  wall 1.80 s
 Geometry Optimization Parameters
   NAtoms,    NIC,     NZ,  NCons,   NDum,   NFix, NCnnct, MaxDiis
        5      20       5       0       0       0       0       0

 Cartesian Hessian Update
 Hessian Updated using BFGS Update


** GEOMETRY OPTIMIZATION IN DELOCALIZED INTERNAL COORDINATES **
   Searching for a Minimum

   Optimization Cycle:   3

                       Coordinates (Angstroms)
     ATOM                X               Y               Z
      1  C         1.7078819747   -0.1152251291    0.0000000000
      2  P         0.5390090630    0.9914541242    0.0000000000
      3  Br       -1.5594356280   -0.1242417884    0.0000000000
      4  F         3.0265315146    0.2651877554    0.0000000000
      5  F         1.5462887116   -1.4874799620    0.0000000000
   Point Group: cs    Number of degrees of freedom:     7


   Energy is  -3153.347946869

 Hessian Updated using BFGS Update

  7 Hessian modes will be used to form the next step
  Hessian Eigenvalues:
     0.089706    0.201406    0.250084    0.250845    0.273368    0.298329
     0.825830

 Minimum Search - Taking Simple RFO Step
 Searching for Lamda that Minimizes Along All modes
 Value Taken    Lamda =  -0.03403004
 Calculated Step too Large.  Step scaled by  0.734829
 Step Taken.  Stepsize is  0.300000

                             Maximum     Tolerance    Cnvgd?
         Gradient           0.068281      0.000300      NO
         Displacement       0.192917      0.001200      NO
         Energy change     -0.035402      0.000001      NO


 New Cartesian Coordinates Obtained by Inverse Iteration

 Displacement from previous Coordinates is:  0.421765
 ----------------------------------------------------------------
             Standard Nuclear Orientation (Angstroms)
    I     Atom           X                Y                Z
 ----------------------------------------------------------------
    1      C       1.6686925487    -0.1229662977     0.0000000000
    2      P       0.5159125948     1.0621660807     0.0000000000
    3      Br     -1.4068042755    -0.1732735956     0.0000000000
    4      F       2.9491663364     0.1849640206     0.0000000000
    5      F       1.5333084316    -1.4211952079     0.0000000000
 ----------------------------------------------------------------
 Molecular Point Group                 Cs    NOp =  2
 Largest Abelian Subgroup              Cs    NOp =  2
 Nuclear Repulsion Energy =   394.6715110119 hartrees
 There are       37 alpha and       37 beta electrons
 Applying Cartesian multipole field
    Component          Value
    ---------          -----
     (2,0,0)        1.00000E-11
     (0,2,0)        2.00000E-11
     (0,0,2)       -3.00000E-11
 Nucleus-field energy     =     0.0000000094 hartrees
 Requested basis set is 6-311++G(d,p)
 There are 50 shells and 144 basis functions
 A cutoff of  1.0D-11 yielded   1061 shell pairs
 There are      9361 function pairs (     10292 Cartesian)
 Smallest overlap matrix eigenvalue = 6.27E-04
 Guess MOs from SCF MO coefficient file

 -----------------------------------------------------------------------
  General SCF calculation program by
  Eric Jon Sundstrom, Paul Horn, Yuezhi Mao, Dmitri Zuev, Alec White,
  David Stuck, Shaama M.S., Shane Yost, Joonho Lee, David Small,
  Daniel Levine, Susi Lehtola, Hugh Burton, Evgeny Epifanovsky
 -----------------------------------------------------------------------
 Exchange:     0.2000 Hartree-Fock + 0.0800 Slater + 0.7200 B88
 Correlation:  0.1900 VWN1RPA + 0.8100 LYP
 Using SG-1 standard quadrature grid
 using 4 threads for integral computing
 -------------------------------------------------------
 OpenMP Integral computing Module                
 Release: version 2.0, May 2017, Q-Chem Inc. Pleasanton 
 -------------------------------------------------------
 -------------------------------------------------------
 OpenMP BLAS3 based DFT computing Module                
 Release: version 1.0, May 2013, Q-Chem Inc. Pittsburgh 
 -------------------------------------------------------
 A restricted SCF calculation will be
 performed using DIIS
 SCF converges when DIIS error is below 1.0e-08
 ---------------------------------------
  Cycle       Energy         DIIS error
 ---------------------------------------
    1   -3153.3525224266      1.69e-03  
    2   -3153.3613679004      4.92e-04  
    3   -3153.3600542707      8.18e-04  
    4   -3153.3621068108      1.27e-04  
    5   -3153.3621374620      3.70e-05  
    6   -3153.3621401264      1.31e-05  
    7   -3153.3621404332      4.54e-06  
    8   -3153.3621404672      1.01e-06  
    9   -3153.3621404695      4.52e-07  
   10   -3153.3621404698      5.79e-08  
   11   -3153.3621404698      1.68e-08  
   12   -3153.3621404698      7.58e-09  Convergence criterion met
 ---------------------------------------
 SCF time:   CPU 18.53s  wall 7.00s 
 SCF   energy in the final basis set =    -3153.3621404698
 Total energy in the final basis set =    -3153.3621404698

 --------------------------------------------------------------
             Orbital Energies (a.u.) and Symmetries
 --------------------------------------------------------------

 Alpha MOs, Restricted
 -- Occupied --                  
-482.85  -77.11  -62.50  -56.32  -56.32  -56.32  -24.76  -24.76
  1 A'    2 A'    3 A'    4 A'    1 A"    5 A'    6 A'    7 A'                 
-10.385  -8.707  -6.607  -6.538  -6.526  -6.526  -4.770  -4.765
  8 A'    9 A'   10 A'   11 A'    2 A"   12 A'   13 A'   14 A'                 
 -4.764  -2.649  -2.646  -2.646  -2.636  -2.636  -1.341  -1.277
  3 A"   15 A'    4 A"   16 A'   17 A'    5 A"   18 A'   19 A'                 
 -0.816  -0.758  -0.663  -0.622  -0.569  -0.528  -0.491  -0.473
 20 A'   21 A'   22 A'   23 A'    6 A"   24 A'    7 A"   25 A'                 
 -0.434  -0.352  -0.340  -0.306  -0.273
 26 A'   27 A'    8 A"   28 A'    9 A"                                         
 -- Virtual --                   
 -0.090  -0.081  -0.009   0.024   0.035   0.039   0.039   0.059
 29 A'   10 A"   30 A'   31 A'   32 A'   33 A'   11 A"   34 A'                 
  0.068   0.075   0.080   0.081   0.102   0.117   0.126   0.162
 35 A'   12 A"   36 A'   13 A"   37 A'   38 A'   39 A'   40 A'                 
  0.208   0.231   0.242   0.256   0.265   0.274   0.297   0.302
 41 A'   14 A"   42 A'   43 A'   44 A'   15 A"   45 A'   16 A"                 
  0.319   0.345   0.362   0.390   0.412   0.424   0.451   0.475
 46 A'   47 A'   48 A'   49 A'   50 A'   17 A"   51 A'   18 A"                 
  0.494   0.496   0.557   0.565   0.586   0.596   0.624   0.681
 52 A'   19 A"   53 A'   20 A"   54 A'   55 A'   56 A'   57 A'                 
  0.701   0.742   0.749   0.813   0.903   0.956   1.054   1.171
 21 A"   58 A'   22 A"   59 A'   60 A'   61 A'   62 A'   23 A"                 
  1.257   1.307   1.332   1.363   1.381   1.417   1.440   1.541
 63 A'   24 A"   64 A'   65 A'   25 A"   66 A'   26 A"   27 A"                 
  1.630   1.669   1.701   1.774   1.800   1.909   1.937   1.990
 67 A'   68 A'   69 A'   70 A'   71 A'   72 A'   73 A'   28 A"                 
  2.026   2.109   2.577   2.969   3.089   3.701   3.712   3.717
 74 A'   75 A'   29 A"   76 A'   77 A'   30 A"   31 A"   78 A'                 
  3.733   3.798   3.939   3.977   3.992   4.004   4.005   4.072
 79 A'   80 A'   32 A"   33 A"   34 A"   35 A"   81 A'   82 A'                 
  4.186   4.211   4.470   4.866   6.204   6.244   6.270   6.309
 83 A'   84 A'   85 A'   86 A'   36 A"   37 A"   87 A'   88 A'                 
  6.350   6.582   6.788   6.901   7.545   7.565   7.619  13.781
 89 A'   90 A'   91 A'   92 A'   38 A"   93 A'   94 A'   39 A"                 
 13.917  14.004  23.468  47.872  66.691  66.698 163.006 289.743
 95 A'   96 A'   97 A'   98 A'   99 A'  100 A'  101 A'   40 A"                 
289.761 289.8271020.655
102 A'  103 A'  104 A'                                                         

 Beta MOs, Restricted
 -- Occupied --                  
-482.85  -77.11  -62.50  -56.32  -56.32  -56.32  -24.76  -24.76
  1 A'    2 A'    3 A'    4 A'    1 A"    5 A'    6 A'    7 A'                 
-10.385  -8.707  -6.607  -6.538  -6.526  -6.526  -4.770  -4.765
  8 A'    9 A'   10 A'   11 A'    2 A"   12 A'   13 A'   14 A'                 
 -4.764  -2.649  -2.646  -2.646  -2.636  -2.636  -1.341  -1.277
  3 A"   15 A'    4 A"   16 A'   17 A'    5 A"   18 A'   19 A'                 
 -0.816  -0.758  -0.663  -0.622  -0.569  -0.528  -0.491  -0.473
 20 A'   21 A'   22 A'   23 A'    6 A"   24 A'    7 A"   25 A'                 
 -0.434  -0.352  -0.340  -0.306  -0.273
 26 A'   27 A'    8 A"   28 A'    9 A"                                         
 -- Virtual --                   
 -0.090  -0.081  -0.009   0.024   0.035   0.039   0.039   0.059
 29 A'   10 A"   30 A'   31 A'   32 A'   33 A'   11 A"   34 A'                 
  0.068   0.075   0.080   0.081   0.102   0.117   0.126   0.162
 35 A'   12 A"   36 A'   13 A"   37 A'   38 A'   39 A'   40 A'                 
  0.208   0.231   0.242   0.256   0.265   0.274   0.297   0.302
 41 A'   14 A"   42 A'   43 A'   44 A'   15 A"   45 A'   16 A"                 
  0.319   0.345   0.362   0.390   0.412   0.424   0.451   0.475
 46 A'   47 A'   48 A'   49 A'   50 A'   17 A"   51 A'   18 A"                 
  0.494   0.496   0.557   0.565   0.586   0.596   0.624   0.681
 52 A'   19 A"   53 A'   20 A"   54 A'   55 A'   56 A'   57 A'                 
  0.701   0.742   0.749   0.813   0.903   0.956   1.054   1.171
 21 A"   58 A'   22 A"   59 A'   60 A'   61 A'   62 A'   23 A"                 
  1.257   1.307   1.332   1.363   1.381   1.417   1.440   1.541
 63 A'   24 A"   64 A'   65 A'   25 A"   66 A'   26 A"   27 A"                 
  1.630   1.669   1.701   1.774   1.800   1.909   1.937   1.990
 67 A'   68 A'   69 A'   70 A'   71 A'   72 A'   73 A'   28 A"                 
  2.026   2.109   2.577   2.969   3.089   3.701   3.712   3.717
 74 A'   75 A'   29 A"   76 A'   77 A'   30 A"   31 A"   78 A'                 
  3.733   3.798   3.939   3.977   3.992   4.004   4.005   4.072
 79 A'   80 A'   32 A"   33 A"   34 A"   35 A"   81 A'   82 A'                 
  4.186   4.211   4.470   4.866   6.204   6.244   6.270   6.309
 83 A'   84 A'   85 A'   86 A'   36 A"   37 A"   87 A'   88 A'                 
  6.350   6.582   6.788   6.901   7.545   7.565   7.619  13.781
 89 A'   90 A'   91 A'   92 A'   38 A"   93 A'   94 A'   39 A"                 
 13.917  14.004  23.468  47.872  66.691  66.698 163.006 289.743
 95 A'   96 A'   97 A'   98 A'   99 A'  100 A'  101 A'   40 A"                 
289.761 289.8271020.655
102 A'  103 A'  104 A'                                                         
 --------------------------------------------------------------

          Ground-State Mulliken Net Atomic Charges

     Atom                 Charge (a.u.)
  ----------------------------------------
      1 C                    -0.014450
      2 P                     0.227157
      3 Br                   -0.178039
      4 F                    -0.029156
      5 F                    -0.005512
  ----------------------------------------
  Sum of atomic charges =     0.000000

 -----------------------------------------------------------------
                    Cartesian Multipole Moments
 -----------------------------------------------------------------
    Charge (ESU x 10^10)
                 0.0000
    Dipole Moment (Debye)
         X       0.5649      Y       0.5645      Z       0.0000
       Tot       0.7986
    Quadrupole Moments (Debye-Ang)
        XX     -47.7989     XY       0.7393     YY     -47.3415
        XZ      -0.0000     YZ       0.0000     ZZ     -46.8266
    Octopole Moments (Debye-Ang^2)
       XXX     -44.0817    XXY      -5.8617    XYY     -13.2878
       YYY     -10.3680    XXZ      -0.0000    XYZ       0.0000
       YYZ      -0.0000    XZZ     -10.0854    YZZ      -4.2967
       ZZZ       0.0000
    Hexadecapole Moments (Debye-Ang^3)
      XXXX    -722.0265   XXXY      -0.9877   XXYY    -150.3891
      XYYY      -5.4328   YYYY    -208.6464   XXXZ      -0.0000
      XXYZ       0.0000   XYYZ      -0.0000   YYYZ       0.0000
      XXZZ    -126.4842   XYZZ      -3.6619   YYZZ     -43.9604
      XZZZ      -0.0000   YZZZ       0.0000   ZZZZ     -56.3796
 -----------------------------------------------------------------
 Calculating analytic gradient of the SCF energy
 Gradient of SCF Energy
            1           2           3           4           5
    1  -0.0097677   0.0238120  -0.0056865  -0.0091879   0.0008301
    2   0.0180647  -0.0217566  -0.0018440  -0.0045013   0.0100372
    3  -0.0000000  -0.0000000  -0.0000000   0.0000000  -0.0000000
 Max gradient component =       2.381E-02
 RMS gradient           =       1.066E-02
 Gradient time:  CPU 5.28 s  wall 1.82 s
 Geometry Optimization Parameters
   NAtoms,    NIC,     NZ,  NCons,   NDum,   NFix, NCnnct, MaxDiis
        5      20       5       0       0       0       0       0

 Cartesian Hessian Update
 Hessian Updated using BFGS Update


** GEOMETRY OPTIMIZATION IN DELOCALIZED INTERNAL COORDINATES **
   Searching for a Minimum

   Optimization Cycle:   4

                       Coordinates (Angstroms)
     ATOM                X               Y               Z
      1  C         1.6686925487   -0.1229662977    0.0000000000
      2  P         0.5159125948    1.0621660807    0.0000000000
      3  Br       -1.4068042755   -0.1732735956    0.0000000000
      4  F         2.9491663364    0.1849640206    0.0000000000
      5  F         1.5333084316   -1.4211952079    0.0000000000
   Point Group: cs    Number of degrees of freedom:     7


   Energy is  -3153.362140470

 Hessian Updated using BFGS Update

  7 Hessian modes will be used to form the next step
  Hessian Eigenvalues:
     0.094048    0.228697    0.250462    0.251774    0.287366    0.387241
     0.770361

 Minimum Search - Taking Simple RFO Step
 Searching for Lamda that Minimizes Along All modes
 Value Taken    Lamda =  -0.00244688
 Step Taken.  Stepsize is  0.102511

                             Maximum     Tolerance    Cnvgd?
         Gradient           0.028207      0.000300      NO
         Displacement       0.065711      0.001200      NO
         Energy change     -0.014194      0.000001      NO


 New Cartesian Coordinates Obtained by Inverse Iteration

 Displacement from previous Coordinates is:  0.117751
 ----------------------------------------------------------------
             Standard Nuclear Orientation (Angstroms)
    I     Atom           X                Y                Z
 ----------------------------------------------------------------
    1      C       1.6538974697    -0.1284718944     0.0000000000
    2      P       0.4978104599     1.0847054973     0.0000000000
    3      Br     -1.3582143833    -0.1769348980     0.0000000000
    4      F       2.9456568927     0.1875837196     0.0000000000
    5      F       1.5211251970    -1.4371874243     0.0000000000
 ----------------------------------------------------------------
 Molecular Point Group                 Cs    NOp =  2
 Largest Abelian Subgroup              Cs    NOp =  2
 Nuclear Repulsion Energy =   397.4257536093 hartrees
 There are       37 alpha and       37 beta electrons
 Applying Cartesian multipole field
    Component          Value
    ---------          -----
     (2,0,0)        1.00000E-11
     (0,2,0)        2.00000E-11
     (0,0,2)       -3.00000E-11
 Nucleus-field energy     =     0.0000000093 hartrees
 Requested basis set is 6-311++G(d,p)
 There are 50 shells and 144 basis functions
 A cutoff of  1.0D-11 yielded   1067 shell pairs
 There are      9384 function pairs (     10315 Cartesian)
 Smallest overlap matrix eigenvalue = 6.38E-04
 Guess MOs from SCF MO coefficient file

 -----------------------------------------------------------------------
  General SCF calculation program by
  Eric Jon Sundstrom, Paul Horn, Yuezhi Mao, Dmitri Zuev, Alec White,
  David Stuck, Shaama M.S., Shane Yost, Joonho Lee, David Small,
  Daniel Levine, Susi Lehtola, Hugh Burton, Evgeny Epifanovsky
 -----------------------------------------------------------------------
 Exchange:     0.2000 Hartree-Fock + 0.0800 Slater + 0.7200 B88
 Correlation:  0.1900 VWN1RPA + 0.8100 LYP
 Using SG-1 standard quadrature grid
 using 4 threads for integral computing
 -------------------------------------------------------
 OpenMP Integral computing Module                
 Release: version 2.0, May 2017, Q-Chem Inc. Pleasanton 
 -------------------------------------------------------
 -------------------------------------------------------
 OpenMP BLAS3 based DFT computing Module                
 Release: version 1.0, May 2013, Q-Chem Inc. Pittsburgh 
 -------------------------------------------------------
 A restricted SCF calculation will be
 performed using DIIS
 SCF converges when DIIS error is below 1.0e-08
 ---------------------------------------
  Cycle       Energy         DIIS error
 ---------------------------------------
    1   -3153.3626305859      4.52e-04  
    2   -3153.3630343366      3.29e-04  
    3   -3153.3630562859      3.01e-04  
    4   -3153.3633234867      4.86e-05  
    5   -3153.3633291504      1.56e-05  
    6   -3153.3633295091      3.01e-06  
    7   -3153.3633295264      1.30e-06  
    8   -3153.3633295300      4.67e-07  
    9   -3153.3633295305      1.11e-07  
   10   -3153.3633295306      3.70e-08  
   11   -3153.3633295306      1.56e-08  
   12   -3153.3633295306      2.38e-09  Convergence criterion met
 ---------------------------------------
 SCF time:   CPU 18.51s  wall 7.00s 
 SCF   energy in the final basis set =    -3153.3633295306
 Total energy in the final basis set =    -3153.3633295306

 --------------------------------------------------------------
             Orbital Energies (a.u.) and Symmetries
 --------------------------------------------------------------

 Alpha MOs, Restricted
 -- Occupied --                  
-482.85  -77.11  -62.50  -56.32  -56.32  -56.32  -24.76  -24.75
  1 A'    2 A'    3 A'    4 A'    1 A"    5 A'    6 A'    7 A'                 
-10.386  -8.709  -6.608  -6.540  -6.528  -6.527  -4.771  -4.766
  8 A'    9 A'   10 A'   11 A'    2 A"   12 A'   13 A'   14 A'                 
 -4.765  -2.651  -2.647  -2.647  -2.638  -2.637  -1.333  -1.272
  3 A"   15 A'    4 A"   16 A'   17 A'    5 A"   18 A'   19 A'                 
 -0.821  -0.753  -0.657  -0.616  -0.562  -0.526  -0.487  -0.471
 20 A'   21 A'   22 A'   23 A'    6 A"   24 A'    7 A"   25 A'                 
 -0.434  -0.356  -0.344  -0.307  -0.270
 26 A'   27 A'    8 A"   28 A'    9 A"                                         
 -- Virtual --                   
 -0.084  -0.082  -0.009   0.023   0.033   0.039   0.039   0.058
 10 A"   29 A'   30 A'   31 A'   32 A'   11 A"   33 A'   34 A'                 
  0.068   0.075   0.079   0.081   0.099   0.117   0.126   0.158
 35 A'   12 A"   36 A'   13 A"   37 A'   38 A'   39 A'   40 A'                 
  0.201   0.233   0.241   0.255   0.266   0.275   0.298   0.302
 41 A'   14 A"   42 A'   43 A'   44 A'   15 A"   45 A'   16 A"                 
  0.318   0.344   0.356   0.389   0.410   0.423   0.447   0.470
 46 A'   47 A'   48 A'   49 A'   50 A'   17 A"   51 A'   18 A"                 
  0.489   0.489   0.554   0.565   0.590   0.598   0.624   0.682
 52 A'   19 A"   53 A'   20 A"   54 A'   55 A'   56 A'   57 A'                 
  0.702   0.758   0.760   0.820   0.903   0.939   1.067   1.169
 21 A"   58 A'   22 A"   59 A'   60 A'   61 A'   62 A'   23 A"                 
  1.263   1.302   1.338   1.367   1.385   1.417   1.436   1.543
 63 A'   24 A"   64 A'   65 A'   25 A"   66 A'   26 A"   27 A"                 
  1.629   1.666   1.703   1.768   1.801   1.906   1.932   1.989
 67 A'   68 A'   69 A'   70 A'   71 A'   72 A'   73 A'   28 A"                 
  2.027   2.112   2.576   2.951   3.058   3.705   3.716   3.720
 74 A'   75 A'   29 A"   76 A'   77 A'   30 A"   31 A"   78 A'                 
  3.734   3.795   3.931   3.967   3.990   4.005   4.006   4.082
 79 A'   80 A'   32 A"   33 A"   34 A"   81 A'   35 A"   82 A'                 
  4.170   4.217   4.460   4.860   6.208   6.247   6.269   6.312
 83 A'   84 A'   85 A'   86 A'   36 A"   37 A"   87 A'   88 A'                 
  6.338   6.587   6.770   6.888   7.544   7.566   7.624  13.781
 89 A'   90 A'   91 A'   92 A'   38 A"   93 A'   94 A'   39 A"                 
 13.914  13.985  23.446  47.875  66.693  66.699 162.991 289.743
 95 A'   96 A'   97 A'   98 A'   99 A'  100 A'  101 A'   40 A"                 
289.763 289.8341020.660
102 A'  103 A'  104 A'                                                         

 Beta MOs, Restricted
 -- Occupied --                  
-482.85  -77.11  -62.50  -56.32  -56.32  -56.32  -24.76  -24.75
  1 A'    2 A'    3 A'    4 A'    1 A"    5 A'    6 A'    7 A'                 
-10.386  -8.709  -6.608  -6.540  -6.528  -6.527  -4.771  -4.766
  8 A'    9 A'   10 A'   11 A'    2 A"   12 A'   13 A'   14 A'                 
 -4.765  -2.651  -2.647  -2.647  -2.638  -2.637  -1.333  -1.272
  3 A"   15 A'    4 A"   16 A'   17 A'    5 A"   18 A'   19 A'                 
 -0.821  -0.753  -0.657  -0.616  -0.562  -0.526  -0.487  -0.471
 20 A'   21 A'   22 A'   23 A'    6 A"   24 A'    7 A"   25 A'                 
 -0.434  -0.356  -0.344  -0.307  -0.270
 26 A'   27 A'    8 A"   28 A'    9 A"                                         
 -- Virtual --                   
 -0.084  -0.082  -0.009   0.023   0.033   0.039   0.039   0.058
 10 A"   29 A'   30 A'   31 A'   32 A'   11 A"   33 A'   34 A'                 
  0.068   0.075   0.079   0.081   0.099   0.117   0.126   0.158
 35 A'   12 A"   36 A'   13 A"   37 A'   38 A'   39 A'   40 A'                 
  0.201   0.233   0.241   0.255   0.266   0.275   0.298   0.302
 41 A'   14 A"   42 A'   43 A'   44 A'   15 A"   45 A'   16 A"                 
  0.318   0.344   0.356   0.389   0.410   0.423   0.447   0.470
 46 A'   47 A'   48 A'   49 A'   50 A'   17 A"   51 A'   18 A"                 
  0.489   0.489   0.554   0.565   0.590   0.598   0.624   0.682
 52 A'   19 A"   53 A'   20 A"   54 A'   55 A'   56 A'   57 A'                 
  0.702   0.758   0.760   0.820   0.903   0.939   1.067   1.169
 21 A"   58 A'   22 A"   59 A'   60 A'   61 A'   62 A'   23 A"                 
  1.263   1.302   1.338   1.367   1.385   1.417   1.436   1.543
 63 A'   24 A"   64 A'   65 A'   25 A"   66 A'   26 A"   27 A"                 
  1.629   1.666   1.703   1.768   1.801   1.906   1.932   1.989
 67 A'   68 A'   69 A'   70 A'   71 A'   72 A'   73 A'   28 A"                 
  2.027   2.112   2.576   2.951   3.058   3.705   3.716   3.720
 74 A'   75 A'   29 A"   76 A'   77 A'   30 A"   31 A"   78 A'                 
  3.734   3.795   3.931   3.967   3.990   4.005   4.006   4.082
 79 A'   80 A'   32 A"   33 A"   34 A"   81 A'   35 A"   82 A'                 
  4.170   4.217   4.460   4.860   6.208   6.247   6.269   6.312
 83 A'   84 A'   85 A'   86 A'   36 A"   37 A"   87 A'   88 A'                 
  6.338   6.587   6.770   6.888   7.544   7.566   7.624  13.781
 89 A'   90 A'   91 A'   92 A'   38 A"   93 A'   94 A'   39 A"                 
 13.914  13.985  23.446  47.875  66.693  66.699 162.991 289.743
 95 A'   96 A'   97 A'   98 A'   99 A'  100 A'  101 A'   40 A"                 
289.763 289.8341020.660
102 A'  103 A'  104 A'                                                         
 --------------------------------------------------------------

          Ground-State Mulliken Net Atomic Charges

     Atom                 Charge (a.u.)
  ----------------------------------------
      1 C                    -0.019783
      2 P                     0.236102
      3 Br                   -0.169852
      4 F                    -0.039515
      5 F                    -0.006951
  ----------------------------------------
  Sum of atomic charges =     0.000000

 -----------------------------------------------------------------
                    Cartesian Multipole Moments
 -----------------------------------------------------------------
    Charge (ESU x 10^10)
                -0.0000
    Dipole Moment (Debye)
         X       0.3424      Y       0.6034      Z       0.0000
       Tot       0.6938
    Quadrupole Moments (Debye-Ang)
        XX     -48.1662     XY       0.7338     YY     -47.1743
        XZ      -0.0000     YZ       0.0000     ZZ     -46.8385
    Octopole Moments (Debye-Ang^2)
       XXX     -46.9253    XXY      -5.9840    XYY     -14.1656
       YYY     -10.5013    XXZ       0.0000    XYZ       0.0000
       YYZ      -0.0000    XZZ     -10.9024    YZZ      -4.4209
       ZZZ       0.0000
    Hexadecapole Moments (Debye-Ang^3)
      XXXX    -708.0641   XXXY      -0.6668   XXYY    -147.9283
      XYYY      -4.6138   YYYY    -213.1771   XXXZ      -0.0000
      XXYZ      -0.0000   XYYZ      -0.0000   YYYZ       0.0000
      XXZZ    -123.4605   XYZZ      -3.4670   YYZZ     -44.8000
      XZZZ      -0.0000   YZZZ       0.0000   ZZZZ     -56.3571
 -----------------------------------------------------------------
 Calculating analytic gradient of the SCF energy
 Gradient of SCF Energy
            1           2           3           4           5
    1  -0.0103491   0.0054264   0.0047232   0.0007652  -0.0005657
    2   0.0094968  -0.0095884   0.0016838  -0.0000458  -0.0015464
    3  -0.0000000   0.0000000  -0.0000000   0.0000000   0.0000000
 Max gradient component =       1.035E-02
 RMS gradient           =       4.811E-03
 Gradient time:  CPU 5.26 s  wall 1.87 s
 Geometry Optimization Parameters
   NAtoms,    NIC,     NZ,  NCons,   NDum,   NFix, NCnnct, MaxDiis
        5      20       5       0       0       0       0       0

 Cartesian Hessian Update
 Hessian Updated using BFGS Update


** GEOMETRY OPTIMIZATION IN DELOCALIZED INTERNAL COORDINATES **
   Searching for a Minimum

   Optimization Cycle:   5

                       Coordinates (Angstroms)
     ATOM                X               Y               Z
      1  C         1.6538974697   -0.1284718944    0.0000000000
      2  P         0.4978104599    1.0847054973    0.0000000000
      3  Br       -1.3582143833   -0.1769348980    0.0000000000
      4  F         2.9456568927    0.1875837196    0.0000000000
      5  F         1.5211251970   -1.4371874243    0.0000000000
   Point Group: cs    Number of degrees of freedom:     7


   Energy is  -3153.363329531

 Hessian Updated using BFGS Update

  7 Hessian modes will be used to form the next step
  Hessian Eigenvalues:
     0.118657    0.234629    0.251763    0.264716    0.293540    0.432562
     0.515025

 Minimum Search - Taking Simple RFO Step
 Searching for Lamda that Minimizes Along All modes
 Value Taken    Lamda =  -0.00054387
 Step Taken.  Stepsize is  0.040779

                             Maximum     Tolerance    Cnvgd?
         Gradient           0.007618      0.000300      NO
         Displacement       0.024686      0.001200      NO
         Energy change     -0.001189      0.000001      NO


 New Cartesian Coordinates Obtained by Inverse Iteration

 Displacement from previous Coordinates is:  0.074850
 ----------------------------------------------------------------
             Standard Nuclear Orientation (Angstroms)
    I     Atom           X                Y                Z
 ----------------------------------------------------------------
    1      C       1.6619773219    -0.1353151947     0.0000000000
    2      P       0.4935975132     1.0841443868     0.0000000000
    3      Br     -1.3878653006    -0.1665322146     0.0000000000
    4      F       2.9519158813     0.1897175157     0.0000000000
    5      F       1.5406502201    -1.4423194930     0.0000000000
 ----------------------------------------------------------------
 Molecular Point Group                 Cs    NOp =  2
 Largest Abelian Subgroup              Cs    NOp =  2
 Nuclear Repulsion Energy =   394.6181171411 hartrees
 There are       37 alpha and       37 beta electrons
 Applying Cartesian multipole field
    Component          Value
    ---------          -----
     (2,0,0)        1.00000E-11
     (0,2,0)        2.00000E-11
     (0,0,2)       -3.00000E-11
 Nucleus-field energy     =     0.0000000094 hartrees
 Requested basis set is 6-311++G(d,p)
 There are 50 shells and 144 basis functions
 A cutoff of  1.0D-11 yielded   1064 shell pairs
 There are      9376 function pairs (     10307 Cartesian)
 Smallest overlap matrix eigenvalue = 6.49E-04
 Guess MOs from SCF MO coefficient file

 -----------------------------------------------------------------------
  General SCF calculation program by
  Eric Jon Sundstrom, Paul Horn, Yuezhi Mao, Dmitri Zuev, Alec White,
  David Stuck, Shaama M.S., Shane Yost, Joonho Lee, David Small,
  Daniel Levine, Susi Lehtola, Hugh Burton, Evgeny Epifanovsky
 -----------------------------------------------------------------------
 Exchange:     0.2000 Hartree-Fock + 0.0800 Slater + 0.7200 B88
 Correlation:  0.1900 VWN1RPA + 0.8100 LYP
 Using SG-1 standard quadrature grid
 using 4 threads for integral computing
 -------------------------------------------------------
 OpenMP Integral computing Module                
 Release: version 2.0, May 2017, Q-Chem Inc. Pleasanton 
 -------------------------------------------------------
 -------------------------------------------------------
 OpenMP BLAS3 based DFT computing Module                
 Release: version 1.0, May 2013, Q-Chem Inc. Pittsburgh 
 -------------------------------------------------------
 A restricted SCF calculation will be
 performed using DIIS
 SCF converges when DIIS error is below 1.0e-08
 ---------------------------------------
  Cycle       Energy         DIIS error
 ---------------------------------------
    1   -3153.3634774833      2.05e-04  
    2   -3153.3636224545      9.63e-05  
    3   -3153.3636005802      1.30e-04  
    4   -3153.3636463211      2.34e-05  
    5   -3153.3636476961      8.27e-06  
    6   -3153.3636478355      2.22e-06  
    7   -3153.3636478445      4.42e-07  
    8   -3153.3636478448      2.44e-07  
    9   -3153.3636478449      6.18e-08  
   10   -3153.3636478449      1.09e-08  
   11   -3153.3636478449      5.76e-09  Convergence criterion met
 ---------------------------------------
 SCF time:   CPU 16.90s  wall 6.00s 
 SCF   energy in the final basis set =    -3153.3636478449
 Total energy in the final basis set =    -3153.3636478449

 --------------------------------------------------------------
             Orbital Energies (a.u.) and Symmetries
 --------------------------------------------------------------

 Alpha MOs, Restricted
 -- Occupied --                  
-482.85  -77.11  -62.50  -56.32  -56.32  -56.32  -24.76  -24.76
  1 A'    2 A'    3 A'    4 A'    1 A"    5 A'    6 A'    7 A'                 
-10.388  -8.708  -6.609  -6.539  -6.527  -6.527  -4.772  -4.767
  8 A'    9 A'   10 A'   11 A'    2 A"   12 A'   13 A'   14 A'                 
 -4.767  -2.650  -2.647  -2.647  -2.637  -2.637  -1.335  -1.273
  3 A"   15 A'    4 A"   16 A'   17 A'    5 A"   18 A'   19 A'                 
 -0.818  -0.753  -0.658  -0.617  -0.564  -0.527  -0.488  -0.471
 20 A'   21 A'   22 A'   23 A'    6 A"   24 A'    7 A"   25 A'                 
 -0.433  -0.356  -0.342  -0.307  -0.269
 26 A'   27 A'    8 A"   28 A'    9 A"                                         
 -- Virtual --                   
 -0.086  -0.085  -0.010   0.022   0.032   0.039   0.039   0.058
 10 A"   29 A'   30 A'   31 A'   32 A'   33 A'   11 A"   34 A'                 
  0.068   0.075   0.078   0.081   0.099   0.117   0.125   0.159
 35 A'   12 A"   36 A'   13 A"   37 A'   38 A'   39 A'   40 A'                 
  0.201   0.233   0.241   0.254   0.264   0.275   0.298   0.301
 41 A'   14 A"   42 A'   43 A'   44 A'   15 A"   45 A'   16 A"                 
  0.318   0.343   0.355   0.388   0.410   0.423   0.449   0.471
 46 A'   47 A'   48 A'   49 A'   50 A'   17 A"   51 A'   18 A"                 
  0.487   0.490   0.553   0.565   0.586   0.596   0.624   0.680
 52 A'   19 A"   53 A'   20 A"   54 A'   55 A'   56 A'   57 A'                 
  0.702   0.753   0.756   0.815   0.900   0.930   1.061   1.169
 21 A"   58 A'   22 A"   59 A'   60 A'   61 A'   62 A'   23 A"                 
  1.260   1.299   1.337   1.364   1.384   1.416   1.431   1.543
 63 A'   24 A"   64 A'   65 A'   25 A"   66 A'   26 A"   27 A"                 
  1.629   1.663   1.701   1.763   1.798   1.903   1.930   1.989
 67 A'   68 A'   69 A'   70 A'   71 A'   72 A'   73 A'   28 A"                 
  2.025   2.110   2.574   2.948   3.045   3.703   3.714   3.719
 74 A'   75 A'   29 A"   76 A'   77 A'   30 A"   31 A"   78 A'                 
  3.732   3.793   3.930   3.967   3.990   4.004   4.005   4.075
 79 A'   80 A'   32 A"   33 A"   34 A"   81 A'   35 A"   82 A'                 
  4.170   4.212   4.456   4.860   6.206   6.245   6.269   6.311
 83 A'   84 A'   85 A'   86 A'   36 A"   37 A"   87 A'   88 A'                 
  6.336   6.584   6.768   6.879   7.544   7.565   7.622  13.780
 89 A'   90 A'   91 A'   92 A'   38 A"   93 A'   94 A'   39 A"                 
 13.911  13.976  23.444  47.873  66.691  66.698 162.979 289.743
 95 A'   96 A'   97 A'   98 A'   99 A'  100 A'  101 A'   40 A"                 
289.762 289.8311020.658
102 A'  103 A'  104 A'                                                         

 Beta MOs, Restricted
 -- Occupied --                  
-482.85  -77.11  -62.50  -56.32  -56.32  -56.32  -24.76  -24.76
  1 A'    2 A'    3 A'    4 A'    1 A"    5 A'    6 A'    7 A'                 
-10.388  -8.708  -6.609  -6.539  -6.527  -6.527  -4.772  -4.767
  8 A'    9 A'   10 A'   11 A'    2 A"   12 A'   13 A'   14 A'                 
 -4.767  -2.650  -2.647  -2.647  -2.637  -2.637  -1.335  -1.273
  3 A"   15 A'    4 A"   16 A'   17 A'    5 A"   18 A'   19 A'                 
 -0.818  -0.753  -0.658  -0.617  -0.564  -0.527  -0.488  -0.471
 20 A'   21 A'   22 A'   23 A'    6 A"   24 A'    7 A"   25 A'                 
 -0.433  -0.356  -0.342  -0.307  -0.269
 26 A'   27 A'    8 A"   28 A'    9 A"                                         
 -- Virtual --                   
 -0.086  -0.085  -0.010   0.022   0.032   0.039   0.039   0.058
 10 A"   29 A'   30 A'   31 A'   32 A'   33 A'   11 A"   34 A'                 
  0.068   0.075   0.078   0.081   0.099   0.117   0.125   0.159
 35 A'   12 A"   36 A'   13 A"   37 A'   38 A'   39 A'   40 A'                 
  0.201   0.233   0.241   0.254   0.264   0.275   0.298   0.301
 41 A'   14 A"   42 A'   43 A'   44 A'   15 A"   45 A'   16 A"                 
  0.318   0.343   0.355   0.388   0.410   0.423   0.449   0.471
 46 A'   47 A'   48 A'   49 A'   50 A'   17 A"   51 A'   18 A"                 
  0.487   0.490   0.553   0.565   0.586   0.596   0.624   0.680
 52 A'   19 A"   53 A'   20 A"   54 A'   55 A'   56 A'   57 A'                 
  0.702   0.753   0.756   0.815   0.900   0.930   1.061   1.169
 21 A"   58 A'   22 A"   59 A'   60 A'   61 A'   62 A'   23 A"                 
  1.260   1.299   1.337   1.364   1.384   1.416   1.431   1.543
 63 A'   24 A"   64 A'   65 A'   25 A"   66 A'   26 A"   27 A"                 
  1.629   1.663   1.701   1.763   1.798   1.903   1.930   1.989
 67 A'   68 A'   69 A'   70 A'   71 A'   72 A'   73 A'   28 A"                 
  2.025   2.110   2.574   2.948   3.045   3.703   3.714   3.719
 74 A'   75 A'   29 A"   76 A'   77 A'   30 A"   31 A"   78 A'                 
  3.732   3.793   3.930   3.967   3.990   4.004   4.005   4.075
 79 A'   80 A'   32 A"   33 A"   34 A"   81 A'   35 A"   82 A'                 
  4.170   4.212   4.456   4.860   6.206   6.245   6.269   6.311
 83 A'   84 A'   85 A'   86 A'   36 A"   37 A"   87 A'   88 A'                 
  6.336   6.584   6.768   6.879   7.544   7.565   7.622  13.780
 89 A'   90 A'   91 A'   92 A'   38 A"   93 A'   94 A'   39 A"                 
 13.911  13.976  23.444  47.873  66.691  66.698 162.979 289.743
 95 A'   96 A'   97 A'   98 A'   99 A'  100 A'  101 A'   40 A"                 
289.762 289.8311020.658
102 A'  103 A'  104 A'                                                         
 --------------------------------------------------------------

          Ground-State Mulliken Net Atomic Charges

     Atom                 Charge (a.u.)
  ----------------------------------------
      1 C                    -0.020075
      2 P                     0.235279
      3 Br                   -0.172681
      4 F                    -0.037923
      5 F                    -0.004600
  ----------------------------------------
  Sum of atomic charges =     0.000000

 -----------------------------------------------------------------
                    Cartesian Multipole Moments
 -----------------------------------------------------------------
    Charge (ESU x 10^10)
                 0.0000
    Dipole Moment (Debye)
         X       0.3973      Y       0.5840      Z       0.0000
       Tot       0.7063
    Quadrupole Moments (Debye-Ang)
        XX     -48.1596     XY       0.6854     YY     -47.1878
        XZ       0.0000     YZ      -0.0000     ZZ     -46.9250
    Octopole Moments (Debye-Ang^2)
       XXX     -45.5952    XXY      -6.2048    XYY     -13.6278
       YYY     -10.8606    XXZ       0.0000    XYZ      -0.0000
       YYZ       0.0000    XZZ     -10.4492    YZZ      -4.6159
       ZZZ       0.0000
    Hexadecapole Moments (Debye-Ang^3)
      XXXX    -719.7233   XXXY       0.5715   XXYY    -150.1434
      XYYY      -3.4428   YYYY    -213.0645   XXXZ       0.0000
      XXYZ      -0.0000   XYYZ       0.0000   YYYZ      -0.0000
      XXZZ    -125.6366   XYZZ      -3.0814   YYZZ     -44.8813
      XZZZ       0.0000   YZZZ      -0.0000   ZZZZ     -56.6572
 -----------------------------------------------------------------
 Calculating analytic gradient of the SCF energy
 Gradient of SCF Energy
            1           2           3           4           5
    1  -0.0051640   0.0023902   0.0004534   0.0014960   0.0008245
    2   0.0028270  -0.0026373   0.0004506  -0.0004117  -0.0002286
    3  -0.0000000  -0.0000000   0.0000000   0.0000000  -0.0000000
 Max gradient component =       5.164E-03
 RMS gradient           =       1.842E-03
 Gradient time:  CPU 5.25 s  wall 1.86 s
 Geometry Optimization Parameters
   NAtoms,    NIC,     NZ,  NCons,   NDum,   NFix, NCnnct, MaxDiis
        5      20       5       0       0       0       0       0

 Cartesian Hessian Update
 Hessian Updated using BFGS Update


** GEOMETRY OPTIMIZATION IN DELOCALIZED INTERNAL COORDINATES **
   Searching for a Minimum

   Optimization Cycle:   6

                       Coordinates (Angstroms)
     ATOM                X               Y               Z
      1  C         1.6619773219   -0.1353151947    0.0000000000
      2  P         0.4935975132    1.0841443868    0.0000000000
      3  Br       -1.3878653006   -0.1665322146    0.0000000000
      4  F         2.9519158813    0.1897175157    0.0000000000
      5  F         1.5406502201   -1.4423194930    0.0000000000
   Point Group: cs    Number of degrees of freedom:     7


   Energy is  -3153.363647845

 Hessian Updated using BFGS Update

  7 Hessian modes will be used to form the next step
  Hessian Eigenvalues:
     0.116347    0.233941    0.246427    0.272773    0.316584    0.380224
     0.450711

 Minimum Search - Taking Simple RFO Step
 Searching for Lamda that Minimizes Along All modes
 Value Taken    Lamda =  -0.00005983
 Step Taken.  Stepsize is  0.014748

                             Maximum     Tolerance    Cnvgd?
         Gradient           0.002638      0.000300      NO
         Displacement       0.009361      0.001200      NO
         Energy change     -0.000318      0.000001      NO


 New Cartesian Coordinates Obtained by Inverse Iteration

 Displacement from previous Coordinates is:  0.009718
 ----------------------------------------------------------------
             Standard Nuclear Orientation (Angstroms)
    I     Atom           X                Y                Z
 ----------------------------------------------------------------
    1      C       1.6654195097    -0.1369863785     0.0000000000
    2      P       0.4930580418     1.0863326433     0.0000000000
    3      Br     -1.3898389917    -0.1672945975     0.0000000000
    4      F       2.9520878057     0.1905394069     0.0000000000
    5      F       1.5395492704    -1.4428960740     0.0000000000
 ----------------------------------------------------------------
 Molecular Point Group                 Cs    NOp =  2
 Largest Abelian Subgroup              Cs    NOp =  2
 Nuclear Repulsion Energy =   394.2766684100 hartrees
 There are       37 alpha and       37 beta electrons
 Applying Cartesian multipole field
    Component          Value
    ---------          -----
     (2,0,0)        1.00000E-11
     (0,2,0)        2.00000E-11
     (0,0,2)       -3.00000E-11
 Nucleus-field energy     =     0.0000000094 hartrees
 Requested basis set is 6-311++G(d,p)
 There are 50 shells and 144 basis functions
 A cutoff of  1.0D-11 yielded   1064 shell pairs
 There are      9376 function pairs (     10307 Cartesian)
 Smallest overlap matrix eigenvalue = 6.52E-04
 Guess MOs from SCF MO coefficient file

 -----------------------------------------------------------------------
  General SCF calculation program by
  Eric Jon Sundstrom, Paul Horn, Yuezhi Mao, Dmitri Zuev, Alec White,
  David Stuck, Shaama M.S., Shane Yost, Joonho Lee, David Small,
  Daniel Levine, Susi Lehtola, Hugh Burton, Evgeny Epifanovsky
 -----------------------------------------------------------------------
 Exchange:     0.2000 Hartree-Fock + 0.0800 Slater + 0.7200 B88
 Correlation:  0.1900 VWN1RPA + 0.8100 LYP
 Using SG-1 standard quadrature grid
 using 4 threads for integral computing
 -------------------------------------------------------
 OpenMP Integral computing Module                
 Release: version 2.0, May 2017, Q-Chem Inc. Pleasanton 
 -------------------------------------------------------
 -------------------------------------------------------
 OpenMP BLAS3 based DFT computing Module                
 Release: version 1.0, May 2013, Q-Chem Inc. Pittsburgh 
 -------------------------------------------------------
 A restricted SCF calculation will be
 performed using DIIS
 SCF converges when DIIS error is below 1.0e-08
 ---------------------------------------
  Cycle       Energy         DIIS error
 ---------------------------------------
    1   -3153.3636569238      8.02e-05  
    2   -3153.3636739785      4.66e-05  
    3   -3153.3636701100      5.85e-05  
    4   -3153.3636796944      9.56e-06  
    5   -3153.3636798636      3.76e-06  
    6   -3153.3636798939      6.75e-07  
    7   -3153.3636798947      1.53e-07  
    8   -3153.3636798947      2.34e-08  
    9   -3153.3636798947      1.50e-08  
   10   -3153.3636798947      3.20e-09  Convergence criterion met
 ---------------------------------------
 SCF time:   CPU 15.51s  wall 7.00s 
 SCF   energy in the final basis set =    -3153.3636798947
 Total energy in the final basis set =    -3153.3636798947

 --------------------------------------------------------------
             Orbital Energies (a.u.) and Symmetries
 --------------------------------------------------------------

 Alpha MOs, Restricted
 -- Occupied --                  
-482.85  -77.11  -62.50  -56.32  -56.32  -56.32  -24.76  -24.76
  1 A'    2 A'    3 A'    4 A'    1 A"    5 A'    6 A'    7 A'                 
-10.389  -8.708  -6.609  -6.539  -6.527  -6.526  -4.772  -4.767
  8 A'    9 A'   10 A'   11 A'    2 A"   12 A'   13 A'   14 A'                 
 -4.767  -2.650  -2.646  -2.646  -2.637  -2.637  -1.336  -1.274
  3 A"   15 A'    4 A"   16 A'   17 A'    5 A"   18 A'   19 A'                 
 -0.817  -0.753  -0.658  -0.618  -0.565  -0.528  -0.489  -0.473
 20 A'   21 A'   22 A'   23 A'    6 A"   24 A'    7 A"   25 A'                 
 -0.433  -0.355  -0.341  -0.307  -0.269
 26 A'   27 A'    8 A"   28 A'    9 A"                                         
 -- Virtual --                   
 -0.086  -0.085  -0.010   0.021   0.032   0.039   0.039   0.058
 10 A"   29 A'   30 A'   31 A'   32 A'   33 A'   11 A"   34 A'                 
  0.068   0.075   0.078   0.081   0.098   0.117   0.125   0.160
 35 A'   12 A"   36 A'   13 A"   37 A'   38 A'   39 A'   40 A'                 
  0.201   0.233   0.241   0.254   0.264   0.275   0.298   0.301
 41 A'   14 A"   42 A'   43 A'   44 A'   15 A"   45 A'   16 A"                 
  0.318   0.343   0.354   0.388   0.410   0.424   0.449   0.471
 46 A'   47 A'   48 A'   49 A'   50 A'   17 A"   51 A'   18 A"                 
  0.487   0.490   0.553   0.565   0.586   0.596   0.624   0.680
 52 A'   19 A"   53 A'   20 A"   54 A'   55 A'   56 A'   57 A'                 
  0.703   0.752   0.756   0.815   0.900   0.926   1.060   1.169
 21 A"   58 A'   22 A"   59 A'   60 A'   61 A'   62 A'   23 A"                 
  1.260   1.298   1.337   1.364   1.383   1.414   1.429   1.543
 63 A'   24 A"   64 A'   65 A'   25 A"   66 A'   26 A"   27 A"                 
  1.631   1.663   1.701   1.761   1.796   1.902   1.928   1.990
 67 A'   68 A'   69 A'   70 A'   71 A'   72 A'   73 A'   28 A"                 
  2.025   2.109   2.574   2.952   3.040   3.702   3.713   3.717
 74 A'   75 A'   29 A"   76 A'   77 A'   30 A"   31 A"   78 A'                 
  3.732   3.793   3.932   3.967   3.991   4.005   4.005   4.075
 79 A'   80 A'   32 A"   33 A"   34 A"   81 A'   35 A"   82 A'                 
  4.171   4.212   4.455   4.860   6.205   6.244   6.268   6.310
 83 A'   84 A'   85 A'   86 A'   36 A"   37 A"   87 A'   88 A'                 
  6.336   6.584   6.771   6.876   7.545   7.565   7.622  13.780
 89 A'   90 A'   91 A'   92 A'   38 A"   93 A'   94 A'   39 A"                 
 13.911  13.972  23.445  47.874  66.691  66.696 162.975 289.743
 95 A'   96 A'   97 A'   98 A'   99 A'  100 A'  101 A'   40 A"                 
289.762 289.8311020.658
102 A'  103 A'  104 A'                                                         

 Beta MOs, Restricted
 -- Occupied --                  
-482.85  -77.11  -62.50  -56.32  -56.32  -56.32  -24.76  -24.76
  1 A'    2 A'    3 A'    4 A'    1 A"    5 A'    6 A'    7 A'                 
-10.389  -8.708  -6.609  -6.539  -6.527  -6.526  -4.772  -4.767
  8 A'    9 A'   10 A'   11 A'    2 A"   12 A'   13 A'   14 A'                 
 -4.767  -2.650  -2.646  -2.646  -2.637  -2.637  -1.336  -1.274
  3 A"   15 A'    4 A"   16 A'   17 A'    5 A"   18 A'   19 A'                 
 -0.817  -0.753  -0.658  -0.618  -0.565  -0.528  -0.489  -0.473
 20 A'   21 A'   22 A'   23 A'    6 A"   24 A'    7 A"   25 A'                 
 -0.433  -0.355  -0.341  -0.307  -0.269
 26 A'   27 A'    8 A"   28 A'    9 A"                                         
 -- Virtual --                   
 -0.086  -0.085  -0.010   0.021   0.032   0.039   0.039   0.058
 10 A"   29 A'   30 A'   31 A'   32 A'   33 A'   11 A"   34 A'                 
  0.068   0.075   0.078   0.081   0.098   0.117   0.125   0.160
 35 A'   12 A"   36 A'   13 A"   37 A'   38 A'   39 A'   40 A'                 
  0.201   0.233   0.241   0.254   0.264   0.275   0.298   0.301
 41 A'   14 A"   42 A'   43 A'   44 A'   15 A"   45 A'   16 A"                 
  0.318   0.343   0.354   0.388   0.410   0.424   0.449   0.471
 46 A'   47 A'   48 A'   49 A'   50 A'   17 A"   51 A'   18 A"                 
  0.487   0.490   0.553   0.565   0.586   0.596   0.624   0.680
 52 A'   19 A"   53 A'   20 A"   54 A'   55 A'   56 A'   57 A'                 
  0.703   0.752   0.756   0.815   0.900   0.926   1.060   1.169
 21 A"   58 A'   22 A"   59 A'   60 A'   61 A'   62 A'   23 A"                 
  1.260   1.298   1.337   1.364   1.383   1.414   1.429   1.543
 63 A'   24 A"   64 A'   65 A'   25 A"   66 A'   26 A"   27 A"                 
  1.631   1.663   1.701   1.761   1.796   1.902   1.928   1.990
 67 A'   68 A'   69 A'   70 A'   71 A'   72 A'   73 A'   28 A"                 
  2.025   2.109   2.574   2.952   3.040   3.702   3.713   3.717
 74 A'   75 A'   29 A"   76 A'   77 A'   30 A"   31 A"   78 A'                 
  3.732   3.793   3.932   3.967   3.991   4.005   4.005   4.075
 79 A'   80 A'   32 A"   33 A"   34 A"   81 A'   35 A"   82 A'                 
  4.171   4.212   4.455   4.860   6.205   6.244   6.268   6.310
 83 A'   84 A'   85 A'   86 A'   36 A"   37 A"   87 A'   88 A'                 
  6.336   6.584   6.771   6.876   7.545   7.565   7.622  13.780
 89 A'   90 A'   91 A'   92 A'   38 A"   93 A'   94 A'   39 A"                 
 13.911  13.972  23.445  47.874  66.691  66.696 162.975 289.743
 95 A'   96 A'   97 A'   98 A'   99 A'  100 A'  101 A'   40 A"                 
289.762 289.8311020.658
102 A'  103 A'  104 A'                                                         
 --------------------------------------------------------------

          Ground-State Mulliken Net Atomic Charges

     Atom                 Charge (a.u.)
  ----------------------------------------
      1 C                    -0.022435
      2 P                     0.234861
      3 Br                   -0.174112
      4 F                    -0.035029
      5 F                    -0.003285
  ----------------------------------------
  Sum of atomic charges =     0.000000

 -----------------------------------------------------------------
                    Cartesian Multipole Moments
 -----------------------------------------------------------------
    Charge (ESU x 10^10)
                 0.0000
    Dipole Moment (Debye)
         X       0.4455      Y       0.5754      Z      -0.0000
       Tot       0.7277
    Quadrupole Moments (Debye-Ang)
        XX     -48.0723     XY       0.6684     YY     -47.1841
        XZ      -0.0000     YZ       0.0000     ZZ     -46.9574
    Octopole Moments (Debye-Ang^2)
       XXX     -45.0966    XXY      -6.2340    XYY     -13.5643
       YYY     -10.8933    XXZ      -0.0000    XYZ       0.0000
       YYZ      -0.0000    XZZ     -10.4040    YZZ      -4.6509
       ZZZ       0.0000
    Hexadecapole Moments (Debye-Ang^3)
      XXXX    -719.6568   XXXY       0.4745   XXYY    -150.2974
      XYYY      -3.5509   YYYY    -213.5127   XXXZ      -0.0000
      XXYZ       0.0000   XYYZ      -0.0000   YYYZ       0.0000
      XXZZ    -125.7760   XYZZ      -3.1348   YYZZ     -45.0061
      XZZZ      -0.0000   YZZZ       0.0000   ZZZZ     -56.7841
 -----------------------------------------------------------------
 Calculating analytic gradient of the SCF energy
 Gradient of SCF Energy
            1           2           3           4           5
    1  -0.0007061   0.0008040  -0.0000901  -0.0000869   0.0000792
    2  -0.0002458   0.0000311   0.0000954   0.0000681   0.0000511
    3  -0.0000000   0.0000000  -0.0000000   0.0000000   0.0000000
 Max gradient component =       8.040E-04
 RMS gradient           =       2.881E-04
 Gradient time:  CPU 5.24 s  wall 1.99 s
 Geometry Optimization Parameters
   NAtoms,    NIC,     NZ,  NCons,   NDum,   NFix, NCnnct, MaxDiis
        5      20       5       0       0       0       0       0

 Cartesian Hessian Update
 Hessian Updated using BFGS Update


** GEOMETRY OPTIMIZATION IN DELOCALIZED INTERNAL COORDINATES **
   Searching for a Minimum

   Optimization Cycle:   7

                       Coordinates (Angstroms)
     ATOM                X               Y               Z
      1  C         1.6654195097   -0.1369863785    0.0000000000
      2  P         0.4930580418    1.0863326433    0.0000000000
      3  Br       -1.3898389917   -0.1672945975    0.0000000000
      4  F         2.9520878057    0.1905394069    0.0000000000
      5  F         1.5395492704   -1.4428960740    0.0000000000
   Point Group: cs    Number of degrees of freedom:     7


   Energy is  -3153.363679895

 Hessian Updated using BFGS Update

  7 Hessian modes will be used to form the next step
  Hessian Eigenvalues:
     0.120151    0.221272    0.262528    0.267972    0.313426    0.353242
     0.443762

 Minimum Search - Taking Simple RFO Step
 Searching for Lamda that Minimizes Along All modes
 Value Taken    Lamda =  -0.00000339
 Step Taken.  Stepsize is  0.003742

                             Maximum     Tolerance    Cnvgd?
         Gradient           0.000618      0.000300      NO
         Displacement       0.002477      0.001200      NO
         Energy change     -0.000032      0.000001      NO


 New Cartesian Coordinates Obtained by Inverse Iteration

 Displacement from previous Coordinates is:  0.004372
 ----------------------------------------------------------------
             Standard Nuclear Orientation (Angstroms)
    I     Atom           X                Y                Z
 ----------------------------------------------------------------
    1      C       1.6662540751    -0.1363911846     0.0000000000
    2      P       0.4919978656     1.0863341565     0.0000000000
    3      Br     -1.3900033223    -0.1676969261     0.0000000000
    4      F       2.9532098304     0.1896754755     0.0000000000
    5      F       1.5388171872    -1.4422265212     0.0000000000
 ----------------------------------------------------------------
 Molecular Point Group                 Cs    NOp =  2
 Largest Abelian Subgroup              Cs    NOp =  2
 Nuclear Repulsion Energy =   394.2626801609 hartrees
 There are       37 alpha and       37 beta electrons
 Applying Cartesian multipole field
    Component          Value
    ---------          -----
     (2,0,0)        1.00000E-11
     (0,2,0)        2.00000E-11
     (0,0,2)       -3.00000E-11
 Nucleus-field energy     =     0.0000000094 hartrees
 Requested basis set is 6-311++G(d,p)
 There are 50 shells and 144 basis functions
 A cutoff of  1.0D-11 yielded   1064 shell pairs
 There are      9376 function pairs (     10307 Cartesian)
 Smallest overlap matrix eigenvalue = 6.52E-04
 Guess MOs from SCF MO coefficient file

 -----------------------------------------------------------------------
  General SCF calculation program by
  Eric Jon Sundstrom, Paul Horn, Yuezhi Mao, Dmitri Zuev, Alec White,
  David Stuck, Shaama M.S., Shane Yost, Joonho Lee, David Small,
  Daniel Levine, Susi Lehtola, Hugh Burton, Evgeny Epifanovsky
 -----------------------------------------------------------------------
 Exchange:     0.2000 Hartree-Fock + 0.0800 Slater + 0.7200 B88
 Correlation:  0.1900 VWN1RPA + 0.8100 LYP
 Using SG-1 standard quadrature grid
 using 4 threads for integral computing
 -------------------------------------------------------
 OpenMP Integral computing Module                
 Release: version 2.0, May 2017, Q-Chem Inc. Pleasanton 
 -------------------------------------------------------
 -------------------------------------------------------
 OpenMP BLAS3 based DFT computing Module                
 Release: version 1.0, May 2013, Q-Chem Inc. Pittsburgh 
 -------------------------------------------------------
 A restricted SCF calculation will be
 performed using DIIS
 SCF converges when DIIS error is below 1.0e-08
 ---------------------------------------
  Cycle       Energy         DIIS error
 ---------------------------------------
    1   -3153.3636800662      2.29e-05  
    2   -3153.3636818107      1.06e-05  
    3   -3153.3636814950      1.48e-05  
    4   -3153.3636820709      2.54e-06  
    5   -3153.3636820862      9.34e-07  
    6   -3153.3636820879      1.28e-07  
    7   -3153.3636820879      4.42e-08  
    8   -3153.3636820879      2.22e-08  
    9   -3153.3636820879      3.87e-09  Convergence criterion met
 ---------------------------------------
 SCF time:   CPU 13.82s  wall 5.00s 
 SCF   energy in the final basis set =    -3153.3636820879
 Total energy in the final basis set =    -3153.3636820879

 --------------------------------------------------------------
             Orbital Energies (a.u.) and Symmetries
 --------------------------------------------------------------

 Alpha MOs, Restricted
 -- Occupied --                  
-482.85  -77.11  -62.50  -56.32  -56.32  -56.32  -24.76  -24.76
  1 A'    2 A'    3 A'    4 A'    1 A"    5 A'    6 A'    7 A'                 
-10.389  -8.708  -6.609  -6.539  -6.527  -6.527  -4.772  -4.767
  8 A'    9 A'   10 A'   11 A'    2 A"   12 A'   13 A'   14 A'                 
 -4.767  -2.650  -2.647  -2.646  -2.637  -2.637  -1.336  -1.274
  3 A"   15 A'    4 A"   16 A'   17 A'    5 A"   18 A'   19 A'                 
 -0.817  -0.752  -0.658  -0.618  -0.565  -0.528  -0.489  -0.473
 20 A'   21 A'   22 A'   23 A'    6 A"   24 A'    7 A"   25 A'                 
 -0.433  -0.355  -0.341  -0.307  -0.269
 26 A'   27 A'    8 A"   28 A'    9 A"                                         
 -- Virtual --                   
 -0.086  -0.085  -0.010   0.021   0.032   0.039   0.039   0.058
 10 A"   29 A'   30 A'   31 A'   32 A'   33 A'   11 A"   34 A'                 
  0.068   0.075   0.078   0.081   0.098   0.117   0.125   0.160
 35 A'   12 A"   36 A'   13 A"   37 A'   38 A'   39 A'   40 A'                 
  0.201   0.233   0.241   0.254   0.264   0.275   0.298   0.301
 41 A'   14 A"   42 A'   43 A'   44 A'   15 A"   45 A'   16 A"                 
  0.318   0.343   0.354   0.388   0.410   0.424   0.449   0.471
 46 A'   47 A'   48 A'   49 A'   50 A'   17 A"   51 A'   18 A"                 
  0.487   0.490   0.553   0.565   0.586   0.596   0.624   0.680
 52 A'   19 A"   53 A'   20 A"   54 A'   55 A'   56 A'   57 A'                 
  0.703   0.752   0.756   0.815   0.900   0.925   1.060   1.169
 21 A"   58 A'   22 A"   59 A'   60 A'   61 A'   62 A'   23 A"                 
  1.260   1.298   1.337   1.364   1.383   1.415   1.428   1.543
 63 A'   24 A"   64 A'   65 A'   25 A"   66 A'   26 A"   27 A"                 
  1.631   1.663   1.701   1.762   1.796   1.902   1.927   1.990
 67 A'   68 A'   69 A'   70 A'   71 A'   72 A'   73 A'   28 A"                 
  2.025   2.109   2.573   2.952   3.039   3.702   3.713   3.717
 74 A'   75 A'   29 A"   76 A'   77 A'   30 A"   31 A"   78 A'                 
  3.732   3.793   3.932   3.967   3.991   4.005   4.005   4.075
 79 A'   80 A'   32 A"   33 A"   34 A"   81 A'   35 A"   82 A'                 
  4.171   4.212   4.455   4.860   6.205   6.244   6.268   6.310
 83 A'   84 A'   85 A'   86 A'   36 A"   37 A"   87 A'   88 A'                 
  6.336   6.584   6.771   6.875   7.545   7.565   7.622  13.780
 89 A'   90 A'   91 A'   92 A'   38 A"   93 A'   94 A'   39 A"                 
 13.911  13.972  23.445  47.873  66.691  66.696 162.974 289.743
 95 A'   96 A'   97 A'   98 A'   99 A'  100 A'  101 A'   40 A"                 
289.762 289.8311020.658
102 A'  103 A'  104 A'                                                         

 Beta MOs, Restricted
 -- Occupied --                  
-482.85  -77.11  -62.50  -56.32  -56.32  -56.32  -24.76  -24.76
  1 A'    2 A'    3 A'    4 A'    1 A"    5 A'    6 A'    7 A'                 
-10.389  -8.708  -6.609  -6.539  -6.527  -6.527  -4.772  -4.767
  8 A'    9 A'   10 A'   11 A'    2 A"   12 A'   13 A'   14 A'                 
 -4.767  -2.650  -2.647  -2.646  -2.637  -2.637  -1.336  -1.274
  3 A"   15 A'    4 A"   16 A'   17 A'    5 A"   18 A'   19 A'                 
 -0.817  -0.752  -0.658  -0.618  -0.565  -0.528  -0.489  -0.473
 20 A'   21 A'   22 A'   23 A'    6 A"   24 A'    7 A"   25 A'                 
 -0.433  -0.355  -0.341  -0.307  -0.269
 26 A'   27 A'    8 A"   28 A'    9 A"                                         
 -- Virtual --                   
 -0.086  -0.085  -0.010   0.021   0.032   0.039   0.039   0.058
 10 A"   29 A'   30 A'   31 A'   32 A'   33 A'   11 A"   34 A'                 
  0.068   0.075   0.078   0.081   0.098   0.117   0.125   0.160
 35 A'   12 A"   36 A'   13 A"   37 A'   38 A'   39 A'   40 A'                 
  0.201   0.233   0.241   0.254   0.264   0.275   0.298   0.301
 41 A'   14 A"   42 A'   43 A'   44 A'   15 A"   45 A'   16 A"                 
  0.318   0.343   0.354   0.388   0.410   0.424   0.449   0.471
 46 A'   47 A'   48 A'   49 A'   50 A'   17 A"   51 A'   18 A"                 
  0.487   0.490   0.553   0.565   0.586   0.596   0.624   0.680
 52 A'   19 A"   53 A'   20 A"   54 A'   55 A'   56 A'   57 A'                 
  0.703   0.752   0.756   0.815   0.900   0.925   1.060   1.169
 21 A"   58 A'   22 A"   59 A'   60 A'   61 A'   62 A'   23 A"                 
  1.260   1.298   1.337   1.364   1.383   1.415   1.428   1.543
 63 A'   24 A"   64 A'   65 A'   25 A"   66 A'   26 A"   27 A"                 
  1.631   1.663   1.701   1.762   1.796   1.902   1.927   1.990
 67 A'   68 A'   69 A'   70 A'   71 A'   72 A'   73 A'   28 A"                 
  2.025   2.109   2.573   2.952   3.039   3.702   3.713   3.717
 74 A'   75 A'   29 A"   76 A'   77 A'   30 A"   31 A"   78 A'                 
  3.732   3.793   3.932   3.967   3.991   4.005   4.005   4.075
 79 A'   80 A'   32 A"   33 A"   34 A"   81 A'   35 A"   82 A'                 
  4.171   4.212   4.455   4.860   6.205   6.244   6.268   6.310
 83 A'   84 A'   85 A'   86 A'   36 A"   37 A"   87 A'   88 A'                 
  6.336   6.584   6.771   6.875   7.545   7.565   7.622  13.780
 89 A'   90 A'   91 A'   92 A'   38 A"   93 A'   94 A'   39 A"                 
 13.911  13.972  23.445  47.873  66.691  66.696 162.974 289.743
 95 A'   96 A'   97 A'   98 A'   99 A'  100 A'  101 A'   40 A"                 
289.762 289.8311020.658
102 A'  103 A'  104 A'                                                         
 --------------------------------------------------------------

          Ground-State Mulliken Net Atomic Charges

     Atom                 Charge (a.u.)
  ----------------------------------------
      1 C                    -0.022786
      2 P                     0.234882
      3 Br                   -0.173844
      4 F                    -0.034998
      5 F                    -0.003254
  ----------------------------------------
  Sum of atomic charges =     0.000000

 -----------------------------------------------------------------
                    Cartesian Multipole Moments
 -----------------------------------------------------------------
    Charge (ESU x 10^10)
                 0.0000
    Dipole Moment (Debye)
         X       0.4444      Y       0.5742      Z      -0.0000
       Tot       0.7261
    Quadrupole Moments (Debye-Ang)
        XX     -48.0623     XY       0.6698     YY     -47.1910
        XZ      -0.0000     YZ       0.0000     ZZ     -46.9603
    Octopole Moments (Debye-Ang^2)
       XXX     -45.0592    XXY      -6.2230    XYY     -13.5594
       YYY     -10.8936    XXZ       0.0000    XYZ      -0.0000
       YYZ      -0.0000    XZZ     -10.4002    YZZ      -4.6505
       ZZZ      -0.0000
    Hexadecapole Moments (Debye-Ang^3)
      XXXX    -719.7766   XXXY       0.4871   XXYY    -150.3134
      XYYY      -3.5486   YYYY    -213.4976   XXXZ       0.0000
      XXYZ      -0.0000   XYYZ      -0.0000   YYYZ       0.0000
      XXZZ    -125.8069   XYZZ      -3.1374   YYZZ     -45.0068
      XZZZ      -0.0000   YZZZ       0.0000   ZZZZ     -56.7948
 -----------------------------------------------------------------
 Calculating analytic gradient of the SCF energy
 Gradient of SCF Energy
            1           2           3           4           5
    1  -0.0002410   0.0002216  -0.0000439   0.0000960  -0.0000327
    2  -0.0003978   0.0001368   0.0001829  -0.0000164   0.0000944
    3  -0.0000000   0.0000000  -0.0000000   0.0000000   0.0000000
 Max gradient component =       3.978E-04
 RMS gradient           =       1.503E-04
 Gradient time:  CPU 5.23 s  wall 2.16 s
 Geometry Optimization Parameters
   NAtoms,    NIC,     NZ,  NCons,   NDum,   NFix, NCnnct, MaxDiis
        5      20       5       0       0       0       0       0

 Cartesian Hessian Update
 Hessian Updated using BFGS Update


** GEOMETRY OPTIMIZATION IN DELOCALIZED INTERNAL COORDINATES **
   Searching for a Minimum

   Optimization Cycle:   8

                       Coordinates (Angstroms)
     ATOM                X               Y               Z
      1  C         1.6662540751   -0.1363911846    0.0000000000
      2  P         0.4919978656    1.0863341565    0.0000000000
      3  Br       -1.3900033223   -0.1676969261    0.0000000000
      4  F         2.9532098304    0.1896754755    0.0000000000
      5  F         1.5388171872   -1.4422265212    0.0000000000
   Point Group: cs    Number of degrees of freedom:     7


   Energy is  -3153.363682088

 Hessian Updated using BFGS Update

  7 Hessian modes will be used to form the next step
  Hessian Eigenvalues:
     0.119685    0.140892    0.252355    0.272635    0.313737    0.393805
     0.451433

 Minimum Search - Taking Simple RFO Step
 Searching for Lamda that Minimizes Along All modes
 Value Taken    Lamda =   0.00000000
 Step Taken.  Stepsize is  0.002447

                             Maximum     Tolerance    Cnvgd?
         Gradient           0.000234      0.000300     YES
         Displacement       0.001695      0.001200      NO
         Energy change     -0.000002      0.000001      NO


 New Cartesian Coordinates Obtained by Inverse Iteration

 Displacement from previous Coordinates is:  0.003528
 ----------------------------------------------------------------
             Standard Nuclear Orientation (Angstroms)
    I     Atom           X                Y                Z
 ----------------------------------------------------------------
    1      C       1.6666349862    -0.1356459762     0.0000000000
    2      P       0.4916274897     1.0865640943     0.0000000000
    3      Br     -1.3895332828    -0.1684117121     0.0000000000
    4      F       2.9536332466     0.1889000186     0.0000000000
    5      F       1.5379131963    -1.4417114244     0.0000000000
 ----------------------------------------------------------------
 Molecular Point Group                 Cs    NOp =  2
 Largest Abelian Subgroup              Cs    NOp =  2
 Nuclear Repulsion Energy =   394.2932497582 hartrees
 There are       37 alpha and       37 beta electrons
 Applying Cartesian multipole field
    Component          Value
    ---------          -----
     (2,0,0)        1.00000E-11
     (0,2,0)        2.00000E-11
     (0,0,2)       -3.00000E-11
 Nucleus-field energy     =     0.0000000094 hartrees
 Requested basis set is 6-311++G(d,p)
 There are 50 shells and 144 basis functions
 A cutoff of  1.0D-11 yielded   1064 shell pairs
 There are      9376 function pairs (     10307 Cartesian)
 Smallest overlap matrix eigenvalue = 6.52E-04
 Guess MOs from SCF MO coefficient file

 -----------------------------------------------------------------------
  General SCF calculation program by
  Eric Jon Sundstrom, Paul Horn, Yuezhi Mao, Dmitri Zuev, Alec White,
  David Stuck, Shaama M.S., Shane Yost, Joonho Lee, David Small,
  Daniel Levine, Susi Lehtola, Hugh Burton, Evgeny Epifanovsky
 -----------------------------------------------------------------------
 Exchange:     0.2000 Hartree-Fock + 0.0800 Slater + 0.7200 B88
 Correlation:  0.1900 VWN1RPA + 0.8100 LYP
 Using SG-1 standard quadrature grid
 using 4 threads for integral computing
 -------------------------------------------------------
 OpenMP Integral computing Module                
 Release: version 2.0, May 2017, Q-Chem Inc. Pleasanton 
 -------------------------------------------------------
 -------------------------------------------------------
 OpenMP BLAS3 based DFT computing Module                
 Release: version 1.0, May 2013, Q-Chem Inc. Pittsburgh 
 -------------------------------------------------------
 A restricted SCF calculation will be
 performed using DIIS
 SCF converges when DIIS error is below 1.0e-08
 ---------------------------------------
  Cycle       Energy         DIIS error
 ---------------------------------------
    1   -3153.3636810878      1.97e-05  
    2   -3153.3636824810      6.02e-06  
    3   -3153.3636824130      8.21e-06  
    4   -3153.3636825345      1.63e-06  
    5   -3153.3636825405      8.00e-07  
    6   -3153.3636825421      1.00e-07  
    7   -3153.3636825421      3.72e-08  
    8   -3153.3636825421      1.50e-08  
    9   -3153.3636825421      2.24e-09  Convergence criterion met
 ---------------------------------------
 SCF time:   CPU 13.85s  wall 5.00s 
 SCF   energy in the final basis set =    -3153.3636825421
 Total energy in the final basis set =    -3153.3636825421

 --------------------------------------------------------------
             Orbital Energies (a.u.) and Symmetries
 --------------------------------------------------------------

 Alpha MOs, Restricted
 -- Occupied --                  
-482.85  -77.11  -62.50  -56.32  -56.32  -56.32  -24.76  -24.76
  1 A'    2 A'    3 A'    4 A'    1 A"    5 A'    6 A'    7 A'                 
-10.389  -8.708  -6.609  -6.539  -6.527  -6.527  -4.772  -4.767
  8 A'    9 A'   10 A'   11 A'    2 A"   12 A'   13 A'   14 A'                 
 -4.767  -2.650  -2.647  -2.646  -2.637  -2.637  -1.336  -1.274
  3 A"   15 A'    4 A"   16 A'   17 A'    5 A"   18 A'   19 A'                 
 -0.817  -0.752  -0.658  -0.618  -0.565  -0.528  -0.489  -0.472
 20 A'   21 A'   22 A'   23 A'    6 A"   24 A'    7 A"   25 A'                 
 -0.433  -0.355  -0.341  -0.307  -0.269
 26 A'   27 A'    8 A"   28 A'    9 A"                                         
 -- Virtual --                   
 -0.086  -0.085  -0.010   0.021   0.032   0.039   0.039   0.058
 10 A"   29 A'   30 A'   31 A'   32 A'   33 A'   11 A"   34 A'                 
  0.068   0.075   0.078   0.081   0.098   0.117   0.125   0.160
 35 A'   12 A"   36 A'   13 A"   37 A'   38 A'   39 A'   40 A'                 
  0.201   0.233   0.241   0.254   0.264   0.275   0.298   0.301
 41 A'   14 A"   42 A'   43 A'   44 A'   15 A"   45 A'   16 A"                 
  0.318   0.343   0.354   0.388   0.410   0.424   0.448   0.471
 46 A'   47 A'   48 A'   49 A'   50 A'   17 A"   51 A'   18 A"                 
  0.487   0.490   0.553   0.565   0.586   0.596   0.624   0.680
 52 A'   19 A"   53 A'   20 A"   54 A'   55 A'   56 A'   57 A'                 
  0.703   0.752   0.756   0.815   0.900   0.925   1.060   1.169
 21 A"   58 A'   22 A"   59 A'   60 A'   61 A'   62 A'   23 A"                 
  1.260   1.298   1.337   1.364   1.383   1.415   1.428   1.543
 63 A'   24 A"   64 A'   65 A'   25 A"   66 A'   26 A"   27 A"                 
  1.631   1.664   1.701   1.762   1.795   1.902   1.927   1.990
 67 A'   68 A'   69 A'   70 A'   71 A'   72 A'   73 A'   28 A"                 
  2.025   2.109   2.573   2.953   3.039   3.702   3.713   3.717
 74 A'   75 A'   29 A"   76 A'   77 A'   30 A"   31 A"   78 A'                 
  3.732   3.793   3.932   3.967   3.991   4.005   4.005   4.075
 79 A'   80 A'   32 A"   33 A"   34 A"   81 A'   35 A"   82 A'                 
  4.171   4.212   4.455   4.860   6.205   6.244   6.268   6.310
 83 A'   84 A'   85 A'   86 A'   36 A"   37 A"   87 A'   88 A'                 
  6.336   6.584   6.771   6.875   7.545   7.565   7.622  13.780
 89 A'   90 A'   91 A'   92 A'   38 A"   93 A'   94 A'   39 A"                 
 13.911  13.972  23.445  47.873  66.691  66.696 162.974 289.743
 95 A'   96 A'   97 A'   98 A'   99 A'  100 A'  101 A'   40 A"                 
289.762 289.8311020.658
102 A'  103 A'  104 A'                                                         

 Beta MOs, Restricted
 -- Occupied --                  
-482.85  -77.11  -62.50  -56.32  -56.32  -56.32  -24.76  -24.76
  1 A'    2 A'    3 A'    4 A'    1 A"    5 A'    6 A'    7 A'                 
-10.389  -8.708  -6.609  -6.539  -6.527  -6.527  -4.772  -4.767
  8 A'    9 A'   10 A'   11 A'    2 A"   12 A'   13 A'   14 A'                 
 -4.767  -2.650  -2.647  -2.646  -2.637  -2.637  -1.336  -1.274
  3 A"   15 A'    4 A"   16 A'   17 A'    5 A"   18 A'   19 A'                 
 -0.817  -0.752  -0.658  -0.618  -0.565  -0.528  -0.489  -0.472
 20 A'   21 A'   22 A'   23 A'    6 A"   24 A'    7 A"   25 A'                 
 -0.433  -0.355  -0.341  -0.307  -0.269
 26 A'   27 A'    8 A"   28 A'    9 A"                                         
 -- Virtual --                   
 -0.086  -0.085  -0.010   0.021   0.032   0.039   0.039   0.058
 10 A"   29 A'   30 A'   31 A'   32 A'   33 A'   11 A"   34 A'                 
  0.068   0.075   0.078   0.081   0.098   0.117   0.125   0.160
 35 A'   12 A"   36 A'   13 A"   37 A'   38 A'   39 A'   40 A'                 
  0.201   0.233   0.241   0.254   0.264   0.275   0.298   0.301
 41 A'   14 A"   42 A'   43 A'   44 A'   15 A"   45 A'   16 A"                 
  0.318   0.343   0.354   0.388   0.410   0.424   0.448   0.471
 46 A'   47 A'   48 A'   49 A'   50 A'   17 A"   51 A'   18 A"                 
  0.487   0.490   0.553   0.565   0.586   0.596   0.624   0.680
 52 A'   19 A"   53 A'   20 A"   54 A'   55 A'   56 A'   57 A'                 
  0.703   0.752   0.756   0.815   0.900   0.925   1.060   1.169
 21 A"   58 A'   22 A"   59 A'   60 A'   61 A'   62 A'   23 A"                 
  1.260   1.298   1.337   1.364   1.383   1.415   1.428   1.543
 63 A'   24 A"   64 A'   65 A'   25 A"   66 A'   26 A"   27 A"                 
  1.631   1.664   1.701   1.762   1.795   1.902   1.927   1.990
 67 A'   68 A'   69 A'   70 A'   71 A'   72 A'   73 A'   28 A"                 
  2.025   2.109   2.573   2.953   3.039   3.702   3.713   3.717
 74 A'   75 A'   29 A"   76 A'   77 A'   30 A"   31 A"   78 A'                 
  3.732   3.793   3.932   3.967   3.991   4.005   4.005   4.075
 79 A'   80 A'   32 A"   33 A"   34 A"   81 A'   35 A"   82 A'                 
  4.171   4.212   4.455   4.860   6.205   6.244   6.268   6.310
 83 A'   84 A'   85 A'   86 A'   36 A"   37 A"   87 A'   88 A'                 
  6.336   6.584   6.771   6.875   7.545   7.565   7.622  13.780
 89 A'   90 A'   91 A'   92 A'   38 A"   93 A'   94 A'   39 A"                 
 13.911  13.972  23.445  47.873  66.691  66.696 162.974 289.743
 95 A'   96 A'   97 A'   98 A'   99 A'  100 A'  101 A'   40 A"                 
289.762 289.8311020.658
102 A'  103 A'  104 A'                                                         
 --------------------------------------------------------------

          Ground-State Mulliken Net Atomic Charges

     Atom                 Charge (a.u.)
  ----------------------------------------
      1 C                    -0.022838
      2 P                     0.234870
      3 Br                   -0.173713
      4 F                    -0.034766
      5 F                    -0.003552
  ----------------------------------------
  Sum of atomic charges =     0.000000

 -----------------------------------------------------------------
                    Cartesian Multipole Moments
 -----------------------------------------------------------------
    Charge (ESU x 10^10)
                 0.0000
    Dipole Moment (Debye)
         X       0.4454      Y       0.5766      Z       0.0000
       Tot       0.7286
    Quadrupole Moments (Debye-Ang)
        XX     -48.0509     XY       0.6764     YY     -47.1954
        XZ      -0.0000     YZ      -0.0000     ZZ     -46.9607
    Octopole Moments (Debye-Ang^2)
       XXX     -45.0371    XXY      -6.2030    XYY     -13.5690
       YYY     -10.8735    XXZ      -0.0000    XYZ       0.0000
       YYZ      -0.0000    XZZ     -10.4051    YZZ      -4.6431
       ZZZ       0.0000
    Hexadecapole Moments (Debye-Ang^3)
      XXXX    -719.5329   XXXY       0.4624   XXYY    -150.2832
      XYYY      -3.5906   YYYY    -213.5314   XXXZ      -0.0000
      XXYZ       0.0000   XYYZ      -0.0000   YYYZ       0.0000
      XXZZ    -125.7780   XYZZ      -3.1550   YYZZ     -45.0133
      XZZZ      -0.0000   YZZZ      -0.0000   ZZZZ     -56.7963
 -----------------------------------------------------------------
 Calculating analytic gradient of the SCF energy
 Gradient of SCF Energy
            1           2           3           4           5
    1   0.0000344   0.0000707  -0.0000145   0.0000155  -0.0001061
    2  -0.0000757   0.0000901   0.0001946  -0.0001378  -0.0000711
    3   0.0000000  -0.0000000   0.0000000  -0.0000000  -0.0000000
 Max gradient component =       1.946E-04
 RMS gradient           =       7.902E-05
 Gradient time:  CPU 5.27 s  wall 2.22 s
 Geometry Optimization Parameters
   NAtoms,    NIC,     NZ,  NCons,   NDum,   NFix, NCnnct, MaxDiis
        5      20       5       0       0       0       0       0

 Cartesian Hessian Update
 Hessian Updated using BFGS Update


** GEOMETRY OPTIMIZATION IN DELOCALIZED INTERNAL COORDINATES **
   Searching for a Minimum

   Optimization Cycle:   9

                       Coordinates (Angstroms)
     ATOM                X               Y               Z
      1  C         1.6666349862   -0.1356459762    0.0000000000
      2  P         0.4916274897    1.0865640943    0.0000000000
      3  Br       -1.3895332828   -0.1684117121    0.0000000000
      4  F         2.9536332466    0.1889000186    0.0000000000
      5  F         1.5379131963   -1.4417114244    0.0000000000
   Point Group: cs    Number of degrees of freedom:     7


   Energy is  -3153.363682542

 Hessian Updated using BFGS Update

  7 Hessian modes will be used to form the next step
  Hessian Eigenvalues:
     0.118112    0.133644    0.249473    0.273566    0.323565    0.389694
     0.453482

 Minimum Search - Taking Simple RFO Step
 Searching for Lamda that Minimizes Along All modes
 Value Taken    Lamda =   0.00000000
 Step Taken.  Stepsize is  0.000280

                             Maximum     Tolerance    Cnvgd?
         Gradient           0.000051      0.000300     YES
         Displacement       0.000181      0.001200     YES
         Energy change     -0.000000      0.000001     YES


                       Distance Matrix (Angstroms)
             C (  1)   P (  2)   Br(  3)   F (  4)
   P (  2)  1.695417
   Br(  3)  3.056344  2.261356
   F (  4)  1.327288  2.620548  4.357840
   F (  5)  1.312393  2.736218  3.192371  2.159434

 Final energy is   -3153.3636825420890     


 ******************************
 **  OPTIMIZATION CONVERGED  **
 ******************************

                       Coordinates (Angstroms)
     ATOM                X               Y               Z
      1  C         1.6666349862   -0.1356459762    0.0000000000
      2  P         0.4916274897    1.0865640943    0.0000000000
      3  Br       -1.3895332828   -0.1684117121    0.0000000000
      4  F         2.9536332466    0.1889000186    0.0000000000
      5  F         1.5379131963   -1.4417114244    0.0000000000

Z-matrix Print:
$molecule
0 1
Br
P  1 2.261356
C  2 1.695417 1 100.163580
F  3 1.312393 2 130.499323 1 -0.000000 0
F  3 1.327288 2 119.718605 1 -180.000000 0
$end


 --------------------------------------------------------------
             Orbital Energies (a.u.) and Symmetries
 --------------------------------------------------------------

 Alpha MOs, Restricted
 -- Occupied --                  
-482.85  -77.11  -62.50  -56.32  -56.32  -56.32  -24.76  -24.76
  1 A'    2 A'    3 A'    4 A'    1 A"    5 A'    6 A'    7 A'                 
-10.389  -8.708  -6.609  -6.539  -6.527  -6.527  -4.772  -4.767
  8 A'    9 A'   10 A'   11 A'    2 A"   12 A'   13 A'   14 A'                 
 -4.767  -2.650  -2.647  -2.646  -2.637  -2.637  -1.336  -1.274
  3 A"   15 A'    4 A"   16 A'   17 A'    5 A"   18 A'   19 A'                 
 -0.817  -0.752  -0.658  -0.618  -0.565  -0.528  -0.489  -0.472
 20 A'   21 A'   22 A'   23 A'    6 A"   24 A'    7 A"   25 A'                 
 -0.433  -0.355  -0.341  -0.307  -0.269
 26 A'   27 A'    8 A"   28 A'    9 A"                                         
 -- Virtual --                   
 -0.086  -0.085  -0.010   0.021   0.032   0.039   0.039   0.058
 10 A"   29 A'   30 A'   31 A'   32 A'   33 A'   11 A"   34 A'                 
  0.068   0.075   0.078   0.081   0.098   0.117   0.125   0.160
 35 A'   12 A"   36 A'   13 A"   37 A'   38 A'   39 A'   40 A'                 
  0.201   0.233   0.241   0.254   0.264   0.275   0.298   0.301
 41 A'   14 A"   42 A'   43 A'   44 A'   15 A"   45 A'   16 A"                 
  0.318   0.343   0.354   0.388   0.410   0.424   0.448   0.471
 46 A'   47 A'   48 A'   49 A'   50 A'   17 A"   51 A'   18 A"                 
  0.487   0.490   0.553   0.565   0.586   0.596   0.624   0.680
 52 A'   19 A"   53 A'   20 A"   54 A'   55 A'   56 A'   57 A'                 
  0.703   0.752   0.756   0.815   0.900   0.925   1.060   1.169
 21 A"   58 A'   22 A"   59 A'   60 A'   61 A'   62 A'   23 A"                 
  1.260   1.298   1.337   1.364   1.383   1.415   1.428   1.543
 63 A'   24 A"   64 A'   65 A'   25 A"   66 A'   26 A"   27 A"                 
  1.631   1.664   1.701   1.762   1.795   1.902   1.927   1.990
 67 A'   68 A'   69 A'   70 A'   71 A'   72 A'   73 A'   28 A"                 
  2.025   2.109   2.573   2.953   3.039   3.702   3.713   3.717
 74 A'   75 A'   29 A"   76 A'   77 A'   30 A"   31 A"   78 A'                 
  3.732   3.793   3.932   3.967   3.991   4.005   4.005   4.075
 79 A'   80 A'   32 A"   33 A"   34 A"   81 A'   35 A"   82 A'                 
  4.171   4.212   4.455   4.860   6.205   6.244   6.268   6.310
 83 A'   84 A'   85 A'   86 A'   36 A"   37 A"   87 A'   88 A'                 
  6.336   6.584   6.771   6.875   7.545   7.565   7.622  13.780
 89 A'   90 A'   91 A'   92 A'   38 A"   93 A'   94 A'   39 A"                 
 13.911  13.972  23.445  47.873  66.691  66.696 162.974 289.743
 95 A'   96 A'   97 A'   98 A'   99 A'  100 A'  101 A'   40 A"                 
289.762 289.8311020.658
102 A'  103 A'  104 A'                                                         

 Beta MOs, Restricted
 -- Occupied --                  
-482.85  -77.11  -62.50  -56.32  -56.32  -56.32  -24.76  -24.76
  1 A'    2 A'    3 A'    4 A'    1 A"    5 A'    6 A'    7 A'                 
-10.389  -8.708  -6.609  -6.539  -6.527  -6.527  -4.772  -4.767
  8 A'    9 A'   10 A'   11 A'    2 A"   12 A'   13 A'   14 A'                 
 -4.767  -2.650  -2.647  -2.646  -2.637  -2.637  -1.336  -1.274
  3 A"   15 A'    4 A"   16 A'   17 A'    5 A"   18 A'   19 A'                 
 -0.817  -0.752  -0.658  -0.618  -0.565  -0.528  -0.489  -0.472
 20 A'   21 A'   22 A'   23 A'    6 A"   24 A'    7 A"   25 A'                 
 -0.433  -0.355  -0.341  -0.307  -0.269
 26 A'   27 A'    8 A"   28 A'    9 A"                                         
 -- Virtual --                   
 -0.086  -0.085  -0.010   0.021   0.032   0.039   0.039   0.058
 10 A"   29 A'   30 A'   31 A'   32 A'   33 A'   11 A"   34 A'                 
  0.068   0.075   0.078   0.081   0.098   0.117   0.125   0.160
 35 A'   12 A"   36 A'   13 A"   37 A'   38 A'   39 A'   40 A'                 
  0.201   0.233   0.241   0.254   0.264   0.275   0.298   0.301
 41 A'   14 A"   42 A'   43 A'   44 A'   15 A"   45 A'   16 A"                 
  0.318   0.343   0.354   0.388   0.410   0.424   0.448   0.471
 46 A'   47 A'   48 A'   49 A'   50 A'   17 A"   51 A'   18 A"                 
  0.487   0.490   0.553   0.565   0.586   0.596   0.624   0.680
 52 A'   19 A"   53 A'   20 A"   54 A'   55 A'   56 A'   57 A'                 
  0.703   0.752   0.756   0.815   0.900   0.925   1.060   1.169
 21 A"   58 A'   22 A"   59 A'   60 A'   61 A'   62 A'   23 A"                 
  1.260   1.298   1.337   1.364   1.383   1.415   1.428   1.543
 63 A'   24 A"   64 A'   65 A'   25 A"   66 A'   26 A"   27 A"                 
  1.631   1.664   1.701   1.762   1.795   1.902   1.927   1.990
 67 A'   68 A'   69 A'   70 A'   71 A'   72 A'   73 A'   28 A"                 
  2.025   2.109   2.573   2.953   3.039   3.702   3.713   3.717
 74 A'   75 A'   29 A"   76 A'   77 A'   30 A"   31 A"   78 A'                 
  3.732   3.793   3.932   3.967   3.991   4.005   4.005   4.075
 79 A'   80 A'   32 A"   33 A"   34 A"   81 A'   35 A"   82 A'                 
  4.171   4.212   4.455   4.860   6.205   6.244   6.268   6.310
 83 A'   84 A'   85 A'   86 A'   36 A"   37 A"   87 A'   88 A'                 
  6.336   6.584   6.771   6.875   7.545   7.565   7.622  13.780
 89 A'   90 A'   91 A'   92 A'   38 A"   93 A'   94 A'   39 A"                 
 13.911  13.972  23.445  47.873  66.691  66.696 162.974 289.743
 95 A'   96 A'   97 A'   98 A'   99 A'  100 A'  101 A'   40 A"                 
289.762 289.8311020.658
102 A'  103 A'  104 A'                                                         
 --------------------------------------------------------------

          Ground-State Mulliken Net Atomic Charges

     Atom                 Charge (a.u.)
  ----------------------------------------
      1 C                    -0.022838
      2 P                     0.234870
      3 Br                   -0.173713
      4 F                    -0.034766
      5 F                    -0.003552
  ----------------------------------------
  Sum of atomic charges =     0.000000

 -----------------------------------------------------------------
                    Cartesian Multipole Moments
 -----------------------------------------------------------------
    Charge (ESU x 10^10)
                 0.0000
    Dipole Moment (Debye)
         X       0.4454      Y       0.5766      Z       0.0000
       Tot       0.7286
    Quadrupole Moments (Debye-Ang)
        XX     -48.0509     XY       0.6764     YY     -47.1954
        XZ      -0.0000     YZ      -0.0000     ZZ     -46.9607
    Octopole Moments (Debye-Ang^2)
       XXX     -45.0371    XXY      -6.2030    XYY     -13.5690
       YYY     -10.8735    XXZ      -0.0000    XYZ       0.0000
       YYZ      -0.0000    XZZ     -10.4051    YZZ      -4.6431
       ZZZ       0.0000
    Hexadecapole Moments (Debye-Ang^3)
      XXXX    -719.5329   XXXY       0.4624   XXYY    -150.2832
      XYYY      -3.5906   YYYY    -213.5314   XXXZ      -0.0000
      XXYZ       0.0000   XYYZ      -0.0000   YYYZ       0.0000
      XXZZ    -125.7780   XYZZ      -3.1550   YYZZ     -45.0133
      XZZZ      -0.0000   YZZZ      -0.0000   ZZZZ     -56.7963
 -----------------------------------------------------------------
Archival summary:
1\1\TWL02\OPT\ProcedureUnspecified\BasisUnspecified\r1121\taweetha\MonNov2611:58:242018MonNov2611:58:242018\0\\#,OPT,ProcedureUnspecified,BasisUnspecified,\\0,1\Br\P,1,2.26136\C,2,1.69542,1,100.164\F,3,1.31239,2,130.499,1,-0,0\F,3,1.32729,2,119.719,1,-180,0\\\@

 Total job time:  76.76s(wall), 202.98s(cpu) 
 Mon Nov 26 11:58:24 2018

        *************************************************************
        *                                                           *
        *  Thank you very much for using Q-Chem.  Have a nice day.  *
        *                                                           *
        *************************************************************


 
User input: 2 of 2 
 
Q-Chem Developer Version!
                  Welcome to Q-Chem
     A Quantum Leap Into The Future Of Chemistry


 Q-Chem 5.1, Q-Chem, Inc., Pleasanton, CA (2018)

 Yihan Shao,  Zhengting Gan,  E. Epifanovsky,  A. T. B. Gilbert,  M. Wormit,  
 J. Kussmann,  A. W. Lange,  A. Behn,  Jia Deng,  Xintian Feng,  D. Ghosh,  
 M. Goldey,  P. R. Horn,  L. D. Jacobson,  I. Kaliman,  T. Kus,  A. Landau,  
 Jie Liu,  E. I. Proynov,  R. M. Richard,  R. P. Steele,  E. J. Sundstrom,  
 H. L. Woodcock III,  P. M. Zimmerman,  D. Zuev,  B. Albrecht,  E. Alguire,  
 S. A. Baeppler,  D. Barton,  Z. Benda,  Y. A. Bernard,  E. J. Berquist,  
 K. B. Bravaya,  H. Burton,  D. Casanova,  Chun-Min Chang,  Yunqing Chen,  
 A. Chien,  K. D. Closser,  M. P. Coons,  S. Coriani,  S. Dasgupta,  
 A. L. Dempwolff,  M. Diedenhofen,  Hainam Do,  R. G. Edgar,  Po-Tung Fang,  
 S. Faraji,  S. Fatehi,  Qingguo Feng,  K. D. Fenk,  J. Fosso-Tande,  
 Qinghui Ge,  A. Ghysels,  G. Gidofalvi,  J. Gomes,  J. Gonthier,  A. Gunina,  
 D. Hait,  M. W. D. Hanson-Heine,  P. H. P. Harbach,  A. W. Hauser,  
 J. E. Herr,  E. G. Hohenstein,  Z. C. Holden,  Kerwin Hui,  B. C. Huynh,  
 T.-C. Jagau,  Hyunjun Ji,  B. Kaduk,  K. Khistyaev,  Jaehoon Kim,  
 P. Klunzinger,  K. Koh,  D. Kosenkov,  L. Koulias,  T. Kowalczyk,  
 C. M. Krauter,  A. Kunitsa,  Ka Un Lao,  A. Laurent,  K. V. Lawler,  
 Joonho Lee,  D. Lefrancois,  S. Lehtola,  D. S. Levine,  Yi-Pei Li,  
 You-Sheng Lin,  Fenglai Liu,  E. Livshits,  A. Luenser,  P. Manohar,  
 E. Mansoor,  S. F. Manzer,  Shan-Ping Mao,  Yuezhi Mao,  N. Mardirossian,  
 A. V. Marenich,  T. Markovich,  L. A. Martinez-Martinez,  S. A. Maurer,  
 N. J. Mayhall,  S. C. McKenzie,  J.-M. Mewes,  A. F. Morrison,  
 J. W. Mullinax,  K. Nanda,  T. S. Nguyen-Beck,  R. Olivares-Amaya,  
 J. A. Parkhill,  T. M. Perrine,  F. Plasser,  P. Pokhilko,  S. Prager,  
 A. Prociuk,  E. Ramos,  D. R. Rehn,  F. Rob,  M. Schneider,  N. Sergueev,  
 S. M. Sharada,  S. Sharma,  D. W. Small,  T. Stauch,  T. Stein,  
 Yu-Chuan Su,  A. J. W. Thom,  A. Tkatchenko,  T. Tsuchimochi,  N. M. Tubman,  
 L. Vogt,  M. L. Vidal,  O. Vydrov,  M. A. Watson,  J. Wenzel,  
 M. de Wergifosse,  T. A. Wesolowski,  A. White,  J. Witte,  A. Yamada,  
 Jun Yang,  K. Yao,  S. Yeganeh,  S. R. Yost,  Zhi-Qiang You,  A. Zech,  
 Igor Ying Zhang,  Xing Zhang,  Yan Zhao,  Ying Zhu,  B. R. Brooks,  
 G. K. L. Chan,  C. J. Cramer,  M. S. Gordon,  W. J. Hehre,  A. Klamt,  
 M. W. Schmidt,  C. D. Sherrill,  D. G. Truhlar,  A. Aspuru-Guzik,  R. Baer,  
 A. T. Bell,  N. A. Besley,  Jeng-Da Chai,  A. E. DePrince, III,  
 R. A. DiStasio Jr.,  A. Dreuw,  B. D. Dunietz,  T. R. Furlani,  
 Chao-Ping Hsu,  Yousung Jung,  Jing Kong,  D. S. Lambrecht,  WanZhen Liang,  
 C. Ochsenfeld,  V. A. Rassolov,  L. V. Slipchenko,  J. E. Subotnik,  
 T. Van Voorhis,  J. M. Herbert,  A. I. Krylov,  P. M. W. Gill,  M. Head-Gordon

 Contributors to earlier versions of Q-Chem not listed above: 
 R. D. Adamson,  B. Austin,  J. Baker,  G. J. O. Beran,  K. Brandhorst,  
 S. T. Brown,  E. F. C. Byrd,  A. K. Chakraborty,  C.-L. Cheng,  
 Siu Hung Chien,  D. M. Chipman,  D. L. Crittenden,  H. Dachsel,  
 R. J. Doerksen,  A. D. Dutoi,  L. Fusti-Molnar,  W. A. Goddard III,  
 A. Golubeva-Zadorozhnaya,  S. R. Gwaltney,  G. Hawkins,  A. Heyden,  
 S. Hirata,  G. Kedziora,  F. J. Keil,  C. Kelley,  Jihan Kim,  R. A. King,  
 R. Z. Khaliullin,  P. P. Korambath,  W. Kurlancheek,  A. M. Lee,  M. S. Lee,  
 S. V. Levchenko,  Ching Yeh Lin,  D. Liotard,  R. C. Lochan,  I. Lotan,  
 P. E. Maslen,  N. Nair,  D. P. O'Neill,  D. Neuhauser,  E. Neuscamman,  
 C. M. Oana,  R. Olson,  B. Peters,  R. Peverati,  P. A. Pieniazek,  
 Y. M. Rhee,  J. Ritchie,  M. A. Rohrdanz,  E. Rosta,  N. J. Russ,  
 H. F. Schaefer III,  N. E. Schultz,  N. Shenvi,  A. C. Simmonett,  A. Sodt,  
 D. Stuck,  K. S. Thanthiriwatte,  V. Vanovschi,  Tao Wang,  A. Warshel,  
 C. F. Williams,  Q. Wu,  X. Xu,  W. Zhang

 Please cite Q-Chem as follows:
 Y. Shao et al., Mol. Phys. 113, 184-215 (2015)
 DOI: 10.1080/00268976.2014.952696

 Q-Chem 5.1.2 for Intel X86 EM64T Linux

 Parts of Q-Chem use Armadillo 8.300.2 (Tropical Shenanigans).
 http://arma.sourceforge.net/

 Q-Chem begins on Mon Nov 26 11:58:24 2018  

Host: 
0

     Scratch files written to /scratch/taweetham/qchem44823//
The previous job contains 0 fragments, simply inherited here
Input Ideriv = 2
Curr. Ideriv = -1
Max.  Ideriv = 2

Checking the input file for inconsistencies... 	...done.

--------------------------------------------------------------
User input:
--------------------------------------------------------------

$molecule
read
$end

$rem
   job_type 	frequency
   basis 	6-311++g**
   method	b3lyp	
$end


--------------------------------------------------------------
 ----------------------------------------------------------------
             Standard Nuclear Orientation (Angstroms)
    I     Atom           X                Y                Z
 ----------------------------------------------------------------
    1      C       1.5426976675    -0.1141387939    -0.0000000000
    2      P       0.3686925832     1.1090341846     0.0000000000
    3      Br     -1.5134964370    -0.1443989482    -0.0000000000
    4      F       2.8299615714     0.2093519586     0.0000000000
    5      F       1.4129051556    -1.4200982718    -0.0000000000
 ----------------------------------------------------------------
 Molecular Point Group                 Cs    NOp =  2
 Largest Abelian Subgroup              Cs    NOp =  2
 Nuclear Repulsion Energy =   394.2932497582 hartrees
 There are       37 alpha and       37 beta electrons
 Requested basis set is 6-311++G(d,p)
 There are 50 shells and 144 basis functions

 Total QAlloc Memory Limit   2000 MB
 Mega-Array Size       188 MB
 MEM_STATIC part       192 MB

                       Distance Matrix (Angstroms)
             C (  1)   P (  2)   Br(  3)   F (  4)
   P (  2)  1.695417
   Br(  3)  3.056344  2.261356
   F (  4)  1.327288  2.620548  4.357840
   F (  5)  1.312393  2.736218  3.192371  2.159434

 A cutoff of  1.0D-11 yielded   1064 shell pairs
 There are      9376 function pairs (     10307 Cartesian)

 -------------------------------------------------------
 OpenMP Integral Computing Module                       
 Release: version 1.0, May 2013, Q-Chem Inc. Pittsburgh 
 -------------------------------------------------------
 Integral Job Info:
 Integral job number is                      11
 Integral operator is                         1
 short-range coefficients                     0
 long-range coefficients              100000000
 Omega coefficients                           0
 if combine SR and LR in K                    0
 Integral screening is                        0
 Integral computing path is                   2
 max size of driver memory is            800000
 size of driver memory is                593474
 size of scratch memory is             29623520
 max col of scratch BK array               1296
 max len of scratch array in speh3          155
 max len of scratch index in speh4           18
 max int batch size is                      520
 min int batch size is                       52
 fixed nKL is                                45
 max L of basis functions is                  2
 order of int derivative is                   0
 number of shells is                         50
 number of basis is                         151
 number of cartesian basis is               151
 number of contracted shell pairs          1064
 number of primitive shell pairs           2982
 maxK2 (contraction) of shell pair           36
 max number of K2 of shell pair               1
 max number of CS2 of shell pair            103
 max number of PS2 of shell pair            312
 mem total for path MDJ                  518668
 -------------------------------------------------------
 Smallest overlap matrix eigenvalue = 6.52E-04
 Guess from superposition of atomic densities
 Warning:  Energy on first SCF cycle will be non-variational
 SAD guess density has 74.000000 electrons

 -----------------------------------------------------------------------
  General SCF calculation program by
  Eric Jon Sundstrom, Paul Horn, Yuezhi Mao, Dmitri Zuev, Alec White,
  David Stuck, Shaama M.S., Shane Yost, Joonho Lee, David Small,
  Daniel Levine, Susi Lehtola, Hugh Burton, Evgeny Epifanovsky
 -----------------------------------------------------------------------
 Exchange:     0.2000 Hartree-Fock + 0.0800 Slater + 0.7200 B88
 Correlation:  0.1900 VWN1RPA + 0.8100 LYP
 Using SG-1 standard quadrature grid
 using 4 threads for integral computing
 -------------------------------------------------------
 OpenMP Integral computing Module                
 Release: version 2.0, May 2017, Q-Chem Inc. Pleasanton 
 -------------------------------------------------------
 -------------------------------------------------------
 OpenMP BLAS3 based DFT computing Module                
 Release: version 1.0, May 2013, Q-Chem Inc. Pittsburgh 
 -------------------------------------------------------
 A restricted SCF calculation will be
 performed using DIIS
 SCF converges when DIIS error is below 1.0e-08
 ---------------------------------------
  Cycle       Energy         DIIS error
 ---------------------------------------
    1   -3153.9980791669      4.43e-02  
    2   -3153.3298918973      4.55e-03  
    3   -3153.2727572022      6.85e-03  
    4   -3153.3596303319      1.31e-03  
    5   -3153.3626931679      5.99e-04  
    6   -3153.3636434248      1.49e-04  
    7   -3153.3636789803      3.16e-05  
    8   -3153.3636805736      1.08e-05  
    9   -3153.3636808285      2.79e-06  
   10   -3153.3636808410      9.37e-07  
   11   -3153.3636808428      3.36e-07  
   12   -3153.3636808431      5.33e-08  
   13   -3153.3636808431      1.13e-08  
   14   -3153.3636808431      1.58e-09  Convergence criterion met
 ---------------------------------------
 SCF time:   CPU 21.68s  wall 8.00s 
 SCF   energy in the final basis set =    -3153.3636808431
 Total energy in the final basis set =    -3153.3636808431

 --------------------------------------------------------------
             Orbital Energies (a.u.) and Symmetries
 --------------------------------------------------------------

 Alpha MOs, Restricted
 -- Occupied --                  
-482.85  -77.11  -62.50  -56.32  -56.32  -56.32  -24.76  -24.76
  1 A'    2 A'    3 A'    4 A'    1 A"    5 A'    6 A'    7 A'                 
-10.389  -8.708  -6.609  -6.539  -6.527  -6.527  -4.772  -4.767
  8 A'    9 A'   10 A'   11 A'    2 A"   12 A'   13 A'   14 A'                 
 -4.767  -2.650  -2.647  -2.646  -2.637  -2.637  -1.336  -1.274
  3 A"   15 A'    4 A"   16 A'   17 A'    5 A"   18 A'   19 A'                 
 -0.817  -0.752  -0.658  -0.618  -0.565  -0.528  -0.489  -0.472
 20 A'   21 A'   22 A'   23 A'    6 A"   24 A'    7 A"   25 A'                 
 -0.433  -0.355  -0.341  -0.307  -0.269
 26 A'   27 A'    8 A"   28 A'    9 A"                                         
 -- Virtual --                   
 -0.086  -0.085  -0.010   0.021   0.032   0.039   0.039   0.058
 10 A"   29 A'   30 A'   31 A'   32 A'   33 A'   11 A"   34 A'                 
  0.068   0.075   0.078   0.081   0.098   0.117   0.125   0.160
 35 A'   12 A"   36 A'   13 A"   37 A'   38 A'   39 A'   40 A'                 
  0.201   0.233   0.241   0.254   0.264   0.275   0.298   0.301
 41 A'   14 A"   42 A'   43 A'   44 A'   15 A"   45 A'   16 A"                 
  0.318   0.343   0.354   0.388   0.410   0.424   0.448   0.471
 46 A'   47 A'   48 A'   49 A'   50 A'   17 A"   51 A'   18 A"                 
  0.487   0.490   0.553   0.565   0.586   0.596   0.624   0.680
 52 A'   19 A"   53 A'   20 A"   54 A'   55 A'   56 A'   57 A'                 
  0.703   0.752   0.756   0.815   0.900   0.925   1.060   1.169
 21 A"   58 A'   22 A"   59 A'   60 A'   61 A'   62 A'   23 A"                 
  1.260   1.298   1.337   1.364   1.383   1.415   1.428   1.543
 63 A'   24 A"   64 A'   65 A'   25 A"   66 A'   26 A"   27 A"                 
  1.631   1.664   1.701   1.762   1.795   1.902   1.927   1.990
 67 A'   68 A'   69 A'   70 A'   71 A'   72 A'   73 A'   28 A"                 
  2.025   2.109   2.573   2.953   3.039   3.702   3.713   3.717
 74 A'   75 A'   29 A"   76 A'   77 A'   30 A"   31 A"   78 A'                 
  3.732   3.793   3.932   3.967   3.991   4.005   4.005   4.075
 79 A'   80 A'   32 A"   33 A"   34 A"   81 A'   35 A"   82 A'                 
  4.171   4.212   4.455   4.860   6.205   6.244   6.268   6.310
 83 A'   84 A'   85 A'   86 A'   36 A"   37 A"   87 A'   88 A'                 
  6.336   6.584   6.771   6.875   7.545   7.565   7.622  13.780
 89 A'   90 A'   91 A'   92 A'   38 A"   93 A'   94 A'   39 A"                 
 13.911  13.972  23.445  47.873  66.691  66.696 162.974 289.743
 95 A'   96 A'   97 A'   98 A'   99 A'  100 A'  101 A'   40 A"                 
289.762 289.8311020.658
102 A'  103 A'  104 A'                                                         

 Beta MOs, Restricted
 -- Occupied --                  
-482.85  -77.11  -62.50  -56.32  -56.32  -56.32  -24.76  -24.76
  1 A'    2 A'    3 A'    4 A'    1 A"    5 A'    6 A'    7 A'                 
-10.389  -8.708  -6.609  -6.539  -6.527  -6.527  -4.772  -4.767
  8 A'    9 A'   10 A'   11 A'    2 A"   12 A'   13 A'   14 A'                 
 -4.767  -2.650  -2.647  -2.646  -2.637  -2.637  -1.336  -1.274
  3 A"   15 A'    4 A"   16 A'   17 A'    5 A"   18 A'   19 A'                 
 -0.817  -0.752  -0.658  -0.618  -0.565  -0.528  -0.489  -0.472
 20 A'   21 A'   22 A'   23 A'    6 A"   24 A'    7 A"   25 A'                 
 -0.433  -0.355  -0.341  -0.307  -0.269
 26 A'   27 A'    8 A"   28 A'    9 A"                                         
 -- Virtual --                   
 -0.086  -0.085  -0.010   0.021   0.032   0.039   0.039   0.058
 10 A"   29 A'   30 A'   31 A'   32 A'   33 A'   11 A"   34 A'                 
  0.068   0.075   0.078   0.081   0.098   0.117   0.125   0.160
 35 A'   12 A"   36 A'   13 A"   37 A'   38 A'   39 A'   40 A'                 
  0.201   0.233   0.241   0.254   0.264   0.275   0.298   0.301
 41 A'   14 A"   42 A'   43 A'   44 A'   15 A"   45 A'   16 A"                 
  0.318   0.343   0.354   0.388   0.410   0.424   0.448   0.471
 46 A'   47 A'   48 A'   49 A'   50 A'   17 A"   51 A'   18 A"                 
  0.487   0.490   0.553   0.565   0.586   0.596   0.624   0.680
 52 A'   19 A"   53 A'   20 A"   54 A'   55 A'   56 A'   57 A'                 
  0.703   0.752   0.756   0.815   0.900   0.925   1.060   1.169
 21 A"   58 A'   22 A"   59 A'   60 A'   61 A'   62 A'   23 A"                 
  1.260   1.298   1.337   1.364   1.383   1.415   1.428   1.543
 63 A'   24 A"   64 A'   65 A'   25 A"   66 A'   26 A"   27 A"                 
  1.631   1.664   1.701   1.762   1.795   1.902   1.927   1.990
 67 A'   68 A'   69 A'   70 A'   71 A'   72 A'   73 A'   28 A"                 
  2.025   2.109   2.573   2.953   3.039   3.702   3.713   3.717
 74 A'   75 A'   29 A"   76 A'   77 A'   30 A"   31 A"   78 A'                 
  3.732   3.793   3.932   3.967   3.991   4.005   4.005   4.075
 79 A'   80 A'   32 A"   33 A"   34 A"   81 A'   35 A"   82 A'                 
  4.171   4.212   4.455   4.860   6.205   6.244   6.268   6.310
 83 A'   84 A'   85 A'   86 A'   36 A"   37 A"   87 A'   88 A'                 
  6.336   6.584   6.771   6.875   7.545   7.565   7.622  13.780
 89 A'   90 A'   91 A'   92 A'   38 A"   93 A'   94 A'   39 A"                 
 13.911  13.972  23.445  47.873  66.691  66.696 162.974 289.743
 95 A'   96 A'   97 A'   98 A'   99 A'  100 A'  101 A'   40 A"                 
289.762 289.8311020.658
102 A'  103 A'  104 A'                                                         
 --------------------------------------------------------------

          Ground-State Mulliken Net Atomic Charges

     Atom                 Charge (a.u.)
  ----------------------------------------
      1 C                    -0.022837
      2 P                     0.234870
      3 Br                   -0.173714
      4 F                    -0.034768
      5 F                    -0.003551
  ----------------------------------------
  Sum of atomic charges =     0.000000

 -----------------------------------------------------------------
                    Cartesian Multipole Moments
 -----------------------------------------------------------------
    Charge (ESU x 10^10)
                 0.0000
    Dipole Moment (Debye)
         X       0.4459      Y       0.5763      Z       0.0000
       Tot       0.7286
    Quadrupole Moments (Debye-Ang)
        XX     -48.1602     XY       0.6159     YY     -47.1702
        XZ      -0.0000     YZ      -0.0000     ZZ     -46.9607
    Octopole Moments (Debye-Ang^2)
       XXX     -27.1824    XXY      -7.4487    XYY      -7.6957
       YYY     -14.0780    XXZ       0.0000    XYZ       0.0000
       YYZ       0.0000    XZZ      -4.5940    YZZ      -5.7087
       ZZZ       0.0000
    Hexadecapole Moments (Debye-Ang^3)
      XXXX    -701.6404   XXXY       2.3898   XXYY    -147.9691
      XYYY      -2.5828   YYYY    -214.6600   XXXZ      -0.0000
      XXYZ       0.0000   XYYZ      -0.0000   YYYZ       0.0000
      XXZZ    -123.9254   XYZZ      -2.6200   YYZZ     -45.2448
      XZZZ      -0.0000   YZZZ      -0.0000   ZZZZ     -56.7963
 -----------------------------------------------------------------
 Calculating MO derivatives via CPSCF
 D1JvT checksum  = 169980 13429.7342924896
 D1KAT checksum  = 379800 824.5873428990
   1         3          15      0.140134    0.044929
   2         3          15      0.018119    0.005939
   3         3          15      0.002313    0.000839
   4         3          15      0.000267    0.000114
   5        16           2      0.000019    0.000010
   6        18           0      0.000000    0.000000    Roots Converged
 Time for AOints: 5.1 s (CPU) 1.7 s (wall)
 ------------------------------------------------------------------------------
                     AOints        : Timing summary (seconds)
 ------------------------------------------------------------------------------
     job step          cpu (% of tot)      sys (% of tot)     wall (% of tot)
 ------------------------------------------------------------------------------
  cpscf_lag         0.2760E+02 (32.3)   0.2000E-05 (18.2)   0.9901E+01 (32.3)
  iterzp            0.5257E+02 (61.6)   0.8000E-05 (72.7)   0.1896E+02 (61.9)
  make_fx           0.0000E+00 ( 0.0)   0.0000E+00 ( 0.0)   0.0000E+00 ( 0.0)
  AOints            0.5122E+01 ( 6.0)   0.1000E-05 ( 9.1)   0.1667E+01 ( 5.4)
 ------------------------------------------------------------------------------
   Grand Totals     0.8540E+02          0.1100E-04          0.3063E+02
 ------------------------------------------------------------------------------
 Calculating analytic Hessian of the SCF energy
 Polarizability Matrix (a.u.)
            1           2           3
    1 -79.5653959  -1.2872356  -0.0000000
    2  -1.2872356 -54.9799038  -0.0000000
    3  -0.0000000  -0.0000000 -37.8309808

 Direct stationary perturbation theory relativistic correction:

 rels  =      17.353351907526
 relv  =     -58.924624201357
 rel2e =       9.494847444400
 E_rel =     -32.076424849431

 Hessian of the SCF Energy
            1           2           3           4           5           6
    1   0.5403703  -0.0899374  -0.0000000  -0.1351406   0.1092682   0.0000000
    2  -0.0899374   0.5975706   0.0000000   0.1394186  -0.1703608  -0.0000000
    3  -0.0000000   0.0000000   0.1033243  -0.0000000  -0.0000000  -0.0302964
    4  -0.1351406   0.1394186  -0.0000000   0.2485169  -0.0845746   0.0000000
    5   0.1092682  -0.1703608  -0.0000000  -0.0845746   0.2486780   0.0000000
    6   0.0000000  -0.0000000  -0.0302964   0.0000000   0.0000000   0.0153940
    7  -0.0117148  -0.0172753   0.0000000  -0.0803415  -0.0381637  -0.0000000
    8   0.0067045  -0.0012965   0.0000000  -0.0592807  -0.0487249  -0.0000000
    9  -0.0000000   0.0000000  -0.0013495  -0.0000000  -0.0000000  -0.0046080
   10  -0.3239017  -0.0362777   0.0000000  -0.0357033  -0.0003769  -0.0000000
   11  -0.0227155  -0.0744552   0.0000000   0.0078629   0.0131481   0.0000000
   12   0.0000000   0.0000000  -0.0348658   0.0000000  -0.0000000   0.0039875
   13  -0.0696133   0.0040718   0.0000000   0.0026685   0.0138469   0.0000000
   14  -0.0033198  -0.3514581  -0.0000000  -0.0034263  -0.0427405   0.0000000
   15   0.0000000  -0.0000000  -0.0368126   0.0000000   0.0000000   0.0155230
            7           8           9          10          11          12
    1  -0.0117148   0.0067045  -0.0000000  -0.3239017  -0.0227155   0.0000000
    2  -0.0172753  -0.0012965   0.0000000  -0.0362777  -0.0744552   0.0000000
    3   0.0000000   0.0000000  -0.0013495   0.0000000   0.0000000  -0.0348658
    4  -0.0803415  -0.0592807  -0.0000000  -0.0357033   0.0078629   0.0000000
    5  -0.0381637  -0.0487249  -0.0000000  -0.0003769   0.0131481  -0.0000000
    6  -0.0000000  -0.0000000  -0.0046080  -0.0000000   0.0000000   0.0039875
    7   0.1001121   0.0486405   0.0000000  -0.0061970   0.0021857   0.0000000
    8   0.0486405   0.0432462   0.0000000   0.0003279  -0.0012108  -0.0000000
    9   0.0000000   0.0000000   0.0041446   0.0000000   0.0000000   0.0052779
   10  -0.0061970   0.0003279   0.0000000   0.3844399   0.0774802  -0.0000000
   11   0.0021857  -0.0012108   0.0000000   0.0774802   0.0972164  -0.0000000
   12   0.0000000  -0.0000000   0.0052779  -0.0000000  -0.0000000   0.0176202
   13  -0.0018587   0.0036079   0.0000000  -0.0186378  -0.0648133  -0.0000000
   14   0.0046127   0.0079860  -0.0000000  -0.0411535  -0.0346985   0.0000000
   15  -0.0000000  -0.0000000  -0.0034649   0.0000000  -0.0000000   0.0079801
           13          14          15
    1  -0.0696133  -0.0033198   0.0000000
    2   0.0040718  -0.3514581  -0.0000000
    3   0.0000000  -0.0000000  -0.0368126
    4   0.0026685  -0.0034263   0.0000000
    5   0.0138469  -0.0427405   0.0000000
    6   0.0000000   0.0000000   0.0155230
    7  -0.0018587   0.0046127  -0.0000000
    8   0.0036079   0.0079860  -0.0000000
    9   0.0000000  -0.0000000  -0.0034649
   10  -0.0186378  -0.0411535   0.0000000
   11  -0.0648133  -0.0346985  -0.0000000
   12  -0.0000000   0.0000000   0.0079801
   13   0.0874413   0.0432868  -0.0000000
   14   0.0432868   0.4209110   0.0000000
   15  -0.0000000   0.0000000   0.0167744
 Gradient time:  CPU 131.69 s  wall 47.48 s
 **********************************************************************
 **                                                                  **
 **                       VIBRATIONAL ANALYSIS                       **
 **                       --------------------                       **
 **                                                                  **
 **        VIBRATIONAL FREQUENCIES (CM**-1) AND NORMAL MODES         **
 **     FORCE CONSTANTS (mDYN/ANGSTROM) AND REDUCED MASSES (AMU)     **
 **                  INFRARED INTENSITIES (KM/MOL)                   **
 **                                                                  **
 **********************************************************************


 Mode:                 1                      2                      3
 Frequency:       137.65                 140.88                 295.42
 Force Cnst:      0.2857                 0.2643                 1.1725
 Red. Mass:      25.5972                22.5987                22.8017
 IR Active:          YES                    YES                    YES
 IR Intens:        1.043                  0.398                  7.038
 Raman Active:       YES                    YES                    YES
               X      Y      Z        X      Y      Z        X      Y      Z
 C          0.250 -0.174  0.000    0.000 -0.000 -0.084    0.410  0.291  0.000
 P          0.068 -0.345  0.000    0.000 -0.000 -0.448    0.190  0.184  0.000
 Br        -0.276  0.142 -0.000   -0.000  0.000  0.144   -0.253 -0.123 -0.000
 F          0.152  0.301 -0.000    0.000  0.000  0.706    0.584 -0.337 -0.000
 F          0.725 -0.219  0.000    0.000 -0.000 -0.523   -0.102  0.366  0.000
 TransDip  -0.020 -0.026  0.000   -0.000 -0.000 -0.020    0.080  0.029  0.000

 Mode:                 4                      5                      6
 Frequency:       447.81                 480.75                 519.43
 Force Cnst:      3.1627                 2.9663                 2.0397
 Red. Mass:      26.7679                21.7837                12.8306
 IR Active:          YES                    YES                    YES
 IR Intens:       37.013                 11.154                  0.065
 Raman Active:       YES                    YES                    YES
               X      Y      Z        X      Y      Z        X      Y      Z
 C         -0.240 -0.254  0.000   -0.175  0.023 -0.000   -0.000 -0.000  0.950
 P          0.596  0.460  0.000   -0.314  0.389  0.000   -0.000  0.000 -0.109
 Br        -0.126 -0.122 -0.000    0.016  0.002  0.000    0.000  0.000 -0.002
 F         -0.385  0.205 -0.000   -0.076 -0.554  0.000   -0.000 -0.000 -0.200
 F          0.087 -0.287  0.000    0.629 -0.104  0.000    0.000  0.000 -0.216
 TransDip   0.177  0.082 -0.000   -0.072  0.079  0.000    0.000  0.000 -0.008

 Mode:                 7                      8                      9
 Frequency:       732.50                1208.28                1349.37
 Force Cnst:      6.3518                11.6098                14.1478
 Red. Mass:      20.0922                13.4970                13.1879
 IR Active:          YES                    YES                    YES
 IR Intens:       16.322                243.332                450.120
 Raman Active:       YES                    YES                    YES
               X      Y      Z        X      Y      Z        X      Y      Z
 C         -0.213  0.211 -0.000    0.758  0.461 -0.000   -0.499  0.783  0.000
 P          0.252 -0.283  0.000   -0.017  0.010 -0.000    0.096 -0.097 -0.000
 Br        -0.004  0.002  0.000   -0.003  0.001  0.000   -0.003 -0.001  0.000
 F         -0.488 -0.301  0.000   -0.386 -0.074  0.000    0.152 -0.022 -0.000
 F          0.228  0.621  0.000   -0.051 -0.236 -0.000    0.018 -0.309 -0.000
 TransDip   0.100 -0.083  0.000    0.458  0.200  0.000   -0.500  0.460 -0.000

 STANDARD THERMODYNAMIC QUANTITIES AT   298.15 K  AND     1.00 ATM

   This Molecule has  0 Imaginary Frequencies
   Zero point vibrational energy:        7.594 kcal/mol

   Atom    1 Element C  Has Mass   12.00000
   Atom    2 Element P  Has Mass   30.97376
   Atom    3 Element Br Has Mass   78.91830
   Atom    4 Element F  Has Mass   18.99840
   Atom    5 Element F  Has Mass   18.99840
   Molecular Mass:   159.888860 amu
   Principal axes and moments of inertia in amu*Bohr^2:
                             1           2           3
    Eigenvalues --      282.22045  1439.60521  1721.82567
          X               1.00000    -0.00264    -0.00000
          Y               0.00264     1.00000    -0.00000
          Z               0.00000     0.00000     1.00000
   Rotational Symmetry Number is   1
   The Molecule is an Asymmetric Top
   Translational Enthalpy:        0.889 kcal/mol
   Rotational Enthalpy:           0.889 kcal/mol
   Vibrational Enthalpy:          9.220 kcal/mol
   gas constant (RT):             0.592 kcal/mol
   Translational Entropy:        41.117  cal/mol.K
   Rotational Entropy:           28.038  cal/mol.K
   Vibrational Entropy:           9.525  cal/mol.K

   Total Enthalpy:               11.589 kcal/mol
   Total Entropy:                78.680  cal/mol.K
Archival summary:
1\1\TWL02\FREQ\ProcedureUnspecified\BasisUnspecified\r1121\taweetha\MonNov2611:59:192018MonNov2611:59:192018\0\\#,FREQ,ProcedureUnspecified,BasisUnspecified,\\0,1\Br\P,1,2.26136\C,2,1.69542,1,100.164\F,3,1.31239,2,130.499,1,0,0\F,3,1.32729,2,119.719,1,-180,0\\\@

 Total job time:  55.81s(wall), 153.51s(cpu) 
 Mon Nov 26 11:59:19 2018

        *************************************************************
        *                                                           *
        *  Thank you very much for using Q-Chem.  Have a nice day.  *
        *                                                           *
        *************************************************************
