# Supplementary material for: Geometric and energetic data from ab initio calculations of haloethene, haloimine, halomethylenephosphine, haloiminophosphine, halodiazene, halodiphosphene and halocyclopropane
Source: Data Brief. 2019 Nov 2;27:104738. doi: 10.1016/j.dib.2019.104738 (PMC6861602; doi:10.1016/j.dib.2019.104738)
Supplement: Multimedia component 5 [file mmc5.zip › CP/B3LYP/FFCPClE.out]

Q-Chem Developer Version!
                  Welcome to Q-Chem
     A Quantum Leap Into The Future Of Chemistry


 Q-Chem 5.1, Q-Chem, Inc., Pleasanton, CA (2018)

 Yihan Shao,  Zhengting Gan,  E. Epifanovsky,  A. T. B. Gilbert,  M. Wormit,  
 J. Kussmann,  A. W. Lange,  A. Behn,  Jia Deng,  Xintian Feng,  D. Ghosh,  
 M. Goldey,  P. R. Horn,  L. D. Jacobson,  I. Kaliman,  T. Kus,  A. Landau,  
 Jie Liu,  E. I. Proynov,  R. M. Richard,  R. P. Steele,  E. J. Sundstrom,  
 H. L. Woodcock III,  P. M. Zimmerman,  D. Zuev,  B. Albrecht,  E. Alguire,  
 S. A. Baeppler,  D. Barton,  Z. Benda,  Y. A. Bernard,  E. J. Berquist,  
 K. B. Bravaya,  H. Burton,  D. Casanova,  Chun-Min Chang,  Yunqing Chen,  
 A. Chien,  K. D. Closser,  M. P. Coons,  S. Coriani,  S. Dasgupta,  
 A. L. Dempwolff,  M. Diedenhofen,  Hainam Do,  R. G. Edgar,  Po-Tung Fang,  
 S. Faraji,  S. Fatehi,  Qingguo Feng,  K. D. Fenk,  J. Fosso-Tande,  
 Qinghui Ge,  A. Ghysels,  G. Gidofalvi,  J. Gomes,  J. Gonthier,  A. Gunina,  
 D. Hait,  M. W. D. Hanson-Heine,  P. H. P. Harbach,  A. W. Hauser,  
 J. E. Herr,  E. G. Hohenstein,  Z. C. Holden,  Kerwin Hui,  B. C. Huynh,  
 T.-C. Jagau,  Hyunjun Ji,  B. Kaduk,  K. Khistyaev,  Jaehoon Kim,  
 P. Klunzinger,  K. Koh,  D. Kosenkov,  L. Koulias,  T. Kowalczyk,  
 C. M. Krauter,  A. Kunitsa,  Ka Un Lao,  A. Laurent,  K. V. Lawler,  
 Joonho Lee,  D. Lefrancois,  S. Lehtola,  D. S. Levine,  Yi-Pei Li,  
 You-Sheng Lin,  Fenglai Liu,  E. Livshits,  A. Luenser,  P. Manohar,  
 E. Mansoor,  S. F. Manzer,  Shan-Ping Mao,  Yuezhi Mao,  N. Mardirossian,  
 A. V. Marenich,  T. Markovich,  L. A. Martinez-Martinez,  S. A. Maurer,  
 N. J. Mayhall,  S. C. McKenzie,  J.-M. Mewes,  A. F. Morrison,  
 J. W. Mullinax,  K. Nanda,  T. S. Nguyen-Beck,  R. Olivares-Amaya,  
 J. A. Parkhill,  T. M. Perrine,  F. Plasser,  P. Pokhilko,  S. Prager,  
 A. Prociuk,  E. Ramos,  D. R. Rehn,  F. Rob,  M. Schneider,  N. Sergueev,  
 S. M. Sharada,  S. Sharma,  D. W. Small,  T. Stauch,  T. Stein,  
 Yu-Chuan Su,  A. J. W. Thom,  A. Tkatchenko,  T. Tsuchimochi,  N. M. Tubman,  
 L. Vogt,  M. L. Vidal,  O. Vydrov,  M. A. Watson,  J. Wenzel,  
 M. de Wergifosse,  T. A. Wesolowski,  A. White,  J. Witte,  A. Yamada,  
 Jun Yang,  K. Yao,  S. Yeganeh,  S. R. Yost,  Zhi-Qiang You,  A. Zech,  
 Igor Ying Zhang,  Xing Zhang,  Yan Zhao,  Ying Zhu,  B. R. Brooks,  
 G. K. L. Chan,  C. J. Cramer,  M. S. Gordon,  W. J. Hehre,  A. Klamt,  
 M. W. Schmidt,  C. D. Sherrill,  D. G. Truhlar,  A. Aspuru-Guzik,  R. Baer,  
 A. T. Bell,  N. A. Besley,  Jeng-Da Chai,  A. E. DePrince, III,  
 R. A. DiStasio Jr.,  A. Dreuw,  B. D. Dunietz,  T. R. Furlani,  
 Chao-Ping Hsu,  Yousung Jung,  Jing Kong,  D. S. Lambrecht,  WanZhen Liang,  
 C. Ochsenfeld,  V. A. Rassolov,  L. V. Slipchenko,  J. E. Subotnik,  
 T. Van Voorhis,  J. M. Herbert,  A. I. Krylov,  P. M. W. Gill,  M. Head-Gordon

 Contributors to earlier versions of Q-Chem not listed above: 
 R. D. Adamson,  B. Austin,  J. Baker,  G. J. O. Beran,  K. Brandhorst,  
 S. T. Brown,  E. F. C. Byrd,  A. K. Chakraborty,  C.-L. Cheng,  
 Siu Hung Chien,  D. M. Chipman,  D. L. Crittenden,  H. Dachsel,  
 R. J. Doerksen,  A. D. Dutoi,  L. Fusti-Molnar,  W. A. Goddard III,  
 A. Golubeva-Zadorozhnaya,  S. R. Gwaltney,  G. Hawkins,  A. Heyden,  
 S. Hirata,  G. Kedziora,  F. J. Keil,  C. Kelley,  Jihan Kim,  R. A. King,  
 R. Z. Khaliullin,  P. P. Korambath,  W. Kurlancheek,  A. M. Lee,  M. S. Lee,  
 S. V. Levchenko,  Ching Yeh Lin,  D. Liotard,  R. C. Lochan,  I. Lotan,  
 P. E. Maslen,  N. Nair,  D. P. O'Neill,  D. Neuhauser,  E. Neuscamman,  
 C. M. Oana,  R. Olson,  B. Peters,  R. Peverati,  P. A. Pieniazek,  
 Y. M. Rhee,  J. Ritchie,  M. A. Rohrdanz,  E. Rosta,  N. J. Russ,  
 H. F. Schaefer III,  N. E. Schultz,  N. Shenvi,  A. C. Simmonett,  A. Sodt,  
 D. Stuck,  K. S. Thanthiriwatte,  V. Vanovschi,  Tao Wang,  A. Warshel,  
 C. F. Williams,  Q. Wu,  X. Xu,  W. Zhang

 Please cite Q-Chem as follows:
 Y. Shao et al., Mol. Phys. 113, 184-215 (2015)
 DOI: 10.1080/00268976.2014.952696

 Q-Chem 5.1.2 for Intel X86 EM64T Linux

 Parts of Q-Chem use Armadillo 8.300.2 (Tropical Shenanigans).
 http://arma.sourceforge.net/

 Q-Chem begins on Mon Nov 26 13:23:20 2018  

Host: 
0

     Scratch files written to /scratch/taweetham/qchem46387//
Input Ideriv = 2
Curr. Ideriv = -1
Max.  Ideriv = 2

Checking the input file for inconsistencies... 	...done.

--------------------------------------------------------------
User input:
--------------------------------------------------------------
$molecule
0 1
C 
P 1 1.5 
Cl 2 PCl 1 120. 
F 1 PF 2 120.  3 180.0
F 1 PF 2 120.  3 0.0

PH=1.44
PF=1.54
PCl=2.03
PBr=2.5
PI=2.6
$end

$rem
   job_type	optimization
   basis	6-311++g**
   method	b3lyp
$end

--------------------------------------------------------------
 ----------------------------------------------------------------
             Standard Nuclear Orientation (Angstroms)
    I     Atom           X                Y                Z
 ----------------------------------------------------------------
    1      C       1.0584650695    -0.0822957053     0.0000000000
    2      P      -0.1758812016     0.7699890376    -0.0000000000
    3      Cl     -2.0100178347    -0.0999780948     0.0000000000
    4      F       2.4498790670     0.5776793606    -0.0000000000
    5      F       0.9343132437    -1.6172831073     0.0000000000
 ----------------------------------------------------------------
 Molecular Point Group                 Cs    NOp =  2
 Largest Abelian Subgroup              Cs    NOp =  2
 Nuclear Repulsion Energy =   265.6543926175 hartrees
 There are       28 alpha and       28 beta electrons
 Requested basis set is 6-311++G(d,p)
 There are 44 shells and 126 basis functions

 Total QAlloc Memory Limit   2000 MB
 Mega-Array Size       188 MB
 MEM_STATIC part       192 MB
 A cutoff of  1.0D-11 yielded    848 shell pairs
 There are      7379 function pairs (      7982 Cartesian)

 -------------------------------------------------------
 OpenMP Integral Computing Module                       
 Release: version 1.0, May 2013, Q-Chem Inc. Pittsburgh 
 -------------------------------------------------------
 Integral Job Info:
 Integral job number is                      11
 Integral operator is                         1
 short-range coefficients                     0
 long-range coefficients              100000000
 Omega coefficients                           0
 if combine SR and LR in K                    0
 Integral screening is                        0
 Integral computing path is                   2
 max size of driver memory is            800000
 size of driver memory is                593474
 size of scratch memory is              8114252
 max col of scratch BK array               1296
 max len of scratch array in speh3          155
 max len of scratch index in speh4           18
 max int batch size is                      520
 min int batch size is                       52
 fixed nKL is                                52
 max L of basis functions is                  2
 order of int derivative is                   0
 number of shells is                         44
 number of basis is                         131
 number of cartesian basis is               131
 number of contracted shell pairs           848
 number of primitive shell pairs           2449
 maxK2 (contraction) of shell pair           36
 max number of K2 of shell pair               1
 max number of CS2 of shell pair             85
 max number of PS2 of shell pair            300
 mem total for path MDJ                  516172
 -------------------------------------------------------
 Smallest overlap matrix eigenvalue = 7.39E-04

 Scale SEOQF with 1.000000e-01/1.000000e-01/1.000000e-01

 Standard Electronic Orientation quadrupole field applied
 Nucleus-field energy     =     0.0000000075 hartrees
 Guess from superposition of atomic densities
 Warning:  Energy on first SCF cycle will be non-variational
 SAD guess density has 56.000000 electrons

 -----------------------------------------------------------------------
  General SCF calculation program by
  Eric Jon Sundstrom, Paul Horn, Yuezhi Mao, Dmitri Zuev, Alec White,
  David Stuck, Shaama M.S., Shane Yost, Joonho Lee, David Small,
  Daniel Levine, Susi Lehtola, Hugh Burton, Evgeny Epifanovsky
 -----------------------------------------------------------------------
 Exchange:     0.2000 Hartree-Fock + 0.0800 Slater + 0.7200 B88
 Correlation:  0.1900 VWN1RPA + 0.8100 LYP
 Using SG-1 standard quadrature grid
 using 4 threads for integral computing
 -------------------------------------------------------
 OpenMP Integral computing Module                
 Release: version 2.0, May 2017, Q-Chem Inc. Pleasanton 
 -------------------------------------------------------
 -------------------------------------------------------
 OpenMP BLAS3 based DFT computing Module                
 Release: version 1.0, May 2013, Q-Chem Inc. Pittsburgh 
 -------------------------------------------------------
 A restricted SCF calculation will be
 performed using DIIS
 SCF converges when DIIS error is below 1.0e-08
 ---------------------------------------
  Cycle       Energy         DIIS error
 ---------------------------------------
    1   -1039.9172453895      4.44e-02  
    2   -1039.3053846373      5.06e-03  
    3   -1039.2158770529      9.73e-03  
    4   -1039.3413996264      1.08e-03  
    5   -1039.3428401333      4.81e-04  
    6   -1039.3432444078      1.56e-04  
    7   -1039.3432788970      4.21e-05  
    8   -1039.3432818012      1.49e-05  
    9   -1039.3432821467      4.92e-06  
   10   -1039.3432821855      2.22e-06  
   11   -1039.3432821953      2.86e-07  
   12   -1039.3432821954      6.50e-08  
   13   -1039.3432821955      9.25e-09  Convergence criterion met
 ---------------------------------------
 SCF time:   CPU 12.63s  wall 5.00s 
 SCF   energy in the final basis set =    -1039.3432821955
 Total energy in the final basis set =    -1039.3432821955

 --------------------------------------------------------------
             Orbital Energies (a.u.) and Symmetries
 --------------------------------------------------------------

 Alpha MOs, Restricted
 -- Occupied --                  
-101.60  -77.13  -24.74  -24.72  -10.38   -9.52   -7.28   -7.27
  1 A'    2 A'    3 A'    4 A'    5 A'    6 A'    7 A'    1 A"                 
 -7.273  -6.628  -4.790  -4.786  -4.784  -1.229  -1.205  -0.903
  8 A'    9 A'   10 A'    2 A"   11 A'   12 A'   13 A'   14 A'                 
 -0.804  -0.604  -0.558  -0.514  -0.496  -0.452  -0.451  -0.448
 15 A'   16 A'   17 A'   18 A'    3 A"   19 A'    4 A"   20 A'                 
 -0.401  -0.393  -0.322  -0.320
  5 A"   21 A'    6 A"   22 A'                                                 
 -- Virtual --                   
 -0.119  -0.089  -0.073   0.006   0.026   0.028   0.036   0.054
 23 A'    7 A"   24 A'   25 A'   26 A'   27 A'    8 A"   28 A'                 
  0.068   0.078   0.084   0.094   0.098   0.115   0.132   0.148
 29 A'   30 A'    9 A"   10 A"   31 A'   32 A'   33 A'   34 A'                 
  0.158   0.235   0.238   0.259   0.264   0.269   0.314   0.314
 35 A'   11 A"   36 A'   37 A'   12 A"   38 A'   39 A'   13 A"                 
  0.322   0.351   0.360   0.396   0.420   0.438   0.477   0.527
 40 A'   41 A'   42 A'   43 A'   44 A'   14 A"   45 A'   15 A"                 
  0.540   0.569   0.579   0.609   0.655   0.705   0.781   0.819
 46 A'   16 A"   47 A'   48 A'   17 A"   49 A'   50 A'   18 A"                 
  0.830   0.847   0.880   0.886   0.939   1.113   1.124   1.215
 51 A'   52 A'   53 A'   19 A"   54 A'   55 A'   20 A"   56 A'                 
  1.320   1.343   1.358   1.395   1.404   1.433   1.495   1.531
 57 A'   21 A"   58 A'   59 A'   60 A'   22 A"   23 A"   61 A'                 
  1.553   1.613   1.667   1.762   1.915   1.922   2.017   2.215
 24 A"   62 A'   63 A'   64 A'   65 A'   66 A'   67 A'   25 A"                 
  2.240   2.352   2.614   2.708   3.051   3.744   3.748   3.757
 68 A'   69 A'   26 A"   70 A'   71 A'   27 A"   72 A'   28 A"                 
  3.763   3.804   3.807   3.825   3.894   4.340   4.537   6.226
 73 A'   74 A'   29 A"   30 A"   75 A'   76 A'   77 A'   31 A"                 
  6.287   6.294   6.302   6.311   6.439   6.953   9.627  13.758
 78 A'   32 A"   79 A'   80 A'   81 A'   82 A'   83 A'   33 A"                 
 13.901  14.105  23.386  25.778  25.826  26.147  66.707  66.723
 84 A'   85 A'   86 A'   34 A"   87 A'   88 A'   89 A'   90 A'                 
163.106 215.611
 91 A'   92 A'                                                                 

 Beta MOs, Restricted
 -- Occupied --                  
-101.60  -77.13  -24.74  -24.72  -10.38   -9.52   -7.28   -7.27
  1 A'    2 A'    3 A'    4 A'    5 A'    6 A'    7 A'    1 A"                 
 -7.273  -6.628  -4.790  -4.786  -4.784  -1.229  -1.205  -0.903
  8 A'    9 A'   10 A'    2 A"   11 A'   12 A'   13 A'   14 A'                 
 -0.804  -0.604  -0.558  -0.514  -0.496  -0.452  -0.451  -0.448
 15 A'   16 A'   17 A'   18 A'    3 A"   19 A'    4 A"   20 A'                 
 -0.401  -0.393  -0.322  -0.320
  5 A"   21 A'    6 A"   22 A'                                                 
 -- Virtual --                   
 -0.119  -0.089  -0.073   0.006   0.026   0.028   0.036   0.054
 23 A'    7 A"   24 A'   25 A'   26 A'   27 A'    8 A"   28 A'                 
  0.068   0.078   0.084   0.094   0.098   0.115   0.132   0.148
 29 A'   30 A'    9 A"   10 A"   31 A'   32 A'   33 A'   34 A'                 
  0.158   0.235   0.238   0.259   0.264   0.269   0.314   0.314
 35 A'   11 A"   36 A'   37 A'   12 A"   38 A'   39 A'   13 A"                 
  0.322   0.351   0.360   0.396   0.420   0.438   0.477   0.527
 40 A'   41 A'   42 A'   43 A'   44 A'   14 A"   45 A'   15 A"                 
  0.540   0.569   0.579   0.609   0.655   0.705   0.781   0.819
 46 A'   16 A"   47 A'   48 A'   17 A"   49 A'   50 A'   18 A"                 
  0.830   0.847   0.880   0.886   0.939   1.113   1.124   1.215
 51 A'   52 A'   53 A'   19 A"   54 A'   55 A'   20 A"   56 A'                 
  1.320   1.343   1.358   1.395   1.404   1.433   1.495   1.531
 57 A'   21 A"   58 A'   59 A'   60 A'   22 A"   23 A"   61 A'                 
  1.553   1.613   1.667   1.762   1.915   1.922   2.017   2.215
 24 A"   62 A'   63 A'   64 A'   65 A'   66 A'   67 A'   25 A"                 
  2.240   2.352   2.614   2.708   3.051   3.744   3.748   3.757
 68 A'   69 A'   26 A"   70 A'   71 A'   27 A"   72 A'   28 A"                 
  3.763   3.804   3.807   3.825   3.894   4.340   4.537   6.226
 73 A'   74 A'   29 A"   30 A"   75 A'   76 A'   77 A'   31 A"                 
  6.287   6.294   6.302   6.311   6.439   6.953   9.627  13.758
 78 A'   32 A"   79 A'   80 A'   81 A'   82 A'   83 A'   33 A"                 
 13.901  14.105  23.386  25.778  25.826  26.147  66.707  66.723
 84 A'   85 A'   86 A'   34 A"   87 A'   88 A'   89 A'   90 A'                 
163.106 215.611
 91 A'   92 A'                                                                 
 --------------------------------------------------------------

          Ground-State Mulliken Net Atomic Charges

     Atom                 Charge (a.u.)
  ----------------------------------------
      1 C                     0.022557
      2 P                     0.214952
      3 Cl                    0.020010
      4 F                    -0.111402
      5 F                    -0.146117
  ----------------------------------------
  Sum of atomic charges =     0.000000

 -----------------------------------------------------------------
                    Cartesian Multipole Moments
 -----------------------------------------------------------------
    Charge (ESU x 10^10)
                 0.0000
    Dipole Moment (Debye)
         X      -1.3350      Y       0.8965      Z      -0.0000
       Tot       1.6081
    Quadrupole Moments (Debye-Ang)
        XX     -43.7807     XY       0.1758     YY     -44.1317
        XZ      -0.0000     YZ       0.0000     ZZ     -40.0626
    Octopole Moments (Debye-Ang^2)
       XXX       1.4366    XXY      -4.6754    XYY       2.0676
       YYY      -6.4602    XXZ      -0.0000    XYZ       0.0000
       YYZ       0.0000    XZZ       4.6642    YZZ      -2.5429
       ZZZ      -0.0000
    Hexadecapole Moments (Debye-Ang^3)
      XXXX    -599.0221   XXXY       1.1781   XXYY    -132.0406
      XYYY       5.2514   YYYY    -192.3192   XXXZ       0.0000
      XXYZ       0.0000   XYYZ      -0.0000   YYYZ      -0.0000
      XXZZ    -107.4214   XYZZ      -0.2088   YYZZ     -38.2552
      XZZZ       0.0000   YZZZ       0.0000   ZZZZ     -44.3489
 -----------------------------------------------------------------
 Calculating analytic gradient of the SCF energy
 Gradient of SCF Energy
            1           2           3           4           5
    1  -0.1800783   0.1250727   0.0014242   0.0836997  -0.0301182
    2   0.1579624  -0.1546015   0.0212955   0.0527653  -0.0774217
    3   0.0000000  -0.0000000   0.0000000   0.0000000  -0.0000000
 Max gradient component =       1.801E-01
 RMS gradient           =       8.721E-02
 Gradient time:  CPU 3.28 s  wall 1.33 s
 Geometry Optimization Parameters
   NAtoms,    NIC,     NZ,  NCons,   NDum,   NFix, NCnnct, MaxDiis
        5      20       5       0       0       0       0       0


** GEOMETRY OPTIMIZATION IN DELOCALIZED INTERNAL COORDINATES **
   Searching for a Minimum

   Optimization Cycle:   1

                       Coordinates (Angstroms)
     ATOM                X               Y               Z
      1  C         1.0584650695   -0.0822957053    0.0000000000
      2  P        -0.1758812016    0.7699890376    0.0000000000
      3  Cl       -2.0100178347   -0.0999780948    0.0000000000
      4  F         2.4498790670    0.5776793606    0.0000000000
      5  F         0.9343132437   -1.6172831073    0.0000000000
   Point Group: cs    Number of degrees of freedom:     7


   Energy is  -1039.343282195


 Attempting to Generate Delocalized Internal Coordinates

  7 Hessian modes will be used to form the next step
  Hessian Eigenvalues:
     0.250000    0.250000    0.250000    0.285189    0.285189    0.313687
     0.766766

 Minimum Search - Taking Simple RFO Step
 Searching for Lamda that Minimizes Along All modes
 Value Taken    Lamda =  -0.10053173
 Calculated Step too Large.  Step scaled by  0.650737
 Step Taken.  Stepsize is  0.300000

                             Maximum     Tolerance    Cnvgd?
         Gradient           0.164890      0.000300      NO
         Displacement       0.204742      0.001200      NO
         Energy change     *********      0.000001      NO


 New Cartesian Coordinates Obtained by Inverse Iteration

 Displacement from previous Coordinates is:  0.355147
 ----------------------------------------------------------------
             Standard Nuclear Orientation (Angstroms)
    I     Atom           X                Y                Z
 ----------------------------------------------------------------
    1      C       1.0538097212    -0.0851723661     0.0000000000
    2      P      -0.1950031631     0.8686261848     0.0000000000
    3      Cl     -1.9559094862    -0.1587227242     0.0000000000
    4      F       2.3939565198     0.4744690253     0.0000000000
    5      F       0.9599047522    -1.5510886290     0.0000000000
 ----------------------------------------------------------------
 Molecular Point Group                 Cs    NOp =  2
 Largest Abelian Subgroup              Cs    NOp =  2
 Nuclear Repulsion Energy =   268.2265985943 hartrees
 There are       28 alpha and       28 beta electrons
 Applying Cartesian multipole field
    Component          Value
    ---------          -----
     (2,0,0)        1.00000E-11
     (0,2,0)        2.00000E-11
     (0,0,2)       -3.00000E-11
 Nucleus-field energy     =     0.0000000073 hartrees
 Requested basis set is 6-311++G(d,p)
 There are 44 shells and 126 basis functions
 A cutoff of  1.0D-11 yielded    854 shell pairs
 There are      7435 function pairs (      8047 Cartesian)
 Smallest overlap matrix eigenvalue = 7.65E-04
 Guess MOs from SCF MO coefficient file

 -----------------------------------------------------------------------
  General SCF calculation program by
  Eric Jon Sundstrom, Paul Horn, Yuezhi Mao, Dmitri Zuev, Alec White,
  David Stuck, Shaama M.S., Shane Yost, Joonho Lee, David Small,
  Daniel Levine, Susi Lehtola, Hugh Burton, Evgeny Epifanovsky
 -----------------------------------------------------------------------
 Exchange:     0.2000 Hartree-Fock + 0.0800 Slater + 0.7200 B88
 Correlation:  0.1900 VWN1RPA + 0.8100 LYP
 Using SG-1 standard quadrature grid
 using 4 threads for integral computing
 -------------------------------------------------------
 OpenMP Integral computing Module                
 Release: version 2.0, May 2017, Q-Chem Inc. Pleasanton 
 -------------------------------------------------------
 -------------------------------------------------------
 OpenMP BLAS3 based DFT computing Module                
 Release: version 1.0, May 2013, Q-Chem Inc. Pittsburgh 
 -------------------------------------------------------
 A restricted SCF calculation will be
 performed using DIIS
 SCF converges when DIIS error is below 1.0e-08
 ---------------------------------------
  Cycle       Energy         DIIS error
 ---------------------------------------
    1   -1039.3873549759      1.95e-03  
    2   -1039.3964236604      9.92e-04  
    3   -1039.3944959677      1.40e-03  
    4   -1039.3984030746      8.49e-05  
    5   -1039.3984119486      3.15e-05  
    6   -1039.3984135440      1.38e-05  
    7   -1039.3984138439      5.08e-06  
    8   -1039.3984138792      9.26e-07  
    9   -1039.3984138804      2.72e-07  
   10   -1039.3984138804      1.64e-07  
   11   -1039.3984138805      1.23e-08  
   12   -1039.3984138805      2.48e-09  Convergence criterion met
 ---------------------------------------
 SCF time:   CPU 11.90s  wall 5.00s 
 SCF   energy in the final basis set =    -1039.3984138805
 Total energy in the final basis set =    -1039.3984138805

 --------------------------------------------------------------
             Orbital Energies (a.u.) and Symmetries
 --------------------------------------------------------------

 Alpha MOs, Restricted
 -- Occupied --                  
-101.59  -77.12  -24.75  -24.73  -10.38   -9.51   -7.27   -7.26
  1 A'    2 A'    3 A'    4 A'    5 A'    6 A'    7 A'    1 A"                 
 -7.262  -6.624  -4.786  -4.782  -4.781  -1.259  -1.225  -0.892
  8 A'    9 A'   10 A'    2 A"   11 A'   12 A'   13 A'   14 A'                 
 -0.784  -0.622  -0.576  -0.515  -0.515  -0.462  -0.457  -0.455
 15 A'   16 A'   17 A'    3 A"   18 A'    4 A"   19 A'   20 A'                 
 -0.392  -0.388  -0.325  -0.304
  5 A"   21 A'   22 A'    6 A"                                                 
 -- Virtual --                   
 -0.093  -0.090  -0.035   0.015   0.027   0.033   0.037   0.059
 23 A'    7 A"   24 A'   25 A'   26 A'   27 A'    8 A"   28 A'                 
  0.070   0.076   0.084   0.091   0.094   0.121   0.135   0.154
 29 A'   30 A'    9 A"   10 A"   31 A'   32 A'   33 A'   34 A'                 
  0.157   0.237   0.241   0.257   0.267   0.270   0.309   0.310
 35 A'   11 A"   36 A'   37 A'   12 A"   38 A'   39 A'   13 A"                 
  0.324   0.345   0.365   0.396   0.413   0.441   0.484   0.513
 40 A'   41 A'   42 A'   43 A'   44 A'   14 A"   45 A'   15 A"                 
  0.533   0.568   0.578   0.606   0.670   0.723   0.777   0.829
 46 A'   47 A'   16 A"   48 A'   17 A"   49 A'   50 A'   18 A"                 
  0.838   0.869   0.892   0.894   0.938   1.030   1.135   1.223
 51 A'   52 A'   53 A'   19 A"   54 A'   55 A'   20 A"   56 A'                 
  1.328   1.332   1.358   1.378   1.401   1.419   1.480   1.539
 57 A'   21 A"   58 A'   59 A'   60 A'   22 A"   23 A"   24 A"                 
  1.566   1.638   1.718   1.760   1.872   1.890   1.976   2.223
 61 A'   62 A'   63 A'   64 A'   65 A'   66 A'   67 A'   25 A"                 
  2.253   2.354   2.597   2.762   3.039   3.731   3.737   3.745
 68 A'   69 A'   26 A"   70 A'   71 A'   27 A"   72 A'   28 A"                 
  3.754   3.805   3.848   3.855   3.968   4.396   4.688   6.220
 73 A'   74 A'   29 A"   30 A"   75 A'   76 A'   77 A'   31 A"                 
  6.268   6.282   6.302   6.311   6.549   6.931   9.634  13.762
 78 A'   32 A"   79 A'   80 A'   81 A'   82 A'   83 A'   33 A"                 
 13.902  14.043  23.352  25.785  25.845  26.141  66.700  66.715
 84 A'   85 A'   86 A'   34 A"   87 A'   88 A'   89 A'   90 A'                 
163.057 215.617
 91 A'   92 A'                                                                 

 Beta MOs, Restricted
 -- Occupied --                  
-101.59  -77.12  -24.75  -24.73  -10.38   -9.51   -7.27   -7.26
  1 A'    2 A'    3 A'    4 A'    5 A'    6 A'    7 A'    1 A"                 
 -7.262  -6.624  -4.786  -4.782  -4.781  -1.259  -1.225  -0.892
  8 A'    9 A'   10 A'    2 A"   11 A'   12 A'   13 A'   14 A'                 
 -0.784  -0.622  -0.576  -0.515  -0.515  -0.462  -0.457  -0.455
 15 A'   16 A'   17 A'    3 A"   18 A'    4 A"   19 A'   20 A'                 
 -0.392  -0.388  -0.325  -0.304
  5 A"   21 A'   22 A'    6 A"                                                 
 -- Virtual --                   
 -0.093  -0.090  -0.035   0.015   0.027   0.033   0.037   0.059
 23 A'    7 A"   24 A'   25 A'   26 A'   27 A'    8 A"   28 A'                 
  0.070   0.076   0.084   0.091   0.094   0.121   0.135   0.154
 29 A'   30 A'    9 A"   10 A"   31 A'   32 A'   33 A'   34 A'                 
  0.157   0.237   0.241   0.257   0.267   0.270   0.309   0.310
 35 A'   11 A"   36 A'   37 A'   12 A"   38 A'   39 A'   13 A"                 
  0.324   0.345   0.365   0.396   0.413   0.441   0.484   0.513
 40 A'   41 A'   42 A'   43 A'   44 A'   14 A"   45 A'   15 A"                 
  0.533   0.568   0.578   0.606   0.670   0.723   0.777   0.829
 46 A'   47 A'   16 A"   48 A'   17 A"   49 A'   50 A'   18 A"                 
  0.838   0.869   0.892   0.894   0.938   1.030   1.135   1.223
 51 A'   52 A'   53 A'   19 A"   54 A'   55 A'   20 A"   56 A'                 
  1.328   1.332   1.358   1.378   1.401   1.419   1.480   1.539
 57 A'   21 A"   58 A'   59 A'   60 A'   22 A"   23 A"   24 A"                 
  1.566   1.638   1.718   1.760   1.872   1.890   1.976   2.223
 61 A'   62 A'   63 A'   64 A'   65 A'   66 A'   67 A'   25 A"                 
  2.253   2.354   2.597   2.762   3.039   3.731   3.737   3.745
 68 A'   69 A'   26 A"   70 A'   71 A'   27 A"   72 A'   28 A"                 
  3.754   3.805   3.848   3.855   3.968   4.396   4.688   6.220
 73 A'   74 A'   29 A"   30 A"   75 A'   76 A'   77 A'   31 A"                 
  6.268   6.282   6.302   6.311   6.549   6.931   9.634  13.762
 78 A'   32 A"   79 A'   80 A'   81 A'   82 A'   83 A'   33 A"                 
 13.902  14.043  23.352  25.785  25.845  26.141  66.700  66.715
 84 A'   85 A'   86 A'   34 A"   87 A'   88 A'   89 A'   90 A'                 
163.057 215.617
 91 A'   92 A'                                                                 
 --------------------------------------------------------------

          Ground-State Mulliken Net Atomic Charges

     Atom                 Charge (a.u.)
  ----------------------------------------
      1 C                     0.020018
      2 P                     0.191907
      3 Cl                   -0.011860
      4 F                    -0.088344
      5 F                    -0.111720
  ----------------------------------------
  Sum of atomic charges =     0.000000

 -----------------------------------------------------------------
                    Cartesian Multipole Moments
 -----------------------------------------------------------------
    Charge (ESU x 10^10)
                 0.0000
    Dipole Moment (Debye)
         X      -0.7349      Y       0.9532      Z       0.0000
       Tot       1.2036
    Quadrupole Moments (Debye-Ang)
        XX     -43.7262     XY       0.1823     YY     -43.2224
        XZ      -0.0000     YZ       0.0000     ZZ     -40.3535
    Octopole Moments (Debye-Ang^2)
       XXX       4.8708    XXY      -4.7223    XYY       2.5158
       YYY      -7.9971    XXZ       0.0000    XYZ       0.0000
       YYZ       0.0000    XZZ       4.9792    YZZ      -3.0817
       ZZZ       0.0000
    Hexadecapole Moments (Debye-Ang^3)
      XXXX    -579.1428   XXXY       4.0397   XXYY    -126.6258
      XYYY       5.4190   YYYY    -193.2158   XXXZ      -0.0000
      XXYZ       0.0000   XYYZ      -0.0000   YYYZ      -0.0000
      XXZZ    -103.5402   XYZZ      -0.0255   YYZZ     -38.8464
      XZZZ      -0.0000   YZZZ       0.0000   ZZZZ     -45.5400
 -----------------------------------------------------------------
 Calculating analytic gradient of the SCF energy
 Gradient of SCF Energy
            1           2           3           4           5
    1  -0.1018241   0.0575083   0.0017282   0.0659672  -0.0233796
    2   0.1062225  -0.0894929   0.0150579   0.0395323  -0.0713197
    3  -0.0000000   0.0000000  -0.0000000   0.0000000   0.0000000
 Max gradient component =       1.062E-01
 RMS gradient           =       5.462E-02
 Gradient time:  CPU 3.31 s  wall 1.26 s
 Geometry Optimization Parameters
   NAtoms,    NIC,     NZ,  NCons,   NDum,   NFix, NCnnct, MaxDiis
        5      20       5       0       0       0       0       0

 Cartesian Hessian Update
 Hessian Updated using BFGS Update


** GEOMETRY OPTIMIZATION IN DELOCALIZED INTERNAL COORDINATES **
   Searching for a Minimum

   Optimization Cycle:   2

                       Coordinates (Angstroms)
     ATOM                X               Y               Z
      1  C         1.0538097212   -0.0851723661    0.0000000000
      2  P        -0.1950031631    0.8686261848    0.0000000000
      3  Cl       -1.9559094862   -0.1587227242    0.0000000000
      4  F         2.3939565198    0.4744690253    0.0000000000
      5  F         0.9599047522   -1.5510886290    0.0000000000
   Point Group: cs    Number of degrees of freedom:     7


   Energy is  -1039.398413880

 Hessian Updated using BFGS Update

  6 Hessian modes will be used to form the next step
  Hessian Eigenvalues:
     0.151974    0.251499    0.263167    0.289463    0.313527    0.833255

 Minimum Search - Taking Simple RFO Step
 Searching for Lamda that Minimizes Along All modes
 Value Taken    Lamda =  -0.08170432
 Calculated Step too Large.  Step scaled by  0.522229
 Step Taken.  Stepsize is  0.300000

                             Maximum     Tolerance    Cnvgd?
         Gradient           0.100730      0.000300      NO
         Displacement       0.195162      0.001200      NO
         Energy change     -0.055132      0.000001      NO


 New Cartesian Coordinates Obtained by Inverse Iteration

 Displacement from previous Coordinates is:  0.352719
 ----------------------------------------------------------------
             Standard Nuclear Orientation (Angstroms)
    I     Atom           X                Y                Z
 ----------------------------------------------------------------
    1      C       1.0456901132    -0.0904461470     0.0000000000
    2      P      -0.2001508444     0.9387108979     0.0000000000
    3      Cl     -1.8987018573    -0.2085682680     0.0000000000
    4      F       2.3247312320     0.3707944746     0.0000000000
    5      F       0.9851897006    -1.4623794666     0.0000000000
 ----------------------------------------------------------------
 Molecular Point Group                 Cs    NOp =  2
 Largest Abelian Subgroup              Cs    NOp =  2
 Nuclear Repulsion Energy =   273.3492699558 hartrees
 There are       28 alpha and       28 beta electrons
 Applying Cartesian multipole field
    Component          Value
    ---------          -----
     (2,0,0)        1.00000E-11
     (0,2,0)        2.00000E-11
     (0,0,2)       -3.00000E-11
 Nucleus-field energy     =     0.0000000070 hartrees
 Requested basis set is 6-311++G(d,p)
 There are 44 shells and 126 basis functions
 A cutoff of  1.0D-11 yielded    857 shell pairs
 There are      7449 function pairs (      8063 Cartesian)
 Smallest overlap matrix eigenvalue = 7.64E-04
 Guess MOs from SCF MO coefficient file

 -----------------------------------------------------------------------
  General SCF calculation program by
  Eric Jon Sundstrom, Paul Horn, Yuezhi Mao, Dmitri Zuev, Alec White,
  David Stuck, Shaama M.S., Shane Yost, Joonho Lee, David Small,
  Daniel Levine, Susi Lehtola, Hugh Burton, Evgeny Epifanovsky
 -----------------------------------------------------------------------
 Exchange:     0.2000 Hartree-Fock + 0.0800 Slater + 0.7200 B88
 Correlation:  0.1900 VWN1RPA + 0.8100 LYP
 Using SG-1 standard quadrature grid
 using 4 threads for integral computing
 -------------------------------------------------------
 OpenMP Integral computing Module                
 Release: version 2.0, May 2017, Q-Chem Inc. Pleasanton 
 -------------------------------------------------------
 -------------------------------------------------------
 OpenMP BLAS3 based DFT computing Module                
 Release: version 1.0, May 2013, Q-Chem Inc. Pittsburgh 
 -------------------------------------------------------
 A restricted SCF calculation will be
 performed using DIIS
 SCF converges when DIIS error is below 1.0e-08
 ---------------------------------------
  Cycle       Energy         DIIS error
 ---------------------------------------
    1   -1039.4190064588      2.19e-03  
    2   -1039.4304778202      5.04e-04  
    3   -1039.4296872651      7.65e-04  
    4   -1039.4309729016      1.69e-04  
    5   -1039.4310219031      3.37e-05  
    6   -1039.4310232612      1.50e-05  
    7   -1039.4310235890      3.23e-06  
    8   -1039.4310236059      1.19e-06  
    9   -1039.4310236087      1.90e-07  
   10   -1039.4310236088      7.24e-08  
   11   -1039.4310236088      3.23e-08  
   12   -1039.4310236088      4.89e-09  Convergence criterion met
 ---------------------------------------
 SCF time:   CPU 12.09s  wall 5.00s 
 SCF   energy in the final basis set =    -1039.4310236088
 Total energy in the final basis set =    -1039.4310236088

 --------------------------------------------------------------
             Orbital Energies (a.u.) and Symmetries
 --------------------------------------------------------------

 Alpha MOs, Restricted
 -- Occupied --                  
-101.58  -77.12  -24.76  -24.75  -10.38   -9.50   -7.26   -7.25
  1 A'    2 A'    3 A'    4 A'    5 A'    6 A'    7 A'    1 A"                 
 -7.250  -6.614  -4.777  -4.772  -4.771  -1.305  -1.255  -0.880
  8 A'    9 A'   10 A'    2 A"   11 A'   12 A'   13 A'   14 A'                 
 -0.771  -0.647  -0.603  -0.545  -0.523  -0.478  -0.467  -0.455
 15 A'   16 A'   17 A'    3 A"   18 A'    4 A"   19 A'   20 A'                 
 -0.381  -0.380  -0.324  -0.286
  5 A"   21 A'   22 A'    6 A"                                                 
 -- Virtual --                   
 -0.083  -0.074  -0.012   0.026   0.037   0.038   0.041   0.065
  7 A"   23 A'   24 A'   25 A'   26 A'    8 A"   27 A'   28 A'                 
  0.073   0.082   0.087   0.092   0.100   0.127   0.141   0.166
 29 A'    9 A"   30 A'   10 A"   31 A'   32 A'   33 A'   34 A'                 
  0.176   0.238   0.245   0.258   0.270   0.273   0.305   0.305
 35 A'   11 A"   36 A'   37 A'   12 A"   38 A'   13 A"   39 A'                 
  0.325   0.342   0.369   0.400   0.416   0.446   0.492   0.501
 40 A'   41 A'   42 A'   43 A'   44 A'   14 A"   45 A'   15 A"                 
  0.533   0.571   0.589   0.615   0.690   0.730   0.774   0.840
 46 A'   47 A'   16 A"   48 A'   17 A"   49 A'   50 A'   18 A"                 
  0.848   0.891   0.903   0.906   0.941   0.988   1.156   1.228
 51 A'   52 A'   19 A"   53 A'   54 A'   55 A'   20 A"   56 A'                 
  1.284   1.320   1.349   1.380   1.398   1.405   1.460   1.541
 57 A'   21 A"   58 A'   59 A'   22 A"   60 A'   23 A"   24 A"                 
  1.609   1.666   1.755   1.781   1.826   1.894   1.943   2.233
 61 A'   62 A'   63 A'   64 A'   65 A'   66 A'   67 A'   25 A"                 
  2.267   2.361   2.585   2.884   3.077   3.714   3.724   3.727
 68 A'   69 A'   26 A"   70 A'   71 A'   27 A"   72 A'   28 A"                 
  3.741   3.806   3.907   3.920   4.099   4.454   4.823   6.211
 73 A'   74 A'   29 A"   30 A"   75 A'   76 A'   77 A'   31 A"                 
  6.253   6.261   6.312   6.324   6.709   6.923   9.644  13.772
 78 A'   32 A"   79 A'   80 A'   81 A'   82 A'   83 A'   33 A"                 
 13.910  14.023  23.404  25.794  25.866  26.140  66.695  66.704
 84 A'   85 A'   86 A'   34 A"   87 A'   88 A'   89 A'   90 A'                 
163.035 215.628
 91 A'   92 A'                                                                 

 Beta MOs, Restricted
 -- Occupied --                  
-101.58  -77.12  -24.76  -24.75  -10.38   -9.50   -7.26   -7.25
  1 A'    2 A'    3 A'    4 A'    5 A'    6 A'    7 A'    1 A"                 
 -7.250  -6.614  -4.777  -4.772  -4.771  -1.305  -1.255  -0.880
  8 A'    9 A'   10 A'    2 A"   11 A'   12 A'   13 A'   14 A'                 
 -0.771  -0.647  -0.603  -0.545  -0.523  -0.478  -0.467  -0.455
 15 A'   16 A'   17 A'    3 A"   18 A'    4 A"   19 A'   20 A'                 
 -0.381  -0.380  -0.324  -0.286
  5 A"   21 A'   22 A'    6 A"                                                 
 -- Virtual --                   
 -0.083  -0.074  -0.012   0.026   0.037   0.038   0.041   0.065
  7 A"   23 A'   24 A'   25 A'   26 A'    8 A"   27 A'   28 A'                 
  0.073   0.082   0.087   0.092   0.100   0.127   0.141   0.166
 29 A'    9 A"   30 A'   10 A"   31 A'   32 A'   33 A'   34 A'                 
  0.176   0.238   0.245   0.258   0.270   0.273   0.305   0.305
 35 A'   11 A"   36 A'   37 A'   12 A"   38 A'   13 A"   39 A'                 
  0.325   0.342   0.369   0.400   0.416   0.446   0.492   0.501
 40 A'   41 A'   42 A'   43 A'   44 A'   14 A"   45 A'   15 A"                 
  0.533   0.571   0.589   0.615   0.690   0.730   0.774   0.840
 46 A'   47 A'   16 A"   48 A'   17 A"   49 A'   50 A'   18 A"                 
  0.848   0.891   0.903   0.906   0.941   0.988   1.156   1.228
 51 A'   52 A'   19 A"   53 A'   54 A'   55 A'   20 A"   56 A'                 
  1.284   1.320   1.349   1.380   1.398   1.405   1.460   1.541
 57 A'   21 A"   58 A'   59 A'   22 A"   60 A'   23 A"   24 A"                 
  1.609   1.666   1.755   1.781   1.826   1.894   1.943   2.233
 61 A'   62 A'   63 A'   64 A'   65 A'   66 A'   67 A'   25 A"                 
  2.267   2.361   2.585   2.884   3.077   3.714   3.724   3.727
 68 A'   69 A'   26 A"   70 A'   71 A'   27 A"   72 A'   28 A"                 
  3.741   3.806   3.907   3.920   4.099   4.454   4.823   6.211
 73 A'   74 A'   29 A"   30 A"   75 A'   76 A'   77 A'   31 A"                 
  6.253   6.261   6.312   6.324   6.709   6.923   9.644  13.772
 78 A'   32 A"   79 A'   80 A'   81 A'   82 A'   83 A'   33 A"                 
 13.910  14.023  23.404  25.794  25.866  26.140  66.695  66.704
 84 A'   85 A'   86 A'   34 A"   87 A'   88 A'   89 A'   90 A'                 
163.035 215.628
 91 A'   92 A'                                                                 
 --------------------------------------------------------------

          Ground-State Mulliken Net Atomic Charges

     Atom                 Charge (a.u.)
  ----------------------------------------
      1 C                     0.003209
      2 P                     0.156303
      3 Cl                   -0.042828
      4 F                    -0.053580
      5 F                    -0.063103
  ----------------------------------------
  Sum of atomic charges =     0.000000

 -----------------------------------------------------------------
                    Cartesian Multipole Moments
 -----------------------------------------------------------------
    Charge (ESU x 10^10)
                -0.0000
    Dipole Moment (Debye)
         X       0.0170      Y       0.7884      Z      -0.0000
       Tot       0.7886
    Quadrupole Moments (Debye-Ang)
        XX     -43.3583     XY       0.0416     YY     -42.4203
        XZ      -0.0000     YZ      -0.0000     ZZ     -40.5761
    Octopole Moments (Debye-Ang^2)
       XXX       8.6817    XXY      -4.5378    XYY       3.0608
       YYY      -9.6190    XXZ      -0.0000    XYZ      -0.0000
       YYZ       0.0000    XZZ       5.4006    YZZ      -3.7193
       ZZZ      -0.0000
    Hexadecapole Moments (Debye-Ang^3)
      XXXX    -553.8332   XXXY       5.4725   XXYY    -120.2768
      XYYY       5.1095   YYYY    -191.3134   XXXZ       0.0000
      XXYZ      -0.0000   XYYZ       0.0000   YYYZ      -0.0000
      XXZZ     -99.0210   XYZZ       0.0082   YYZZ     -39.0893
      XZZZ      -0.0000   YZZZ      -0.0000   ZZZZ     -46.7444
 -----------------------------------------------------------------
 Calculating analytic gradient of the SCF energy
 Gradient of SCF Energy
            1           2           3           4           5
    1  -0.0473821   0.0307494   0.0039514   0.0246680  -0.0119867
    2   0.0647050  -0.0546381   0.0104722   0.0150171  -0.0355563
    3  -0.0000000   0.0000000  -0.0000000   0.0000000   0.0000000
 Max gradient component =       6.471E-02
 RMS gradient           =       2.913E-02
 Gradient time:  CPU 3.35 s  wall 1.65 s
 Geometry Optimization Parameters
   NAtoms,    NIC,     NZ,  NCons,   NDum,   NFix, NCnnct, MaxDiis
        5      20       5       0       0       0       0       0

 Cartesian Hessian Update
 Hessian Updated using BFGS Update


** GEOMETRY OPTIMIZATION IN DELOCALIZED INTERNAL COORDINATES **
   Searching for a Minimum

   Optimization Cycle:   3

                       Coordinates (Angstroms)
     ATOM                X               Y               Z
      1  C         1.0456901132   -0.0904461470    0.0000000000
      2  P        -0.2001508444    0.9387108979    0.0000000000
      3  Cl       -1.8987018573   -0.2085682680    0.0000000000
      4  F         2.3247312320    0.3707944746    0.0000000000
      5  F         0.9851897006   -1.4623794666    0.0000000000
   Point Group: cs    Number of degrees of freedom:     7


   Energy is  -1039.431023609

 Hessian Updated using BFGS Update

  7 Hessian modes will be used to form the next step
  Hessian Eigenvalues:
     0.220325    0.250003    0.251684    0.269581    0.299276    0.320052
     0.785373

 Minimum Search - Taking Simple RFO Step
 Searching for Lamda that Minimizes Along All modes
 Value Taken    Lamda =  -0.01945430
 Step Taken.  Stepsize is  0.268651

                             Maximum     Tolerance    Cnvgd?
         Gradient           0.055327      0.000300      NO
         Displacement       0.161502      0.001200      NO
         Energy change     -0.032610      0.000001      NO


 New Cartesian Coordinates Obtained by Inverse Iteration

 Displacement from previous Coordinates is:  0.314814
 ----------------------------------------------------------------
             Standard Nuclear Orientation (Angstroms)
    I     Atom           X                Y                Z
 ----------------------------------------------------------------
    1      C       1.0332992262    -0.1012430004     0.0000000000
    2      P      -0.2097576783     1.0124482636     0.0000000000
    3      Cl     -1.8468377147    -0.2604906230     0.0000000000
    4      F       2.2792085919     0.2810551045     0.0000000000
    5      F       1.0008459188    -1.3836582540     0.0000000000
 ----------------------------------------------------------------
 Molecular Point Group                 Cs    NOp =  2
 Largest Abelian Subgroup              Cs    NOp =  2
 Nuclear Repulsion Energy =   276.9960227010 hartrees
 There are       28 alpha and       28 beta electrons
 Applying Cartesian multipole field
    Component          Value
    ---------          -----
     (2,0,0)        1.00000E-11
     (0,2,0)        2.00000E-11
     (0,0,2)       -3.00000E-11
 Nucleus-field energy     =     0.0000000068 hartrees
 Requested basis set is 6-311++G(d,p)
 There are 44 shells and 126 basis functions
 A cutoff of  1.0D-11 yielded    859 shell pairs
 There are      7473 function pairs (      8087 Cartesian)
 Smallest overlap matrix eigenvalue = 7.71E-04
 Guess MOs from SCF MO coefficient file

 -----------------------------------------------------------------------
  General SCF calculation program by
  Eric Jon Sundstrom, Paul Horn, Yuezhi Mao, Dmitri Zuev, Alec White,
  David Stuck, Shaama M.S., Shane Yost, Joonho Lee, David Small,
  Daniel Levine, Susi Lehtola, Hugh Burton, Evgeny Epifanovsky
 -----------------------------------------------------------------------
 Exchange:     0.2000 Hartree-Fock + 0.0800 Slater + 0.7200 B88
 Correlation:  0.1900 VWN1RPA + 0.8100 LYP
 Using SG-1 standard quadrature grid
 using 4 threads for integral computing
 -------------------------------------------------------
 OpenMP Integral computing Module                
 Release: version 2.0, May 2017, Q-Chem Inc. Pleasanton 
 -------------------------------------------------------
 -------------------------------------------------------
 OpenMP BLAS3 based DFT computing Module                
 Release: version 1.0, May 2013, Q-Chem Inc. Pittsburgh 
 -------------------------------------------------------
 A restricted SCF calculation will be
 performed using DIIS
 SCF converges when DIIS error is below 1.0e-08
 ---------------------------------------
  Cycle       Energy         DIIS error
 ---------------------------------------
    1   -1039.4270457794      2.15e-03  
    2   -1039.4376438169      5.01e-04  
    3   -1039.4367828308      7.64e-04  
    4   -1039.4381375697      1.85e-04  
    5   -1039.4381969729      3.69e-05  
    6   -1039.4381984560      1.37e-05  
    7   -1039.4381987098      3.55e-06  
    8   -1039.4381987298      1.38e-06  
    9   -1039.4381987331      2.11e-07  
   10   -1039.4381987331      1.01e-07  
   11   -1039.4381987332      2.11e-08  
   12   -1039.4381987332      2.95e-09  Convergence criterion met
 ---------------------------------------
 SCF time:   CPU 12.12s  wall 5.00s 
 SCF   energy in the final basis set =    -1039.4381987332
 Total energy in the final basis set =    -1039.4381987332

 --------------------------------------------------------------
             Orbital Energies (a.u.) and Symmetries
 --------------------------------------------------------------

 Alpha MOs, Restricted
 -- Occupied --                  
-101.57  -77.11  -24.76  -24.76  -10.38   -9.48   -7.25   -7.24
  1 A'    2 A'    3 A'    4 A'    5 A'    6 A'    7 A'    1 A"                 
 -7.239  -6.607  -4.771  -4.765  -4.765  -1.354  -1.283  -0.867
  8 A'    9 A'   10 A'   11 A'    2 A"   12 A'   13 A'   14 A'                 
 -0.762  -0.668  -0.627  -0.577  -0.538  -0.494  -0.474  -0.448
 15 A'   16 A'   17 A'    3 A"   18 A'    4 A"   19 A'   20 A'                 
 -0.374  -0.370  -0.323  -0.271
 21 A'    5 A"   22 A'    6 A"                                                 
 -- Virtual --                   
 -0.077  -0.068  -0.008   0.026   0.039   0.040   0.045   0.069
  7 A"   23 A'   24 A'   25 A'    8 A"   26 A'   27 A'   28 A'                 
  0.072   0.080   0.093   0.094   0.112   0.127   0.148   0.174
 29 A'    9 A"   10 A"   30 A'   31 A'   32 A'   33 A'   34 A'                 
  0.217   0.238   0.249   0.260   0.273   0.276   0.300   0.304
 35 A'   11 A"   36 A'   37 A'   12 A"   38 A'   13 A"   39 A'                 
  0.325   0.343   0.370   0.404   0.421   0.450   0.487   0.497
 40 A'   41 A'   42 A'   43 A'   44 A'   14 A"   15 A"   45 A'                 
  0.539   0.570   0.603   0.625   0.708   0.723   0.782   0.851
 46 A'   47 A'   16 A"   48 A'   17 A"   49 A'   50 A'   18 A"                 
  0.854   0.903   0.908   0.915   0.941   0.958   1.178   1.223
 51 A'   52 A'   19 A"   53 A'   54 A'   55 A'   20 A"   56 A'                 
  1.245   1.302   1.334   1.359   1.378   1.421   1.433   1.546
 57 A'   21 A"   58 A'   59 A'   22 A"   60 A'   23 A"   24 A"                 
  1.636   1.678   1.741   1.778   1.799   1.903   1.972   2.242
 61 A'   62 A'   63 A'   64 A'   65 A'   66 A'   67 A'   25 A"                 
  2.278   2.367   2.577   3.003   3.097   3.696   3.709   3.717
 68 A'   69 A'   26 A"   70 A'   71 A'   27 A"   28 A"   72 A'                 
  3.732   3.799   3.951   4.000   4.226   4.476   4.874   6.202
 73 A'   74 A'   29 A"   30 A"   75 A'   76 A'   77 A'   31 A"                 
  6.240   6.270   6.302   6.377   6.808   6.903   9.654  13.779
 32 A"   78 A'   79 A'   80 A'   81 A'   82 A'   83 A'   33 A"                 
 13.911  13.996  23.500  25.802  25.885  26.131  66.685  66.701
 84 A'   85 A'   86 A'   34 A"   87 A'   88 A'   89 A'   90 A'                 
163.003 215.638
 91 A'   92 A'                                                                 

 Beta MOs, Restricted
 -- Occupied --                  
-101.57  -77.11  -24.76  -24.76  -10.38   -9.48   -7.25   -7.24
  1 A'    2 A'    3 A'    4 A'    5 A'    6 A'    7 A'    1 A"                 
 -7.239  -6.607  -4.771  -4.765  -4.765  -1.354  -1.283  -0.867
  8 A'    9 A'   10 A'   11 A'    2 A"   12 A'   13 A'   14 A'                 
 -0.762  -0.668  -0.627  -0.577  -0.538  -0.494  -0.474  -0.448
 15 A'   16 A'   17 A'    3 A"   18 A'    4 A"   19 A'   20 A'                 
 -0.374  -0.370  -0.323  -0.271
 21 A'    5 A"   22 A'    6 A"                                                 
 -- Virtual --                   
 -0.077  -0.068  -0.008   0.026   0.039   0.040   0.045   0.069
  7 A"   23 A'   24 A'   25 A'    8 A"   26 A'   27 A'   28 A'                 
  0.072   0.080   0.093   0.094   0.112   0.127   0.148   0.174
 29 A'    9 A"   10 A"   30 A'   31 A'   32 A'   33 A'   34 A'                 
  0.217   0.238   0.249   0.260   0.273   0.276   0.300   0.304
 35 A'   11 A"   36 A'   37 A'   12 A"   38 A'   13 A"   39 A'                 
  0.325   0.343   0.370   0.404   0.421   0.450   0.487   0.497
 40 A'   41 A'   42 A'   43 A'   44 A'   14 A"   15 A"   45 A'                 
  0.539   0.570   0.603   0.625   0.708   0.723   0.782   0.851
 46 A'   47 A'   16 A"   48 A'   17 A"   49 A'   50 A'   18 A"                 
  0.854   0.903   0.908   0.915   0.941   0.958   1.178   1.223
 51 A'   52 A'   19 A"   53 A'   54 A'   55 A'   20 A"   56 A'                 
  1.245   1.302   1.334   1.359   1.378   1.421   1.433   1.546
 57 A'   21 A"   58 A'   59 A'   22 A"   60 A'   23 A"   24 A"                 
  1.636   1.678   1.741   1.778   1.799   1.903   1.972   2.242
 61 A'   62 A'   63 A'   64 A'   65 A'   66 A'   67 A'   25 A"                 
  2.278   2.367   2.577   3.003   3.097   3.696   3.709   3.717
 68 A'   69 A'   26 A"   70 A'   71 A'   27 A"   28 A"   72 A'                 
  3.732   3.799   3.951   4.000   4.226   4.476   4.874   6.202
 73 A'   74 A'   29 A"   30 A"   75 A'   76 A'   77 A'   31 A"                 
  6.240   6.270   6.302   6.377   6.808   6.903   9.654  13.779
 32 A"   78 A'   79 A'   80 A'   81 A'   82 A'   83 A'   33 A"                 
 13.911  13.996  23.500  25.802  25.885  26.131  66.685  66.701
 84 A'   85 A'   86 A'   34 A"   87 A'   88 A'   89 A'   90 A'                 
163.003 215.638
 91 A'   92 A'                                                                 
 --------------------------------------------------------------

          Ground-State Mulliken Net Atomic Charges

     Atom                 Charge (a.u.)
  ----------------------------------------
      1 C                    -0.019717
      2 P                     0.123554
      3 Cl                   -0.074038
      4 F                    -0.033264
      5 F                     0.003466
  ----------------------------------------
  Sum of atomic charges =    -0.000000

 -----------------------------------------------------------------
                    Cartesian Multipole Moments
 -----------------------------------------------------------------
    Charge (ESU x 10^10)
                -0.0000
    Dipole Moment (Debye)
         X       0.6695      Y       0.5749      Z      -0.0000
       Tot       0.8824
    Quadrupole Moments (Debye-Ang)
        XX     -43.3277     XY      -0.3358     YY     -41.6053
        XZ      -0.0000     YZ       0.0000     ZZ     -40.9003
    Octopole Moments (Debye-Ang^2)
       XXX      11.5628    XXY      -4.5444    XYY       3.5436
       YYY     -11.0835    XXZ       0.0000    XYZ       0.0000
       YYZ      -0.0000    XZZ       5.8331    YZZ      -4.4930
       ZZZ      -0.0000
    Hexadecapole Moments (Debye-Ang^3)
      XXXX    -536.0539   XXXY       4.9757   XXYY    -115.7067
      XYYY       3.9655   YYYY    -193.0123   XXXZ      -0.0000
      XXYZ       0.0000   XYYZ      -0.0000   YYYZ       0.0000
      XXZZ     -95.6689   XYZZ      -0.2758   YYZZ     -40.2091
      XZZZ      -0.0000   YZZZ       0.0000   ZZZZ     -48.2783
 -----------------------------------------------------------------
 Calculating analytic gradient of the SCF energy
 Gradient of SCF Energy
            1           2           3           4           5
    1   0.0013080   0.0085329   0.0049798  -0.0217399   0.0069193
    2  -0.0044669  -0.0182838   0.0045050  -0.0143270   0.0325727
    3   0.0000000   0.0000000  -0.0000000   0.0000000  -0.0000000
 Max gradient component =       3.257E-02
 RMS gradient           =       1.228E-02
 Gradient time:  CPU 3.39 s  wall 1.41 s
 Geometry Optimization Parameters
   NAtoms,    NIC,     NZ,  NCons,   NDum,   NFix, NCnnct, MaxDiis
        5      20       5       0       0       0       0       0

 Cartesian Hessian Update
 Hessian Updated using BFGS Update


** GEOMETRY OPTIMIZATION IN DELOCALIZED INTERNAL COORDINATES **
   Searching for a Minimum

   Optimization Cycle:   4

                       Coordinates (Angstroms)
     ATOM                X               Y               Z
      1  C         1.0332992262   -0.1012430004    0.0000000000
      2  P        -0.2097576783    1.0124482636    0.0000000000
      3  Cl       -1.8468377147   -0.2604906230    0.0000000000
      4  F         2.2792085919    0.2810551045    0.0000000000
      5  F         1.0008459188   -1.3836582540    0.0000000000
   Point Group: cs    Number of degrees of freedom:     7


   Energy is  -1039.438198733

 Hessian Updated using BFGS Update

  7 Hessian modes will be used to form the next step
  Hessian Eigenvalues:
     0.229275    0.250003    0.253192    0.295606    0.301377    0.444811
     0.713337

 Minimum Search - Taking Simple RFO Step
 Searching for Lamda that Minimizes Along All modes
 Value Taken    Lamda =  -0.00417199
 Step Taken.  Stepsize is  0.090080

                             Maximum     Tolerance    Cnvgd?
         Gradient           0.043119      0.000300      NO
         Displacement       0.077413      0.001200      NO
         Energy change     -0.007175      0.000001      NO


 New Cartesian Coordinates Obtained by Inverse Iteration

 Displacement from previous Coordinates is:  0.094527
 ----------------------------------------------------------------
             Standard Nuclear Orientation (Angstroms)
    I     Atom           X                Y                Z
 ----------------------------------------------------------------
    1      C       1.0324342662    -0.1006313278     0.0000000000
    2      P      -0.2110556476     1.0262403131     0.0000000000
    3      Cl     -1.8448761550    -0.2652465545     0.0000000000
    4      F       2.2967410707     0.3047652859     0.0000000000
    5      F       0.9835148097    -1.4170162260     0.0000000000
 ----------------------------------------------------------------
 Molecular Point Group                 Cs    NOp =  2
 Largest Abelian Subgroup              Cs    NOp =  2
 Nuclear Repulsion Energy =   274.4338851404 hartrees
 There are       28 alpha and       28 beta electrons
 Applying Cartesian multipole field
    Component          Value
    ---------          -----
     (2,0,0)        1.00000E-11
     (0,2,0)        2.00000E-11
     (0,0,2)       -3.00000E-11
 Nucleus-field energy     =     0.0000000069 hartrees
 Requested basis set is 6-311++G(d,p)
 There are 44 shells and 126 basis functions
 A cutoff of  1.0D-11 yielded    859 shell pairs
 There are      7473 function pairs (      8087 Cartesian)
 Smallest overlap matrix eigenvalue = 7.93E-04
 Guess MOs from SCF MO coefficient file

 -----------------------------------------------------------------------
  General SCF calculation program by
  Eric Jon Sundstrom, Paul Horn, Yuezhi Mao, Dmitri Zuev, Alec White,
  David Stuck, Shaama M.S., Shane Yost, Joonho Lee, David Small,
  Daniel Levine, Susi Lehtola, Hugh Burton, Evgeny Epifanovsky
 -----------------------------------------------------------------------
 Exchange:     0.2000 Hartree-Fock + 0.0800 Slater + 0.7200 B88
 Correlation:  0.1900 VWN1RPA + 0.8100 LYP
 Using SG-1 standard quadrature grid
 using 4 threads for integral computing
 -------------------------------------------------------
 OpenMP Integral computing Module                
 Release: version 2.0, May 2017, Q-Chem Inc. Pleasanton 
 -------------------------------------------------------
 -------------------------------------------------------
 OpenMP BLAS3 based DFT computing Module                
 Release: version 1.0, May 2013, Q-Chem Inc. Pittsburgh 
 -------------------------------------------------------
 A restricted SCF calculation will be
 performed using DIIS
 SCF converges when DIIS error is below 1.0e-08
 ---------------------------------------
  Cycle       Energy         DIIS error
 ---------------------------------------
    1   -1039.4389919502      8.11e-04  
    2   -1039.4400748654      2.79e-04  
    3   -1039.4399511400      3.50e-04  
    4   -1039.4401907041      7.89e-05  
    5   -1039.4402063544      2.74e-05  
    6   -1039.4402072600      5.40e-06  
    7   -1039.4402072932      1.49e-06  
    8   -1039.4402072977      4.03e-07  
    9   -1039.4402072980      1.18e-07  
   10   -1039.4402072980      2.87e-08  
   11   -1039.4402072980      1.29e-08  
   12   -1039.4402072980      2.47e-09  Convergence criterion met
 ---------------------------------------
 SCF time:   CPU 12.12s  wall 5.00s 
 SCF   energy in the final basis set =    -1039.4402072980
 Total energy in the final basis set =    -1039.4402072980

 --------------------------------------------------------------
             Orbital Energies (a.u.) and Symmetries
 --------------------------------------------------------------

 Alpha MOs, Restricted
 -- Occupied --                  
-101.57  -77.12  -24.76  -24.76  -10.39   -9.49   -7.25   -7.24
  1 A'    2 A'    3 A'    4 A'    5 A'    6 A'    7 A'    1 A"                 
 -7.240  -6.613  -4.776  -4.771  -4.770  -1.334  -1.273  -0.867
  8 A'    9 A'   10 A'   11 A'    2 A"   12 A'   13 A'   14 A'                 
 -0.760  -0.659  -0.618  -0.563  -0.532  -0.488  -0.472  -0.447
 15 A'   16 A'   17 A'    3 A"   18 A'    4 A"   19 A'   20 A'                 
 -0.376  -0.370  -0.325  -0.274
 21 A'    5 A"   22 A'    6 A"                                                 
 -- Virtual --                   
 -0.084  -0.072  -0.009   0.024   0.037   0.038   0.044   0.068
  7 A"   23 A'   24 A'   25 A'   26 A'    8 A"   27 A'   28 A'                 
  0.071   0.080   0.091   0.092   0.108   0.125   0.148   0.168
 29 A'    9 A"   30 A'   10 A"   31 A'   32 A'   33 A'   34 A'                 
  0.198   0.238   0.244   0.258   0.272   0.274   0.301   0.304
 35 A'   11 A"   36 A'   37 A'   12 A"   38 A'   13 A"   39 A'                 
  0.324   0.341   0.363   0.403   0.420   0.449   0.488   0.497
 40 A'   41 A'   42 A'   43 A'   44 A'   14 A"   15 A"   45 A'                 
  0.528   0.565   0.602   0.621   0.702   0.719   0.781   0.851
 46 A'   47 A'   16 A"   48 A'   17 A"   49 A'   50 A'   18 A"                 
  0.854   0.902   0.904   0.911   0.932   0.957   1.168   1.218
 51 A'   52 A'   19 A"   53 A'   54 A'   55 A'   20 A"   56 A'                 
  1.260   1.302   1.340   1.367   1.385   1.416   1.434   1.544
 57 A'   21 A"   58 A'   59 A'   22 A"   60 A'   23 A"   24 A"                 
  1.630   1.668   1.735   1.773   1.803   1.904   1.942   2.241
 61 A'   62 A'   63 A'   64 A'   65 A'   66 A'   67 A'   25 A"                 
  2.277   2.362   2.576   2.953   3.057   3.703   3.714   3.718
 68 A'   69 A'   26 A"   70 A'   71 A'   27 A"   28 A"   72 A'                 
  3.733   3.797   3.931   3.964   4.170   4.458   4.859   6.206
 73 A'   74 A'   29 A"   30 A"   75 A'   76 A'   77 A'   31 A"                 
  6.246   6.261   6.308   6.341   6.768   6.891   9.653  13.774
 32 A"   78 A'   79 A'   80 A'   81 A'   82 A'   83 A'   33 A"                 
 13.903  13.979  23.444  25.800  25.885  26.123  66.691  66.696
 84 A'   85 A'   86 A'   34 A"   87 A'   88 A'   89 A'   90 A'                 
162.989 215.637
 91 A'   92 A'                                                                 

 Beta MOs, Restricted
 -- Occupied --                  
-101.57  -77.12  -24.76  -24.76  -10.39   -9.49   -7.25   -7.24
  1 A'    2 A'    3 A'    4 A'    5 A'    6 A'    7 A'    1 A"                 
 -7.240  -6.613  -4.776  -4.771  -4.770  -1.334  -1.273  -0.867
  8 A'    9 A'   10 A'   11 A'    2 A"   12 A'   13 A'   14 A'                 
 -0.760  -0.659  -0.618  -0.563  -0.532  -0.488  -0.472  -0.447
 15 A'   16 A'   17 A'    3 A"   18 A'    4 A"   19 A'   20 A'                 
 -0.376  -0.370  -0.325  -0.274
 21 A'    5 A"   22 A'    6 A"                                                 
 -- Virtual --                   
 -0.084  -0.072  -0.009   0.024   0.037   0.038   0.044   0.068
  7 A"   23 A'   24 A'   25 A'   26 A'    8 A"   27 A'   28 A'                 
  0.071   0.080   0.091   0.092   0.108   0.125   0.148   0.168
 29 A'    9 A"   30 A'   10 A"   31 A'   32 A'   33 A'   34 A'                 
  0.198   0.238   0.244   0.258   0.272   0.274   0.301   0.304
 35 A'   11 A"   36 A'   37 A'   12 A"   38 A'   13 A"   39 A'                 
  0.324   0.341   0.363   0.403   0.420   0.449   0.488   0.497
 40 A'   41 A'   42 A'   43 A'   44 A'   14 A"   15 A"   45 A'                 
  0.528   0.565   0.602   0.621   0.702   0.719   0.781   0.851
 46 A'   47 A'   16 A"   48 A'   17 A"   49 A'   50 A'   18 A"                 
  0.854   0.902   0.904   0.911   0.932   0.957   1.168   1.218
 51 A'   52 A'   19 A"   53 A'   54 A'   55 A'   20 A"   56 A'                 
  1.260   1.302   1.340   1.367   1.385   1.416   1.434   1.544
 57 A'   21 A"   58 A'   59 A'   22 A"   60 A'   23 A"   24 A"                 
  1.630   1.668   1.735   1.773   1.803   1.904   1.942   2.241
 61 A'   62 A'   63 A'   64 A'   65 A'   66 A'   67 A'   25 A"                 
  2.277   2.362   2.576   2.953   3.057   3.703   3.714   3.718
 68 A'   69 A'   26 A"   70 A'   71 A'   27 A"   28 A"   72 A'                 
  3.733   3.797   3.931   3.964   4.170   4.458   4.859   6.206
 73 A'   74 A'   29 A"   30 A"   75 A'   76 A'   77 A'   31 A"                 
  6.246   6.261   6.308   6.341   6.768   6.891   9.653  13.774
 32 A"   78 A'   79 A'   80 A'   81 A'   82 A'   83 A'   33 A"                 
 13.903  13.979  23.444  25.800  25.885  26.123  66.691  66.696
 84 A'   85 A'   86 A'   34 A"   87 A'   88 A'   89 A'   90 A'                 
162.989 215.637
 91 A'   92 A'                                                                 
 --------------------------------------------------------------

          Ground-State Mulliken Net Atomic Charges

     Atom                 Charge (a.u.)
  ----------------------------------------
      1 C                    -0.009589
      2 P                     0.141853
      3 Cl                   -0.073540
      4 F                    -0.042915
      5 F                    -0.015809
  ----------------------------------------
  Sum of atomic charges =     0.000000

 -----------------------------------------------------------------
                    Cartesian Multipole Moments
 -----------------------------------------------------------------
    Charge (ESU x 10^10)
                 0.0000
    Dipole Moment (Debye)
         X       0.5138      Y       0.7857      Z       0.0000
       Tot       0.9388
    Quadrupole Moments (Debye-Ang)
        XX     -43.6194     XY      -0.2919     YY     -41.5624
        XZ       0.0000     YZ      -0.0000     ZZ     -40.9334
    Octopole Moments (Debye-Ang^2)
       XXX      10.6877    XXY      -4.5948    XYY       3.1652
       YYY     -10.4596    XXZ      -0.0000    XYZ      -0.0000
       YYZ       0.0000    XZZ       5.6345    YZZ      -4.3461
       ZZZ       0.0000
    Hexadecapole Moments (Debye-Ang^3)
      XXXX    -539.3603   XXXY       4.2756   XXYY    -116.9142
      XYYY       3.4430   YYYY    -197.8444   XXXZ       0.0000
      XXYZ       0.0000   XYYZ       0.0000   YYYZ       0.0000
      XXZZ     -96.0863   XYZZ      -0.5000   YYZZ     -41.0016
      XZZZ       0.0000   YZZZ       0.0000   ZZZZ     -48.1634
 -----------------------------------------------------------------
 Calculating analytic gradient of the SCF energy
 Gradient of SCF Energy
            1           2           3           4           5
    1  -0.0084810   0.0052580   0.0033309   0.0002850  -0.0003929
    2   0.0096140  -0.0081014   0.0016928  -0.0001192  -0.0030862
    3  -0.0000000  -0.0000000   0.0000000   0.0000000   0.0000000
 Max gradient component =       9.614E-03
 RMS gradient           =       4.331E-03
 Gradient time:  CPU 3.41 s  wall 1.31 s
 Geometry Optimization Parameters
   NAtoms,    NIC,     NZ,  NCons,   NDum,   NFix, NCnnct, MaxDiis
        5      20       5       0       0       0       0       0

 Cartesian Hessian Update
 Hessian Updated using BFGS Update


** GEOMETRY OPTIMIZATION IN DELOCALIZED INTERNAL COORDINATES **
   Searching for a Minimum

   Optimization Cycle:   5

                       Coordinates (Angstroms)
     ATOM                X               Y               Z
      1  C         1.0324342662   -0.1006313278    0.0000000000
      2  P        -0.2110556476    1.0262403131    0.0000000000
      3  Cl       -1.8448761550   -0.2652465545    0.0000000000
      4  F         2.2967410707    0.3047652859    0.0000000000
      5  F         0.9835148097   -1.4170162260    0.0000000000
   Point Group: cs    Number of degrees of freedom:     7


   Energy is  -1039.440207298

 Hessian Updated using BFGS Update

  7 Hessian modes will be used to form the next step
  Hessian Eigenvalues:
     0.228076    0.249168    0.252808    0.294556    0.300597    0.539620
     0.604020

 Minimum Search - Taking Simple RFO Step
 Searching for Lamda that Minimizes Along All modes
 Value Taken    Lamda =  -0.00032533
 Step Taken.  Stepsize is  0.028381

                             Maximum     Tolerance    Cnvgd?
         Gradient           0.007781      0.000300      NO
         Displacement       0.014453      0.001200      NO
         Energy change     -0.002009      0.000001      NO


 New Cartesian Coordinates Obtained by Inverse Iteration

 Displacement from previous Coordinates is:  0.048503
 ----------------------------------------------------------------
             Standard Nuclear Orientation (Angstroms)
    I     Atom           X                Y                Z
 ----------------------------------------------------------------
    1      C       1.0385825856    -0.1060357510     0.0000000000
    2      P      -0.2147713326     1.0256590565     0.0000000000
    3      Cl     -1.8642287113    -0.2593380186     0.0000000000
    4      F       2.3020326120     0.3063783822     0.0000000000
    5      F       0.9951431903    -1.4185521782     0.0000000000
 ----------------------------------------------------------------
 Molecular Point Group                 Cs    NOp =  2
 Largest Abelian Subgroup              Cs    NOp =  2
 Nuclear Repulsion Energy =   273.3586689756 hartrees
 There are       28 alpha and       28 beta electrons
 Applying Cartesian multipole field
    Component          Value
    ---------          -----
     (2,0,0)        1.00000E-11
     (0,2,0)        2.00000E-11
     (0,0,2)       -3.00000E-11
 Nucleus-field energy     =     0.0000000070 hartrees
 Requested basis set is 6-311++G(d,p)
 There are 44 shells and 126 basis functions
 A cutoff of  1.0D-11 yielded    858 shell pairs
 There are      7461 function pairs (      8075 Cartesian)
 Smallest overlap matrix eigenvalue = 8.01E-04
 Guess MOs from SCF MO coefficient file

 -----------------------------------------------------------------------
  General SCF calculation program by
  Eric Jon Sundstrom, Paul Horn, Yuezhi Mao, Dmitri Zuev, Alec White,
  David Stuck, Shaama M.S., Shane Yost, Joonho Lee, David Small,
  Daniel Levine, Susi Lehtola, Hugh Burton, Evgeny Epifanovsky
 -----------------------------------------------------------------------
 Exchange:     0.2000 Hartree-Fock + 0.0800 Slater + 0.7200 B88
 Correlation:  0.1900 VWN1RPA + 0.8100 LYP
 Using SG-1 standard quadrature grid
 using 4 threads for integral computing
 -------------------------------------------------------
 OpenMP Integral computing Module                
 Release: version 2.0, May 2017, Q-Chem Inc. Pleasanton 
 -------------------------------------------------------
 -------------------------------------------------------
 OpenMP BLAS3 based DFT computing Module                
 Release: version 1.0, May 2013, Q-Chem Inc. Pittsburgh 
 -------------------------------------------------------
 A restricted SCF calculation will be
 performed using DIIS
 SCF converges when DIIS error is below 1.0e-08
 ---------------------------------------
  Cycle       Energy         DIIS error
 ---------------------------------------
    1   -1039.4403176918      1.78e-04  
    2   -1039.4403925718      9.21e-05  
    3   -1039.4403814816      1.16e-04  
    4   -1039.4404092422      2.12e-05  
    5   -1039.4404100614      7.71e-06  
    6   -1039.4404101521      1.48e-06  
    7   -1039.4404101556      3.81e-07  
    8   -1039.4404101557      2.49e-07  
    9   -1039.4404101558      2.82e-08  
   10   -1039.4404101558      1.32e-08  
   11   -1039.4404101558      3.31e-09  Convergence criterion met
 ---------------------------------------
 SCF time:   CPU 11.06s  wall 4.00s 
 SCF   energy in the final basis set =    -1039.4404101558
 Total energy in the final basis set =    -1039.4404101558

 --------------------------------------------------------------
             Orbital Energies (a.u.) and Symmetries
 --------------------------------------------------------------

 Alpha MOs, Restricted
 -- Occupied --                  
-101.57  -77.12  -24.76  -24.76  -10.39   -9.49   -7.25   -7.24
  1 A'    2 A'    3 A'    4 A'    5 A'    6 A'    7 A'    1 A"                 
 -7.240  -6.614  -4.777  -4.772  -4.771  -1.335  -1.274  -0.865
  8 A'    9 A'   10 A'   11 A'    2 A"   12 A'   13 A'   14 A'                 
 -0.759  -0.660  -0.619  -0.565  -0.533  -0.489  -0.473  -0.447
 15 A'   16 A'   17 A'    3 A"   18 A'    4 A"   19 A'   20 A'                 
 -0.375  -0.369  -0.325  -0.273
 21 A'    5 A"   22 A'    6 A"                                                 
 -- Virtual --                   
 -0.085  -0.074  -0.010   0.024   0.037   0.038   0.044   0.068
  7 A"   23 A'   24 A'   25 A'   26 A'    8 A"   27 A'   28 A'                 
  0.071   0.080   0.090   0.092   0.108   0.125   0.147   0.168
 29 A'    9 A"   30 A'   10 A"   31 A'   32 A'   33 A'   34 A'                 
  0.199   0.238   0.244   0.257   0.272   0.273   0.300   0.303
 35 A'   11 A"   36 A'   37 A'   12 A"   38 A'   13 A"   39 A'                 
  0.324   0.340   0.361   0.403   0.420   0.449   0.486   0.496
 40 A'   41 A'   42 A'   43 A'   44 A'   14 A"   15 A"   45 A'                 
  0.529   0.564   0.604   0.621   0.702   0.718   0.781   0.851
 46 A'   47 A'   16 A"   48 A'   17 A"   49 A'   50 A'   18 A"                 
  0.854   0.901   0.903   0.907   0.930   0.948   1.168   1.213
 51 A'   52 A'   19 A"   53 A'   54 A'   55 A'   20 A"   56 A'                 
  1.258   1.299   1.340   1.366   1.384   1.415   1.430   1.544
 57 A'   21 A"   58 A'   59 A'   22 A"   60 A'   23 A"   24 A"                 
  1.631   1.666   1.734   1.769   1.801   1.901   1.940   2.241
 61 A'   62 A'   63 A'   64 A'   65 A'   66 A'   67 A'   25 A"                 
  2.276   2.360   2.574   2.953   3.047   3.702   3.713   3.717
 68 A'   69 A'   26 A"   70 A'   71 A'   27 A"   28 A"   72 A'                 
  3.732   3.795   3.931   3.965   4.171   4.455   4.859   6.205
 73 A'   74 A'   29 A"   30 A"   75 A'   76 A'   77 A'   31 A"                 
  6.245   6.260   6.306   6.340   6.769   6.884   9.652  13.773
 32 A"   78 A'   79 A'   80 A'   81 A'   82 A'   83 A'   33 A"                 
 13.902  13.972  23.443  25.800  25.881  26.116  66.689  66.695
 84 A'   85 A'   86 A'   34 A"   87 A'   88 A'   89 A'   90 A'                 
162.980 215.635
 91 A'   92 A'                                                                 

 Beta MOs, Restricted
 -- Occupied --                  
-101.57  -77.12  -24.76  -24.76  -10.39   -9.49   -7.25   -7.24
  1 A'    2 A'    3 A'    4 A'    5 A'    6 A'    7 A'    1 A"                 
 -7.240  -6.614  -4.777  -4.772  -4.771  -1.335  -1.274  -0.865
  8 A'    9 A'   10 A'   11 A'    2 A"   12 A'   13 A'   14 A'                 
 -0.759  -0.660  -0.619  -0.565  -0.533  -0.489  -0.473  -0.447
 15 A'   16 A'   17 A'    3 A"   18 A'    4 A"   19 A'   20 A'                 
 -0.375  -0.369  -0.325  -0.273
 21 A'    5 A"   22 A'    6 A"                                                 
 -- Virtual --                   
 -0.085  -0.074  -0.010   0.024   0.037   0.038   0.044   0.068
  7 A"   23 A'   24 A'   25 A'   26 A'    8 A"   27 A'   28 A'                 
  0.071   0.080   0.090   0.092   0.108   0.125   0.147   0.168
 29 A'    9 A"   30 A'   10 A"   31 A'   32 A'   33 A'   34 A'                 
  0.199   0.238   0.244   0.257   0.272   0.273   0.300   0.303
 35 A'   11 A"   36 A'   37 A'   12 A"   38 A'   13 A"   39 A'                 
  0.324   0.340   0.361   0.403   0.420   0.449   0.486   0.496
 40 A'   41 A'   42 A'   43 A'   44 A'   14 A"   15 A"   45 A'                 
  0.529   0.564   0.604   0.621   0.702   0.718   0.781   0.851
 46 A'   47 A'   16 A"   48 A'   17 A"   49 A'   50 A'   18 A"                 
  0.854   0.901   0.903   0.907   0.930   0.948   1.168   1.213
 51 A'   52 A'   19 A"   53 A'   54 A'   55 A'   20 A"   56 A'                 
  1.258   1.299   1.340   1.366   1.384   1.415   1.430   1.544
 57 A'   21 A"   58 A'   59 A'   22 A"   60 A'   23 A"   24 A"                 
  1.631   1.666   1.734   1.769   1.801   1.901   1.940   2.241
 61 A'   62 A'   63 A'   64 A'   65 A'   66 A'   67 A'   25 A"                 
  2.276   2.360   2.574   2.953   3.047   3.702   3.713   3.717
 68 A'   69 A'   26 A"   70 A'   71 A'   27 A"   28 A"   72 A'                 
  3.732   3.795   3.931   3.965   4.171   4.455   4.859   6.205
 73 A'   74 A'   29 A"   30 A"   75 A'   76 A'   77 A'   31 A"                 
  6.245   6.260   6.306   6.340   6.769   6.884   9.652  13.773
 32 A"   78 A'   79 A'   80 A'   81 A'   82 A'   83 A'   33 A"                 
 13.902  13.972  23.443  25.800  25.881  26.116  66.689  66.695
 84 A'   85 A'   86 A'   34 A"   87 A'   88 A'   89 A'   90 A'                 
162.980 215.635
 91 A'   92 A'                                                                 
 --------------------------------------------------------------

          Ground-State Mulliken Net Atomic Charges

     Atom                 Charge (a.u.)
  ----------------------------------------
      1 C                    -0.008998
      2 P                     0.140562
      3 Cl                   -0.076809
      4 F                    -0.042955
      5 F                    -0.011801
  ----------------------------------------
  Sum of atomic charges =     0.000000

 -----------------------------------------------------------------
                    Cartesian Multipole Moments
 -----------------------------------------------------------------
    Charge (ESU x 10^10)
                 0.0000
    Dipole Moment (Debye)
         X       0.5567      Y       0.7531      Z      -0.0000
       Tot       0.9365
    Quadrupole Moments (Debye-Ang)
        XX     -43.6930     XY      -0.3330     YY     -41.5537
        XZ      -0.0000     YZ       0.0000     ZZ     -40.9949
    Octopole Moments (Debye-Ang^2)
       XXX      11.3731    XXY      -4.6841    XYY       3.4086
       YYY     -10.6074    XXZ      -0.0000    XYZ       0.0000
       YYZ      -0.0000    XZZ       5.8563    YZZ      -4.4391
       ZZZ      -0.0000
    Hexadecapole Moments (Debye-Ang^3)
      XXXX    -547.0592   XXXY       4.8850   XXYY    -118.2213
      XYYY       3.9324   YYYY    -197.5669   XXXZ      -0.0000
      XXYZ       0.0000   XYYZ      -0.0000   YYYZ       0.0000
      XXZZ     -97.4219   XYZZ      -0.3026   YYZZ     -41.0234
      XZZZ      -0.0000   YZZZ       0.0000   ZZZZ     -48.3733
 -----------------------------------------------------------------
 Calculating analytic gradient of the SCF energy
 Gradient of SCF Energy
            1           2           3           4           5
    1  -0.0041227   0.0019867   0.0005935   0.0015039   0.0000386
    2   0.0029378  -0.0032502   0.0007979   0.0001423  -0.0006278
    3  -0.0000000  -0.0000000   0.0000000   0.0000000   0.0000000
 Max gradient component =       4.123E-03
 RMS gradient           =       1.709E-03
 Gradient time:  CPU 3.37 s  wall 1.48 s
 Geometry Optimization Parameters
   NAtoms,    NIC,     NZ,  NCons,   NDum,   NFix, NCnnct, MaxDiis
        5      20       5       0       0       0       0       0

 Cartesian Hessian Update
 Hessian Updated using BFGS Update


** GEOMETRY OPTIMIZATION IN DELOCALIZED INTERNAL COORDINATES **
   Searching for a Minimum

   Optimization Cycle:   6

                       Coordinates (Angstroms)
     ATOM                X               Y               Z
      1  C         1.0385825856   -0.1060357510    0.0000000000
      2  P        -0.2147713326    1.0256590565    0.0000000000
      3  Cl       -1.8642287113   -0.2593380186    0.0000000000
      4  F         2.3020326120    0.3063783822    0.0000000000
      5  F         0.9951431903   -1.4185521782    0.0000000000
   Point Group: cs    Number of degrees of freedom:     7


   Energy is  -1039.440410156

 Hessian Updated using BFGS Update

  7 Hessian modes will be used to form the next step
  Hessian Eigenvalues:
     0.197027    0.247840    0.253282    0.276776    0.344257    0.474227
     0.553214

 Minimum Search - Taking Simple RFO Step
 Searching for Lamda that Minimizes Along All modes
 Value Taken    Lamda =  -0.00005988
 Step Taken.  Stepsize is  0.015622

                             Maximum     Tolerance    Cnvgd?
         Gradient           0.002805      0.000300      NO
         Displacement       0.011077      0.001200      NO
         Energy change     -0.000203      0.000001      NO


 New Cartesian Coordinates Obtained by Inverse Iteration

 Displacement from previous Coordinates is:  0.011081
 ----------------------------------------------------------------
             Standard Nuclear Orientation (Angstroms)
    I     Atom           X                Y                Z
 ----------------------------------------------------------------
    1      C       1.0404431448    -0.1075005048     0.0000000000
    2      P      -0.2153658807     1.0303612247     0.0000000000
    3      Cl     -1.8646247472    -0.2614654932     0.0000000000
    4      F       2.3011956437     0.3054262052     0.0000000000
    5      F       0.9951101834    -1.4187099412     0.0000000000
 ----------------------------------------------------------------
 Molecular Point Group                 Cs    NOp =  2
 Largest Abelian Subgroup              Cs    NOp =  2
 Nuclear Repulsion Energy =   273.1367579133 hartrees
 There are       28 alpha and       28 beta electrons
 Applying Cartesian multipole field
    Component          Value
    ---------          -----
     (2,0,0)        1.00000E-11
     (0,2,0)        2.00000E-11
     (0,0,2)       -3.00000E-11
 Nucleus-field energy     =     0.0000000070 hartrees
 Requested basis set is 6-311++G(d,p)
 There are 44 shells and 126 basis functions
 A cutoff of  1.0D-11 yielded    858 shell pairs
 There are      7461 function pairs (      8075 Cartesian)
 Smallest overlap matrix eigenvalue = 8.05E-04
 Guess MOs from SCF MO coefficient file

 -----------------------------------------------------------------------
  General SCF calculation program by
  Eric Jon Sundstrom, Paul Horn, Yuezhi Mao, Dmitri Zuev, Alec White,
  David Stuck, Shaama M.S., Shane Yost, Joonho Lee, David Small,
  Daniel Levine, Susi Lehtola, Hugh Burton, Evgeny Epifanovsky
 -----------------------------------------------------------------------
 Exchange:     0.2000 Hartree-Fock + 0.0800 Slater + 0.7200 B88
 Correlation:  0.1900 VWN1RPA + 0.8100 LYP
 Using SG-1 standard quadrature grid
 using 4 threads for integral computing
 -------------------------------------------------------
 OpenMP Integral computing Module                
 Release: version 2.0, May 2017, Q-Chem Inc. Pleasanton 
 -------------------------------------------------------
 -------------------------------------------------------
 OpenMP BLAS3 based DFT computing Module                
 Release: version 1.0, May 2013, Q-Chem Inc. Pittsburgh 
 -------------------------------------------------------
 A restricted SCF calculation will be
 performed using DIIS
 SCF converges when DIIS error is below 1.0e-08
 ---------------------------------------
  Cycle       Energy         DIIS error
 ---------------------------------------
    1   -1039.4404167235      8.78e-05  
    2   -1039.4404322470      5.61e-05  
    3   -1039.4404295322      6.52e-05  
    4   -1039.4404388865      1.05e-05  
    5   -1039.4404390525      4.05e-06  
    6   -1039.4404390760      6.77e-07  
    7   -1039.4404390768      1.98e-07  
    8   -1039.4404390769      4.44e-08  
    9   -1039.4404390769      1.93e-08  
   10   -1039.4404390769      4.94e-09  Convergence criterion met
 ---------------------------------------
 SCF time:   CPU 10.15s  wall 4.00s 
 SCF   energy in the final basis set =    -1039.4404390769
 Total energy in the final basis set =    -1039.4404390769

 --------------------------------------------------------------
             Orbital Energies (a.u.) and Symmetries
 --------------------------------------------------------------

 Alpha MOs, Restricted
 -- Occupied --                  
-101.57  -77.12  -24.76  -24.76  -10.39   -9.48   -7.25   -7.24
  1 A'    2 A'    3 A'    4 A'    5 A'    6 A'    7 A'    1 A"                 
 -7.239  -6.614  -4.777  -4.772  -4.771  -1.337  -1.276  -0.863
  8 A'    9 A'   10 A'   11 A'    2 A"   12 A'   13 A'   14 A'                 
 -0.759  -0.660  -0.620  -0.566  -0.533  -0.490  -0.474  -0.446
 15 A'   16 A'   17 A'    3 A"   18 A'    4 A"   19 A'   20 A'                 
 -0.375  -0.368  -0.325  -0.273
 21 A'    5 A"   22 A'    6 A"                                                 
 -- Virtual --                   
 -0.086  -0.074  -0.010   0.024   0.037   0.039   0.044   0.068
  7 A"   23 A'   24 A'   25 A'   26 A'    8 A"   27 A'   28 A'                 
  0.071   0.080   0.090   0.092   0.108   0.125   0.147   0.168
 29 A'    9 A"   30 A'   10 A"   31 A'   32 A'   33 A'   34 A'                 
  0.199   0.238   0.244   0.257   0.272   0.273   0.300   0.303
 35 A'   11 A"   36 A'   37 A'   12 A"   38 A'   13 A"   39 A'                 
  0.323   0.340   0.360   0.403   0.420   0.449   0.486   0.496
 40 A'   41 A'   42 A'   43 A'   44 A'   14 A"   15 A"   45 A'                 
  0.529   0.564   0.605   0.621   0.703   0.717   0.781   0.852
 46 A'   47 A'   16 A"   48 A'   17 A"   49 A'   50 A'   18 A"                 
  0.855   0.901   0.902   0.906   0.929   0.947   1.168   1.212
 51 A'   52 A'   19 A"   53 A'   54 A'   55 A'   20 A"   56 A'                 
  1.257   1.298   1.339   1.365   1.383   1.414   1.427   1.544
 57 A'   21 A"   58 A'   59 A'   22 A"   60 A'   23 A"   24 A"                 
  1.633   1.666   1.733   1.767   1.799   1.900   1.939   2.242
 61 A'   62 A'   63 A'   64 A'   65 A'   66 A'   67 A'   25 A"                 
  2.276   2.359   2.573   2.956   3.042   3.701   3.712   3.716
 68 A'   69 A'   26 A"   70 A'   71 A'   27 A"   28 A"   72 A'                 
  3.731   3.795   3.933   3.966   4.173   4.454   4.859   6.204
 73 A'   74 A'   29 A"   30 A"   75 A'   76 A'   77 A'   31 A"                 
  6.244   6.260   6.306   6.340   6.771   6.881   9.653  13.773
 32 A"   78 A'   79 A'   80 A'   81 A'   82 A'   83 A'   33 A"                 
 13.901  13.968  23.445  25.800  25.882  26.114  66.688  66.694
 84 A'   85 A'   86 A'   34 A"   87 A'   88 A'   89 A'   90 A'                 
162.975 215.636
 91 A'   92 A'                                                                 

 Beta MOs, Restricted
 -- Occupied --                  
-101.57  -77.12  -24.76  -24.76  -10.39   -9.48   -7.25   -7.24
  1 A'    2 A'    3 A'    4 A'    5 A'    6 A'    7 A'    1 A"                 
 -7.239  -6.614  -4.777  -4.772  -4.771  -1.337  -1.276  -0.863
  8 A'    9 A'   10 A'   11 A'    2 A"   12 A'   13 A'   14 A'                 
 -0.759  -0.660  -0.620  -0.566  -0.533  -0.490  -0.474  -0.446
 15 A'   16 A'   17 A'    3 A"   18 A'    4 A"   19 A'   20 A'                 
 -0.375  -0.368  -0.325  -0.273
 21 A'    5 A"   22 A'    6 A"                                                 
 -- Virtual --                   
 -0.086  -0.074  -0.010   0.024   0.037   0.039   0.044   0.068
  7 A"   23 A'   24 A'   25 A'   26 A'    8 A"   27 A'   28 A'                 
  0.071   0.080   0.090   0.092   0.108   0.125   0.147   0.168
 29 A'    9 A"   30 A'   10 A"   31 A'   32 A'   33 A'   34 A'                 
  0.199   0.238   0.244   0.257   0.272   0.273   0.300   0.303
 35 A'   11 A"   36 A'   37 A'   12 A"   38 A'   13 A"   39 A'                 
  0.323   0.340   0.360   0.403   0.420   0.449   0.486   0.496
 40 A'   41 A'   42 A'   43 A'   44 A'   14 A"   15 A"   45 A'                 
  0.529   0.564   0.605   0.621   0.703   0.717   0.781   0.852
 46 A'   47 A'   16 A"   48 A'   17 A"   49 A'   50 A'   18 A"                 
  0.855   0.901   0.902   0.906   0.929   0.947   1.168   1.212
 51 A'   52 A'   19 A"   53 A'   54 A'   55 A'   20 A"   56 A'                 
  1.257   1.298   1.339   1.365   1.383   1.414   1.427   1.544
 57 A'   21 A"   58 A'   59 A'   22 A"   60 A'   23 A"   24 A"                 
  1.633   1.666   1.733   1.767   1.799   1.900   1.939   2.242
 61 A'   62 A'   63 A'   64 A'   65 A'   66 A'   67 A'   25 A"                 
  2.276   2.359   2.573   2.956   3.042   3.701   3.712   3.716
 68 A'   69 A'   26 A"   70 A'   71 A'   27 A"   28 A"   72 A'                 
  3.731   3.795   3.933   3.966   4.173   4.454   4.859   6.204
 73 A'   74 A'   29 A"   30 A"   75 A'   76 A'   77 A'   31 A"                 
  6.244   6.260   6.306   6.340   6.771   6.881   9.653  13.773
 32 A"   78 A'   79 A'   80 A'   81 A'   82 A'   83 A'   33 A"                 
 13.901  13.968  23.445  25.800  25.882  26.114  66.688  66.694
 84 A'   85 A'   86 A'   34 A"   87 A'   88 A'   89 A'   90 A'                 
162.975 215.636
 91 A'   92 A'                                                                 
 --------------------------------------------------------------

          Ground-State Mulliken Net Atomic Charges

     Atom                 Charge (a.u.)
  ----------------------------------------
      1 C                    -0.010102
      2 P                     0.140008
      3 Cl                   -0.079246
      4 F                    -0.040622
      5 F                    -0.010037
  ----------------------------------------
  Sum of atomic charges =     0.000000

 -----------------------------------------------------------------
                    Cartesian Multipole Moments
 -----------------------------------------------------------------
    Charge (ESU x 10^10)
                 0.0000
    Dipole Moment (Debye)
         X       0.6052      Y       0.7565      Z      -0.0000
       Tot       0.9688
    Quadrupole Moments (Debye-Ang)
        XX     -43.6893     XY      -0.3500     YY     -41.5217
        XZ       0.0000     YZ       0.0000     ZZ     -41.0301
    Octopole Moments (Debye-Ang^2)
       XXX      11.6872    XXY      -4.6867    XYY       3.4418
       YYY     -10.6392    XXZ      -0.0000    XYZ      -0.0000
       YYZ      -0.0000    XZZ       5.9064    YZZ      -4.4844
       ZZZ      -0.0000
    Hexadecapole Moments (Debye-Ang^3)
      XXXX    -547.3317   XXXY       4.8484   XXYY    -118.3189
      XYYY       3.8692   YYYY    -198.2296   XXXZ       0.0000
      XXYZ       0.0000   XYYZ       0.0000   YYYZ       0.0000
      XXZZ     -97.4782   XYZZ      -0.3210   YYZZ     -41.1982
      XZZZ       0.0000   YZZZ       0.0000   ZZZZ     -48.5023
 -----------------------------------------------------------------
 Calculating analytic gradient of the SCF energy
 Gradient of SCF Energy
            1           2           3           4           5
    1  -0.0001582   0.0004208  -0.0000189  -0.0002250  -0.0000187
    2  -0.0002514   0.0002165   0.0000404   0.0000150  -0.0000205
    3   0.0000000  -0.0000000   0.0000000  -0.0000000   0.0000000
 Max gradient component =       4.208E-04
 RMS gradient           =       1.562E-04
 Gradient time:  CPU 3.35 s  wall 1.33 s
 Geometry Optimization Parameters
   NAtoms,    NIC,     NZ,  NCons,   NDum,   NFix, NCnnct, MaxDiis
        5      20       5       0       0       0       0       0

 Cartesian Hessian Update
 Hessian Updated using BFGS Update


** GEOMETRY OPTIMIZATION IN DELOCALIZED INTERNAL COORDINATES **
   Searching for a Minimum

   Optimization Cycle:   7

                       Coordinates (Angstroms)
     ATOM                X               Y               Z
      1  C         1.0404431448   -0.1075005048    0.0000000000
      2  P        -0.2153658807    1.0303612247    0.0000000000
      3  Cl       -1.8646247472   -0.2614654932    0.0000000000
      4  F         2.3011956437    0.3054262052    0.0000000000
      5  F         0.9951101834   -1.4187099412    0.0000000000
   Point Group: cs    Number of degrees of freedom:     7


   Energy is  -1039.440439077

 Hessian Updated using BFGS Update

  7 Hessian modes will be used to form the next step
  Hessian Eigenvalues:
     0.211455    0.245877    0.254284    0.272778    0.353871    0.453402
     0.550387

 Minimum Search - Taking Simple RFO Step
 Searching for Lamda that Minimizes Along All modes
 Value Taken    Lamda =  -0.00000127
 Step Taken.  Stepsize is  0.002092

                             Maximum     Tolerance    Cnvgd?
         Gradient           0.000474      0.000300      NO
         Displacement       0.001551      0.001200      NO
         Energy change     -0.000029      0.000001      NO


 New Cartesian Coordinates Obtained by Inverse Iteration

 Displacement from previous Coordinates is:  0.002918
 ----------------------------------------------------------------
             Standard Nuclear Orientation (Angstroms)
    I     Atom           X                Y                Z
 ----------------------------------------------------------------
    1      C       1.0408347173    -0.1070924208     0.0000000000
    2      P      -0.2159132253     1.0300021141     0.0000000000
    3      Cl     -1.8653194643    -0.2614755059     0.0000000000
    4      F       2.3020858650     0.3049836802     0.0000000000
    5      F       0.9950704513    -1.4183063768     0.0000000000
 ----------------------------------------------------------------
 Molecular Point Group                 Cs    NOp =  2
 Largest Abelian Subgroup              Cs    NOp =  2
 Nuclear Repulsion Energy =   273.1060562134 hartrees
 There are       28 alpha and       28 beta electrons
 Applying Cartesian multipole field
    Component          Value
    ---------          -----
     (2,0,0)        1.00000E-11
     (0,2,0)        2.00000E-11
     (0,0,2)       -3.00000E-11
 Nucleus-field energy     =     0.0000000070 hartrees
 Requested basis set is 6-311++G(d,p)
 There are 44 shells and 126 basis functions
 A cutoff of  1.0D-11 yielded    858 shell pairs
 There are      7461 function pairs (      8075 Cartesian)
 Smallest overlap matrix eigenvalue = 8.05E-04
 Guess MOs from SCF MO coefficient file

 -----------------------------------------------------------------------
  General SCF calculation program by
  Eric Jon Sundstrom, Paul Horn, Yuezhi Mao, Dmitri Zuev, Alec White,
  David Stuck, Shaama M.S., Shane Yost, Joonho Lee, David Small,
  Daniel Levine, Susi Lehtola, Hugh Burton, Evgeny Epifanovsky
 -----------------------------------------------------------------------
 Exchange:     0.2000 Hartree-Fock + 0.0800 Slater + 0.7200 B88
 Correlation:  0.1900 VWN1RPA + 0.8100 LYP
 Using SG-1 standard quadrature grid
 using 4 threads for integral computing
 -------------------------------------------------------
 OpenMP Integral computing Module                
 Release: version 2.0, May 2017, Q-Chem Inc. Pleasanton 
 -------------------------------------------------------
 -------------------------------------------------------
 OpenMP BLAS3 based DFT computing Module                
 Release: version 1.0, May 2013, Q-Chem Inc. Pittsburgh 
 -------------------------------------------------------
 A restricted SCF calculation will be
 performed using DIIS
 SCF converges when DIIS error is below 1.0e-08
 ---------------------------------------
  Cycle       Energy         DIIS error
 ---------------------------------------
    1   -1039.4404393647      1.31e-05  
    2   -1039.4404398473      3.85e-06  
    3   -1039.4404398253      5.18e-06  
    4   -1039.4404398682      1.17e-06  
    5   -1039.4404398708      5.31e-07  
    6   -1039.4404398713      7.88e-08  
    7   -1039.4404398713      4.04e-08  
    8   -1039.4404398713      7.81e-09  Convergence criterion met
 ---------------------------------------
 SCF time:   CPU 8.08s  wall 3.00s 
 SCF   energy in the final basis set =    -1039.4404398713
 Total energy in the final basis set =    -1039.4404398713

 --------------------------------------------------------------
             Orbital Energies (a.u.) and Symmetries
 --------------------------------------------------------------

 Alpha MOs, Restricted
 -- Occupied --                  
-101.57  -77.12  -24.76  -24.76  -10.39   -9.48   -7.25   -7.24
  1 A'    2 A'    3 A'    4 A'    5 A'    6 A'    7 A'    1 A"                 
 -7.239  -6.614  -4.777  -4.772  -4.771  -1.337  -1.276  -0.863
  8 A'    9 A'   10 A'   11 A'    2 A"   12 A'   13 A'   14 A'                 
 -0.759  -0.660  -0.620  -0.566  -0.533  -0.490  -0.474  -0.446
 15 A'   16 A'   17 A'    3 A"   18 A'    4 A"   19 A'   20 A'                 
 -0.375  -0.368  -0.325  -0.273
 21 A'    5 A"   22 A'    6 A"                                                 
 -- Virtual --                   
 -0.086  -0.074  -0.010   0.024   0.037   0.039   0.044   0.068
  7 A"   23 A'   24 A'   25 A'   26 A'    8 A"   27 A'   28 A'                 
  0.071   0.080   0.090   0.092   0.108   0.125   0.147   0.168
 29 A'    9 A"   30 A'   10 A"   31 A'   32 A'   33 A'   34 A'                 
  0.199   0.238   0.243   0.257   0.272   0.273   0.300   0.303
 35 A'   11 A"   36 A'   37 A'   12 A"   38 A'   13 A"   39 A'                 
  0.323   0.340   0.360   0.403   0.420   0.449   0.486   0.496
 40 A'   41 A'   42 A'   43 A'   44 A'   14 A"   15 A"   45 A'                 
  0.529   0.564   0.605   0.621   0.703   0.717   0.781   0.852
 46 A'   47 A'   16 A"   48 A'   17 A"   49 A'   50 A'   18 A"                 
  0.854   0.901   0.902   0.906   0.929   0.947   1.168   1.212
 51 A'   52 A'   19 A"   53 A'   54 A'   55 A'   20 A"   56 A'                 
  1.257   1.298   1.339   1.365   1.383   1.414   1.427   1.544
 57 A'   21 A"   58 A'   59 A'   22 A"   60 A'   23 A"   24 A"                 
  1.632   1.666   1.733   1.767   1.799   1.900   1.939   2.242
 61 A'   62 A'   63 A'   64 A'   65 A'   66 A'   67 A'   25 A"                 
  2.276   2.359   2.573   2.956   3.042   3.701   3.712   3.716
 68 A'   69 A'   26 A"   70 A'   71 A'   27 A"   28 A"   72 A'                 
  3.731   3.795   3.932   3.966   4.172   4.454   4.859   6.204
 73 A'   74 A'   29 A"   30 A"   75 A'   76 A'   77 A'   31 A"                 
  6.244   6.260   6.306   6.340   6.771   6.880   9.653  13.773
 32 A"   78 A'   79 A'   80 A'   81 A'   82 A'   83 A'   33 A"                 
 13.901  13.968  23.445  25.800  25.882  26.114  66.688  66.694
 84 A'   85 A'   86 A'   34 A"   87 A'   88 A'   89 A'   90 A'                 
162.975 215.636
 91 A'   92 A'                                                                 

 Beta MOs, Restricted
 -- Occupied --                  
-101.57  -77.12  -24.76  -24.76  -10.39   -9.48   -7.25   -7.24
  1 A'    2 A'    3 A'    4 A'    5 A'    6 A'    7 A'    1 A"                 
 -7.239  -6.614  -4.777  -4.772  -4.771  -1.337  -1.276  -0.863
  8 A'    9 A'   10 A'   11 A'    2 A"   12 A'   13 A'   14 A'                 
 -0.759  -0.660  -0.620  -0.566  -0.533  -0.490  -0.474  -0.446
 15 A'   16 A'   17 A'    3 A"   18 A'    4 A"   19 A'   20 A'                 
 -0.375  -0.368  -0.325  -0.273
 21 A'    5 A"   22 A'    6 A"                                                 
 -- Virtual --                   
 -0.086  -0.074  -0.010   0.024   0.037   0.039   0.044   0.068
  7 A"   23 A'   24 A'   25 A'   26 A'    8 A"   27 A'   28 A'                 
  0.071   0.080   0.090   0.092   0.108   0.125   0.147   0.168
 29 A'    9 A"   30 A'   10 A"   31 A'   32 A'   33 A'   34 A'                 
  0.199   0.238   0.243   0.257   0.272   0.273   0.300   0.303
 35 A'   11 A"   36 A'   37 A'   12 A"   38 A'   13 A"   39 A'                 
  0.323   0.340   0.360   0.403   0.420   0.449   0.486   0.496
 40 A'   41 A'   42 A'   43 A'   44 A'   14 A"   15 A"   45 A'                 
  0.529   0.564   0.605   0.621   0.703   0.717   0.781   0.852
 46 A'   47 A'   16 A"   48 A'   17 A"   49 A'   50 A'   18 A"                 
  0.854   0.901   0.902   0.906   0.929   0.947   1.168   1.212
 51 A'   52 A'   19 A"   53 A'   54 A'   55 A'   20 A"   56 A'                 
  1.257   1.298   1.339   1.365   1.383   1.414   1.427   1.544
 57 A'   21 A"   58 A'   59 A'   22 A"   60 A'   23 A"   24 A"                 
  1.632   1.666   1.733   1.767   1.799   1.900   1.939   2.242
 61 A'   62 A'   63 A'   64 A'   65 A'   66 A'   67 A'   25 A"                 
  2.276   2.359   2.573   2.956   3.042   3.701   3.712   3.716
 68 A'   69 A'   26 A"   70 A'   71 A'   27 A"   28 A"   72 A'                 
  3.731   3.795   3.932   3.966   4.172   4.454   4.859   6.204
 73 A'   74 A'   29 A"   30 A"   75 A'   76 A'   77 A'   31 A"                 
  6.244   6.260   6.306   6.340   6.771   6.880   9.653  13.773
 32 A"   78 A'   79 A'   80 A'   81 A'   82 A'   83 A'   33 A"                 
 13.901  13.968  23.445  25.800  25.882  26.114  66.688  66.694
 84 A'   85 A'   86 A'   34 A"   87 A'   88 A'   89 A'   90 A'                 
162.975 215.636
 91 A'   92 A'                                                                 
 --------------------------------------------------------------

          Ground-State Mulliken Net Atomic Charges

     Atom                 Charge (a.u.)
  ----------------------------------------
      1 C                    -0.010049
      2 P                     0.139948
      3 Cl                   -0.078983
      4 F                    -0.040829
      5 F                    -0.010087
  ----------------------------------------
  Sum of atomic charges =     0.000000

 -----------------------------------------------------------------
                    Cartesian Multipole Moments
 -----------------------------------------------------------------
    Charge (ESU x 10^10)
                 0.0000
    Dipole Moment (Debye)
         X       0.6024      Y       0.7556      Z       0.0000
       Tot       0.9664
    Quadrupole Moments (Debye-Ang)
        XX     -43.6886     XY      -0.3477     YY     -41.5266
        XZ      -0.0000     YZ       0.0000     ZZ     -41.0307
    Octopole Moments (Debye-Ang^2)
       XXX      11.6925    XXY      -4.6845    XYY       3.4528
       YYY     -10.6389    XXZ       0.0000    XYZ       0.0000
       YYZ       0.0000    XZZ       5.9129    YZZ      -4.4831
       ZZZ       0.0000
    Hexadecapole Moments (Debye-Ang^3)
      XXXX    -547.6726   XXXY       4.8603   XXYY    -118.3677
      XYYY       3.8840   YYYY    -198.1510   XXXZ      -0.0000
      XXYZ       0.0000   XYYZ      -0.0000   YYYZ       0.0000
      XXZZ     -97.5374   XYZZ      -0.3173   YYZZ     -41.1844
      XZZZ      -0.0000   YZZZ       0.0000   ZZZZ     -48.5037
 -----------------------------------------------------------------
 Calculating analytic gradient of the SCF energy
 Gradient of SCF Energy
            1           2           3           4           5
    1  -0.0002066   0.0002454  -0.0000811   0.0000655  -0.0000233
    2  -0.0001704   0.0000927   0.0000884  -0.0000486   0.0000378
    3  -0.0000000   0.0000000  -0.0000000   0.0000000   0.0000000
 Max gradient component =       2.454E-04
 RMS gradient           =       1.044E-04
 Gradient time:  CPU 3.35 s  wall 1.74 s
 Geometry Optimization Parameters
   NAtoms,    NIC,     NZ,  NCons,   NDum,   NFix, NCnnct, MaxDiis
        5      20       5       0       0       0       0       0

 Cartesian Hessian Update
 Hessian Updated using BFGS Update


** GEOMETRY OPTIMIZATION IN DELOCALIZED INTERNAL COORDINATES **
   Searching for a Minimum

   Optimization Cycle:   8

                       Coordinates (Angstroms)
     ATOM                X               Y               Z
      1  C         1.0408347173   -0.1070924208    0.0000000000
      2  P        -0.2159132253    1.0300021141    0.0000000000
      3  Cl       -1.8653194643   -0.2614755059    0.0000000000
      4  F         2.3020858650    0.3049836802    0.0000000000
      5  F         0.9950704513   -1.4183063768    0.0000000000
   Point Group: cs    Number of degrees of freedom:     7


   Energy is  -1039.440439871

 Hessian Updated using BFGS Update

  7 Hessian modes will be used to form the next step
  Hessian Eigenvalues:
     0.154761    0.213552    0.248936    0.273731    0.434780    0.452916
     0.540756

 Minimum Search - Taking Simple RFO Step
 Searching for Lamda that Minimizes Along All modes
 Value Taken    Lamda =   0.00000000
 Step Taken.  Stepsize is  0.001327

                             Maximum     Tolerance    Cnvgd?
         Gradient           0.000190      0.000300     YES
         Displacement       0.000951      0.001200     YES
         Energy change     -0.000001      0.000001     YES


                       Distance Matrix (Angstroms)
             C (  1)   P (  2)   Cl(  3)   F (  4)
   P (  2)  1.694815
   Cl(  3)  2.910252  2.094864
   F (  4)  1.326861  2.620300  4.205727
   F (  5)  1.312012  2.731427  3.085464  2.162873

 Final energy is   -1039.4404398713266     


 ******************************
 **  OPTIMIZATION CONVERGED  **
 ******************************

                       Coordinates (Angstroms)
     ATOM                X               Y               Z
      1  C         1.0408347173   -0.1070924208    0.0000000000
      2  P        -0.2159132253    1.0300021141    0.0000000000
      3  Cl       -1.8653194643   -0.2614755059    0.0000000000
      4  F         2.3020858650    0.3049836802    0.0000000000
      5  F         0.9950704513   -1.4183063768    0.0000000000

Z-matrix Print:
$molecule
0 1
P 
C  1 1.694815
F  2 1.312012 1 130.139581
F  2 1.326861 1 119.768225 3 -180.000000 0
Cl 1 2.094864 2 99.800698 3 -0.000000 0
$end


 --------------------------------------------------------------
             Orbital Energies (a.u.) and Symmetries
 --------------------------------------------------------------

 Alpha MOs, Restricted
 -- Occupied --                  
-101.57  -77.12  -24.76  -24.76  -10.39   -9.48   -7.25   -7.24
  1 A'    2 A'    3 A'    4 A'    5 A'    6 A'    7 A'    1 A"                 
 -7.239  -6.614  -4.777  -4.772  -4.771  -1.337  -1.276  -0.863
  8 A'    9 A'   10 A'   11 A'    2 A"   12 A'   13 A'   14 A'                 
 -0.759  -0.660  -0.620  -0.566  -0.533  -0.490  -0.474  -0.446
 15 A'   16 A'   17 A'    3 A"   18 A'    4 A"   19 A'   20 A'                 
 -0.375  -0.368  -0.325  -0.273
 21 A'    5 A"   22 A'    6 A"                                                 
 -- Virtual --                   
 -0.086  -0.074  -0.010   0.024   0.037   0.039   0.044   0.068
  7 A"   23 A'   24 A'   25 A'   26 A'    8 A"   27 A'   28 A'                 
  0.071   0.080   0.090   0.092   0.108   0.125   0.147   0.168
 29 A'    9 A"   30 A'   10 A"   31 A'   32 A'   33 A'   34 A'                 
  0.199   0.238   0.243   0.257   0.272   0.273   0.300   0.303
 35 A'   11 A"   36 A'   37 A'   12 A"   38 A'   13 A"   39 A'                 
  0.323   0.340   0.360   0.403   0.420   0.449   0.486   0.496
 40 A'   41 A'   42 A'   43 A'   44 A'   14 A"   15 A"   45 A'                 
  0.529   0.564   0.605   0.621   0.703   0.717   0.781   0.852
 46 A'   47 A'   16 A"   48 A'   17 A"   49 A'   50 A'   18 A"                 
  0.854   0.901   0.902   0.906   0.929   0.947   1.168   1.212
 51 A'   52 A'   19 A"   53 A'   54 A'   55 A'   20 A"   56 A'                 
  1.257   1.298   1.339   1.365   1.383   1.414   1.427   1.544
 57 A'   21 A"   58 A'   59 A'   22 A"   60 A'   23 A"   24 A"                 
  1.632   1.666   1.733   1.767   1.799   1.900   1.939   2.242
 61 A'   62 A'   63 A'   64 A'   65 A'   66 A'   67 A'   25 A"                 
  2.276   2.359   2.573   2.956   3.042   3.701   3.712   3.716
 68 A'   69 A'   26 A"   70 A'   71 A'   27 A"   28 A"   72 A'                 
  3.731   3.795   3.932   3.966   4.172   4.454   4.859   6.204
 73 A'   74 A'   29 A"   30 A"   75 A'   76 A'   77 A'   31 A"                 
  6.244   6.260   6.306   6.340   6.771   6.880   9.653  13.773
 32 A"   78 A'   79 A'   80 A'   81 A'   82 A'   83 A'   33 A"                 
 13.901  13.968  23.445  25.800  25.882  26.114  66.688  66.694
 84 A'   85 A'   86 A'   34 A"   87 A'   88 A'   89 A'   90 A'                 
162.975 215.636
 91 A'   92 A'                                                                 

 Beta MOs, Restricted
 -- Occupied --                  
-101.57  -77.12  -24.76  -24.76  -10.39   -9.48   -7.25   -7.24
  1 A'    2 A'    3 A'    4 A'    5 A'    6 A'    7 A'    1 A"                 
 -7.239  -6.614  -4.777  -4.772  -4.771  -1.337  -1.276  -0.863
  8 A'    9 A'   10 A'   11 A'    2 A"   12 A'   13 A'   14 A'                 
 -0.759  -0.660  -0.620  -0.566  -0.533  -0.490  -0.474  -0.446
 15 A'   16 A'   17 A'    3 A"   18 A'    4 A"   19 A'   20 A'                 
 -0.375  -0.368  -0.325  -0.273
 21 A'    5 A"   22 A'    6 A"                                                 
 -- Virtual --                   
 -0.086  -0.074  -0.010   0.024   0.037   0.039   0.044   0.068
  7 A"   23 A'   24 A'   25 A'   26 A'    8 A"   27 A'   28 A'                 
  0.071   0.080   0.090   0.092   0.108   0.125   0.147   0.168
 29 A'    9 A"   30 A'   10 A"   31 A'   32 A'   33 A'   34 A'                 
  0.199   0.238   0.243   0.257   0.272   0.273   0.300   0.303
 35 A'   11 A"   36 A'   37 A'   12 A"   38 A'   13 A"   39 A'                 
  0.323   0.340   0.360   0.403   0.420   0.449   0.486   0.496
 40 A'   41 A'   42 A'   43 A'   44 A'   14 A"   15 A"   45 A'                 
  0.529   0.564   0.605   0.621   0.703   0.717   0.781   0.852
 46 A'   47 A'   16 A"   48 A'   17 A"   49 A'   50 A'   18 A"                 
  0.854   0.901   0.902   0.906   0.929   0.947   1.168   1.212
 51 A'   52 A'   19 A"   53 A'   54 A'   55 A'   20 A"   56 A'                 
  1.257   1.298   1.339   1.365   1.383   1.414   1.427   1.544
 57 A'   21 A"   58 A'   59 A'   22 A"   60 A'   23 A"   24 A"                 
  1.632   1.666   1.733   1.767   1.799   1.900   1.939   2.242
 61 A'   62 A'   63 A'   64 A'   65 A'   66 A'   67 A'   25 A"                 
  2.276   2.359   2.573   2.956   3.042   3.701   3.712   3.716
 68 A'   69 A'   26 A"   70 A'   71 A'   27 A"   28 A"   72 A'                 
  3.731   3.795   3.932   3.966   4.172   4.454   4.859   6.204
 73 A'   74 A'   29 A"   30 A"   75 A'   76 A'   77 A'   31 A"                 
  6.244   6.260   6.306   6.340   6.771   6.880   9.653  13.773
 32 A"   78 A'   79 A'   80 A'   81 A'   82 A'   83 A'   33 A"                 
 13.901  13.968  23.445  25.800  25.882  26.114  66.688  66.694
 84 A'   85 A'   86 A'   34 A"   87 A'   88 A'   89 A'   90 A'                 
162.975 215.636
 91 A'   92 A'                                                                 
 --------------------------------------------------------------

          Ground-State Mulliken Net Atomic Charges

     Atom                 Charge (a.u.)
  ----------------------------------------
      1 C                    -0.010049
      2 P                     0.139948
      3 Cl                   -0.078983
      4 F                    -0.040829
      5 F                    -0.010087
  ----------------------------------------
  Sum of atomic charges =     0.000000

 -----------------------------------------------------------------
                    Cartesian Multipole Moments
 -----------------------------------------------------------------
    Charge (ESU x 10^10)
                 0.0000
    Dipole Moment (Debye)
         X       0.6024      Y       0.7556      Z       0.0000
       Tot       0.9664
    Quadrupole Moments (Debye-Ang)
        XX     -43.6886     XY      -0.3477     YY     -41.5266
        XZ      -0.0000     YZ       0.0000     ZZ     -41.0307
    Octopole Moments (Debye-Ang^2)
       XXX      11.6925    XXY      -4.6845    XYY       3.4528
       YYY     -10.6389    XXZ       0.0000    XYZ       0.0000
       YYZ       0.0000    XZZ       5.9129    YZZ      -4.4831
       ZZZ       0.0000
    Hexadecapole Moments (Debye-Ang^3)
      XXXX    -547.6726   XXXY       4.8603   XXYY    -118.3677
      XYYY       3.8840   YYYY    -198.1510   XXXZ      -0.0000
      XXYZ       0.0000   XYYZ      -0.0000   YYYZ       0.0000
      XXZZ     -97.5374   XYZZ      -0.3173   YYZZ     -41.1844
      XZZZ      -0.0000   YZZZ       0.0000   ZZZZ     -48.5037
 -----------------------------------------------------------------
Archival summary:
1\1\TWL02\OPT\ProcedureUnspecified\BasisUnspecified\l1121\taweetha\MonNov2613:24:072018MonNov2613:24:072018\0\\#,OPT,ProcedureUnspecified,BasisUnspecified,\\0,1\P\C,1,1.69482\F,2,1.31201,1,130.14\F,2,1.32686,1,119.768,3,-180,0\Cl,1,2.09486,2,99.8007,3,-0,0\\\@

 Total job time:  46.97s(wall), 117.72s(cpu) 
 Mon Nov 26 13:24:07 2018

        *************************************************************
        *                                                           *
        *  Thank you very much for using Q-Chem.  Have a nice day.  *
        *                                                           *
        *************************************************************


 
User input: 2 of 2 
 
Q-Chem Developer Version!
                  Welcome to Q-Chem
     A Quantum Leap Into The Future Of Chemistry


 Q-Chem 5.1, Q-Chem, Inc., Pleasanton, CA (2018)

 Yihan Shao,  Zhengting Gan,  E. Epifanovsky,  A. T. B. Gilbert,  M. Wormit,  
 J. Kussmann,  A. W. Lange,  A. Behn,  Jia Deng,  Xintian Feng,  D. Ghosh,  
 M. Goldey,  P. R. Horn,  L. D. Jacobson,  I. Kaliman,  T. Kus,  A. Landau,  
 Jie Liu,  E. I. Proynov,  R. M. Richard,  R. P. Steele,  E. J. Sundstrom,  
 H. L. Woodcock III,  P. M. Zimmerman,  D. Zuev,  B. Albrecht,  E. Alguire,  
 S. A. Baeppler,  D. Barton,  Z. Benda,  Y. A. Bernard,  E. J. Berquist,  
 K. B. Bravaya,  H. Burton,  D. Casanova,  Chun-Min Chang,  Yunqing Chen,  
 A. Chien,  K. D. Closser,  M. P. Coons,  S. Coriani,  S. Dasgupta,  
 A. L. Dempwolff,  M. Diedenhofen,  Hainam Do,  R. G. Edgar,  Po-Tung Fang,  
 S. Faraji,  S. Fatehi,  Qingguo Feng,  K. D. Fenk,  J. Fosso-Tande,  
 Qinghui Ge,  A. Ghysels,  G. Gidofalvi,  J. Gomes,  J. Gonthier,  A. Gunina,  
 D. Hait,  M. W. D. Hanson-Heine,  P. H. P. Harbach,  A. W. Hauser,  
 J. E. Herr,  E. G. Hohenstein,  Z. C. Holden,  Kerwin Hui,  B. C. Huynh,  
 T.-C. Jagau,  Hyunjun Ji,  B. Kaduk,  K. Khistyaev,  Jaehoon Kim,  
 P. Klunzinger,  K. Koh,  D. Kosenkov,  L. Koulias,  T. Kowalczyk,  
 C. M. Krauter,  A. Kunitsa,  Ka Un Lao,  A. Laurent,  K. V. Lawler,  
 Joonho Lee,  D. Lefrancois,  S. Lehtola,  D. S. Levine,  Yi-Pei Li,  
 You-Sheng Lin,  Fenglai Liu,  E. Livshits,  A. Luenser,  P. Manohar,  
 E. Mansoor,  S. F. Manzer,  Shan-Ping Mao,  Yuezhi Mao,  N. Mardirossian,  
 A. V. Marenich,  T. Markovich,  L. A. Martinez-Martinez,  S. A. Maurer,  
 N. J. Mayhall,  S. C. McKenzie,  J.-M. Mewes,  A. F. Morrison,  
 J. W. Mullinax,  K. Nanda,  T. S. Nguyen-Beck,  R. Olivares-Amaya,  
 J. A. Parkhill,  T. M. Perrine,  F. Plasser,  P. Pokhilko,  S. Prager,  
 A. Prociuk,  E. Ramos,  D. R. Rehn,  F. Rob,  M. Schneider,  N. Sergueev,  
 S. M. Sharada,  S. Sharma,  D. W. Small,  T. Stauch,  T. Stein,  
 Yu-Chuan Su,  A. J. W. Thom,  A. Tkatchenko,  T. Tsuchimochi,  N. M. Tubman,  
 L. Vogt,  M. L. Vidal,  O. Vydrov,  M. A. Watson,  J. Wenzel,  
 M. de Wergifosse,  T. A. Wesolowski,  A. White,  J. Witte,  A. Yamada,  
 Jun Yang,  K. Yao,  S. Yeganeh,  S. R. Yost,  Zhi-Qiang You,  A. Zech,  
 Igor Ying Zhang,  Xing Zhang,  Yan Zhao,  Ying Zhu,  B. R. Brooks,  
 G. K. L. Chan,  C. J. Cramer,  M. S. Gordon,  W. J. Hehre,  A. Klamt,  
 M. W. Schmidt,  C. D. Sherrill,  D. G. Truhlar,  A. Aspuru-Guzik,  R. Baer,  
 A. T. Bell,  N. A. Besley,  Jeng-Da Chai,  A. E. DePrince, III,  
 R. A. DiStasio Jr.,  A. Dreuw,  B. D. Dunietz,  T. R. Furlani,  
 Chao-Ping Hsu,  Yousung Jung,  Jing Kong,  D. S. Lambrecht,  WanZhen Liang,  
 C. Ochsenfeld,  V. A. Rassolov,  L. V. Slipchenko,  J. E. Subotnik,  
 T. Van Voorhis,  J. M. Herbert,  A. I. Krylov,  P. M. W. Gill,  M. Head-Gordon

 Contributors to earlier versions of Q-Chem not listed above: 
 R. D. Adamson,  B. Austin,  J. Baker,  G. J. O. Beran,  K. Brandhorst,  
 S. T. Brown,  E. F. C. Byrd,  A. K. Chakraborty,  C.-L. Cheng,  
 Siu Hung Chien,  D. M. Chipman,  D. L. Crittenden,  H. Dachsel,  
 R. J. Doerksen,  A. D. Dutoi,  L. Fusti-Molnar,  W. A. Goddard III,  
 A. Golubeva-Zadorozhnaya,  S. R. Gwaltney,  G. Hawkins,  A. Heyden,  
 S. Hirata,  G. Kedziora,  F. J. Keil,  C. Kelley,  Jihan Kim,  R. A. King,  
 R. Z. Khaliullin,  P. P. Korambath,  W. Kurlancheek,  A. M. Lee,  M. S. Lee,  
 S. V. Levchenko,  Ching Yeh Lin,  D. Liotard,  R. C. Lochan,  I. Lotan,  
 P. E. Maslen,  N. Nair,  D. P. O'Neill,  D. Neuhauser,  E. Neuscamman,  
 C. M. Oana,  R. Olson,  B. Peters,  R. Peverati,  P. A. Pieniazek,  
 Y. M. Rhee,  J. Ritchie,  M. A. Rohrdanz,  E. Rosta,  N. J. Russ,  
 H. F. Schaefer III,  N. E. Schultz,  N. Shenvi,  A. C. Simmonett,  A. Sodt,  
 D. Stuck,  K. S. Thanthiriwatte,  V. Vanovschi,  Tao Wang,  A. Warshel,  
 C. F. Williams,  Q. Wu,  X. Xu,  W. Zhang

 Please cite Q-Chem as follows:
 Y. Shao et al., Mol. Phys. 113, 184-215 (2015)
 DOI: 10.1080/00268976.2014.952696

 Q-Chem 5.1.2 for Intel X86 EM64T Linux

 Parts of Q-Chem use Armadillo 8.300.2 (Tropical Shenanigans).
 http://arma.sourceforge.net/

 Q-Chem begins on Mon Nov 26 13:24:07 2018  

Host: 
0

     Scratch files written to /scratch/taweetham/qchem46387//
The previous job contains 0 fragments, simply inherited here
Input Ideriv = 2
Curr. Ideriv = -1
Max.  Ideriv = 2

Checking the input file for inconsistencies... 	...done.

--------------------------------------------------------------
User input:
--------------------------------------------------------------

$molecule
read
$end

$rem
   job_type 	frequency
   basis 	6-311++g**
   method	b3lyp	
$end


--------------------------------------------------------------
 ----------------------------------------------------------------
             Standard Nuclear Orientation (Angstroms)
    I     Atom           X                Y                Z
 ----------------------------------------------------------------
    1      C       1.0259463140    -0.0884267072    -0.0000000000
    2      P      -0.2579291998     1.0179471165     0.0000000000
    3      Cl     -1.8756251717    -0.3130356506    -0.0000000000
    4      F       2.2768646695     0.3540260456     0.0000000000
    5      F       1.0119006673    -1.4003638727    -0.0000000000
 ----------------------------------------------------------------
 Molecular Point Group                 Cs    NOp =  2
 Largest Abelian Subgroup              Cs    NOp =  2
 Nuclear Repulsion Energy =   273.1060562134 hartrees
 There are       28 alpha and       28 beta electrons
 Requested basis set is 6-311++G(d,p)
 There are 44 shells and 126 basis functions

 Total QAlloc Memory Limit   2000 MB
 Mega-Array Size       188 MB
 MEM_STATIC part       192 MB

                       Distance Matrix (Angstroms)
             C (  1)   P (  2)   Cl(  3)   F (  4)
   P (  2)  1.694815
   Cl(  3)  2.910252  2.094864
   F (  4)  1.326861  2.620300  4.205727
   F (  5)  1.312012  2.731427  3.085464  2.162873

 A cutoff of  1.0D-11 yielded    858 shell pairs
 There are      7461 function pairs (      8075 Cartesian)

 -------------------------------------------------------
 OpenMP Integral Computing Module                       
 Release: version 1.0, May 2013, Q-Chem Inc. Pittsburgh 
 -------------------------------------------------------
 Integral Job Info:
 Integral job number is                      11
 Integral operator is                         1
 short-range coefficients                     0
 long-range coefficients              100000000
 Omega coefficients                           0
 if combine SR and LR in K                    0
 Integral screening is                        0
 Integral computing path is                   2
 max size of driver memory is            800000
 size of driver memory is                593474
 size of scratch memory is              8114252
 max col of scratch BK array               1296
 max len of scratch array in speh3          155
 max len of scratch index in speh4           18
 max int batch size is                      520
 min int batch size is                       52
 fixed nKL is                                52
 max L of basis functions is                  2
 order of int derivative is                   0
 number of shells is                         44
 number of basis is                         131
 number of cartesian basis is               131
 number of contracted shell pairs           858
 number of primitive shell pairs           2499
 maxK2 (contraction) of shell pair           36
 max number of K2 of shell pair               1
 max number of CS2 of shell pair             85
 max number of PS2 of shell pair            312
 mem total for path MDJ                  516058
 -------------------------------------------------------
 Smallest overlap matrix eigenvalue = 8.05E-04
 Guess from superposition of atomic densities
 Warning:  Energy on first SCF cycle will be non-variational
 SAD guess density has 56.000000 electrons

 -----------------------------------------------------------------------
  General SCF calculation program by
  Eric Jon Sundstrom, Paul Horn, Yuezhi Mao, Dmitri Zuev, Alec White,
  David Stuck, Shaama M.S., Shane Yost, Joonho Lee, David Small,
  Daniel Levine, Susi Lehtola, Hugh Burton, Evgeny Epifanovsky
 -----------------------------------------------------------------------
 Exchange:     0.2000 Hartree-Fock + 0.0800 Slater + 0.7200 B88
 Correlation:  0.1900 VWN1RPA + 0.8100 LYP
 Using SG-1 standard quadrature grid
 using 4 threads for integral computing
 -------------------------------------------------------
 OpenMP Integral computing Module                
 Release: version 2.0, May 2017, Q-Chem Inc. Pleasanton 
 -------------------------------------------------------
 -------------------------------------------------------
 OpenMP BLAS3 based DFT computing Module                
 Release: version 1.0, May 2013, Q-Chem Inc. Pittsburgh 
 -------------------------------------------------------
 A restricted SCF calculation will be
 performed using DIIS
 SCF converges when DIIS error is below 1.0e-08
 ---------------------------------------
  Cycle       Energy         DIIS error
 ---------------------------------------
    1   -1040.1296605320      4.70e-02  
    2   -1039.4028453958      5.05e-03  
    3   -1039.3332989221      8.25e-03  
    4   -1039.4374817393      1.11e-03  
    5   -1039.4390254119      8.18e-04  
    6   -1039.4404623541      8.61e-05  
    7   -1039.4404735029      3.16e-05  
    8   -1039.4404747253      1.31e-05  
    9   -1039.4404749269      1.82e-06  
   10   -1039.4404749320      8.39e-07  
   11   -1039.4404749333      2.45e-07  
   12   -1039.4404749334      5.02e-08  
   13   -1039.4404749334      6.67e-09  Convergence criterion met
 ---------------------------------------
 SCF time:   CPU 12.92s  wall 5.00s 
 SCF   energy in the final basis set =    -1039.4404749334
 Total energy in the final basis set =    -1039.4404749334

 --------------------------------------------------------------
             Orbital Energies (a.u.) and Symmetries
 --------------------------------------------------------------

 Alpha MOs, Restricted
 -- Occupied --                  
-101.57  -77.12  -24.76  -24.76  -10.39   -9.48   -7.25   -7.24
  1 A'    2 A'    3 A'    4 A'    5 A'    6 A'    7 A'    1 A"                 
 -7.239  -6.614  -4.777  -4.772  -4.771  -1.337  -1.276  -0.863
  8 A'    9 A'   10 A'   11 A'    2 A"   12 A'   13 A'   14 A'                 
 -0.759  -0.660  -0.620  -0.566  -0.533  -0.490  -0.474  -0.446
 15 A'   16 A'   17 A'    3 A"   18 A'    4 A"   19 A'   20 A'                 
 -0.375  -0.368  -0.325  -0.273
 21 A'    5 A"   22 A'    6 A"                                                 
 -- Virtual --                   
 -0.086  -0.074  -0.010   0.024   0.037   0.039   0.044   0.068
  7 A"   23 A'   24 A'   25 A'   26 A'    8 A"   27 A'   28 A'                 
  0.071   0.080   0.090   0.092   0.108   0.125   0.147   0.168
 29 A'    9 A"   30 A'   10 A"   31 A'   32 A'   33 A'   34 A'                 
  0.199   0.238   0.244   0.257   0.272   0.273   0.300   0.303
 35 A'   11 A"   36 A'   37 A'   12 A"   38 A'   13 A"   39 A'                 
  0.323   0.340   0.360   0.403   0.420   0.449   0.486   0.496
 40 A'   41 A'   42 A'   43 A'   44 A'   14 A"   15 A"   45 A'                 
  0.529   0.564   0.605   0.621   0.703   0.717   0.781   0.852
 46 A'   47 A'   16 A"   48 A'   17 A"   49 A'   50 A'   18 A"                 
  0.854   0.901   0.902   0.906   0.929   0.947   1.168   1.212
 51 A'   52 A'   19 A"   53 A'   54 A'   55 A'   20 A"   56 A'                 
  1.257   1.298   1.339   1.365   1.383   1.414   1.427   1.544
 57 A'   21 A"   58 A'   59 A'   22 A"   60 A'   23 A"   24 A"                 
  1.632   1.666   1.733   1.767   1.799   1.900   1.939   2.241
 61 A'   62 A'   63 A'   64 A'   65 A'   66 A'   67 A'   25 A"                 
  2.276   2.359   2.573   2.956   3.042   3.701   3.712   3.716
 68 A'   69 A'   26 A"   70 A'   71 A'   27 A"   28 A"   72 A'                 
  3.731   3.795   3.932   3.966   4.172   4.454   4.859   6.204
 73 A'   74 A'   29 A"   30 A"   75 A'   76 A'   77 A'   31 A"                 
  6.244   6.260   6.306   6.340   6.771   6.881   9.653  13.773
 32 A"   78 A'   79 A'   80 A'   81 A'   82 A'   83 A'   33 A"                 
 13.901  13.968  23.445  25.800  25.882  26.114  66.688  66.694
 84 A'   85 A'   86 A'   34 A"   87 A'   88 A'   89 A'   90 A'                 
162.975 215.636
 91 A'   92 A'                                                                 

 Beta MOs, Restricted
 -- Occupied --                  
-101.57  -77.12  -24.76  -24.76  -10.39   -9.48   -7.25   -7.24
  1 A'    2 A'    3 A'    4 A'    5 A'    6 A'    7 A'    1 A"                 
 -7.239  -6.614  -4.777  -4.772  -4.771  -1.337  -1.276  -0.863
  8 A'    9 A'   10 A'   11 A'    2 A"   12 A'   13 A'   14 A'                 
 -0.759  -0.660  -0.620  -0.566  -0.533  -0.490  -0.474  -0.446
 15 A'   16 A'   17 A'    3 A"   18 A'    4 A"   19 A'   20 A'                 
 -0.375  -0.368  -0.325  -0.273
 21 A'    5 A"   22 A'    6 A"                                                 
 -- Virtual --                   
 -0.086  -0.074  -0.010   0.024   0.037   0.039   0.044   0.068
  7 A"   23 A'   24 A'   25 A'   26 A'    8 A"   27 A'   28 A'                 
  0.071   0.080   0.090   0.092   0.108   0.125   0.147   0.168
 29 A'    9 A"   30 A'   10 A"   31 A'   32 A'   33 A'   34 A'                 
  0.199   0.238   0.244   0.257   0.272   0.273   0.300   0.303
 35 A'   11 A"   36 A'   37 A'   12 A"   38 A'   13 A"   39 A'                 
  0.323   0.340   0.360   0.403   0.420   0.449   0.486   0.496
 40 A'   41 A'   42 A'   43 A'   44 A'   14 A"   15 A"   45 A'                 
  0.529   0.564   0.605   0.621   0.703   0.717   0.781   0.852
 46 A'   47 A'   16 A"   48 A'   17 A"   49 A'   50 A'   18 A"                 
  0.854   0.901   0.902   0.906   0.929   0.947   1.168   1.212
 51 A'   52 A'   19 A"   53 A'   54 A'   55 A'   20 A"   56 A'                 
  1.257   1.298   1.339   1.365   1.383   1.414   1.427   1.544
 57 A'   21 A"   58 A'   59 A'   22 A"   60 A'   23 A"   24 A"                 
  1.632   1.666   1.733   1.767   1.799   1.900   1.939   2.241
 61 A'   62 A'   63 A'   64 A'   65 A'   66 A'   67 A'   25 A"                 
  2.276   2.359   2.573   2.956   3.042   3.701   3.712   3.716
 68 A'   69 A'   26 A"   70 A'   71 A'   27 A"   28 A"   72 A'                 
  3.731   3.795   3.932   3.966   4.172   4.454   4.859   6.204
 73 A'   74 A'   29 A"   30 A"   75 A'   76 A'   77 A'   31 A"                 
  6.244   6.260   6.306   6.340   6.771   6.881   9.653  13.773
 32 A"   78 A'   79 A'   80 A'   81 A'   82 A'   83 A'   33 A"                 
 13.901  13.968  23.445  25.800  25.882  26.114  66.688  66.694
 84 A'   85 A'   86 A'   34 A"   87 A'   88 A'   89 A'   90 A'                 
162.975 215.636
 91 A'   92 A'                                                                 
 --------------------------------------------------------------

          Ground-State Mulliken Net Atomic Charges

     Atom                 Charge (a.u.)
  ----------------------------------------
      1 C                    -0.009960
      2 P                     0.139753
      3 Cl                   -0.078870
      4 F                    -0.040864
      5 F                    -0.010058
  ----------------------------------------
  Sum of atomic charges =     0.000000

 -----------------------------------------------------------------
                    Cartesian Multipole Moments
 -----------------------------------------------------------------
    Charge (ESU x 10^10)
                 0.0000
    Dipole Moment (Debye)
         X       0.5835      Y       0.7698      Z      -0.0000
       Tot       0.9659
    Quadrupole Moments (Debye-Ang)
        XX     -43.6899     XY      -0.4164     YY     -41.5548
        XZ       0.0000     YZ      -0.0000     ZZ     -41.0307
    Octopole Moments (Debye-Ang^2)
       XXX      14.2755    XXY      -4.2669    XYY       4.2018
       YYY      -9.5743    XXZ      -0.0000    XYZ      -0.0000
       YYZ       0.0000    XZZ       6.7240    YZZ      -4.0713
       ZZZ      -0.0000
    Hexadecapole Moments (Debye-Ang^3)
      XXXX    -548.8152   XXXY       0.3429   XXYY    -118.4136
      XYYY       0.1849   YYYY    -197.6978   XXXZ       0.0000
      XXYZ      -0.0000   XYYZ       0.0000   YYYZ      -0.0000
      XXZZ     -97.7074   XYZZ      -1.6479   YYZZ     -41.1779
      XZZZ       0.0000   YZZZ      -0.0000   ZZZZ     -48.5038
 -----------------------------------------------------------------
 Calculating MO derivatives via CPSCF
 D1JvT checksum  = 132420 10724.1514611896
 D1KAT checksum  = 284040 800.3120382809
   1         3          15      0.155238    0.050591
   2         3          15      0.018772    0.005924
   3         3          15      0.002308    0.000812
   4         3          15      0.000214    0.000075
   5        15           3      0.000012    0.000006
   6        18           0      0.000000    0.000000    Roots Converged
 Time for AOints: 3.2 s (CPU) 1.2 s (wall)
 ------------------------------------------------------------------------------
                     AOints        : Timing summary (seconds)
 ------------------------------------------------------------------------------
     job step          cpu (% of tot)      sys (% of tot)     wall (% of tot)
 ------------------------------------------------------------------------------
  cpscf_lag         0.1716E+02 (29.7)   0.3000E-05 (42.9)   0.6333E+01 (29.6)
  iterzp            0.3746E+02 (64.7)   0.4000E-05 (57.1)   0.1378E+02 (64.4)
  make_fx           0.0000E+00 ( 0.0)   0.0000E+00 ( 0.0)   0.0000E+00 ( 0.0)
  AOints            0.3170E+01 ( 5.5)   0.0000E+00 ( 0.0)   0.1221E+01 ( 5.7)
 ------------------------------------------------------------------------------
   Grand Totals     0.5785E+02          0.7000E-05          0.2141E+02
 ------------------------------------------------------------------------------
 Calculating analytic Hessian of the SCF energy
 Polarizability Matrix (a.u.)
            1           2           3
    1 -67.0755310   0.3916868  -0.0000000
    2   0.3916868 -48.7445155  -0.0000000
    3  -0.0000000  -0.0000000 -32.7919139

 Direct stationary perturbation theory relativistic correction:

 rels  =       1.336502518271
 relv  =      -4.935913639963
 rel2e =       1.210876018325
 E_rel =      -2.388535103368

 Hessian of the SCF Energy
            1           2           3           4           5           6
    1   0.5627959  -0.0930239  -0.0000000  -0.1571838   0.1086871  -0.0000000
    2  -0.0930239   0.5884132   0.0000000   0.1451212  -0.1487333   0.0000000
    3  -0.0000000   0.0000000   0.1031809   0.0000000   0.0000000  -0.0297732
    4  -0.1571838   0.1451212   0.0000000   0.2724281  -0.0756448   0.0000000
    5   0.1086871  -0.1487333   0.0000000  -0.0756448   0.2473120  -0.0000000
    6  -0.0000000   0.0000000  -0.0297732   0.0000000  -0.0000000   0.0167303
    7  -0.0130292  -0.0226309  -0.0000000  -0.0825900  -0.0452096   0.0000000
    8   0.0073642  -0.0036522  -0.0000000  -0.0708239  -0.0687826   0.0000000
    9  -0.0000000   0.0000000  -0.0013335   0.0000000   0.0000000  -0.0062315
   10  -0.3199003  -0.0585090   0.0000000  -0.0339965  -0.0056656  -0.0000000
   11  -0.0460615  -0.0837690   0.0000000   0.0024777   0.0137315  -0.0000000
   12   0.0000000   0.0000000  -0.0355638  -0.0000000  -0.0000000   0.0032753
   13  -0.0726826   0.0290427   0.0000000   0.0013421   0.0178329   0.0000000
   14   0.0230342  -0.3522587  -0.0000000  -0.0011302  -0.0435276  -0.0000000
   15   0.0000000  -0.0000000  -0.0365105  -0.0000000   0.0000000   0.0159990
            7           8           9          10          11          12
    1  -0.0130292   0.0073642  -0.0000000  -0.3199003  -0.0460615   0.0000000
    2  -0.0226309  -0.0036522   0.0000000  -0.0585090  -0.0837690   0.0000000
    3  -0.0000000  -0.0000000  -0.0013335   0.0000000   0.0000000  -0.0355638
    4  -0.0825900  -0.0708239   0.0000000  -0.0339965   0.0024777  -0.0000000
    5  -0.0452096  -0.0687826   0.0000000  -0.0056656   0.0137315  -0.0000000
    6   0.0000000   0.0000000  -0.0062315  -0.0000000  -0.0000000   0.0032753
    7   0.1042996   0.0617224  -0.0000000  -0.0077364   0.0020530  -0.0000000
    8   0.0617224   0.0629025  -0.0000000  -0.0005573  -0.0011888   0.0000000
    9  -0.0000000  -0.0000000   0.0054267   0.0000000  -0.0000000   0.0060040
   10  -0.0077364  -0.0005573   0.0000000   0.3704738   0.1034723  -0.0000000
   11   0.0020530  -0.0011888  -0.0000000   0.1034723   0.1151165  -0.0000000
   12  -0.0000000   0.0000000   0.0060040  -0.0000000  -0.0000000   0.0187628
   13  -0.0009440   0.0022947   0.0000000  -0.0088407  -0.0619415   0.0000000
   14   0.0040651   0.0107212  -0.0000000  -0.0387403  -0.0438902   0.0000000
   15   0.0000000   0.0000000  -0.0038657   0.0000000   0.0000000   0.0075216
           13          14          15
    1  -0.0726826   0.0230342   0.0000000
    2   0.0290427  -0.3522587  -0.0000000
    3   0.0000000  -0.0000000  -0.0365105
    4   0.0013421  -0.0011302  -0.0000000
    5   0.0178329  -0.0435276   0.0000000
    6   0.0000000  -0.0000000   0.0159990
    7  -0.0009440   0.0040651   0.0000000
    8   0.0022947   0.0107212   0.0000000
    9   0.0000000  -0.0000000  -0.0038657
   10  -0.0088407  -0.0387403   0.0000000
   11  -0.0619415  -0.0438902   0.0000000
   12   0.0000000   0.0000000   0.0075216
   13   0.0811252   0.0127711  -0.0000000
   14   0.0127711   0.4289553   0.0000000
   15  -0.0000000   0.0000000   0.0168556
 Gradient time:  CPU 85.55 s  wall 31.82 s
 **********************************************************************
 **                                                                  **
 **                       VIBRATIONAL ANALYSIS                       **
 **                       --------------------                       **
 **                                                                  **
 **        VIBRATIONAL FREQUENCIES (CM**-1) AND NORMAL MODES         **
 **     FORCE CONSTANTS (mDYN/ANGSTROM) AND REDUCED MASSES (AMU)     **
 **                  INFRARED INTENSITIES (KM/MOL)                   **
 **                                                                  **
 **********************************************************************


 Mode:                 1                      2                      3
 Frequency:       157.71                 163.20                 347.28
 Force Cnst:      0.3385                 0.3810                 1.4164
 Red. Mass:      23.0982                24.2796                19.9335
 IR Active:          YES                    YES                    YES
 IR Intens:        0.908                  2.015                  2.838
 Raman Active:       YES                    YES                    YES
               X      Y      Z        X      Y      Z        X      Y      Z
 C         -0.000  0.000 -0.079    0.140 -0.203 -0.000    0.370  0.323  0.000
 P         -0.000  0.000 -0.447    0.045 -0.306 -0.000   -0.057  0.005 -0.000
 Cl         0.000 -0.000  0.332   -0.442  0.300  0.000   -0.373 -0.149 -0.000
 F          0.000 -0.000  0.663   -0.006  0.285  0.000    0.618 -0.290 -0.000
 F         -0.000  0.000 -0.495    0.658 -0.209 -0.000   -0.071  0.352 -0.000
 TransDip   0.000  0.000 -0.031   -0.018 -0.042 -0.000    0.052  0.016 -0.000

 Mode:                 4                      5                      6
 Frequency:       482.16                 504.96                 519.28
 Force Cnst:      2.9797                 4.5068                 2.0377
 Red. Mass:      21.7539                29.9992                12.8261
 IR Active:          YES                    YES                    YES
 IR Intens:       11.326                 69.042                  0.123
 Raman Active:       YES                    YES                    YES
               X      Y      Z        X      Y      Z        X      Y      Z
 C         -0.206 -0.018 -0.000   -0.095 -0.188 -0.000   -0.000 -0.000  0.950
 P         -0.297  0.406  0.000    0.590  0.489  0.000    0.000  0.000 -0.107
 Cl         0.033 -0.020  0.000   -0.370 -0.362  0.000   -0.000 -0.000 -0.005
 F         -0.078 -0.540  0.000   -0.231  0.148  0.000   -0.000 -0.000 -0.202
 F          0.633 -0.073  0.000    0.011 -0.159  0.000    0.000 -0.000 -0.214
 TransDip  -0.061  0.089  0.000    0.239  0.118  0.000    0.000  0.000 -0.011

 Mode:                 7                      8                      9
 Frequency:       733.81                1215.57                1355.98
 Force Cnst:      6.3807                11.7407                14.2908
 Red. Mass:      20.1116                13.4859                13.1917
 IR Active:          YES                    YES                    YES
 IR Intens:       18.052                247.139                424.560
 Raman Active:       YES                    YES                    YES
               X      Y      Z        X      Y      Z        X      Y      Z
 C         -0.230  0.192 -0.000    0.717  0.523 -0.000   -0.562  0.738  0.000
 P          0.275 -0.264  0.000   -0.016  0.008  0.000    0.105 -0.086 -0.000
 Cl        -0.011  0.006  0.000   -0.010  0.000  0.000   -0.007 -0.005  0.000
 F         -0.451 -0.345  0.000   -0.378 -0.109  0.000    0.152 -0.009 -0.000
 F          0.168  0.644  0.000   -0.030 -0.235  0.000    0.045 -0.307 -0.000
 TransDip   0.107 -0.085  0.000    0.441  0.243  0.000   -0.492  0.440 -0.000

 STANDARD THERMODYNAMIC QUANTITIES AT   298.15 K  AND     1.00 ATM

   This Molecule has  0 Imaginary Frequencies
   Zero point vibrational energy:        7.834 kcal/mol

   Atom    1 Element C  Has Mass   12.00000
   Atom    2 Element P  Has Mass   30.97376
   Atom    3 Element Cl Has Mass   34.96885
   Atom    4 Element F  Has Mass   18.99840
   Atom    5 Element F  Has Mass   18.99840
   Molecular Mass:   115.939410 amu
   Principal axes and moments of inertia in amu*Bohr^2:
                             1           2           3
    Eigenvalues --      268.72904   912.91279  1181.64183
          X               1.00000     0.00162     0.00000
          Y              -0.00162     1.00000     0.00000
          Z               0.00000    -0.00000     1.00000
   Rotational Symmetry Number is   1
   The Molecule is an Asymmetric Top
   Translational Enthalpy:        0.889 kcal/mol
   Rotational Enthalpy:           0.889 kcal/mol
   Vibrational Enthalpy:          9.345 kcal/mol
   gas constant (RT):             0.592 kcal/mol
   Translational Entropy:        40.159  cal/mol.K
   Rotational Entropy:           27.163  cal/mol.K
   Vibrational Entropy:           8.558  cal/mol.K

   Total Enthalpy:               11.715 kcal/mol
   Total Entropy:                75.880  cal/mol.K
Archival summary:
1\1\TWL02\FREQ\ProcedureUnspecified\BasisUnspecified\l1121\taweetha\MonNov2613:24:442018MonNov2613:24:442018\0\\#,FREQ,ProcedureUnspecified,BasisUnspecified,\\0,1\P\C,1,1.69482\F,2,1.31201,1,130.14\F,2,1.32686,1,119.768,3,180,0\Cl,1,2.09486,2,99.8007,3,0,0\\\@

 Total job time:  36.81s(wall), 98.59s(cpu) 
 Mon Nov 26 13:24:44 2018

        *************************************************************
        *                                                           *
        *  Thank you very much for using Q-Chem.  Have a nice day.  *
        *                                                           *
        *************************************************************
