# Supplementary material for: Geometric and energetic data from ab initio calculations of haloethene, haloimine, halomethylenephosphine, haloiminophosphine, halodiazene, halodiphosphene and halocyclopropane
Source: Data Brief. 2019 Nov 2;27:104738. doi: 10.1016/j.dib.2019.104738 (PMC6861602; doi:10.1016/j.dib.2019.104738)
Supplement: Multimedia component 5 [file mmc5.zip › CP/B3LYP/FFCPFE.out]

Q-Chem Developer Version!
                  Welcome to Q-Chem
     A Quantum Leap Into The Future Of Chemistry


 Q-Chem 5.1, Q-Chem, Inc., Pleasanton, CA (2018)

 Yihan Shao,  Zhengting Gan,  E. Epifanovsky,  A. T. B. Gilbert,  M. Wormit,  
 J. Kussmann,  A. W. Lange,  A. Behn,  Jia Deng,  Xintian Feng,  D. Ghosh,  
 M. Goldey,  P. R. Horn,  L. D. Jacobson,  I. Kaliman,  T. Kus,  A. Landau,  
 Jie Liu,  E. I. Proynov,  R. M. Richard,  R. P. Steele,  E. J. Sundstrom,  
 H. L. Woodcock III,  P. M. Zimmerman,  D. Zuev,  B. Albrecht,  E. Alguire,  
 S. A. Baeppler,  D. Barton,  Z. Benda,  Y. A. Bernard,  E. J. Berquist,  
 K. B. Bravaya,  H. Burton,  D. Casanova,  Chun-Min Chang,  Yunqing Chen,  
 A. Chien,  K. D. Closser,  M. P. Coons,  S. Coriani,  S. Dasgupta,  
 A. L. Dempwolff,  M. Diedenhofen,  Hainam Do,  R. G. Edgar,  Po-Tung Fang,  
 S. Faraji,  S. Fatehi,  Qingguo Feng,  K. D. Fenk,  J. Fosso-Tande,  
 Qinghui Ge,  A. Ghysels,  G. Gidofalvi,  J. Gomes,  J. Gonthier,  A. Gunina,  
 D. Hait,  M. W. D. Hanson-Heine,  P. H. P. Harbach,  A. W. Hauser,  
 J. E. Herr,  E. G. Hohenstein,  Z. C. Holden,  Kerwin Hui,  B. C. Huynh,  
 T.-C. Jagau,  Hyunjun Ji,  B. Kaduk,  K. Khistyaev,  Jaehoon Kim,  
 P. Klunzinger,  K. Koh,  D. Kosenkov,  L. Koulias,  T. Kowalczyk,  
 C. M. Krauter,  A. Kunitsa,  Ka Un Lao,  A. Laurent,  K. V. Lawler,  
 Joonho Lee,  D. Lefrancois,  S. Lehtola,  D. S. Levine,  Yi-Pei Li,  
 You-Sheng Lin,  Fenglai Liu,  E. Livshits,  A. Luenser,  P. Manohar,  
 E. Mansoor,  S. F. Manzer,  Shan-Ping Mao,  Yuezhi Mao,  N. Mardirossian,  
 A. V. Marenich,  T. Markovich,  L. A. Martinez-Martinez,  S. A. Maurer,  
 N. J. Mayhall,  S. C. McKenzie,  J.-M. Mewes,  A. F. Morrison,  
 J. W. Mullinax,  K. Nanda,  T. S. Nguyen-Beck,  R. Olivares-Amaya,  
 J. A. Parkhill,  T. M. Perrine,  F. Plasser,  P. Pokhilko,  S. Prager,  
 A. Prociuk,  E. Ramos,  D. R. Rehn,  F. Rob,  M. Schneider,  N. Sergueev,  
 S. M. Sharada,  S. Sharma,  D. W. Small,  T. Stauch,  T. Stein,  
 Yu-Chuan Su,  A. J. W. Thom,  A. Tkatchenko,  T. Tsuchimochi,  N. M. Tubman,  
 L. Vogt,  M. L. Vidal,  O. Vydrov,  M. A. Watson,  J. Wenzel,  
 M. de Wergifosse,  T. A. Wesolowski,  A. White,  J. Witte,  A. Yamada,  
 Jun Yang,  K. Yao,  S. Yeganeh,  S. R. Yost,  Zhi-Qiang You,  A. Zech,  
 Igor Ying Zhang,  Xing Zhang,  Yan Zhao,  Ying Zhu,  B. R. Brooks,  
 G. K. L. Chan,  C. J. Cramer,  M. S. Gordon,  W. J. Hehre,  A. Klamt,  
 M. W. Schmidt,  C. D. Sherrill,  D. G. Truhlar,  A. Aspuru-Guzik,  R. Baer,  
 A. T. Bell,  N. A. Besley,  Jeng-Da Chai,  A. E. DePrince, III,  
 R. A. DiStasio Jr.,  A. Dreuw,  B. D. Dunietz,  T. R. Furlani,  
 Chao-Ping Hsu,  Yousung Jung,  Jing Kong,  D. S. Lambrecht,  WanZhen Liang,  
 C. Ochsenfeld,  V. A. Rassolov,  L. V. Slipchenko,  J. E. Subotnik,  
 T. Van Voorhis,  J. M. Herbert,  A. I. Krylov,  P. M. W. Gill,  M. Head-Gordon

 Contributors to earlier versions of Q-Chem not listed above: 
 R. D. Adamson,  B. Austin,  J. Baker,  G. J. O. Beran,  K. Brandhorst,  
 S. T. Brown,  E. F. C. Byrd,  A. K. Chakraborty,  C.-L. Cheng,  
 Siu Hung Chien,  D. M. Chipman,  D. L. Crittenden,  H. Dachsel,  
 R. J. Doerksen,  A. D. Dutoi,  L. Fusti-Molnar,  W. A. Goddard III,  
 A. Golubeva-Zadorozhnaya,  S. R. Gwaltney,  G. Hawkins,  A. Heyden,  
 S. Hirata,  G. Kedziora,  F. J. Keil,  C. Kelley,  Jihan Kim,  R. A. King,  
 R. Z. Khaliullin,  P. P. Korambath,  W. Kurlancheek,  A. M. Lee,  M. S. Lee,  
 S. V. Levchenko,  Ching Yeh Lin,  D. Liotard,  R. C. Lochan,  I. Lotan,  
 P. E. Maslen,  N. Nair,  D. P. O'Neill,  D. Neuhauser,  E. Neuscamman,  
 C. M. Oana,  R. Olson,  B. Peters,  R. Peverati,  P. A. Pieniazek,  
 Y. M. Rhee,  J. Ritchie,  M. A. Rohrdanz,  E. Rosta,  N. J. Russ,  
 H. F. Schaefer III,  N. E. Schultz,  N. Shenvi,  A. C. Simmonett,  A. Sodt,  
 D. Stuck,  K. S. Thanthiriwatte,  V. Vanovschi,  Tao Wang,  A. Warshel,  
 C. F. Williams,  Q. Wu,  X. Xu,  W. Zhang

 Please cite Q-Chem as follows:
 Y. Shao et al., Mol. Phys. 113, 184-215 (2015)
 DOI: 10.1080/00268976.2014.952696

 Q-Chem 5.1.2 for Intel X86 EM64T Linux

 Parts of Q-Chem use Armadillo 8.300.2 (Tropical Shenanigans).
 http://arma.sourceforge.net/

 Q-Chem begins on Mon Nov 26 14:28:19 2018  

Host: 
0

     Scratch files written to /scratch/taweetham/qchem48052//
Input Ideriv = 2
Curr. Ideriv = -1
Max.  Ideriv = 2

Checking the input file for inconsistencies... 	...done.

--------------------------------------------------------------
User input:
--------------------------------------------------------------
$molecule
0 1
C 
P 1 1.5 
F 2 PF 1 120. 
F 1 PF 2 120.  3 180.0
F 1 PF 2 120.  3 0.0

PH=1.44
PF=1.54
PCl=2.03
PBr=2.5
PI=2.6
$end

$rem
   job_type	optimization
   basis	6-311++g**
   method	b3lyp
$end

--------------------------------------------------------------
 ----------------------------------------------------------------
             Standard Nuclear Orientation (Angstroms)
    I     Atom           X                Y                Z
 ----------------------------------------------------------------
    1      C       0.6527554038    -0.0567841989     0.0000000000
    2      P      -0.6788755397     0.6336931939     0.0000000000
    3      F      -1.9763629461    -0.1958406694    -0.0000000000
    4      F       1.9502428102     0.7727496643     0.0000000000
    5      F       0.7224090996    -1.5952081856    -0.0000000000
 ----------------------------------------------------------------
 Molecular Point Group                 Cs    NOp =  2
 Largest Abelian Subgroup              Cs    NOp =  2
 Nuclear Repulsion Energy =   221.1407491670 hartrees
 There are       24 alpha and       24 beta electrons
 Requested basis set is 6-311++G(d,p)
 There are 37 shells and 118 basis functions

 Total QAlloc Memory Limit   2000 MB
 Mega-Array Size       188 MB
 MEM_STATIC part       192 MB
 A cutoff of  1.0D-11 yielded    623 shell pairs
 There are      6583 function pairs (      7141 Cartesian)

 -------------------------------------------------------
 OpenMP Integral Computing Module                       
 Release: version 1.0, May 2013, Q-Chem Inc. Pittsburgh 
 -------------------------------------------------------
 Integral Job Info:
 Integral job number is                      11
 Integral operator is                         1
 short-range coefficients                     0
 long-range coefficients              100000000
 Omega coefficients                           0
 if combine SR and LR in K                    0
 Integral screening is                        0
 Integral computing path is                   2
 max size of driver memory is            800000
 size of driver memory is                593474
 size of scratch memory is              4204008
 max col of scratch BK array               1296
 max len of scratch array in speh3          155
 max len of scratch index in speh4           18
 max int batch size is                      520
 min int batch size is                       52
 fixed nKL is                                52
 max L of basis functions is                  2
 order of int derivative is                   0
 number of shells is                         37
 number of basis is                         123
 number of cartesian basis is               123
 number of contracted shell pairs           623
 number of primitive shell pairs           1883
 maxK2 (contraction) of shell pair           36
 max number of K2 of shell pair               1
 max number of CS2 of shell pair             91
 max number of PS2 of shell pair            342
 mem total for path MDJ                  518044
 -------------------------------------------------------
 Smallest overlap matrix eigenvalue = 9.34E-04

 Scale SEOQF with 1.000000e-01/1.000000e-01/1.000000e-01

 Standard Electronic Orientation quadrupole field applied
 Nucleus-field energy     =     0.0000000055 hartrees
 Guess from superposition of atomic densities
 Warning:  Energy on first SCF cycle will be non-variational
 SAD guess density has 48.000000 electrons

 -----------------------------------------------------------------------
  General SCF calculation program by
  Eric Jon Sundstrom, Paul Horn, Yuezhi Mao, Dmitri Zuev, Alec White,
  David Stuck, Shaama M.S., Shane Yost, Joonho Lee, David Small,
  Daniel Levine, Susi Lehtola, Hugh Burton, Evgeny Epifanovsky
 -----------------------------------------------------------------------
 Exchange:     0.2000 Hartree-Fock + 0.0800 Slater + 0.7200 B88
 Correlation:  0.1900 VWN1RPA + 0.8100 LYP
 Using SG-1 standard quadrature grid
 using 4 threads for integral computing
 -------------------------------------------------------
 OpenMP Integral computing Module                
 Release: version 2.0, May 2017, Q-Chem Inc. Pleasanton 
 -------------------------------------------------------
 -------------------------------------------------------
 OpenMP BLAS3 based DFT computing Module                
 Release: version 1.0, May 2013, Q-Chem Inc. Pittsburgh 
 -------------------------------------------------------
 A restricted SCF calculation will be
 performed using DIIS
 SCF converges when DIIS error is below 1.0e-08
 ---------------------------------------
  Cycle       Energy         DIIS error
 ---------------------------------------
    1    -679.5913403968      4.93e-02  
    2    -678.9389977032      6.33e-03  
    3    -678.8397759474      1.15e-02  
    4    -678.9813936741      1.53e-03  
    5    -678.9839809699      6.95e-04  
    6    -678.9846886878      1.15e-04  
    7    -678.9847019243      5.70e-05  
    8    -678.9847050578      1.49e-05  
    9    -678.9847053441      3.40e-06  
   10    -678.9847053547      2.33e-06  
   11    -678.9847053627      1.82e-07  
   12    -678.9847053628      3.04e-08  
   13    -678.9847053628      6.57e-09  Convergence criterion met
 ---------------------------------------
 SCF time:   CPU 10.47s  wall 5.00s 
 SCF   energy in the final basis set =     -678.9847053628
 Total energy in the final basis set =     -678.9847053628

 --------------------------------------------------------------
             Orbital Energies (a.u.) and Symmetries
 --------------------------------------------------------------

 Alpha MOs, Restricted
 -- Occupied --                  
-77.143 -24.756 -24.744 -24.726 -10.372  -6.644  -4.807  -4.802
  1 A'    2 A'    3 A'    4 A'    5 A'    6 A'    7 A'    1 A"                 
 -4.800  -1.297  -1.230  -1.206  -0.819  -0.639  -0.571  -0.562
  8 A'    9 A'   10 A'   11 A'   12 A'   13 A'   14 A'   15 A'                 
 -0.534  -0.522  -0.493  -0.458  -0.453  -0.447  -0.335  -0.329
  2 A"   16 A'    3 A"   17 A'    4 A"   18 A'   19 A'    5 A"                 
 -- Virtual --                   
 -0.110  -0.079  -0.074   0.015   0.030   0.034   0.037   0.069
 20 A'    6 A"   21 A'   22 A'   23 A'   24 A'    7 A"   25 A'                 
  0.080   0.090   0.115   0.131   0.158   0.186   0.199   0.238
 26 A'    8 A"   27 A'   28 A'   29 A'    9 A"   30 A'   31 A'                 
  0.241   0.260   0.265   0.283   0.311   0.314   0.324   0.328
 32 A'   10 A"   11 A"   33 A'   34 A'   12 A"   35 A'   36 A'                 
  0.350   0.362   0.406   0.431   0.527   0.571   0.591   0.629
 37 A'   38 A'   39 A'   40 A'   13 A"   41 A'   42 A'   43 A'                 
  0.631   0.652   0.786   0.827   0.984   1.098   1.118   1.264
 14 A"   15 A"   44 A'   45 A'   46 A'   47 A'   16 A"   17 A"                 
  1.281   1.301   1.327   1.340   1.352   1.396   1.402   1.442
 48 A'   49 A'   50 A'   18 A"   51 A'   52 A'   53 A'   19 A"                 
  1.485   1.526   1.550   1.597   1.647   1.712   1.887   1.905
 20 A"   54 A'   21 A"   55 A'   56 A'   57 A'   58 A'   59 A'                 
  1.931   2.013   2.614   2.708   3.053   3.696   3.704   3.742
 60 A'   61 A'   22 A"   62 A'   63 A'   23 A"   64 A'   24 A"                 
  3.746   3.746   3.751   3.755   3.763   3.806   3.822   3.825
 25 A"   65 A'   66 A'   26 A"   67 A'   27 A"   68 A'   28 A"                 
  3.897   4.115   4.360   4.536   6.199   6.227   6.232   6.250
 69 A'   70 A'   71 A'   72 A'   29 A"   30 A"   73 A'   74 A'                 
  6.284   6.290   6.306   6.322   6.439   7.046  13.743  13.916
 75 A'   31 A"   76 A'   77 A'   78 A'   79 A'   32 A"   80 A'                 
 14.096  23.395  66.699  66.703  66.716 163.174
 81 A'   82 A'   83 A'   84 A'   85 A'   86 A'                                 

 Beta MOs, Restricted
 -- Occupied --                  
-77.143 -24.756 -24.744 -24.726 -10.372  -6.644  -4.807  -4.802
  1 A'    2 A'    3 A'    4 A'    5 A'    6 A'    7 A'    1 A"                 
 -4.800  -1.297  -1.230  -1.206  -0.819  -0.639  -0.571  -0.562
  8 A'    9 A'   10 A'   11 A'   12 A'   13 A'   14 A'   15 A'                 
 -0.534  -0.522  -0.493  -0.458  -0.453  -0.447  -0.335  -0.329
  2 A"   16 A'    3 A"   17 A'    4 A"   18 A'   19 A'    5 A"                 
 -- Virtual --                   
 -0.110  -0.079  -0.074   0.015   0.030   0.034   0.037   0.069
 20 A'    6 A"   21 A'   22 A'   23 A'   24 A'    7 A"   25 A'                 
  0.080   0.090   0.115   0.131   0.158   0.186   0.199   0.238
 26 A'    8 A"   27 A'   28 A'   29 A'    9 A"   30 A'   31 A'                 
  0.241   0.260   0.265   0.283   0.311   0.314   0.324   0.328
 32 A'   10 A"   11 A"   33 A'   34 A'   12 A"   35 A'   36 A'                 
  0.350   0.362   0.406   0.431   0.527   0.571   0.591   0.629
 37 A'   38 A'   39 A'   40 A'   13 A"   41 A'   42 A'   43 A'                 
  0.631   0.652   0.786   0.827   0.984   1.098   1.118   1.264
 14 A"   15 A"   44 A'   45 A'   46 A'   47 A'   16 A"   17 A"                 
  1.281   1.301   1.327   1.340   1.352   1.396   1.402   1.442
 48 A'   49 A'   50 A'   18 A"   51 A'   52 A'   53 A'   19 A"                 
  1.485   1.526   1.550   1.597   1.647   1.712   1.887   1.905
 20 A"   54 A'   21 A"   55 A'   56 A'   57 A'   58 A'   59 A'                 
  1.931   2.013   2.614   2.708   3.053   3.696   3.704   3.742
 60 A'   61 A'   22 A"   62 A'   63 A'   23 A"   64 A'   24 A"                 
  3.746   3.746   3.751   3.755   3.763   3.806   3.822   3.825
 25 A"   65 A'   66 A'   26 A"   67 A'   27 A"   68 A'   28 A"                 
  3.897   4.115   4.360   4.536   6.199   6.227   6.232   6.250
 69 A'   70 A'   71 A'   72 A'   29 A"   30 A"   73 A'   74 A'                 
  6.284   6.290   6.306   6.322   6.439   7.046  13.743  13.916
 75 A'   31 A"   76 A'   77 A'   78 A'   79 A'   32 A"   80 A'                 
 14.096  23.395  66.699  66.703  66.716 163.174
 81 A'   82 A'   83 A'   84 A'   85 A'   86 A'                                 
 --------------------------------------------------------------

          Ground-State Mulliken Net Atomic Charges

     Atom                 Charge (a.u.)
  ----------------------------------------
      1 C                    -0.066409
      2 P                     0.408655
      3 F                    -0.078723
      4 F                    -0.120397
      5 F                    -0.143125
  ----------------------------------------
  Sum of atomic charges =    -0.000000

 -----------------------------------------------------------------
                    Cartesian Multipole Moments
 -----------------------------------------------------------------
    Charge (ESU x 10^10)
                 0.0000
    Dipole Moment (Debye)
         X      -1.1273      Y       0.7840      Z       0.0000
       Tot       1.3731
    Quadrupole Moments (Debye-Ang)
        XX     -36.4643     XY      -0.4786     YY     -36.3584
        XZ      -0.0000     YZ      -0.0000     ZZ     -31.9493
    Octopole Moments (Debye-Ang^2)
       XXX       1.8677    XXY      -2.3081    XYY      -0.6600
       YYY      -6.4945    XXZ      -0.0000    XYZ      -0.0000
       YYZ       0.0000    XZZ      -0.1758    YZZ      -2.7080
       ZZZ       0.0000
    Hexadecapole Moments (Debye-Ang^3)
      XXXX    -342.4152   XXXY       0.0853   XXYY     -83.5875
      XYYY      11.5367   YYYY    -170.3971   XXXZ       0.0000
      XXYZ      -0.0000   XYYZ       0.0000   YYYZ      -0.0000
      XXZZ     -58.2475   XYZZ       1.9813   YYZZ     -32.9865
      XZZZ       0.0000   YZZZ      -0.0000   ZZZZ     -32.2424
 -----------------------------------------------------------------
 Calculating analytic gradient of the SCF energy
 Gradient of SCF Energy
            1           2           3           4           5
    1  -0.2023831   0.1153159   0.0256077   0.0783222  -0.0168627
    2   0.1381095  -0.1692179   0.0502284   0.0611728  -0.0802928
    3  -0.0000000   0.0000000  -0.0000000   0.0000000   0.0000000
 Max gradient component =       2.024E-01
 RMS gradient           =       9.009E-02
 Gradient time:  CPU 2.64 s  wall 1.29 s
 Geometry Optimization Parameters
   NAtoms,    NIC,     NZ,  NCons,   NDum,   NFix, NCnnct, MaxDiis
        5      20       5       0       0       0       0       0


** GEOMETRY OPTIMIZATION IN DELOCALIZED INTERNAL COORDINATES **
   Searching for a Minimum

   Optimization Cycle:   1

                       Coordinates (Angstroms)
     ATOM                X               Y               Z
      1  C         0.6527554038   -0.0567841989    0.0000000000
      2  P        -0.6788755397    0.6336931939    0.0000000000
      3  F        -1.9763629461   -0.1958406694    0.0000000000
      4  F         1.9502428102    0.7727496643    0.0000000000
      5  F         0.7224090996   -1.5952081856    0.0000000000
   Point Group: cs    Number of degrees of freedom:     7


   Energy is   -678.984705363


 Attempting to Generate Delocalized Internal Coordinates

  7 Hessian modes will be used to form the next step
  Hessian Eigenvalues:
     0.250000    0.250000    0.250000    0.285189    0.285189    0.648207
     0.766766

 Minimum Search - Taking Simple RFO Step
 Searching for Lamda that Minimizes Along All modes
 Value Taken    Lamda =  -0.10579133
 Calculated Step too Large.  Step scaled by  0.638810
 Step Taken.  Stepsize is  0.300000

                             Maximum     Tolerance    Cnvgd?
         Gradient           0.166961      0.000300      NO
         Displacement       0.194205      0.001200      NO
         Energy change     *********      0.000001      NO


 New Cartesian Coordinates Obtained by Inverse Iteration

 Displacement from previous Coordinates is:  0.329978
 ----------------------------------------------------------------
             Standard Nuclear Orientation (Angstroms)
    I     Atom           X                Y                Z
 ----------------------------------------------------------------
    1      C       0.6543544728    -0.0585956109     0.0000000000
    2      P      -0.7071566123     0.7225584132     0.0000000000
    3      F      -1.9260603928    -0.2539208693     0.0000000000
    4      F       1.9096632961     0.6760114046     0.0000000000
    5      F       0.7393680639    -1.5274435332     0.0000000000
 ----------------------------------------------------------------
 Molecular Point Group                 Cs    NOp =  2
 Largest Abelian Subgroup              Cs    NOp =  2
 Nuclear Repulsion Energy =   222.7467540007 hartrees
 There are       24 alpha and       24 beta electrons
 Applying Cartesian multipole field
    Component          Value
    ---------          -----
     (2,0,0)        1.00000E-11
     (0,2,0)        2.00000E-11
     (0,0,2)       -3.00000E-11
 Nucleus-field energy     =     0.0000000053 hartrees
 Requested basis set is 6-311++G(d,p)
 There are 37 shells and 118 basis functions
 A cutoff of  1.0D-11 yielded    630 shell pairs
 There are      6688 function pairs (      7265 Cartesian)
 Smallest overlap matrix eigenvalue = 9.74E-04
 Guess MOs from SCF MO coefficient file

 -----------------------------------------------------------------------
  General SCF calculation program by
  Eric Jon Sundstrom, Paul Horn, Yuezhi Mao, Dmitri Zuev, Alec White,
  David Stuck, Shaama M.S., Shane Yost, Joonho Lee, David Small,
  Daniel Levine, Susi Lehtola, Hugh Burton, Evgeny Epifanovsky
 -----------------------------------------------------------------------
 Exchange:     0.2000 Hartree-Fock + 0.0800 Slater + 0.7200 B88
 Correlation:  0.1900 VWN1RPA + 0.8100 LYP
 Using SG-1 standard quadrature grid
 using 4 threads for integral computing
 -------------------------------------------------------
 OpenMP Integral computing Module                
 Release: version 2.0, May 2017, Q-Chem Inc. Pleasanton 
 -------------------------------------------------------
 -------------------------------------------------------
 OpenMP BLAS3 based DFT computing Module                
 Release: version 1.0, May 2013, Q-Chem Inc. Pittsburgh 
 -------------------------------------------------------
 A restricted SCF calculation will be
 performed using DIIS
 SCF converges when DIIS error is below 1.0e-08
 ---------------------------------------
  Cycle       Energy         DIIS error
 ---------------------------------------
    1    -679.0280983511      2.34e-03  
    2    -679.0391700707      1.12e-03  
    3    -679.0373700668      1.53e-03  
    4    -679.0412652896      1.96e-04  
    5    -679.0412962724      9.53e-05  
    6    -679.0413059215      8.95e-06  
    7    -679.0413059607      7.73e-06  
    8    -679.0413060274      1.23e-06  
    9    -679.0413060292      3.52e-07  
   10    -679.0413060293      1.52e-07  
   11    -679.0413060294      1.48e-08  
   12    -679.0413060293      3.00e-09  Convergence criterion met
 ---------------------------------------
 SCF time:   CPU 9.54s  wall 5.00s 
 SCF   energy in the final basis set =     -679.0413060293
 Total energy in the final basis set =     -679.0413060293

 --------------------------------------------------------------
             Orbital Energies (a.u.) and Symmetries
 --------------------------------------------------------------

 Alpha MOs, Restricted
 -- Occupied --                  
-77.141 -24.748 -24.739 -24.733 -10.374  -6.638  -4.802  -4.796
  1 A'    2 A'    3 A'    4 A'    5 A'    6 A'    7 A'    1 A"                 
 -4.794  -1.276  -1.257  -1.224  -0.797  -0.639  -0.578  -0.572
  8 A'    9 A'   10 A'   11 A'   12 A'   13 A'   14 A'   15 A'                 
 -0.523  -0.507  -0.503  -0.466  -0.462  -0.453  -0.345  -0.308
  2 A"   16 A'    3 A"   17 A'    4 A"   18 A'   19 A'    5 A"                 
 -- Virtual --                   
 -0.082  -0.082  -0.034   0.023   0.030   0.038   0.041   0.071
  6 A"   20 A'   21 A'   22 A'   23 A'    7 A"   24 A'   25 A'                 
  0.077   0.088   0.120   0.128   0.159   0.187   0.207   0.241
 26 A'    8 A"   27 A'   28 A'   29 A'    9 A"   30 A'   31 A'                 
  0.244   0.263   0.268   0.287   0.310   0.311   0.326   0.335
 32 A'   10 A"   11 A"   33 A'   12 A"   34 A'   35 A'   36 A'                 
  0.342   0.356   0.404   0.417   0.514   0.572   0.582   0.627
 37 A'   38 A'   39 A'   40 A'   13 A"   41 A'   42 A'   43 A'                 
  0.637   0.668   0.798   0.845   0.973   1.028   1.130   1.272
 14 A"   15 A"   44 A'   45 A'   46 A'   47 A'   16 A"   17 A"                 
  1.305   1.313   1.331   1.334   1.355   1.377   1.402   1.431
 48 A'   49 A'   18 A"   50 A'   51 A'   52 A'   53 A'   19 A"                 
  1.473   1.534   1.562   1.630   1.669   1.726   1.860   1.869
 20 A"   21 A"   54 A'   55 A'   56 A'   57 A'   58 A'   59 A'                 
  1.914   1.981   2.600   2.762   3.042   3.714   3.725   3.732
 60 A'   61 A'   22 A"   62 A'   63 A'   23 A"   64 A'   24 A"                 
  3.737   3.745   3.755   3.757   3.760   3.837   3.846   3.856
 65 A'   25 A"   66 A'   26 A"   67 A'   68 A'   27 A"   28 A"                 
  3.965   4.105   4.413   4.684   6.208   6.228   6.244   6.254
 69 A'   70 A'   71 A'   72 A'   29 A"   30 A"   73 A'   74 A'                 
  6.282   6.287   6.306   6.331   6.545   7.017  13.748  13.911
 31 A"   75 A'   76 A'   77 A'   78 A'   79 A'   32 A"   80 A'                 
 14.026  23.361  66.695  66.710  66.714 163.127
 81 A'   82 A'   83 A'   84 A'   85 A'   86 A'                                 

 Beta MOs, Restricted
 -- Occupied --                  
-77.141 -24.748 -24.739 -24.733 -10.374  -6.638  -4.802  -4.796
  1 A'    2 A'    3 A'    4 A'    5 A'    6 A'    7 A'    1 A"                 
 -4.794  -1.276  -1.257  -1.224  -0.797  -0.639  -0.578  -0.572
  8 A'    9 A'   10 A'   11 A'   12 A'   13 A'   14 A'   15 A'                 
 -0.523  -0.507  -0.503  -0.466  -0.462  -0.453  -0.345  -0.308
  2 A"   16 A'    3 A"   17 A'    4 A"   18 A'   19 A'    5 A"                 
 -- Virtual --                   
 -0.082  -0.082  -0.034   0.023   0.030   0.038   0.041   0.071
  6 A"   20 A'   21 A'   22 A'   23 A'    7 A"   24 A'   25 A'                 
  0.077   0.088   0.120   0.128   0.159   0.187   0.207   0.241
 26 A'    8 A"   27 A'   28 A'   29 A'    9 A"   30 A'   31 A'                 
  0.244   0.263   0.268   0.287   0.310   0.311   0.326   0.335
 32 A'   10 A"   11 A"   33 A'   12 A"   34 A'   35 A'   36 A'                 
  0.342   0.356   0.404   0.417   0.514   0.572   0.582   0.627
 37 A'   38 A'   39 A'   40 A'   13 A"   41 A'   42 A'   43 A'                 
  0.637   0.668   0.798   0.845   0.973   1.028   1.130   1.272
 14 A"   15 A"   44 A'   45 A'   46 A'   47 A'   16 A"   17 A"                 
  1.305   1.313   1.331   1.334   1.355   1.377   1.402   1.431
 48 A'   49 A'   18 A"   50 A'   51 A'   52 A'   53 A'   19 A"                 
  1.473   1.534   1.562   1.630   1.669   1.726   1.860   1.869
 20 A"   21 A"   54 A'   55 A'   56 A'   57 A'   58 A'   59 A'                 
  1.914   1.981   2.600   2.762   3.042   3.714   3.725   3.732
 60 A'   61 A'   22 A"   62 A'   63 A'   23 A"   64 A'   24 A"                 
  3.737   3.745   3.755   3.757   3.760   3.837   3.846   3.856
 65 A'   25 A"   66 A'   26 A"   67 A'   68 A'   27 A"   28 A"                 
  3.965   4.105   4.413   4.684   6.208   6.228   6.244   6.254
 69 A'   70 A'   71 A'   72 A'   29 A"   30 A"   73 A'   74 A'                 
  6.282   6.287   6.306   6.331   6.545   7.017  13.748  13.911
 31 A"   75 A'   76 A'   77 A'   78 A'   79 A'   32 A"   80 A'                 
 14.026  23.361  66.695  66.710  66.714 163.127
 81 A'   82 A'   83 A'   84 A'   85 A'   86 A'                                 
 --------------------------------------------------------------

          Ground-State Mulliken Net Atomic Charges

     Atom                 Charge (a.u.)
  ----------------------------------------
      1 C                    -0.058822
      2 P                     0.399495
      3 F                    -0.124351
      4 F                    -0.104638
      5 F                    -0.111683
  ----------------------------------------
  Sum of atomic charges =     0.000000

 -----------------------------------------------------------------
                    Cartesian Multipole Moments
 -----------------------------------------------------------------
    Charge (ESU x 10^10)
                 0.0000
    Dipole Moment (Debye)
         X      -0.6698      Y       1.0295      Z      -0.0000
       Tot       1.2282
    Quadrupole Moments (Debye-Ang)
        XX     -36.3736     XY      -0.8322     YY     -35.5007
        XZ       0.0000     YZ       0.0000     ZZ     -32.1864
    Octopole Moments (Debye-Ang^2)
       XXX       3.8496    XXY      -2.2075    XYY       0.3360
       YYY      -8.7436    XXZ      -0.0000    XYZ       0.0000
       YYZ      -0.0000    XZZ       0.6122    YZZ      -3.5098
       ZZZ       0.0000
    Hexadecapole Moments (Debye-Ang^3)
      XXXX    -334.6396   XXXY       3.6597   XXYY     -81.4236
      XYYY      15.2829   YYYY    -166.6057   XXXZ      -0.0000
      XXYZ      -0.0000   XYYZ       0.0000   YYYZ       0.0000
      XXZZ     -57.1319   XYZZ       3.3942   YYZZ     -32.7304
      XZZZ       0.0000   YZZZ       0.0000   ZZZZ     -33.2747
 -----------------------------------------------------------------
 Calculating analytic gradient of the SCF energy
 Gradient of SCF Energy
            1           2           3           4           5
    1  -0.1180109   0.0519163   0.0178517   0.0607124  -0.0124694
    2   0.0929487  -0.1021076   0.0354697   0.0473470  -0.0736578
    3   0.0000000  -0.0000000   0.0000000  -0.0000000   0.0000000
 Max gradient component =       1.180E-01
 RMS gradient           =       5.702E-02
 Gradient time:  CPU 2.69 s  wall 1.31 s
 Geometry Optimization Parameters
   NAtoms,    NIC,     NZ,  NCons,   NDum,   NFix, NCnnct, MaxDiis
        5      20       5       0       0       0       0       0

 Cartesian Hessian Update
 Hessian Updated using BFGS Update


** GEOMETRY OPTIMIZATION IN DELOCALIZED INTERNAL COORDINATES **
   Searching for a Minimum

   Optimization Cycle:   2

                       Coordinates (Angstroms)
     ATOM                X               Y               Z
      1  C         0.6543544728   -0.0585956109    0.0000000000
      2  P        -0.7071566123    0.7225584132    0.0000000000
      3  F        -1.9260603928   -0.2539208693    0.0000000000
      4  F         1.9096632961    0.6760114046    0.0000000000
      5  F         0.7393680639   -1.5274435332    0.0000000000
   Point Group: cs    Number of degrees of freedom:     7


   Energy is   -679.041306029

 Hessian Updated using BFGS Update

  6 Hessian modes will be used to form the next step
  Hessian Eigenvalues:
     0.161014    0.252980    0.268780    0.291912    0.634185    0.821392

 Minimum Search - Taking Simple RFO Step
 Searching for Lamda that Minimizes Along All modes
 Value Taken    Lamda =  -0.08222976
 Calculated Step too Large.  Step scaled by  0.534292
 Step Taken.  Stepsize is  0.300000

                             Maximum     Tolerance    Cnvgd?
         Gradient           0.100134      0.000300      NO
         Displacement       0.189539      0.001200      NO
         Energy change     -0.056601      0.000001      NO


 New Cartesian Coordinates Obtained by Inverse Iteration

 Displacement from previous Coordinates is:  0.323393
 ----------------------------------------------------------------
             Standard Nuclear Orientation (Angstroms)
    I     Atom           X                Y                Z
 ----------------------------------------------------------------
    1      C       0.6550860380    -0.0641595893     0.0000000000
    2      P      -0.7217027799     0.7804269675     0.0000000000
    3      F      -1.8870940089    -0.2953744047     0.0000000000
    4      F       1.8589628472     0.5726687006     0.0000000000
    5      F       0.7649167314    -1.4349518697     0.0000000000
 ----------------------------------------------------------------
 Molecular Point Group                 Cs    NOp =  2
 Largest Abelian Subgroup              Cs    NOp =  2
 Nuclear Repulsion Energy =   226.5978911493 hartrees
 There are       24 alpha and       24 beta electrons
 Applying Cartesian multipole field
    Component          Value
    ---------          -----
     (2,0,0)        1.00000E-11
     (0,2,0)        2.00000E-11
     (0,0,2)       -3.00000E-11
 Nucleus-field energy     =     0.0000000051 hartrees
 Requested basis set is 6-311++G(d,p)
 There are 37 shells and 118 basis functions
 A cutoff of  1.0D-11 yielded    632 shell pairs
 There are      6698 function pairs (      7277 Cartesian)
 Smallest overlap matrix eigenvalue = 9.65E-04
 Guess MOs from SCF MO coefficient file

 -----------------------------------------------------------------------
  General SCF calculation program by
  Eric Jon Sundstrom, Paul Horn, Yuezhi Mao, Dmitri Zuev, Alec White,
  David Stuck, Shaama M.S., Shane Yost, Joonho Lee, David Small,
  Daniel Levine, Susi Lehtola, Hugh Burton, Evgeny Epifanovsky
 -----------------------------------------------------------------------
 Exchange:     0.2000 Hartree-Fock + 0.0800 Slater + 0.7200 B88
 Correlation:  0.1900 VWN1RPA + 0.8100 LYP
 Using SG-1 standard quadrature grid
 using 4 threads for integral computing
 -------------------------------------------------------
 OpenMP Integral computing Module                
 Release: version 2.0, May 2017, Q-Chem Inc. Pleasanton 
 -------------------------------------------------------
 -------------------------------------------------------
 OpenMP BLAS3 based DFT computing Module                
 Release: version 1.0, May 2013, Q-Chem Inc. Pittsburgh 
 -------------------------------------------------------
 A restricted SCF calculation will be
 performed using DIIS
 SCF converges when DIIS error is below 1.0e-08
 ---------------------------------------
  Cycle       Energy         DIIS error
 ---------------------------------------
    1    -679.0625339209      2.42e-03  
    2    -679.0743318293      6.38e-04  
    3    -679.0735750988      8.89e-04  
    4    -679.0749643007      1.97e-04  
    5    -679.0750142708      8.51e-05  
    6    -679.0750234275      1.13e-05  
    7    -679.0750235675      3.90e-06  
    8    -679.0750235830      2.06e-06  
    9    -679.0750235877      2.45e-07  
   10    -679.0750235877      2.82e-08  
   11    -679.0750235878      5.64e-09  Convergence criterion met
 ---------------------------------------
 SCF time:   CPU 8.89s  wall 5.00s 
 SCF   energy in the final basis set =     -679.0750235878
 Total energy in the final basis set =     -679.0750235878

 --------------------------------------------------------------
             Orbital Energies (a.u.) and Symmetries
 --------------------------------------------------------------

 Alpha MOs, Restricted
 -- Occupied --                  
-77.131 -24.754 -24.745 -24.721 -10.373  -6.627  -4.791  -4.785
  1 A'    2 A'    3 A'    4 A'    5 A'    6 A'    7 A'    1 A"                 
 -4.784  -1.302  -1.256  -1.251  -0.781  -0.654  -0.603  -0.572
  8 A'    9 A'   10 A'   11 A'   12 A'   13 A'   14 A'   15 A'                 
 -0.544  -0.492  -0.492  -0.478  -0.477  -0.461  -0.345  -0.289
  2 A"    3 A"   16 A'   17 A'    4 A"   18 A'   19 A'    5 A"                 
 -- Virtual --                   
 -0.076  -0.064  -0.009   0.029   0.039   0.047   0.053   0.073
  6 A"   20 A'   21 A'   22 A'    7 A"   23 A'   24 A'   25 A'                 
  0.085   0.088   0.122   0.146   0.174   0.189   0.213   0.243
  8 A"   26 A'   27 A'   28 A'   29 A'    9 A"   30 A'   31 A'                 
  0.247   0.268   0.272   0.290   0.306   0.309   0.328   0.337
 32 A'   10 A"   11 A"   33 A'   12 A"   34 A'   35 A'   36 A'                 
  0.348   0.357   0.401   0.419   0.503   0.575   0.588   0.640
 37 A'   38 A'   39 A'   40 A'   13 A"   41 A'   42 A'   43 A'                 
  0.648   0.689   0.801   0.858   0.965   0.989   1.152   1.271
 14 A"   15 A"   44 A'   45 A'   46 A'   47 A'   16 A"   48 A'                 
  1.281   1.322   1.332   1.341   1.351   1.385   1.399   1.412
 17 A"   18 A"   49 A'   50 A'   51 A'   52 A'   53 A'   19 A"                 
  1.457   1.535   1.605   1.660   1.675   1.770   1.818   1.882
 20 A"   21 A"   54 A'   55 A'   56 A'   57 A'   58 A'   59 A'                 
  1.896   1.971   2.588   2.884   3.077   3.715   3.724   3.728
 60 A'   61 A'   22 A"   62 A'   63 A'   23 A"   64 A'   24 A"                 
  3.734   3.743   3.745   3.770   3.772   3.847   3.910   3.917
 25 A"   65 A'   66 A'   26 A"   67 A'   68 A'   27 A"   28 A"                 
  4.085   4.109   4.468   4.822   6.206   6.238   6.242   6.263
 69 A'   70 A'   71 A'   72 A'   29 A"   30 A"   73 A'   31 A"                 
  6.267   6.289   6.313   6.360   6.709   7.004  13.760  13.908
 74 A'   75 A'   76 A'   77 A'   78 A'   79 A'   32 A"   80 A'                 
 14.005  23.410  66.690  66.701  66.728 163.104
 81 A'   82 A'   83 A'   84 A'   85 A'   86 A'                                 

 Beta MOs, Restricted
 -- Occupied --                  
-77.131 -24.754 -24.745 -24.721 -10.373  -6.627  -4.791  -4.785
  1 A'    2 A'    3 A'    4 A'    5 A'    6 A'    7 A'    1 A"                 
 -4.784  -1.302  -1.256  -1.251  -0.781  -0.654  -0.603  -0.572
  8 A'    9 A'   10 A'   11 A'   12 A'   13 A'   14 A'   15 A'                 
 -0.544  -0.492  -0.492  -0.478  -0.477  -0.461  -0.345  -0.289
  2 A"    3 A"   16 A'   17 A'    4 A"   18 A'   19 A'    5 A"                 
 -- Virtual --                   
 -0.076  -0.064  -0.009   0.029   0.039   0.047   0.053   0.073
  6 A"   20 A'   21 A'   22 A'    7 A"   23 A'   24 A'   25 A'                 
  0.085   0.088   0.122   0.146   0.174   0.189   0.213   0.243
  8 A"   26 A'   27 A'   28 A'   29 A'    9 A"   30 A'   31 A'                 
  0.247   0.268   0.272   0.290   0.306   0.309   0.328   0.337
 32 A'   10 A"   11 A"   33 A'   12 A"   34 A'   35 A'   36 A'                 
  0.348   0.357   0.401   0.419   0.503   0.575   0.588   0.640
 37 A'   38 A'   39 A'   40 A'   13 A"   41 A'   42 A'   43 A'                 
  0.648   0.689   0.801   0.858   0.965   0.989   1.152   1.271
 14 A"   15 A"   44 A'   45 A'   46 A'   47 A'   16 A"   48 A'                 
  1.281   1.322   1.332   1.341   1.351   1.385   1.399   1.412
 17 A"   18 A"   49 A'   50 A'   51 A'   52 A'   53 A'   19 A"                 
  1.457   1.535   1.605   1.660   1.675   1.770   1.818   1.882
 20 A"   21 A"   54 A'   55 A'   56 A'   57 A'   58 A'   59 A'                 
  1.896   1.971   2.588   2.884   3.077   3.715   3.724   3.728
 60 A'   61 A'   22 A"   62 A'   63 A'   23 A"   64 A'   24 A"                 
  3.734   3.743   3.745   3.770   3.772   3.847   3.910   3.917
 25 A"   65 A'   66 A'   26 A"   67 A'   68 A'   27 A"   28 A"                 
  4.085   4.109   4.468   4.822   6.206   6.238   6.242   6.263
 69 A'   70 A'   71 A'   72 A'   29 A"   30 A"   73 A'   31 A"                 
  6.267   6.289   6.313   6.360   6.709   7.004  13.760  13.908
 74 A'   75 A'   76 A'   77 A'   78 A'   79 A'   32 A"   80 A'                 
 14.005  23.410  66.690  66.701  66.728 163.104
 81 A'   82 A'   83 A'   84 A'   85 A'   86 A'                                 
 --------------------------------------------------------------

          Ground-State Mulliken Net Atomic Charges

     Atom                 Charge (a.u.)
  ----------------------------------------
      1 C                    -0.062788
      2 P                     0.365774
      3 F                    -0.162412
      4 F                    -0.073795
      5 F                    -0.066779
  ----------------------------------------
  Sum of atomic charges =     0.000000

 -----------------------------------------------------------------
                    Cartesian Multipole Moments
 -----------------------------------------------------------------
    Charge (ESU x 10^10)
                 0.0000
    Dipole Moment (Debye)
         X      -0.0065      Y       0.9725      Z       0.0000
       Tot       0.9725
    Quadrupole Moments (Debye-Ang)
        XX     -36.1326     XY      -1.0143     YY     -34.7392
        XZ       0.0000     YZ       0.0000     ZZ     -32.3833
    Octopole Moments (Debye-Ang^2)
       XXX       6.5164    XXY      -2.0728    XYY       1.4981
       YYY     -10.9218    XXZ       0.0000    XYZ       0.0000
       YYZ      -0.0000    XZZ       1.5580    YZZ      -4.3782
       ZZZ      -0.0000
    Hexadecapole Moments (Debye-Ang^3)
      XXXX    -325.5737   XXXY       7.0965   XXYY     -78.4768
      XYYY      18.5542   YYYY    -159.4613   XXXZ       0.0000
      XXYZ       0.0000   XYYZ       0.0000   YYYZ       0.0000
      XXZZ     -55.8909   XYZZ       4.7489   YYZZ     -32.0085
      XZZZ      -0.0000   YZZZ       0.0000   ZZZZ     -34.4545
 -----------------------------------------------------------------
 Calculating analytic gradient of the SCF energy
 Gradient of SCF Energy
            1           2           3           4           5
    1  -0.0562540   0.0274198   0.0128228   0.0226369  -0.0066256
    2   0.0558930  -0.0620996   0.0237847   0.0194437  -0.0370218
    3  -0.0000000   0.0000000  -0.0000000   0.0000000  -0.0000000
 Max gradient component =       6.210E-02
 RMS gradient           =       3.048E-02
 Gradient time:  CPU 2.79 s  wall 1.41 s
 Geometry Optimization Parameters
   NAtoms,    NIC,     NZ,  NCons,   NDum,   NFix, NCnnct, MaxDiis
        5      20       5       0       0       0       0       0

 Cartesian Hessian Update
 Hessian Updated using BFGS Update


** GEOMETRY OPTIMIZATION IN DELOCALIZED INTERNAL COORDINATES **
   Searching for a Minimum

   Optimization Cycle:   3

                       Coordinates (Angstroms)
     ATOM                X               Y               Z
      1  C         0.6550860380   -0.0641595893    0.0000000000
      2  P        -0.7217027799    0.7804269675    0.0000000000
      3  F        -1.8870940089   -0.2953744047    0.0000000000
      4  F         1.8589628472    0.5726687006    0.0000000000
      5  F         0.7649167314   -1.4349518697    0.0000000000
   Point Group: cs    Number of degrees of freedom:     7


   Energy is   -679.075023588

 Hessian Updated using BFGS Update

  7 Hessian modes will be used to form the next step
  Hessian Eigenvalues:
     0.220557    0.250125    0.256703    0.274987    0.303808    0.618366
     0.786941

 Minimum Search - Taking Simple RFO Step
 Searching for Lamda that Minimizes Along All modes
 Value Taken    Lamda =  -0.02121954
 Step Taken.  Stepsize is  0.277470

                             Maximum     Tolerance    Cnvgd?
         Gradient           0.052294      0.000300      NO
         Displacement       0.161041      0.001200      NO
         Energy change     -0.033718      0.000001      NO


 New Cartesian Coordinates Obtained by Inverse Iteration

 Displacement from previous Coordinates is:  0.306128
 ----------------------------------------------------------------
             Standard Nuclear Orientation (Angstroms)
    I     Atom           X                Y                Z
 ----------------------------------------------------------------
    1      C       0.6505866733    -0.0706504593     0.0000000000
    2      P      -0.7451323705     0.8436498431     0.0000000000
    3      F      -1.8472826624    -0.3450870860     0.0000000000
    4      F       1.8328845640     0.4778580317     0.0000000000
    5      F       0.7791126235    -1.3471605251     0.0000000000
 ----------------------------------------------------------------
 Molecular Point Group                 Cs    NOp =  2
 Largest Abelian Subgroup              Cs    NOp =  2
 Nuclear Repulsion Energy =   229.3398105489 hartrees
 There are       24 alpha and       24 beta electrons
 Applying Cartesian multipole field
    Component          Value
    ---------          -----
     (2,0,0)        1.00000E-11
     (0,2,0)        2.00000E-11
     (0,0,2)       -3.00000E-11
 Nucleus-field energy     =     0.0000000049 hartrees
 Requested basis set is 6-311++G(d,p)
 There are 37 shells and 118 basis functions
 A cutoff of  1.0D-11 yielded    632 shell pairs
 There are      6698 function pairs (      7277 Cartesian)
 Smallest overlap matrix eigenvalue = 9.57E-04
 Guess MOs from SCF MO coefficient file

 -----------------------------------------------------------------------
  General SCF calculation program by
  Eric Jon Sundstrom, Paul Horn, Yuezhi Mao, Dmitri Zuev, Alec White,
  David Stuck, Shaama M.S., Shane Yost, Joonho Lee, David Small,
  Daniel Levine, Susi Lehtola, Hugh Burton, Evgeny Epifanovsky
 -----------------------------------------------------------------------
 Exchange:     0.2000 Hartree-Fock + 0.0800 Slater + 0.7200 B88
 Correlation:  0.1900 VWN1RPA + 0.8100 LYP
 Using SG-1 standard quadrature grid
 using 4 threads for integral computing
 -------------------------------------------------------
 OpenMP Integral computing Module                
 Release: version 2.0, May 2017, Q-Chem Inc. Pleasanton 
 -------------------------------------------------------
 -------------------------------------------------------
 OpenMP BLAS3 based DFT computing Module                
 Release: version 1.0, May 2013, Q-Chem Inc. Pittsburgh 
 -------------------------------------------------------
 A restricted SCF calculation will be
 performed using DIIS
 SCF converges when DIIS error is below 1.0e-08
 ---------------------------------------
  Cycle       Energy         DIIS error
 ---------------------------------------
    1    -679.0702608560      2.48e-03  
    2    -679.0823146974      7.05e-04  
    3    -679.0812840333      1.00e-03  
    4    -679.0830993557      2.22e-04  
    5    -679.0831595812      1.05e-04  
    6    -679.0831742843      1.29e-05  
    7    -679.0831744886      6.12e-06  
    8    -679.0831745254      2.10e-06  
    9    -679.0831745312      3.49e-07  
   10    -679.0831745313      1.48e-07  
   11    -679.0831745313      3.18e-08  
   12    -679.0831745314      4.35e-09  Convergence criterion met
 ---------------------------------------
 SCF time:   CPU 9.77s  wall 6.00s 
 SCF   energy in the final basis set =     -679.0831745314
 Total energy in the final basis set =     -679.0831745314

 --------------------------------------------------------------
             Orbital Energies (a.u.) and Symmetries
 --------------------------------------------------------------

 Alpha MOs, Restricted
 -- Occupied --                  
-77.125 -24.760 -24.757 -24.702 -10.376  -6.619  -4.783  -4.776
  1 A'    2 A'    3 A'    4 A'    5 A'    6 A'    7 A'    8 A'                 
 -4.776  -1.351  -1.282  -1.227  -0.770  -0.672  -0.626  -0.574
  1 A"    9 A'   10 A'   11 A'   12 A'   13 A'   14 A'    2 A"                 
 -0.569  -0.492  -0.486  -0.481  -0.472  -0.458  -0.347  -0.272
 15 A'    3 A"   16 A'   17 A'    4 A"   18 A'   19 A'    5 A"                 
 -- Virtual --                   
 -0.071  -0.058  -0.004   0.030   0.040   0.051   0.059   0.071
  6 A"   20 A'   21 A'   22 A'    7 A"   23 A'   24 A'   25 A'                 
  0.082   0.104   0.123   0.165   0.191   0.200   0.232   0.243
  8 A"   26 A'   27 A'   28 A'    9 A"   29 A'   30 A'   31 A'                 
  0.250   0.270   0.275   0.288   0.302   0.303   0.328   0.337
 32 A'   10 A"   11 A"   33 A'   12 A"   34 A'   35 A'   36 A'                 
  0.356   0.368   0.399   0.421   0.490   0.578   0.594   0.657
 37 A'   38 A'   39 A'   40 A'   13 A"   41 A'   42 A'   43 A'                 
  0.657   0.708   0.802   0.867   0.945   0.948   1.176   1.230
 14 A"   15 A"   44 A'   45 A'   46 A'   47 A'   16 A"   48 A'                 
  1.287   1.307   1.325   1.344   1.358   1.381   1.391   1.415
 17 A"   18 A"   49 A'   50 A'   51 A'   52 A'   19 A"   53 A'                 
  1.432   1.540   1.633   1.670   1.674   1.768   1.778   1.877
 20 A"   21 A"   54 A'   55 A'   56 A'   57 A'   58 A'   59 A'                 
  1.930   2.000   2.581   3.008   3.094   3.698   3.711   3.718
 60 A'   61 A'   22 A"   62 A'   63 A'   23 A"   24 A"   64 A'                 
  3.735   3.753   3.765   3.782   3.785   3.847   3.955   4.000
 65 A'   25 A"   66 A'   26 A"   67 A'   68 A'   27 A"   28 A"                 
  4.082   4.230   4.487   4.877   6.199   6.242   6.254   6.270
 69 A'   70 A'   71 A'   72 A'   29 A"   30 A"   31 A"   73 A'                 
  6.284   6.298   6.310   6.410   6.815   6.982  13.769  13.896
 74 A'   75 A'   76 A'   77 A'   78 A'   79 A'   32 A"   80 A'                 
 13.983  23.506  66.685  66.698  66.743 163.070
 81 A'   82 A'   83 A'   84 A'   85 A'   86 A'                                 

 Beta MOs, Restricted
 -- Occupied --                  
-77.125 -24.760 -24.757 -24.702 -10.376  -6.619  -4.783  -4.776
  1 A'    2 A'    3 A'    4 A'    5 A'    6 A'    7 A'    8 A'                 
 -4.776  -1.351  -1.282  -1.227  -0.770  -0.672  -0.626  -0.574
  1 A"    9 A'   10 A'   11 A'   12 A'   13 A'   14 A'    2 A"                 
 -0.569  -0.492  -0.486  -0.481  -0.472  -0.458  -0.347  -0.272
 15 A'    3 A"   16 A'   17 A'    4 A"   18 A'   19 A'    5 A"                 
 -- Virtual --                   
 -0.071  -0.058  -0.004   0.030   0.040   0.051   0.059   0.071
  6 A"   20 A'   21 A'   22 A'    7 A"   23 A'   24 A'   25 A'                 
  0.082   0.104   0.123   0.165   0.191   0.200   0.232   0.243
  8 A"   26 A'   27 A'   28 A'    9 A"   29 A'   30 A'   31 A'                 
  0.250   0.270   0.275   0.288   0.302   0.303   0.328   0.337
 32 A'   10 A"   11 A"   33 A'   12 A"   34 A'   35 A'   36 A'                 
  0.356   0.368   0.399   0.421   0.490   0.578   0.594   0.657
 37 A'   38 A'   39 A'   40 A'   13 A"   41 A'   42 A'   43 A'                 
  0.657   0.708   0.802   0.867   0.945   0.948   1.176   1.230
 14 A"   15 A"   44 A'   45 A'   46 A'   47 A'   16 A"   48 A'                 
  1.287   1.307   1.325   1.344   1.358   1.381   1.391   1.415
 17 A"   18 A"   49 A'   50 A'   51 A'   52 A'   19 A"   53 A'                 
  1.432   1.540   1.633   1.670   1.674   1.768   1.778   1.877
 20 A"   21 A"   54 A'   55 A'   56 A'   57 A'   58 A'   59 A'                 
  1.930   2.000   2.581   3.008   3.094   3.698   3.711   3.718
 60 A'   61 A'   22 A"   62 A'   63 A'   23 A"   24 A"   64 A'                 
  3.735   3.753   3.765   3.782   3.785   3.847   3.955   4.000
 65 A'   25 A"   66 A'   26 A"   67 A'   68 A'   27 A"   28 A"                 
  4.082   4.230   4.487   4.877   6.199   6.242   6.254   6.270
 69 A'   70 A'   71 A'   72 A'   29 A"   30 A"   31 A"   73 A'                 
  6.284   6.298   6.310   6.410   6.815   6.982  13.769  13.896
 74 A'   75 A'   76 A'   77 A'   78 A'   79 A'   32 A"   80 A'                 
 13.983  23.506  66.685  66.698  66.743 163.070
 81 A'   82 A'   83 A'   84 A'   85 A'   86 A'                                 
 --------------------------------------------------------------

          Ground-State Mulliken Net Atomic Charges

     Atom                 Charge (a.u.)
  ----------------------------------------
      1 C                    -0.071704
      2 P                     0.333774
      3 F                    -0.202771
      4 F                    -0.053482
      5 F                    -0.005817
  ----------------------------------------
  Sum of atomic charges =     0.000000

 -----------------------------------------------------------------
                    Cartesian Multipole Moments
 -----------------------------------------------------------------
    Charge (ESU x 10^10)
                 0.0000
    Dipole Moment (Debye)
         X       0.5983      Y       0.8617      Z      -0.0000
       Tot       1.0491
    Quadrupole Moments (Debye-Ang)
        XX     -36.0872     XY      -1.4023     YY     -33.9890
        XZ      -0.0000     YZ      -0.0000     ZZ     -32.6761
    Octopole Moments (Debye-Ang^2)
       XXX       8.8563    XXY      -2.1128    XYY       2.6304
       YYY     -13.1178    XXZ       0.0000    XYZ      -0.0000
       YYZ      -0.0000    XZZ       2.5919    YZZ      -5.4395
       ZZZ      -0.0000
    Hexadecapole Moments (Debye-Ang^3)
      XXXX    -320.8255   XXXY       9.2946   XXYY     -76.7829
      XYYY      20.9114   YYYY    -155.3748   XXXZ       0.0000
      XXYZ       0.0000   XYYZ       0.0000   YYYZ      -0.0000
      XXZZ     -55.4568   XYZZ       5.9024   YYZZ     -32.0298
      XZZZ      -0.0000   YZZZ      -0.0000   ZZZZ     -35.9764
 -----------------------------------------------------------------
 Calculating analytic gradient of the SCF energy
 Gradient of SCF Energy
            1           2           3           4           5
    1   0.0018567   0.0076032   0.0073114  -0.0197921   0.0030207
    2  -0.0064177  -0.0209258   0.0095839  -0.0166840   0.0344436
    3   0.0000000  -0.0000000   0.0000000   0.0000000  -0.0000000
 Max gradient component =       3.444E-02
 RMS gradient           =       1.304E-02
 Gradient time:  CPU 2.75 s  wall 1.56 s
 Geometry Optimization Parameters
   NAtoms,    NIC,     NZ,  NCons,   NDum,   NFix, NCnnct, MaxDiis
        5      20       5       0       0       0       0       0

 Cartesian Hessian Update
 Hessian Updated using BFGS Update


** GEOMETRY OPTIMIZATION IN DELOCALIZED INTERNAL COORDINATES **
   Searching for a Minimum

   Optimization Cycle:   4

                       Coordinates (Angstroms)
     ATOM                X               Y               Z
      1  C         0.6505866733   -0.0706504593    0.0000000000
      2  P        -0.7451323705    0.8436498431    0.0000000000
      3  F        -1.8472826624   -0.3450870860    0.0000000000
      4  F         1.8328845640    0.4778580317    0.0000000000
      5  F         0.7791126235   -1.3471605251    0.0000000000
   Point Group: cs    Number of degrees of freedom:     7


   Energy is   -679.083174531

 Hessian Updated using BFGS Update

  7 Hessian modes will be used to form the next step
  Hessian Eigenvalues:
     0.240371    0.250472    0.253814    0.298079    0.401844    0.603173
     0.746079

 Minimum Search - Taking Simple RFO Step
 Searching for Lamda that Minimizes Along All modes
 Value Taken    Lamda =  -0.00443073
 Step Taken.  Stepsize is  0.091996

                             Maximum     Tolerance    Cnvgd?
         Gradient           0.042452      0.000300      NO
         Displacement       0.077807      0.001200      NO
         Energy change     -0.008151      0.000001      NO


 New Cartesian Coordinates Obtained by Inverse Iteration

 Displacement from previous Coordinates is:  0.096710
 ----------------------------------------------------------------
             Standard Nuclear Orientation (Angstroms)
    I     Atom           X                Y                Z
 ----------------------------------------------------------------
    1      C       0.6496259283    -0.0683110226     0.0000000000
    2      P      -0.7499689465     0.8582260495     0.0000000000
    3      F      -1.8413942529    -0.3521887642     0.0000000000
    4      F       1.8483215939     0.5026504280     0.0000000000
    5      F       0.7635845050    -1.3817668863     0.0000000000
 ----------------------------------------------------------------
 Molecular Point Group                 Cs    NOp =  2
 Largest Abelian Subgroup              Cs    NOp =  2
 Nuclear Repulsion Energy =   226.8003843809 hartrees
 There are       24 alpha and       24 beta electrons
 Applying Cartesian multipole field
    Component          Value
    ---------          -----
     (2,0,0)        1.00000E-11
     (0,2,0)        2.00000E-11
     (0,0,2)       -3.00000E-11
 Nucleus-field energy     =     0.0000000050 hartrees
 Requested basis set is 6-311++G(d,p)
 There are 37 shells and 118 basis functions
 A cutoff of  1.0D-11 yielded    632 shell pairs
 There are      6698 function pairs (      7277 Cartesian)
 Smallest overlap matrix eigenvalue = 9.88E-04
 Guess MOs from SCF MO coefficient file

 -----------------------------------------------------------------------
  General SCF calculation program by
  Eric Jon Sundstrom, Paul Horn, Yuezhi Mao, Dmitri Zuev, Alec White,
  David Stuck, Shaama M.S., Shane Yost, Joonho Lee, David Small,
  Daniel Levine, Susi Lehtola, Hugh Burton, Evgeny Epifanovsky
 -----------------------------------------------------------------------
 Exchange:     0.2000 Hartree-Fock + 0.0800 Slater + 0.7200 B88
 Correlation:  0.1900 VWN1RPA + 0.8100 LYP
 Using SG-1 standard quadrature grid
 using 4 threads for integral computing
 -------------------------------------------------------
 OpenMP Integral computing Module                
 Release: version 2.0, May 2017, Q-Chem Inc. Pleasanton 
 -------------------------------------------------------
 -------------------------------------------------------
 OpenMP BLAS3 based DFT computing Module                
 Release: version 1.0, May 2013, Q-Chem Inc. Pittsburgh 
 -------------------------------------------------------
 A restricted SCF calculation will be
 performed using DIIS
 SCF converges when DIIS error is below 1.0e-08
 ---------------------------------------
  Cycle       Energy         DIIS error
 ---------------------------------------
    1    -679.0840449620      8.95e-04  
    2    -679.0851558525      3.46e-04  
    3    -679.0849961788      4.25e-04  
    4    -679.0853199380      9.19e-05  
    5    -679.0853359648      3.42e-05  
    6    -679.0853370967      5.34e-06  
    7    -679.0853371227      2.17e-06  
    8    -679.0853371269      1.05e-06  
    9    -679.0853371283      9.40e-08  
   10    -679.0853371283      3.17e-08  
   11    -679.0853371283      1.10e-08  
   12    -679.0853371283      1.12e-09  Convergence criterion met
 ---------------------------------------
 SCF time:   CPU 9.73s  wall 5.00s 
 SCF   energy in the final basis set =     -679.0853371283
 Total energy in the final basis set =     -679.0853371283

 --------------------------------------------------------------
             Orbital Energies (a.u.) and Symmetries
 --------------------------------------------------------------

 Alpha MOs, Restricted
 -- Occupied --                  
-77.131 -24.756 -24.756 -24.703 -10.379  -6.625  -4.789  -4.782
  1 A'    2 A'    3 A'    4 A'    5 A'    6 A'    7 A'    1 A"                 
 -4.782  -1.331  -1.272  -1.226  -0.768  -0.664  -0.616  -0.563
  8 A'    9 A'   10 A'   11 A'   12 A'   13 A'   14 A'   15 A'                 
 -0.561  -0.487  -0.482  -0.479  -0.471  -0.457  -0.352  -0.276
  2 A"    3 A"   16 A'   17 A'    4 A"   18 A'   19 A'    5 A"                 
 -- Virtual --                   
 -0.079  -0.063  -0.006   0.028   0.040   0.048   0.057   0.070
  6 A"   20 A'   21 A'   22 A'    7 A"   23 A'   24 A'   25 A'                 
  0.083   0.098   0.121   0.156   0.190   0.191   0.220   0.242
  8 A"   26 A'   27 A'   28 A'   29 A'    9 A"   30 A'   31 A'                 
  0.248   0.269   0.275   0.286   0.302   0.303   0.325   0.334
 32 A'   10 A"   11 A"   33 A'   12 A"   34 A'   35 A'   36 A'                 
  0.356   0.359   0.396   0.419   0.490   0.570   0.584   0.652
 37 A'   38 A'   39 A'   40 A'   13 A"   41 A'   42 A'   14 A"                 
  0.653   0.702   0.802   0.863   0.934   0.941   1.166   1.244
 43 A'   15 A"   44 A'   45 A'   46 A'   47 A'   16 A"   48 A'                 
  1.287   1.307   1.331   1.352   1.361   1.382   1.397   1.410
 17 A"   18 A"   49 A'   50 A'   51 A'   52 A'   19 A"   53 A'                 
  1.432   1.538   1.628   1.661   1.666   1.770   1.779   1.879
 20 A"   21 A"   54 A'   55 A'   56 A'   57 A'   58 A'   59 A'                 
  1.909   1.983   2.579   2.956   3.053   3.705   3.716   3.719
 60 A'   61 A'   22 A"   62 A'   63 A'   23 A"   24 A"   64 A'                 
  3.736   3.754   3.765   3.781   3.785   3.842   3.935   3.964
 65 A'   25 A"   66 A'   26 A"   67 A'   68 A'   27 A"   28 A"                 
  4.072   4.172   4.469   4.861   6.202   6.248   6.255   6.257
 69 A'   70 A'   71 A'   72 A'   29 A"   30 A"   31 A"   73 A'                 
  6.284   6.293   6.315   6.384   6.774   6.967  13.763  13.885
 74 A'   75 A'   76 A'   77 A'   78 A'   79 A'   32 A"   80 A'                 
 13.966  23.449  66.690  66.692  66.741 163.054
 81 A'   82 A'   83 A'   84 A'   85 A'   86 A'                                 

 Beta MOs, Restricted
 -- Occupied --                  
-77.131 -24.756 -24.756 -24.703 -10.379  -6.625  -4.789  -4.782
  1 A'    2 A'    3 A'    4 A'    5 A'    6 A'    7 A'    1 A"                 
 -4.782  -1.331  -1.272  -1.226  -0.768  -0.664  -0.616  -0.563
  8 A'    9 A'   10 A'   11 A'   12 A'   13 A'   14 A'   15 A'                 
 -0.561  -0.487  -0.482  -0.479  -0.471  -0.457  -0.352  -0.276
  2 A"    3 A"   16 A'   17 A'    4 A"   18 A'   19 A'    5 A"                 
 -- Virtual --                   
 -0.079  -0.063  -0.006   0.028   0.040   0.048   0.057   0.070
  6 A"   20 A'   21 A'   22 A'    7 A"   23 A'   24 A'   25 A'                 
  0.083   0.098   0.121   0.156   0.190   0.191   0.220   0.242
  8 A"   26 A'   27 A'   28 A'   29 A'    9 A"   30 A'   31 A'                 
  0.248   0.269   0.275   0.286   0.302   0.303   0.325   0.334
 32 A'   10 A"   11 A"   33 A'   12 A"   34 A'   35 A'   36 A'                 
  0.356   0.359   0.396   0.419   0.490   0.570   0.584   0.652
 37 A'   38 A'   39 A'   40 A'   13 A"   41 A'   42 A'   14 A"                 
  0.653   0.702   0.802   0.863   0.934   0.941   1.166   1.244
 43 A'   15 A"   44 A'   45 A'   46 A'   47 A'   16 A"   48 A'                 
  1.287   1.307   1.331   1.352   1.361   1.382   1.397   1.410
 17 A"   18 A"   49 A'   50 A'   51 A'   52 A'   19 A"   53 A'                 
  1.432   1.538   1.628   1.661   1.666   1.770   1.779   1.879
 20 A"   21 A"   54 A'   55 A'   56 A'   57 A'   58 A'   59 A'                 
  1.909   1.983   2.579   2.956   3.053   3.705   3.716   3.719
 60 A'   61 A'   22 A"   62 A'   63 A'   23 A"   24 A"   64 A'                 
  3.736   3.754   3.765   3.781   3.785   3.842   3.935   3.964
 65 A'   25 A"   66 A'   26 A"   67 A'   68 A'   27 A"   28 A"                 
  4.072   4.172   4.469   4.861   6.202   6.248   6.255   6.257
 69 A'   70 A'   71 A'   72 A'   29 A"   30 A"   31 A"   73 A'                 
  6.284   6.293   6.315   6.384   6.774   6.967  13.763  13.885
 74 A'   75 A'   76 A'   77 A'   78 A'   79 A'   32 A"   80 A'                 
 13.966  23.449  66.690  66.692  66.741 163.054
 81 A'   82 A'   83 A'   84 A'   85 A'   86 A'                                 
 --------------------------------------------------------------

          Ground-State Mulliken Net Atomic Charges

     Atom                 Charge (a.u.)
  ----------------------------------------
      1 C                    -0.058836
      2 P                     0.355071
      3 F                    -0.207159
      4 F                    -0.062527
      5 F                    -0.026549
  ----------------------------------------
  Sum of atomic charges =     0.000000

 -----------------------------------------------------------------
                    Cartesian Multipole Moments
 -----------------------------------------------------------------
    Charge (ESU x 10^10)
                 0.0000
    Dipole Moment (Debye)
         X       0.4298      Y       1.0999      Z       0.0000
       Tot       1.1808
    Quadrupole Moments (Debye-Ang)
        XX     -36.2230     XY      -1.5276     YY     -33.9982
        XZ       0.0000     YZ       0.0000     ZZ     -32.7011
    Octopole Moments (Debye-Ang^2)
       XXX       8.2705    XXY      -2.0351    XYY       2.2862
       YYY     -12.6565    XXZ       0.0000    XYZ      -0.0000
       YYZ       0.0000    XZZ       2.4270    YZZ      -5.3355
       ZZZ       0.0000
    Hexadecapole Moments (Debye-Ang^3)
      XXXX    -322.5530   XXXY       8.6635   XXYY     -77.8889
      XYYY      20.4808   YYYY    -160.4106   XXXZ       0.0000
      XXYZ       0.0000   XYYZ       0.0000   YYYZ       0.0000
      XXZZ     -55.7313   XYZZ       5.7282   YYZZ     -32.8623
      XZZZ       0.0000   YZZZ       0.0000   ZZZZ     -35.8039
 -----------------------------------------------------------------
 Calculating analytic gradient of the SCF energy
 Gradient of SCF Energy
            1           2           3           4           5
    1  -0.0100601   0.0038158   0.0050517   0.0003279   0.0008648
    2   0.0069622  -0.0086139   0.0043372   0.0001661  -0.0028516
    3   0.0000000  -0.0000000   0.0000000  -0.0000000  -0.0000000
 Max gradient component =       1.006E-02
 RMS gradient           =       4.410E-03
 Gradient time:  CPU 2.69 s  wall 1.49 s
 Geometry Optimization Parameters
   NAtoms,    NIC,     NZ,  NCons,   NDum,   NFix, NCnnct, MaxDiis
        5      20       5       0       0       0       0       0

 Cartesian Hessian Update
 Hessian Updated using BFGS Update


** GEOMETRY OPTIMIZATION IN DELOCALIZED INTERNAL COORDINATES **
   Searching for a Minimum

   Optimization Cycle:   5

                       Coordinates (Angstroms)
     ATOM                X               Y               Z
      1  C         0.6496259283   -0.0683110226    0.0000000000
      2  P        -0.7499689465    0.8582260495    0.0000000000
      3  F        -1.8413942529   -0.3521887642    0.0000000000
      4  F         1.8483215939    0.5026504280    0.0000000000
      5  F         0.7635845050   -1.3817668863    0.0000000000
   Point Group: cs    Number of degrees of freedom:     7


   Energy is   -679.085337128

 Hessian Updated using BFGS Update

  7 Hessian modes will be used to form the next step
  Hessian Eigenvalues:
     0.240282    0.250307    0.252615    0.301645    0.455429    0.539313
     0.730447

 Minimum Search - Taking Simple RFO Step
 Searching for Lamda that Minimizes Along All modes
 Value Taken    Lamda =  -0.00034080
 Step Taken.  Stepsize is  0.027601

                             Maximum     Tolerance    Cnvgd?
         Gradient           0.006935      0.000300      NO
         Displacement       0.014806      0.001200      NO
         Energy change     -0.002163      0.000001      NO


 New Cartesian Coordinates Obtained by Inverse Iteration

 Displacement from previous Coordinates is:  0.033444
 ----------------------------------------------------------------
             Standard Nuclear Orientation (Angstroms)
    I     Atom           X                Y                Z
 ----------------------------------------------------------------
    1      C       0.6563335111    -0.0701290193     0.0000000000
    2      P      -0.7537169293     0.8597784615     0.0000000000
    3      F      -1.8548827670    -0.3531831637     0.0000000000
    4      F       1.8553995324     0.5021131398     0.0000000000
    5      F       0.7670354806    -1.3799696139     0.0000000000
 ----------------------------------------------------------------
 Molecular Point Group                 Cs    NOp =  2
 Largest Abelian Subgroup              Cs    NOp =  2
 Nuclear Repulsion Energy =   226.0674093099 hartrees
 There are       24 alpha and       24 beta electrons
 Applying Cartesian multipole field
    Component          Value
    ---------          -----
     (2,0,0)        1.00000E-11
     (0,2,0)        2.00000E-11
     (0,0,2)       -3.00000E-11
 Nucleus-field energy     =     0.0000000051 hartrees
 Requested basis set is 6-311++G(d,p)
 There are 37 shells and 118 basis functions
 A cutoff of  1.0D-11 yielded    629 shell pairs
 There are      6686 function pairs (      7265 Cartesian)
 Smallest overlap matrix eigenvalue = 9.98E-04
 Guess MOs from SCF MO coefficient file

 -----------------------------------------------------------------------
  General SCF calculation program by
  Eric Jon Sundstrom, Paul Horn, Yuezhi Mao, Dmitri Zuev, Alec White,
  David Stuck, Shaama M.S., Shane Yost, Joonho Lee, David Small,
  Daniel Levine, Susi Lehtola, Hugh Burton, Evgeny Epifanovsky
 -----------------------------------------------------------------------
 Exchange:     0.2000 Hartree-Fock + 0.0800 Slater + 0.7200 B88
 Correlation:  0.1900 VWN1RPA + 0.8100 LYP
 Using SG-1 standard quadrature grid
 using 4 threads for integral computing
 -------------------------------------------------------
 OpenMP Integral computing Module                
 Release: version 2.0, May 2017, Q-Chem Inc. Pleasanton 
 -------------------------------------------------------
 -------------------------------------------------------
 OpenMP BLAS3 based DFT computing Module                
 Release: version 1.0, May 2013, Q-Chem Inc. Pittsburgh 
 -------------------------------------------------------
 A restricted SCF calculation will be
 performed using DIIS
 SCF converges when DIIS error is below 1.0e-08
 ---------------------------------------
  Cycle       Energy         DIIS error
 ---------------------------------------
    1    -679.0854804631      1.82e-04  
    2    -679.0855309988      1.06e-04  
    3    -679.0855252967      1.14e-04  
    4    -679.0855489909      2.50e-05  
    5    -679.0855498290      9.04e-06  
    6    -679.0855499296      1.22e-06  
    7    -679.0855499311      8.04e-07  
    8    -679.0855499318      1.83e-07  
    9    -679.0855499318      3.04e-08  
   10    -679.0855499318      1.94e-08  
   11    -679.0855499318      1.55e-09  Convergence criterion met
 ---------------------------------------
 SCF time:   CPU 8.86s  wall 4.00s 
 SCF   energy in the final basis set =     -679.0855499318
 Total energy in the final basis set =     -679.0855499318

 --------------------------------------------------------------
             Orbital Energies (a.u.) and Symmetries
 --------------------------------------------------------------

 Alpha MOs, Restricted
 -- Occupied --                  
-77.132 -24.758 -24.757 -24.701 -10.381  -6.625  -4.789  -4.783
  1 A'    2 A'    3 A'    4 A'    5 A'    6 A'    7 A'    8 A'                 
 -4.783  -1.332  -1.273  -1.222  -0.767  -0.664  -0.618  -0.563
  1 A"    9 A'   10 A'   11 A'   12 A'   13 A'   14 A'   15 A'                 
 -0.562  -0.488  -0.481  -0.479  -0.468  -0.457  -0.352  -0.275
  2 A"    3 A"   16 A'   17 A'    4 A"   18 A'   19 A'    5 A"                 
 -- Virtual --                   
 -0.080  -0.064  -0.006   0.028   0.040   0.047   0.057   0.070
  6 A"   20 A'   21 A'   22 A'    7 A"   23 A'   24 A'   25 A'                 
  0.083   0.097   0.120   0.157   0.189   0.191   0.220   0.241
  8 A"   26 A'   27 A'   28 A'   29 A'    9 A"   30 A'   31 A'                 
  0.248   0.269   0.275   0.285   0.302   0.302   0.325   0.333
 32 A'   10 A"   11 A"   33 A'   12 A"   34 A'   35 A'   36 A'                 
  0.355   0.357   0.396   0.419   0.489   0.569   0.582   0.653
 37 A'   38 A'   39 A'   40 A'   13 A"   41 A'   42 A'   14 A"                 
  0.653   0.702   0.801   0.861   0.924   0.939   1.165   1.243
 43 A'   15 A"   44 A'   45 A'   46 A'   47 A'   16 A"   48 A'                 
  1.287   1.305   1.331   1.349   1.362   1.384   1.396   1.409
 17 A"   18 A"   49 A'   50 A'   51 A'   52 A'   19 A"   53 A'                 
  1.428   1.538   1.627   1.661   1.666   1.768   1.775   1.879
 20 A"   21 A"   54 A'   55 A'   56 A'   57 A'   58 A'   59 A'                 
  1.905   1.980   2.577   2.958   3.043   3.704   3.715   3.718
 60 A'   61 A'   22 A"   62 A'   63 A'   23 A"   24 A"   64 A'                 
  3.734   3.756   3.766   3.781   3.784   3.840   3.935   3.964
 65 A'   25 A"   66 A'   26 A"   67 A'   68 A'   27 A"   28 A"                 
  4.065   4.173   4.466   4.861   6.201   6.247   6.255   6.256
 69 A'   70 A'   71 A'   72 A'   29 A"   30 A"   73 A'   31 A"                 
  6.286   6.296   6.313   6.381   6.775   6.958  13.763  13.882
 74 A'   75 A'   76 A'   77 A'   78 A'   79 A'   32 A"   80 A'                 
 13.959  23.449  66.688  66.691  66.742 163.043
 81 A'   82 A'   83 A'   84 A'   85 A'   86 A'                                 

 Beta MOs, Restricted
 -- Occupied --                  
-77.132 -24.758 -24.757 -24.701 -10.381  -6.625  -4.789  -4.783
  1 A'    2 A'    3 A'    4 A'    5 A'    6 A'    7 A'    8 A'                 
 -4.783  -1.332  -1.273  -1.222  -0.767  -0.664  -0.618  -0.563
  1 A"    9 A'   10 A'   11 A'   12 A'   13 A'   14 A'   15 A'                 
 -0.562  -0.488  -0.481  -0.479  -0.468  -0.457  -0.352  -0.275
  2 A"    3 A"   16 A'   17 A'    4 A"   18 A'   19 A'    5 A"                 
 -- Virtual --                   
 -0.080  -0.064  -0.006   0.028   0.040   0.047   0.057   0.070
  6 A"   20 A'   21 A'   22 A'    7 A"   23 A'   24 A'   25 A'                 
  0.083   0.097   0.120   0.157   0.189   0.191   0.220   0.241
  8 A"   26 A'   27 A'   28 A'   29 A'    9 A"   30 A'   31 A'                 
  0.248   0.269   0.275   0.285   0.302   0.302   0.325   0.333
 32 A'   10 A"   11 A"   33 A'   12 A"   34 A'   35 A'   36 A'                 
  0.355   0.357   0.396   0.419   0.489   0.569   0.582   0.653
 37 A'   38 A'   39 A'   40 A'   13 A"   41 A'   42 A'   14 A"                 
  0.653   0.702   0.801   0.861   0.924   0.939   1.165   1.243
 43 A'   15 A"   44 A'   45 A'   46 A'   47 A'   16 A"   48 A'                 
  1.287   1.305   1.331   1.349   1.362   1.384   1.396   1.409
 17 A"   18 A"   49 A'   50 A'   51 A'   52 A'   19 A"   53 A'                 
  1.428   1.538   1.627   1.661   1.666   1.768   1.775   1.879
 20 A"   21 A"   54 A'   55 A'   56 A'   57 A'   58 A'   59 A'                 
  1.905   1.980   2.577   2.958   3.043   3.704   3.715   3.718
 60 A'   61 A'   22 A"   62 A'   63 A'   23 A"   24 A"   64 A'                 
  3.734   3.756   3.766   3.781   3.784   3.840   3.935   3.964
 65 A'   25 A"   66 A'   26 A"   67 A'   68 A'   27 A"   28 A"                 
  4.065   4.173   4.466   4.861   6.201   6.247   6.255   6.256
 69 A'   70 A'   71 A'   72 A'   29 A"   30 A"   73 A'   31 A"                 
  6.286   6.296   6.313   6.381   6.775   6.958  13.763  13.882
 74 A'   75 A'   76 A'   77 A'   78 A'   79 A'   32 A"   80 A'                 
 13.959  23.449  66.688  66.691  66.742 163.043
 81 A'   82 A'   83 A'   84 A'   85 A'   86 A'                                 
 --------------------------------------------------------------

          Ground-State Mulliken Net Atomic Charges

     Atom                 Charge (a.u.)
  ----------------------------------------
      1 C                    -0.059690
      2 P                     0.355756
      3 F                    -0.212680
      4 F                    -0.061768
      5 F                    -0.021618
  ----------------------------------------
  Sum of atomic charges =     0.000000

 -----------------------------------------------------------------
                    Cartesian Multipole Moments
 -----------------------------------------------------------------
    Charge (ESU x 10^10)
                 0.0000
    Dipole Moment (Debye)
         X       0.4925      Y       1.0854      Z      -0.0000
       Tot       1.1919
    Quadrupole Moments (Debye-Ang)
        XX     -36.3302     XY      -1.5718     YY     -33.9627
        XZ      -0.0000     YZ       0.0000     ZZ     -32.7541
    Octopole Moments (Debye-Ang^2)
       XXX       8.6903    XXY      -2.0179    XYY       2.3476
       YYY     -12.7124    XXZ      -0.0000    XYZ       0.0000
       YYZ      -0.0000    XZZ       2.5131    YZZ      -5.3869
       ZZZ      -0.0000
    Hexadecapole Moments (Debye-Ang^3)
      XXXX    -326.5324   XXXY       8.5872   XXYY     -78.4166
      XYYY      20.4705   YYYY    -160.2537   XXXZ      -0.0000
      XXYZ      -0.0000   XYYZ      -0.0000   YYYZ       0.0000
      XXZZ     -56.3340   XYZZ       5.7584   YYZZ     -32.9024
      XZZZ      -0.0000   YZZZ      -0.0000   ZZZZ     -35.9813
 -----------------------------------------------------------------
 Calculating analytic gradient of the SCF energy
 Gradient of SCF Energy
            1           2           3           4           5
    1  -0.0040689   0.0012545   0.0011423   0.0015197   0.0001525
    2   0.0014114  -0.0031590   0.0014813   0.0006763  -0.0004100
    3  -0.0000000   0.0000000  -0.0000000  -0.0000000   0.0000000
 Max gradient component =       4.069E-03
 RMS gradient           =       1.561E-03
 Gradient time:  CPU 2.64 s  wall 1.09 s
 Geometry Optimization Parameters
   NAtoms,    NIC,     NZ,  NCons,   NDum,   NFix, NCnnct, MaxDiis
        5      20       5       0       0       0       0       0

 Cartesian Hessian Update
 Hessian Updated using BFGS Update


** GEOMETRY OPTIMIZATION IN DELOCALIZED INTERNAL COORDINATES **
   Searching for a Minimum

   Optimization Cycle:   6

                       Coordinates (Angstroms)
     ATOM                X               Y               Z
      1  C         0.6563335111   -0.0701290193    0.0000000000
      2  P        -0.7537169293    0.8597784615    0.0000000000
      3  F        -1.8548827670   -0.3531831637    0.0000000000
      4  F         1.8553995324    0.5021131398    0.0000000000
      5  F         0.7670354806   -1.3799696139    0.0000000000
   Point Group: cs    Number of degrees of freedom:     7


   Energy is   -679.085549932

 Hessian Updated using BFGS Update

  7 Hessian modes will be used to form the next step
  Hessian Eigenvalues:
     0.225962    0.248087    0.251591    0.298133    0.377036    0.532307
     0.725461

 Minimum Search - Taking Simple RFO Step
 Searching for Lamda that Minimizes Along All modes
 Value Taken    Lamda =  -0.00005421
 Step Taken.  Stepsize is  0.014202

                             Maximum     Tolerance    Cnvgd?
         Gradient           0.002706      0.000300      NO
         Displacement       0.010786      0.001200      NO
         Energy change     -0.000213      0.000001      NO


 New Cartesian Coordinates Obtained by Inverse Iteration

 Displacement from previous Coordinates is:  0.010779
 ----------------------------------------------------------------
             Standard Nuclear Orientation (Angstroms)
    I     Atom           X                Y                Z
 ----------------------------------------------------------------
    1      C       0.6585338466    -0.0700015632     0.0000000000
    2      P      -0.7551238840     0.8636495939     0.0000000000
    3      F      -1.8551519239    -0.3558632919     0.0000000000
    4      F       1.8552709558     0.5003550369     0.0000000000
    5      F       0.7666398332    -1.3795299713     0.0000000000
 ----------------------------------------------------------------
 Molecular Point Group                 Cs    NOp =  2
 Largest Abelian Subgroup              Cs    NOp =  2
 Nuclear Repulsion Energy =   225.8855697305 hartrees
 There are       24 alpha and       24 beta electrons
 Applying Cartesian multipole field
    Component          Value
    ---------          -----
     (2,0,0)        1.00000E-11
     (0,2,0)        2.00000E-11
     (0,0,2)       -3.00000E-11
 Nucleus-field energy     =     0.0000000051 hartrees
 Requested basis set is 6-311++G(d,p)
 There are 37 shells and 118 basis functions
 A cutoff of  1.0D-11 yielded    629 shell pairs
 There are      6686 function pairs (      7265 Cartesian)
 Smallest overlap matrix eigenvalue = 1.00E-03
 Guess MOs from SCF MO coefficient file

 -----------------------------------------------------------------------
  General SCF calculation program by
  Eric Jon Sundstrom, Paul Horn, Yuezhi Mao, Dmitri Zuev, Alec White,
  David Stuck, Shaama M.S., Shane Yost, Joonho Lee, David Small,
  Daniel Levine, Susi Lehtola, Hugh Burton, Evgeny Epifanovsky
 -----------------------------------------------------------------------
 Exchange:     0.2000 Hartree-Fock + 0.0800 Slater + 0.7200 B88
 Correlation:  0.1900 VWN1RPA + 0.8100 LYP
 Using SG-1 standard quadrature grid
 using 4 threads for integral computing
 -------------------------------------------------------
 OpenMP Integral computing Module                
 Release: version 2.0, May 2017, Q-Chem Inc. Pleasanton 
 -------------------------------------------------------
 -------------------------------------------------------
 OpenMP BLAS3 based DFT computing Module                
 Release: version 1.0, May 2013, Q-Chem Inc. Pittsburgh 
 -------------------------------------------------------
 A restricted SCF calculation will be
 performed using DIIS
 SCF converges when DIIS error is below 1.0e-08
 ---------------------------------------
  Cycle       Energy         DIIS error
 ---------------------------------------
    1    -679.0855507526      1.05e-04  
    2    -679.0855689672      6.30e-05  
    3    -679.0855661640      7.12e-05  
    4    -679.0855755952      1.41e-05  
    5    -679.0855758297      5.46e-06  
    6    -679.0855758683      7.44e-07  
    7    -679.0855758689      4.69e-07  
    8    -679.0855758692      7.56e-08  
    9    -679.0855758692      1.54e-08  
   10    -679.0855758692      8.71e-09  Convergence criterion met
 ---------------------------------------
 SCF time:   CPU 7.75s  wall 3.00s 
 SCF   energy in the final basis set =     -679.0855758692
 Total energy in the final basis set =     -679.0855758692

 --------------------------------------------------------------
             Orbital Energies (a.u.) and Symmetries
 --------------------------------------------------------------

 Alpha MOs, Restricted
 -- Occupied --                  
-77.133 -24.758 -24.758 -24.700 -10.382  -6.625  -4.789  -4.783
  1 A'    2 A'    3 A'    4 A'    5 A'    6 A'    7 A'    8 A'                 
 -4.783  -1.334  -1.274  -1.220  -0.766  -0.665  -0.618  -0.563
  1 A"    9 A'   10 A'   11 A'   12 A'   13 A'   14 A'    2 A"                 
 -0.562  -0.489  -0.481  -0.479  -0.467  -0.456  -0.353  -0.274
 15 A'    3 A"   16 A'   17 A'    4 A"   18 A'   19 A'    5 A"                 
 -- Virtual --                   
 -0.080  -0.064  -0.006   0.028   0.040   0.047   0.057   0.069
  6 A"   20 A'   21 A'   22 A'    7 A"   23 A'   24 A'   25 A'                 
  0.082   0.097   0.120   0.158   0.189   0.191   0.220   0.241
  8 A"   26 A'   27 A'   28 A'   29 A'    9 A"   30 A'   31 A'                 
  0.248   0.269   0.275   0.285   0.302   0.302   0.325   0.333
 32 A'   10 A"   11 A"   33 A'   12 A"   34 A'   35 A'   36 A'                 
  0.355   0.356   0.396   0.418   0.488   0.568   0.581   0.653
 37 A'   38 A'   39 A'   40 A'   13 A"   41 A'   42 A'   14 A"                 
  0.654   0.703   0.801   0.861   0.920   0.938   1.165   1.242
 43 A'   15 A"   44 A'   45 A'   46 A'   47 A'   16 A"   48 A'                 
  1.287   1.304   1.331   1.349   1.363   1.385   1.396   1.408
 17 A"   18 A"   49 A'   50 A'   51 A'   52 A'   19 A"   53 A'                 
  1.426   1.538   1.629   1.660   1.665   1.768   1.772   1.878
 20 A"   21 A"   54 A'   55 A'   56 A'   57 A'   58 A'   59 A'                 
  1.905   1.980   2.577   2.961   3.039   3.703   3.714   3.717
 60 A'   61 A'   22 A"   62 A'   63 A'   23 A"   24 A"   64 A'                 
  3.734   3.757   3.767   3.781   3.785   3.839   3.937   3.965
 65 A'   25 A"   66 A'   26 A"   67 A'   68 A'   27 A"   28 A"                 
  4.063   4.175   4.465   4.862   6.201   6.246   6.255   6.257
 69 A'   70 A'   71 A'   72 A'   29 A"   30 A"   73 A'   31 A"                 
  6.287   6.297   6.313   6.382   6.777   6.953  13.763  13.881
 74 A'   75 A'   76 A'   77 A'   78 A'   79 A'   32 A"   80 A'                 
 13.956  23.450  66.688  66.690  66.742 163.039
 81 A'   82 A'   83 A'   84 A'   85 A'   86 A'                                 

 Beta MOs, Restricted
 -- Occupied --                  
-77.133 -24.758 -24.758 -24.700 -10.382  -6.625  -4.789  -4.783
  1 A'    2 A'    3 A'    4 A'    5 A'    6 A'    7 A'    8 A'                 
 -4.783  -1.334  -1.274  -1.220  -0.766  -0.665  -0.618  -0.563
  1 A"    9 A'   10 A'   11 A'   12 A'   13 A'   14 A'    2 A"                 
 -0.562  -0.489  -0.481  -0.479  -0.467  -0.456  -0.353  -0.274
 15 A'    3 A"   16 A'   17 A'    4 A"   18 A'   19 A'    5 A"                 
 -- Virtual --                   
 -0.080  -0.064  -0.006   0.028   0.040   0.047   0.057   0.069
  6 A"   20 A'   21 A'   22 A'    7 A"   23 A'   24 A'   25 A'                 
  0.082   0.097   0.120   0.158   0.189   0.191   0.220   0.241
  8 A"   26 A'   27 A'   28 A'   29 A'    9 A"   30 A'   31 A'                 
  0.248   0.269   0.275   0.285   0.302   0.302   0.325   0.333
 32 A'   10 A"   11 A"   33 A'   12 A"   34 A'   35 A'   36 A'                 
  0.355   0.356   0.396   0.418   0.488   0.568   0.581   0.653
 37 A'   38 A'   39 A'   40 A'   13 A"   41 A'   42 A'   14 A"                 
  0.654   0.703   0.801   0.861   0.920   0.938   1.165   1.242
 43 A'   15 A"   44 A'   45 A'   46 A'   47 A'   16 A"   48 A'                 
  1.287   1.304   1.331   1.349   1.363   1.385   1.396   1.408
 17 A"   18 A"   49 A'   50 A'   51 A'   52 A'   19 A"   53 A'                 
  1.426   1.538   1.629   1.660   1.665   1.768   1.772   1.878
 20 A"   21 A"   54 A'   55 A'   56 A'   57 A'   58 A'   59 A'                 
  1.905   1.980   2.577   2.961   3.039   3.703   3.714   3.717
 60 A'   61 A'   22 A"   62 A'   63 A'   23 A"   24 A"   64 A'                 
  3.734   3.757   3.767   3.781   3.785   3.839   3.937   3.965
 65 A'   25 A"   66 A'   26 A"   67 A'   68 A'   27 A"   28 A"                 
  4.063   4.175   4.465   4.862   6.201   6.246   6.255   6.257
 69 A'   70 A'   71 A'   72 A'   29 A"   30 A"   73 A'   31 A"                 
  6.287   6.297   6.313   6.382   6.777   6.953  13.763  13.881
 74 A'   75 A'   76 A'   77 A'   78 A'   79 A'   32 A"   80 A'                 
 13.956  23.450  66.688  66.690  66.742 163.039
 81 A'   82 A'   83 A'   84 A'   85 A'   86 A'                                 
 --------------------------------------------------------------

          Ground-State Mulliken Net Atomic Charges

     Atom                 Charge (a.u.)
  ----------------------------------------
      1 C                    -0.059712
      2 P                     0.355423
      3 F                    -0.215809
      4 F                    -0.058963
      5 F                    -0.020939
  ----------------------------------------
  Sum of atomic charges =     0.000000

 -----------------------------------------------------------------
                    Cartesian Multipole Moments
 -----------------------------------------------------------------
    Charge (ESU x 10^10)
                 0.0000
    Dipole Moment (Debye)
         X       0.5364      Y       1.1031      Z       0.0000
       Tot       1.2266
    Quadrupole Moments (Debye-Ang)
        XX     -36.3291     XY      -1.5890     YY     -33.9410
        XZ      -0.0000     YZ      -0.0000     ZZ     -32.7803
    Octopole Moments (Debye-Ang^2)
       XXX       8.9034    XXY      -1.9904    XYY       2.3831
       YYY     -12.7569    XXZ      -0.0000    XYZ      -0.0000
       YYZ      -0.0000    XZZ       2.5695    YZZ      -5.4319
       ZZZ      -0.0000
    Hexadecapole Moments (Debye-Ang^3)
      XXXX    -326.8329   XXXY       8.6526   XXYY     -78.5077
      XYYY      20.5586   YYYY    -160.6028   XXXZ       0.0000
      XXYZ       0.0000   XYYZ       0.0000   YYYZ      -0.0000
      XXZZ     -56.4032   XYZZ       5.8062   YYZZ     -33.0076
      XZZZ      -0.0000   YZZZ      -0.0000   ZZZZ     -36.0802
 -----------------------------------------------------------------
 Calculating analytic gradient of the SCF energy
 Gradient of SCF Energy
            1           2           3           4           5
    1   0.0000815   0.0001260   0.0000215  -0.0003323   0.0001033
    2  -0.0000250   0.0002650  -0.0000691  -0.0000076  -0.0001632
    3  -0.0000000   0.0000000   0.0000000   0.0000000   0.0000000
 Max gradient component =       3.323E-04
 RMS gradient           =       1.282E-04
 Gradient time:  CPU 2.65 s  wall 1.13 s
 Geometry Optimization Parameters
   NAtoms,    NIC,     NZ,  NCons,   NDum,   NFix, NCnnct, MaxDiis
        5      20       5       0       0       0       0       0

 Cartesian Hessian Update
 Hessian Updated using BFGS Update


** GEOMETRY OPTIMIZATION IN DELOCALIZED INTERNAL COORDINATES **
   Searching for a Minimum

   Optimization Cycle:   7

                       Coordinates (Angstroms)
     ATOM                X               Y               Z
      1  C         0.6585338466   -0.0700015632    0.0000000000
      2  P        -0.7551238840    0.8636495939    0.0000000000
      3  F        -1.8551519239   -0.3558632919    0.0000000000
      4  F         1.8552709558    0.5003550369    0.0000000000
      5  F         0.7666398332   -1.3795299713    0.0000000000
   Point Group: cs    Number of degrees of freedom:     7


   Energy is   -679.085575869

 Hessian Updated using BFGS Update

  7 Hessian modes will be used to form the next step
  Hessian Eigenvalues:
     0.218313    0.247208    0.255325    0.327043    0.366080    0.532510
     0.724938

 Minimum Search - Taking Simple RFO Step
 Searching for Lamda that Minimizes Along All modes
 Value Taken    Lamda =  -0.00000104
 Step Taken.  Stepsize is  0.001834

                             Maximum     Tolerance    Cnvgd?
         Gradient           0.000365      0.000300      NO
         Displacement       0.001222      0.001200      NO
         Energy change     -0.000026      0.000001      NO


 New Cartesian Coordinates Obtained by Inverse Iteration

 Displacement from previous Coordinates is:  0.002635
 ----------------------------------------------------------------
             Standard Nuclear Orientation (Angstroms)
    I     Atom           X                Y                Z
 ----------------------------------------------------------------
    1      C       0.6587199446    -0.0696609903     0.0000000000
    2      P      -0.7554263771     0.8633055206     0.0000000000
    3      F      -1.8554540793    -0.3561473500     0.0000000000
    4      F       1.8561831886     0.5001154875     0.0000000000
    5      F       0.7661461510    -1.3790028634     0.0000000000
 ----------------------------------------------------------------
 Molecular Point Group                 Cs    NOp =  2
 Largest Abelian Subgroup              Cs    NOp =  2
 Nuclear Repulsion Energy =   225.8756576246 hartrees
 There are       24 alpha and       24 beta electrons
 Applying Cartesian multipole field
    Component          Value
    ---------          -----
     (2,0,0)        1.00000E-11
     (0,2,0)        2.00000E-11
     (0,0,2)       -3.00000E-11
 Nucleus-field energy     =     0.0000000051 hartrees
 Requested basis set is 6-311++G(d,p)
 There are 37 shells and 118 basis functions
 A cutoff of  1.0D-11 yielded    629 shell pairs
 There are      6686 function pairs (      7265 Cartesian)
 Smallest overlap matrix eigenvalue = 1.00E-03
 Guess MOs from SCF MO coefficient file

 -----------------------------------------------------------------------
  General SCF calculation program by
  Eric Jon Sundstrom, Paul Horn, Yuezhi Mao, Dmitri Zuev, Alec White,
  David Stuck, Shaama M.S., Shane Yost, Joonho Lee, David Small,
  Daniel Levine, Susi Lehtola, Hugh Burton, Evgeny Epifanovsky
 -----------------------------------------------------------------------
 Exchange:     0.2000 Hartree-Fock + 0.0800 Slater + 0.7200 B88
 Correlation:  0.1900 VWN1RPA + 0.8100 LYP
 Using SG-1 standard quadrature grid
 using 4 threads for integral computing
 -------------------------------------------------------
 OpenMP Integral computing Module                
 Release: version 2.0, May 2017, Q-Chem Inc. Pleasanton 
 -------------------------------------------------------
 -------------------------------------------------------
 OpenMP BLAS3 based DFT computing Module                
 Release: version 1.0, May 2013, Q-Chem Inc. Pittsburgh 
 -------------------------------------------------------
 A restricted SCF calculation will be
 performed using DIIS
 SCF converges when DIIS error is below 1.0e-08
 ---------------------------------------
  Cycle       Energy         DIIS error
 ---------------------------------------
    1    -679.0855759408      1.49e-05  
    2    -679.0855764406      2.73e-06  
    3    -679.0855764401      3.14e-06  
    4    -679.0855764495      9.36e-07  
    5    -679.0855764504      2.46e-07  
    6    -679.0855764505      1.05e-07  
    7    -679.0855764505      1.90e-08  
    8    -679.0855764505      6.52e-09  Convergence criterion met
 ---------------------------------------
 SCF time:   CPU 6.20s  wall 2.00s 
 SCF   energy in the final basis set =     -679.0855764505
 Total energy in the final basis set =     -679.0855764505

 --------------------------------------------------------------
             Orbital Energies (a.u.) and Symmetries
 --------------------------------------------------------------

 Alpha MOs, Restricted
 -- Occupied --                  
-77.133 -24.758 -24.758 -24.700 -10.382  -6.625  -4.789  -4.783
  1 A'    2 A'    3 A'    4 A'    5 A'    6 A'    7 A'    8 A'                 
 -4.783  -1.334  -1.274  -1.220  -0.766  -0.665  -0.618  -0.563
  1 A"    9 A'   10 A'   11 A'   12 A'   13 A'   14 A'    2 A"                 
 -0.562  -0.489  -0.481  -0.479  -0.467  -0.456  -0.353  -0.274
 15 A'    3 A"   16 A'   17 A'    4 A"   18 A'   19 A'    5 A"                 
 -- Virtual --                   
 -0.080  -0.064  -0.006   0.028   0.040   0.047   0.057   0.069
  6 A"   20 A'   21 A'   22 A'    7 A"   23 A'   24 A'   25 A'                 
  0.082   0.097   0.120   0.158   0.189   0.191   0.220   0.241
  8 A"   26 A'   27 A'   28 A'   29 A'    9 A"   30 A'   31 A'                 
  0.248   0.269   0.275   0.285   0.302   0.302   0.325   0.333
 32 A'   10 A"   11 A"   33 A'   12 A"   34 A'   35 A'   36 A'                 
  0.355   0.356   0.396   0.418   0.488   0.568   0.581   0.653
 37 A'   38 A'   39 A'   40 A'   13 A"   41 A'   42 A'   14 A"                 
  0.654   0.703   0.801   0.861   0.920   0.938   1.165   1.242
 43 A'   15 A"   44 A'   45 A'   46 A'   47 A'   16 A"   48 A'                 
  1.287   1.304   1.331   1.349   1.362   1.385   1.396   1.408
 17 A"   18 A"   49 A'   50 A'   51 A'   52 A'   19 A"   53 A'                 
  1.426   1.538   1.629   1.661   1.665   1.768   1.772   1.878
 20 A"   21 A"   54 A'   55 A'   56 A'   57 A'   58 A'   59 A'                 
  1.905   1.980   2.577   2.961   3.039   3.703   3.714   3.717
 60 A'   61 A'   22 A"   62 A'   63 A'   23 A"   24 A"   64 A'                 
  3.734   3.757   3.767   3.781   3.785   3.839   3.936   3.965
 65 A'   25 A"   66 A'   26 A"   67 A'   68 A'   27 A"   28 A"                 
  4.063   4.175   4.465   4.861   6.201   6.246   6.255   6.257
 69 A'   70 A'   71 A'   72 A'   29 A"   30 A"   73 A'   31 A"                 
  6.287   6.297   6.314   6.382   6.777   6.953  13.763  13.881
 74 A'   75 A'   76 A'   77 A'   78 A'   79 A'   32 A"   80 A'                 
 13.956  23.450  66.688  66.690  66.742 163.039
 81 A'   82 A'   83 A'   84 A'   85 A'   86 A'                                 

 Beta MOs, Restricted
 -- Occupied --                  
-77.133 -24.758 -24.758 -24.700 -10.382  -6.625  -4.789  -4.783
  1 A'    2 A'    3 A'    4 A'    5 A'    6 A'    7 A'    8 A'                 
 -4.783  -1.334  -1.274  -1.220  -0.766  -0.665  -0.618  -0.563
  1 A"    9 A'   10 A'   11 A'   12 A'   13 A'   14 A'    2 A"                 
 -0.562  -0.489  -0.481  -0.479  -0.467  -0.456  -0.353  -0.274
 15 A'    3 A"   16 A'   17 A'    4 A"   18 A'   19 A'    5 A"                 
 -- Virtual --                   
 -0.080  -0.064  -0.006   0.028   0.040   0.047   0.057   0.069
  6 A"   20 A'   21 A'   22 A'    7 A"   23 A'   24 A'   25 A'                 
  0.082   0.097   0.120   0.158   0.189   0.191   0.220   0.241
  8 A"   26 A'   27 A'   28 A'   29 A'    9 A"   30 A'   31 A'                 
  0.248   0.269   0.275   0.285   0.302   0.302   0.325   0.333
 32 A'   10 A"   11 A"   33 A'   12 A"   34 A'   35 A'   36 A'                 
  0.355   0.356   0.396   0.418   0.488   0.568   0.581   0.653
 37 A'   38 A'   39 A'   40 A'   13 A"   41 A'   42 A'   14 A"                 
  0.654   0.703   0.801   0.861   0.920   0.938   1.165   1.242
 43 A'   15 A"   44 A'   45 A'   46 A'   47 A'   16 A"   48 A'                 
  1.287   1.304   1.331   1.349   1.362   1.385   1.396   1.408
 17 A"   18 A"   49 A'   50 A'   51 A'   52 A'   19 A"   53 A'                 
  1.426   1.538   1.629   1.661   1.665   1.768   1.772   1.878
 20 A"   21 A"   54 A'   55 A'   56 A'   57 A'   58 A'   59 A'                 
  1.905   1.980   2.577   2.961   3.039   3.703   3.714   3.717
 60 A'   61 A'   22 A"   62 A'   63 A'   23 A"   24 A"   64 A'                 
  3.734   3.757   3.767   3.781   3.785   3.839   3.936   3.965
 65 A'   25 A"   66 A'   26 A"   67 A'   68 A'   27 A"   28 A"                 
  4.063   4.175   4.465   4.861   6.201   6.246   6.255   6.257
 69 A'   70 A'   71 A'   72 A'   29 A"   30 A"   73 A'   31 A"                 
  6.287   6.297   6.314   6.382   6.777   6.953  13.763  13.881
 74 A'   75 A'   76 A'   77 A'   78 A'   79 A'   32 A"   80 A'                 
 13.956  23.450  66.688  66.690  66.742 163.039
 81 A'   82 A'   83 A'   84 A'   85 A'   86 A'                                 
 --------------------------------------------------------------

          Ground-State Mulliken Net Atomic Charges

     Atom                 Charge (a.u.)
  ----------------------------------------
      1 C                    -0.059769
      2 P                     0.355458
      3 F                    -0.215702
      4 F                    -0.059324
      5 F                    -0.020663
  ----------------------------------------
  Sum of atomic charges =     0.000000

 -----------------------------------------------------------------
                    Cartesian Multipole Moments
 -----------------------------------------------------------------
    Charge (ESU x 10^10)
                 0.0000
    Dipole Moment (Debye)
         X       0.5346      Y       1.1009      Z       0.0000
       Tot       1.2238
    Quadrupole Moments (Debye-Ang)
        XX     -36.3332     XY      -1.5891     YY     -33.9418
        XZ      -0.0000     YZ      -0.0000     ZZ     -32.7804
    Octopole Moments (Debye-Ang^2)
       XXX       8.8981    XXY      -1.9941    XYY       2.3897
       YYY     -12.7572    XXZ      -0.0000    XYZ      -0.0000
       YYZ      -0.0000    XZZ       2.5699    YZZ      -5.4311
       ZZZ      -0.0000
    Hexadecapole Moments (Debye-Ang^3)
      XXXX    -327.0108   XXXY       8.6197   XXYY     -78.5267
      XYYY      20.5306   YYYY    -160.5112   XXXZ       0.0000
      XXYZ       0.0000   XYYZ       0.0000   YYYZ      -0.0000
      XXZZ     -56.4307   XYZZ       5.7964   YYZZ     -32.9926
      XZZZ      -0.0000   YZZZ      -0.0000   ZZZZ     -36.0801
 -----------------------------------------------------------------
 Calculating analytic gradient of the SCF energy
 Gradient of SCF Energy
            1           2           3           4           5
    1  -0.0000955   0.0000719  -0.0000493   0.0000390   0.0000340
    2  -0.0001751   0.0000845  -0.0000322   0.0000609   0.0000619
    3  -0.0000000   0.0000000   0.0000000   0.0000000   0.0000000
 Max gradient component =       1.751E-04
 RMS gradient           =       6.622E-05
 Gradient time:  CPU 2.63 s  wall 1.00 s
 Geometry Optimization Parameters
   NAtoms,    NIC,     NZ,  NCons,   NDum,   NFix, NCnnct, MaxDiis
        5      20       5       0       0       0       0       0

 Cartesian Hessian Update
 Hessian Updated using BFGS Update


** GEOMETRY OPTIMIZATION IN DELOCALIZED INTERNAL COORDINATES **
   Searching for a Minimum

   Optimization Cycle:   8

                       Coordinates (Angstroms)
     ATOM                X               Y               Z
      1  C         0.6587199446   -0.0696609903    0.0000000000
      2  P        -0.7554263771    0.8633055206    0.0000000000
      3  F        -1.8554540793   -0.3561473500    0.0000000000
      4  F         1.8561831886    0.5001154875    0.0000000000
      5  F         0.7661461510   -1.3790028634    0.0000000000
   Point Group: cs    Number of degrees of freedom:     7


   Energy is   -679.085576450

 Hessian Updated using BFGS Update

  7 Hessian modes will be used to form the next step
  Hessian Eigenvalues:
     0.166772    0.228785    0.248890    0.318743    0.475422    0.533483
     0.727464

 Minimum Search - Taking Simple RFO Step
 Searching for Lamda that Minimizes Along All modes
 Value Taken    Lamda =   0.00000000
 Step Taken.  Stepsize is  0.000906

                             Maximum     Tolerance    Cnvgd?
         Gradient           0.000135      0.000300     YES
         Displacement       0.000545      0.001200     YES
         Energy change     -0.000001      0.000001     YES


                       Distance Matrix (Angstroms)
             C (  1)   P (  2)   F (  3)   F (  4)
   P (  2)  1.694177
   F (  3)  2.530444  1.642293
   F (  4)  1.326108  2.636743  3.809126
   F (  5)  1.313741  2.709821  2.814076  2.172387

 Final energy is   -679.08557645047597     


 ******************************
 **  OPTIMIZATION CONVERGED  **
 ******************************

                       Coordinates (Angstroms)
     ATOM                X               Y               Z
      1  C         0.6587199446   -0.0696609903    0.0000000000
      2  P        -0.7554263771    0.8633055206    0.0000000000
      3  F        -1.8554540793   -0.3561473500    0.0000000000
      4  F         1.8561831886    0.5001154875    0.0000000000
      5  F         0.7661461510   -1.3790028634    0.0000000000

Z-matrix Print:
$molecule
0 1
P 
F  1 1.642293
C  1 1.694177 2 98.638198
F  3 1.313741 1 128.104747 2 -0.000000 0
F  3 1.326108 1 121.139613 2 -180.000000 0
$end


 --------------------------------------------------------------
             Orbital Energies (a.u.) and Symmetries
 --------------------------------------------------------------

 Alpha MOs, Restricted
 -- Occupied --                  
-77.133 -24.758 -24.758 -24.700 -10.382  -6.625  -4.789  -4.783
  1 A'    2 A'    3 A'    4 A'    5 A'    6 A'    7 A'    8 A'                 
 -4.783  -1.334  -1.274  -1.220  -0.766  -0.665  -0.618  -0.563
  1 A"    9 A'   10 A'   11 A'   12 A'   13 A'   14 A'    2 A"                 
 -0.562  -0.489  -0.481  -0.479  -0.467  -0.456  -0.353  -0.274
 15 A'    3 A"   16 A'   17 A'    4 A"   18 A'   19 A'    5 A"                 
 -- Virtual --                   
 -0.080  -0.064  -0.006   0.028   0.040   0.047   0.057   0.069
  6 A"   20 A'   21 A'   22 A'    7 A"   23 A'   24 A'   25 A'                 
  0.082   0.097   0.120   0.158   0.189   0.191   0.220   0.241
  8 A"   26 A'   27 A'   28 A'   29 A'    9 A"   30 A'   31 A'                 
  0.248   0.269   0.275   0.285   0.302   0.302   0.325   0.333
 32 A'   10 A"   11 A"   33 A'   12 A"   34 A'   35 A'   36 A'                 
  0.355   0.356   0.396   0.418   0.488   0.568   0.581   0.653
 37 A'   38 A'   39 A'   40 A'   13 A"   41 A'   42 A'   14 A"                 
  0.654   0.703   0.801   0.861   0.920   0.938   1.165   1.242
 43 A'   15 A"   44 A'   45 A'   46 A'   47 A'   16 A"   48 A'                 
  1.287   1.304   1.331   1.349   1.362   1.385   1.396   1.408
 17 A"   18 A"   49 A'   50 A'   51 A'   52 A'   19 A"   53 A'                 
  1.426   1.538   1.629   1.661   1.665   1.768   1.772   1.878
 20 A"   21 A"   54 A'   55 A'   56 A'   57 A'   58 A'   59 A'                 
  1.905   1.980   2.577   2.961   3.039   3.703   3.714   3.717
 60 A'   61 A'   22 A"   62 A'   63 A'   23 A"   24 A"   64 A'                 
  3.734   3.757   3.767   3.781   3.785   3.839   3.936   3.965
 65 A'   25 A"   66 A'   26 A"   67 A'   68 A'   27 A"   28 A"                 
  4.063   4.175   4.465   4.861   6.201   6.246   6.255   6.257
 69 A'   70 A'   71 A'   72 A'   29 A"   30 A"   73 A'   31 A"                 
  6.287   6.297   6.314   6.382   6.777   6.953  13.763  13.881
 74 A'   75 A'   76 A'   77 A'   78 A'   79 A'   32 A"   80 A'                 
 13.956  23.450  66.688  66.690  66.742 163.039
 81 A'   82 A'   83 A'   84 A'   85 A'   86 A'                                 

 Beta MOs, Restricted
 -- Occupied --                  
-77.133 -24.758 -24.758 -24.700 -10.382  -6.625  -4.789  -4.783
  1 A'    2 A'    3 A'    4 A'    5 A'    6 A'    7 A'    8 A'                 
 -4.783  -1.334  -1.274  -1.220  -0.766  -0.665  -0.618  -0.563
  1 A"    9 A'   10 A'   11 A'   12 A'   13 A'   14 A'    2 A"                 
 -0.562  -0.489  -0.481  -0.479  -0.467  -0.456  -0.353  -0.274
 15 A'    3 A"   16 A'   17 A'    4 A"   18 A'   19 A'    5 A"                 
 -- Virtual --                   
 -0.080  -0.064  -0.006   0.028   0.040   0.047   0.057   0.069
  6 A"   20 A'   21 A'   22 A'    7 A"   23 A'   24 A'   25 A'                 
  0.082   0.097   0.120   0.158   0.189   0.191   0.220   0.241
  8 A"   26 A'   27 A'   28 A'   29 A'    9 A"   30 A'   31 A'                 
  0.248   0.269   0.275   0.285   0.302   0.302   0.325   0.333
 32 A'   10 A"   11 A"   33 A'   12 A"   34 A'   35 A'   36 A'                 
  0.355   0.356   0.396   0.418   0.488   0.568   0.581   0.653
 37 A'   38 A'   39 A'   40 A'   13 A"   41 A'   42 A'   14 A"                 
  0.654   0.703   0.801   0.861   0.920   0.938   1.165   1.242
 43 A'   15 A"   44 A'   45 A'   46 A'   47 A'   16 A"   48 A'                 
  1.287   1.304   1.331   1.349   1.362   1.385   1.396   1.408
 17 A"   18 A"   49 A'   50 A'   51 A'   52 A'   19 A"   53 A'                 
  1.426   1.538   1.629   1.661   1.665   1.768   1.772   1.878
 20 A"   21 A"   54 A'   55 A'   56 A'   57 A'   58 A'   59 A'                 
  1.905   1.980   2.577   2.961   3.039   3.703   3.714   3.717
 60 A'   61 A'   22 A"   62 A'   63 A'   23 A"   24 A"   64 A'                 
  3.734   3.757   3.767   3.781   3.785   3.839   3.936   3.965
 65 A'   25 A"   66 A'   26 A"   67 A'   68 A'   27 A"   28 A"                 
  4.063   4.175   4.465   4.861   6.201   6.246   6.255   6.257
 69 A'   70 A'   71 A'   72 A'   29 A"   30 A"   73 A'   31 A"                 
  6.287   6.297   6.314   6.382   6.777   6.953  13.763  13.881
 74 A'   75 A'   76 A'   77 A'   78 A'   79 A'   32 A"   80 A'                 
 13.956  23.450  66.688  66.690  66.742 163.039
 81 A'   82 A'   83 A'   84 A'   85 A'   86 A'                                 
 --------------------------------------------------------------

          Ground-State Mulliken Net Atomic Charges

     Atom                 Charge (a.u.)
  ----------------------------------------
      1 C                    -0.059769
      2 P                     0.355458
      3 F                    -0.215702
      4 F                    -0.059324
      5 F                    -0.020663
  ----------------------------------------
  Sum of atomic charges =     0.000000

 -----------------------------------------------------------------
                    Cartesian Multipole Moments
 -----------------------------------------------------------------
    Charge (ESU x 10^10)
                 0.0000
    Dipole Moment (Debye)
         X       0.5346      Y       1.1009      Z       0.0000
       Tot       1.2238
    Quadrupole Moments (Debye-Ang)
        XX     -36.3332     XY      -1.5891     YY     -33.9418
        XZ      -0.0000     YZ      -0.0000     ZZ     -32.7804
    Octopole Moments (Debye-Ang^2)
       XXX       8.8981    XXY      -1.9941    XYY       2.3897
       YYY     -12.7572    XXZ      -0.0000    XYZ      -0.0000
       YYZ      -0.0000    XZZ       2.5699    YZZ      -5.4311
       ZZZ      -0.0000
    Hexadecapole Moments (Debye-Ang^3)
      XXXX    -327.0108   XXXY       8.6197   XXYY     -78.5267
      XYYY      20.5306   YYYY    -160.5112   XXXZ       0.0000
      XXYZ       0.0000   XYYZ       0.0000   YYYZ      -0.0000
      XXZZ     -56.4307   XYZZ       5.7964   YYZZ     -32.9926
      XZZZ      -0.0000   YZZZ      -0.0000   ZZZZ     -36.0801
 -----------------------------------------------------------------
Archival summary:
1\1\TWL02\OPT\ProcedureUnspecified\BasisUnspecified\131\taweetha\MonNov2614:29:072018MonNov2614:29:072018\0\\#,OPT,ProcedureUnspecified,BasisUnspecified,\\0,1\P\F,1,1.64229\C,1,1.69418,2,98.6382\F,3,1.31374,1,128.105,2,-0,0\F,3,1.32611,1,121.14,2,-180,0\\\@

 Total job time:  47.87s(wall), 93.49s(cpu) 
 Mon Nov 26 14:29:07 2018

        *************************************************************
        *                                                           *
        *  Thank you very much for using Q-Chem.  Have a nice day.  *
        *                                                           *
        *************************************************************


 
User input: 2 of 2 
 
Q-Chem Developer Version!
                  Welcome to Q-Chem
     A Quantum Leap Into The Future Of Chemistry


 Q-Chem 5.1, Q-Chem, Inc., Pleasanton, CA (2018)

 Yihan Shao,  Zhengting Gan,  E. Epifanovsky,  A. T. B. Gilbert,  M. Wormit,  
 J. Kussmann,  A. W. Lange,  A. Behn,  Jia Deng,  Xintian Feng,  D. Ghosh,  
 M. Goldey,  P. R. Horn,  L. D. Jacobson,  I. Kaliman,  T. Kus,  A. Landau,  
 Jie Liu,  E. I. Proynov,  R. M. Richard,  R. P. Steele,  E. J. Sundstrom,  
 H. L. Woodcock III,  P. M. Zimmerman,  D. Zuev,  B. Albrecht,  E. Alguire,  
 S. A. Baeppler,  D. Barton,  Z. Benda,  Y. A. Bernard,  E. J. Berquist,  
 K. B. Bravaya,  H. Burton,  D. Casanova,  Chun-Min Chang,  Yunqing Chen,  
 A. Chien,  K. D. Closser,  M. P. Coons,  S. Coriani,  S. Dasgupta,  
 A. L. Dempwolff,  M. Diedenhofen,  Hainam Do,  R. G. Edgar,  Po-Tung Fang,  
 S. Faraji,  S. Fatehi,  Qingguo Feng,  K. D. Fenk,  J. Fosso-Tande,  
 Qinghui Ge,  A. Ghysels,  G. Gidofalvi,  J. Gomes,  J. Gonthier,  A. Gunina,  
 D. Hait,  M. W. D. Hanson-Heine,  P. H. P. Harbach,  A. W. Hauser,  
 J. E. Herr,  E. G. Hohenstein,  Z. C. Holden,  Kerwin Hui,  B. C. Huynh,  
 T.-C. Jagau,  Hyunjun Ji,  B. Kaduk,  K. Khistyaev,  Jaehoon Kim,  
 P. Klunzinger,  K. Koh,  D. Kosenkov,  L. Koulias,  T. Kowalczyk,  
 C. M. Krauter,  A. Kunitsa,  Ka Un Lao,  A. Laurent,  K. V. Lawler,  
 Joonho Lee,  D. Lefrancois,  S. Lehtola,  D. S. Levine,  Yi-Pei Li,  
 You-Sheng Lin,  Fenglai Liu,  E. Livshits,  A. Luenser,  P. Manohar,  
 E. Mansoor,  S. F. Manzer,  Shan-Ping Mao,  Yuezhi Mao,  N. Mardirossian,  
 A. V. Marenich,  T. Markovich,  L. A. Martinez-Martinez,  S. A. Maurer,  
 N. J. Mayhall,  S. C. McKenzie,  J.-M. Mewes,  A. F. Morrison,  
 J. W. Mullinax,  K. Nanda,  T. S. Nguyen-Beck,  R. Olivares-Amaya,  
 J. A. Parkhill,  T. M. Perrine,  F. Plasser,  P. Pokhilko,  S. Prager,  
 A. Prociuk,  E. Ramos,  D. R. Rehn,  F. Rob,  M. Schneider,  N. Sergueev,  
 S. M. Sharada,  S. Sharma,  D. W. Small,  T. Stauch,  T. Stein,  
 Yu-Chuan Su,  A. J. W. Thom,  A. Tkatchenko,  T. Tsuchimochi,  N. M. Tubman,  
 L. Vogt,  M. L. Vidal,  O. Vydrov,  M. A. Watson,  J. Wenzel,  
 M. de Wergifosse,  T. A. Wesolowski,  A. White,  J. Witte,  A. Yamada,  
 Jun Yang,  K. Yao,  S. Yeganeh,  S. R. Yost,  Zhi-Qiang You,  A. Zech,  
 Igor Ying Zhang,  Xing Zhang,  Yan Zhao,  Ying Zhu,  B. R. Brooks,  
 G. K. L. Chan,  C. J. Cramer,  M. S. Gordon,  W. J. Hehre,  A. Klamt,  
 M. W. Schmidt,  C. D. Sherrill,  D. G. Truhlar,  A. Aspuru-Guzik,  R. Baer,  
 A. T. Bell,  N. A. Besley,  Jeng-Da Chai,  A. E. DePrince, III,  
 R. A. DiStasio Jr.,  A. Dreuw,  B. D. Dunietz,  T. R. Furlani,  
 Chao-Ping Hsu,  Yousung Jung,  Jing Kong,  D. S. Lambrecht,  WanZhen Liang,  
 C. Ochsenfeld,  V. A. Rassolov,  L. V. Slipchenko,  J. E. Subotnik,  
 T. Van Voorhis,  J. M. Herbert,  A. I. Krylov,  P. M. W. Gill,  M. Head-Gordon

 Contributors to earlier versions of Q-Chem not listed above: 
 R. D. Adamson,  B. Austin,  J. Baker,  G. J. O. Beran,  K. Brandhorst,  
 S. T. Brown,  E. F. C. Byrd,  A. K. Chakraborty,  C.-L. Cheng,  
 Siu Hung Chien,  D. M. Chipman,  D. L. Crittenden,  H. Dachsel,  
 R. J. Doerksen,  A. D. Dutoi,  L. Fusti-Molnar,  W. A. Goddard III,  
 A. Golubeva-Zadorozhnaya,  S. R. Gwaltney,  G. Hawkins,  A. Heyden,  
 S. Hirata,  G. Kedziora,  F. J. Keil,  C. Kelley,  Jihan Kim,  R. A. King,  
 R. Z. Khaliullin,  P. P. Korambath,  W. Kurlancheek,  A. M. Lee,  M. S. Lee,  
 S. V. Levchenko,  Ching Yeh Lin,  D. Liotard,  R. C. Lochan,  I. Lotan,  
 P. E. Maslen,  N. Nair,  D. P. O'Neill,  D. Neuhauser,  E. Neuscamman,  
 C. M. Oana,  R. Olson,  B. Peters,  R. Peverati,  P. A. Pieniazek,  
 Y. M. Rhee,  J. Ritchie,  M. A. Rohrdanz,  E. Rosta,  N. J. Russ,  
 H. F. Schaefer III,  N. E. Schultz,  N. Shenvi,  A. C. Simmonett,  A. Sodt,  
 D. Stuck,  K. S. Thanthiriwatte,  V. Vanovschi,  Tao Wang,  A. Warshel,  
 C. F. Williams,  Q. Wu,  X. Xu,  W. Zhang

 Please cite Q-Chem as follows:
 Y. Shao et al., Mol. Phys. 113, 184-215 (2015)
 DOI: 10.1080/00268976.2014.952696

 Q-Chem 5.1.2 for Intel X86 EM64T Linux

 Parts of Q-Chem use Armadillo 8.300.2 (Tropical Shenanigans).
 http://arma.sourceforge.net/

 Q-Chem begins on Mon Nov 26 14:29:07 2018  

Host: 
0

     Scratch files written to /scratch/taweetham/qchem48052//
The previous job contains 0 fragments, simply inherited here
Input Ideriv = 2
Curr. Ideriv = -1
Max.  Ideriv = 2

Checking the input file for inconsistencies... 	...done.

--------------------------------------------------------------
User input:
--------------------------------------------------------------

$molecule
read
$end

$rem
   job_type 	frequency
   basis 	6-311++g**
   method	b3lyp	
$end


--------------------------------------------------------------
 ----------------------------------------------------------------
             Standard Nuclear Orientation (Angstroms)
    I     Atom           X                Y                Z
 ----------------------------------------------------------------
    1      C       0.6755178799    -0.0248609350    -0.0000000000
    2      P      -0.8328465596     0.7465488442     0.0000000000
    3      F      -1.7917593733    -0.5867224954    -0.0000000000
    4      F       1.8028820856     0.6734322722     0.0000000000
    5      F       0.9266096337    -1.3143838939    -0.0000000000
 ----------------------------------------------------------------
 Molecular Point Group                 Cs    NOp =  2
 Largest Abelian Subgroup              Cs    NOp =  2
 Nuclear Repulsion Energy =   225.8756576246 hartrees
 There are       24 alpha and       24 beta electrons
 Requested basis set is 6-311++G(d,p)
 There are 37 shells and 118 basis functions

 Total QAlloc Memory Limit   2000 MB
 Mega-Array Size       188 MB
 MEM_STATIC part       192 MB

                       Distance Matrix (Angstroms)
             C (  1)   P (  2)   F (  3)   F (  4)
   P (  2)  1.694177
   F (  3)  2.530444  1.642293
   F (  4)  1.326108  2.636743  3.809126
   F (  5)  1.313741  2.709821  2.814076  2.172387

 A cutoff of  1.0D-11 yielded    629 shell pairs
 There are      6686 function pairs (      7265 Cartesian)

 -------------------------------------------------------
 OpenMP Integral Computing Module                       
 Release: version 1.0, May 2013, Q-Chem Inc. Pittsburgh 
 -------------------------------------------------------
 Integral Job Info:
 Integral job number is                      11
 Integral operator is                         1
 short-range coefficients                     0
 long-range coefficients              100000000
 Omega coefficients                           0
 if combine SR and LR in K                    0
 Integral screening is                        0
 Integral computing path is                   2
 max size of driver memory is            800000
 size of driver memory is                593474
 size of scratch memory is              4204008
 max col of scratch BK array               1296
 max len of scratch array in speh3          155
 max len of scratch index in speh4           18
 max int batch size is                      520
 min int batch size is                       52
 fixed nKL is                                52
 max L of basis functions is                  2
 order of int derivative is                   0
 number of shells is                         37
 number of basis is                         123
 number of cartesian basis is               123
 number of contracted shell pairs           629
 number of primitive shell pairs           1919
 maxK2 (contraction) of shell pair           36
 max number of K2 of shell pair               1
 max number of CS2 of shell pair             93
 max number of PS2 of shell pair            354
 mem total for path MDJ                  518044
 -------------------------------------------------------
 Smallest overlap matrix eigenvalue = 1.00E-03
 Guess from superposition of atomic densities
 Warning:  Energy on first SCF cycle will be non-variational
 SAD guess density has 48.000000 electrons

 -----------------------------------------------------------------------
  General SCF calculation program by
  Eric Jon Sundstrom, Paul Horn, Yuezhi Mao, Dmitri Zuev, Alec White,
  David Stuck, Shaama M.S., Shane Yost, Joonho Lee, David Small,
  Daniel Levine, Susi Lehtola, Hugh Burton, Evgeny Epifanovsky
 -----------------------------------------------------------------------
 Exchange:     0.2000 Hartree-Fock + 0.0800 Slater + 0.7200 B88
 Correlation:  0.1900 VWN1RPA + 0.8100 LYP
 Using SG-1 standard quadrature grid
 using 4 threads for integral computing
 -------------------------------------------------------
 OpenMP Integral computing Module                
 Release: version 2.0, May 2017, Q-Chem Inc. Pleasanton 
 -------------------------------------------------------
 -------------------------------------------------------
 OpenMP BLAS3 based DFT computing Module                
 Release: version 1.0, May 2013, Q-Chem Inc. Pittsburgh 
 -------------------------------------------------------
 A restricted SCF calculation will be
 performed using DIIS
 SCF converges when DIIS error is below 1.0e-08
 ---------------------------------------
  Cycle       Energy         DIIS error
 ---------------------------------------
    1    -679.7347405559      5.03e-02  
    2    -679.0363958666      6.74e-03  
    3    -678.9156225711      1.23e-02  
    4    -679.0820642456      1.51e-03  
    5    -679.0842436102      9.30e-04  
    6    -679.0855595374      1.51e-04  
    7    -679.0855781136      9.70e-05  
    8    -679.0855933719      9.50e-06  
    9    -679.0855935028      3.50e-06  
   10    -679.0855935126      1.62e-06  
   11    -679.0855935157      2.21e-07  
   12    -679.0855935158      3.17e-08  
   13    -679.0855935158      5.82e-09  Convergence criterion met
 ---------------------------------------
 SCF time:   CPU 10.36s  wall 5.00s 
 SCF   energy in the final basis set =     -679.0855935158
 Total energy in the final basis set =     -679.0855935158

 --------------------------------------------------------------
             Orbital Energies (a.u.) and Symmetries
 --------------------------------------------------------------

 Alpha MOs, Restricted
 -- Occupied --                  
-77.133 -24.758 -24.758 -24.700 -10.382  -6.625  -4.789  -4.783
  1 A'    2 A'    3 A'    4 A'    5 A'    6 A'    7 A'    8 A'                 
 -4.783  -1.334  -1.274  -1.220  -0.766  -0.665  -0.618  -0.563
  1 A"    9 A'   10 A'   11 A'   12 A'   13 A'   14 A'    2 A"                 
 -0.562  -0.489  -0.481  -0.479  -0.467  -0.456  -0.353  -0.274
 15 A'    3 A"   16 A'   17 A'    4 A"   18 A'   19 A'    5 A"                 
 -- Virtual --                   
 -0.080  -0.064  -0.006   0.028   0.040   0.047   0.057   0.069
  6 A"   20 A'   21 A'   22 A'    7 A"   23 A'   24 A'   25 A'                 
  0.082   0.097   0.120   0.158   0.189   0.191   0.220   0.240
  8 A"   26 A'   27 A'   28 A'   29 A'    9 A"   30 A'   31 A'                 
  0.247   0.269   0.275   0.285   0.302   0.302   0.325   0.332
 32 A'   10 A"   11 A"   33 A'   34 A'   12 A"   35 A'   36 A'                 
  0.355   0.356   0.396   0.418   0.488   0.568   0.581   0.653
 37 A'   38 A'   39 A'   40 A'   13 A"   41 A'   42 A'   14 A"                 
  0.654   0.702   0.801   0.861   0.920   0.938   1.165   1.242
 43 A'   15 A"   44 A'   45 A'   46 A'   47 A'   16 A"   48 A'                 
  1.287   1.304   1.331   1.349   1.363   1.385   1.396   1.409
 17 A"   18 A"   49 A'   50 A'   51 A'   52 A'   19 A"   53 A'                 
  1.426   1.538   1.629   1.661   1.666   1.768   1.772   1.878
 20 A"   21 A"   54 A'   55 A'   56 A'   57 A'   58 A'   59 A'                 
  1.905   1.980   2.577   2.961   3.039   3.703   3.714   3.717
 60 A'   61 A'   22 A"   62 A'   63 A'   23 A"   24 A"   64 A'                 
  3.734   3.757   3.768   3.781   3.785   3.839   3.936   3.965
 65 A'   25 A"   66 A'   26 A"   67 A'   68 A'   27 A"   28 A"                 
  4.063   4.175   4.465   4.861   6.201   6.246   6.256   6.256
 69 A'   70 A'   71 A'   72 A'   29 A"   30 A"   73 A'   31 A"                 
  6.288   6.297   6.314   6.382   6.777   6.954  13.763  13.881
 74 A'   75 A'   76 A'   77 A'   78 A'   79 A'   32 A"   80 A'                 
 13.956  23.450  66.688  66.690  66.742 163.039
 81 A'   82 A'   83 A'   84 A'   85 A'   86 A'                                 

 Beta MOs, Restricted
 -- Occupied --                  
-77.133 -24.758 -24.758 -24.700 -10.382  -6.625  -4.789  -4.783
  1 A'    2 A'    3 A'    4 A'    5 A'    6 A'    7 A'    8 A'                 
 -4.783  -1.334  -1.274  -1.220  -0.766  -0.665  -0.618  -0.563
  1 A"    9 A'   10 A'   11 A'   12 A'   13 A'   14 A'    2 A"                 
 -0.562  -0.489  -0.481  -0.479  -0.467  -0.456  -0.353  -0.274
 15 A'    3 A"   16 A'   17 A'    4 A"   18 A'   19 A'    5 A"                 
 -- Virtual --                   
 -0.080  -0.064  -0.006   0.028   0.040   0.047   0.057   0.069
  6 A"   20 A'   21 A'   22 A'    7 A"   23 A'   24 A'   25 A'                 
  0.082   0.097   0.120   0.158   0.189   0.191   0.220   0.240
  8 A"   26 A'   27 A'   28 A'   29 A'    9 A"   30 A'   31 A'                 
  0.247   0.269   0.275   0.285   0.302   0.302   0.325   0.332
 32 A'   10 A"   11 A"   33 A'   34 A'   12 A"   35 A'   36 A'                 
  0.355   0.356   0.396   0.418   0.488   0.568   0.581   0.653
 37 A'   38 A'   39 A'   40 A'   13 A"   41 A'   42 A'   14 A"                 
  0.654   0.702   0.801   0.861   0.920   0.938   1.165   1.242
 43 A'   15 A"   44 A'   45 A'   46 A'   47 A'   16 A"   48 A'                 
  1.287   1.304   1.331   1.349   1.363   1.385   1.396   1.409
 17 A"   18 A"   49 A'   50 A'   51 A'   52 A'   19 A"   53 A'                 
  1.426   1.538   1.629   1.661   1.666   1.768   1.772   1.878
 20 A"   21 A"   54 A'   55 A'   56 A'   57 A'   58 A'   59 A'                 
  1.905   1.980   2.577   2.961   3.039   3.703   3.714   3.717
 60 A'   61 A'   22 A"   62 A'   63 A'   23 A"   24 A"   64 A'                 
  3.734   3.757   3.768   3.781   3.785   3.839   3.936   3.965
 65 A'   25 A"   66 A'   26 A"   67 A'   68 A'   27 A"   28 A"                 
  4.063   4.175   4.465   4.861   6.201   6.246   6.256   6.256
 69 A'   70 A'   71 A'   72 A'   29 A"   30 A"   73 A'   31 A"                 
  6.288   6.297   6.314   6.382   6.777   6.954  13.763  13.881
 74 A'   75 A'   76 A'   77 A'   78 A'   79 A'   32 A"   80 A'                 
 13.956  23.450  66.688  66.690  66.742 163.039
 81 A'   82 A'   83 A'   84 A'   85 A'   86 A'                                 
 --------------------------------------------------------------

          Ground-State Mulliken Net Atomic Charges

     Atom                 Charge (a.u.)
  ----------------------------------------
      1 C                    -0.060300
      2 P                     0.356106
      3 F                    -0.215813
      4 F                    -0.059324
      5 F                    -0.020670
  ----------------------------------------
  Sum of atomic charges =     0.000000

 -----------------------------------------------------------------
                    Cartesian Multipole Moments
 -----------------------------------------------------------------
    Charge (ESU x 10^10)
                 0.0000
    Dipole Moment (Debye)
         X       0.4102      Y       1.1535      Z       0.0000
       Tot       1.2243
    Quadrupole Moments (Debye-Ang)
        XX     -35.9458     XY      -1.8090     YY     -34.3835
        XZ      -0.0000     YZ       0.0000     ZZ     -32.7796
    Octopole Moments (Debye-Ang^2)
       XXX       8.0759    XXY      -0.6452    XYY       3.0042
       YYY      -8.8950    XXZ      -0.0000    XYZ      -0.0000
       YYZ       0.0000    XZZ       2.7216    YZZ      -4.1884
       ZZZ       0.0000
    Hexadecapole Moments (Debye-Ang^3)
      XXXX    -328.1763   XXXY      -1.4470   XXYY     -81.1243
      XYYY      10.9549   YYYY    -152.2384   XXXZ      -0.0000
      XXYZ       0.0000   XYYZ      -0.0000   YYYZ       0.0000
      XXZZ     -57.3385   XYZZ       2.9437   YYZZ     -31.7436
      XZZZ      -0.0000   YZZZ       0.0000   ZZZZ     -36.0745
 -----------------------------------------------------------------
 Calculating MO derivatives via CPSCF
 D1JvT checksum  = 114060 10494.7957837133
 D1KAT checksum  = 238560 861.5265970556
   1         3          15      0.149139    0.049984
   2         3          15      0.017490    0.005381
   3         3          15      0.001767    0.000571
   4         3          15      0.000170    0.000058
   5        16           2      0.000007    0.000003
   6        18           0      0.000000    0.000000    Roots Converged
 Time for AOints: 2.5 s (CPU) 0.9 s (wall)
 ------------------------------------------------------------------------------
                     AOints        : Timing summary (seconds)
 ------------------------------------------------------------------------------
     job step          cpu (% of tot)      sys (% of tot)     wall (% of tot)
 ------------------------------------------------------------------------------
  cpscf_lag         0.1438E+02 (29.8)   0.4000E-05 (40.0)   0.5095E+01 (28.9)
  iterzp            0.3133E+02 (64.9)   0.6000E-05 (60.0)   0.1153E+02 (65.5)
  make_fx           0.0000E+00 ( 0.0)   0.0000E+00 ( 0.0)   0.0000E+00 ( 0.0)
  AOints            0.2477E+01 ( 5.1)   0.0000E+00 ( 0.0)   0.9224E+00 ( 5.2)
 ------------------------------------------------------------------------------
   Grand Totals     0.4824E+02          0.1000E-04          0.1761E+02
 ------------------------------------------------------------------------------
 Calculating analytic Hessian of the SCF energy
 Polarizability Matrix (a.u.)
            1           2           3
    1 -49.6579011   6.1096849  -0.0000000
    2   6.1096849 -36.2029451   0.0000000
    3  -0.0000000   0.0000000 -27.8480514

 Direct stationary perturbation theory relativistic correction:

 rels  =       0.610057032399
 relv  =      -2.325289211060
 rel2e =       0.636774319078
 E_rel =      -1.078457859582

 Hessian of the SCF Energy
            1           2           3           4           5           6
    1   0.6262939  -0.0856722   0.0000000  -0.2200647   0.0893926  -0.0000000
    2  -0.0856722   0.5447264  -0.0000000   0.1382516  -0.0871432   0.0000000
    3   0.0000000  -0.0000000   0.0968726  -0.0000000   0.0000000  -0.0288361
    4  -0.2200647   0.1382516  -0.0000000   0.3489341  -0.0167717   0.0000000
    5   0.0893926  -0.0871432   0.0000000  -0.0167717   0.2971555  -0.0000000
    6  -0.0000000   0.0000000  -0.0288361   0.0000000  -0.0000000   0.0205992
    7  -0.0158636  -0.0350934   0.0000000  -0.1024681  -0.0841686  -0.0000000
    8   0.0089945  -0.0111469   0.0000000  -0.1196150  -0.1770086   0.0000000
    9  -0.0000000  -0.0000000  -0.0011209   0.0000000   0.0000000  -0.0102784
   10  -0.2937855  -0.1025502  -0.0000000  -0.0230034  -0.0151592  -0.0000000
   11  -0.0930890  -0.1150371   0.0000000  -0.0082313   0.0115454  -0.0000000
   12  -0.0000000   0.0000000  -0.0317143  -0.0000000  -0.0000000   0.0012506
   13  -0.0965801   0.0850642  -0.0000000  -0.0033979   0.0267069   0.0000000
   14   0.0803741  -0.3313993  -0.0000000   0.0063664  -0.0445490   0.0000000
   15  -0.0000000  -0.0000000  -0.0352012  -0.0000000   0.0000000   0.0172647
            7           8           9          10          11          12
    1  -0.0158636   0.0089945  -0.0000000  -0.2937855  -0.0930890  -0.0000000
    2  -0.0350934  -0.0111469  -0.0000000  -0.1025502  -0.1150371   0.0000000
    3   0.0000000   0.0000000  -0.0011209  -0.0000000   0.0000000  -0.0317143
    4  -0.1024681  -0.1196150   0.0000000  -0.0230034  -0.0082313  -0.0000000
    5  -0.0841686  -0.1770086   0.0000000  -0.0151592   0.0115454  -0.0000000
    6  -0.0000000   0.0000000  -0.0102784  -0.0000000  -0.0000000   0.0012506
    7   0.1278417   0.1169652   0.0000000  -0.0117808   0.0006936  -0.0000000
    8   0.1169652   0.1731398  -0.0000000  -0.0039197  -0.0021594   0.0000000
    9   0.0000000  -0.0000000   0.0093863  -0.0000000   0.0000000   0.0078895
   10  -0.0117808  -0.0039197  -0.0000000   0.3158659   0.1495108   0.0000000
   11   0.0006936  -0.0021594   0.0000000   0.1495108   0.1652240  -0.0000000
   12  -0.0000000   0.0000000   0.0078895   0.0000000  -0.0000000   0.0158565
   13   0.0022707  -0.0024250   0.0000000   0.0127038  -0.0488840   0.0000000
   14   0.0016032   0.0171750  -0.0000000  -0.0278817  -0.0595730   0.0000000
   15  -0.0000000  -0.0000000  -0.0058765  -0.0000000   0.0000000   0.0067178
           13          14          15
    1  -0.0965801   0.0803741  -0.0000000
    2   0.0850642  -0.3313993  -0.0000000
    3  -0.0000000  -0.0000000  -0.0352012
    4  -0.0033979   0.0063664  -0.0000000
    5   0.0267069  -0.0445490   0.0000000
    6   0.0000000   0.0000000   0.0172647
    7   0.0022707   0.0016032  -0.0000000
    8  -0.0024250   0.0171750  -0.0000000
    9   0.0000000  -0.0000000  -0.0058765
   10   0.0127038  -0.0278817  -0.0000000
   11  -0.0488840  -0.0595730   0.0000000
   12   0.0000000   0.0000000   0.0067178
   13   0.0850034  -0.0604621   0.0000000
   14  -0.0604621   0.4183463   0.0000000
   15   0.0000000   0.0000000   0.0170953
 Gradient time:  CPU 72.47 s  wall 26.05 s
 **********************************************************************
 **                                                                  **
 **                       VIBRATIONAL ANALYSIS                       **
 **                       --------------------                       **
 **                                                                  **
 **        VIBRATIONAL FREQUENCIES (CM**-1) AND NORMAL MODES         **
 **     FORCE CONSTANTS (mDYN/ANGSTROM) AND REDUCED MASSES (AMU)     **
 **                  INFRARED INTENSITIES (KM/MOL)                   **
 **                                                                  **
 **********************************************************************


 Mode:                 1                      2                      3
 Frequency:       190.74                 191.50                 389.31
 Force Cnst:      0.4033                 0.4542                 1.6755
 Red. Mass:      18.8137                21.0199                18.7633
 IR Active:          YES                    YES                    YES
 IR Intens:        4.001                  3.321                  0.116
 Raman Active:       YES                    YES                    YES
               X      Y      Z        X      Y      Z        X      Y      Z
 C          0.040 -0.270 -0.000   -0.000  0.000 -0.107    0.233  0.334  0.000
 P          0.102 -0.134 -0.000   -0.000  0.000 -0.419   -0.230 -0.156 -0.000
 F         -0.565  0.377  0.000    0.000 -0.000  0.618   -0.459 -0.048  0.000
 F         -0.205  0.178  0.000    0.000 -0.000  0.526    0.629 -0.219 -0.000
 F          0.578 -0.167 -0.000   -0.000  0.000 -0.393    0.058  0.310 -0.000
 TransDip  -0.001 -0.064 -0.000    0.000  0.000 -0.058   -0.001 -0.011 -0.000

 Mode:                 4                      5                      6
 Frequency:       484.56                 503.12                 733.56
 Force Cnst:      2.9709                 1.9174                 6.4302
 Red. Mass:      21.4757                12.8561                20.2816
 IR Active:          YES                    YES                    YES
 IR Intens:       15.339                  0.548                 23.661
 Raman Active:       YES                    YES                    YES
               X      Y      Z        X      Y      Z        X      Y      Z
 C         -0.251 -0.096  0.000    0.000  0.000  0.949   -0.253  0.146 -0.000
 P         -0.342  0.363 -0.000    0.000 -0.000 -0.115    0.318 -0.236  0.000
 F          0.203 -0.046  0.000   -0.000  0.000  0.003   -0.007  0.059 -0.000
 F         -0.079 -0.526 -0.000   -0.000  0.000 -0.195   -0.371 -0.426  0.000
 F          0.592  0.039 -0.000   -0.000 -0.000 -0.220    0.019  0.659  0.000
 TransDip  -0.086  0.091 -0.000    0.000 -0.000 -0.024    0.121 -0.098  0.000

 Mode:                 7                      8                      9
 Frequency:       766.02                1226.08                1366.29
 Force Cnst:      7.7213                11.9309                14.5163
 Red. Mass:      22.3335                13.4705                13.1983
 IR Active:          YES                    YES                    YES
 IR Intens:      132.581                260.276                367.730
 Raman Active:       YES                    YES                    YES
               X      Y      Z        X      Y      Z        X      Y      Z
 C         -0.024  0.079 -0.000    0.538  0.708 -0.000    0.751 -0.546  0.000
 P         -0.325 -0.421  0.000   -0.006  0.004  0.000   -0.130  0.052 -0.000
 F          0.494  0.680 -0.000   -0.033 -0.011  0.000    0.017  0.023 -0.000
 F          0.046 -0.005  0.000   -0.326 -0.181  0.000   -0.173 -0.036 -0.000
 F          0.004 -0.039  0.000    0.029 -0.262  0.000   -0.107  0.273 -0.000
 TransDip  -0.308 -0.202  0.000    0.348  0.382  0.000    0.500 -0.356  0.000

 STANDARD THERMODYNAMIC QUANTITIES AT   298.15 K  AND     1.00 ATM

   This Molecule has  0 Imaginary Frequencies
   Zero point vibrational energy:        8.365 kcal/mol

   Atom    1 Element C  Has Mass   12.00000
   Atom    2 Element P  Has Mass   30.97376
   Atom    3 Element F  Has Mass   18.99840
   Atom    4 Element F  Has Mass   18.99840
   Atom    5 Element F  Has Mass   18.99840
   Molecular Mass:    99.968960 amu
   Principal axes and moments of inertia in amu*Bohr^2:
                             1           2           3
    Eigenvalues --      232.98895   592.86395   825.85291
          X               0.99999    -0.00438    -0.00000
          Y               0.00438     0.99999    -0.00000
          Z               0.00000     0.00000     1.00000
   Rotational Symmetry Number is   1
   The Molecule is an Asymmetric Top
   Translational Enthalpy:        0.889 kcal/mol
   Rotational Enthalpy:           0.889 kcal/mol
   Vibrational Enthalpy:          9.707 kcal/mol
   gas constant (RT):             0.592 kcal/mol
   Translational Entropy:        39.717  cal/mol.K
   Rotational Entropy:           26.236  cal/mol.K
   Vibrational Entropy:           7.348  cal/mol.K

   Total Enthalpy:               12.077 kcal/mol
   Total Entropy:                73.301  cal/mol.K
Archival summary:
1\1\TWL02\FREQ\ProcedureUnspecified\BasisUnspecified\131\taweetha\MonNov2614:29:382018MonNov2614:29:382018\0\\#,FREQ,ProcedureUnspecified,BasisUnspecified,\\0,1\P\F,1,1.64229\C,1,1.69418,2,98.6382\F,3,1.31374,1,128.105,2,-0,0\F,3,1.32611,1,121.14,2,-180,0\\\@

 Total job time:  30.28s(wall), 82.94s(cpu) 
 Mon Nov 26 14:29:38 2018

        *************************************************************
        *                                                           *
        *  Thank you very much for using Q-Chem.  Have a nice day.  *
        *                                                           *
        *************************************************************
