# Supplementary material for: Geometric and energetic data from ab initio calculations of haloethene, haloimine, halomethylenephosphine, haloiminophosphine, halodiazene, halodiphosphene and halocyclopropane
Source: Data Brief. 2019 Nov 2;27:104738. doi: 10.1016/j.dib.2019.104738 (PMC6861602; doi:10.1016/j.dib.2019.104738)
Supplement: Multimedia component 5 [file mmc5.zip › CP/B3LYP/FFCPHE.out]

Q-Chem Developer Version!
                  Welcome to Q-Chem
     A Quantum Leap Into The Future Of Chemistry


 Q-Chem 5.1, Q-Chem, Inc., Pleasanton, CA (2018)

 Yihan Shao,  Zhengting Gan,  E. Epifanovsky,  A. T. B. Gilbert,  M. Wormit,  
 J. Kussmann,  A. W. Lange,  A. Behn,  Jia Deng,  Xintian Feng,  D. Ghosh,  
 M. Goldey,  P. R. Horn,  L. D. Jacobson,  I. Kaliman,  T. Kus,  A. Landau,  
 Jie Liu,  E. I. Proynov,  R. M. Richard,  R. P. Steele,  E. J. Sundstrom,  
 H. L. Woodcock III,  P. M. Zimmerman,  D. Zuev,  B. Albrecht,  E. Alguire,  
 S. A. Baeppler,  D. Barton,  Z. Benda,  Y. A. Bernard,  E. J. Berquist,  
 K. B. Bravaya,  H. Burton,  D. Casanova,  Chun-Min Chang,  Yunqing Chen,  
 A. Chien,  K. D. Closser,  M. P. Coons,  S. Coriani,  S. Dasgupta,  
 A. L. Dempwolff,  M. Diedenhofen,  Hainam Do,  R. G. Edgar,  Po-Tung Fang,  
 S. Faraji,  S. Fatehi,  Qingguo Feng,  K. D. Fenk,  J. Fosso-Tande,  
 Qinghui Ge,  A. Ghysels,  G. Gidofalvi,  J. Gomes,  J. Gonthier,  A. Gunina,  
 D. Hait,  M. W. D. Hanson-Heine,  P. H. P. Harbach,  A. W. Hauser,  
 J. E. Herr,  E. G. Hohenstein,  Z. C. Holden,  Kerwin Hui,  B. C. Huynh,  
 T.-C. Jagau,  Hyunjun Ji,  B. Kaduk,  K. Khistyaev,  Jaehoon Kim,  
 P. Klunzinger,  K. Koh,  D. Kosenkov,  L. Koulias,  T. Kowalczyk,  
 C. M. Krauter,  A. Kunitsa,  Ka Un Lao,  A. Laurent,  K. V. Lawler,  
 Joonho Lee,  D. Lefrancois,  S. Lehtola,  D. S. Levine,  Yi-Pei Li,  
 You-Sheng Lin,  Fenglai Liu,  E. Livshits,  A. Luenser,  P. Manohar,  
 E. Mansoor,  S. F. Manzer,  Shan-Ping Mao,  Yuezhi Mao,  N. Mardirossian,  
 A. V. Marenich,  T. Markovich,  L. A. Martinez-Martinez,  S. A. Maurer,  
 N. J. Mayhall,  S. C. McKenzie,  J.-M. Mewes,  A. F. Morrison,  
 J. W. Mullinax,  K. Nanda,  T. S. Nguyen-Beck,  R. Olivares-Amaya,  
 J. A. Parkhill,  T. M. Perrine,  F. Plasser,  P. Pokhilko,  S. Prager,  
 A. Prociuk,  E. Ramos,  D. R. Rehn,  F. Rob,  M. Schneider,  N. Sergueev,  
 S. M. Sharada,  S. Sharma,  D. W. Small,  T. Stauch,  T. Stein,  
 Yu-Chuan Su,  A. J. W. Thom,  A. Tkatchenko,  T. Tsuchimochi,  N. M. Tubman,  
 L. Vogt,  M. L. Vidal,  O. Vydrov,  M. A. Watson,  J. Wenzel,  
 M. de Wergifosse,  T. A. Wesolowski,  A. White,  J. Witte,  A. Yamada,  
 Jun Yang,  K. Yao,  S. Yeganeh,  S. R. Yost,  Zhi-Qiang You,  A. Zech,  
 Igor Ying Zhang,  Xing Zhang,  Yan Zhao,  Ying Zhu,  B. R. Brooks,  
 G. K. L. Chan,  C. J. Cramer,  M. S. Gordon,  W. J. Hehre,  A. Klamt,  
 M. W. Schmidt,  C. D. Sherrill,  D. G. Truhlar,  A. Aspuru-Guzik,  R. Baer,  
 A. T. Bell,  N. A. Besley,  Jeng-Da Chai,  A. E. DePrince, III,  
 R. A. DiStasio Jr.,  A. Dreuw,  B. D. Dunietz,  T. R. Furlani,  
 Chao-Ping Hsu,  Yousung Jung,  Jing Kong,  D. S. Lambrecht,  WanZhen Liang,  
 C. Ochsenfeld,  V. A. Rassolov,  L. V. Slipchenko,  J. E. Subotnik,  
 T. Van Voorhis,  J. M. Herbert,  A. I. Krylov,  P. M. W. Gill,  M. Head-Gordon

 Contributors to earlier versions of Q-Chem not listed above: 
 R. D. Adamson,  B. Austin,  J. Baker,  G. J. O. Beran,  K. Brandhorst,  
 S. T. Brown,  E. F. C. Byrd,  A. K. Chakraborty,  C.-L. Cheng,  
 Siu Hung Chien,  D. M. Chipman,  D. L. Crittenden,  H. Dachsel,  
 R. J. Doerksen,  A. D. Dutoi,  L. Fusti-Molnar,  W. A. Goddard III,  
 A. Golubeva-Zadorozhnaya,  S. R. Gwaltney,  G. Hawkins,  A. Heyden,  
 S. Hirata,  G. Kedziora,  F. J. Keil,  C. Kelley,  Jihan Kim,  R. A. King,  
 R. Z. Khaliullin,  P. P. Korambath,  W. Kurlancheek,  A. M. Lee,  M. S. Lee,  
 S. V. Levchenko,  Ching Yeh Lin,  D. Liotard,  R. C. Lochan,  I. Lotan,  
 P. E. Maslen,  N. Nair,  D. P. O'Neill,  D. Neuhauser,  E. Neuscamman,  
 C. M. Oana,  R. Olson,  B. Peters,  R. Peverati,  P. A. Pieniazek,  
 Y. M. Rhee,  J. Ritchie,  M. A. Rohrdanz,  E. Rosta,  N. J. Russ,  
 H. F. Schaefer III,  N. E. Schultz,  N. Shenvi,  A. C. Simmonett,  A. Sodt,  
 D. Stuck,  K. S. Thanthiriwatte,  V. Vanovschi,  Tao Wang,  A. Warshel,  
 C. F. Williams,  Q. Wu,  X. Xu,  W. Zhang

 Please cite Q-Chem as follows:
 Y. Shao et al., Mol. Phys. 113, 184-215 (2015)
 DOI: 10.1080/00268976.2014.952696

 Q-Chem 5.1.2 for Intel X86 EM64T Linux

 Parts of Q-Chem use Armadillo 8.300.2 (Tropical Shenanigans).
 http://arma.sourceforge.net/

 Q-Chem begins on Mon Nov 26 15:15:50 2018  

Host: 
0

     Scratch files written to /scratch/taweetham/qchem49512//
Input Ideriv = 2
Curr. Ideriv = -1
Max.  Ideriv = 2

Checking the input file for inconsistencies... 	...done.

--------------------------------------------------------------
User input:
--------------------------------------------------------------
$molecule
0 1
C 
P 1 1.5 
H 2 PH 1 120. 
F 1 PF 2 120.  3 180.0
F 1 PF 2 120.  3 0.0

PH=1.44
PF=1.54
PCl=2.03
PBr=2.5
PI=2.6
$end

$rem
   job_type	optimization
   basis	6-311++g**
   method	b3lyp
$end

--------------------------------------------------------------
 ----------------------------------------------------------------
             Standard Nuclear Orientation (Angstroms)
    I     Atom           X                Y                Z
 ----------------------------------------------------------------
    1      C       0.2726854388    -0.0180804162     0.0000000000
    2      P      -1.2029350244     0.2512599792     0.0000000000
    3      H      -2.1351582464    -0.8462644462    -0.0000000000
    4      F       1.2696463846     1.1556609832    -0.0000000000
    5      F       0.7906948353    -1.4683446215    -0.0000000000
 ----------------------------------------------------------------
 Molecular Point Group                 Cs    NOp =  2
 Largest Abelian Subgroup              Cs    NOp =  2
 Nuclear Repulsion Energy =   148.7570672789 hartrees
 There are       20 alpha and       20 beta electrons
 Requested basis set is 6-311++G(d,p)
 There are 36 shells and 103 basis functions

 Total QAlloc Memory Limit   2000 MB
 Mega-Array Size       188 MB
 MEM_STATIC part       192 MB
 A cutoff of  1.0D-11 yielded    613 shell pairs
 There are      5192 function pairs (      5608 Cartesian)

 -------------------------------------------------------
 OpenMP Integral Computing Module                       
 Release: version 1.0, May 2013, Q-Chem Inc. Pittsburgh 
 -------------------------------------------------------
 Integral Job Info:
 Integral job number is                      11
 Integral operator is                         1
 short-range coefficients                     0
 long-range coefficients              100000000
 Omega coefficients                           0
 if combine SR and LR in K                    0
 Integral screening is                        0
 Integral computing path is                   2
 max size of driver memory is            800000
 size of driver memory is                593474
 size of scratch memory is              4204008
 max col of scratch BK array               1296
 max len of scratch array in speh3          155
 max len of scratch index in speh4           18
 max int batch size is                      520
 min int batch size is                       52
 fixed nKL is                                52
 max L of basis functions is                  2
 order of int derivative is                   0
 number of shells is                         36
 number of basis is                         107
 number of cartesian basis is               107
 number of contracted shell pairs           613
 number of primitive shell pairs           1760
 maxK2 (contraction) of shell pair           36
 max number of K2 of shell pair               1
 max number of CS2 of shell pair             73
 max number of PS2 of shell pair            222
 mem total for path MDJ                  513682
 -------------------------------------------------------
 Smallest overlap matrix eigenvalue = 6.03E-04

 Scale SEOQF with 1.000000e-01/1.000000e-01/1.000000e-01

 Standard Electronic Orientation quadrupole field applied
 Nucleus-field energy     =     0.0000000040 hartrees
 Guess from superposition of atomic densities
 Warning:  Energy on first SCF cycle will be non-variational
 SAD guess density has 40.000000 electrons

 -----------------------------------------------------------------------
  General SCF calculation program by
  Eric Jon Sundstrom, Paul Horn, Yuezhi Mao, Dmitri Zuev, Alec White,
  David Stuck, Shaama M.S., Shane Yost, Joonho Lee, David Small,
  Daniel Levine, Susi Lehtola, Hugh Burton, Evgeny Epifanovsky
 -----------------------------------------------------------------------
 Exchange:     0.2000 Hartree-Fock + 0.0800 Slater + 0.7200 B88
 Correlation:  0.1900 VWN1RPA + 0.8100 LYP
 Using SG-1 standard quadrature grid
 using 4 threads for integral computing
 -------------------------------------------------------
 OpenMP Integral computing Module                
 Release: version 2.0, May 2017, Q-Chem Inc. Pleasanton 
 -------------------------------------------------------
 -------------------------------------------------------
 OpenMP BLAS3 based DFT computing Module                
 Release: version 1.0, May 2013, Q-Chem Inc. Pittsburgh 
 -------------------------------------------------------
 A restricted SCF calculation will be
 performed using DIIS
 SCF converges when DIIS error is below 1.0e-08
 ---------------------------------------
  Cycle       Energy         DIIS error
 ---------------------------------------
    1    -580.0705656320      4.91e-02  
    2    -579.6600635982      6.22e-03  
    3    -579.5784689735      1.18e-02  
    4    -579.6957614049      1.25e-03  
    5    -579.6973421828      5.06e-04  
    6    -579.6976591298      2.33e-04  
    7    -579.6977228851      4.35e-05  
    8    -579.6977249428      3.15e-06  
    9    -579.6977249573      2.50e-06  
   10    -579.6977249639      1.38e-06  
   11    -579.6977249657      1.10e-07  
   12    -579.6977249657      2.31e-08  
   13    -579.6977249657      2.99e-09  Convergence criterion met
 ---------------------------------------
 SCF time:   CPU 7.42s  wall 3.00s 
 SCF   energy in the final basis set =     -579.6977249657
 Total energy in the final basis set =     -579.6977249657

 --------------------------------------------------------------
             Orbital Energies (a.u.) and Symmetries
 --------------------------------------------------------------

 Alpha MOs, Restricted
 -- Occupied --                  
-77.081 -24.729 -24.712 -10.374  -6.588  -4.749  -4.748  -4.744
  1 A'    2 A'    3 A'    4 A'    5 A'    6 A'    1 A"    7 A'                 
 -1.217  -1.194  -0.804  -0.604  -0.547  -0.508  -0.484  -0.440
  8 A'    9 A'   10 A'   11 A'   12 A'   13 A'    2 A"    3 A"                 
 -0.438  -0.436  -0.325  -0.307
 14 A'   15 A'    4 A"   16 A'                                                 
 -- Virtual --                   
 -0.091  -0.076  -0.053   0.002   0.015   0.040   0.041   0.068
  5 A"   17 A'   18 A'   19 A'   20 A'   21 A'    6 A"   22 A'                 
  0.075   0.091   0.093   0.119   0.141   0.167   0.228   0.233
 23 A'   24 A'    7 A"   25 A'   26 A'   27 A'    8 A"   28 A'                 
  0.254   0.270   0.271   0.316   0.317   0.328   0.351   0.360
 29 A'   30 A'    9 A"   10 A"   31 A'   32 A'   33 A'   34 A'                 
  0.412   0.445   0.529   0.562   0.597   0.599   0.625   0.674
 35 A'   36 A'   11 A"   37 A'   38 A'   12 A"   39 A'   13 A"                 
  0.740   0.832   0.944   1.097   1.123   1.280   1.338   1.353
 40 A'   41 A'   42 A'   43 A'   14 A"   44 A'   15 A"   45 A'                 
  1.364   1.371   1.398   1.440   1.453   1.531   1.531   1.566
 46 A'   16 A"   47 A'   48 A'   17 A"   49 A'   18 A"   19 A"                 
  1.623   1.641   1.729   1.904   1.915   2.005   2.066   2.542
 50 A'   51 A'   52 A'   53 A'   54 A'   55 A'   56 A'   57 A'                 
  2.617   2.721   3.063   3.756   3.760   3.767   3.772   3.817
 20 A"   58 A'   59 A'   21 A"   60 A'   22 A"   61 A'   62 A'                 
  3.819   3.835   3.905   4.358   4.547   6.234   6.294   6.302
 23 A"   24 A"   63 A'   64 A'   65 A'   25 A"   66 A'   26 A"                 
  6.306   6.328   6.445   7.014  13.794  13.895  14.135  23.390
 67 A'   68 A'   69 A'   70 A'   27 A"   71 A'   72 A'   73 A'                 
 66.714  66.735 163.178
 74 A'   75 A'   76 A'                                                         

 Beta MOs, Restricted
 -- Occupied --                  
-77.081 -24.729 -24.712 -10.374  -6.588  -4.749  -4.748  -4.744
  1 A'    2 A'    3 A'    4 A'    5 A'    6 A'    1 A"    7 A'                 
 -1.217  -1.194  -0.804  -0.604  -0.547  -0.508  -0.484  -0.440
  8 A'    9 A'   10 A'   11 A'   12 A'   13 A'    2 A"    3 A"                 
 -0.438  -0.436  -0.325  -0.307
 14 A'   15 A'    4 A"   16 A'                                                 
 -- Virtual --                   
 -0.091  -0.076  -0.053   0.002   0.015   0.040   0.041   0.068
  5 A"   17 A'   18 A'   19 A'   20 A'   21 A'    6 A"   22 A'                 
  0.075   0.091   0.093   0.119   0.141   0.167   0.228   0.233
 23 A'   24 A'    7 A"   25 A'   26 A'   27 A'    8 A"   28 A'                 
  0.254   0.270   0.271   0.316   0.317   0.328   0.351   0.360
 29 A'   30 A'    9 A"   10 A"   31 A'   32 A'   33 A'   34 A'                 
  0.412   0.445   0.529   0.562   0.597   0.599   0.625   0.674
 35 A'   36 A'   11 A"   37 A'   38 A'   12 A"   39 A'   13 A"                 
  0.740   0.832   0.944   1.097   1.123   1.280   1.338   1.353
 40 A'   41 A'   42 A'   43 A'   14 A"   44 A'   15 A"   45 A'                 
  1.364   1.371   1.398   1.440   1.453   1.531   1.531   1.566
 46 A'   16 A"   47 A'   48 A'   17 A"   49 A'   18 A"   19 A"                 
  1.623   1.641   1.729   1.904   1.915   2.005   2.066   2.542
 50 A'   51 A'   52 A'   53 A'   54 A'   55 A'   56 A'   57 A'                 
  2.617   2.721   3.063   3.756   3.760   3.767   3.772   3.817
 20 A"   58 A'   59 A'   21 A"   60 A'   22 A"   61 A'   62 A'                 
  3.819   3.835   3.905   4.358   4.547   6.234   6.294   6.302
 23 A"   24 A"   63 A'   64 A'   65 A'   25 A"   66 A'   26 A"                 
  6.306   6.328   6.445   7.014  13.794  13.895  14.135  23.390
 67 A'   68 A'   69 A'   70 A'   27 A"   71 A'   72 A'   73 A'                 
 66.714  66.735 163.178
 74 A'   75 A'   76 A'                                                         
 --------------------------------------------------------------

          Ground-State Mulliken Net Atomic Charges

     Atom                 Charge (a.u.)
  ----------------------------------------
      1 C                    -0.071598
      2 P                     0.324844
      3 H                     0.003571
      4 F                    -0.116331
      5 F                    -0.140485
  ----------------------------------------
  Sum of atomic charges =     0.000000

 -----------------------------------------------------------------
                    Cartesian Multipole Moments
 -----------------------------------------------------------------
    Charge (ESU x 10^10)
                 0.0000
    Dipole Moment (Debye)
         X      -2.6216      Y      -0.5757      Z      -0.0000
       Tot       2.6840
    Quadrupole Moments (Debye-Ang)
        XX     -27.4858     XY       2.2308     YY     -33.0031
        XZ      -0.0000     YZ       0.0000     ZZ     -28.4580
    Octopole Moments (Debye-Ang^2)
       XXX       4.9631    XXY      -5.6633    XYY       3.0828
       YYY      -2.1800    XXZ      -0.0000    XYZ       0.0000
       YYZ      -0.0000    XZZ       4.3058    YZZ      -1.2630
       ZZZ      -0.0000
    Hexadecapole Moments (Debye-Ang^3)
      XXXX    -217.5331   XXXY      11.8740   XXYY     -68.0514
      XYYY       8.3853   YYYY    -153.9021   XXXZ      -0.0000
      XXYZ       0.0000   XYYZ      -0.0000   YYYZ       0.0000
      XXZZ     -43.0351   XYZZ       1.8127   YYZZ     -30.5954
      XZZZ      -0.0000   YZZZ       0.0000   ZZZZ     -31.2475
 -----------------------------------------------------------------
 Calculating analytic gradient of the SCF energy
 Gradient of SCF Energy
            1           2           3           4           5
    1  -0.2067047   0.1849498  -0.0266326   0.0497261  -0.0013386
    2   0.0622054  -0.0798100   0.0119903   0.0846854  -0.0790712
    3   0.0000000   0.0000000   0.0000000  -0.0000000  -0.0000000
 Max gradient component =       2.067E-01
 RMS gradient           =       8.324E-02
 Gradient time:  CPU 1.84 s  wall 0.55 s
 Geometry Optimization Parameters
   NAtoms,    NIC,     NZ,  NCons,   NDum,   NFix, NCnnct, MaxDiis
        5      20       5       0       0       0       0       0


** GEOMETRY OPTIMIZATION IN DELOCALIZED INTERNAL COORDINATES **
   Searching for a Minimum

   Optimization Cycle:   1

                       Coordinates (Angstroms)
     ATOM                X               Y               Z
      1  C         0.2726854388   -0.0180804162    0.0000000000
      2  P        -1.2029350244    0.2512599792    0.0000000000
      3  H        -2.1351582464   -0.8462644462    0.0000000000
      4  F         1.2696463846    1.1556609832    0.0000000000
      5  F         0.7906948353   -1.4683446215    0.0000000000
   Point Group: cs    Number of degrees of freedom:     7


   Energy is   -579.697724966


 Attempting to Generate Delocalized Internal Coordinates

  7 Hessian modes will be used to form the next step
  Hessian Eigenvalues:
     0.160000    0.198009    0.250000    0.250000    0.285189    0.285189
     0.766766

 Minimum Search - Taking Simple RFO Step
 Searching for Lamda that Minimizes Along All modes
 Value Taken    Lamda =  -0.10262367
 Calculated Step too Large.  Step scaled by  0.602119
 Step Taken.  Stepsize is  0.300000

                             Maximum     Tolerance    Cnvgd?
         Gradient           0.164488      0.000300      NO
         Displacement       0.228322      0.001200      NO
         Energy change     *********      0.000001      NO


 New Cartesian Coordinates Obtained by Inverse Iteration

 Displacement from previous Coordinates is:  0.364579
 ----------------------------------------------------------------
             Standard Nuclear Orientation (Angstroms)
    I     Atom           X                Y                Z
 ----------------------------------------------------------------
    1      C       0.2567040855    -0.0180764868     0.0000000000
    2      P      -1.2665490060     0.3255835070     0.0000000000
    3      H      -2.0393005003    -0.8793419743     0.0000000000
    4      F       1.2578761771     1.0453079700     0.0000000000
    5      F       0.7862026317    -1.3992415373     0.0000000000
 ----------------------------------------------------------------
 Molecular Point Group                 Cs    NOp =  2
 Largest Abelian Subgroup              Cs    NOp =  2
 Nuclear Repulsion Energy =   150.2041256125 hartrees
 There are       20 alpha and       20 beta electrons
 Applying Cartesian multipole field
    Component          Value
    ---------          -----
     (2,0,0)        1.00000E-11
     (0,2,0)        2.00000E-11
     (0,0,2)       -3.00000E-11
 Nucleus-field energy     =     0.0000000039 hartrees
 Requested basis set is 6-311++G(d,p)
 There are 36 shells and 103 basis functions
 A cutoff of  1.0D-11 yielded    617 shell pairs
 There are      5240 function pairs (      5664 Cartesian)
 Smallest overlap matrix eigenvalue = 5.93E-04
 Guess MOs from SCF MO coefficient file

 -----------------------------------------------------------------------
  General SCF calculation program by
  Eric Jon Sundstrom, Paul Horn, Yuezhi Mao, Dmitri Zuev, Alec White,
  David Stuck, Shaama M.S., Shane Yost, Joonho Lee, David Small,
  Daniel Levine, Susi Lehtola, Hugh Burton, Evgeny Epifanovsky
 -----------------------------------------------------------------------
 Exchange:     0.2000 Hartree-Fock + 0.0800 Slater + 0.7200 B88
 Correlation:  0.1900 VWN1RPA + 0.8100 LYP
 Using SG-1 standard quadrature grid
 using 4 threads for integral computing
 -------------------------------------------------------
 OpenMP Integral computing Module                
 Release: version 2.0, May 2017, Q-Chem Inc. Pleasanton 
 -------------------------------------------------------
 -------------------------------------------------------
 OpenMP BLAS3 based DFT computing Module                
 Release: version 1.0, May 2013, Q-Chem Inc. Pittsburgh 
 -------------------------------------------------------
 A restricted SCF calculation will be
 performed using DIIS
 SCF converges when DIIS error is below 1.0e-08
 ---------------------------------------
  Cycle       Energy         DIIS error
 ---------------------------------------
    1    -579.7432105542      2.06e-03  
    2    -579.7492109633      1.14e-03  
    3    -579.7477437090      1.55e-03  
    4    -579.7511154324      9.26e-05  
    5    -579.7511237857      1.56e-05  
    6    -579.7511237489      1.64e-05  
    7    -579.7511240197      1.31e-06  
    8    -579.7511240211      7.16e-07  
    9    -579.7511240216      2.63e-07  
   10    -579.7511240216      3.81e-08  
   11    -579.7511240216      1.06e-08  
   12    -579.7511240216      1.64e-09  Convergence criterion met
 ---------------------------------------
 SCF time:   CPU 6.89s  wall 2.00s 
 SCF   energy in the final basis set =     -579.7511240216
 Total energy in the final basis set =     -579.7511240216

 --------------------------------------------------------------
             Orbital Energies (a.u.) and Symmetries
 --------------------------------------------------------------

 Alpha MOs, Restricted
 -- Occupied --                  
-77.079 -24.735 -24.721 -10.377  -6.582  -4.743  -4.742  -4.739
  1 A'    2 A'    3 A'    4 A'    5 A'    6 A'    1 A"    7 A'                 
 -1.244  -1.211  -0.787  -0.619  -0.563  -0.507  -0.501  -0.450
  8 A'    9 A'   10 A'   11 A'   12 A'   13 A'    2 A"    3 A"                 
 -0.444  -0.441  -0.317  -0.309
 14 A'   15 A'   16 A'    4 A"                                                 
 -- Virtual --                   
 -0.088  -0.038  -0.026   0.015   0.016   0.040   0.042   0.062
  5 A"   17 A'   18 A'   19 A'   20 A'   21 A'    6 A"   22 A'                 
  0.078   0.091   0.092   0.120   0.148   0.165   0.229   0.236
 23 A'    7 A"   24 A'   25 A'   26 A'   27 A'    8 A"   28 A'                 
  0.248   0.268   0.275   0.311   0.314   0.331   0.358   0.370
 29 A'   30 A'    9 A"   31 A'   10 A"   32 A'   33 A'   34 A'                 
  0.408   0.431   0.522   0.564   0.572   0.602   0.637   0.687
 35 A'   36 A'   11 A"   37 A'   38 A'   12 A"   39 A'   13 A"                 
  0.760   0.849   0.936   1.050   1.133   1.273   1.331   1.339
 40 A'   41 A'   42 A'   43 A'   14 A"   44 A'   45 A'   15 A"                 
  1.375   1.378   1.387   1.441   1.454   1.505   1.558   1.569
 16 A"   46 A'   47 A'   17 A"   48 A'   18 A"   49 A'   19 A"                 
  1.631   1.666   1.795   1.859   1.882   1.986   2.064   2.550
 50 A'   51 A'   52 A'   53 A'   54 A'   55 A'   56 A'   57 A'                 
  2.603   2.771   3.057   3.744   3.750   3.756   3.763   3.815
 20 A"   58 A'   59 A'   21 A"   60 A'   22 A"   61 A'   62 A'                 
  3.855   3.859   3.972   4.406   4.681   6.227   6.273   6.291
 23 A"   24 A"   63 A'   64 A'   65 A'   25 A"   66 A'   26 A"                 
  6.307   6.327   6.541   7.004  13.800  13.901  14.085  23.357
 67 A'   68 A'   69 A'   70 A'   27 A"   71 A'   72 A'   73 A'                 
 66.707  66.727 163.147
 74 A'   75 A'   76 A'                                                         

 Beta MOs, Restricted
 -- Occupied --                  
-77.079 -24.735 -24.721 -10.377  -6.582  -4.743  -4.742  -4.739
  1 A'    2 A'    3 A'    4 A'    5 A'    6 A'    1 A"    7 A'                 
 -1.244  -1.211  -0.787  -0.619  -0.563  -0.507  -0.501  -0.450
  8 A'    9 A'   10 A'   11 A'   12 A'   13 A'    2 A"    3 A"                 
 -0.444  -0.441  -0.317  -0.309
 14 A'   15 A'   16 A'    4 A"                                                 
 -- Virtual --                   
 -0.088  -0.038  -0.026   0.015   0.016   0.040   0.042   0.062
  5 A"   17 A'   18 A'   19 A'   20 A'   21 A'    6 A"   22 A'                 
  0.078   0.091   0.092   0.120   0.148   0.165   0.229   0.236
 23 A'    7 A"   24 A'   25 A'   26 A'   27 A'    8 A"   28 A'                 
  0.248   0.268   0.275   0.311   0.314   0.331   0.358   0.370
 29 A'   30 A'    9 A"   31 A'   10 A"   32 A'   33 A'   34 A'                 
  0.408   0.431   0.522   0.564   0.572   0.602   0.637   0.687
 35 A'   36 A'   11 A"   37 A'   38 A'   12 A"   39 A'   13 A"                 
  0.760   0.849   0.936   1.050   1.133   1.273   1.331   1.339
 40 A'   41 A'   42 A'   43 A'   14 A"   44 A'   45 A'   15 A"                 
  1.375   1.378   1.387   1.441   1.454   1.505   1.558   1.569
 16 A"   46 A'   47 A'   17 A"   48 A'   18 A"   49 A'   19 A"                 
  1.631   1.666   1.795   1.859   1.882   1.986   2.064   2.550
 50 A'   51 A'   52 A'   53 A'   54 A'   55 A'   56 A'   57 A'                 
  2.603   2.771   3.057   3.744   3.750   3.756   3.763   3.815
 20 A"   58 A'   59 A'   21 A"   60 A'   22 A"   61 A'   62 A'                 
  3.855   3.859   3.972   4.406   4.681   6.227   6.273   6.291
 23 A"   24 A"   63 A'   64 A'   65 A'   25 A"   66 A'   26 A"                 
  6.307   6.327   6.541   7.004  13.800  13.901  14.085  23.357
 67 A'   68 A'   69 A'   70 A'   27 A"   71 A'   72 A'   73 A'                 
 66.707  66.727 163.147
 74 A'   75 A'   76 A'                                                         
 --------------------------------------------------------------

          Ground-State Mulliken Net Atomic Charges

     Atom                 Charge (a.u.)
  ----------------------------------------
      1 C                    -0.065808
      2 P                     0.293177
      3 H                    -0.018114
      4 F                    -0.095002
      5 F                    -0.114252
  ----------------------------------------
  Sum of atomic charges =     0.000000

 -----------------------------------------------------------------
                    Cartesian Multipole Moments
 -----------------------------------------------------------------
    Charge (ESU x 10^10)
                 0.0000
    Dipole Moment (Debye)
         X      -2.1056      Y      -0.4250      Z       0.0000
       Tot       2.1480
    Quadrupole Moments (Debye-Ang)
        XX     -27.9520     XY       1.8886     YY     -32.2267
        XZ      -0.0000     YZ       0.0000     ZZ     -28.7378
    Octopole Moments (Debye-Ang^2)
       XXX      10.0212    XXY      -5.6896    XYY       4.8335
       YYY      -4.5383    XXZ       0.0000    XYZ      -0.0000
       YYZ      -0.0000    XZZ       5.9305    YZZ      -1.9651
       ZZZ       0.0000
    Hexadecapole Moments (Debye-Ang^3)
      XXXX    -229.0239   XXXY      15.8013   XXYY     -67.2819
      XYYY      13.5271   YYYY    -141.8183   XXXZ      -0.0000
      XXYZ       0.0000   XYYZ      -0.0000   YYYZ       0.0000
      XXZZ     -44.9973   XYZZ       3.6263   YYZZ     -28.8546
      XZZZ      -0.0000   YZZZ       0.0000   ZZZZ     -32.4893
 -----------------------------------------------------------------
 Calculating analytic gradient of the SCF energy
 Gradient of SCF Energy
            1           2           3           4           5
    1  -0.1356500   0.1062474  -0.0191916   0.0430719   0.0055224
    2   0.0501635  -0.0512490   0.0066564   0.0675023  -0.0730732
    3   0.0000000   0.0000000   0.0000000  -0.0000000  -0.0000000
 Max gradient component =       1.357E-01
 RMS gradient           =       5.599E-02
 Gradient time:  CPU 1.88 s  wall 0.57 s
 Geometry Optimization Parameters
   NAtoms,    NIC,     NZ,  NCons,   NDum,   NFix, NCnnct, MaxDiis
        5      20       5       0       0       0       0       0

 Cartesian Hessian Update
 Hessian Updated using BFGS Update


** GEOMETRY OPTIMIZATION IN DELOCALIZED INTERNAL COORDINATES **
   Searching for a Minimum

   Optimization Cycle:   2

                       Coordinates (Angstroms)
     ATOM                X               Y               Z
      1  C         0.2567040855   -0.0180764868    0.0000000000
      2  P        -1.2665490060    0.3255835070    0.0000000000
      3  H        -2.0393005003   -0.8793419743    0.0000000000
      4  F         1.2578761771    1.0453079700    0.0000000000
      5  F         0.7862026317   -1.3992415373    0.0000000000
   Point Group: cs    Number of degrees of freedom:     7


   Energy is   -579.751124022

 Hessian Updated using BFGS Update

  7 Hessian modes will be used to form the next step
  Hessian Eigenvalues:
     0.131072    0.191421    0.198913    0.251078    0.258171    0.289299
     0.813077

 Minimum Search - Taking Simple RFO Step
 Searching for Lamda that Minimizes Along All modes
 Value Taken    Lamda =  -0.08946743
 Calculated Step too Large.  Step scaled by  0.491371
 Step Taken.  Stepsize is  0.300000

                             Maximum     Tolerance    Cnvgd?
         Gradient           0.107868      0.000300      NO
         Displacement       0.220363      0.001200      NO
         Energy change     -0.053399      0.000001      NO


 New Cartesian Coordinates Obtained by Inverse Iteration

 Displacement from previous Coordinates is:  0.359846
 ----------------------------------------------------------------
             Standard Nuclear Orientation (Angstroms)
    I     Atom           X                Y                Z
 ----------------------------------------------------------------
    1      C       0.2448606821    -0.0212294543     0.0000000000
    2      P      -1.3096254755     0.3765193422     0.0000000000
    3      H      -1.9476843274    -0.8996157491     0.0000000000
    4      F       1.2340868210     0.9272824299     0.0000000000
    5      F       0.7732956877    -1.3087250901     0.0000000000
 ----------------------------------------------------------------
 Molecular Point Group                 Cs    NOp =  2
 Largest Abelian Subgroup              Cs    NOp =  2
 Nuclear Repulsion Energy =   153.8881992364 hartrees
 There are       20 alpha and       20 beta electrons
 Applying Cartesian multipole field
    Component          Value
    ---------          -----
     (2,0,0)        1.00000E-11
     (0,2,0)        2.00000E-11
     (0,0,2)       -3.00000E-11
 Nucleus-field energy     =     0.0000000036 hartrees
 Requested basis set is 6-311++G(d,p)
 There are 36 shells and 103 basis functions
 A cutoff of  1.0D-11 yielded    621 shell pairs
 There are      5269 function pairs (      5698 Cartesian)
 Smallest overlap matrix eigenvalue = 5.85E-04
 Guess MOs from SCF MO coefficient file

 -----------------------------------------------------------------------
  General SCF calculation program by
  Eric Jon Sundstrom, Paul Horn, Yuezhi Mao, Dmitri Zuev, Alec White,
  David Stuck, Shaama M.S., Shane Yost, Joonho Lee, David Small,
  Daniel Levine, Susi Lehtola, Hugh Burton, Evgeny Epifanovsky
 -----------------------------------------------------------------------
 Exchange:     0.2000 Hartree-Fock + 0.0800 Slater + 0.7200 B88
 Correlation:  0.1900 VWN1RPA + 0.8100 LYP
 Using SG-1 standard quadrature grid
 using 4 threads for integral computing
 -------------------------------------------------------
 OpenMP Integral computing Module                
 Release: version 2.0, May 2017, Q-Chem Inc. Pleasanton 
 -------------------------------------------------------
 -------------------------------------------------------
 OpenMP BLAS3 based DFT computing Module                
 Release: version 1.0, May 2013, Q-Chem Inc. Pittsburgh 
 -------------------------------------------------------
 A restricted SCF calculation will be
 performed using DIIS
 SCF converges when DIIS error is below 1.0e-08
 ---------------------------------------
  Cycle       Energy         DIIS error
 ---------------------------------------
    1    -579.7762590595      2.45e-03  
    2    -579.7852449620      6.63e-04  
    3    -579.7840080560      1.11e-03  
    4    -579.7859240788      1.64e-04  
    5    -579.7859513662      2.74e-05  
    6    -579.7859516552      1.81e-05  
    7    -579.7859519638      2.99e-06  
    8    -579.7859519729      5.81e-07  
    9    -579.7859519732      3.02e-07  
   10    -579.7859519733      7.63e-08  
   11    -579.7859519733      9.37e-09  Convergence criterion met
 ---------------------------------------
 SCF time:   CPU 6.39s  wall 2.00s 
 SCF   energy in the final basis set =     -579.7859519733
 Total energy in the final basis set =     -579.7859519733

 --------------------------------------------------------------
             Orbital Energies (a.u.) and Symmetries
 --------------------------------------------------------------

 Alpha MOs, Restricted
 -- Occupied --                  
-77.069 -24.742 -24.732 -10.375  -6.571  -4.732  -4.730  -4.728
  1 A'    2 A'    3 A'    4 A'    5 A'    6 A'    1 A"    7 A'                 
 -1.287  -1.238  -0.773  -0.641  -0.588  -0.529  -0.513  -0.465
  8 A'    9 A'   10 A'   11 A'   12 A'    2 A"   13 A'    3 A"                 
 -0.453  -0.439  -0.319  -0.291
 14 A'   15 A'   16 A'    4 A"                                                 
 -- Virtual --                   
 -0.079  -0.019  -0.000   0.017   0.041   0.043   0.044   0.066
  5 A"   17 A'   18 A'   19 A'   20 A'    6 A"   21 A'   22 A'                 
  0.089   0.091   0.097   0.125   0.161   0.182   0.229   0.238
  7 A"   23 A'   24 A'   25 A'   26 A'   27 A'    8 A"   28 A'                 
  0.246   0.270   0.279   0.307   0.311   0.334   0.356   0.383
 29 A'   30 A'    9 A"   31 A'   10 A"   32 A'   33 A'   34 A'                 
  0.408   0.434   0.515   0.561   0.579   0.611   0.652   0.707
 35 A'   36 A'   11 A"   37 A'   38 A'   12 A"   39 A'   13 A"                 
  0.769   0.861   0.935   1.014   1.154   1.249   1.310   1.330
 40 A'   41 A'   42 A'   43 A'   14 A"   44 A'   45 A'   15 A"                 
  1.372   1.380   1.404   1.428   1.478   1.482   1.581   1.597
 46 A'   16 A"   47 A'   17 A"   48 A'   18 A"   19 A"   49 A'                 
  1.630   1.698   1.820   1.846   1.886   1.962   2.078   2.567
 50 A'   51 A'   52 A'   53 A'   54 A'   55 A'   56 A'   57 A'                 
  2.593   2.877   3.098   3.728   3.737   3.740   3.753   3.815
 20 A"   58 A'   59 A'   21 A"   60 A'   22 A"   61 A'   62 A'                 
  3.904   3.922   4.092   4.460   4.814   6.219   6.259   6.273
 23 A"   24 A"   63 A'   64 A'   65 A'   25 A"   66 A'   26 A"                 
  6.316   6.335   6.688   7.009  13.811  13.911  14.068  23.396
 67 A'   68 A'   69 A'   70 A'   27 A"   71 A'   72 A'   73 A'                 
 66.701  66.719 163.140
 74 A'   75 A'   76 A'                                                         

 Beta MOs, Restricted
 -- Occupied --                  
-77.069 -24.742 -24.732 -10.375  -6.571  -4.732  -4.730  -4.728
  1 A'    2 A'    3 A'    4 A'    5 A'    6 A'    1 A"    7 A'                 
 -1.287  -1.238  -0.773  -0.641  -0.588  -0.529  -0.513  -0.465
  8 A'    9 A'   10 A'   11 A'   12 A'    2 A"   13 A'    3 A"                 
 -0.453  -0.439  -0.319  -0.291
 14 A'   15 A'   16 A'    4 A"                                                 
 -- Virtual --                   
 -0.079  -0.019  -0.000   0.017   0.041   0.043   0.044   0.066
  5 A"   17 A'   18 A'   19 A'   20 A'    6 A"   21 A'   22 A'                 
  0.089   0.091   0.097   0.125   0.161   0.182   0.229   0.238
  7 A"   23 A'   24 A'   25 A'   26 A'   27 A'    8 A"   28 A'                 
  0.246   0.270   0.279   0.307   0.311   0.334   0.356   0.383
 29 A'   30 A'    9 A"   31 A'   10 A"   32 A'   33 A'   34 A'                 
  0.408   0.434   0.515   0.561   0.579   0.611   0.652   0.707
 35 A'   36 A'   11 A"   37 A'   38 A'   12 A"   39 A'   13 A"                 
  0.769   0.861   0.935   1.014   1.154   1.249   1.310   1.330
 40 A'   41 A'   42 A'   43 A'   14 A"   44 A'   45 A'   15 A"                 
  1.372   1.380   1.404   1.428   1.478   1.482   1.581   1.597
 46 A'   16 A"   47 A'   17 A"   48 A'   18 A"   19 A"   49 A'                 
  1.630   1.698   1.820   1.846   1.886   1.962   2.078   2.567
 50 A'   51 A'   52 A'   53 A'   54 A'   55 A'   56 A'   57 A'                 
  2.593   2.877   3.098   3.728   3.737   3.740   3.753   3.815
 20 A"   58 A'   59 A'   21 A"   60 A'   22 A"   61 A'   62 A'                 
  3.904   3.922   4.092   4.460   4.814   6.219   6.259   6.273
 23 A"   24 A"   63 A'   64 A'   65 A'   25 A"   66 A'   26 A"                 
  6.316   6.335   6.688   7.009  13.811  13.911  14.068  23.396
 67 A'   68 A'   69 A'   70 A'   27 A"   71 A'   72 A'   73 A'                 
 66.701  66.719 163.140
 74 A'   75 A'   76 A'                                                         
 --------------------------------------------------------------

          Ground-State Mulliken Net Atomic Charges

     Atom                 Charge (a.u.)
  ----------------------------------------
      1 C                    -0.079753
      2 P                     0.247451
      3 H                    -0.035471
      4 F                    -0.057667
      5 F                    -0.074559
  ----------------------------------------
  Sum of atomic charges =     0.000000

 -----------------------------------------------------------------
                    Cartesian Multipole Moments
 -----------------------------------------------------------------
    Charge (ESU x 10^10)
                 0.0000
    Dipole Moment (Debye)
         X      -1.4069      Y      -0.4178      Z      -0.0000
       Tot       1.4676
    Quadrupole Moments (Debye-Ang)
        XX     -28.3683     XY       1.6728     YY     -31.4277
        XZ       0.0000     YZ      -0.0000     ZZ     -28.9822
    Octopole Moments (Debye-Ang^2)
       XXX      14.9774    XXY      -5.6828    XYY       6.5864
       YYY      -6.4062    XXZ      -0.0000    XYZ       0.0000
       YYZ      -0.0000    XZZ       7.6541    YZZ      -2.6021
       ZZZ      -0.0000
    Hexadecapole Moments (Debye-Ang^3)
      XXXX    -235.7792   XXXY      18.9685   XXYY     -65.6796
      XYYY      17.5679   YYYY    -128.3451   XXXZ       0.0000
      XXYZ      -0.0000   XYYZ       0.0000   YYYZ      -0.0000
      XXZZ     -46.5043   XYZZ       5.1896   YYZZ     -26.8982
      XZZZ       0.0000   YZZZ       0.0000   ZZZZ     -33.8689
 -----------------------------------------------------------------
 Calculating analytic gradient of the SCF energy
 Gradient of SCF Energy
            1           2           3           4           5
    1  -0.0776601   0.0654728  -0.0117463   0.0198975   0.0040361
    2   0.0375990  -0.0301721   0.0026494   0.0314772  -0.0415535
    3  -0.0000000   0.0000000   0.0000000   0.0000000   0.0000000
 Max gradient component =       7.766E-02
 RMS gradient           =       3.257E-02
 Gradient time:  CPU 1.89 s  wall 0.57 s
 Geometry Optimization Parameters
   NAtoms,    NIC,     NZ,  NCons,   NDum,   NFix, NCnnct, MaxDiis
        5      20       5       0       0       0       0       0

 Cartesian Hessian Update
 Hessian Updated using BFGS Update


** GEOMETRY OPTIMIZATION IN DELOCALIZED INTERNAL COORDINATES **
   Searching for a Minimum

   Optimization Cycle:   3

                       Coordinates (Angstroms)
     ATOM                X               Y               Z
      1  C         0.2448606821   -0.0212294543    0.0000000000
      2  P        -1.3096254755    0.3765193422    0.0000000000
      3  H        -1.9476843274   -0.8996157491    0.0000000000
      4  F         1.2340868210    0.9272824299    0.0000000000
      5  F         0.7732956877   -1.3087250901    0.0000000000
   Point Group: cs    Number of degrees of freedom:     7


   Energy is   -579.785951973

 Hessian Updated using BFGS Update

  7 Hessian modes will be used to form the next step
  Hessian Eigenvalues:
     0.168477    0.198224    0.223956    0.251764    0.260256    0.298211
     0.766602

 Minimum Search - Taking Simple RFO Step
 Searching for Lamda that Minimizes Along All modes
 Value Taken    Lamda =  -0.02691873
 Calculated Step too Large.  Step scaled by  0.915217
 Step Taken.  Stepsize is  0.300000

                             Maximum     Tolerance    Cnvgd?
         Gradient           0.064360      0.000300      NO
         Displacement       0.207391      0.001200      NO
         Energy change     -0.034828      0.000001      NO


 New Cartesian Coordinates Obtained by Inverse Iteration

 Displacement from previous Coordinates is:  0.372597
 ----------------------------------------------------------------
             Standard Nuclear Orientation (Angstroms)
    I     Atom           X                Y                Z
 ----------------------------------------------------------------
    1      C       0.2299755001    -0.0307776318     0.0000000000
    2      P      -1.3639001940     0.4246967793     0.0000000000
    3      H      -1.8357835044    -0.9156628309     0.0000000000
    4      F       1.2176404179     0.8177563519     0.0000000000
    5      F       0.7470011683    -1.2217811900     0.0000000000
 ----------------------------------------------------------------
 Molecular Point Group                 Cs    NOp =  2
 Largest Abelian Subgroup              Cs    NOp =  2
 Nuclear Repulsion Energy =   157.3920922928 hartrees
 There are       20 alpha and       20 beta electrons
 Applying Cartesian multipole field
    Component          Value
    ---------          -----
     (2,0,0)        1.00000E-11
     (0,2,0)        2.00000E-11
     (0,0,2)       -3.00000E-11
 Nucleus-field energy     =     0.0000000034 hartrees
 Requested basis set is 6-311++G(d,p)
 There are 36 shells and 103 basis functions
 A cutoff of  1.0D-11 yielded    622 shell pairs
 There are      5270 function pairs (      5699 Cartesian)
 Smallest overlap matrix eigenvalue = 5.91E-04
 Guess MOs from SCF MO coefficient file

 -----------------------------------------------------------------------
  General SCF calculation program by
  Eric Jon Sundstrom, Paul Horn, Yuezhi Mao, Dmitri Zuev, Alec White,
  David Stuck, Shaama M.S., Shane Yost, Joonho Lee, David Small,
  Daniel Levine, Susi Lehtola, Hugh Burton, Evgeny Epifanovsky
 -----------------------------------------------------------------------
 Exchange:     0.2000 Hartree-Fock + 0.0800 Slater + 0.7200 B88
 Correlation:  0.1900 VWN1RPA + 0.8100 LYP
 Using SG-1 standard quadrature grid
 using 4 threads for integral computing
 -------------------------------------------------------
 OpenMP Integral computing Module                
 Release: version 2.0, May 2017, Q-Chem Inc. Pleasanton 
 -------------------------------------------------------
 -------------------------------------------------------
 OpenMP BLAS3 based DFT computing Module                
 Release: version 1.0, May 2013, Q-Chem Inc. Pittsburgh 
 -------------------------------------------------------
 A restricted SCF calculation will be
 performed using DIIS
 SCF converges when DIIS error is below 1.0e-08
 ---------------------------------------
  Cycle       Energy         DIIS error
 ---------------------------------------
    1    -579.7853940690      2.70e-03  
    2    -579.7956523061      6.83e-04  
    3    -579.7943305439      1.12e-03  
    4    -579.7963788558      2.02e-04  
    5    -579.7964213206      2.48e-05  
    6    -579.7964215824      1.63e-05  
    7    -579.7964217929      3.97e-06  
    8    -579.7964218091      8.44e-07  
    9    -579.7964218098      3.77e-07  
   10    -579.7964218099      7.78e-08  
   11    -579.7964218099      1.32e-08  
   12    -579.7964218099      2.67e-09  Convergence criterion met
 ---------------------------------------
 SCF time:   CPU 7.08s  wall 2.00s 
 SCF   energy in the final basis set =     -579.7964218099
 Total energy in the final basis set =     -579.7964218099

 --------------------------------------------------------------
             Orbital Energies (a.u.) and Symmetries
 --------------------------------------------------------------

 Alpha MOs, Restricted
 -- Occupied --                  
-77.061 -24.747 -24.745 -10.374  -6.561  -4.722  -4.720  -4.718
  1 A'    2 A'    3 A'    4 A'    5 A'    6 A'    1 A"    7 A'                 
 -1.338  -1.267  -0.761  -0.663  -0.613  -0.562  -0.528  -0.480
  8 A'    9 A'   10 A'   11 A'   12 A'    2 A"   13 A'    3 A"                 
 -0.460  -0.427  -0.323  -0.273
 14 A'   15 A'   16 A'    4 A"                                                 
 -- Virtual --                   
 -0.068  -0.014   0.008   0.023   0.041   0.045   0.055   0.067
  5 A"   17 A'   18 A'   19 A'   20 A'    6 A"   21 A'   22 A'                 
  0.086   0.096   0.115   0.135   0.170   0.226   0.227   0.237
  7 A"   23 A'   24 A'   25 A'   26 A'   27 A'    8 A"   28 A'                 
  0.254   0.273   0.283   0.303   0.308   0.335   0.355   0.390
 29 A'   30 A'    9 A"   31 A'   10 A"   32 A'   33 A'   34 A'                 
  0.412   0.439   0.504   0.571   0.587   0.621   0.663   0.728
 35 A'   36 A'   11 A"   37 A'   38 A'   12 A"   39 A'   13 A"                 
  0.783   0.865   0.932   0.973   1.180   1.214   1.295   1.313
 40 A'   41 A'   42 A'   43 A'   14 A"   44 A'   45 A'   15 A"                 
  1.356   1.379   1.416   1.419   1.458   1.517   1.594   1.618
 46 A'   16 A"   17 A"   47 A'   18 A"   48 A'   19 A"   49 A'                 
  1.633   1.714   1.792   1.838   1.918   1.950   2.122   2.585
 50 A'   51 A'   52 A'   53 A'   54 A'   55 A'   56 A'   57 A'                 
  2.588   3.001   3.132   3.710   3.722   3.730   3.746   3.810
 20 A"   58 A'   59 A'   21 A"   22 A"   60 A'   61 A'   62 A'                 
  3.953   4.007   4.227   4.486   4.878   6.209   6.253   6.288
 23 A"   24 A"   63 A'   64 A'   65 A'   25 A"   26 A"   66 A'                 
  6.308   6.385   6.799   7.014  13.822  13.917  14.044  23.494
 67 A'   68 A'   69 A'   70 A'   27 A"   71 A'   72 A'   73 A'                 
 66.701  66.708 163.131
 74 A'   75 A'   76 A'                                                         

 Beta MOs, Restricted
 -- Occupied --                  
-77.061 -24.747 -24.745 -10.374  -6.561  -4.722  -4.720  -4.718
  1 A'    2 A'    3 A'    4 A'    5 A'    6 A'    1 A"    7 A'                 
 -1.338  -1.267  -0.761  -0.663  -0.613  -0.562  -0.528  -0.480
  8 A'    9 A'   10 A'   11 A'   12 A'    2 A"   13 A'    3 A"                 
 -0.460  -0.427  -0.323  -0.273
 14 A'   15 A'   16 A'    4 A"                                                 
 -- Virtual --                   
 -0.068  -0.014   0.008   0.023   0.041   0.045   0.055   0.067
  5 A"   17 A'   18 A'   19 A'   20 A'    6 A"   21 A'   22 A'                 
  0.086   0.096   0.115   0.135   0.170   0.226   0.227   0.237
  7 A"   23 A'   24 A'   25 A'   26 A'   27 A'    8 A"   28 A'                 
  0.254   0.273   0.283   0.303   0.308   0.335   0.355   0.390
 29 A'   30 A'    9 A"   31 A'   10 A"   32 A'   33 A'   34 A'                 
  0.412   0.439   0.504   0.571   0.587   0.621   0.663   0.728
 35 A'   36 A'   11 A"   37 A'   38 A'   12 A"   39 A'   13 A"                 
  0.783   0.865   0.932   0.973   1.180   1.214   1.295   1.313
 40 A'   41 A'   42 A'   43 A'   14 A"   44 A'   45 A'   15 A"                 
  1.356   1.379   1.416   1.419   1.458   1.517   1.594   1.618
 46 A'   16 A"   17 A"   47 A'   18 A"   48 A'   19 A"   49 A'                 
  1.633   1.714   1.792   1.838   1.918   1.950   2.122   2.585
 50 A'   51 A'   52 A'   53 A'   54 A'   55 A'   56 A'   57 A'                 
  2.588   3.001   3.132   3.710   3.722   3.730   3.746   3.810
 20 A"   58 A'   59 A'   21 A"   22 A"   60 A'   61 A'   62 A'                 
  3.953   4.007   4.227   4.486   4.878   6.209   6.253   6.288
 23 A"   24 A"   63 A'   64 A'   65 A'   25 A"   26 A"   66 A'                 
  6.308   6.385   6.799   7.014  13.822  13.917  14.044  23.494
 67 A'   68 A'   69 A'   70 A'   27 A"   71 A'   72 A'   73 A'                 
 66.701  66.708 163.131
 74 A'   75 A'   76 A'                                                         
 --------------------------------------------------------------

          Ground-State Mulliken Net Atomic Charges

     Atom                 Charge (a.u.)
  ----------------------------------------
      1 C                    -0.105175
      2 P                     0.198851
      3 H                    -0.052699
      4 F                    -0.024787
      5 F                    -0.016190
  ----------------------------------------
  Sum of atomic charges =     0.000000

 -----------------------------------------------------------------
                    Cartesian Multipole Moments
 -----------------------------------------------------------------
    Charge (ESU x 10^10)
                 0.0000
    Dipole Moment (Debye)
         X      -0.6969      Y      -0.5241      Z       0.0000
       Tot       0.8720
    Quadrupole Moments (Debye-Ang)
        XX     -28.8149     XY       1.3302     YY     -30.6801
        XZ       0.0000     YZ       0.0000     ZZ     -29.3259
    Octopole Moments (Debye-Ang^2)
       XXX      20.2946    XXY      -5.7194    XYY       8.3803
       YYY      -8.2536    XXZ      -0.0000    XYZ      -0.0000
       YYZ       0.0000    XZZ       9.7187    YZZ      -3.3514
       ZZZ       0.0000
    Hexadecapole Moments (Debye-Ang^3)
      XXXX    -244.5654   XXXY      21.6019   XXYY     -64.9611
      XYYY      21.0683   YYYY    -117.3368   XXXZ       0.0000
      XXYZ       0.0000   XYYZ      -0.0000   YYYZ       0.0000
      XXZZ     -48.7830   XYZZ       6.7265   YYZZ     -25.4672
      XZZZ       0.0000   YZZZ       0.0000   ZZZZ     -35.7274
 -----------------------------------------------------------------
 Calculating analytic gradient of the SCF energy
 Gradient of SCF Energy
            1           2           3           4           5
    1  -0.0021868   0.0239286  -0.0016914  -0.0146474  -0.0054030
    2   0.0020192  -0.0086595   0.0004755  -0.0209201   0.0270849
    3  -0.0000000   0.0000000  -0.0000000   0.0000000   0.0000000
 Max gradient component =       2.708E-02
 RMS gradient           =       1.176E-02
 Gradient time:  CPU 1.92 s  wall 0.59 s
 Geometry Optimization Parameters
   NAtoms,    NIC,     NZ,  NCons,   NDum,   NFix, NCnnct, MaxDiis
        5      20       5       0       0       0       0       0

 Cartesian Hessian Update
 Hessian Updated using BFGS Update


** GEOMETRY OPTIMIZATION IN DELOCALIZED INTERNAL COORDINATES **
   Searching for a Minimum

   Optimization Cycle:   4

                       Coordinates (Angstroms)
     ATOM                X               Y               Z
      1  C         0.2299755001   -0.0307776318    0.0000000000
      2  P        -1.3639001940    0.4246967793    0.0000000000
      3  H        -1.8357835044   -0.9156628309    0.0000000000
      4  F         1.2176404179    0.8177563519    0.0000000000
      5  F         0.7470011683   -1.2217811900    0.0000000000
   Point Group: cs    Number of degrees of freedom:     7


   Energy is   -579.796421810

 Hessian Updated using BFGS Update

  7 Hessian modes will be used to form the next step
  Hessian Eigenvalues:
     0.160998    0.198244    0.251151    0.255996    0.291864    0.403184
     0.705824

 Minimum Search - Taking Simple RFO Step
 Searching for Lamda that Minimizes Along All modes
 Value Taken    Lamda =  -0.00389315
 Step Taken.  Stepsize is  0.094095

                             Maximum     Tolerance    Cnvgd?
         Gradient           0.039326      0.000300      NO
         Displacement       0.081206      0.001200      NO
         Energy change     -0.010470      0.000001      NO


 New Cartesian Coordinates Obtained by Inverse Iteration

 Displacement from previous Coordinates is:  0.113291
 ----------------------------------------------------------------
             Standard Nuclear Orientation (Angstroms)
    I     Atom           X                Y                Z
 ----------------------------------------------------------------
    1      C       0.2231918472    -0.0312418579     0.0000000000
    2      P      -1.3799280341     0.4376812566     0.0000000000
    3      H      -1.8053544469    -0.9175592008     0.0000000000
    4      F       1.2248802635     0.8429674326     0.0000000000
    5      F       0.7321437583    -1.2576161519     0.0000000000
 ----------------------------------------------------------------
 Molecular Point Group                 Cs    NOp =  2
 Largest Abelian Subgroup              Cs    NOp =  2
 Nuclear Repulsion Energy =   155.1132003559 hartrees
 There are       20 alpha and       20 beta electrons
 Applying Cartesian multipole field
    Component          Value
    ---------          -----
     (2,0,0)        1.00000E-11
     (0,2,0)        2.00000E-11
     (0,0,2)       -3.00000E-11
 Nucleus-field energy     =     0.0000000035 hartrees
 Requested basis set is 6-311++G(d,p)
 There are 36 shells and 103 basis functions
 A cutoff of  1.0D-11 yielded    621 shell pairs
 There are      5266 function pairs (      5695 Cartesian)
 Smallest overlap matrix eigenvalue = 6.07E-04
 Guess MOs from SCF MO coefficient file

 -----------------------------------------------------------------------
  General SCF calculation program by
  Eric Jon Sundstrom, Paul Horn, Yuezhi Mao, Dmitri Zuev, Alec White,
  David Stuck, Shaama M.S., Shane Yost, Joonho Lee, David Small,
  Daniel Levine, Susi Lehtola, Hugh Burton, Evgeny Epifanovsky
 -----------------------------------------------------------------------
 Exchange:     0.2000 Hartree-Fock + 0.0800 Slater + 0.7200 B88
 Correlation:  0.1900 VWN1RPA + 0.8100 LYP
 Using SG-1 standard quadrature grid
 using 4 threads for integral computing
 -------------------------------------------------------
 OpenMP Integral computing Module                
 Release: version 2.0, May 2017, Q-Chem Inc. Pleasanton 
 -------------------------------------------------------
 -------------------------------------------------------
 OpenMP BLAS3 based DFT computing Module                
 Release: version 1.0, May 2013, Q-Chem Inc. Pittsburgh 
 -------------------------------------------------------
 A restricted SCF calculation will be
 performed using DIIS
 SCF converges when DIIS error is below 1.0e-08
 ---------------------------------------
  Cycle       Energy         DIIS error
 ---------------------------------------
    1    -579.7970791619      9.54e-04  
    2    -579.7980365263      3.98e-04  
    3    -579.7978805439      4.91e-04  
    4    -579.7982106088      8.88e-05  
    5    -579.7982237831      3.74e-05  
    6    -579.7982248367      5.04e-06  
    7    -579.7982248555      1.44e-06  
    8    -579.7982248584      2.24e-07  
    9    -579.7982248584      6.34e-08  
   10    -579.7982248584      3.64e-08  
   11    -579.7982248584      4.18e-09  Convergence criterion met
 ---------------------------------------
 SCF time:   CPU 6.47s  wall 2.00s 
 SCF   energy in the final basis set =     -579.7982248584
 Total energy in the final basis set =     -579.7982248584

 --------------------------------------------------------------
             Orbital Energies (a.u.) and Symmetries
 --------------------------------------------------------------

 Alpha MOs, Restricted
 -- Occupied --                  
-77.067 -24.745 -24.742 -10.377  -6.566  -4.727  -4.725  -4.723
  1 A'    2 A'    3 A'    4 A'    5 A'    6 A'    1 A"    7 A'                 
 -1.319  -1.257  -0.760  -0.655  -0.604  -0.549  -0.520  -0.475
  8 A'    9 A'   10 A'   11 A'   12 A'    2 A"   13 A'    3 A"                 
 -0.459  -0.424  -0.329  -0.276
 14 A'   15 A'   16 A'    4 A"                                                 
 -- Virtual --                   
 -0.075  -0.015   0.002   0.023   0.040   0.044   0.054   0.065
  5 A"   17 A'   18 A'   19 A'   20 A'    6 A"   21 A'   22 A'                 
  0.086   0.094   0.110   0.135   0.160   0.208   0.228   0.238
  7 A"   23 A'   24 A'   25 A'   26 A'   27 A'    8 A"   28 A'                 
  0.248   0.270   0.282   0.303   0.308   0.335   0.354   0.380
 29 A'   30 A'    9 A"   31 A'   10 A"   32 A'   33 A'   34 A'                 
  0.410   0.435   0.505   0.560   0.582   0.617   0.662   0.722
 35 A'   36 A'   11 A"   37 A'   38 A'   12 A"   39 A'   13 A"                 
  0.785   0.860   0.930   0.960   1.172   1.227   1.308   1.312
 40 A'   41 A'   42 A'   43 A'   14 A"   44 A'   45 A'   15 A"                 
  1.365   1.387   1.412   1.417   1.456   1.522   1.593   1.612
 46 A'   16 A"   17 A"   47 A'   18 A"   48 A'   19 A"   49 A'                 
  1.627   1.708   1.794   1.840   1.893   1.945   2.108   2.583
 50 A'   51 A'   52 A'   53 A'   54 A'   55 A'   56 A'   57 A'                 
  2.586   2.955   3.090   3.717   3.727   3.731   3.746   3.807
 20 A"   58 A'   59 A'   21 A"   22 A"   60 A'   61 A'   62 A'                 
  3.935   3.974   4.174   4.469   4.862   6.213   6.258   6.277
 23 A"   24 A"   63 A'   64 A'   65 A'   25 A"   26 A"   66 A'                 
  6.314   6.349   6.761   7.007  13.817  13.910  14.026  23.442
 67 A'   68 A'   69 A'   70 A'   27 A"   71 A'   72 A'   73 A'                 
 66.703  66.707 163.120
 74 A'   75 A'   76 A'                                                         

 Beta MOs, Restricted
 -- Occupied --                  
-77.067 -24.745 -24.742 -10.377  -6.566  -4.727  -4.725  -4.723
  1 A'    2 A'    3 A'    4 A'    5 A'    6 A'    1 A"    7 A'                 
 -1.319  -1.257  -0.760  -0.655  -0.604  -0.549  -0.520  -0.475
  8 A'    9 A'   10 A'   11 A'   12 A'    2 A"   13 A'    3 A"                 
 -0.459  -0.424  -0.329  -0.276
 14 A'   15 A'   16 A'    4 A"                                                 
 -- Virtual --                   
 -0.075  -0.015   0.002   0.023   0.040   0.044   0.054   0.065
  5 A"   17 A'   18 A'   19 A'   20 A'    6 A"   21 A'   22 A'                 
  0.086   0.094   0.110   0.135   0.160   0.208   0.228   0.238
  7 A"   23 A'   24 A'   25 A'   26 A'   27 A'    8 A"   28 A'                 
  0.248   0.270   0.282   0.303   0.308   0.335   0.354   0.380
 29 A'   30 A'    9 A"   31 A'   10 A"   32 A'   33 A'   34 A'                 
  0.410   0.435   0.505   0.560   0.582   0.617   0.662   0.722
 35 A'   36 A'   11 A"   37 A'   38 A'   12 A"   39 A'   13 A"                 
  0.785   0.860   0.930   0.960   1.172   1.227   1.308   1.312
 40 A'   41 A'   42 A'   43 A'   14 A"   44 A'   45 A'   15 A"                 
  1.365   1.387   1.412   1.417   1.456   1.522   1.593   1.612
 46 A'   16 A"   17 A"   47 A'   18 A"   48 A'   19 A"   49 A'                 
  1.627   1.708   1.794   1.840   1.893   1.945   2.108   2.583
 50 A'   51 A'   52 A'   53 A'   54 A'   55 A'   56 A'   57 A'                 
  2.586   2.955   3.090   3.717   3.727   3.731   3.746   3.807
 20 A"   58 A'   59 A'   21 A"   22 A"   60 A'   61 A'   62 A'                 
  3.935   3.974   4.174   4.469   4.862   6.213   6.258   6.277
 23 A"   24 A"   63 A'   64 A'   65 A'   25 A"   26 A"   66 A'                 
  6.314   6.349   6.761   7.007  13.817  13.910  14.026  23.442
 67 A'   68 A'   69 A'   70 A'   27 A"   71 A'   72 A'   73 A'                 
 66.703  66.707 163.120
 74 A'   75 A'   76 A'                                                         
 --------------------------------------------------------------

          Ground-State Mulliken Net Atomic Charges

     Atom                 Charge (a.u.)
  ----------------------------------------
      1 C                    -0.090922
      2 P                     0.216179
      3 H                    -0.051732
      4 F                    -0.039597
      5 F                    -0.033928
  ----------------------------------------
  Sum of atomic charges =    -0.000000

 -----------------------------------------------------------------
                    Cartesian Multipole Moments
 -----------------------------------------------------------------
    Charge (ESU x 10^10)
                -0.0000
    Dipole Moment (Debye)
         X      -0.9322      Y      -0.4202      Z      -0.0000
       Tot       1.0226
    Quadrupole Moments (Debye-Ang)
        XX     -28.7500     XY       1.1601     YY     -30.7614
        XZ       0.0000     YZ      -0.0000     ZZ     -29.3553
    Octopole Moments (Debye-Ang^2)
       XXX      20.2241    XXY      -5.5732    XYY       8.2134
       YYY      -8.2253    XXZ      -0.0000    XYZ       0.0000
       YYZ      -0.0000    XZZ       9.7105    YZZ      -3.3657
       ZZZ      -0.0000
    Hexadecapole Moments (Debye-Ang^3)
      XXXX    -246.5428   XXXY      21.4901   XXYY     -66.0107
      XYYY      21.3972   YYYY    -121.9667   XXXZ       0.0000
      XXYZ      -0.0000   XYYZ       0.0000   YYYZ      -0.0000
      XXZZ     -49.0764   XYZZ       6.8201   YYZZ     -26.2394
      XZZZ       0.0000   YZZZ      -0.0000   ZZZZ     -35.6007
 -----------------------------------------------------------------
 Calculating analytic gradient of the SCF energy
 Gradient of SCF Energy
            1           2           3           4           5
    1  -0.0140965   0.0111762   0.0013427   0.0011373   0.0004404
    2   0.0024538  -0.0021920   0.0001599   0.0023361  -0.0027577
    3   0.0000000  -0.0000000   0.0000000  -0.0000000   0.0000000
 Max gradient component =       1.410E-02
 RMS gradient           =       4.836E-03
 Gradient time:  CPU 1.92 s  wall 0.57 s
 Geometry Optimization Parameters
   NAtoms,    NIC,     NZ,  NCons,   NDum,   NFix, NCnnct, MaxDiis
        5      20       5       0       0       0       0       0

 Cartesian Hessian Update
 Hessian Updated using BFGS Update


** GEOMETRY OPTIMIZATION IN DELOCALIZED INTERNAL COORDINATES **
   Searching for a Minimum

   Optimization Cycle:   5

                       Coordinates (Angstroms)
     ATOM                X               Y               Z
      1  C         0.2231918472   -0.0312418579    0.0000000000
      2  P        -1.3799280341    0.4376812566    0.0000000000
      3  H        -1.8053544469   -0.9175592008    0.0000000000
      4  F         1.2248802635    0.8429674326    0.0000000000
      5  F         0.7321437583   -1.2576161519    0.0000000000
   Point Group: cs    Number of degrees of freedom:     7


   Energy is   -579.798224858

 Hessian Updated using BFGS Update

  7 Hessian modes will be used to form the next step
  Hessian Eigenvalues:
     0.169199    0.198388    0.251810    0.255974    0.294247    0.513860
     0.548030

 Minimum Search - Taking Simple RFO Step
 Searching for Lamda that Minimizes Along All modes
 Value Taken    Lamda =  -0.00036486
 Step Taken.  Stepsize is  0.027907

                             Maximum     Tolerance    Cnvgd?
         Gradient           0.009321      0.000300      NO
         Displacement       0.016280      0.001200      NO
         Energy change     -0.001803      0.000001      NO


 New Cartesian Coordinates Obtained by Inverse Iteration

 Displacement from previous Coordinates is:  0.049111
 ----------------------------------------------------------------
             Standard Nuclear Orientation (Angstroms)
    I     Atom           X                Y                Z
 ----------------------------------------------------------------
    1      C       0.2310936956    -0.0313585187     0.0000000000
    2      P      -1.3853512472     0.4342996133     0.0000000000
    3      H      -1.8251640817    -0.9176474448     0.0000000000
    4      F       1.2312248805     0.8422821211     0.0000000000
    5      F       0.7431301408    -1.2533442923     0.0000000000
 ----------------------------------------------------------------
 Molecular Point Group                 Cs    NOp =  2
 Largest Abelian Subgroup              Cs    NOp =  2
 Nuclear Repulsion Energy =   154.7848489428 hartrees
 There are       20 alpha and       20 beta electrons
 Applying Cartesian multipole field
    Component          Value
    ---------          -----
     (2,0,0)        1.00000E-11
     (0,2,0)        2.00000E-11
     (0,0,2)       -3.00000E-11
 Nucleus-field energy     =     0.0000000036 hartrees
 Requested basis set is 6-311++G(d,p)
 There are 36 shells and 103 basis functions
 A cutoff of  1.0D-11 yielded    620 shell pairs
 There are      5262 function pairs (      5691 Cartesian)
 Smallest overlap matrix eigenvalue = 6.16E-04
 Guess MOs from SCF MO coefficient file

 -----------------------------------------------------------------------
  General SCF calculation program by
  Eric Jon Sundstrom, Paul Horn, Yuezhi Mao, Dmitri Zuev, Alec White,
  David Stuck, Shaama M.S., Shane Yost, Joonho Lee, David Small,
  Daniel Levine, Susi Lehtola, Hugh Burton, Evgeny Epifanovsky
 -----------------------------------------------------------------------
 Exchange:     0.2000 Hartree-Fock + 0.0800 Slater + 0.7200 B88
 Correlation:  0.1900 VWN1RPA + 0.8100 LYP
 Using SG-1 standard quadrature grid
 using 4 threads for integral computing
 -------------------------------------------------------
 OpenMP Integral computing Module                
 Release: version 2.0, May 2017, Q-Chem Inc. Pleasanton 
 -------------------------------------------------------
 -------------------------------------------------------
 OpenMP BLAS3 based DFT computing Module                
 Release: version 1.0, May 2013, Q-Chem Inc. Pittsburgh 
 -------------------------------------------------------
 A restricted SCF calculation will be
 performed using DIIS
 SCF converges when DIIS error is below 1.0e-08
 ---------------------------------------
  Cycle       Energy         DIIS error
 ---------------------------------------
    1    -579.7983956873      1.81e-04  
    2    -579.7984331693      1.21e-04  
    3    -579.7984293321      1.29e-04  
    4    -579.7984540906      2.09e-05  
    5    -579.7984545202      8.18e-06  
    6    -579.7984545789      1.21e-06  
    7    -579.7984545808      3.07e-07  
    8    -579.7984545809      1.05e-07  
    9    -579.7984545809      4.29e-08  
   10    -579.7984545809      6.70e-09  Convergence criterion met
 ---------------------------------------
 SCF time:   CPU 5.88s  wall 2.00s 
 SCF   energy in the final basis set =     -579.7984545809
 Total energy in the final basis set =     -579.7984545809

 --------------------------------------------------------------
             Orbital Energies (a.u.) and Symmetries
 --------------------------------------------------------------

 Alpha MOs, Restricted
 -- Occupied --                  
-77.067 -24.746 -24.744 -10.379  -6.566  -4.728  -4.725  -4.724
  1 A'    2 A'    3 A'    4 A'    5 A'    6 A'    1 A"    7 A'                 
 -1.321  -1.259  -0.758  -0.655  -0.605  -0.551  -0.522  -0.476
  8 A'    9 A'   10 A'   11 A'   12 A'    2 A"   13 A'    3 A"                 
 -0.459  -0.425  -0.328  -0.274
 14 A'   15 A'   16 A'    4 A"                                                 
 -- Virtual --                   
 -0.076  -0.015   0.002   0.023   0.040   0.044   0.053   0.065
  5 A"   17 A'   18 A'   19 A'   20 A'    6 A"   21 A'   22 A'                 
  0.086   0.094   0.109   0.134   0.162   0.210   0.228   0.237
  7 A"   23 A'   24 A'   25 A'   26 A'   27 A'    8 A"   28 A'                 
  0.247   0.270   0.282   0.303   0.307   0.335   0.354   0.378
 29 A'   30 A'    9 A"   31 A'   10 A"   32 A'   33 A'   34 A'                 
  0.410   0.434   0.503   0.558   0.582   0.618   0.662   0.723
 35 A'   36 A'   11 A"   37 A'   38 A'   12 A"   39 A'   13 A"                 
  0.785   0.861   0.928   0.952   1.172   1.224   1.305   1.309
 40 A'   41 A'   42 A'   43 A'   14 A"   44 A'   45 A'   15 A"                 
  1.362   1.385   1.412   1.417   1.452   1.517   1.592   1.611
 46 A'   16 A"   17 A"   47 A'   18 A"   48 A'   19 A"   49 A'                 
  1.626   1.709   1.788   1.840   1.895   1.941   2.104   2.582
 50 A'   51 A'   52 A'   53 A'   54 A'   55 A'   56 A'   57 A'                 
  2.585   2.958   3.080   3.716   3.726   3.730   3.745   3.804
 20 A"   58 A'   59 A'   21 A"   22 A"   60 A'   61 A'   62 A'                 
  3.935   3.976   4.176   4.466   4.863   6.212   6.257   6.277
 23 A"   24 A"   63 A'   64 A'   65 A'   25 A"   26 A"   66 A'                 
  6.313   6.350   6.762   6.998  13.816  13.909  14.018  23.442
 67 A'   68 A'   69 A'   70 A'   27 A"   71 A'   72 A'   73 A'                 
 66.702  66.706 163.109
 74 A'   75 A'   76 A'                                                         

 Beta MOs, Restricted
 -- Occupied --                  
-77.067 -24.746 -24.744 -10.379  -6.566  -4.728  -4.725  -4.724
  1 A'    2 A'    3 A'    4 A'    5 A'    6 A'    1 A"    7 A'                 
 -1.321  -1.259  -0.758  -0.655  -0.605  -0.551  -0.522  -0.476
  8 A'    9 A'   10 A'   11 A'   12 A'    2 A"   13 A'    3 A"                 
 -0.459  -0.425  -0.328  -0.274
 14 A'   15 A'   16 A'    4 A"                                                 
 -- Virtual --                   
 -0.076  -0.015   0.002   0.023   0.040   0.044   0.053   0.065
  5 A"   17 A'   18 A'   19 A'   20 A'    6 A"   21 A'   22 A'                 
  0.086   0.094   0.109   0.134   0.162   0.210   0.228   0.237
  7 A"   23 A'   24 A'   25 A'   26 A'   27 A'    8 A"   28 A'                 
  0.247   0.270   0.282   0.303   0.307   0.335   0.354   0.378
 29 A'   30 A'    9 A"   31 A'   10 A"   32 A'   33 A'   34 A'                 
  0.410   0.434   0.503   0.558   0.582   0.618   0.662   0.723
 35 A'   36 A'   11 A"   37 A'   38 A'   12 A"   39 A'   13 A"                 
  0.785   0.861   0.928   0.952   1.172   1.224   1.305   1.309
 40 A'   41 A'   42 A'   43 A'   14 A"   44 A'   45 A'   15 A"                 
  1.362   1.385   1.412   1.417   1.452   1.517   1.592   1.611
 46 A'   16 A"   17 A"   47 A'   18 A"   48 A'   19 A"   49 A'                 
  1.626   1.709   1.788   1.840   1.895   1.941   2.104   2.582
 50 A'   51 A'   52 A'   53 A'   54 A'   55 A'   56 A'   57 A'                 
  2.585   2.958   3.080   3.716   3.726   3.730   3.745   3.804
 20 A"   58 A'   59 A'   21 A"   22 A"   60 A'   61 A'   62 A'                 
  3.935   3.976   4.176   4.466   4.863   6.212   6.257   6.277
 23 A"   24 A"   63 A'   64 A'   65 A'   25 A"   26 A"   66 A'                 
  6.313   6.350   6.762   6.998  13.816  13.909  14.018  23.442
 67 A'   68 A'   69 A'   70 A'   27 A"   71 A'   72 A'   73 A'                 
 66.702  66.706 163.109
 74 A'   75 A'   76 A'                                                         
 --------------------------------------------------------------

          Ground-State Mulliken Net Atomic Charges

     Atom                 Charge (a.u.)
  ----------------------------------------
      1 C                    -0.093526
      2 P                     0.214036
      3 H                    -0.052139
      4 F                    -0.038135
      5 F                    -0.030237
  ----------------------------------------
  Sum of atomic charges =     0.000000

 -----------------------------------------------------------------
                    Cartesian Multipole Moments
 -----------------------------------------------------------------
    Charge (ESU x 10^10)
                 0.0000
    Dipole Moment (Debye)
         X      -0.8979      Y      -0.4462      Z       0.0000
       Tot       1.0026
    Quadrupole Moments (Debye-Ang)
        XX     -28.7417     XY       1.2001     YY     -30.7834
        XZ      -0.0000     YZ       0.0000     ZZ     -29.4138
    Octopole Moments (Debye-Ang^2)
       XXX      20.0904    XXY      -5.6223    XYY       8.2550
       YYY      -8.2337    XXZ       0.0000    XYZ      -0.0000
       YYZ       0.0000    XZZ       9.7617    YZZ      -3.3724
       ZZZ      -0.0000
    Hexadecapole Moments (Debye-Ang^3)
      XXXX    -248.8396   XXXY      21.6412   XXYY     -66.4204
      XYYY      21.4198   YYYY    -121.4850   XXXZ      -0.0000
      XXYZ       0.0000   XYYZ      -0.0000   YYYZ       0.0000
      XXZZ     -49.6178   XYZZ       6.8437   YYZZ     -26.1995
      XZZZ       0.0000   YZZZ       0.0000   ZZZZ     -35.8337
 -----------------------------------------------------------------
 Calculating analytic gradient of the SCF energy
 Gradient of SCF Energy
            1           2           3           4           5
    1  -0.0061307   0.0042348  -0.0001991   0.0016516   0.0004434
    2   0.0007608  -0.0011895  -0.0000177   0.0010505  -0.0006041
    3  -0.0000000   0.0000000  -0.0000000   0.0000000  -0.0000000
 Max gradient component =       6.131E-03
 RMS gradient           =       2.032E-03
 Gradient time:  CPU 1.91 s  wall 0.57 s
 Geometry Optimization Parameters
   NAtoms,    NIC,     NZ,  NCons,   NDum,   NFix, NCnnct, MaxDiis
        5      20       5       0       0       0       0       0

 Cartesian Hessian Update
 Hessian Updated using BFGS Update


** GEOMETRY OPTIMIZATION IN DELOCALIZED INTERNAL COORDINATES **
   Searching for a Minimum

   Optimization Cycle:   6

                       Coordinates (Angstroms)
     ATOM                X               Y               Z
      1  C         0.2310936956   -0.0313585187    0.0000000000
      2  P        -1.3853512472    0.4342996133    0.0000000000
      3  H        -1.8251640817   -0.9176474448    0.0000000000
      4  F         1.2312248805    0.8422821211    0.0000000000
      5  F         0.7431301408   -1.2533442923    0.0000000000
   Point Group: cs    Number of degrees of freedom:     7


   Energy is   -579.798454581

 Hessian Updated using BFGS Update

  7 Hessian modes will be used to form the next step
  Hessian Eigenvalues:
     0.181110    0.199891    0.247426    0.254433    0.302625    0.370769
     0.514602

 Minimum Search - Taking Simple RFO Step
 Searching for Lamda that Minimizes Along All modes
 Value Taken    Lamda =  -0.00007460
 Step Taken.  Stepsize is  0.016053

                             Maximum     Tolerance    Cnvgd?
         Gradient           0.003836      0.000300      NO
         Displacement       0.013477      0.001200      NO
         Energy change     -0.000230      0.000001      NO


 New Cartesian Coordinates Obtained by Inverse Iteration

 Displacement from previous Coordinates is:  0.010431
 ----------------------------------------------------------------
             Standard Nuclear Orientation (Angstroms)
    I     Atom           X                Y                Z
 ----------------------------------------------------------------
    1      C       0.2340677776    -0.0317150410     0.0000000000
    2      P      -1.3891631017     0.4358258363     0.0000000000
    3      H      -1.8237432310    -0.9175091149     0.0000000000
    4      F       1.2303853528     0.8409301351     0.0000000000
    5      F       0.7433865902    -1.2533003369     0.0000000000
 ----------------------------------------------------------------
 Molecular Point Group                 Cs    NOp =  2
 Largest Abelian Subgroup              Cs    NOp =  2
 Nuclear Repulsion Energy =   154.6991868156 hartrees
 There are       20 alpha and       20 beta electrons
 Applying Cartesian multipole field
    Component          Value
    ---------          -----
     (2,0,0)        1.00000E-11
     (0,2,0)        2.00000E-11
     (0,0,2)       -3.00000E-11
 Nucleus-field energy     =     0.0000000036 hartrees
 Requested basis set is 6-311++G(d,p)
 There are 36 shells and 103 basis functions
 A cutoff of  1.0D-11 yielded    620 shell pairs
 There are      5262 function pairs (      5691 Cartesian)
 Smallest overlap matrix eigenvalue = 6.21E-04
 Guess MOs from SCF MO coefficient file

 -----------------------------------------------------------------------
  General SCF calculation program by
  Eric Jon Sundstrom, Paul Horn, Yuezhi Mao, Dmitri Zuev, Alec White,
  David Stuck, Shaama M.S., Shane Yost, Joonho Lee, David Small,
  Daniel Levine, Susi Lehtola, Hugh Burton, Evgeny Epifanovsky
 -----------------------------------------------------------------------
 Exchange:     0.2000 Hartree-Fock + 0.0800 Slater + 0.7200 B88
 Correlation:  0.1900 VWN1RPA + 0.8100 LYP
 Using SG-1 standard quadrature grid
 using 4 threads for integral computing
 -------------------------------------------------------
 OpenMP Integral computing Module                
 Release: version 2.0, May 2017, Q-Chem Inc. Pleasanton 
 -------------------------------------------------------
 -------------------------------------------------------
 OpenMP BLAS3 based DFT computing Module                
 Release: version 1.0, May 2013, Q-Chem Inc. Pittsburgh 
 -------------------------------------------------------
 A restricted SCF calculation will be
 performed using DIIS
 SCF converges when DIIS error is below 1.0e-08
 ---------------------------------------
  Cycle       Energy         DIIS error
 ---------------------------------------
    1    -579.7984645815      1.22e-04  
    2    -579.7984805563      8.11e-05  
    3    -579.7984777036      9.12e-05  
    4    -579.7984901294      1.38e-05  
    5    -579.7984902836      5.53e-06  
    6    -579.7984903132      7.20e-07  
    7    -579.7984903140      2.11e-07  
    8    -579.7984903140      5.52e-08  
    9    -579.7984903140      2.85e-08  
   10    -579.7984903140      3.95e-09  Convergence criterion met
 ---------------------------------------
 SCF time:   CPU 5.87s  wall 2.00s 
 SCF   energy in the final basis set =     -579.7984903140
 Total energy in the final basis set =     -579.7984903140

 --------------------------------------------------------------
             Orbital Energies (a.u.) and Symmetries
 --------------------------------------------------------------

 Alpha MOs, Restricted
 -- Occupied --                  
-77.067 -24.746 -24.745 -10.379  -6.566  -4.727  -4.725  -4.724
  1 A'    2 A'    3 A'    4 A'    5 A'    6 A'    1 A"    7 A'                 
 -1.323  -1.260  -0.757  -0.656  -0.606  -0.552  -0.523  -0.477
  8 A'    9 A'   10 A'   11 A'   12 A'    2 A"   13 A'    3 A"                 
 -0.460  -0.424  -0.328  -0.273
 14 A'   15 A'   16 A'    4 A"                                                 
 -- Virtual --                   
 -0.076  -0.015   0.002   0.023   0.040   0.044   0.054   0.065
  5 A"   17 A'   18 A'   19 A'   20 A'    6 A"   21 A'   22 A'                 
  0.086   0.094   0.110   0.134   0.163   0.210   0.228   0.237
  7 A"   23 A'   24 A'   25 A'   26 A'   27 A'    8 A"   28 A'                 
  0.247   0.270   0.283   0.303   0.307   0.334   0.354   0.377
 29 A'   30 A'    9 A"   31 A'   10 A"   32 A'   33 A'   34 A'                 
  0.409   0.433   0.502   0.558   0.581   0.618   0.662   0.724
 35 A'   36 A'   11 A"   37 A'   38 A'   12 A"   39 A'   13 A"                 
  0.786   0.861   0.927   0.947   1.172   1.223   1.305   1.308
 40 A'   41 A'   42 A'   43 A'   14 A"   44 A'   45 A'   15 A"                 
  1.361   1.385   1.412   1.416   1.449   1.517   1.593   1.611
 46 A'   16 A"   17 A"   47 A'   18 A"   48 A'   19 A"   49 A'                 
  1.628   1.709   1.785   1.840   1.895   1.939   2.104   2.582
 50 A'   51 A'   52 A'   53 A'   54 A'   55 A'   56 A'   57 A'                 
  2.584   2.962   3.075   3.715   3.725   3.729   3.745   3.804
 20 A"   58 A'   59 A'   21 A"   22 A"   60 A'   61 A'   62 A'                 
  3.937   3.977   4.179   4.465   4.864   6.211   6.256   6.277
 23 A"   24 A"   63 A'   64 A'   65 A'   25 A"   26 A"   66 A'                 
  6.312   6.350   6.765   6.995  13.817  13.909  14.013  23.445
 67 A'   68 A'   69 A'   70 A'   27 A"   71 A'   72 A'   73 A'                 
 66.701  66.704 163.106
 74 A'   75 A'   76 A'                                                         

 Beta MOs, Restricted
 -- Occupied --                  
-77.067 -24.746 -24.745 -10.379  -6.566  -4.727  -4.725  -4.724
  1 A'    2 A'    3 A'    4 A'    5 A'    6 A'    1 A"    7 A'                 
 -1.323  -1.260  -0.757  -0.656  -0.606  -0.552  -0.523  -0.477
  8 A'    9 A'   10 A'   11 A'   12 A'    2 A"   13 A'    3 A"                 
 -0.460  -0.424  -0.328  -0.273
 14 A'   15 A'   16 A'    4 A"                                                 
 -- Virtual --                   
 -0.076  -0.015   0.002   0.023   0.040   0.044   0.054   0.065
  5 A"   17 A'   18 A'   19 A'   20 A'    6 A"   21 A'   22 A'                 
  0.086   0.094   0.110   0.134   0.163   0.210   0.228   0.237
  7 A"   23 A'   24 A'   25 A'   26 A'   27 A'    8 A"   28 A'                 
  0.247   0.270   0.283   0.303   0.307   0.334   0.354   0.377
 29 A'   30 A'    9 A"   31 A'   10 A"   32 A'   33 A'   34 A'                 
  0.409   0.433   0.502   0.558   0.581   0.618   0.662   0.724
 35 A'   36 A'   11 A"   37 A'   38 A'   12 A"   39 A'   13 A"                 
  0.786   0.861   0.927   0.947   1.172   1.223   1.305   1.308
 40 A'   41 A'   42 A'   43 A'   14 A"   44 A'   45 A'   15 A"                 
  1.361   1.385   1.412   1.416   1.449   1.517   1.593   1.611
 46 A'   16 A"   17 A"   47 A'   18 A"   48 A'   19 A"   49 A'                 
  1.628   1.709   1.785   1.840   1.895   1.939   2.104   2.582
 50 A'   51 A'   52 A'   53 A'   54 A'   55 A'   56 A'   57 A'                 
  2.584   2.962   3.075   3.715   3.725   3.729   3.745   3.804
 20 A"   58 A'   59 A'   21 A"   22 A"   60 A'   61 A'   62 A'                 
  3.937   3.977   4.179   4.465   4.864   6.211   6.256   6.277
 23 A"   24 A"   63 A'   64 A'   65 A'   25 A"   26 A"   66 A'                 
  6.312   6.350   6.765   6.995  13.817  13.909  14.013  23.445
 67 A'   68 A'   69 A'   70 A'   27 A"   71 A'   72 A'   73 A'                 
 66.701  66.704 163.106
 74 A'   75 A'   76 A'                                                         
 --------------------------------------------------------------

          Ground-State Mulliken Net Atomic Charges

     Atom                 Charge (a.u.)
  ----------------------------------------
      1 C                    -0.095696
      2 P                     0.212147
      3 H                    -0.053019
      4 F                    -0.034697
      5 F                    -0.028735
  ----------------------------------------
  Sum of atomic charges =     0.000000

 -----------------------------------------------------------------
                    Cartesian Multipole Moments
 -----------------------------------------------------------------
    Charge (ESU x 10^10)
                 0.0000
    Dipole Moment (Debye)
         X      -0.8538      Y      -0.4430      Z      -0.0000
       Tot       0.9619
    Quadrupole Moments (Debye-Ang)
        XX     -28.7463     XY       1.2030     YY     -30.7756
        XZ       0.0000     YZ      -0.0000     ZZ     -29.4507
    Octopole Moments (Debye-Ang^2)
       XXX      20.3043    XXY      -5.6069    XYY       8.3395
       YYY      -8.2671    XXZ      -0.0000    XYZ       0.0000
       YYZ      -0.0000    XZZ       9.8694    YZZ      -3.3971
       ZZZ      -0.0000
    Hexadecapole Moments (Debye-Ang^3)
      XXXX    -249.6246   XXXY      21.8193   XXYY     -66.5755
      XYYY      21.6298   YYYY    -121.4775   XXXZ       0.0000
      XXYZ      -0.0000   XYYZ       0.0000   YYYZ      -0.0000
      XXZZ     -49.8361   XYZZ       6.9323   YYZZ     -26.2309
      XZZZ       0.0000   YZZZ      -0.0000   ZZZZ     -35.9938
 -----------------------------------------------------------------
 Calculating analytic gradient of the SCF energy
 Gradient of SCF Energy
            1           2           3           4           5
    1   0.0002444   0.0000885   0.0000705  -0.0003485  -0.0000549
    2  -0.0002041   0.0002139   0.0000631  -0.0002227   0.0001497
    3   0.0000000  -0.0000000   0.0000000  -0.0000000   0.0000000
 Max gradient component =       3.485E-04
 RMS gradient           =       1.550E-04
 Gradient time:  CPU 1.91 s  wall 0.57 s
 Geometry Optimization Parameters
   NAtoms,    NIC,     NZ,  NCons,   NDum,   NFix, NCnnct, MaxDiis
        5      20       5       0       0       0       0       0

 Cartesian Hessian Update
 Hessian Updated using BFGS Update


** GEOMETRY OPTIMIZATION IN DELOCALIZED INTERNAL COORDINATES **
   Searching for a Minimum

   Optimization Cycle:   7

                       Coordinates (Angstroms)
     ATOM                X               Y               Z
      1  C         0.2340677776   -0.0317150410    0.0000000000
      2  P        -1.3891631017    0.4358258363    0.0000000000
      3  H        -1.8237432310   -0.9175091149    0.0000000000
      4  F         1.2303853528    0.8409301351    0.0000000000
      5  F         0.7433865902   -1.2533003369    0.0000000000
   Point Group: cs    Number of degrees of freedom:     7


   Energy is   -579.798490314

 Hessian Updated using BFGS Update

  7 Hessian modes will be used to form the next step
  Hessian Eigenvalues:
     0.183434    0.200205    0.240504    0.264685    0.317472    0.354405
     0.519244

 Minimum Search - Taking Simple RFO Step
 Searching for Lamda that Minimizes Along All modes
 Value Taken    Lamda =  -0.00000107
 Step Taken.  Stepsize is  0.001843

                             Maximum     Tolerance    Cnvgd?
         Gradient           0.000389      0.000300      NO
         Displacement       0.001164      0.001200     YES
         Energy change     -0.000036      0.000001      NO


 New Cartesian Coordinates Obtained by Inverse Iteration

 Displacement from previous Coordinates is:  0.002727
 ----------------------------------------------------------------
             Standard Nuclear Orientation (Angstroms)
    I     Atom           X                Y                Z
 ----------------------------------------------------------------
    1      C       0.2342256148    -0.0313527274     0.0000000000
    2      P      -1.3893330025     0.4354022979     0.0000000000
    3      H      -1.8246358859    -0.9177643456     0.0000000000
    4      F       1.2312796062     0.8411456613     0.0000000000
    5      F       0.7433970553    -1.2531994076     0.0000000000
 ----------------------------------------------------------------
 Molecular Point Group                 Cs    NOp =  2
 Largest Abelian Subgroup              Cs    NOp =  2
 Nuclear Repulsion Energy =   154.6720128349 hartrees
 There are       20 alpha and       20 beta electrons
 Applying Cartesian multipole field
    Component          Value
    ---------          -----
     (2,0,0)        1.00000E-11
     (0,2,0)        2.00000E-11
     (0,0,2)       -3.00000E-11
 Nucleus-field energy     =     0.0000000036 hartrees
 Requested basis set is 6-311++G(d,p)
 There are 36 shells and 103 basis functions
 A cutoff of  1.0D-11 yielded    620 shell pairs
 There are      5262 function pairs (      5691 Cartesian)
 Smallest overlap matrix eigenvalue = 6.21E-04
 Guess MOs from SCF MO coefficient file

 -----------------------------------------------------------------------
  General SCF calculation program by
  Eric Jon Sundstrom, Paul Horn, Yuezhi Mao, Dmitri Zuev, Alec White,
  David Stuck, Shaama M.S., Shane Yost, Joonho Lee, David Small,
  Daniel Levine, Susi Lehtola, Hugh Burton, Evgeny Epifanovsky
 -----------------------------------------------------------------------
 Exchange:     0.2000 Hartree-Fock + 0.0800 Slater + 0.7200 B88
 Correlation:  0.1900 VWN1RPA + 0.8100 LYP
 Using SG-1 standard quadrature grid
 using 4 threads for integral computing
 -------------------------------------------------------
 OpenMP Integral computing Module                
 Release: version 2.0, May 2017, Q-Chem Inc. Pleasanton 
 -------------------------------------------------------
 -------------------------------------------------------
 OpenMP BLAS3 based DFT computing Module                
 Release: version 1.0, May 2013, Q-Chem Inc. Pittsburgh 
 -------------------------------------------------------
 A restricted SCF calculation will be
 performed using DIIS
 SCF converges when DIIS error is below 1.0e-08
 ---------------------------------------
  Cycle       Energy         DIIS error
 ---------------------------------------
    1    -579.7984905604      1.41e-05  
    2    -579.7984908522      3.46e-06  
    3    -579.7984908458      3.96e-06  
    4    -579.7984908616      1.41e-06  
    5    -579.7984908646      4.41e-07  
    6    -579.7984908648      9.85e-08  
    7    -579.7984908648      3.11e-08  
    8    -579.7984908649      9.08e-09  Convergence criterion met
 ---------------------------------------
 SCF time:   CPU 4.70s  wall 1.00s 
 SCF   energy in the final basis set =     -579.7984908649
 Total energy in the final basis set =     -579.7984908649

 --------------------------------------------------------------
             Orbital Energies (a.u.) and Symmetries
 --------------------------------------------------------------

 Alpha MOs, Restricted
 -- Occupied --                  
-77.067 -24.746 -24.745 -10.379  -6.566  -4.728  -4.725  -4.724
  1 A'    2 A'    3 A'    4 A'    5 A'    6 A'    1 A"    7 A'                 
 -1.323  -1.260  -0.757  -0.656  -0.606  -0.552  -0.523  -0.477
  8 A'    9 A'   10 A'   11 A'   12 A'    2 A"   13 A'    3 A"                 
 -0.460  -0.424  -0.328  -0.273
 14 A'   15 A'   16 A'    4 A"                                                 
 -- Virtual --                   
 -0.076  -0.015   0.002   0.023   0.040   0.044   0.053   0.065
  5 A"   17 A'   18 A'   19 A'   20 A'    6 A"   21 A'   22 A'                 
  0.086   0.094   0.110   0.134   0.163   0.210   0.228   0.237
  7 A"   23 A'   24 A'   25 A'   26 A'   27 A'    8 A"   28 A'                 
  0.247   0.270   0.282   0.303   0.307   0.334   0.354   0.377
 29 A'   30 A'    9 A"   31 A'   10 A"   32 A'   33 A'   34 A'                 
  0.409   0.433   0.502   0.558   0.581   0.618   0.662   0.724
 35 A'   36 A'   11 A"   37 A'   38 A'   12 A"   39 A'   13 A"                 
  0.786   0.861   0.927   0.947   1.172   1.223   1.305   1.308
 40 A'   41 A'   42 A'   43 A'   14 A"   44 A'   45 A'   15 A"                 
  1.361   1.385   1.412   1.416   1.449   1.517   1.593   1.611
 46 A'   16 A"   17 A"   47 A'   18 A"   48 A'   19 A"   49 A'                 
  1.628   1.709   1.785   1.840   1.895   1.939   2.104   2.582
 50 A'   51 A'   52 A'   53 A'   54 A'   55 A'   56 A'   57 A'                 
  2.584   2.961   3.074   3.715   3.725   3.729   3.745   3.804
 20 A"   58 A'   59 A'   21 A"   22 A"   60 A'   61 A'   62 A'                 
  3.937   3.976   4.179   4.465   4.864   6.211   6.256   6.276
 23 A"   24 A"   63 A'   64 A'   65 A'   25 A"   26 A"   66 A'                 
  6.312   6.350   6.765   6.995  13.817  13.908  14.013  23.444
 67 A'   68 A'   69 A'   70 A'   27 A"   71 A'   72 A'   73 A'                 
 66.701  66.705 163.105
 74 A'   75 A'   76 A'                                                         

 Beta MOs, Restricted
 -- Occupied --                  
-77.067 -24.746 -24.745 -10.379  -6.566  -4.728  -4.725  -4.724
  1 A'    2 A'    3 A'    4 A'    5 A'    6 A'    1 A"    7 A'                 
 -1.323  -1.260  -0.757  -0.656  -0.606  -0.552  -0.523  -0.477
  8 A'    9 A'   10 A'   11 A'   12 A'    2 A"   13 A'    3 A"                 
 -0.460  -0.424  -0.328  -0.273
 14 A'   15 A'   16 A'    4 A"                                                 
 -- Virtual --                   
 -0.076  -0.015   0.002   0.023   0.040   0.044   0.053   0.065
  5 A"   17 A'   18 A'   19 A'   20 A'    6 A"   21 A'   22 A'                 
  0.086   0.094   0.110   0.134   0.163   0.210   0.228   0.237
  7 A"   23 A'   24 A'   25 A'   26 A'   27 A'    8 A"   28 A'                 
  0.247   0.270   0.282   0.303   0.307   0.334   0.354   0.377
 29 A'   30 A'    9 A"   31 A'   10 A"   32 A'   33 A'   34 A'                 
  0.409   0.433   0.502   0.558   0.581   0.618   0.662   0.724
 35 A'   36 A'   11 A"   37 A'   38 A'   12 A"   39 A'   13 A"                 
  0.786   0.861   0.927   0.947   1.172   1.223   1.305   1.308
 40 A'   41 A'   42 A'   43 A'   14 A"   44 A'   45 A'   15 A"                 
  1.361   1.385   1.412   1.416   1.449   1.517   1.593   1.611
 46 A'   16 A"   17 A"   47 A'   18 A"   48 A'   19 A"   49 A'                 
  1.628   1.709   1.785   1.840   1.895   1.939   2.104   2.582
 50 A'   51 A'   52 A'   53 A'   54 A'   55 A'   56 A'   57 A'                 
  2.584   2.961   3.074   3.715   3.725   3.729   3.745   3.804
 20 A"   58 A'   59 A'   21 A"   22 A"   60 A'   61 A'   62 A'                 
  3.937   3.976   4.179   4.465   4.864   6.211   6.256   6.276
 23 A"   24 A"   63 A'   64 A'   65 A'   25 A"   26 A"   66 A'                 
  6.312   6.350   6.765   6.995  13.817  13.908  14.013  23.444
 67 A'   68 A'   69 A'   70 A'   27 A"   71 A'   72 A'   73 A'                 
 66.701  66.705 163.105
 74 A'   75 A'   76 A'                                                         
 --------------------------------------------------------------

          Ground-State Mulliken Net Atomic Charges

     Atom                 Charge (a.u.)
  ----------------------------------------
      1 C                    -0.095540
      2 P                     0.212358
      3 H                    -0.052935
      4 F                    -0.035096
      5 F                    -0.028787
  ----------------------------------------
  Sum of atomic charges =     0.000000

 -----------------------------------------------------------------
                    Cartesian Multipole Moments
 -----------------------------------------------------------------
    Charge (ESU x 10^10)
                 0.0000
    Dipole Moment (Debye)
         X      -0.8573      Y      -0.4441      Z      -0.0000
       Tot       0.9655
    Quadrupole Moments (Debye-Ang)
        XX     -28.7457     XY       1.2060     YY     -30.7784
        XZ      -0.0000     YZ       0.0000     ZZ     -29.4506
    Octopole Moments (Debye-Ang^2)
       XXX      20.2825    XXY      -5.6153    XYY       8.3353
       YYY      -8.2639    XXZ      -0.0000    XYZ      -0.0000
       YYZ      -0.0000    XZZ       9.8634    YZZ      -3.3954
       ZZZ      -0.0000
    Hexadecapole Moments (Debye-Ang^3)
      XXXX    -249.7303   XXXY      21.8003   XXYY     -66.5958
      XYYY      21.5932   YYYY    -121.4625   XXXZ      -0.0000
      XXYZ       0.0000   XYYZ      -0.0000   YYYZ       0.0000
      XXZZ     -49.8536   XYZZ       6.9194   YYZZ     -26.2279
      XZZZ      -0.0000   YZZZ       0.0000   ZZZZ     -35.9905
 -----------------------------------------------------------------
 Calculating analytic gradient of the SCF energy
 Gradient of SCF Energy
            1           2           3           4           5
    1  -0.0000034   0.0000228  -0.0000385   0.0000533  -0.0000342
    2  -0.0001388   0.0000709   0.0000570  -0.0000123   0.0000233
    3   0.0000000   0.0000000  -0.0000000   0.0000000  -0.0000000
 Max gradient component =       1.388E-04
 RMS gradient           =       4.780E-05
 Gradient time:  CPU 1.92 s  wall 0.57 s
 Geometry Optimization Parameters
   NAtoms,    NIC,     NZ,  NCons,   NDum,   NFix, NCnnct, MaxDiis
        5      20       5       0       0       0       0       0

 Cartesian Hessian Update
 Hessian Updated using BFGS Update


** GEOMETRY OPTIMIZATION IN DELOCALIZED INTERNAL COORDINATES **
   Searching for a Minimum

   Optimization Cycle:   8

                       Coordinates (Angstroms)
     ATOM                X               Y               Z
      1  C         0.2342256148   -0.0313527274    0.0000000000
      2  P        -1.3893330025    0.4354022979    0.0000000000
      3  H        -1.8246358859   -0.9177643456    0.0000000000
      4  F         1.2312796062    0.8411456613    0.0000000000
      5  F         0.7433970553   -1.2531994076    0.0000000000
   Point Group: cs    Number of degrees of freedom:     7


   Energy is   -579.798490865

 Hessian Updated using BFGS Update

  7 Hessian modes will be used to form the next step
  Hessian Eigenvalues:
     0.187211    0.201129    0.209521    0.253024    0.335776    0.374503
     0.526855

 Minimum Search - Taking Simple RFO Step
 Searching for Lamda that Minimizes Along All modes
 Value Taken    Lamda =   0.00000000
 Step Taken.  Stepsize is  0.000439

                             Maximum     Tolerance    Cnvgd?
         Gradient           0.000071      0.000300     YES
         Displacement       0.000282      0.001200     YES
         Energy change     -0.000001      0.000001     YES


                       Distance Matrix (Angstroms)
             C (  1)   P (  2)   H (  3)   F (  4)
   P (  2)  1.689320
   H (  3)  2.241570  1.421460
   F (  4)  1.324904  2.651837  3.525959
   F (  5)  1.323694  2.720278  2.589847  2.150421

 Final energy is   -579.79849086485012     


 ******************************
 **  OPTIMIZATION CONVERGED  **
 ******************************

                       Coordinates (Angstroms)
     ATOM                X               Y               Z
      1  C         0.2342256148   -0.0313527274    0.0000000000
      2  P        -1.3893330025    0.4354022979    0.0000000000
      3  H        -1.8246358859   -0.9177643456    0.0000000000
      4  F         1.2312796062    0.8411456613    0.0000000000
      5  F         0.7433970553   -1.2531994076    0.0000000000

Z-matrix Print:
$molecule
0 1
P 
H  1 1.421460
C  1 1.689320 2 91.793214
F  3 1.323694 1 128.661962 2 -0.000000 0
F  3 1.324904 1 122.772243 2 -180.000000 0
$end


 --------------------------------------------------------------
             Orbital Energies (a.u.) and Symmetries
 --------------------------------------------------------------

 Alpha MOs, Restricted
 -- Occupied --                  
-77.067 -24.746 -24.745 -10.379  -6.566  -4.728  -4.725  -4.724
  1 A'    2 A'    3 A'    4 A'    5 A'    6 A'    1 A"    7 A'                 
 -1.323  -1.260  -0.757  -0.656  -0.606  -0.552  -0.523  -0.477
  8 A'    9 A'   10 A'   11 A'   12 A'    2 A"   13 A'    3 A"                 
 -0.460  -0.424  -0.328  -0.273
 14 A'   15 A'   16 A'    4 A"                                                 
 -- Virtual --                   
 -0.076  -0.015   0.002   0.023   0.040   0.044   0.053   0.065
  5 A"   17 A'   18 A'   19 A'   20 A'    6 A"   21 A'   22 A'                 
  0.086   0.094   0.110   0.134   0.163   0.210   0.228   0.237
  7 A"   23 A'   24 A'   25 A'   26 A'   27 A'    8 A"   28 A'                 
  0.247   0.270   0.282   0.303   0.307   0.334   0.354   0.377
 29 A'   30 A'    9 A"   31 A'   10 A"   32 A'   33 A'   34 A'                 
  0.409   0.433   0.502   0.558   0.581   0.618   0.662   0.724
 35 A'   36 A'   11 A"   37 A'   38 A'   12 A"   39 A'   13 A"                 
  0.786   0.861   0.927   0.947   1.172   1.223   1.305   1.308
 40 A'   41 A'   42 A'   43 A'   14 A"   44 A'   45 A'   15 A"                 
  1.361   1.385   1.412   1.416   1.449   1.517   1.593   1.611
 46 A'   16 A"   17 A"   47 A'   18 A"   48 A'   19 A"   49 A'                 
  1.628   1.709   1.785   1.840   1.895   1.939   2.104   2.582
 50 A'   51 A'   52 A'   53 A'   54 A'   55 A'   56 A'   57 A'                 
  2.584   2.961   3.074   3.715   3.725   3.729   3.745   3.804
 20 A"   58 A'   59 A'   21 A"   22 A"   60 A'   61 A'   62 A'                 
  3.937   3.976   4.179   4.465   4.864   6.211   6.256   6.276
 23 A"   24 A"   63 A'   64 A'   65 A'   25 A"   26 A"   66 A'                 
  6.312   6.350   6.765   6.995  13.817  13.908  14.013  23.444
 67 A'   68 A'   69 A'   70 A'   27 A"   71 A'   72 A'   73 A'                 
 66.701  66.705 163.105
 74 A'   75 A'   76 A'                                                         

 Beta MOs, Restricted
 -- Occupied --                  
-77.067 -24.746 -24.745 -10.379  -6.566  -4.728  -4.725  -4.724
  1 A'    2 A'    3 A'    4 A'    5 A'    6 A'    1 A"    7 A'                 
 -1.323  -1.260  -0.757  -0.656  -0.606  -0.552  -0.523  -0.477
  8 A'    9 A'   10 A'   11 A'   12 A'    2 A"   13 A'    3 A"                 
 -0.460  -0.424  -0.328  -0.273
 14 A'   15 A'   16 A'    4 A"                                                 
 -- Virtual --                   
 -0.076  -0.015   0.002   0.023   0.040   0.044   0.053   0.065
  5 A"   17 A'   18 A'   19 A'   20 A'    6 A"   21 A'   22 A'                 
  0.086   0.094   0.110   0.134   0.163   0.210   0.228   0.237
  7 A"   23 A'   24 A'   25 A'   26 A'   27 A'    8 A"   28 A'                 
  0.247   0.270   0.282   0.303   0.307   0.334   0.354   0.377
 29 A'   30 A'    9 A"   31 A'   10 A"   32 A'   33 A'   34 A'                 
  0.409   0.433   0.502   0.558   0.581   0.618   0.662   0.724
 35 A'   36 A'   11 A"   37 A'   38 A'   12 A"   39 A'   13 A"                 
  0.786   0.861   0.927   0.947   1.172   1.223   1.305   1.308
 40 A'   41 A'   42 A'   43 A'   14 A"   44 A'   45 A'   15 A"                 
  1.361   1.385   1.412   1.416   1.449   1.517   1.593   1.611
 46 A'   16 A"   17 A"   47 A'   18 A"   48 A'   19 A"   49 A'                 
  1.628   1.709   1.785   1.840   1.895   1.939   2.104   2.582
 50 A'   51 A'   52 A'   53 A'   54 A'   55 A'   56 A'   57 A'                 
  2.584   2.961   3.074   3.715   3.725   3.729   3.745   3.804
 20 A"   58 A'   59 A'   21 A"   22 A"   60 A'   61 A'   62 A'                 
  3.937   3.976   4.179   4.465   4.864   6.211   6.256   6.276
 23 A"   24 A"   63 A'   64 A'   65 A'   25 A"   26 A"   66 A'                 
  6.312   6.350   6.765   6.995  13.817  13.908  14.013  23.444
 67 A'   68 A'   69 A'   70 A'   27 A"   71 A'   72 A'   73 A'                 
 66.701  66.705 163.105
 74 A'   75 A'   76 A'                                                         
 --------------------------------------------------------------

          Ground-State Mulliken Net Atomic Charges

     Atom                 Charge (a.u.)
  ----------------------------------------
      1 C                    -0.095540
      2 P                     0.212358
      3 H                    -0.052935
      4 F                    -0.035096
      5 F                    -0.028787
  ----------------------------------------
  Sum of atomic charges =     0.000000

 -----------------------------------------------------------------
                    Cartesian Multipole Moments
 -----------------------------------------------------------------
    Charge (ESU x 10^10)
                 0.0000
    Dipole Moment (Debye)
         X      -0.8573      Y      -0.4441      Z      -0.0000
       Tot       0.9655
    Quadrupole Moments (Debye-Ang)
        XX     -28.7457     XY       1.2060     YY     -30.7784
        XZ      -0.0000     YZ       0.0000     ZZ     -29.4506
    Octopole Moments (Debye-Ang^2)
       XXX      20.2825    XXY      -5.6153    XYY       8.3353
       YYY      -8.2639    XXZ      -0.0000    XYZ      -0.0000
       YYZ      -0.0000    XZZ       9.8634    YZZ      -3.3954
       ZZZ      -0.0000
    Hexadecapole Moments (Debye-Ang^3)
      XXXX    -249.7303   XXXY      21.8003   XXYY     -66.5958
      XYYY      21.5932   YYYY    -121.4625   XXXZ      -0.0000
      XXYZ       0.0000   XYYZ      -0.0000   YYYZ       0.0000
      XXZZ     -49.8536   XYZZ       6.9194   YYZZ     -26.2279
      XZZZ      -0.0000   YZZZ       0.0000   ZZZZ     -35.9905
 -----------------------------------------------------------------
Archival summary:
1\1\TWL02\OPT\ProcedureUnspecified\BasisUnspecified\1211\taweetha\MonNov2615:16:102018MonNov2615:16:102018\0\\#,OPT,ProcedureUnspecified,BasisUnspecified,\\0,1\P\H,1,1.42146\C,1,1.68932,2,91.7932\F,3,1.32369,1,128.662,2,-0,0\F,3,1.3249,1,122.772,2,-180,0\\\@

 Total job time:  19.24s(wall), 66.39s(cpu) 
 Mon Nov 26 15:16:10 2018

        *************************************************************
        *                                                           *
        *  Thank you very much for using Q-Chem.  Have a nice day.  *
        *                                                           *
        *************************************************************


 
User input: 2 of 2 
 
Q-Chem Developer Version!
                  Welcome to Q-Chem
     A Quantum Leap Into The Future Of Chemistry


 Q-Chem 5.1, Q-Chem, Inc., Pleasanton, CA (2018)

 Yihan Shao,  Zhengting Gan,  E. Epifanovsky,  A. T. B. Gilbert,  M. Wormit,  
 J. Kussmann,  A. W. Lange,  A. Behn,  Jia Deng,  Xintian Feng,  D. Ghosh,  
 M. Goldey,  P. R. Horn,  L. D. Jacobson,  I. Kaliman,  T. Kus,  A. Landau,  
 Jie Liu,  E. I. Proynov,  R. M. Richard,  R. P. Steele,  E. J. Sundstrom,  
 H. L. Woodcock III,  P. M. Zimmerman,  D. Zuev,  B. Albrecht,  E. Alguire,  
 S. A. Baeppler,  D. Barton,  Z. Benda,  Y. A. Bernard,  E. J. Berquist,  
 K. B. Bravaya,  H. Burton,  D. Casanova,  Chun-Min Chang,  Yunqing Chen,  
 A. Chien,  K. D. Closser,  M. P. Coons,  S. Coriani,  S. Dasgupta,  
 A. L. Dempwolff,  M. Diedenhofen,  Hainam Do,  R. G. Edgar,  Po-Tung Fang,  
 S. Faraji,  S. Fatehi,  Qingguo Feng,  K. D. Fenk,  J. Fosso-Tande,  
 Qinghui Ge,  A. Ghysels,  G. Gidofalvi,  J. Gomes,  J. Gonthier,  A. Gunina,  
 D. Hait,  M. W. D. Hanson-Heine,  P. H. P. Harbach,  A. W. Hauser,  
 J. E. Herr,  E. G. Hohenstein,  Z. C. Holden,  Kerwin Hui,  B. C. Huynh,  
 T.-C. Jagau,  Hyunjun Ji,  B. Kaduk,  K. Khistyaev,  Jaehoon Kim,  
 P. Klunzinger,  K. Koh,  D. Kosenkov,  L. Koulias,  T. Kowalczyk,  
 C. M. Krauter,  A. Kunitsa,  Ka Un Lao,  A. Laurent,  K. V. Lawler,  
 Joonho Lee,  D. Lefrancois,  S. Lehtola,  D. S. Levine,  Yi-Pei Li,  
 You-Sheng Lin,  Fenglai Liu,  E. Livshits,  A. Luenser,  P. Manohar,  
 E. Mansoor,  S. F. Manzer,  Shan-Ping Mao,  Yuezhi Mao,  N. Mardirossian,  
 A. V. Marenich,  T. Markovich,  L. A. Martinez-Martinez,  S. A. Maurer,  
 N. J. Mayhall,  S. C. McKenzie,  J.-M. Mewes,  A. F. Morrison,  
 J. W. Mullinax,  K. Nanda,  T. S. Nguyen-Beck,  R. Olivares-Amaya,  
 J. A. Parkhill,  T. M. Perrine,  F. Plasser,  P. Pokhilko,  S. Prager,  
 A. Prociuk,  E. Ramos,  D. R. Rehn,  F. Rob,  M. Schneider,  N. Sergueev,  
 S. M. Sharada,  S. Sharma,  D. W. Small,  T. Stauch,  T. Stein,  
 Yu-Chuan Su,  A. J. W. Thom,  A. Tkatchenko,  T. Tsuchimochi,  N. M. Tubman,  
 L. Vogt,  M. L. Vidal,  O. Vydrov,  M. A. Watson,  J. Wenzel,  
 M. de Wergifosse,  T. A. Wesolowski,  A. White,  J. Witte,  A. Yamada,  
 Jun Yang,  K. Yao,  S. Yeganeh,  S. R. Yost,  Zhi-Qiang You,  A. Zech,  
 Igor Ying Zhang,  Xing Zhang,  Yan Zhao,  Ying Zhu,  B. R. Brooks,  
 G. K. L. Chan,  C. J. Cramer,  M. S. Gordon,  W. J. Hehre,  A. Klamt,  
 M. W. Schmidt,  C. D. Sherrill,  D. G. Truhlar,  A. Aspuru-Guzik,  R. Baer,  
 A. T. Bell,  N. A. Besley,  Jeng-Da Chai,  A. E. DePrince, III,  
 R. A. DiStasio Jr.,  A. Dreuw,  B. D. Dunietz,  T. R. Furlani,  
 Chao-Ping Hsu,  Yousung Jung,  Jing Kong,  D. S. Lambrecht,  WanZhen Liang,  
 C. Ochsenfeld,  V. A. Rassolov,  L. V. Slipchenko,  J. E. Subotnik,  
 T. Van Voorhis,  J. M. Herbert,  A. I. Krylov,  P. M. W. Gill,  M. Head-Gordon

 Contributors to earlier versions of Q-Chem not listed above: 
 R. D. Adamson,  B. Austin,  J. Baker,  G. J. O. Beran,  K. Brandhorst,  
 S. T. Brown,  E. F. C. Byrd,  A. K. Chakraborty,  C.-L. Cheng,  
 Siu Hung Chien,  D. M. Chipman,  D. L. Crittenden,  H. Dachsel,  
 R. J. Doerksen,  A. D. Dutoi,  L. Fusti-Molnar,  W. A. Goddard III,  
 A. Golubeva-Zadorozhnaya,  S. R. Gwaltney,  G. Hawkins,  A. Heyden,  
 S. Hirata,  G. Kedziora,  F. J. Keil,  C. Kelley,  Jihan Kim,  R. A. King,  
 R. Z. Khaliullin,  P. P. Korambath,  W. Kurlancheek,  A. M. Lee,  M. S. Lee,  
 S. V. Levchenko,  Ching Yeh Lin,  D. Liotard,  R. C. Lochan,  I. Lotan,  
 P. E. Maslen,  N. Nair,  D. P. O'Neill,  D. Neuhauser,  E. Neuscamman,  
 C. M. Oana,  R. Olson,  B. Peters,  R. Peverati,  P. A. Pieniazek,  
 Y. M. Rhee,  J. Ritchie,  M. A. Rohrdanz,  E. Rosta,  N. J. Russ,  
 H. F. Schaefer III,  N. E. Schultz,  N. Shenvi,  A. C. Simmonett,  A. Sodt,  
 D. Stuck,  K. S. Thanthiriwatte,  V. Vanovschi,  Tao Wang,  A. Warshel,  
 C. F. Williams,  Q. Wu,  X. Xu,  W. Zhang

 Please cite Q-Chem as follows:
 Y. Shao et al., Mol. Phys. 113, 184-215 (2015)
 DOI: 10.1080/00268976.2014.952696

 Q-Chem 5.1.2 for Intel X86 EM64T Linux

 Parts of Q-Chem use Armadillo 8.300.2 (Tropical Shenanigans).
 http://arma.sourceforge.net/

 Q-Chem begins on Mon Nov 26 15:16:10 2018  

Host: 
0

     Scratch files written to /scratch/taweetham/qchem49512//
The previous job contains 0 fragments, simply inherited here
Input Ideriv = 2
Curr. Ideriv = -1
Max.  Ideriv = 2

Checking the input file for inconsistencies... 	...done.

--------------------------------------------------------------
User input:
--------------------------------------------------------------

$molecule
read
$end

$rem
   job_type 	frequency
   basis 	6-311++g**
   method	b3lyp	
$end


--------------------------------------------------------------
 ----------------------------------------------------------------
             Standard Nuclear Orientation (Angstroms)
    I     Atom           X                Y                Z
 ----------------------------------------------------------------
    1      C       0.3298694355    -0.0018643579    -0.0000000000
    2      P      -1.3565609869     0.0969044036     0.0000000000
    3      H      -1.4840329492    -1.3188284329    -0.0000000000
    4      F       1.1109470586     1.0683168635     0.0000000000
    5      F       1.0949675124    -1.0820448050    -0.0000000000
 ----------------------------------------------------------------
 Molecular Point Group                 Cs    NOp =  2
 Largest Abelian Subgroup              Cs    NOp =  2
 Nuclear Repulsion Energy =   154.6720128349 hartrees
 There are       20 alpha and       20 beta electrons
 Requested basis set is 6-311++G(d,p)
 There are 36 shells and 103 basis functions

 Total QAlloc Memory Limit   2000 MB
 Mega-Array Size       188 MB
 MEM_STATIC part       192 MB

                       Distance Matrix (Angstroms)
             C (  1)   P (  2)   H (  3)   F (  4)
   P (  2)  1.689320
   H (  3)  2.241570  1.421460
   F (  4)  1.324904  2.651837  3.525959
   F (  5)  1.323694  2.720278  2.589847  2.150421

 A cutoff of  1.0D-11 yielded    620 shell pairs
 There are      5262 function pairs (      5691 Cartesian)

 -------------------------------------------------------
 OpenMP Integral Computing Module                       
 Release: version 1.0, May 2013, Q-Chem Inc. Pittsburgh 
 -------------------------------------------------------
 Integral Job Info:
 Integral job number is                      11
 Integral operator is                         1
 short-range coefficients                     0
 long-range coefficients              100000000
 Omega coefficients                           0
 if combine SR and LR in K                    0
 Integral screening is                        0
 Integral computing path is                   2
 max size of driver memory is            800000
 size of driver memory is                593474
 size of scratch memory is              4204008
 max col of scratch BK array               1296
 max len of scratch array in speh3          155
 max len of scratch index in speh4           18
 max int batch size is                      520
 min int batch size is                       52
 fixed nKL is                                52
 max L of basis functions is                  2
 order of int derivative is                   0
 number of shells is                         36
 number of basis is                         107
 number of cartesian basis is               107
 number of contracted shell pairs           620
 number of primitive shell pairs           1806
 maxK2 (contraction) of shell pair           36
 max number of K2 of shell pair               1
 max number of CS2 of shell pair             70
 max number of PS2 of shell pair            234
 mem total for path MDJ                  513682
 -------------------------------------------------------
 Smallest overlap matrix eigenvalue = 6.21E-04
 Guess from superposition of atomic densities
 Warning:  Energy on first SCF cycle will be non-variational
 SAD guess density has 40.000000 electrons

 -----------------------------------------------------------------------
  General SCF calculation program by
  Eric Jon Sundstrom, Paul Horn, Yuezhi Mao, Dmitri Zuev, Alec White,
  David Stuck, Shaama M.S., Shane Yost, Joonho Lee, David Small,
  Daniel Levine, Susi Lehtola, Hugh Burton, Evgeny Epifanovsky
 -----------------------------------------------------------------------
 Exchange:     0.2000 Hartree-Fock + 0.0800 Slater + 0.7200 B88
 Correlation:  0.1900 VWN1RPA + 0.8100 LYP
 Using SG-1 standard quadrature grid
 using 4 threads for integral computing
 -------------------------------------------------------
 OpenMP Integral computing Module                
 Release: version 2.0, May 2017, Q-Chem Inc. Pleasanton 
 -------------------------------------------------------
 -------------------------------------------------------
 OpenMP BLAS3 based DFT computing Module                
 Release: version 1.0, May 2013, Q-Chem Inc. Pittsburgh 
 -------------------------------------------------------
 A restricted SCF calculation will be
 performed using DIIS
 SCF converges when DIIS error is below 1.0e-08
 ---------------------------------------
  Cycle       Energy         DIIS error
 ---------------------------------------
    1    -580.3341096215      5.40e-02  
    2    -579.7630438235      6.10e-03  
    3    -579.6855726493      1.02e-02  
    4    -579.7936631916      1.72e-03  
    5    -579.7974646708      8.46e-04  
    6    -579.7983519794      1.21e-04  
    7    -579.7983681851      2.62e-05  
    8    -579.7983689330      4.28e-06  
    9    -579.7983689489      3.08e-06  
   10    -579.7983689562      9.58e-07  
   11    -579.7983689572      9.52e-08  
   12    -579.7983689572      1.90e-08  
   13    -579.7983689572      1.77e-09  Convergence criterion met
 ---------------------------------------
 SCF time:   CPU 7.68s  wall 2.00s 
 SCF   energy in the final basis set =     -579.7983689572
 Total energy in the final basis set =     -579.7983689572

 --------------------------------------------------------------
             Orbital Energies (a.u.) and Symmetries
 --------------------------------------------------------------

 Alpha MOs, Restricted
 -- Occupied --                  
-77.067 -24.746 -24.745 -10.379  -6.566  -4.728  -4.725  -4.724
  1 A'    2 A'    3 A'    4 A'    5 A'    6 A'    1 A"    7 A'                 
 -1.323  -1.260  -0.757  -0.656  -0.606  -0.552  -0.523  -0.477
  8 A'    9 A'   10 A'   11 A'   12 A'    2 A"   13 A'    3 A"                 
 -0.460  -0.424  -0.328  -0.273
 14 A'   15 A'   16 A'    4 A"                                                 
 -- Virtual --                   
 -0.076  -0.015   0.002   0.023   0.040   0.044   0.053   0.065
  5 A"   17 A'   18 A'   19 A'   20 A'    6 A"   21 A'   22 A'                 
  0.086   0.094   0.109   0.134   0.163   0.210   0.228   0.237
  7 A"   23 A'   24 A'   25 A'   26 A'   27 A'    8 A"   28 A'                 
  0.247   0.270   0.282   0.302   0.307   0.334   0.354   0.377
 29 A'   30 A'    9 A"   31 A'   10 A"   32 A'   33 A'   34 A'                 
  0.409   0.433   0.502   0.558   0.582   0.618   0.662   0.724
 35 A'   36 A'   11 A"   37 A'   38 A'   12 A"   39 A'   13 A"                 
  0.786   0.861   0.927   0.947   1.172   1.223   1.305   1.308
 40 A'   41 A'   42 A'   43 A'   14 A"   44 A'   45 A'   15 A"                 
  1.362   1.385   1.412   1.416   1.449   1.517   1.593   1.611
 46 A'   16 A"   17 A"   47 A'   18 A"   48 A'   19 A"   49 A'                 
  1.628   1.709   1.785   1.840   1.895   1.939   2.104   2.582
 50 A'   51 A'   52 A'   53 A'   54 A'   55 A'   56 A'   57 A'                 
  2.584   2.961   3.074   3.715   3.725   3.729   3.745   3.804
 20 A"   58 A'   59 A'   21 A"   22 A"   60 A'   61 A'   62 A'                 
  3.937   3.976   4.179   4.465   4.864   6.211   6.256   6.277
 23 A"   24 A"   63 A'   64 A'   65 A'   25 A"   26 A"   66 A'                 
  6.312   6.350   6.765   6.995  13.817  13.909  14.013  23.444
 67 A'   68 A'   69 A'   70 A'   27 A"   71 A'   72 A'   73 A'                 
 66.701  66.705 163.105
 74 A'   75 A'   76 A'                                                         

 Beta MOs, Restricted
 -- Occupied --                  
-77.067 -24.746 -24.745 -10.379  -6.566  -4.728  -4.725  -4.724
  1 A'    2 A'    3 A'    4 A'    5 A'    6 A'    1 A"    7 A'                 
 -1.323  -1.260  -0.757  -0.656  -0.606  -0.552  -0.523  -0.477
  8 A'    9 A'   10 A'   11 A'   12 A'    2 A"   13 A'    3 A"                 
 -0.460  -0.424  -0.328  -0.273
 14 A'   15 A'   16 A'    4 A"                                                 
 -- Virtual --                   
 -0.076  -0.015   0.002   0.023   0.040   0.044   0.053   0.065
  5 A"   17 A'   18 A'   19 A'   20 A'    6 A"   21 A'   22 A'                 
  0.086   0.094   0.109   0.134   0.163   0.210   0.228   0.237
  7 A"   23 A'   24 A'   25 A'   26 A'   27 A'    8 A"   28 A'                 
  0.247   0.270   0.282   0.302   0.307   0.334   0.354   0.377
 29 A'   30 A'    9 A"   31 A'   10 A"   32 A'   33 A'   34 A'                 
  0.409   0.433   0.502   0.558   0.582   0.618   0.662   0.724
 35 A'   36 A'   11 A"   37 A'   38 A'   12 A"   39 A'   13 A"                 
  0.786   0.861   0.927   0.947   1.172   1.223   1.305   1.308
 40 A'   41 A'   42 A'   43 A'   14 A"   44 A'   45 A'   15 A"                 
  1.362   1.385   1.412   1.416   1.449   1.517   1.593   1.611
 46 A'   16 A"   17 A"   47 A'   18 A"   48 A'   19 A"   49 A'                 
  1.628   1.709   1.785   1.840   1.895   1.939   2.104   2.582
 50 A'   51 A'   52 A'   53 A'   54 A'   55 A'   56 A'   57 A'                 
  2.584   2.961   3.074   3.715   3.725   3.729   3.745   3.804
 20 A"   58 A'   59 A'   21 A"   22 A"   60 A'   61 A'   62 A'                 
  3.937   3.976   4.179   4.465   4.864   6.211   6.256   6.277
 23 A"   24 A"   63 A'   64 A'   65 A'   25 A"   26 A"   66 A'                 
  6.312   6.350   6.765   6.995  13.817  13.909  14.013  23.444
 67 A'   68 A'   69 A'   70 A'   27 A"   71 A'   72 A'   73 A'                 
 66.701  66.705 163.105
 74 A'   75 A'   76 A'                                                         
 --------------------------------------------------------------

          Ground-State Mulliken Net Atomic Charges

     Atom                 Charge (a.u.)
  ----------------------------------------
      1 C                    -0.095299
      2 P                     0.212008
      3 H                    -0.052844
      4 F                    -0.035164
      5 F                    -0.028700
  ----------------------------------------
  Sum of atomic charges =     0.000000

 -----------------------------------------------------------------
                    Cartesian Multipole Moments
 -----------------------------------------------------------------
    Charge (ESU x 10^10)
                 0.0000
    Dipole Moment (Debye)
         X      -0.7379      Y      -0.6215      Z       0.0000
       Tot       0.9648
    Quadrupole Moments (Debye-Ang)
        XX     -29.5020     XY       1.4833     YY     -30.1363
        XZ      -0.0000     YZ       0.0000     ZZ     -29.4503
    Octopole Moments (Debye-Ang^2)
       XXX      15.2835    XXY      -3.2795    XYY       4.4349
       YYY      -0.9703    XXZ       0.0000    XYZ      -0.0000
       YYZ      -0.0000    XZZ       7.5866    YZZ      -0.4776
       ZZZ       0.0000
    Hexadecapole Moments (Debye-Ang^3)
      XXXX    -256.1869   XXXY       7.1708   XXYY     -63.9331
      XYYY       2.4605   YYYY    -110.2599   XXXZ      -0.0000
      XXYZ       0.0000   XYYZ       0.0000   YYYZ       0.0000
      XXZZ     -49.9846   XYZZ       0.9098   YYZZ     -24.3658
      XZZZ      -0.0000   YZZZ       0.0000   ZZZZ     -35.9867
 -----------------------------------------------------------------
 Calculating MO derivatives via CPSCF
 D1JvT checksum  = 93060 8007.9728172459
 D1KAT checksum  = 187860 722.4218592936
   1         3          15      0.167928    0.062823
   2         3          15      0.019732    0.006162
   3         3          15      0.001841    0.000650
   4         4          14      0.000156    0.000066
   5        16           2      0.000006    0.000004
   6        18           0      0.000000    0.000000    Roots Converged
 Time for AOints: 1.6 s (CPU) 0.4 s (wall)
 ------------------------------------------------------------------------------
                     AOints        : Timing summary (seconds)
 ------------------------------------------------------------------------------
     job step          cpu (% of tot)      sys (% of tot)     wall (% of tot)
 ------------------------------------------------------------------------------
  cpscf_lag         0.1054E+02 (30.3)   0.4000E-05 (57.1)   0.2787E+01 (30.3)
  iterzp            0.2263E+02 (65.0)   0.3000E-05 (42.9)   0.5949E+01 (64.8)
  make_fx           0.0000E+00 ( 0.0)   0.0000E+00 ( 0.0)   0.0000E+00 ( 0.0)
  AOints            0.1601E+01 ( 4.6)   0.0000E+00 ( 0.0)   0.4138E+00 ( 4.5)
 ------------------------------------------------------------------------------
   Grand Totals     0.3480E+02          0.7000E-05          0.9187E+01
 ------------------------------------------------------------------------------
 Calculating analytic Hessian of the SCF energy
 Polarizability Matrix (a.u.)
            1           2           3
    1 -53.1291882   0.0091049  -0.0000000
    2   0.0091049 -35.3655631  -0.0000000
    3  -0.0000000  -0.0000000 -28.4751527

 Direct stationary perturbation theory relativistic correction:

 rels  =       0.560036432065
 relv  =      -2.089232133711
 rel2e =       0.536306607159
 E_rel =      -0.992889094488

 Hessian of the SCF Energy
            1           2           3           4           5           6
    1   0.6569098  -0.0151219  -0.0000000  -0.2818144   0.0150702   0.0000000
    2  -0.0151219   0.4633484  -0.0000000   0.0405261  -0.0412985   0.0000000
    3  -0.0000000  -0.0000000   0.1130822   0.0000000   0.0000000  -0.0321301
    4  -0.2818144   0.0405261   0.0000000   0.3482893  -0.0196531  -0.0000000
    5   0.0150702  -0.0412985   0.0000000  -0.0196531   0.2607279  -0.0000000
    6   0.0000000   0.0000000  -0.0321301  -0.0000000  -0.0000000   0.0210671
    7  -0.0029006  -0.0260904  -0.0000000  -0.0201777   0.0109383   0.0000000
    8   0.0013731  -0.0067380  -0.0000000  -0.0202056  -0.2030376   0.0000000
    9  -0.0000000  -0.0000000  -0.0040965   0.0000000   0.0000000  -0.0104774
   10  -0.1903376  -0.1297128  -0.0000000  -0.0196058  -0.0347694   0.0000000
   11  -0.1225121  -0.2064310   0.0000000  -0.0184967  -0.0075226  -0.0000000
   12  -0.0000000  -0.0000000  -0.0398094   0.0000000  -0.0000000   0.0037060
   13  -0.1818572   0.1303991   0.0000000  -0.0266914   0.0284140  -0.0000000
   14   0.1211907  -0.2088808  -0.0000000   0.0178293  -0.0088692   0.0000000
   15   0.0000000  -0.0000000  -0.0370463  -0.0000000   0.0000000   0.0178343
            7           8           9          10          11          12
    1  -0.0029006   0.0013731  -0.0000000  -0.1903376  -0.1225121  -0.0000000
    2  -0.0260904  -0.0067380  -0.0000000  -0.1297128  -0.2064310  -0.0000000
    3  -0.0000000  -0.0000000  -0.0040965  -0.0000000   0.0000000  -0.0398094
    4  -0.0201777  -0.0202056   0.0000000  -0.0196058  -0.0184967   0.0000000
    5   0.0109383  -0.2030376   0.0000000  -0.0347694  -0.0075226  -0.0000000
    6   0.0000000   0.0000000  -0.0104774   0.0000000  -0.0000000   0.0037060
    7   0.0306753   0.0182305  -0.0000000  -0.0090000  -0.0013631  -0.0000000
    8   0.0182305   0.2052156  -0.0000000   0.0000856   0.0022650   0.0000000
    9  -0.0000000  -0.0000000   0.0112878  -0.0000000   0.0000000   0.0087967
   10  -0.0090000   0.0000856  -0.0000000   0.1916642   0.1537078   0.0000000
   11  -0.0013631   0.0022650   0.0000000   0.1537078   0.2963742  -0.0000000
   12  -0.0000000   0.0000000   0.0087967   0.0000000  -0.0000000   0.0184200
   13   0.0014030   0.0005164   0.0000000   0.0272792  -0.0113359   0.0000000
   14  -0.0017153   0.0022950   0.0000000   0.0106888  -0.0846856   0.0000000
   15  -0.0000000   0.0000000  -0.0055106   0.0000000   0.0000000   0.0088866
           13          14          15
    1  -0.1818572   0.1211907   0.0000000
    2   0.1303991  -0.2088808  -0.0000000
    3   0.0000000  -0.0000000  -0.0370463
    4  -0.0266914   0.0178293  -0.0000000
    5   0.0284140  -0.0088692   0.0000000
    6  -0.0000000   0.0000000   0.0178343
    7   0.0014030  -0.0017153  -0.0000000
    8   0.0005164   0.0022950   0.0000000
    9   0.0000000   0.0000000  -0.0055106
   10   0.0272792   0.0106888   0.0000000
   11  -0.0113359  -0.0846856   0.0000000
   12   0.0000000   0.0000000   0.0088866
   13   0.1798664  -0.1479935  -0.0000000
   14  -0.1479935   0.3001406   0.0000000
   15  -0.0000000   0.0000000   0.0158360
 Gradient time:  CPU 51.13 s  wall 13.63 s
 **********************************************************************
 **                                                                  **
 **                       VIBRATIONAL ANALYSIS                       **
 **                       --------------------                       **
 **                                                                  **
 **        VIBRATIONAL FREQUENCIES (CM**-1) AND NORMAL MODES         **
 **     FORCE CONSTANTS (mDYN/ANGSTROM) AND REDUCED MASSES (AMU)     **
 **                  INFRARED INTENSITIES (KM/MOL)                   **
 **                                                                  **
 **********************************************************************


 Mode:                 1                      2                      3
 Frequency:       337.35                 483.29                 527.53
 Force Cnst:      0.5541                 2.6610                 0.5399
 Red. Mass:       8.2639                19.3365                 3.2931
 IR Active:          YES                    YES                    YES
 IR Intens:        1.256                  8.129                  0.000
 Raman Active:       YES                    YES                    YES
               X      Y      Z        X      Y      Z        X      Y      Z
 C          0.007  0.324  0.000    0.123  0.012 -0.000    0.000 -0.000  0.403
 P         -0.040 -0.207 -0.000    0.461 -0.027  0.000    0.000  0.000 -0.080
 H          0.716 -0.269  0.000    0.342 -0.011  0.000   -0.000  0.000  0.902
 F          0.367  0.065 -0.000   -0.398  0.402  0.000   -0.000  0.000 -0.051
 F         -0.345  0.083 -0.000   -0.449 -0.365  0.000    0.000 -0.000 -0.121
 TransDip   0.027  0.023  0.000    0.091 -0.008  0.000    0.000 -0.000 -0.000

 Mode:                 4                      5                      6
 Frequency:       577.72                 733.05                 893.01
 Force Cnst:      0.2828                 5.1077                 0.5580
 Red. Mass:       1.4379                16.1328                 1.1876
 IR Active:          YES                    YES                    YES
 IR Intens:        1.624                 13.112                 59.159
 Raman Active:       YES                    YES                    YES
               X      Y      Z        X      Y      Z        X      Y      Z
 C         -0.000  0.000 -0.174   -0.259 -0.008 -0.000   -0.011  0.026  0.000
 P         -0.000  0.000 -0.012    0.327 -0.005 -0.000   -0.027  0.038 -0.000
 H          0.000  0.000  0.982    0.452 -0.013  0.000    0.994 -0.061 -0.000
 F          0.000 -0.000  0.072   -0.199 -0.515  0.000   -0.039 -0.027 -0.000
 F          0.000 -0.000  0.006   -0.194  0.529  0.000    0.037 -0.047 -0.000
 TransDip  -0.000  0.000  0.041    0.116 -0.006  0.000   -0.057  0.240 -0.000

 Mode:                 7                      8                      9
 Frequency:      1202.48                1337.82                2366.62
 Force Cnst:      7.2160                13.7595                 3.4279
 Red. Mass:       8.4701                13.0485                 1.0388
 IR Active:          YES                    YES                    YES
 IR Intens:      200.634                504.400                 48.524
 Raman Active:       YES                    YES                    YES
               X      Y      Z        X      Y      Z        X      Y      Z
 C          0.077  0.692 -0.000    0.924 -0.093 -0.000    0.001 -0.004 -0.000
 P          0.014 -0.026  0.000   -0.144  0.015  0.000   -0.004 -0.032  0.000
 H         -0.625  0.078 -0.000    0.094 -0.026 -0.000    0.098  0.995 -0.000
 F         -0.153 -0.217 -0.000   -0.169 -0.131  0.000    0.000  0.001 -0.000
 F          0.115 -0.181  0.000   -0.184  0.167  0.000   -0.000  0.001  0.000
 TransDip   0.101  0.442 -0.000    0.719 -0.026  0.000   -0.033 -0.221  0.000

 STANDARD THERMODYNAMIC QUANTITIES AT   298.15 K  AND     1.00 ATM

   This Molecule has  0 Imaginary Frequencies
   Zero point vibrational energy:       12.093 kcal/mol

   Atom    1 Element C  Has Mass   12.00000
   Atom    2 Element P  Has Mass   30.97376
   Atom    3 Element H  Has Mass    1.00783
   Atom    4 Element F  Has Mass   18.99840
   Atom    5 Element F  Has Mass   18.99840
   Molecular Mass:    81.978390 amu
   Principal axes and moments of inertia in amu*Bohr^2:
                             1           2           3
    Eigenvalues --      163.81849   381.23484   545.05333
          X               0.99940     0.03464     0.00000
          Y              -0.03464     0.99940     0.00000
          Z               0.00000    -0.00000     1.00000
   Rotational Symmetry Number is   1
   The Molecule is an Asymmetric Top
   Translational Enthalpy:        0.889 kcal/mol
   Rotational Enthalpy:           0.889 kcal/mol
   Vibrational Enthalpy:         12.828 kcal/mol
   gas constant (RT):             0.592 kcal/mol
   Translational Entropy:        39.126  cal/mol.K
   Rotational Entropy:           25.035  cal/mol.K
   Vibrational Entropy:           3.486  cal/mol.K

   Total Enthalpy:               15.197 kcal/mol
   Total Entropy:                67.646  cal/mol.K
Archival summary:
1\1\TWL02\FREQ\ProcedureUnspecified\BasisUnspecified\1211\taweetha\MonNov2615:16:262018MonNov2615:16:262018\0\\#,FREQ,ProcedureUnspecified,BasisUnspecified,\\0,1\P\H,1,1.42146\C,1,1.68932,2,91.7932\F,3,1.32369,1,128.662,2,-0,0\F,3,1.3249,1,122.772,2,-180,0\\\@

 Total job time:  15.86s(wall), 58.90s(cpu) 
 Mon Nov 26 15:16:26 2018

        *************************************************************
        *                                                           *
        *  Thank you very much for using Q-Chem.  Have a nice day.  *
        *                                                           *
        *************************************************************
