# Supplementary material for: Geometric and energetic data from ab initio calculations of haloethene, haloimine, halomethylenephosphine, haloiminophosphine, halodiazene, halodiphosphene and halocyclopropane
Source: Data Brief. 2019 Nov 2;27:104738. doi: 10.1016/j.dib.2019.104738 (PMC6861602; doi:10.1016/j.dib.2019.104738)
Supplement: Multimedia component 5 [file mmc5.zip › CP/B3LYP/FFCPIE.out]

Q-Chem Developer Version!
                  Welcome to Q-Chem
     A Quantum Leap Into The Future Of Chemistry


 Q-Chem 5.1, Q-Chem, Inc., Pleasanton, CA (2018)

 Yihan Shao,  Zhengting Gan,  E. Epifanovsky,  A. T. B. Gilbert,  M. Wormit,  
 J. Kussmann,  A. W. Lange,  A. Behn,  Jia Deng,  Xintian Feng,  D. Ghosh,  
 M. Goldey,  P. R. Horn,  L. D. Jacobson,  I. Kaliman,  T. Kus,  A. Landau,  
 Jie Liu,  E. I. Proynov,  R. M. Richard,  R. P. Steele,  E. J. Sundstrom,  
 H. L. Woodcock III,  P. M. Zimmerman,  D. Zuev,  B. Albrecht,  E. Alguire,  
 S. A. Baeppler,  D. Barton,  Z. Benda,  Y. A. Bernard,  E. J. Berquist,  
 K. B. Bravaya,  H. Burton,  D. Casanova,  Chun-Min Chang,  Yunqing Chen,  
 A. Chien,  K. D. Closser,  M. P. Coons,  S. Coriani,  S. Dasgupta,  
 A. L. Dempwolff,  M. Diedenhofen,  Hainam Do,  R. G. Edgar,  Po-Tung Fang,  
 S. Faraji,  S. Fatehi,  Qingguo Feng,  K. D. Fenk,  J. Fosso-Tande,  
 Qinghui Ge,  A. Ghysels,  G. Gidofalvi,  J. Gomes,  J. Gonthier,  A. Gunina,  
 D. Hait,  M. W. D. Hanson-Heine,  P. H. P. Harbach,  A. W. Hauser,  
 J. E. Herr,  E. G. Hohenstein,  Z. C. Holden,  Kerwin Hui,  B. C. Huynh,  
 T.-C. Jagau,  Hyunjun Ji,  B. Kaduk,  K. Khistyaev,  Jaehoon Kim,  
 P. Klunzinger,  K. Koh,  D. Kosenkov,  L. Koulias,  T. Kowalczyk,  
 C. M. Krauter,  A. Kunitsa,  Ka Un Lao,  A. Laurent,  K. V. Lawler,  
 Joonho Lee,  D. Lefrancois,  S. Lehtola,  D. S. Levine,  Yi-Pei Li,  
 You-Sheng Lin,  Fenglai Liu,  E. Livshits,  A. Luenser,  P. Manohar,  
 E. Mansoor,  S. F. Manzer,  Shan-Ping Mao,  Yuezhi Mao,  N. Mardirossian,  
 A. V. Marenich,  T. Markovich,  L. A. Martinez-Martinez,  S. A. Maurer,  
 N. J. Mayhall,  S. C. McKenzie,  J.-M. Mewes,  A. F. Morrison,  
 J. W. Mullinax,  K. Nanda,  T. S. Nguyen-Beck,  R. Olivares-Amaya,  
 J. A. Parkhill,  T. M. Perrine,  F. Plasser,  P. Pokhilko,  S. Prager,  
 A. Prociuk,  E. Ramos,  D. R. Rehn,  F. Rob,  M. Schneider,  N. Sergueev,  
 S. M. Sharada,  S. Sharma,  D. W. Small,  T. Stauch,  T. Stein,  
 Yu-Chuan Su,  A. J. W. Thom,  A. Tkatchenko,  T. Tsuchimochi,  N. M. Tubman,  
 L. Vogt,  M. L. Vidal,  O. Vydrov,  M. A. Watson,  J. Wenzel,  
 M. de Wergifosse,  T. A. Wesolowski,  A. White,  J. Witte,  A. Yamada,  
 Jun Yang,  K. Yao,  S. Yeganeh,  S. R. Yost,  Zhi-Qiang You,  A. Zech,  
 Igor Ying Zhang,  Xing Zhang,  Yan Zhao,  Ying Zhu,  B. R. Brooks,  
 G. K. L. Chan,  C. J. Cramer,  M. S. Gordon,  W. J. Hehre,  A. Klamt,  
 M. W. Schmidt,  C. D. Sherrill,  D. G. Truhlar,  A. Aspuru-Guzik,  R. Baer,  
 A. T. Bell,  N. A. Besley,  Jeng-Da Chai,  A. E. DePrince, III,  
 R. A. DiStasio Jr.,  A. Dreuw,  B. D. Dunietz,  T. R. Furlani,  
 Chao-Ping Hsu,  Yousung Jung,  Jing Kong,  D. S. Lambrecht,  WanZhen Liang,  
 C. Ochsenfeld,  V. A. Rassolov,  L. V. Slipchenko,  J. E. Subotnik,  
 T. Van Voorhis,  J. M. Herbert,  A. I. Krylov,  P. M. W. Gill,  M. Head-Gordon

 Contributors to earlier versions of Q-Chem not listed above: 
 R. D. Adamson,  B. Austin,  J. Baker,  G. J. O. Beran,  K. Brandhorst,  
 S. T. Brown,  E. F. C. Byrd,  A. K. Chakraborty,  C.-L. Cheng,  
 Siu Hung Chien,  D. M. Chipman,  D. L. Crittenden,  H. Dachsel,  
 R. J. Doerksen,  A. D. Dutoi,  L. Fusti-Molnar,  W. A. Goddard III,  
 A. Golubeva-Zadorozhnaya,  S. R. Gwaltney,  G. Hawkins,  A. Heyden,  
 S. Hirata,  G. Kedziora,  F. J. Keil,  C. Kelley,  Jihan Kim,  R. A. King,  
 R. Z. Khaliullin,  P. P. Korambath,  W. Kurlancheek,  A. M. Lee,  M. S. Lee,  
 S. V. Levchenko,  Ching Yeh Lin,  D. Liotard,  R. C. Lochan,  I. Lotan,  
 P. E. Maslen,  N. Nair,  D. P. O'Neill,  D. Neuhauser,  E. Neuscamman,  
 C. M. Oana,  R. Olson,  B. Peters,  R. Peverati,  P. A. Pieniazek,  
 Y. M. Rhee,  J. Ritchie,  M. A. Rohrdanz,  E. Rosta,  N. J. Russ,  
 H. F. Schaefer III,  N. E. Schultz,  N. Shenvi,  A. C. Simmonett,  A. Sodt,  
 D. Stuck,  K. S. Thanthiriwatte,  V. Vanovschi,  Tao Wang,  A. Warshel,  
 C. F. Williams,  Q. Wu,  X. Xu,  W. Zhang

 Please cite Q-Chem as follows:
 Y. Shao et al., Mol. Phys. 113, 184-215 (2015)
 DOI: 10.1080/00268976.2014.952696

 Q-Chem 5.1.2 for Intel X86 EM64T Linux

 Parts of Q-Chem use Armadillo 8.300.2 (Tropical Shenanigans).
 http://arma.sourceforge.net/

 Q-Chem begins on Mon Nov 26 16:10:52 2018  

Host: 
0

     Scratch files written to /scratch/taweetham/qchem50980//
Input Ideriv = 2
Curr. Ideriv = -1
Max.  Ideriv = 2

Checking the input file for inconsistencies... 	...done.

--------------------------------------------------------------
User input:
--------------------------------------------------------------
$molecule
0 1
C 
P 1 1.5 
I 2 PI 1 120. 
F 1 PF 2 120.  3 180.0
F 1 PF 2 120.  3 0.0

PH=1.44
PF=1.54
PCl=2.03
PBr=2.5
PI=2.6
$end

$rem
   job_type	optimization
   basis	6-311++g**
   method	b3lyp
$end

--------------------------------------------------------------
 ----------------------------------------------------------------
             Standard Nuclear Orientation (Angstroms)
    I     Atom           X                Y                Z
 ----------------------------------------------------------------
    1      C       2.1413912598    -0.1037124860     0.0000000000
    2      P       0.9924059616     0.8605658890    -0.0000000000
    3      I      -1.4508698833    -0.0284803111     0.0000000000
    4      F       3.5885623371     0.4228764172    -0.0000000000
    5      F       1.8738450886    -1.6202938541     0.0000000000
 ----------------------------------------------------------------
 Molecular Point Group                 Cs    NOp =  2
 Largest Abelian Subgroup              Cs    NOp =  2
 Nuclear Repulsion Energy =   466.2067427491 hartrees
 There are       46 alpha and       46 beta electrons
 Requested basis set is 6-311++G(d,p)
 There are 55 shells and 158 basis functions

 Total QAlloc Memory Limit   2000 MB
 Mega-Array Size       188 MB
 MEM_STATIC part       192 MB
 A cutoff of  1.0D-11 yielded   1204 shell pairs
 There are     10477 function pairs (     11693 Cartesian)

 -------------------------------------------------------
 OpenMP Integral Computing Module                       
 Release: version 1.0, May 2013, Q-Chem Inc. Pittsburgh 
 -------------------------------------------------------
 Integral Job Info:
 Integral job number is                      11
 Integral operator is                         1
 short-range coefficients                     0
 long-range coefficients              100000000
 Omega coefficients                           0
 if combine SR and LR in K                    0
 Integral screening is                        0
 Integral computing path is                   2
 max size of driver memory is            800000
 size of driver memory is                593474
 size of scratch memory is             11861008
 max col of scratch BK array               1296
 max len of scratch array in speh3          155
 max len of scratch index in speh4           18
 max int batch size is                      520
 min int batch size is                       52
 fixed nKL is                                52
 max L of basis functions is                  2
 order of int derivative is                   0
 number of shells is                         55
 number of basis is                         167
 number of cartesian basis is               167
 number of contracted shell pairs          1204
 number of primitive shell pairs           2808
 maxK2 (contraction) of shell pair           36
 max number of K2 of shell pair               1
 max number of CS2 of shell pair            125
 max number of PS2 of shell pair            222
 mem total for path MDJ                  522338
 -------------------------------------------------------
 Smallest overlap matrix eigenvalue = 8.85E-04

 Scale SEOQF with 1.000000e-01/1.000000e-01/1.000000e-01

 Standard Electronic Orientation quadrupole field applied
 Nucleus-field energy     =     0.0000000134 hartrees
 Guess from superposition of atomic densities
 Warning:  Energy on first SCF cycle will be non-variational
 SAD guess density has 92.000000 electrons

 -----------------------------------------------------------------------
  General SCF calculation program by
  Eric Jon Sundstrom, Paul Horn, Yuezhi Mao, Dmitri Zuev, Alec White,
  David Stuck, Shaama M.S., Shane Yost, Joonho Lee, David Small,
  Daniel Levine, Susi Lehtola, Hugh Burton, Evgeny Epifanovsky
 -----------------------------------------------------------------------
 Exchange:     0.2000 Hartree-Fock + 0.0800 Slater + 0.7200 B88
 Correlation:  0.1900 VWN1RPA + 0.8100 LYP
 Using SG-1 standard quadrature grid
 using 4 threads for integral computing
 -------------------------------------------------------
 OpenMP Integral computing Module                
 Release: version 2.0, May 2017, Q-Chem Inc. Pleasanton 
 -------------------------------------------------------
 -------------------------------------------------------
 OpenMP BLAS3 based DFT computing Module                
 Release: version 1.0, May 2013, Q-Chem Inc. Pittsburgh 
 -------------------------------------------------------
 A restricted SCF calculation will be
 performed using DIIS
 SCF converges when DIIS error is below 1.0e-08
 ---------------------------------------
  Cycle       Energy         DIIS error
 ---------------------------------------
    1   -7499.0186334635      3.77e-02  
    2   -7498.6062211702      4.08e-03  
    3   -7498.5146337718      7.85e-03  
    4   -7498.6417559337      9.26e-04  
    5   -7498.6432092090      4.15e-04  
    6   -7498.6436804624      1.48e-04  
    7   -7498.6437409023      3.19e-05  
    8   -7498.6437431667      1.05e-05  
    9   -7498.6437433487      4.73e-06  
   10   -7498.6437434128      1.03e-06  
   11   -7498.6437434157      3.10e-07  
   12   -7498.6437434159      1.62e-07  
   13   -7498.6437434161      1.15e-08  
   14   -7498.6437434161      2.40e-09  Convergence criterion met
 ---------------------------------------
 SCF time:   CPU 21.20s  wall 6.00s 
 SCF   energy in the final basis set =    -7498.6437434161
 Total energy in the final basis set =    -7498.6437434161

 --------------------------------------------------------------
             Orbital Energies (a.u.) and Symmetries
 --------------------------------------------------------------

 Alpha MOs, Restricted
 -- Occupied --                  
******* -176.33 -165.74 -165.73 -165.73  -77.12  -35.83  -31.32
  1 A'    2 A'    3 A'    1 A"    4 A'    5 A'    6 A'    7 A'                 
-31.316 -31.316 -24.741 -24.724 -22.973 -22.972 -22.971 -22.967
  2 A"    8 A'    9 A'   10 A'   11 A'    3 A"   12 A'    4 A"                 
-22.967 -10.379  -6.619  -6.378  -4.791  -4.781  -4.778  -4.777
 13 A'   14 A'   15 A'   16 A'   17 A'   18 A'    5 A"   19 A'                 
 -4.776  -4.775  -2.056  -2.051  -2.051  -2.038  -2.038  -1.228
  6 A"   20 A'   21 A'    7 A"   22 A'    8 A"   23 A'   24 A'                 
 -1.204  -0.819  -0.679  -0.595  -0.557  -0.495  -0.475  -0.450
 25 A'   26 A'   27 A'   28 A'   29 A'    9 A"   30 A'   10 A"                 
 -0.447  -0.432  -0.346  -0.330  -0.296  -0.292
 31 A'   32 A'   11 A"   33 A'   12 A"   34 A'                                 
 -- Virtual --                   
 -0.155  -0.095  -0.074  -0.001   0.020   0.033   0.039   0.046
 35 A'   13 A"   36 A'   37 A'   38 A'   39 A'   14 A"   40 A'                 
  0.070   0.089   0.097   0.110   0.140   0.169   0.191   0.203
 41 A'   15 A"   42 A'   43 A'   44 A'   45 A'   16 A"   46 A'                 
  0.230   0.233   0.247   0.265   0.267   0.307   0.315   0.322
 17 A"   47 A'   48 A'   49 A'   18 A"   50 A'   19 A"   51 A'                 
  0.326   0.360   0.376   0.383   0.392   0.397   0.421   0.452
 52 A'   53 A'   20 A"   21 A"   54 A'   55 A'   56 A'   57 A'                 
  0.492   0.533   0.555   0.615   0.628   0.644   0.661   0.776
 58 A'   22 A"   59 A'   60 A'   61 A'   23 A"   24 A"   62 A'                 
  0.817   0.928   1.107   1.122   1.271   1.284   1.305   1.321
 63 A'   64 A'   65 A'   25 A"   26 A"   66 A'   67 A'   68 A'                 
  1.343   1.352   1.399   1.421   1.434   1.489   1.531   1.555
 27 A"   69 A'   70 A'   71 A'   28 A"   29 A"   72 A'   30 A"                 
  1.592   1.659   1.689   1.906   1.912   2.017   2.611   2.702
 73 A'   74 A'   75 A'   76 A'   77 A'   78 A'   31 A"   79 A'                 
  3.043   3.745   3.749   3.757   3.762   3.805   3.808   3.825
 80 A'   32 A"   81 A'   33 A"   82 A'   83 A'   34 A"   35 A"                 
  3.892   3.936   3.946   3.947   3.978   4.073   4.269   4.340
 84 A'   36 A"   37 A"   85 A'   86 A'   87 A'   88 A'   89 A'                 
  4.537   5.961   5.981   5.996   6.225   6.284   6.293   6.303
 90 A'   38 A"   91 A'   92 A'   39 A"   93 A'   40 A"   94 A'                 
  6.312   6.439   6.960  13.762  13.889  14.097  23.382  27.722
 95 A'   96 A'   97 A'   41 A"   98 A'   99 A'  100 A'  101 A'                 
 28.307  28.321  28.335  28.510  28.514  28.514  28.527  28.588
 42 A"  102 A'  103 A'   43 A"   44 A"  104 A'  105 A'  106 A'                 
 66.705  66.720 127.853 127.864 127.881 151.537 163.1101901.696
107 A'  108 A'   45 A"  109 A'  110 A'  111 A'  112 A'  113 A'                 

 Beta MOs, Restricted
 -- Occupied --                  
******* -176.33 -165.74 -165.73 -165.73  -77.12  -35.83  -31.32
  1 A'    2 A'    3 A'    1 A"    4 A'    5 A'    6 A'    7 A'                 
-31.316 -31.316 -24.741 -24.724 -22.973 -22.972 -22.971 -22.967
  2 A"    8 A'    9 A'   10 A'   11 A'    3 A"   12 A'    4 A"                 
-22.967 -10.379  -6.619  -6.378  -4.791  -4.781  -4.778  -4.777
 13 A'   14 A'   15 A'   16 A'   17 A'   18 A'    5 A"   19 A'                 
 -4.776  -4.775  -2.056  -2.051  -2.051  -2.038  -2.038  -1.228
  6 A"   20 A'   21 A'    7 A"   22 A'    8 A"   23 A'   24 A'                 
 -1.204  -0.819  -0.679  -0.595  -0.557  -0.495  -0.475  -0.450
 25 A'   26 A'   27 A'   28 A'   29 A'    9 A"   30 A'   10 A"                 
 -0.447  -0.432  -0.346  -0.330  -0.296  -0.292
 31 A'   32 A'   11 A"   33 A'   12 A"   34 A'                                 
 -- Virtual --                   
 -0.155  -0.095  -0.074  -0.001   0.020   0.033   0.039   0.046
 35 A'   13 A"   36 A'   37 A'   38 A'   39 A'   14 A"   40 A'                 
  0.070   0.089   0.097   0.110   0.140   0.169   0.191   0.203
 41 A'   15 A"   42 A'   43 A'   44 A'   45 A'   16 A"   46 A'                 
  0.230   0.233   0.247   0.265   0.267   0.307   0.315   0.322
 17 A"   47 A'   48 A'   49 A'   18 A"   50 A'   19 A"   51 A'                 
  0.326   0.360   0.376   0.383   0.392   0.397   0.421   0.452
 52 A'   53 A'   20 A"   21 A"   54 A'   55 A'   56 A'   57 A'                 
  0.492   0.533   0.555   0.615   0.628   0.644   0.661   0.776
 58 A'   22 A"   59 A'   60 A'   61 A'   23 A"   24 A"   62 A'                 
  0.817   0.928   1.107   1.122   1.271   1.284   1.305   1.321
 63 A'   64 A'   65 A'   25 A"   26 A"   66 A'   67 A'   68 A'                 
  1.343   1.352   1.399   1.421   1.434   1.489   1.531   1.555
 27 A"   69 A'   70 A'   71 A'   28 A"   29 A"   72 A'   30 A"                 
  1.592   1.659   1.689   1.906   1.912   2.017   2.611   2.702
 73 A'   74 A'   75 A'   76 A'   77 A'   78 A'   31 A"   79 A'                 
  3.043   3.745   3.749   3.757   3.762   3.805   3.808   3.825
 80 A'   32 A"   81 A'   33 A"   82 A'   83 A'   34 A"   35 A"                 
  3.892   3.936   3.946   3.947   3.978   4.073   4.269   4.340
 84 A'   36 A"   37 A"   85 A'   86 A'   87 A'   88 A'   89 A'                 
  4.537   5.961   5.981   5.996   6.225   6.284   6.293   6.303
 90 A'   38 A"   91 A'   92 A'   39 A"   93 A'   40 A"   94 A'                 
  6.312   6.439   6.960  13.762  13.889  14.097  23.382  27.722
 95 A'   96 A'   97 A'   41 A"   98 A'   99 A'  100 A'  101 A'                 
 28.307  28.321  28.335  28.510  28.514  28.514  28.527  28.588
 42 A"  102 A'  103 A'   43 A"   44 A"  104 A'  105 A'  106 A'                 
 66.705  66.720 127.853 127.864 127.881 151.537 163.1101901.696
107 A'  108 A'   45 A"  109 A'  110 A'  111 A'  112 A'  113 A'                 
 --------------------------------------------------------------

          Ground-State Mulliken Net Atomic Charges

     Atom                 Charge (a.u.)
  ----------------------------------------
      1 C                     0.062992
      2 P                     0.249418
      3 I                    -0.065060
      4 F                    -0.110534
      5 F                    -0.136816
  ----------------------------------------
  Sum of atomic charges =     0.000000

 -----------------------------------------------------------------
                    Cartesian Multipole Moments
 -----------------------------------------------------------------
    Charge (ESU x 10^10)
                 0.0000
    Dipole Moment (Debye)
         X      -1.4991      Y       1.0418      Z      -0.0000
       Tot       1.8256
    Quadrupole Moments (Debye-Ang)
        XX     -60.3119     XY       1.8723     YY     -59.9420
        XZ      -0.0000     YZ      -0.0000     ZZ     -56.5943
    Octopole Moments (Debye-Ang^2)
       XXX     -68.0954    XXY      -5.2005    XYY     -15.0513
       YYY      -7.7853    XXZ       0.0000    XYZ      -0.0000
       YYZ      -0.0000    XZZ      -8.9545    YZZ      -3.1412
       ZZZ       0.0000
    Hexadecapole Moments (Debye-Ang^3)
      XXXX   -1205.5795   XXXY      -7.5292   XXYY    -236.8041
      XYYY      -1.7413   YYYY    -224.2078   XXXZ      -0.0000
      XXYZ      -0.0000   XYYZ      -0.0000   YYYZ      -0.0000
      XXZZ    -203.1637   XYZZ      -2.7119   YYZZ     -48.0238
      XZZZ      -0.0000   YZZZ      -0.0000   ZZZZ     -71.7694
 -----------------------------------------------------------------
 Calculating analytic gradient of the SCF energy
 Gradient of SCF Energy
            1           2           3           4           5
    1  -0.1627423   0.1399349  -0.0227482   0.0845097  -0.0389541
    2   0.1671839  -0.1416584   0.0035312   0.0456520  -0.0747086
    3  -0.0000000   0.0000000  -0.0000000   0.0000000   0.0000000
 Max gradient component =       1.672E-01
 RMS gradient           =       8.600E-02
 Gradient time:  CPU 5.48 s  wall 1.47 s
 Geometry Optimization Parameters
   NAtoms,    NIC,     NZ,  NCons,   NDum,   NFix, NCnnct, MaxDiis
        5      20       5       0       0       0       0       0


** GEOMETRY OPTIMIZATION IN DELOCALIZED INTERNAL COORDINATES **
   Searching for a Minimum

   Optimization Cycle:   1

                       Coordinates (Angstroms)
     ATOM                X               Y               Z
      1  C         2.1413912598   -0.1037124860    0.0000000000
      2  P         0.9924059616    0.8605658890    0.0000000000
      3  I        -1.4508698833   -0.0284803111    0.0000000000
      4  F         3.5885623371    0.4228764172    0.0000000000
      5  F         1.8738450886   -1.6202938541    0.0000000000
   Point Group: cs    Number of degrees of freedom:     7


   Energy is  -7498.643743416


 Attempting to Generate Delocalized Internal Coordinates

  7 Hessian modes will be used to form the next step
  Hessian Eigenvalues:
     0.075278    0.250000    0.250000    0.250000    0.285189    0.285189
     0.766766

 Minimum Search - Taking Simple RFO Step
 Searching for Lamda that Minimizes Along All modes
 Value Taken    Lamda =  -0.09624040
 Calculated Step too Large.  Step scaled by  0.654310
 Step Taken.  Stepsize is  0.300000

                             Maximum     Tolerance    Cnvgd?
         Gradient           0.161308      0.000300      NO
         Displacement       0.212262      0.001200      NO
         Energy change     *********      0.000001      NO


 New Cartesian Coordinates Obtained by Inverse Iteration

 Displacement from previous Coordinates is:  0.356394
 ----------------------------------------------------------------
             Standard Nuclear Orientation (Angstroms)
    I     Atom           X                Y                Z
 ----------------------------------------------------------------
    1      C       2.1289659741    -0.1100452155     0.0000000000
    2      P       0.9678876351     0.9492064108     0.0000000000
    3      I      -1.3795168918    -0.0702086964     0.0000000000
    4      F       3.5167301994     0.3229019906     0.0000000000
    5      F       1.9112678468    -1.5608988346     0.0000000000
 ----------------------------------------------------------------
 Molecular Point Group                 Cs    NOp =  2
 Largest Abelian Subgroup              Cs    NOp =  2
 Nuclear Repulsion Energy =   474.2180910921 hartrees
 There are       46 alpha and       46 beta electrons
 Applying Cartesian multipole field
    Component          Value
    ---------          -----
     (2,0,0)        1.00000E-11
     (0,2,0)        2.00000E-11
     (0,0,2)       -3.00000E-11
 Nucleus-field energy     =     0.0000000128 hartrees
 Requested basis set is 6-311++G(d,p)
 There are 55 shells and 158 basis functions
 A cutoff of  1.0D-11 yielded   1222 shell pairs
 There are     10641 function pairs (     11877 Cartesian)
 Smallest overlap matrix eigenvalue = 9.12E-04
 Guess MOs from SCF MO coefficient file

 -----------------------------------------------------------------------
  General SCF calculation program by
  Eric Jon Sundstrom, Paul Horn, Yuezhi Mao, Dmitri Zuev, Alec White,
  David Stuck, Shaama M.S., Shane Yost, Joonho Lee, David Small,
  Daniel Levine, Susi Lehtola, Hugh Burton, Evgeny Epifanovsky
 -----------------------------------------------------------------------
 Exchange:     0.2000 Hartree-Fock + 0.0800 Slater + 0.7200 B88
 Correlation:  0.1900 VWN1RPA + 0.8100 LYP
 Using SG-1 standard quadrature grid
 using 4 threads for integral computing
 -------------------------------------------------------
 OpenMP Integral computing Module                
 Release: version 2.0, May 2017, Q-Chem Inc. Pleasanton 
 -------------------------------------------------------
 -------------------------------------------------------
 OpenMP BLAS3 based DFT computing Module                
 Release: version 1.0, May 2013, Q-Chem Inc. Pittsburgh 
 -------------------------------------------------------
 A restricted SCF calculation will be
 performed using DIIS
 SCF converges when DIIS error is below 1.0e-08
 ---------------------------------------
  Cycle       Energy         DIIS error
 ---------------------------------------
    1   -7498.6880274849      1.46e-03  
    2   -7498.6950512241      8.15e-04  
    3   -7498.6933519512      1.10e-03  
    4   -7498.6972662028      6.47e-05  
    5   -7498.6972736697      2.49e-05  
    6   -7498.6972749793      1.26e-05  
    7   -7498.6972754665      3.36e-06  
    8   -7498.6972754879      1.06e-06  
    9   -7498.6972754908      2.24e-07  
   10   -7498.6972754909      5.45e-08  
   11   -7498.6972754909      1.96e-08  
   12   -7498.6972754909      1.11e-08  
   13   -7498.6972754910      2.66e-09  Convergence criterion met
 ---------------------------------------
 SCF time:   CPU 19.89s  wall 6.00s 
 SCF   energy in the final basis set =    -7498.6972754910
 Total energy in the final basis set =    -7498.6972754910

 --------------------------------------------------------------
             Orbital Energies (a.u.) and Symmetries
 --------------------------------------------------------------

 Alpha MOs, Restricted
 -- Occupied --                  
******* -176.33 -165.73 -165.73 -165.73  -77.12  -35.82  -31.32
  1 A'    2 A'    3 A'    1 A"    4 A'    5 A'    6 A'    7 A'                 
-31.311 -31.310 -24.747 -24.733 -22.967 -22.966 -22.966 -22.961
  2 A"    8 A'    9 A'   10 A'   11 A'    3 A"   12 A'    4 A"                 
-22.961 -10.383  -6.615  -6.372  -4.785  -4.777  -4.774  -4.773
 13 A'   14 A'   15 A'   16 A'   17 A'   18 A'    5 A"   19 A'                 
 -4.770  -4.769  -2.050  -2.046  -2.045  -2.033  -2.033  -1.258
  6 A"   20 A'   21 A'    7 A"   22 A'    8 A"   23 A'   24 A'                 
 -1.224  -0.800  -0.678  -0.614  -0.575  -0.514  -0.488  -0.461
 25 A'   26 A'   27 A'   28 A'   29 A'    9 A"   30 A'   10 A"                 
 -0.455  -0.430  -0.334  -0.332  -0.290  -0.286
 31 A'   32 A'   11 A"   33 A'   34 A'   12 A"                                 
 -- Virtual --                   
 -0.132  -0.095  -0.033   0.011   0.021   0.036   0.040   0.052
 35 A'   13 A"   36 A'   37 A'   38 A'   39 A'   14 A"   40 A'                 
  0.073   0.086   0.096   0.118   0.141   0.172   0.192   0.209
 41 A'   15 A"   42 A'   43 A'   44 A'   45 A'   16 A"   46 A'                 
  0.232   0.237   0.243   0.263   0.271   0.305   0.311   0.318
 17 A"   47 A'   48 A'   49 A'   18 A"   50 A'   19 A"   51 A'                 
  0.325   0.355   0.375   0.388   0.393   0.401   0.417   0.453
 52 A'   53 A'   20 A"   21 A"   54 A'   55 A'   56 A'   57 A'                 
  0.495   0.520   0.570   0.601   0.640   0.657   0.675   0.784
 58 A'   22 A"   59 A'   60 A'   61 A'   23 A"   24 A"   62 A'                 
  0.833   0.935   1.026   1.133   1.274   1.290   1.318   1.320
 63 A'   64 A'   65 A'   25 A"   26 A"   66 A'   67 A'   68 A'                 
  1.332   1.358   1.378   1.419   1.424   1.478   1.536   1.567
 27 A"   69 A'   70 A'   28 A"   71 A'   29 A"   30 A"   72 A'                 
  1.625   1.681   1.719   1.869   1.876   1.974   2.594   2.755
 73 A'   74 A'   75 A'   76 A'   77 A'   78 A'   31 A"   79 A'                 
  3.030   3.732   3.738   3.745   3.752   3.803   3.849   3.855
 80 A'   32 A"   81 A'   33 A"   82 A'   83 A'   34 A"   35 A"                 
  3.942   3.951   3.952   3.971   3.990   4.087   4.272   4.394
 36 A"   84 A'   37 A"   85 A'   86 A'   87 A'   88 A'   89 A'                 
  4.688   5.966   5.987   6.004   6.218   6.265   6.282   6.299
 90 A'   38 A"   91 A'   92 A'   39 A"   93 A'   40 A"   94 A'                 
  6.314   6.549   6.936  13.766  13.893  14.041  23.348  27.727
 95 A'   96 A'   97 A'   41 A"   98 A'   99 A'  100 A'  101 A'                 
 28.312  28.328  28.343  28.516  28.520  28.520  28.535  28.598
 42 A"  102 A'  103 A'   43 A"   44 A"  104 A'  105 A'  106 A'                 
 66.697  66.713 127.858 127.871 127.889 151.542 163.0571901.701
107 A'  108 A'   45 A"  109 A'  110 A'  111 A'  112 A'  113 A'                 

 Beta MOs, Restricted
 -- Occupied --                  
******* -176.33 -165.73 -165.73 -165.73  -77.12  -35.82  -31.32
  1 A'    2 A'    3 A'    1 A"    4 A'    5 A'    6 A'    7 A'                 
-31.311 -31.310 -24.747 -24.733 -22.967 -22.966 -22.966 -22.961
  2 A"    8 A'    9 A'   10 A'   11 A'    3 A"   12 A'    4 A"                 
-22.961 -10.383  -6.615  -6.372  -4.785  -4.777  -4.774  -4.773
 13 A'   14 A'   15 A'   16 A'   17 A'   18 A'    5 A"   19 A'                 
 -4.770  -4.769  -2.050  -2.046  -2.045  -2.033  -2.033  -1.258
  6 A"   20 A'   21 A'    7 A"   22 A'    8 A"   23 A'   24 A'                 
 -1.224  -0.800  -0.678  -0.614  -0.575  -0.514  -0.488  -0.461
 25 A'   26 A'   27 A'   28 A'   29 A'    9 A"   30 A'   10 A"                 
 -0.455  -0.430  -0.334  -0.332  -0.290  -0.286
 31 A'   32 A'   11 A"   33 A'   34 A'   12 A"                                 
 -- Virtual --                   
 -0.132  -0.095  -0.033   0.011   0.021   0.036   0.040   0.052
 35 A'   13 A"   36 A'   37 A'   38 A'   39 A'   14 A"   40 A'                 
  0.073   0.086   0.096   0.118   0.141   0.172   0.192   0.209
 41 A'   15 A"   42 A'   43 A'   44 A'   45 A'   16 A"   46 A'                 
  0.232   0.237   0.243   0.263   0.271   0.305   0.311   0.318
 17 A"   47 A'   48 A'   49 A'   18 A"   50 A'   19 A"   51 A'                 
  0.325   0.355   0.375   0.388   0.393   0.401   0.417   0.453
 52 A'   53 A'   20 A"   21 A"   54 A'   55 A'   56 A'   57 A'                 
  0.495   0.520   0.570   0.601   0.640   0.657   0.675   0.784
 58 A'   22 A"   59 A'   60 A'   61 A'   23 A"   24 A"   62 A'                 
  0.833   0.935   1.026   1.133   1.274   1.290   1.318   1.320
 63 A'   64 A'   65 A'   25 A"   26 A"   66 A'   67 A'   68 A'                 
  1.332   1.358   1.378   1.419   1.424   1.478   1.536   1.567
 27 A"   69 A'   70 A'   28 A"   71 A'   29 A"   30 A"   72 A'                 
  1.625   1.681   1.719   1.869   1.876   1.974   2.594   2.755
 73 A'   74 A'   75 A'   76 A'   77 A'   78 A'   31 A"   79 A'                 
  3.030   3.732   3.738   3.745   3.752   3.803   3.849   3.855
 80 A'   32 A"   81 A'   33 A"   82 A'   83 A'   34 A"   35 A"                 
  3.942   3.951   3.952   3.971   3.990   4.087   4.272   4.394
 36 A"   84 A'   37 A"   85 A'   86 A'   87 A'   88 A'   89 A'                 
  4.688   5.966   5.987   6.004   6.218   6.265   6.282   6.299
 90 A'   38 A"   91 A'   92 A'   39 A"   93 A'   40 A"   94 A'                 
  6.314   6.549   6.936  13.766  13.893  14.041  23.348  27.727
 95 A'   96 A'   97 A'   41 A"   98 A'   99 A'  100 A'  101 A'                 
 28.312  28.328  28.343  28.516  28.520  28.520  28.535  28.598
 42 A"  102 A'  103 A'   43 A"   44 A"  104 A'  105 A'  106 A'                 
 66.697  66.713 127.858 127.871 127.889 151.542 163.0571901.701
107 A'  108 A'   45 A"  109 A'  110 A'  111 A'  112 A'  113 A'                 
 --------------------------------------------------------------

          Ground-State Mulliken Net Atomic Charges

     Atom                 Charge (a.u.)
  ----------------------------------------
      1 C                     0.045671
      2 P                     0.223978
      3 I                    -0.081471
      4 F                    -0.083852
      5 F                    -0.104326
  ----------------------------------------
  Sum of atomic charges =    -0.000000

 -----------------------------------------------------------------
                    Cartesian Multipole Moments
 -----------------------------------------------------------------
    Charge (ESU x 10^10)
                -0.0000
    Dipole Moment (Debye)
         X      -0.9664      Y       0.8982      Z      -0.0000
       Tot       1.3194
    Quadrupole Moments (Debye-Ang)
        XX     -59.2036     XY       1.9457     YY     -59.2474
        XZ       0.0000     YZ       0.0000     ZZ     -56.8581
    Octopole Moments (Debye-Ang^2)
       XXX     -64.3844    XXY      -5.0753    XYY     -15.5802
       YYY      -7.9093    XXZ       0.0000    XYZ       0.0000
       YYZ      -0.0000    XZZ     -10.2859    YZZ      -3.2162
       ZZZ      -0.0000
    Hexadecapole Moments (Debye-Ang^3)
      XXXX   -1137.4791   XXXY      -5.2054   XXYY    -225.3147
      XYYY      -5.8865   YYYY    -227.0131   XXXZ       0.0000
      XXYZ       0.0000   XYYZ      -0.0000   YYYZ       0.0000
      XXZZ    -193.8819   XYZZ      -3.9553   YYZZ     -48.9311
      XZZZ      -0.0000   YZZZ       0.0000   ZZZZ     -72.9725
 -----------------------------------------------------------------
 Calculating analytic gradient of the SCF energy
 Gradient of SCF Energy
            1           2           3           4           5
    1  -0.0906680   0.0709523  -0.0181170   0.0682349  -0.0304022
    2   0.1121261  -0.0790851   0.0015869   0.0336162  -0.0682442
    3   0.0000000   0.0000000   0.0000000  -0.0000000  -0.0000000
 Max gradient component =       1.121E-01
 RMS gradient           =       5.402E-02
 Gradient time:  CPU 5.55 s  wall 1.49 s
 Geometry Optimization Parameters
   NAtoms,    NIC,     NZ,  NCons,   NDum,   NFix, NCnnct, MaxDiis
        5      20       5       0       0       0       0       0

 Cartesian Hessian Update
 Hessian Updated using BFGS Update


** GEOMETRY OPTIMIZATION IN DELOCALIZED INTERNAL COORDINATES **
   Searching for a Minimum

   Optimization Cycle:   2

                       Coordinates (Angstroms)
     ATOM                X               Y               Z
      1  C         2.1289659741   -0.1100452155    0.0000000000
      2  P         0.9678876351    0.9492064108    0.0000000000
      3  I        -1.3795168918   -0.0702086964    0.0000000000
      4  F         3.5167301994    0.3229019906    0.0000000000
      5  F         1.9112678468   -1.5608988346    0.0000000000
   Point Group: cs    Number of degrees of freedom:     7


   Energy is  -7498.697275491

 Hessian Updated using BFGS Update

  6 Hessian modes will be used to form the next step
  Hessian Eigenvalues:
     0.074540    0.145133    0.250153    0.259494    0.287266    0.852755

 Minimum Search - Taking Simple RFO Step
 Searching for Lamda that Minimizes Along All modes
 Value Taken    Lamda =  -0.08334513
 Calculated Step too Large.  Step scaled by  0.503208
 Step Taken.  Stepsize is  0.300000

                             Maximum     Tolerance    Cnvgd?
         Gradient           0.100674      0.000300      NO
         Displacement       0.204721      0.001200      NO
         Energy change     -0.053532      0.000001      NO


 New Cartesian Coordinates Obtained by Inverse Iteration

 Displacement from previous Coordinates is:  0.383372
 ----------------------------------------------------------------
             Standard Nuclear Orientation (Angstroms)
    I     Atom           X                Y                Z
 ----------------------------------------------------------------
    1      C       2.1096744228    -0.1155592288     0.0000000000
    2      P       0.9635834639     1.0224327673     0.0000000000
    3      I      -1.2895529628    -0.1198061857     0.0000000000
    4      F       3.4297918605     0.2225353118     0.0000000000
    5      F       1.9318379793    -1.4786470096     0.0000000000
 ----------------------------------------------------------------
 Molecular Point Group                 Cs    NOp =  2
 Largest Abelian Subgroup              Cs    NOp =  2
 Nuclear Repulsion Energy =   485.9305761859 hartrees
 There are       46 alpha and       46 beta electrons
 Applying Cartesian multipole field
    Component          Value
    ---------          -----
     (2,0,0)        1.00000E-11
     (0,2,0)        2.00000E-11
     (0,0,2)       -3.00000E-11
 Nucleus-field energy     =     0.0000000122 hartrees
 Requested basis set is 6-311++G(d,p)
 There are 55 shells and 158 basis functions
 A cutoff of  1.0D-11 yielded   1234 shell pairs
 There are     10718 function pairs (     11965 Cartesian)
 Smallest overlap matrix eigenvalue = 9.03E-04
 Guess MOs from SCF MO coefficient file

 -----------------------------------------------------------------------
  General SCF calculation program by
  Eric Jon Sundstrom, Paul Horn, Yuezhi Mao, Dmitri Zuev, Alec White,
  David Stuck, Shaama M.S., Shane Yost, Joonho Lee, David Small,
  Daniel Levine, Susi Lehtola, Hugh Burton, Evgeny Epifanovsky
 -----------------------------------------------------------------------
 Exchange:     0.2000 Hartree-Fock + 0.0800 Slater + 0.7200 B88
 Correlation:  0.1900 VWN1RPA + 0.8100 LYP
 Using SG-1 standard quadrature grid
 using 4 threads for integral computing
 -------------------------------------------------------
 OpenMP Integral computing Module                
 Release: version 2.0, May 2017, Q-Chem Inc. Pleasanton 
 -------------------------------------------------------
 -------------------------------------------------------
 OpenMP BLAS3 based DFT computing Module                
 Release: version 1.0, May 2013, Q-Chem Inc. Pittsburgh 
 -------------------------------------------------------
 A restricted SCF calculation will be
 performed using DIIS
 SCF converges when DIIS error is below 1.0e-08
 ---------------------------------------
  Cycle       Energy         DIIS error
 ---------------------------------------
    1   -7498.7188873989      1.69e-03  
    2   -7498.7292595347      4.08e-04  
    3   -7498.7281917374      6.72e-04  
    4   -7498.7298424212      1.14e-04  
    5   -7498.7298749625      2.24e-05  
    6   -7498.7298757280      1.23e-05  
    7   -7498.7298760587      2.75e-06  
    8   -7498.7298760756      6.60e-07  
    9   -7498.7298760766      4.63e-07  
   10   -7498.7298760773      5.13e-08  
   11   -7498.7298760773      3.10e-08  
   12   -7498.7298760773      9.90e-09  Convergence criterion met
 ---------------------------------------
 SCF time:   CPU 18.78s  wall 5.00s 
 SCF   energy in the final basis set =    -7498.7298760773
 Total energy in the final basis set =    -7498.7298760773

 --------------------------------------------------------------
             Orbital Energies (a.u.) and Symmetries
 --------------------------------------------------------------

 Alpha MOs, Restricted
 -- Occupied --                  
******* -176.32 -165.72 -165.72 -165.72  -77.11  -35.82  -31.31
  1 A'    2 A'    3 A'    1 A"    4 A'    5 A'    6 A'    7 A'                 
-31.303 -31.303 -24.755 -24.745 -22.960 -22.958 -22.958 -22.954
  2 A"    8 A'    9 A'   10 A'   11 A'    3 A"   12 A'   13 A'                 
-22.954 -10.383  -6.606  -6.365  -4.777  -4.768  -4.764  -4.764
  4 A"   14 A'   15 A'   16 A'   17 A'   18 A'    5 A"   19 A'                 
 -4.763  -4.762  -2.043  -2.039  -2.038  -2.026  -2.026  -1.304
  6 A"   20 A'   21 A'    7 A"   22 A'   23 A'    8 A"   24 A'                 
 -1.254  -0.788  -0.681  -0.633  -0.601  -0.544  -0.507  -0.477
 25 A'   26 A'   27 A'   28 A'   29 A'    9 A"   30 A'   10 A"                 
 -0.465  -0.425  -0.332  -0.324  -0.285  -0.274
 31 A'   32 A'   33 A'   11 A"   34 A'   12 A"                                 
 -- Virtual --                   
 -0.112  -0.087  -0.011   0.022   0.035   0.037   0.040   0.061
 35 A'   13 A"   36 A'   37 A'   38 A'   39 A'   14 A"   40 A'                 
  0.082   0.086   0.100   0.135   0.153   0.182   0.193   0.217
 15 A"   41 A'   42 A'   43 A'   44 A'   45 A'   16 A"   46 A'                 
  0.234   0.236   0.245   0.266   0.275   0.304   0.307   0.312
 17 A"   47 A'   48 A'   49 A'   18 A"   50 A'   19 A"   51 A'                 
  0.327   0.358   0.377   0.392   0.396   0.407   0.417   0.462
 52 A'   53 A'   20 A"   54 A'   21 A"   55 A'   56 A'   57 A'                 
  0.505   0.507   0.583   0.606   0.659   0.671   0.695   0.786
 58 A'   22 A"   59 A'   60 A'   61 A'   23 A"   24 A"   62 A'                 
  0.852   0.940   0.986   1.154   1.269   1.279   1.304   1.319
 63 A'   64 A'   65 A'   25 A"   66 A'   26 A"   67 A'   27 A"                 
  1.326   1.350   1.387   1.400   1.423   1.461   1.536   1.610
 68 A'   69 A'   70 A'   28 A"   71 A'   29 A"   30 A"   72 A'                 
  1.655   1.687   1.779   1.822   1.883   1.944   2.583   2.871
 73 A'   74 A'   75 A'   76 A'   77 A'   78 A'   31 A"   79 A'                 
  3.068   3.715   3.724   3.728   3.740   3.801   3.904   3.919
 80 A'   32 A"   81 A'   33 A"   82 A'   83 A'   34 A"   35 A"                 
  3.950   3.961   3.961   4.008   4.089   4.110   4.279   4.450
 36 A"   37 A"   84 A'   85 A'   86 A'   87 A'   88 A'   89 A'                 
  4.820   5.972   5.995   6.016   6.210   6.254   6.261   6.313
 90 A'   38 A"   91 A'   92 A'   39 A"   93 A'   40 A"   94 A'                 
  6.320   6.702   6.926  13.776  13.905  14.024  23.398  27.736
 95 A'   96 A'   97 A'   41 A"   98 A'   99 A'  100 A'  101 A'                 
 28.319  28.336  28.352  28.523  28.528  28.528  28.547  28.609
 42 A"  102 A'  103 A'   43 A"   44 A"  104 A'  105 A'  106 A'                 
 66.691  66.703 127.866 127.879 127.898 151.551 163.0331901.710
107 A'  108 A'   45 A"  109 A'  110 A'  111 A'  112 A'  113 A'                 

 Beta MOs, Restricted
 -- Occupied --                  
******* -176.32 -165.72 -165.72 -165.72  -77.11  -35.82  -31.31
  1 A'    2 A'    3 A'    1 A"    4 A'    5 A'    6 A'    7 A'                 
-31.303 -31.303 -24.755 -24.745 -22.960 -22.958 -22.958 -22.954
  2 A"    8 A'    9 A'   10 A'   11 A'    3 A"   12 A'   13 A'                 
-22.954 -10.383  -6.606  -6.365  -4.777  -4.768  -4.764  -4.764
  4 A"   14 A'   15 A'   16 A'   17 A'   18 A'    5 A"   19 A'                 
 -4.763  -4.762  -2.043  -2.039  -2.038  -2.026  -2.026  -1.304
  6 A"   20 A'   21 A'    7 A"   22 A'   23 A'    8 A"   24 A'                 
 -1.254  -0.788  -0.681  -0.633  -0.601  -0.544  -0.507  -0.477
 25 A'   26 A'   27 A'   28 A'   29 A'    9 A"   30 A'   10 A"                 
 -0.465  -0.425  -0.332  -0.324  -0.285  -0.274
 31 A'   32 A'   33 A'   11 A"   34 A'   12 A"                                 
 -- Virtual --                   
 -0.112  -0.087  -0.011   0.022   0.035   0.037   0.040   0.061
 35 A'   13 A"   36 A'   37 A'   38 A'   39 A'   14 A"   40 A'                 
  0.082   0.086   0.100   0.135   0.153   0.182   0.193   0.217
 15 A"   41 A'   42 A'   43 A'   44 A'   45 A'   16 A"   46 A'                 
  0.234   0.236   0.245   0.266   0.275   0.304   0.307   0.312
 17 A"   47 A'   48 A'   49 A'   18 A"   50 A'   19 A"   51 A'                 
  0.327   0.358   0.377   0.392   0.396   0.407   0.417   0.462
 52 A'   53 A'   20 A"   54 A'   21 A"   55 A'   56 A'   57 A'                 
  0.505   0.507   0.583   0.606   0.659   0.671   0.695   0.786
 58 A'   22 A"   59 A'   60 A'   61 A'   23 A"   24 A"   62 A'                 
  0.852   0.940   0.986   1.154   1.269   1.279   1.304   1.319
 63 A'   64 A'   65 A'   25 A"   66 A'   26 A"   67 A'   27 A"                 
  1.326   1.350   1.387   1.400   1.423   1.461   1.536   1.610
 68 A'   69 A'   70 A'   28 A"   71 A'   29 A"   30 A"   72 A'                 
  1.655   1.687   1.779   1.822   1.883   1.944   2.583   2.871
 73 A'   74 A'   75 A'   76 A'   77 A'   78 A'   31 A"   79 A'                 
  3.068   3.715   3.724   3.728   3.740   3.801   3.904   3.919
 80 A'   32 A"   81 A'   33 A"   82 A'   83 A'   34 A"   35 A"                 
  3.950   3.961   3.961   4.008   4.089   4.110   4.279   4.450
 36 A"   37 A"   84 A'   85 A'   86 A'   87 A'   88 A'   89 A'                 
  4.820   5.972   5.995   6.016   6.210   6.254   6.261   6.313
 90 A'   38 A"   91 A'   92 A'   39 A"   93 A'   40 A"   94 A'                 
  6.320   6.702   6.926  13.776  13.905  14.024  23.398  27.736
 95 A'   96 A'   97 A'   41 A"   98 A'   99 A'  100 A'  101 A'                 
 28.319  28.336  28.352  28.523  28.528  28.528  28.547  28.609
 42 A"  102 A'  103 A'   43 A"   44 A"  104 A'  105 A'  106 A'                 
 66.691  66.703 127.866 127.879 127.898 151.551 163.0331901.710
107 A'  108 A'   45 A"  109 A'  110 A'  111 A'  112 A'  113 A'                 
 --------------------------------------------------------------

          Ground-State Mulliken Net Atomic Charges

     Atom                 Charge (a.u.)
  ----------------------------------------
      1 C                     0.021895
      2 P                     0.184297
      3 I                    -0.101958
      4 F                    -0.046941
      5 F                    -0.057293
  ----------------------------------------
  Sum of atomic charges =     0.000000

 -----------------------------------------------------------------
                    Cartesian Multipole Moments
 -----------------------------------------------------------------
    Charge (ESU x 10^10)
                 0.0000
    Dipole Moment (Debye)
         X      -0.2471      Y       0.6043      Z      -0.0000
       Tot       0.6528
    Quadrupole Moments (Debye-Ang)
        XX     -57.6306     XY       1.6476     YY     -58.5157
        XZ      -0.0000     YZ       0.0000     ZZ     -57.0543
    Octopole Moments (Debye-Ang^2)
       XXX     -60.2747    XXY      -5.1428    XYY     -16.5162
       YYY      -7.5291    XXZ      -0.0000    XYZ       0.0000
       YYZ      -0.0000    XZZ     -11.8398    YZZ      -3.1425
       ZZZ      -0.0000
    Hexadecapole Moments (Debye-Ang^3)
      XXXX   -1054.8061   XXXY      -7.2187   XXYY    -211.3731
      XYYY     -12.4256   YYYY    -228.4632   XXXZ      -0.0000
      XXYZ      -0.0000   XYYZ      -0.0000   YYYZ       0.0000
      XXZZ    -182.4787   XYZZ      -6.0579   YYZZ     -49.7313
      XZZZ      -0.0000   YZZZ       0.0000   ZZZZ     -74.1742
 -----------------------------------------------------------------
 Calculating analytic gradient of the SCF energy
 Gradient of SCF Energy
            1           2           3           4           5
    1  -0.0419276   0.0417970  -0.0117074   0.0274451  -0.0156071
    2   0.0698501  -0.0489906   0.0006419   0.0131728  -0.0346742
    3  -0.0000000   0.0000000  -0.0000000   0.0000000  -0.0000000
 Max gradient component =       6.985E-02
 RMS gradient           =       2.977E-02
 Gradient time:  CPU 5.68 s  wall 1.52 s
 Geometry Optimization Parameters
   NAtoms,    NIC,     NZ,  NCons,   NDum,   NFix, NCnnct, MaxDiis
        5      20       5       0       0       0       0       0

 Cartesian Hessian Update
 Hessian Updated using BFGS Update


** GEOMETRY OPTIMIZATION IN DELOCALIZED INTERNAL COORDINATES **
   Searching for a Minimum

   Optimization Cycle:   3

                       Coordinates (Angstroms)
     ATOM                X               Y               Z
      1  C         2.1096744228   -0.1155592288    0.0000000000
      2  P         0.9635834639    1.0224327673    0.0000000000
      3  I        -1.2895529628   -0.1198061857    0.0000000000
      4  F         3.4297918605    0.2225353118    0.0000000000
      5  F         1.9318379793   -1.4786470096    0.0000000000
   Point Group: cs    Number of degrees of freedom:     7


   Energy is  -7498.729876077

 Hessian Updated using BFGS Update

  7 Hessian modes will be used to form the next step
  Hessian Eigenvalues:
     0.076106    0.205036    0.250117    0.251472    0.273417    0.300663
     0.805729

 Minimum Search - Taking Simple RFO Step
 Searching for Lamda that Minimizes Along All modes
 Value Taken    Lamda =  -0.02221705
 Calculated Step too Large.  Step scaled by  0.988942
 Step Taken.  Stepsize is  0.300000

                             Maximum     Tolerance    Cnvgd?
         Gradient           0.058738      0.000300      NO
         Displacement       0.201444      0.001200      NO
         Energy change     -0.032601      0.000001      NO


 New Cartesian Coordinates Obtained by Inverse Iteration

 Displacement from previous Coordinates is:  0.456318
 ----------------------------------------------------------------
             Standard Nuclear Orientation (Angstroms)
    I     Atom           X                Y                Z
 ----------------------------------------------------------------
    1      C       2.0722302155    -0.1227525191     0.0000000000
    2      P       0.9554978560     1.1172159265     0.0000000000
    3      I      -1.1477724302    -0.1900510911     0.0000000000
    4      F       3.3504100174     0.1243263090     0.0000000000
    5      F       1.9149691050    -1.3977829703     0.0000000000
 ----------------------------------------------------------------
 Molecular Point Group                 Cs    NOp =  2
 Largest Abelian Subgroup              Cs    NOp =  2
 Nuclear Repulsion Energy =   502.0934249561 hartrees
 There are       46 alpha and       46 beta electrons
 Applying Cartesian multipole field
    Component          Value
    ---------          -----
     (2,0,0)        1.00000E-11
     (0,2,0)        2.00000E-11
     (0,0,2)       -3.00000E-11
 Nucleus-field energy     =     0.0000000114 hartrees
 Requested basis set is 6-311++G(d,p)
 There are 55 shells and 158 basis functions
 A cutoff of  1.0D-11 yielded   1240 shell pairs
 There are     10787 function pairs (     12045 Cartesian)
 Smallest overlap matrix eigenvalue = 8.93E-04
 Guess MOs from SCF MO coefficient file

 -----------------------------------------------------------------------
  General SCF calculation program by
  Eric Jon Sundstrom, Paul Horn, Yuezhi Mao, Dmitri Zuev, Alec White,
  David Stuck, Shaama M.S., Shane Yost, Joonho Lee, David Small,
  Daniel Levine, Susi Lehtola, Hugh Burton, Evgeny Epifanovsky
 -----------------------------------------------------------------------
 Exchange:     0.2000 Hartree-Fock + 0.0800 Slater + 0.7200 B88
 Correlation:  0.1900 VWN1RPA + 0.8100 LYP
 Using SG-1 standard quadrature grid
 using 4 threads for integral computing
 -------------------------------------------------------
 OpenMP Integral computing Module                
 Release: version 2.0, May 2017, Q-Chem Inc. Pleasanton 
 -------------------------------------------------------
 -------------------------------------------------------
 OpenMP BLAS3 based DFT computing Module                
 Release: version 1.0, May 2013, Q-Chem Inc. Pittsburgh 
 -------------------------------------------------------
 A restricted SCF calculation will be
 performed using DIIS
 SCF converges when DIIS error is below 1.0e-08
 ---------------------------------------
  Cycle       Energy         DIIS error
 ---------------------------------------
    1   -7498.7256040168      1.79e-03  
    2   -7498.7371188202      4.67e-04  
    3   -7498.7354142473      8.15e-04  
    4   -7498.7379255198      1.20e-04  
    5   -7498.7379575069      3.25e-05  
    6   -7498.7379597859      1.28e-05  
    7   -7498.7379601822      3.73e-06  
    8   -7498.7379602074      9.70e-07  
    9   -7498.7379602097      4.20e-07  
   10   -7498.7379602100      6.20e-08  
   11   -7498.7379602101      3.41e-08  
   12   -7498.7379602101      9.07e-09  Convergence criterion met
 ---------------------------------------
 SCF time:   CPU 19.26s  wall 5.00s 
 SCF   energy in the final basis set =    -7498.7379602101
 Total energy in the final basis set =    -7498.7379602101

 --------------------------------------------------------------
             Orbital Energies (a.u.) and Symmetries
 --------------------------------------------------------------

 Alpha MOs, Restricted
 -- Occupied --                  
******* -176.31 -165.72 -165.71 -165.71  -77.10  -35.81  -31.30
  1 A'    2 A'    3 A'    1 A"    4 A'    5 A'    6 A'    7 A'                 
-31.296 -31.296 -24.761 -24.757 -22.952 -22.951 -22.951 -22.947
  2 A"    8 A'    9 A'   10 A'   11 A'    3 A"   12 A'   13 A'                 
-22.947 -10.385  -6.597  -6.358  -4.770  -4.760  -4.756  -4.756
  4 A"   14 A'   15 A'   16 A'   17 A'   18 A'    5 A"   19 A'                 
 -4.756  -4.755  -2.036  -2.031  -2.031  -2.019  -2.019  -1.353
 20 A'    6 A"   21 A'    7 A"   22 A'   23 A'    8 A"   24 A'                 
 -1.282  -0.778  -0.692  -0.642  -0.623  -0.576  -0.526  -0.492
 25 A'   26 A'   27 A'   28 A'   29 A'    9 A"   30 A'   10 A"                 
 -0.472  -0.418  -0.334  -0.317  -0.281  -0.259
 31 A'   32 A'   33 A'   11 A"   34 A'   12 A"                                 
 -- Virtual --                   
 -0.092  -0.079  -0.006   0.021   0.038   0.041   0.042   0.067
 35 A'   13 A"   36 A'   37 A'   38 A'   14 A"   39 A'   40 A'                 
  0.078   0.090   0.108   0.148   0.161   0.195   0.212   0.232
 15 A"   41 A'   42 A'   43 A'   44 A'   16 A"   45 A'   46 A'                 
  0.233   0.235   0.248   0.272   0.278   0.301   0.302   0.312
 47 A'   17 A"   48 A'   49 A'   18 A"   50 A'   19 A"   51 A'                 
  0.328   0.369   0.377   0.391   0.404   0.415   0.418   0.482
 52 A'   53 A'   20 A"   54 A'   21 A"   55 A'   56 A'   57 A'                 
  0.493   0.517   0.577   0.628   0.688   0.693   0.714   0.792
 22 A"   58 A'   59 A'   60 A'   23 A"   61 A'   24 A"   62 A'                 
  0.877   0.936   0.947   1.177   1.235   1.283   1.303   1.307
 63 A'   64 A'   65 A'   25 A"   66 A'   26 A"   27 A"   67 A'                 
  1.324   1.349   1.381   1.391   1.428   1.435   1.542   1.638
 68 A'   69 A'   28 A"   70 A'   71 A'   29 A"   30 A"   72 A'                 
  1.667   1.683   1.773   1.796   1.902   1.979   2.576   2.996
 73 A'   74 A'   75 A'   76 A'   77 A'   78 A'   31 A"   79 A'                 
  3.092   3.697   3.710   3.717   3.733   3.795   3.949   3.958
 80 A'   32 A"   33 A"   81 A'   82 A'   83 A'   34 A"   35 A"                 
  3.970   3.971   4.002   4.038   4.120   4.228   4.290   4.476
 36 A"   84 A'   37 A"   85 A'   86 A'   87 A'   88 A'   89 A'                 
  4.874   5.979   6.004   6.032   6.202   6.241   6.271   6.307
 90 A'   38 A"   91 A'   92 A'   39 A"   40 A"   93 A'   94 A'                 
  6.379   6.803   6.907  13.786  13.912  13.999  23.498  27.747
 95 A'   96 A'   97 A'   41 A"   98 A'   99 A'  100 A'  101 A'                 
 28.326  28.346  28.365  28.531  28.536  28.537  28.566  28.625
 42 A"  102 A'  103 A'   43 A"   44 A"  104 A'  105 A'  106 A'                 
 66.685  66.699 127.873 127.889 127.911 151.562 163.0021901.721
107 A'  108 A'   45 A"  109 A'  110 A'  111 A'  112 A'  113 A'                 

 Beta MOs, Restricted
 -- Occupied --                  
******* -176.31 -165.72 -165.71 -165.71  -77.10  -35.81  -31.30
  1 A'    2 A'    3 A'    1 A"    4 A'    5 A'    6 A'    7 A'                 
-31.296 -31.296 -24.761 -24.757 -22.952 -22.951 -22.951 -22.947
  2 A"    8 A'    9 A'   10 A'   11 A'    3 A"   12 A'   13 A'                 
-22.947 -10.385  -6.597  -6.358  -4.770  -4.760  -4.756  -4.756
  4 A"   14 A'   15 A'   16 A'   17 A'   18 A'    5 A"   19 A'                 
 -4.756  -4.755  -2.036  -2.031  -2.031  -2.019  -2.019  -1.353
 20 A'    6 A"   21 A'    7 A"   22 A'   23 A'    8 A"   24 A'                 
 -1.282  -0.778  -0.692  -0.642  -0.623  -0.576  -0.526  -0.492
 25 A'   26 A'   27 A'   28 A'   29 A'    9 A"   30 A'   10 A"                 
 -0.472  -0.418  -0.334  -0.317  -0.281  -0.259
 31 A'   32 A'   33 A'   11 A"   34 A'   12 A"                                 
 -- Virtual --                   
 -0.092  -0.079  -0.006   0.021   0.038   0.041   0.042   0.067
 35 A'   13 A"   36 A'   37 A'   38 A'   14 A"   39 A'   40 A'                 
  0.078   0.090   0.108   0.148   0.161   0.195   0.212   0.232
 15 A"   41 A'   42 A'   43 A'   44 A'   16 A"   45 A'   46 A'                 
  0.233   0.235   0.248   0.272   0.278   0.301   0.302   0.312
 47 A'   17 A"   48 A'   49 A'   18 A"   50 A'   19 A"   51 A'                 
  0.328   0.369   0.377   0.391   0.404   0.415   0.418   0.482
 52 A'   53 A'   20 A"   54 A'   21 A"   55 A'   56 A'   57 A'                 
  0.493   0.517   0.577   0.628   0.688   0.693   0.714   0.792
 22 A"   58 A'   59 A'   60 A'   23 A"   61 A'   24 A"   62 A'                 
  0.877   0.936   0.947   1.177   1.235   1.283   1.303   1.307
 63 A'   64 A'   65 A'   25 A"   66 A'   26 A"   27 A"   67 A'                 
  1.324   1.349   1.381   1.391   1.428   1.435   1.542   1.638
 68 A'   69 A'   28 A"   70 A'   71 A'   29 A"   30 A"   72 A'                 
  1.667   1.683   1.773   1.796   1.902   1.979   2.576   2.996
 73 A'   74 A'   75 A'   76 A'   77 A'   78 A'   31 A"   79 A'                 
  3.092   3.697   3.710   3.717   3.733   3.795   3.949   3.958
 80 A'   32 A"   33 A"   81 A'   82 A'   83 A'   34 A"   35 A"                 
  3.970   3.971   4.002   4.038   4.120   4.228   4.290   4.476
 36 A"   84 A'   37 A"   85 A'   86 A'   87 A'   88 A'   89 A'                 
  4.874   5.979   6.004   6.032   6.202   6.241   6.271   6.307
 90 A'   38 A"   91 A'   92 A'   39 A"   40 A"   93 A'   94 A'                 
  6.379   6.803   6.907  13.786  13.912  13.999  23.498  27.747
 95 A'   96 A'   97 A'   41 A"   98 A'   99 A'  100 A'  101 A'                 
 28.326  28.346  28.365  28.531  28.536  28.537  28.566  28.625
 42 A"  102 A'  103 A'   43 A"   44 A"  104 A'  105 A'  106 A'                 
 66.685  66.699 127.873 127.889 127.911 151.562 163.0021901.721
107 A'  108 A'   45 A"  109 A'  110 A'  111 A'  112 A'  113 A'                 
 --------------------------------------------------------------

          Ground-State Mulliken Net Atomic Charges

     Atom                 Charge (a.u.)
  ----------------------------------------
      1 C                    -0.010209
      2 P                     0.145012
      3 I                    -0.120808
      4 F                    -0.025826
      5 F                     0.011830
  ----------------------------------------
  Sum of atomic charges =    -0.000000

 -----------------------------------------------------------------
                    Cartesian Multipole Moments
 -----------------------------------------------------------------
    Charge (ESU x 10^10)
                -0.0000
    Dipole Moment (Debye)
         X       0.3487      Y       0.2681      Z       0.0000
       Tot       0.4399
    Quadrupole Moments (Debye-Ang)
        XX     -56.7367     XY       1.0904     YY     -57.5467
        XZ       0.0000     YZ      -0.0000     ZZ     -57.2982
    Octopole Moments (Debye-Ang^2)
       XXX     -62.0059    XXY      -5.3989    XYY     -18.8935
       YYY      -6.0972    XXZ       0.0000    XYZ      -0.0000
       YYZ       0.0000    XZZ     -14.7865    YZZ      -2.8505
       ZZZ       0.0000
    Hexadecapole Moments (Debye-Ang^3)
      XXXX    -962.0658   XXXY     -14.4112   XXYY    -194.7235
      XYYY     -21.1420   YYYY    -236.5576   XXXZ       0.0000
      XXYZ      -0.0000   XYYZ       0.0000   YYYZ      -0.0000
      XXZZ    -167.7977   XYZZ      -9.2164   YYZZ     -51.9653
      XZZZ       0.0000   YZZZ      -0.0000   ZZZZ     -75.5491
 -----------------------------------------------------------------
 Calculating analytic gradient of the SCF energy
 Gradient of SCF Energy
            1           2           3           4           5
    1   0.0019926   0.0111066   0.0028170  -0.0248960   0.0089798
    2  -0.0036964  -0.0163150   0.0006855  -0.0118959   0.0312217
    3   0.0000000   0.0000000  -0.0000000  -0.0000000   0.0000000
 Max gradient component =       3.122E-02
 RMS gradient           =       1.220E-02
 Gradient time:  CPU 5.88 s  wall 1.57 s
 Geometry Optimization Parameters
   NAtoms,    NIC,     NZ,  NCons,   NDum,   NFix, NCnnct, MaxDiis
        5      20       5       0       0       0       0       0

 Cartesian Hessian Update
 Hessian Updated using BFGS Update


** GEOMETRY OPTIMIZATION IN DELOCALIZED INTERNAL COORDINATES **
   Searching for a Minimum

   Optimization Cycle:   4

                       Coordinates (Angstroms)
     ATOM                X               Y               Z
      1  C         2.0722302155   -0.1227525191    0.0000000000
      2  P         0.9554978560    1.1172159265    0.0000000000
      3  I        -1.1477724302   -0.1900510911    0.0000000000
      4  F         3.3504100174    0.1243263090    0.0000000000
      5  F         1.9149691050   -1.3977829703    0.0000000000
   Point Group: cs    Number of degrees of freedom:     7


   Energy is  -7498.737960210

 Hessian Updated using BFGS Update

  7 Hessian modes will be used to form the next step
  Hessian Eigenvalues:
     0.076796    0.225761    0.250798    0.253166    0.290082    0.419964
     0.739401

 Minimum Search - Taking Simple RFO Step
 Searching for Lamda that Minimizes Along All modes
 Value Taken    Lamda =  -0.00429556
 Step Taken.  Stepsize is  0.092048

                             Maximum     Tolerance    Cnvgd?
         Gradient           0.043549      0.000300      NO
         Displacement       0.076100      0.001200      NO
         Energy change     -0.008084      0.000001      NO


 New Cartesian Coordinates Obtained by Inverse Iteration

 Displacement from previous Coordinates is:  0.107914
 ----------------------------------------------------------------
             Standard Nuclear Orientation (Angstroms)
    I     Atom           X                Y                Z
 ----------------------------------------------------------------
    1      C       2.0737762466    -0.1260464817     0.0000000000
    2      P       0.9500124597     1.1187922686     0.0000000000
    3      I      -1.1622403512    -0.1789908863     0.0000000000
    4      F       3.3735338440     0.1534412348     0.0000000000
    5      F       1.9102525648    -1.4362404805     0.0000000000
 ----------------------------------------------------------------
 Molecular Point Group                 Cs    NOp =  2
 Largest Abelian Subgroup              Cs    NOp =  2
 Nuclear Repulsion Energy =   498.1600557738 hartrees
 There are       46 alpha and       46 beta electrons
 Applying Cartesian multipole field
    Component          Value
    ---------          -----
     (2,0,0)        1.00000E-11
     (0,2,0)        2.00000E-11
     (0,0,2)       -3.00000E-11
 Nucleus-field energy     =     0.0000000116 hartrees
 Requested basis set is 6-311++G(d,p)
 There are 55 shells and 158 basis functions
 A cutoff of  1.0D-11 yielded   1239 shell pairs
 There are     10775 function pairs (     12033 Cartesian)
 Smallest overlap matrix eigenvalue = 9.24E-04
 Guess MOs from SCF MO coefficient file

 -----------------------------------------------------------------------
  General SCF calculation program by
  Eric Jon Sundstrom, Paul Horn, Yuezhi Mao, Dmitri Zuev, Alec White,
  David Stuck, Shaama M.S., Shane Yost, Joonho Lee, David Small,
  Daniel Levine, Susi Lehtola, Hugh Burton, Evgeny Epifanovsky
 -----------------------------------------------------------------------
 Exchange:     0.2000 Hartree-Fock + 0.0800 Slater + 0.7200 B88
 Correlation:  0.1900 VWN1RPA + 0.8100 LYP
 Using SG-1 standard quadrature grid
 using 4 threads for integral computing
 -------------------------------------------------------
 OpenMP Integral computing Module                
 Release: version 2.0, May 2017, Q-Chem Inc. Pleasanton 
 -------------------------------------------------------
 -------------------------------------------------------
 OpenMP BLAS3 based DFT computing Module                
 Release: version 1.0, May 2013, Q-Chem Inc. Pittsburgh 
 -------------------------------------------------------
 A restricted SCF calculation will be
 performed using DIIS
 SCF converges when DIIS error is below 1.0e-08
 ---------------------------------------
  Cycle       Energy         DIIS error
 ---------------------------------------
    1   -7498.7385560899      6.90e-04  
    2   -7498.7398400178      2.13e-04  
    3   -7498.7397181336      2.73e-04  
    4   -7498.7399417040      6.42e-05  
    5   -7498.7399577618      2.56e-05  
    6   -7498.7399592256      4.44e-06  
    7   -7498.7399592604      1.66e-06  
    8   -7498.7399592656      4.53e-07  
    9   -7498.7399592661      1.91e-07  
   10   -7498.7399592662      3.45e-08  
   11   -7498.7399592662      1.35e-08  
   12   -7498.7399592662      3.09e-09  Convergence criterion met
 ---------------------------------------
 SCF time:   CPU 19.17s  wall 5.00s 
 SCF   energy in the final basis set =    -7498.7399592662
 Total energy in the final basis set =    -7498.7399592662

 --------------------------------------------------------------
             Orbital Energies (a.u.) and Symmetries
 --------------------------------------------------------------

 Alpha MOs, Restricted
 -- Occupied --                  
******* -176.31 -165.72 -165.72 -165.72  -77.11  -35.81  -31.30
  1 A'    2 A'    3 A'    1 A"    4 A'    5 A'    6 A'    7 A'                 
-31.298 -31.298 -24.756 -24.755 -22.954 -22.953 -22.953 -22.949
  2 A"    8 A'    9 A'   10 A'   11 A'    3 A"   12 A'   13 A'                 
-22.949 -10.387  -6.602  -6.360  -4.772  -4.765  -4.761  -4.760
  4 A"   14 A'   15 A'   16 A'   17 A'   18 A'   19 A'    5 A"                 
 -4.758  -4.758  -2.038  -2.034  -2.033  -2.021  -2.021  -1.331
  6 A"   20 A'   21 A'    7 A"   22 A'   23 A'    8 A"   24 A'                 
 -1.270  -0.777  -0.688  -0.637  -0.613  -0.561  -0.519  -0.486
 25 A'   26 A'   27 A'   28 A'   29 A'    9 A"   30 A'   10 A"                 
 -0.469  -0.420  -0.336  -0.320  -0.283  -0.262
 31 A'   32 A'   33 A'   11 A"   34 A'   12 A"                                 
 -- Virtual --                   
 -0.095  -0.086  -0.008   0.020   0.037   0.038   0.041   0.065
 35 A'   13 A"   36 A'   37 A'   38 A'   39 A'   14 A"   40 A'                 
  0.079   0.087   0.107   0.141   0.157   0.194   0.199   0.225
 15 A"   41 A'   42 A'   43 A'   44 A'   16 A"   45 A'   46 A'                 
  0.231   0.235   0.247   0.268   0.278   0.302   0.303   0.311
 47 A'   17 A"   48 A'   49 A'   18 A"   50 A'   19 A"   51 A'                 
  0.326   0.357   0.375   0.391   0.402   0.413   0.416   0.476
 52 A'   53 A'   20 A"   54 A'   21 A"   55 A'   56 A'   57 A'                 
  0.494   0.512   0.575   0.620   0.684   0.688   0.709   0.792
 22 A"   58 A'   59 A'   60 A'   23 A"   61 A'   24 A"   62 A'                 
  0.875   0.933   0.938   1.167   1.249   1.282   1.303   1.312
 63 A'   64 A'   65 A'   25 A"   66 A'   26 A"   27 A"   67 A'                 
  1.325   1.355   1.388   1.391   1.424   1.437   1.540   1.631
 68 A'   69 A'   28 A"   70 A'   71 A'   29 A"   30 A"   72 A'                 
  1.657   1.679   1.771   1.803   1.900   1.948   2.575   2.941
 73 A'   74 A'   75 A'   76 A'   77 A'   78 A'   31 A"   79 A'                 
  3.052   3.706   3.716   3.719   3.734   3.793   3.929   3.956
 80 A'   32 A"   33 A"   81 A'   82 A'   83 A'   34 A"   35 A"                 
  3.965   3.968   3.969   4.033   4.116   4.170   4.288   4.457
 36 A"   37 A"   84 A'   85 A'   86 A'   87 A'   88 A'   89 A'                 
  4.858   5.977   6.002   6.030   6.207   6.247   6.263   6.314
 90 A'   38 A"   91 A'   92 A'   39 A"   40 A"   93 A'   94 A'                 
  6.340   6.761   6.896  13.781  13.905  13.984  23.440  27.744
 95 A'   96 A'   97 A'   41 A"   98 A'   99 A'  100 A'  101 A'                 
 28.324  28.344  28.363  28.529  28.534  28.535  28.562  28.622
 42 A"  102 A'  103 A'   43 A"   44 A"  104 A'  105 A'  106 A'                 
 66.691  66.694 127.871 127.887 127.908 151.560 162.9911901.719
107 A'  108 A'   45 A"  109 A'  110 A'  111 A'  112 A'  113 A'                 

 Beta MOs, Restricted
 -- Occupied --                  
******* -176.31 -165.72 -165.72 -165.72  -77.11  -35.81  -31.30
  1 A'    2 A'    3 A'    1 A"    4 A'    5 A'    6 A'    7 A'                 
-31.298 -31.298 -24.756 -24.755 -22.954 -22.953 -22.953 -22.949
  2 A"    8 A'    9 A'   10 A'   11 A'    3 A"   12 A'   13 A'                 
-22.949 -10.387  -6.602  -6.360  -4.772  -4.765  -4.761  -4.760
  4 A"   14 A'   15 A'   16 A'   17 A'   18 A'   19 A'    5 A"                 
 -4.758  -4.758  -2.038  -2.034  -2.033  -2.021  -2.021  -1.331
  6 A"   20 A'   21 A'    7 A"   22 A'   23 A'    8 A"   24 A'                 
 -1.270  -0.777  -0.688  -0.637  -0.613  -0.561  -0.519  -0.486
 25 A'   26 A'   27 A'   28 A'   29 A'    9 A"   30 A'   10 A"                 
 -0.469  -0.420  -0.336  -0.320  -0.283  -0.262
 31 A'   32 A'   33 A'   11 A"   34 A'   12 A"                                 
 -- Virtual --                   
 -0.095  -0.086  -0.008   0.020   0.037   0.038   0.041   0.065
 35 A'   13 A"   36 A'   37 A'   38 A'   39 A'   14 A"   40 A'                 
  0.079   0.087   0.107   0.141   0.157   0.194   0.199   0.225
 15 A"   41 A'   42 A'   43 A'   44 A'   16 A"   45 A'   46 A'                 
  0.231   0.235   0.247   0.268   0.278   0.302   0.303   0.311
 47 A'   17 A"   48 A'   49 A'   18 A"   50 A'   19 A"   51 A'                 
  0.326   0.357   0.375   0.391   0.402   0.413   0.416   0.476
 52 A'   53 A'   20 A"   54 A'   21 A"   55 A'   56 A'   57 A'                 
  0.494   0.512   0.575   0.620   0.684   0.688   0.709   0.792
 22 A"   58 A'   59 A'   60 A'   23 A"   61 A'   24 A"   62 A'                 
  0.875   0.933   0.938   1.167   1.249   1.282   1.303   1.312
 63 A'   64 A'   65 A'   25 A"   66 A'   26 A"   27 A"   67 A'                 
  1.325   1.355   1.388   1.391   1.424   1.437   1.540   1.631
 68 A'   69 A'   28 A"   70 A'   71 A'   29 A"   30 A"   72 A'                 
  1.657   1.679   1.771   1.803   1.900   1.948   2.575   2.941
 73 A'   74 A'   75 A'   76 A'   77 A'   78 A'   31 A"   79 A'                 
  3.052   3.706   3.716   3.719   3.734   3.793   3.929   3.956
 80 A'   32 A"   33 A"   81 A'   82 A'   83 A'   34 A"   35 A"                 
  3.965   3.968   3.969   4.033   4.116   4.170   4.288   4.457
 36 A"   37 A"   84 A'   85 A'   86 A'   87 A'   88 A'   89 A'                 
  4.858   5.977   6.002   6.030   6.207   6.247   6.263   6.314
 90 A'   38 A"   91 A'   92 A'   39 A"   40 A"   93 A'   94 A'                 
  6.340   6.761   6.896  13.781  13.905  13.984  23.440  27.744
 95 A'   96 A'   97 A'   41 A"   98 A'   99 A'  100 A'  101 A'                 
 28.324  28.344  28.363  28.529  28.534  28.535  28.562  28.622
 42 A"  102 A'  103 A'   43 A"   44 A"  104 A'  105 A'  106 A'                 
 66.691  66.694 127.871 127.887 127.908 151.560 162.9911901.719
107 A'  108 A'   45 A"  109 A'  110 A'  111 A'  112 A'  113 A'                 
 --------------------------------------------------------------

          Ground-State Mulliken Net Atomic Charges

     Atom                 Charge (a.u.)
  ----------------------------------------
      1 C                    -0.001295
      2 P                     0.163698
      3 I                    -0.113972
      4 F                    -0.037788
      5 F                    -0.010643
  ----------------------------------------
  Sum of atomic charges =     0.000000

 -----------------------------------------------------------------
                    Cartesian Multipole Moments
 -----------------------------------------------------------------
    Charge (ESU x 10^10)
                 0.0000
    Dipole Moment (Debye)
         X       0.1082      Y       0.4397      Z      -0.0000
       Tot       0.4528
    Quadrupole Moments (Debye-Ang)
        XX     -57.4039     XY       1.3657     YY     -57.5913
        XZ      -0.0000     YZ       0.0000     ZZ     -57.2995
    Octopole Moments (Debye-Ang^2)
       XXX     -64.0053    XXY      -5.3634    XYY     -18.8820
       YYY      -6.1197    XXZ      -0.0000    XYZ      -0.0000
       YYZ       0.0000    XZZ     -14.6966    YZZ      -2.9203
       ZZZ      -0.0000
    Hexadecapole Moments (Debye-Ang^3)
      XXXX    -980.6591   XXXY     -13.0186   XXYY    -197.8940
      XYYY     -19.1619   YYYY    -239.3006   XXXZ      -0.0000
      XXYZ      -0.0000   XYYZ       0.0000   YYYZ       0.0000
      XXZZ    -170.0171   XYZZ      -8.6162   YYZZ     -52.3125
      XZZZ       0.0000   YZZZ       0.0000   ZZZZ     -75.3120
 -----------------------------------------------------------------
 Calculating analytic gradient of the SCF energy
 Gradient of SCF Energy
            1           2           3           4           5
    1  -0.0079611   0.0066536   0.0014909   0.0010481  -0.0012315
    2   0.0120887  -0.0087230   0.0003303   0.0002689  -0.0039649
    3   0.0000000  -0.0000000   0.0000000   0.0000000  -0.0000000
 Max gradient component =       1.209E-02
 RMS gradient           =       4.835E-03
 Gradient time:  CPU 5.83 s  wall 1.56 s
 Geometry Optimization Parameters
   NAtoms,    NIC,     NZ,  NCons,   NDum,   NFix, NCnnct, MaxDiis
        5      20       5       0       0       0       0       0

 Cartesian Hessian Update
 Hessian Updated using BFGS Update


** GEOMETRY OPTIMIZATION IN DELOCALIZED INTERNAL COORDINATES **
   Searching for a Minimum

   Optimization Cycle:   5

                       Coordinates (Angstroms)
     ATOM                X               Y               Z
      1  C         2.0737762466   -0.1260464817    0.0000000000
      2  P         0.9500124597    1.1187922686    0.0000000000
      3  I        -1.1622403512   -0.1789908863    0.0000000000
      4  F         3.3735338440    0.1534412348    0.0000000000
      5  F         1.9102525648   -1.4362404805    0.0000000000
   Point Group: cs    Number of degrees of freedom:     7


   Energy is  -7498.739959266

 Hessian Updated using BFGS Update

  7 Hessian modes will be used to form the next step
  Hessian Eigenvalues:
     0.076738    0.225748    0.247758    0.252963    0.292414    0.530948
     0.611515

 Minimum Search - Taking Simple RFO Step
 Searching for Lamda that Minimizes Along All modes
 Value Taken    Lamda =  -0.00032946
 Step Taken.  Stepsize is  0.032097

                             Maximum     Tolerance    Cnvgd?
         Gradient           0.009335      0.000300      NO
         Displacement       0.018895      0.001200      NO
         Energy change     -0.001999      0.000001      NO


 New Cartesian Coordinates Obtained by Inverse Iteration

 Displacement from previous Coordinates is:  0.050988
 ----------------------------------------------------------------
             Standard Nuclear Orientation (Angstroms)
    I     Atom           X                Y                Z
 ----------------------------------------------------------------
    1      C       2.0788575434    -0.1322331907     0.0000000000
    2      P       0.9467842800     1.1192441322     0.0000000000
    3      I      -1.1821093310    -0.1724622239     0.0000000000
    4      F       3.3775445917     0.1543362718     0.0000000000
    5      F       1.9242576796    -1.4379293343     0.0000000000
 ----------------------------------------------------------------
 Molecular Point Group                 Cs    NOp =  2
 Largest Abelian Subgroup              Cs    NOp =  2
 Nuclear Repulsion Energy =   495.7530833242 hartrees
 There are       46 alpha and       46 beta electrons
 Applying Cartesian multipole field
    Component          Value
    ---------          -----
     (2,0,0)        1.00000E-11
     (0,2,0)        2.00000E-11
     (0,0,2)       -3.00000E-11
 Nucleus-field energy     =     0.0000000117 hartrees
 Requested basis set is 6-311++G(d,p)
 There are 55 shells and 158 basis functions
 A cutoff of  1.0D-11 yielded   1238 shell pairs
 There are     10750 function pairs (     11997 Cartesian)
 Smallest overlap matrix eigenvalue = 9.35E-04
 Guess MOs from SCF MO coefficient file

 -----------------------------------------------------------------------
  General SCF calculation program by
  Eric Jon Sundstrom, Paul Horn, Yuezhi Mao, Dmitri Zuev, Alec White,
  David Stuck, Shaama M.S., Shane Yost, Joonho Lee, David Small,
  Daniel Levine, Susi Lehtola, Hugh Burton, Evgeny Epifanovsky
 -----------------------------------------------------------------------
 Exchange:     0.2000 Hartree-Fock + 0.0800 Slater + 0.7200 B88
 Correlation:  0.1900 VWN1RPA + 0.8100 LYP
 Using SG-1 standard quadrature grid
 using 4 threads for integral computing
 -------------------------------------------------------
 OpenMP Integral computing Module                
 Release: version 2.0, May 2017, Q-Chem Inc. Pleasanton 
 -------------------------------------------------------
 -------------------------------------------------------
 OpenMP BLAS3 based DFT computing Module                
 Release: version 1.0, May 2013, Q-Chem Inc. Pittsburgh 
 -------------------------------------------------------
 A restricted SCF calculation will be
 performed using DIIS
 SCF converges when DIIS error is below 1.0e-08
 ---------------------------------------
  Cycle       Energy         DIIS error
 ---------------------------------------
    1   -7498.7400491136      1.56e-04  
    2   -7498.7401360838      7.46e-05  
    3   -7498.7401201923      1.00e-04  
    4   -7498.7401532219      1.70e-05  
    5   -7498.7401539904      7.42e-06  
    6   -7498.7401541504      1.41e-06  
    7   -7498.7401541555      3.89e-07  
    8   -7498.7401541558      2.11e-07  
    9   -7498.7401541559      3.55e-08  
   10   -7498.7401541559      8.24e-09  Convergence criterion met
 ---------------------------------------
 SCF time:   CPU 15.90s  wall 4.00s 
 SCF   energy in the final basis set =    -7498.7401541559
 Total energy in the final basis set =    -7498.7401541559

 --------------------------------------------------------------
             Orbital Energies (a.u.) and Symmetries
 --------------------------------------------------------------

 Alpha MOs, Restricted
 -- Occupied --                  
******* -176.31 -165.72 -165.72 -165.72  -77.11  -35.81  -31.30
  1 A'    2 A'    3 A'    1 A"    4 A'    5 A'    6 A'    7 A'                 
-31.298 -31.298 -24.759 -24.755 -22.954 -22.953 -22.953 -22.949
  2 A"    8 A'    9 A'   10 A'   11 A'    3 A"   12 A'   13 A'                 
-22.949 -10.389  -6.603  -6.360  -4.772  -4.765  -4.761  -4.761
  4 A"   14 A'   15 A'   16 A'   17 A'   18 A'   19 A'    5 A"                 
 -4.758  -4.757  -2.037  -2.033  -2.033  -2.021  -2.021  -1.334
  6 A"   20 A'   21 A'    7 A"   22 A'   23 A'    8 A"   24 A'                 
 -1.272  -0.775  -0.687  -0.637  -0.614  -0.563  -0.521  -0.487
 25 A'   26 A'   27 A'   28 A'   29 A'    9 A"   30 A'   10 A"                 
 -0.470  -0.419  -0.335  -0.318  -0.283  -0.262
 31 A'   32 A'   33 A'   11 A"   34 A'   12 A"                                 
 -- Virtual --                   
 -0.096  -0.086  -0.008   0.019   0.037   0.038   0.041   0.064
 35 A'   13 A"   36 A'   37 A'   38 A'   39 A'   14 A"   40 A'                 
  0.079   0.087   0.107   0.142   0.158   0.194   0.200   0.223
 15 A"   41 A'   42 A'   43 A'   44 A'   16 A"   45 A'   46 A'                 
  0.232   0.235   0.246   0.268   0.278   0.302   0.302   0.311
 47 A'   17 A"   48 A'   49 A'   18 A"   50 A'   19 A"   51 A'                 
  0.326   0.356   0.376   0.391   0.402   0.412   0.415   0.473
 52 A'   53 A'   20 A"   54 A'   21 A"   55 A'   56 A'   57 A'                 
  0.492   0.509   0.575   0.617   0.684   0.686   0.709   0.791
 22 A"   58 A'   59 A'   60 A'   23 A"   61 A'   24 A"   62 A'                 
  0.873   0.928   0.932   1.167   1.246   1.281   1.300   1.312
 63 A'   64 A'   65 A'   25 A"   66 A'   26 A"   27 A"   67 A'                 
  1.320   1.353   1.387   1.390   1.425   1.433   1.540   1.632
 68 A'   69 A'   28 A"   70 A'   71 A'   29 A"   30 A"   72 A'                 
  1.655   1.680   1.766   1.801   1.897   1.948   2.573   2.943
 73 A'   74 A'   75 A'   76 A'   77 A'   78 A'   31 A"   79 A'                 
  3.044   3.704   3.715   3.718   3.733   3.791   3.929   3.956
 80 A'   32 A"   33 A"   81 A'   82 A'   83 A'   34 A"   35 A"                 
  3.967   3.968   3.968   4.030   4.114   4.173   4.287   4.455
 36 A"   37 A"   84 A'   85 A'   86 A'   87 A'   88 A'   89 A'                 
  4.859   5.977   6.002   6.028   6.205   6.246   6.263   6.312
 90 A'   38 A"   91 A'   92 A'   39 A"   40 A"   93 A'   94 A'                 
  6.339   6.763   6.889  13.780  13.903  13.977  23.441  27.743
 95 A'   96 A'   97 A'   41 A"   98 A'   99 A'  100 A'  101 A'                 
 28.324  28.344  28.362  28.529  28.534  28.535  28.561  28.620
 42 A"  102 A'  103 A'   43 A"   44 A"  104 A'  105 A'  106 A'                 
 66.690  66.693 127.871 127.887 127.908 151.559 162.9821901.718
107 A'  108 A'   45 A"  109 A'  110 A'  111 A'  112 A'  113 A'                 

 Beta MOs, Restricted
 -- Occupied --                  
******* -176.31 -165.72 -165.72 -165.72  -77.11  -35.81  -31.30
  1 A'    2 A'    3 A'    1 A"    4 A'    5 A'    6 A'    7 A'                 
-31.298 -31.298 -24.759 -24.755 -22.954 -22.953 -22.953 -22.949
  2 A"    8 A'    9 A'   10 A'   11 A'    3 A"   12 A'   13 A'                 
-22.949 -10.389  -6.603  -6.360  -4.772  -4.765  -4.761  -4.761
  4 A"   14 A'   15 A'   16 A'   17 A'   18 A'   19 A'    5 A"                 
 -4.758  -4.757  -2.037  -2.033  -2.033  -2.021  -2.021  -1.334
  6 A"   20 A'   21 A'    7 A"   22 A'   23 A'    8 A"   24 A'                 
 -1.272  -0.775  -0.687  -0.637  -0.614  -0.563  -0.521  -0.487
 25 A'   26 A'   27 A'   28 A'   29 A'    9 A"   30 A'   10 A"                 
 -0.470  -0.419  -0.335  -0.318  -0.283  -0.262
 31 A'   32 A'   33 A'   11 A"   34 A'   12 A"                                 
 -- Virtual --                   
 -0.096  -0.086  -0.008   0.019   0.037   0.038   0.041   0.064
 35 A'   13 A"   36 A'   37 A'   38 A'   39 A'   14 A"   40 A'                 
  0.079   0.087   0.107   0.142   0.158   0.194   0.200   0.223
 15 A"   41 A'   42 A'   43 A'   44 A'   16 A"   45 A'   46 A'                 
  0.232   0.235   0.246   0.268   0.278   0.302   0.302   0.311
 47 A'   17 A"   48 A'   49 A'   18 A"   50 A'   19 A"   51 A'                 
  0.326   0.356   0.376   0.391   0.402   0.412   0.415   0.473
 52 A'   53 A'   20 A"   54 A'   21 A"   55 A'   56 A'   57 A'                 
  0.492   0.509   0.575   0.617   0.684   0.686   0.709   0.791
 22 A"   58 A'   59 A'   60 A'   23 A"   61 A'   24 A"   62 A'                 
  0.873   0.928   0.932   1.167   1.246   1.281   1.300   1.312
 63 A'   64 A'   65 A'   25 A"   66 A'   26 A"   27 A"   67 A'                 
  1.320   1.353   1.387   1.390   1.425   1.433   1.540   1.632
 68 A'   69 A'   28 A"   70 A'   71 A'   29 A"   30 A"   72 A'                 
  1.655   1.680   1.766   1.801   1.897   1.948   2.573   2.943
 73 A'   74 A'   75 A'   76 A'   77 A'   78 A'   31 A"   79 A'                 
  3.044   3.704   3.715   3.718   3.733   3.791   3.929   3.956
 80 A'   32 A"   33 A"   81 A'   82 A'   83 A'   34 A"   35 A"                 
  3.967   3.968   3.968   4.030   4.114   4.173   4.287   4.455
 36 A"   37 A"   84 A'   85 A'   86 A'   87 A'   88 A'   89 A'                 
  4.859   5.977   6.002   6.028   6.205   6.246   6.263   6.312
 90 A'   38 A"   91 A'   92 A'   39 A"   40 A"   93 A'   94 A'                 
  6.339   6.763   6.889  13.780  13.903  13.977  23.441  27.743
 95 A'   96 A'   97 A'   41 A"   98 A'   99 A'  100 A'  101 A'                 
 28.324  28.344  28.362  28.529  28.534  28.535  28.561  28.620
 42 A"  102 A'  103 A'   43 A"   44 A"  104 A'  105 A'  106 A'                 
 66.690  66.693 127.871 127.887 127.908 151.559 162.9821901.718
107 A'  108 A'   45 A"  109 A'  110 A'  111 A'  112 A'  113 A'                 
 --------------------------------------------------------------

          Ground-State Mulliken Net Atomic Charges

     Atom                 Charge (a.u.)
  ----------------------------------------
      1 C                    -0.002475
      2 P                     0.162493
      3 I                    -0.116420
      4 F                    -0.037578
      5 F                    -0.006020
  ----------------------------------------
  Sum of atomic charges =     0.000000

 -----------------------------------------------------------------
                    Cartesian Multipole Moments
 -----------------------------------------------------------------
    Charge (ESU x 10^10)
                 0.0000
    Dipole Moment (Debye)
         X       0.1479      Y       0.4090      Z       0.0000
       Tot       0.4350
    Quadrupole Moments (Debye-Ang)
        XX     -57.3702     XY       1.2778     YY     -57.5828
        XZ       0.0000     YZ      -0.0000     ZZ     -57.3710
    Octopole Moments (Debye-Ang^2)
       XXX     -62.5870    XXY      -5.6822    XYY     -18.2497
       YYY      -6.6109    XXZ       0.0000    XYZ       0.0000
       YYZ       0.0000    XZZ     -14.2065    YZZ      -3.1443
       ZZZ       0.0000
    Hexadecapole Moments (Debye-Ang^3)
      XXXX    -990.7190   XXXY     -12.3790   XXYY    -199.6044
      XYYY     -18.4036   YYYY    -239.0424   XXXZ       0.0000
      XXYZ      -0.0000   XYYZ      -0.0000   YYYZ      -0.0000
      XXZZ    -171.8870   XYZZ      -8.3898   YYZZ     -52.3689
      XZZZ       0.0000   YZZZ      -0.0000   ZZZZ     -75.5842
 -----------------------------------------------------------------
 Calculating analytic gradient of the SCF energy
 Gradient of SCF Energy
            1           2           3           4           5
    1  -0.0044973   0.0039599  -0.0010890   0.0013122   0.0003143
    2   0.0043047  -0.0032136  -0.0003101  -0.0001322  -0.0006487
    3   0.0000000  -0.0000000   0.0000000  -0.0000000   0.0000000
 Max gradient component =       4.497E-03
 RMS gradient           =       2.134E-03
 Gradient time:  CPU 5.83 s  wall 1.56 s
 Geometry Optimization Parameters
   NAtoms,    NIC,     NZ,  NCons,   NDum,   NFix, NCnnct, MaxDiis
        5      20       5       0       0       0       0       0

 Cartesian Hessian Update
 Hessian Updated using BFGS Update


** GEOMETRY OPTIMIZATION IN DELOCALIZED INTERNAL COORDINATES **
   Searching for a Minimum

   Optimization Cycle:   6

                       Coordinates (Angstroms)
     ATOM                X               Y               Z
      1  C         2.0788575434   -0.1322331907    0.0000000000
      2  P         0.9467842800    1.1192441322    0.0000000000
      3  I        -1.1821093310   -0.1724622239    0.0000000000
      4  F         3.3775445917    0.1543362718    0.0000000000
      5  F         1.9242576796   -1.4379293343    0.0000000000
   Point Group: cs    Number of degrees of freedom:     7


   Energy is  -7498.740154156

 Hessian Updated using BFGS Update

  7 Hessian modes will be used to form the next step
  Hessian Eigenvalues:
     0.090309    0.207861    0.246226    0.263866    0.318125    0.397969
     0.539574

 Minimum Search - Taking Simple RFO Step
 Searching for Lamda that Minimizes Along All modes
 Value Taken    Lamda =  -0.00009764
 Step Taken.  Stepsize is  0.021086

                             Maximum     Tolerance    Cnvgd?
         Gradient           0.003855      0.000300      NO
         Displacement       0.016967      0.001200      NO
         Energy change     -0.000195      0.000001      NO


 New Cartesian Coordinates Obtained by Inverse Iteration

 Displacement from previous Coordinates is:  0.020261
 ----------------------------------------------------------------
             Standard Nuclear Orientation (Angstroms)
    I     Atom           X                Y                Z
 ----------------------------------------------------------------
    1      C       2.0787577630    -0.1349908863     0.0000000000
    2      P       0.9435539452     1.1242277454     0.0000000000
    3      I      -1.1743570157    -0.1737584261     0.0000000000
    4      F       3.3752656878     0.1536908041     0.0000000000
    5      F       1.9221143834    -1.4382135821     0.0000000000
 ----------------------------------------------------------------
 Molecular Point Group                 Cs    NOp =  2
 Largest Abelian Subgroup              Cs    NOp =  2
 Nuclear Repulsion Energy =   496.4835487884 hartrees
 There are       46 alpha and       46 beta electrons
 Applying Cartesian multipole field
    Component          Value
    ---------          -----
     (2,0,0)        1.00000E-11
     (0,2,0)        2.00000E-11
     (0,0,2)       -3.00000E-11
 Nucleus-field energy     =     0.0000000117 hartrees
 Requested basis set is 6-311++G(d,p)
 There are 55 shells and 158 basis functions
 A cutoff of  1.0D-11 yielded   1238 shell pairs
 There are     10750 function pairs (     11997 Cartesian)
 Smallest overlap matrix eigenvalue = 9.41E-04
 Guess MOs from SCF MO coefficient file

 -----------------------------------------------------------------------
  General SCF calculation program by
  Eric Jon Sundstrom, Paul Horn, Yuezhi Mao, Dmitri Zuev, Alec White,
  David Stuck, Shaama M.S., Shane Yost, Joonho Lee, David Small,
  Daniel Levine, Susi Lehtola, Hugh Burton, Evgeny Epifanovsky
 -----------------------------------------------------------------------
 Exchange:     0.2000 Hartree-Fock + 0.0800 Slater + 0.7200 B88
 Correlation:  0.1900 VWN1RPA + 0.8100 LYP
 Using SG-1 standard quadrature grid
 using 4 threads for integral computing
 -------------------------------------------------------
 OpenMP Integral computing Module                
 Release: version 2.0, May 2017, Q-Chem Inc. Pleasanton 
 -------------------------------------------------------
 -------------------------------------------------------
 OpenMP BLAS3 based DFT computing Module                
 Release: version 1.0, May 2013, Q-Chem Inc. Pittsburgh 
 -------------------------------------------------------
 A restricted SCF calculation will be
 performed using DIIS
 SCF converges when DIIS error is below 1.0e-08
 ---------------------------------------
  Cycle       Energy         DIIS error
 ---------------------------------------
    1   -7498.7401638707      8.65e-05  
    2   -7498.7401813676      6.86e-05  
    3   -7498.7401830001      6.46e-05  
    4   -7498.7401978251      1.07e-05  
    5   -7498.7401980404      3.79e-06  
    6   -7498.7401980730      6.37e-07  
    7   -7498.7401980741      2.66e-07  
    8   -7498.7401980743      8.89e-08  
    9   -7498.7401980744      2.20e-08  
   10   -7498.7401980743      8.22e-09  Convergence criterion met
 ---------------------------------------
 SCF time:   CPU 15.92s  wall 4.00s 
 SCF   energy in the final basis set =    -7498.7401980743
 Total energy in the final basis set =    -7498.7401980743

 --------------------------------------------------------------
             Orbital Energies (a.u.) and Symmetries
 --------------------------------------------------------------

 Alpha MOs, Restricted
 -- Occupied --                  
******* -176.31 -165.72 -165.72 -165.72  -77.11  -35.81  -31.30
  1 A'    2 A'    3 A'    1 A"    4 A'    5 A'    6 A'    7 A'                 
-31.298 -31.297 -24.760 -24.755 -22.954 -22.952 -22.952 -22.948
  2 A"    8 A'    9 A'   10 A'   11 A'    3 A"   12 A'   13 A'                 
-22.948 -10.389  -6.603  -6.359  -4.771  -4.765  -4.761  -4.760
  4 A"   14 A'   15 A'   16 A'   17 A'   18 A'   19 A'    5 A"                 
 -4.757  -4.757  -2.037  -2.033  -2.033  -2.021  -2.020  -1.335
  6 A"   20 A'   21 A'    7 A"   22 A'   23 A'    8 A"   24 A'                 
 -1.273  -0.774  -0.688  -0.637  -0.615  -0.564  -0.521  -0.488
 25 A'   26 A'   27 A'   28 A'   29 A'    9 A"   30 A'   10 A"                 
 -0.471  -0.419  -0.335  -0.318  -0.282  -0.261
 31 A'   32 A'   33 A'   11 A"   34 A'   12 A"                                 
 -- Virtual --                   
 -0.095  -0.087  -0.009   0.019   0.037   0.038   0.041   0.065
 35 A'   13 A"   36 A'   37 A'   38 A'   39 A'   14 A"   40 A'                 
  0.078   0.087   0.107   0.142   0.158   0.194   0.201   0.223
 15 A"   41 A'   42 A'   43 A'   44 A'   16 A"   45 A'   46 A'                 
  0.232   0.235   0.246   0.268   0.278   0.302   0.302   0.311
 47 A'   17 A"   48 A'   49 A'   18 A"   50 A'   19 A"   51 A'                 
  0.326   0.354   0.376   0.391   0.402   0.413   0.415   0.474
 52 A'   53 A'   20 A"   54 A'   21 A"   55 A'   56 A'   57 A'                 
  0.491   0.510   0.574   0.618   0.685   0.688   0.710   0.792
 22 A"   58 A'   59 A'   60 A'   23 A"   61 A'   24 A"   62 A'                 
  0.875   0.924   0.931   1.167   1.246   1.281   1.299   1.312
 63 A'   64 A'   65 A'   25 A"   66 A'   26 A"   27 A"   67 A'                 
  1.321   1.354   1.387   1.390   1.424   1.430   1.541   1.634
 68 A'   69 A'   28 A"   70 A'   71 A'   29 A"   30 A"   72 A'                 
  1.654   1.680   1.763   1.801   1.896   1.947   2.573   2.947
 73 A'   74 A'   75 A'   76 A'   77 A'   78 A'   31 A"   79 A'                 
  3.038   3.703   3.714   3.718   3.732   3.791   3.931   3.956
 80 A'   32 A"   33 A"   81 A'   82 A'   83 A'   34 A"   35 A"                 
  3.968   3.969   3.969   4.032   4.115   4.175   4.288   4.454
 36 A"   37 A"   84 A'   85 A'   86 A'   87 A'   88 A'   89 A'                 
  4.860   5.977   6.002   6.029   6.205   6.245   6.263   6.312
 90 A'   38 A"   91 A'   92 A'   39 A"   40 A"   93 A'   94 A'                 
  6.340   6.765   6.885  13.780  13.903  13.972  23.443  27.744
 95 A'   96 A'   97 A'   41 A"   98 A'   99 A'  100 A'  101 A'                 
 28.325  28.344  28.363  28.530  28.534  28.535  28.562  28.621
 42 A"  102 A'  103 A'   43 A"   44 A"  104 A'  105 A'  106 A'                 
 66.689  66.693 127.872 127.888 127.908 151.560 162.9771901.719
107 A'  108 A'   45 A"  109 A'  110 A'  111 A'  112 A'  113 A'                 

 Beta MOs, Restricted
 -- Occupied --                  
******* -176.31 -165.72 -165.72 -165.72  -77.11  -35.81  -31.30
  1 A'    2 A'    3 A'    1 A"    4 A'    5 A'    6 A'    7 A'                 
-31.298 -31.297 -24.760 -24.755 -22.954 -22.952 -22.952 -22.948
  2 A"    8 A'    9 A'   10 A'   11 A'    3 A"   12 A'   13 A'                 
-22.948 -10.389  -6.603  -6.359  -4.771  -4.765  -4.761  -4.760
  4 A"   14 A'   15 A'   16 A'   17 A'   18 A'   19 A'    5 A"                 
 -4.757  -4.757  -2.037  -2.033  -2.033  -2.021  -2.020  -1.335
  6 A"   20 A'   21 A'    7 A"   22 A'   23 A'    8 A"   24 A'                 
 -1.273  -0.774  -0.688  -0.637  -0.615  -0.564  -0.521  -0.488
 25 A'   26 A'   27 A'   28 A'   29 A'    9 A"   30 A'   10 A"                 
 -0.471  -0.419  -0.335  -0.318  -0.282  -0.261
 31 A'   32 A'   33 A'   11 A"   34 A'   12 A"                                 
 -- Virtual --                   
 -0.095  -0.087  -0.009   0.019   0.037   0.038   0.041   0.065
 35 A'   13 A"   36 A'   37 A'   38 A'   39 A'   14 A"   40 A'                 
  0.078   0.087   0.107   0.142   0.158   0.194   0.201   0.223
 15 A"   41 A'   42 A'   43 A'   44 A'   16 A"   45 A'   46 A'                 
  0.232   0.235   0.246   0.268   0.278   0.302   0.302   0.311
 47 A'   17 A"   48 A'   49 A'   18 A"   50 A'   19 A"   51 A'                 
  0.326   0.354   0.376   0.391   0.402   0.413   0.415   0.474
 52 A'   53 A'   20 A"   54 A'   21 A"   55 A'   56 A'   57 A'                 
  0.491   0.510   0.574   0.618   0.685   0.688   0.710   0.792
 22 A"   58 A'   59 A'   60 A'   23 A"   61 A'   24 A"   62 A'                 
  0.875   0.924   0.931   1.167   1.246   1.281   1.299   1.312
 63 A'   64 A'   65 A'   25 A"   66 A'   26 A"   27 A"   67 A'                 
  1.321   1.354   1.387   1.390   1.424   1.430   1.541   1.634
 68 A'   69 A'   28 A"   70 A'   71 A'   29 A"   30 A"   72 A'                 
  1.654   1.680   1.763   1.801   1.896   1.947   2.573   2.947
 73 A'   74 A'   75 A'   76 A'   77 A'   78 A'   31 A"   79 A'                 
  3.038   3.703   3.714   3.718   3.732   3.791   3.931   3.956
 80 A'   32 A"   33 A"   81 A'   82 A'   83 A'   34 A"   35 A"                 
  3.968   3.969   3.969   4.032   4.115   4.175   4.288   4.454
 36 A"   37 A"   84 A'   85 A'   86 A'   87 A'   88 A'   89 A'                 
  4.860   5.977   6.002   6.029   6.205   6.245   6.263   6.312
 90 A'   38 A"   91 A'   92 A'   39 A"   40 A"   93 A'   94 A'                 
  6.340   6.765   6.885  13.780  13.903  13.972  23.443  27.744
 95 A'   96 A'   97 A'   41 A"   98 A'   99 A'  100 A'  101 A'                 
 28.325  28.344  28.363  28.530  28.534  28.535  28.562  28.621
 42 A"  102 A'  103 A'   43 A"   44 A"  104 A'  105 A'  106 A'                 
 66.689  66.693 127.872 127.888 127.908 151.560 162.9771901.719
107 A'  108 A'   45 A"  109 A'  110 A'  111 A'  112 A'  113 A'                 
 --------------------------------------------------------------

          Ground-State Mulliken Net Atomic Charges

     Atom                 Charge (a.u.)
  ----------------------------------------
      1 C                    -0.005844
      2 P                     0.161712
      3 I                    -0.116610
      4 F                    -0.036335
      5 F                    -0.002922
  ----------------------------------------
  Sum of atomic charges =     0.000000

 -----------------------------------------------------------------
                    Cartesian Multipole Moments
 -----------------------------------------------------------------
    Charge (ESU x 10^10)
                 0.0000
    Dipole Moment (Debye)
         X       0.1719      Y       0.3880      Z      -0.0000
       Tot       0.4244
    Quadrupole Moments (Debye-Ang)
        XX     -57.3249     XY       1.2292     YY     -57.5438
        XZ      -0.0000     YZ      -0.0000     ZZ     -57.3972
    Octopole Moments (Debye-Ang^2)
       XXX     -62.6684    XXY      -5.7726    XYY     -18.4000
       YYY      -6.6818    XXZ       0.0000    XYZ       0.0000
       YYZ      -0.0000    XZZ     -14.3914    YZZ      -3.1937
       ZZZ      -0.0000
    Hexadecapole Moments (Debye-Ang^3)
      XXXX    -985.9783   XXXY     -12.5691   XXYY    -198.9057
      XYYY     -18.4759   YYYY    -239.8682   XXXZ      -0.0000
      XXYZ      -0.0000   XYYZ      -0.0000   YYYZ      -0.0000
      XXZZ    -171.1917   XYZZ      -8.4443   YYZZ     -52.5697
      XZZZ      -0.0000   YZZZ      -0.0000   ZZZZ     -75.6916
 -----------------------------------------------------------------
 Calculating analytic gradient of the SCF energy
 Gradient of SCF Energy
            1           2           3           4           5
    1  -0.0007494   0.0001581   0.0003383   0.0001011   0.0001518
    2  -0.0010770   0.0001589   0.0000983   0.0001962   0.0006234
    3  -0.0000000   0.0000000  -0.0000000   0.0000000   0.0000000
 Max gradient component =       1.077E-03
 RMS gradient           =       3.963E-04
 Gradient time:  CPU 5.79 s  wall 1.55 s
 Geometry Optimization Parameters
   NAtoms,    NIC,     NZ,  NCons,   NDum,   NFix, NCnnct, MaxDiis
        5      20       5       0       0       0       0       0

 Cartesian Hessian Update
 Hessian Updated using BFGS Update


** GEOMETRY OPTIMIZATION IN DELOCALIZED INTERNAL COORDINATES **
   Searching for a Minimum

   Optimization Cycle:   7

                       Coordinates (Angstroms)
     ATOM                X               Y               Z
      1  C         2.0787577630   -0.1349908863    0.0000000000
      2  P         0.9435539452    1.1242277454    0.0000000000
      3  I        -1.1743570157   -0.1737584261    0.0000000000
      4  F         3.3752656878    0.1536908041    0.0000000000
      5  F         1.9221143834   -1.4382135821    0.0000000000
   Point Group: cs    Number of degrees of freedom:     7


   Energy is  -7498.740198074

 Hessian Updated using BFGS Update

  7 Hessian modes will be used to form the next step
  Hessian Eigenvalues:
     0.093396    0.241961    0.246481    0.274467    0.302532    0.367558
     0.537517

 Minimum Search - Taking Simple RFO Step
 Searching for Lamda that Minimizes Along All modes
 Value Taken    Lamda =  -0.00000489
 Step Taken.  Stepsize is  0.004419

                             Maximum     Tolerance    Cnvgd?
         Gradient           0.000617      0.000300      NO
         Displacement       0.002389      0.001200      NO
         Energy change     -0.000044      0.000001      NO


 New Cartesian Coordinates Obtained by Inverse Iteration

 Displacement from previous Coordinates is:  0.006407
 ----------------------------------------------------------------
             Standard Nuclear Orientation (Angstroms)
    I     Atom           X                Y                Z
 ----------------------------------------------------------------
    1      C       2.0800140948    -0.1343832760     0.0000000000
    2      P       0.9432019783     1.1234335920     0.0000000000
    3      I      -1.1769757819    -0.1731527248     0.0000000000
    4      F       3.3761258916     0.1535508783     0.0000000000
    5      F       1.9229685809    -1.4384928144     0.0000000000
 ----------------------------------------------------------------
 Molecular Point Group                 Cs    NOp =  2
 Largest Abelian Subgroup              Cs    NOp =  2
 Nuclear Repulsion Energy =   496.2018272650 hartrees
 There are       46 alpha and       46 beta electrons
 Applying Cartesian multipole field
    Component          Value
    ---------          -----
     (2,0,0)        1.00000E-11
     (0,2,0)        2.00000E-11
     (0,0,2)       -3.00000E-11
 Nucleus-field energy     =     0.0000000117 hartrees
 Requested basis set is 6-311++G(d,p)
 There are 55 shells and 158 basis functions
 A cutoff of  1.0D-11 yielded   1238 shell pairs
 There are     10750 function pairs (     11997 Cartesian)
 Smallest overlap matrix eigenvalue = 9.42E-04
 Guess MOs from SCF MO coefficient file

 -----------------------------------------------------------------------
  General SCF calculation program by
  Eric Jon Sundstrom, Paul Horn, Yuezhi Mao, Dmitri Zuev, Alec White,
  David Stuck, Shaama M.S., Shane Yost, Joonho Lee, David Small,
  Daniel Levine, Susi Lehtola, Hugh Burton, Evgeny Epifanovsky
 -----------------------------------------------------------------------
 Exchange:     0.2000 Hartree-Fock + 0.0800 Slater + 0.7200 B88
 Correlation:  0.1900 VWN1RPA + 0.8100 LYP
 Using SG-1 standard quadrature grid
 using 4 threads for integral computing
 -------------------------------------------------------
 OpenMP Integral computing Module                
 Release: version 2.0, May 2017, Q-Chem Inc. Pleasanton 
 -------------------------------------------------------
 -------------------------------------------------------
 OpenMP BLAS3 based DFT computing Module                
 Release: version 1.0, May 2013, Q-Chem Inc. Pittsburgh 
 -------------------------------------------------------
 A restricted SCF calculation will be
 performed using DIIS
 SCF converges when DIIS error is below 1.0e-08
 ---------------------------------------
  Cycle       Energy         DIIS error
 ---------------------------------------
    1   -7498.7401992394      2.12e-05  
    2   -7498.7402008940      6.67e-06  
    3   -7498.7402008374      8.01e-06  
    4   -7498.7402009803      1.67e-06  
    5   -7498.7402009867      8.74e-07  
    6   -7498.7402009890      1.33e-07  
    7   -7498.7402009892      6.29e-08  
    8   -7498.7402009891      2.27e-08  
    9   -7498.7402009892      3.66e-09  Convergence criterion met
 ---------------------------------------
 SCF time:   CPU 14.33s  wall 4.00s 
 SCF   energy in the final basis set =    -7498.7402009892
 Total energy in the final basis set =    -7498.7402009892

 --------------------------------------------------------------
             Orbital Energies (a.u.) and Symmetries
 --------------------------------------------------------------

 Alpha MOs, Restricted
 -- Occupied --                  
******* -176.31 -165.72 -165.72 -165.72  -77.11  -35.81  -31.30
  1 A'    2 A'    3 A'    1 A"    4 A'    5 A'    6 A'    7 A'                 
-31.298 -31.297 -24.759 -24.756 -22.954 -22.952 -22.952 -22.948
  2 A"    8 A'    9 A'   10 A'   11 A'    3 A"   12 A'   13 A'                 
-22.948 -10.389  -6.603  -6.359  -4.771  -4.765  -4.761  -4.760
  4 A"   14 A'   15 A'   16 A'   17 A'   18 A'   19 A'    5 A"                 
 -4.757  -4.757  -2.037  -2.033  -2.033  -2.021  -2.020  -1.335
  6 A"   20 A'   21 A'    7 A"   22 A'   23 A'    8 A"   24 A'                 
 -1.273  -0.774  -0.688  -0.637  -0.615  -0.564  -0.521  -0.488
 25 A'   26 A'   27 A'   28 A'   29 A'    9 A"   30 A'   10 A"                 
 -0.471  -0.419  -0.335  -0.318  -0.282  -0.261
 31 A'   32 A'   33 A'   11 A"   34 A'   12 A"                                 
 -- Virtual --                   
 -0.095  -0.087  -0.009   0.019   0.037   0.038   0.041   0.065
 35 A'   13 A"   36 A'   37 A'   38 A'   39 A'   14 A"   40 A'                 
  0.079   0.087   0.107   0.143   0.158   0.194   0.200   0.223
 15 A"   41 A'   42 A'   43 A'   44 A'   16 A"   45 A'   46 A'                 
  0.232   0.235   0.246   0.268   0.278   0.302   0.302   0.311
 47 A'   17 A"   48 A'   49 A'   18 A"   50 A'   19 A"   51 A'                 
  0.326   0.354   0.376   0.391   0.402   0.413   0.415   0.474
 52 A'   53 A'   20 A"   54 A'   21 A"   55 A'   56 A'   57 A'                 
  0.491   0.510   0.574   0.618   0.685   0.688   0.710   0.791
 22 A"   58 A'   59 A'   60 A'   23 A"   61 A'   24 A"   62 A'                 
  0.874   0.923   0.931   1.167   1.246   1.281   1.299   1.312
 63 A'   64 A'   65 A'   25 A"   66 A'   26 A"   27 A"   67 A'                 
  1.321   1.354   1.387   1.390   1.424   1.430   1.541   1.634
 68 A'   69 A'   28 A"   70 A'   71 A'   29 A"   30 A"   72 A'                 
  1.654   1.680   1.764   1.800   1.896   1.946   2.573   2.947
 73 A'   74 A'   75 A'   76 A'   77 A'   78 A'   31 A"   79 A'                 
  3.037   3.703   3.714   3.718   3.732   3.791   3.931   3.956
 80 A'   32 A"   33 A"   81 A'   82 A'   83 A'   34 A"   35 A"                 
  3.968   3.968   3.969   4.031   4.115   4.175   4.288   4.454
 36 A"   37 A"   84 A'   85 A'   86 A'   87 A'   88 A'   89 A'                 
  4.860   5.977   6.002   6.029   6.205   6.245   6.263   6.312
 90 A'   38 A"   91 A'   92 A'   39 A"   40 A"   93 A'   94 A'                 
  6.339   6.765   6.885  13.780  13.903  13.972  23.443  27.744
 95 A'   96 A'   97 A'   41 A"   98 A'   99 A'  100 A'  101 A'                 
 28.325  28.344  28.363  28.530  28.534  28.535  28.562  28.621
 42 A"  102 A'  103 A'   43 A"   44 A"  104 A'  105 A'  106 A'                 
 66.689  66.693 127.871 127.888 127.908 151.559 162.9771901.719
107 A'  108 A'   45 A"  109 A'  110 A'  111 A'  112 A'  113 A'                 

 Beta MOs, Restricted
 -- Occupied --                  
******* -176.31 -165.72 -165.72 -165.72  -77.11  -35.81  -31.30
  1 A'    2 A'    3 A'    1 A"    4 A'    5 A'    6 A'    7 A'                 
-31.298 -31.297 -24.759 -24.756 -22.954 -22.952 -22.952 -22.948
  2 A"    8 A'    9 A'   10 A'   11 A'    3 A"   12 A'   13 A'                 
-22.948 -10.389  -6.603  -6.359  -4.771  -4.765  -4.761  -4.760
  4 A"   14 A'   15 A'   16 A'   17 A'   18 A'   19 A'    5 A"                 
 -4.757  -4.757  -2.037  -2.033  -2.033  -2.021  -2.020  -1.335
  6 A"   20 A'   21 A'    7 A"   22 A'   23 A'    8 A"   24 A'                 
 -1.273  -0.774  -0.688  -0.637  -0.615  -0.564  -0.521  -0.488
 25 A'   26 A'   27 A'   28 A'   29 A'    9 A"   30 A'   10 A"                 
 -0.471  -0.419  -0.335  -0.318  -0.282  -0.261
 31 A'   32 A'   33 A'   11 A"   34 A'   12 A"                                 
 -- Virtual --                   
 -0.095  -0.087  -0.009   0.019   0.037   0.038   0.041   0.065
 35 A'   13 A"   36 A'   37 A'   38 A'   39 A'   14 A"   40 A'                 
  0.079   0.087   0.107   0.143   0.158   0.194   0.200   0.223
 15 A"   41 A'   42 A'   43 A'   44 A'   16 A"   45 A'   46 A'                 
  0.232   0.235   0.246   0.268   0.278   0.302   0.302   0.311
 47 A'   17 A"   48 A'   49 A'   18 A"   50 A'   19 A"   51 A'                 
  0.326   0.354   0.376   0.391   0.402   0.413   0.415   0.474
 52 A'   53 A'   20 A"   54 A'   21 A"   55 A'   56 A'   57 A'                 
  0.491   0.510   0.574   0.618   0.685   0.688   0.710   0.791
 22 A"   58 A'   59 A'   60 A'   23 A"   61 A'   24 A"   62 A'                 
  0.874   0.923   0.931   1.167   1.246   1.281   1.299   1.312
 63 A'   64 A'   65 A'   25 A"   66 A'   26 A"   27 A"   67 A'                 
  1.321   1.354   1.387   1.390   1.424   1.430   1.541   1.634
 68 A'   69 A'   28 A"   70 A'   71 A'   29 A"   30 A"   72 A'                 
  1.654   1.680   1.764   1.800   1.896   1.946   2.573   2.947
 73 A'   74 A'   75 A'   76 A'   77 A'   78 A'   31 A"   79 A'                 
  3.037   3.703   3.714   3.718   3.732   3.791   3.931   3.956
 80 A'   32 A"   33 A"   81 A'   82 A'   83 A'   34 A"   35 A"                 
  3.968   3.968   3.969   4.031   4.115   4.175   4.288   4.454
 36 A"   37 A"   84 A'   85 A'   86 A'   87 A'   88 A'   89 A'                 
  4.860   5.977   6.002   6.029   6.205   6.245   6.263   6.312
 90 A'   38 A"   91 A'   92 A'   39 A"   40 A"   93 A'   94 A'                 
  6.339   6.765   6.885  13.780  13.903  13.972  23.443  27.744
 95 A'   96 A'   97 A'   41 A"   98 A'   99 A'  100 A'  101 A'                 
 28.325  28.344  28.363  28.530  28.534  28.535  28.562  28.621
 42 A"  102 A'  103 A'   43 A"   44 A"  104 A'  105 A'  106 A'                 
 66.689  66.693 127.871 127.888 127.908 151.559 162.9771901.719
107 A'  108 A'   45 A"  109 A'  110 A'  111 A'  112 A'  113 A'                 
 --------------------------------------------------------------

          Ground-State Mulliken Net Atomic Charges

     Atom                 Charge (a.u.)
  ----------------------------------------
      1 C                    -0.005588
      2 P                     0.161658
      3 I                    -0.116443
      4 F                    -0.035673
      5 F                    -0.003954
  ----------------------------------------
  Sum of atomic charges =     0.000000

 -----------------------------------------------------------------
                    Cartesian Multipole Moments
 -----------------------------------------------------------------
    Charge (ESU x 10^10)
                 0.0000
    Dipole Moment (Debye)
         X       0.1742      Y       0.3925      Z      -0.0000
       Tot       0.4294
    Quadrupole Moments (Debye-Ang)
        XX     -57.2973     XY       1.2414     YY     -57.5626
        XZ      -0.0000     YZ       0.0000     ZZ     -57.3992
    Octopole Moments (Debye-Ang^2)
       XXX     -62.4203    XXY      -5.7520    XYY     -18.3475
       YYY      -6.7002    XXZ      -0.0000    XYZ       0.0000
       YYZ      -0.0000    XZZ     -14.3265    YZZ      -3.2006
       ZZZ      -0.0000
    Hexadecapole Moments (Debye-Ang^3)
      XXXX    -986.9278   XXXY     -12.4043   XXYY    -199.1642
      XYYY     -18.3704   YYYY    -239.7953   XXXZ      -0.0000
      XXYZ       0.0000   XYYZ      -0.0000   YYYZ       0.0000
      XXZZ    -171.4232   XYZZ      -8.4107   YYZZ     -52.5533
      XZZZ      -0.0000   YZZZ       0.0000   ZZZZ     -75.6974
 -----------------------------------------------------------------
 Calculating analytic gradient of the SCF energy
 Gradient of SCF Energy
            1           2           3           4           5
    1  -0.0002469   0.0002306  -0.0000171  -0.0000566   0.0000901
    2  -0.0002149   0.0000761   0.0000506   0.0000391   0.0000491
    3  -0.0000000   0.0000000   0.0000000   0.0000000  -0.0000000
 Max gradient component =       2.469E-04
 RMS gradient           =       1.108E-04
 Gradient time:  CPU 5.81 s  wall 1.55 s
 Geometry Optimization Parameters
   NAtoms,    NIC,     NZ,  NCons,   NDum,   NFix, NCnnct, MaxDiis
        5      20       5       0       0       0       0       0

 Cartesian Hessian Update
 Hessian Updated using BFGS Update


** GEOMETRY OPTIMIZATION IN DELOCALIZED INTERNAL COORDINATES **
   Searching for a Minimum

   Optimization Cycle:   8

                       Coordinates (Angstroms)
     ATOM                X               Y               Z
      1  C         2.0800140948   -0.1343832760    0.0000000000
      2  P         0.9432019783    1.1234335920    0.0000000000
      3  I        -1.1769757819   -0.1731527248    0.0000000000
      4  F         3.3761258916    0.1535508783    0.0000000000
      5  F         1.9229685809   -1.4384928144    0.0000000000
   Point Group: cs    Number of degrees of freedom:     7


   Energy is  -7498.740200989

 Hessian Updated using BFGS Update

  7 Hessian modes will be used to form the next step
  Hessian Eigenvalues:
     0.096241    0.162967    0.243160    0.297014    0.331711    0.372678
     0.527135

 Minimum Search - Taking Simple RFO Step
 Searching for Lamda that Minimizes Along All modes
 Value Taken    Lamda =   0.00000000
 Step Taken.  Stepsize is  0.002237

                             Maximum     Tolerance    Cnvgd?
         Gradient           0.000224      0.000300     YES
         Displacement       0.001267      0.001200      NO
         Energy change     -0.000003      0.000001      NO


 New Cartesian Coordinates Obtained by Inverse Iteration

 Displacement from previous Coordinates is:  0.003031
 ----------------------------------------------------------------
             Standard Nuclear Orientation (Angstroms)
    I     Atom           X                Y                Z
 ----------------------------------------------------------------
    1      C       2.0804963232    -0.1338060856     0.0000000000
    2      P       0.9428280872     1.1233944657     0.0000000000
    3      I      -1.1770635943    -0.1736114593     0.0000000000
    4      F       3.3768264983     0.1529482253     0.0000000000
    5      F       1.9222474494    -1.4379694910     0.0000000000
 ----------------------------------------------------------------
 Molecular Point Group                 Cs    NOp =  2
 Largest Abelian Subgroup              Cs    NOp =  2
 Nuclear Repulsion Energy =   496.1943564027 hartrees
 There are       46 alpha and       46 beta electrons
 Applying Cartesian multipole field
    Component          Value
    ---------          -----
     (2,0,0)        1.00000E-11
     (0,2,0)        2.00000E-11
     (0,0,2)       -3.00000E-11
 Nucleus-field energy     =     0.0000000117 hartrees
 Requested basis set is 6-311++G(d,p)
 There are 55 shells and 158 basis functions
 A cutoff of  1.0D-11 yielded   1238 shell pairs
 There are     10750 function pairs (     11997 Cartesian)
 Smallest overlap matrix eigenvalue = 9.42E-04
 Guess MOs from SCF MO coefficient file

 -----------------------------------------------------------------------
  General SCF calculation program by
  Eric Jon Sundstrom, Paul Horn, Yuezhi Mao, Dmitri Zuev, Alec White,
  David Stuck, Shaama M.S., Shane Yost, Joonho Lee, David Small,
  Daniel Levine, Susi Lehtola, Hugh Burton, Evgeny Epifanovsky
 -----------------------------------------------------------------------
 Exchange:     0.2000 Hartree-Fock + 0.0800 Slater + 0.7200 B88
 Correlation:  0.1900 VWN1RPA + 0.8100 LYP
 Using SG-1 standard quadrature grid
 using 4 threads for integral computing
 -------------------------------------------------------
 OpenMP Integral computing Module                
 Release: version 2.0, May 2017, Q-Chem Inc. Pleasanton 
 -------------------------------------------------------
 -------------------------------------------------------
 OpenMP BLAS3 based DFT computing Module                
 Release: version 1.0, May 2013, Q-Chem Inc. Pittsburgh 
 -------------------------------------------------------
 A restricted SCF calculation will be
 performed using DIIS
 SCF converges when DIIS error is below 1.0e-08
 ---------------------------------------
  Cycle       Energy         DIIS error
 ---------------------------------------
    1   -7498.7402004907      1.47e-05  
    2   -7498.7402014471      4.21e-06  
    3   -7498.7402014139      5.67e-06  
    4   -7498.7402014792      1.11e-06  
    5   -7498.7402014823      5.74e-07  
    6   -7498.7402014832      8.27e-08  
    7   -7498.7402014832      2.61e-08  
    8   -7498.7402014833      1.22e-08  
    9   -7498.7402014834      2.07e-09  Convergence criterion met
 ---------------------------------------
 SCF time:   CPU 14.34s  wall 4.00s 
 SCF   energy in the final basis set =    -7498.7402014834
 Total energy in the final basis set =    -7498.7402014834

 --------------------------------------------------------------
             Orbital Energies (a.u.) and Symmetries
 --------------------------------------------------------------

 Alpha MOs, Restricted
 -- Occupied --                  
******* -176.31 -165.72 -165.72 -165.72  -77.11  -35.81  -31.30
  1 A'    2 A'    3 A'    1 A"    4 A'    5 A'    6 A'    7 A'                 
-31.298 -31.297 -24.759 -24.756 -22.954 -22.952 -22.952 -22.948
  2 A"    8 A'    9 A'   10 A'   11 A'    3 A"   12 A'   13 A'                 
-22.948 -10.389  -6.603  -6.359  -4.771  -4.765  -4.761  -4.760
  4 A"   14 A'   15 A'   16 A'   17 A'   18 A'   19 A'    5 A"                 
 -4.757  -4.757  -2.037  -2.033  -2.033  -2.021  -2.020  -1.335
  6 A"   20 A'   21 A'    7 A"   22 A'   23 A'    8 A"   24 A'                 
 -1.273  -0.774  -0.688  -0.637  -0.615  -0.564  -0.521  -0.488
 25 A'   26 A'   27 A'   28 A'   29 A'    9 A"   30 A'   10 A"                 
 -0.471  -0.419  -0.335  -0.318  -0.282  -0.261
 31 A'   32 A'   33 A'   11 A"   34 A'   12 A"                                 
 -- Virtual --                   
 -0.095  -0.087  -0.009   0.019   0.037   0.038   0.041   0.065
 35 A'   13 A"   36 A'   37 A'   38 A'   39 A'   14 A"   40 A'                 
  0.079   0.087   0.107   0.143   0.158   0.194   0.200   0.223
 15 A"   41 A'   42 A'   43 A'   44 A'   16 A"   45 A'   46 A'                 
  0.232   0.235   0.246   0.268   0.278   0.302   0.302   0.311
 47 A'   17 A"   48 A'   49 A'   18 A"   50 A'   19 A"   51 A'                 
  0.326   0.354   0.376   0.391   0.402   0.413   0.415   0.474
 52 A'   53 A'   20 A"   54 A'   21 A"   55 A'   56 A'   57 A'                 
  0.491   0.510   0.574   0.618   0.685   0.687   0.710   0.791
 22 A"   58 A'   59 A'   60 A'   23 A"   61 A'   24 A"   62 A'                 
  0.874   0.923   0.931   1.167   1.246   1.281   1.299   1.312
 63 A'   64 A'   65 A'   25 A"   66 A'   26 A"   27 A"   67 A'                 
  1.321   1.354   1.387   1.390   1.424   1.430   1.541   1.634
 68 A'   69 A'   28 A"   70 A'   71 A'   29 A"   30 A"   72 A'                 
  1.654   1.680   1.764   1.800   1.896   1.945   2.573   2.946
 73 A'   74 A'   75 A'   76 A'   77 A'   78 A'   31 A"   79 A'                 
  3.037   3.703   3.714   3.718   3.732   3.791   3.931   3.956
 80 A'   32 A"   33 A"   81 A'   82 A'   83 A'   34 A"   35 A"                 
  3.968   3.968   3.969   4.031   4.115   4.175   4.288   4.454
 36 A"   37 A"   84 A'   85 A'   86 A'   87 A'   88 A'   89 A'                 
  4.860   5.977   6.002   6.029   6.205   6.245   6.263   6.312
 90 A'   38 A"   91 A'   92 A'   39 A"   40 A"   93 A'   94 A'                 
  6.339   6.765   6.885  13.780  13.903  13.972  23.442  27.744
 95 A'   96 A'   97 A'   41 A"   98 A'   99 A'  100 A'  101 A'                 
 28.325  28.344  28.363  28.530  28.534  28.535  28.562  28.621
 42 A"  102 A'  103 A'   43 A"   44 A"  104 A'  105 A'  106 A'                 
 66.689  66.693 127.871 127.888 127.908 151.559 162.9771901.719
107 A'  108 A'   45 A"  109 A'  110 A'  111 A'  112 A'  113 A'                 

 Beta MOs, Restricted
 -- Occupied --                  
******* -176.31 -165.72 -165.72 -165.72  -77.11  -35.81  -31.30
  1 A'    2 A'    3 A'    1 A"    4 A'    5 A'    6 A'    7 A'                 
-31.298 -31.297 -24.759 -24.756 -22.954 -22.952 -22.952 -22.948
  2 A"    8 A'    9 A'   10 A'   11 A'    3 A"   12 A'   13 A'                 
-22.948 -10.389  -6.603  -6.359  -4.771  -4.765  -4.761  -4.760
  4 A"   14 A'   15 A'   16 A'   17 A'   18 A'   19 A'    5 A"                 
 -4.757  -4.757  -2.037  -2.033  -2.033  -2.021  -2.020  -1.335
  6 A"   20 A'   21 A'    7 A"   22 A'   23 A'    8 A"   24 A'                 
 -1.273  -0.774  -0.688  -0.637  -0.615  -0.564  -0.521  -0.488
 25 A'   26 A'   27 A'   28 A'   29 A'    9 A"   30 A'   10 A"                 
 -0.471  -0.419  -0.335  -0.318  -0.282  -0.261
 31 A'   32 A'   33 A'   11 A"   34 A'   12 A"                                 
 -- Virtual --                   
 -0.095  -0.087  -0.009   0.019   0.037   0.038   0.041   0.065
 35 A'   13 A"   36 A'   37 A'   38 A'   39 A'   14 A"   40 A'                 
  0.079   0.087   0.107   0.143   0.158   0.194   0.200   0.223
 15 A"   41 A'   42 A'   43 A'   44 A'   16 A"   45 A'   46 A'                 
  0.232   0.235   0.246   0.268   0.278   0.302   0.302   0.311
 47 A'   17 A"   48 A'   49 A'   18 A"   50 A'   19 A"   51 A'                 
  0.326   0.354   0.376   0.391   0.402   0.413   0.415   0.474
 52 A'   53 A'   20 A"   54 A'   21 A"   55 A'   56 A'   57 A'                 
  0.491   0.510   0.574   0.618   0.685   0.687   0.710   0.791
 22 A"   58 A'   59 A'   60 A'   23 A"   61 A'   24 A"   62 A'                 
  0.874   0.923   0.931   1.167   1.246   1.281   1.299   1.312
 63 A'   64 A'   65 A'   25 A"   66 A'   26 A"   27 A"   67 A'                 
  1.321   1.354   1.387   1.390   1.424   1.430   1.541   1.634
 68 A'   69 A'   28 A"   70 A'   71 A'   29 A"   30 A"   72 A'                 
  1.654   1.680   1.764   1.800   1.896   1.945   2.573   2.946
 73 A'   74 A'   75 A'   76 A'   77 A'   78 A'   31 A"   79 A'                 
  3.037   3.703   3.714   3.718   3.732   3.791   3.931   3.956
 80 A'   32 A"   33 A"   81 A'   82 A'   83 A'   34 A"   35 A"                 
  3.968   3.968   3.969   4.031   4.115   4.175   4.288   4.454
 36 A"   37 A"   84 A'   85 A'   86 A'   87 A'   88 A'   89 A'                 
  4.860   5.977   6.002   6.029   6.205   6.245   6.263   6.312
 90 A'   38 A"   91 A'   92 A'   39 A"   40 A"   93 A'   94 A'                 
  6.339   6.765   6.885  13.780  13.903  13.972  23.442  27.744
 95 A'   96 A'   97 A'   41 A"   98 A'   99 A'  100 A'  101 A'                 
 28.325  28.344  28.363  28.530  28.534  28.535  28.562  28.621
 42 A"  102 A'  103 A'   43 A"   44 A"  104 A'  105 A'  106 A'                 
 66.689  66.693 127.871 127.888 127.908 151.559 162.9771901.719
107 A'  108 A'   45 A"  109 A'  110 A'  111 A'  112 A'  113 A'                 
 --------------------------------------------------------------

          Ground-State Mulliken Net Atomic Charges

     Atom                 Charge (a.u.)
  ----------------------------------------
      1 C                    -0.005602
      2 P                     0.161645
      3 I                    -0.116281
      4 F                    -0.035668
      5 F                    -0.004095
  ----------------------------------------
  Sum of atomic charges =     0.000000

 -----------------------------------------------------------------
                    Cartesian Multipole Moments
 -----------------------------------------------------------------
    Charge (ESU x 10^10)
                 0.0000
    Dipole Moment (Debye)
         X       0.1737      Y       0.3931      Z       0.0000
       Tot       0.4298
    Quadrupole Moments (Debye-Ang)
        XX     -57.2910     XY       1.2453     YY     -57.5676
        XZ       0.0000     YZ      -0.0000     ZZ     -57.3994
    Octopole Moments (Debye-Ang^2)
       XXX     -62.3940    XXY      -5.7322    XYY     -18.3494
       YYY      -6.6754    XXZ       0.0000    XYZ      -0.0000
       YYZ      -0.0000    XZZ     -14.3246    YZZ      -3.1902
       ZZZ       0.0000
    Hexadecapole Moments (Debye-Ang^3)
      XXXX    -986.9628   XXXY     -12.4239   XXYY    -199.1752
      XYYY     -18.4171   YYYY    -239.7924   XXXZ       0.0000
      XXYZ       0.0000   XYYZ      -0.0000   YYYZ      -0.0000
      XXZZ    -171.4402   XYZZ      -8.4272   YYZZ     -52.5519
      XZZZ       0.0000   YZZZ      -0.0000   ZZZZ     -75.6973
 -----------------------------------------------------------------
 Calculating analytic gradient of the SCF energy
 Gradient of SCF Energy
            1           2           3           4           5
    1  -0.0001069   0.0000863  -0.0000342   0.0000641  -0.0000093
    2  -0.0000272  -0.0000005   0.0000601  -0.0000203  -0.0000121
    3  -0.0000000   0.0000000   0.0000000  -0.0000000   0.0000000
 Max gradient component =       1.069E-04
 RMS gradient           =       4.408E-05
 Gradient time:  CPU 5.84 s  wall 1.56 s
 Geometry Optimization Parameters
   NAtoms,    NIC,     NZ,  NCons,   NDum,   NFix, NCnnct, MaxDiis
        5      20       5       0       0       0       0       0

 Cartesian Hessian Update
 Hessian Updated using BFGS Update


** GEOMETRY OPTIMIZATION IN DELOCALIZED INTERNAL COORDINATES **
   Searching for a Minimum

   Optimization Cycle:   9

                       Coordinates (Angstroms)
     ATOM                X               Y               Z
      1  C         2.0804963232   -0.1338060856    0.0000000000
      2  P         0.9428280872    1.1233944657    0.0000000000
      3  I        -1.1770635943   -0.1736114593    0.0000000000
      4  F         3.3768264983    0.1529482253    0.0000000000
      5  F         1.9222474494   -1.4379694910    0.0000000000
   Point Group: cs    Number of degrees of freedom:     7


   Energy is  -7498.740201483

 Hessian Updated using BFGS Update

  7 Hessian modes will be used to form the next step
  Hessian Eigenvalues:
     0.096117    0.135743    0.243261    0.297074    0.332762    0.374020
     0.537357

 Minimum Search - Taking Simple RFO Step
 Searching for Lamda that Minimizes Along All modes
 Value Taken    Lamda =   0.00000000
 Step Taken.  Stepsize is  0.000610

                             Maximum     Tolerance    Cnvgd?
         Gradient           0.000087      0.000300     YES
         Displacement       0.000464      0.001200     YES
         Energy change     -0.000000      0.000001     YES


                       Distance Matrix (Angstroms)
             C (  1)   P (  2)   I (  3)   F (  4)
   P (  2)  1.695536
   I (  3)  3.257803  2.485189
   F (  4)  1.327667  2.620327  4.565584
   F (  5)  1.313729  2.742234  3.347287  2.155648

 Final energy is   -7498.7402014833533     


 ******************************
 **  OPTIMIZATION CONVERGED  **
 ******************************

                       Coordinates (Angstroms)
     ATOM                X               Y               Z
      1  C         2.0804963232   -0.1338060856    0.0000000000
      2  P         0.9428280872    1.1233944657    0.0000000000
      3  I        -1.1770635943   -0.1736114593    0.0000000000
      4  F         3.3768264983    0.1529482253    0.0000000000
      5  F         1.9222474494   -1.4379694910    0.0000000000

Z-matrix Print:
$molecule
0 1
I 
P  1 2.485189
C  2 1.695536 1 100.683233
F  3 1.313729 2 130.938846 1 -0.000000 0
F  3 1.327667 2 119.669394 1 -180.000000 0
$end


 --------------------------------------------------------------
             Orbital Energies (a.u.) and Symmetries
 --------------------------------------------------------------

 Alpha MOs, Restricted
 -- Occupied --                  
******* -176.31 -165.72 -165.72 -165.72  -77.11  -35.81  -31.30
  1 A'    2 A'    3 A'    1 A"    4 A'    5 A'    6 A'    7 A'                 
-31.298 -31.297 -24.759 -24.756 -22.954 -22.952 -22.952 -22.948
  2 A"    8 A'    9 A'   10 A'   11 A'    3 A"   12 A'   13 A'                 
-22.948 -10.389  -6.603  -6.359  -4.771  -4.765  -4.761  -4.760
  4 A"   14 A'   15 A'   16 A'   17 A'   18 A'   19 A'    5 A"                 
 -4.757  -4.757  -2.037  -2.033  -2.033  -2.021  -2.020  -1.335
  6 A"   20 A'   21 A'    7 A"   22 A'   23 A'    8 A"   24 A'                 
 -1.273  -0.774  -0.688  -0.637  -0.615  -0.564  -0.521  -0.488
 25 A'   26 A'   27 A'   28 A'   29 A'    9 A"   30 A'   10 A"                 
 -0.471  -0.419  -0.335  -0.318  -0.282  -0.261
 31 A'   32 A'   33 A'   11 A"   34 A'   12 A"                                 
 -- Virtual --                   
 -0.095  -0.087  -0.009   0.019   0.037   0.038   0.041   0.065
 35 A'   13 A"   36 A'   37 A'   38 A'   39 A'   14 A"   40 A'                 
  0.079   0.087   0.107   0.143   0.158   0.194   0.200   0.223
 15 A"   41 A'   42 A'   43 A'   44 A'   16 A"   45 A'   46 A'                 
  0.232   0.235   0.246   0.268   0.278   0.302   0.302   0.311
 47 A'   17 A"   48 A'   49 A'   18 A"   50 A'   19 A"   51 A'                 
  0.326   0.354   0.376   0.391   0.402   0.413   0.415   0.474
 52 A'   53 A'   20 A"   54 A'   21 A"   55 A'   56 A'   57 A'                 
  0.491   0.510   0.574   0.618   0.685   0.687   0.710   0.791
 22 A"   58 A'   59 A'   60 A'   23 A"   61 A'   24 A"   62 A'                 
  0.874   0.923   0.931   1.167   1.246   1.281   1.299   1.312
 63 A'   64 A'   65 A'   25 A"   66 A'   26 A"   27 A"   67 A'                 
  1.321   1.354   1.387   1.390   1.424   1.430   1.541   1.634
 68 A'   69 A'   28 A"   70 A'   71 A'   29 A"   30 A"   72 A'                 
  1.654   1.680   1.764   1.800   1.896   1.945   2.573   2.946
 73 A'   74 A'   75 A'   76 A'   77 A'   78 A'   31 A"   79 A'                 
  3.037   3.703   3.714   3.718   3.732   3.791   3.931   3.956
 80 A'   32 A"   33 A"   81 A'   82 A'   83 A'   34 A"   35 A"                 
  3.968   3.968   3.969   4.031   4.115   4.175   4.288   4.454
 36 A"   37 A"   84 A'   85 A'   86 A'   87 A'   88 A'   89 A'                 
  4.860   5.977   6.002   6.029   6.205   6.245   6.263   6.312
 90 A'   38 A"   91 A'   92 A'   39 A"   40 A"   93 A'   94 A'                 
  6.339   6.765   6.885  13.780  13.903  13.972  23.442  27.744
 95 A'   96 A'   97 A'   41 A"   98 A'   99 A'  100 A'  101 A'                 
 28.325  28.344  28.363  28.530  28.534  28.535  28.562  28.621
 42 A"  102 A'  103 A'   43 A"   44 A"  104 A'  105 A'  106 A'                 
 66.689  66.693 127.871 127.888 127.908 151.559 162.9771901.719
107 A'  108 A'   45 A"  109 A'  110 A'  111 A'  112 A'  113 A'                 

 Beta MOs, Restricted
 -- Occupied --                  
******* -176.31 -165.72 -165.72 -165.72  -77.11  -35.81  -31.30
  1 A'    2 A'    3 A'    1 A"    4 A'    5 A'    6 A'    7 A'                 
-31.298 -31.297 -24.759 -24.756 -22.954 -22.952 -22.952 -22.948
  2 A"    8 A'    9 A'   10 A'   11 A'    3 A"   12 A'   13 A'                 
-22.948 -10.389  -6.603  -6.359  -4.771  -4.765  -4.761  -4.760
  4 A"   14 A'   15 A'   16 A'   17 A'   18 A'   19 A'    5 A"                 
 -4.757  -4.757  -2.037  -2.033  -2.033  -2.021  -2.020  -1.335
  6 A"   20 A'   21 A'    7 A"   22 A'   23 A'    8 A"   24 A'                 
 -1.273  -0.774  -0.688  -0.637  -0.615  -0.564  -0.521  -0.488
 25 A'   26 A'   27 A'   28 A'   29 A'    9 A"   30 A'   10 A"                 
 -0.471  -0.419  -0.335  -0.318  -0.282  -0.261
 31 A'   32 A'   33 A'   11 A"   34 A'   12 A"                                 
 -- Virtual --                   
 -0.095  -0.087  -0.009   0.019   0.037   0.038   0.041   0.065
 35 A'   13 A"   36 A'   37 A'   38 A'   39 A'   14 A"   40 A'                 
  0.079   0.087   0.107   0.143   0.158   0.194   0.200   0.223
 15 A"   41 A'   42 A'   43 A'   44 A'   16 A"   45 A'   46 A'                 
  0.232   0.235   0.246   0.268   0.278   0.302   0.302   0.311
 47 A'   17 A"   48 A'   49 A'   18 A"   50 A'   19 A"   51 A'                 
  0.326   0.354   0.376   0.391   0.402   0.413   0.415   0.474
 52 A'   53 A'   20 A"   54 A'   21 A"   55 A'   56 A'   57 A'                 
  0.491   0.510   0.574   0.618   0.685   0.687   0.710   0.791
 22 A"   58 A'   59 A'   60 A'   23 A"   61 A'   24 A"   62 A'                 
  0.874   0.923   0.931   1.167   1.246   1.281   1.299   1.312
 63 A'   64 A'   65 A'   25 A"   66 A'   26 A"   27 A"   67 A'                 
  1.321   1.354   1.387   1.390   1.424   1.430   1.541   1.634
 68 A'   69 A'   28 A"   70 A'   71 A'   29 A"   30 A"   72 A'                 
  1.654   1.680   1.764   1.800   1.896   1.945   2.573   2.946
 73 A'   74 A'   75 A'   76 A'   77 A'   78 A'   31 A"   79 A'                 
  3.037   3.703   3.714   3.718   3.732   3.791   3.931   3.956
 80 A'   32 A"   33 A"   81 A'   82 A'   83 A'   34 A"   35 A"                 
  3.968   3.968   3.969   4.031   4.115   4.175   4.288   4.454
 36 A"   37 A"   84 A'   85 A'   86 A'   87 A'   88 A'   89 A'                 
  4.860   5.977   6.002   6.029   6.205   6.245   6.263   6.312
 90 A'   38 A"   91 A'   92 A'   39 A"   40 A"   93 A'   94 A'                 
  6.339   6.765   6.885  13.780  13.903  13.972  23.442  27.744
 95 A'   96 A'   97 A'   41 A"   98 A'   99 A'  100 A'  101 A'                 
 28.325  28.344  28.363  28.530  28.534  28.535  28.562  28.621
 42 A"  102 A'  103 A'   43 A"   44 A"  104 A'  105 A'  106 A'                 
 66.689  66.693 127.871 127.888 127.908 151.559 162.9771901.719
107 A'  108 A'   45 A"  109 A'  110 A'  111 A'  112 A'  113 A'                 
 --------------------------------------------------------------

          Ground-State Mulliken Net Atomic Charges

     Atom                 Charge (a.u.)
  ----------------------------------------
      1 C                    -0.005602
      2 P                     0.161645
      3 I                    -0.116281
      4 F                    -0.035668
      5 F                    -0.004095
  ----------------------------------------
  Sum of atomic charges =     0.000000

 -----------------------------------------------------------------
                    Cartesian Multipole Moments
 -----------------------------------------------------------------
    Charge (ESU x 10^10)
                 0.0000
    Dipole Moment (Debye)
         X       0.1737      Y       0.3931      Z       0.0000
       Tot       0.4298
    Quadrupole Moments (Debye-Ang)
        XX     -57.2910     XY       1.2453     YY     -57.5676
        XZ       0.0000     YZ      -0.0000     ZZ     -57.3994
    Octopole Moments (Debye-Ang^2)
       XXX     -62.3940    XXY      -5.7322    XYY     -18.3494
       YYY      -6.6754    XXZ       0.0000    XYZ      -0.0000
       YYZ      -0.0000    XZZ     -14.3246    YZZ      -3.1902
       ZZZ       0.0000
    Hexadecapole Moments (Debye-Ang^3)
      XXXX    -986.9628   XXXY     -12.4239   XXYY    -199.1752
      XYYY     -18.4171   YYYY    -239.7924   XXXZ       0.0000
      XXYZ       0.0000   XYYZ      -0.0000   YYYZ      -0.0000
      XXZZ    -171.4402   XYZZ      -8.4272   YYZZ     -52.5519
      XZZZ       0.0000   YZZZ      -0.0000   ZZZZ     -75.6973
 -----------------------------------------------------------------
Archival summary:
1\1\TWL02\OPT\ProcedureUnspecified\BasisUnspecified\1121\taweetha\MonNov2616:11:502018MonNov2616:11:502018\0\\#,OPT,ProcedureUnspecified,BasisUnspecified,\\0,1\I\P,1,2.48519\C,2,1.69554,1,100.683\F,3,1.31373,2,130.939,1,-0,0\F,3,1.32767,2,119.669,1,-180,0\\\@

 Total job time:  58.22s(wall), 211.45s(cpu) 
 Mon Nov 26 16:11:50 2018

        *************************************************************
        *                                                           *
        *  Thank you very much for using Q-Chem.  Have a nice day.  *
        *                                                           *
        *************************************************************


 
User input: 2 of 2 
 
Q-Chem Developer Version!
                  Welcome to Q-Chem
     A Quantum Leap Into The Future Of Chemistry


 Q-Chem 5.1, Q-Chem, Inc., Pleasanton, CA (2018)

 Yihan Shao,  Zhengting Gan,  E. Epifanovsky,  A. T. B. Gilbert,  M. Wormit,  
 J. Kussmann,  A. W. Lange,  A. Behn,  Jia Deng,  Xintian Feng,  D. Ghosh,  
 M. Goldey,  P. R. Horn,  L. D. Jacobson,  I. Kaliman,  T. Kus,  A. Landau,  
 Jie Liu,  E. I. Proynov,  R. M. Richard,  R. P. Steele,  E. J. Sundstrom,  
 H. L. Woodcock III,  P. M. Zimmerman,  D. Zuev,  B. Albrecht,  E. Alguire,  
 S. A. Baeppler,  D. Barton,  Z. Benda,  Y. A. Bernard,  E. J. Berquist,  
 K. B. Bravaya,  H. Burton,  D. Casanova,  Chun-Min Chang,  Yunqing Chen,  
 A. Chien,  K. D. Closser,  M. P. Coons,  S. Coriani,  S. Dasgupta,  
 A. L. Dempwolff,  M. Diedenhofen,  Hainam Do,  R. G. Edgar,  Po-Tung Fang,  
 S. Faraji,  S. Fatehi,  Qingguo Feng,  K. D. Fenk,  J. Fosso-Tande,  
 Qinghui Ge,  A. Ghysels,  G. Gidofalvi,  J. Gomes,  J. Gonthier,  A. Gunina,  
 D. Hait,  M. W. D. Hanson-Heine,  P. H. P. Harbach,  A. W. Hauser,  
 J. E. Herr,  E. G. Hohenstein,  Z. C. Holden,  Kerwin Hui,  B. C. Huynh,  
 T.-C. Jagau,  Hyunjun Ji,  B. Kaduk,  K. Khistyaev,  Jaehoon Kim,  
 P. Klunzinger,  K. Koh,  D. Kosenkov,  L. Koulias,  T. Kowalczyk,  
 C. M. Krauter,  A. Kunitsa,  Ka Un Lao,  A. Laurent,  K. V. Lawler,  
 Joonho Lee,  D. Lefrancois,  S. Lehtola,  D. S. Levine,  Yi-Pei Li,  
 You-Sheng Lin,  Fenglai Liu,  E. Livshits,  A. Luenser,  P. Manohar,  
 E. Mansoor,  S. F. Manzer,  Shan-Ping Mao,  Yuezhi Mao,  N. Mardirossian,  
 A. V. Marenich,  T. Markovich,  L. A. Martinez-Martinez,  S. A. Maurer,  
 N. J. Mayhall,  S. C. McKenzie,  J.-M. Mewes,  A. F. Morrison,  
 J. W. Mullinax,  K. Nanda,  T. S. Nguyen-Beck,  R. Olivares-Amaya,  
 J. A. Parkhill,  T. M. Perrine,  F. Plasser,  P. Pokhilko,  S. Prager,  
 A. Prociuk,  E. Ramos,  D. R. Rehn,  F. Rob,  M. Schneider,  N. Sergueev,  
 S. M. Sharada,  S. Sharma,  D. W. Small,  T. Stauch,  T. Stein,  
 Yu-Chuan Su,  A. J. W. Thom,  A. Tkatchenko,  T. Tsuchimochi,  N. M. Tubman,  
 L. Vogt,  M. L. Vidal,  O. Vydrov,  M. A. Watson,  J. Wenzel,  
 M. de Wergifosse,  T. A. Wesolowski,  A. White,  J. Witte,  A. Yamada,  
 Jun Yang,  K. Yao,  S. Yeganeh,  S. R. Yost,  Zhi-Qiang You,  A. Zech,  
 Igor Ying Zhang,  Xing Zhang,  Yan Zhao,  Ying Zhu,  B. R. Brooks,  
 G. K. L. Chan,  C. J. Cramer,  M. S. Gordon,  W. J. Hehre,  A. Klamt,  
 M. W. Schmidt,  C. D. Sherrill,  D. G. Truhlar,  A. Aspuru-Guzik,  R. Baer,  
 A. T. Bell,  N. A. Besley,  Jeng-Da Chai,  A. E. DePrince, III,  
 R. A. DiStasio Jr.,  A. Dreuw,  B. D. Dunietz,  T. R. Furlani,  
 Chao-Ping Hsu,  Yousung Jung,  Jing Kong,  D. S. Lambrecht,  WanZhen Liang,  
 C. Ochsenfeld,  V. A. Rassolov,  L. V. Slipchenko,  J. E. Subotnik,  
 T. Van Voorhis,  J. M. Herbert,  A. I. Krylov,  P. M. W. Gill,  M. Head-Gordon

 Contributors to earlier versions of Q-Chem not listed above: 
 R. D. Adamson,  B. Austin,  J. Baker,  G. J. O. Beran,  K. Brandhorst,  
 S. T. Brown,  E. F. C. Byrd,  A. K. Chakraborty,  C.-L. Cheng,  
 Siu Hung Chien,  D. M. Chipman,  D. L. Crittenden,  H. Dachsel,  
 R. J. Doerksen,  A. D. Dutoi,  L. Fusti-Molnar,  W. A. Goddard III,  
 A. Golubeva-Zadorozhnaya,  S. R. Gwaltney,  G. Hawkins,  A. Heyden,  
 S. Hirata,  G. Kedziora,  F. J. Keil,  C. Kelley,  Jihan Kim,  R. A. King,  
 R. Z. Khaliullin,  P. P. Korambath,  W. Kurlancheek,  A. M. Lee,  M. S. Lee,  
 S. V. Levchenko,  Ching Yeh Lin,  D. Liotard,  R. C. Lochan,  I. Lotan,  
 P. E. Maslen,  N. Nair,  D. P. O'Neill,  D. Neuhauser,  E. Neuscamman,  
 C. M. Oana,  R. Olson,  B. Peters,  R. Peverati,  P. A. Pieniazek,  
 Y. M. Rhee,  J. Ritchie,  M. A. Rohrdanz,  E. Rosta,  N. J. Russ,  
 H. F. Schaefer III,  N. E. Schultz,  N. Shenvi,  A. C. Simmonett,  A. Sodt,  
 D. Stuck,  K. S. Thanthiriwatte,  V. Vanovschi,  Tao Wang,  A. Warshel,  
 C. F. Williams,  Q. Wu,  X. Xu,  W. Zhang

 Please cite Q-Chem as follows:
 Y. Shao et al., Mol. Phys. 113, 184-215 (2015)
 DOI: 10.1080/00268976.2014.952696

 Q-Chem 5.1.2 for Intel X86 EM64T Linux

 Parts of Q-Chem use Armadillo 8.300.2 (Tropical Shenanigans).
 http://arma.sourceforge.net/

 Q-Chem begins on Mon Nov 26 16:11:50 2018  

Host: 
0

     Scratch files written to /scratch/taweetham/qchem50980//
The previous job contains 0 fragments, simply inherited here
Input Ideriv = 2
Curr. Ideriv = -1
Max.  Ideriv = 2

Checking the input file for inconsistencies... 	...done.

--------------------------------------------------------------
User input:
--------------------------------------------------------------

$molecule
read
$end

$rem
   job_type 	frequency
   basis 	6-311++g**
   method	b3lyp	
$end


--------------------------------------------------------------
 ----------------------------------------------------------------
             Standard Nuclear Orientation (Angstroms)
    I     Atom           X                Y                Z
 ----------------------------------------------------------------
    1      C       1.9479745903    -0.1334091620    -0.0000000000
    2      P       0.8435093127     1.1530583626     0.0000000000
    3      I      -1.3095144306    -0.0881724265    -0.0000000000
    4      F       3.2513479251     0.1194107499     0.0000000000
    5      F       1.7557384736    -1.4329976236    -0.0000000000
 ----------------------------------------------------------------
 Molecular Point Group                 Cs    NOp =  2
 Largest Abelian Subgroup              Cs    NOp =  2
 Nuclear Repulsion Energy =   496.1943564027 hartrees
 There are       46 alpha and       46 beta electrons
 Requested basis set is 6-311++G(d,p)
 There are 55 shells and 158 basis functions

 Total QAlloc Memory Limit   2000 MB
 Mega-Array Size       188 MB
 MEM_STATIC part       192 MB

                       Distance Matrix (Angstroms)
             C (  1)   P (  2)   I (  3)   F (  4)
   P (  2)  1.695536
   I (  3)  3.257803  2.485189
   F (  4)  1.327667  2.620327  4.565584
   F (  5)  1.313729  2.742234  3.347287  2.155648

 A cutoff of  1.0D-11 yielded   1238 shell pairs
 There are     10750 function pairs (     11997 Cartesian)

 -------------------------------------------------------
 OpenMP Integral Computing Module                       
 Release: version 1.0, May 2013, Q-Chem Inc. Pittsburgh 
 -------------------------------------------------------
 Integral Job Info:
 Integral job number is                      11
 Integral operator is                         1
 short-range coefficients                     0
 long-range coefficients              100000000
 Omega coefficients                           0
 if combine SR and LR in K                    0
 Integral screening is                        0
 Integral computing path is                   2
 max size of driver memory is            800000
 size of driver memory is                593474
 size of scratch memory is             11861008
 max col of scratch BK array               1296
 max len of scratch array in speh3          155
 max len of scratch index in speh4           18
 max int batch size is                      520
 min int batch size is                       52
 fixed nKL is                                52
 max L of basis functions is                  2
 order of int derivative is                   0
 number of shells is                         55
 number of basis is                         167
 number of cartesian basis is               167
 number of contracted shell pairs          1238
 number of primitive shell pairs           2903
 maxK2 (contraction) of shell pair           36
 max number of K2 of shell pair               1
 max number of CS2 of shell pair            126
 max number of PS2 of shell pair            234
 mem total for path MDJ                  522442
 -------------------------------------------------------
 Smallest overlap matrix eigenvalue = 9.42E-04
 Guess from superposition of atomic densities
 Warning:  Energy on first SCF cycle will be non-variational
 SAD guess density has 92.000000 electrons

 -----------------------------------------------------------------------
  General SCF calculation program by
  Eric Jon Sundstrom, Paul Horn, Yuezhi Mao, Dmitri Zuev, Alec White,
  David Stuck, Shaama M.S., Shane Yost, Joonho Lee, David Small,
  Daniel Levine, Susi Lehtola, Hugh Burton, Evgeny Epifanovsky
 -----------------------------------------------------------------------
 Exchange:     0.2000 Hartree-Fock + 0.0800 Slater + 0.7200 B88
 Correlation:  0.1900 VWN1RPA + 0.8100 LYP
 Using SG-1 standard quadrature grid
 using 4 threads for integral computing
 -------------------------------------------------------
 OpenMP Integral computing Module                
 Release: version 2.0, May 2017, Q-Chem Inc. Pleasanton 
 -------------------------------------------------------
 -------------------------------------------------------
 OpenMP BLAS3 based DFT computing Module                
 Release: version 1.0, May 2013, Q-Chem Inc. Pittsburgh 
 -------------------------------------------------------
 A restricted SCF calculation will be
 performed using DIIS
 SCF converges when DIIS error is below 1.0e-08
 ---------------------------------------
  Cycle       Energy         DIIS error
 ---------------------------------------
    1   -7499.3428835889      4.17e-02  
    2   -7498.7075972399      3.92e-03  
    3   -7498.6460721701      6.31e-03  
    4   -7498.7368794366      9.83e-04  
    5   -7498.7389740529      6.02e-04  
    6   -7498.7401610743      1.03e-04  
    7   -7498.7401795476      3.33e-05  
    8   -7498.7401821689      1.04e-05  
    9   -7498.7401825217      2.69e-06  
   10   -7498.7401825343      1.07e-06  
   11   -7498.7401825372      2.86e-07  
   12   -7498.7401825374      4.82e-08  
   13   -7498.7401825374      1.35e-08  
   14   -7498.7401825374      1.20e-09  Convergence criterion met
 ---------------------------------------
 SCF time:   CPU 22.37s  wall 7.00s 
 SCF   energy in the final basis set =    -7498.7401825374
 Total energy in the final basis set =    -7498.7401825374

 --------------------------------------------------------------
             Orbital Energies (a.u.) and Symmetries
 --------------------------------------------------------------

 Alpha MOs, Restricted
 -- Occupied --                  
******* -176.31 -165.72 -165.72 -165.72  -77.11  -35.81  -31.30
  1 A'    2 A'    3 A'    1 A"    4 A'    5 A'    6 A'    7 A'                 
-31.298 -31.297 -24.759 -24.756 -22.954 -22.952 -22.952 -22.948
  2 A"    8 A'    9 A'   10 A'   11 A'    3 A"   12 A'   13 A'                 
-22.948 -10.389  -6.603  -6.359  -4.771  -4.765  -4.761  -4.760
  4 A"   14 A'   15 A'   16 A'   17 A'   18 A'   19 A'    5 A"                 
 -4.757  -4.757  -2.037  -2.033  -2.033  -2.021  -2.020  -1.335
  6 A"   20 A'   21 A'    7 A"   22 A'   23 A'    8 A"   24 A'                 
 -1.273  -0.774  -0.688  -0.637  -0.615  -0.564  -0.521  -0.488
 25 A'   26 A'   27 A'   28 A'   29 A'    9 A"   30 A'   10 A"                 
 -0.471  -0.419  -0.335  -0.318  -0.282  -0.261
 31 A'   32 A'   33 A'   11 A"   34 A'   12 A"                                 
 -- Virtual --                   
 -0.095  -0.087  -0.009   0.019   0.037   0.038   0.041   0.065
 35 A'   13 A"   36 A'   37 A'   38 A'   39 A'   14 A"   40 A'                 
  0.079   0.087   0.107   0.143   0.158   0.194   0.200   0.223
 15 A"   41 A'   42 A'   43 A'   44 A'   16 A"   45 A'   46 A'                 
  0.232   0.235   0.246   0.268   0.278   0.302   0.302   0.311
 47 A'   17 A"   48 A'   49 A'   18 A"   50 A'   19 A"   51 A'                 
  0.326   0.354   0.376   0.391   0.402   0.413   0.415   0.474
 52 A'   53 A'   20 A"   54 A'   21 A"   55 A'   56 A'   57 A'                 
  0.491   0.510   0.574   0.618   0.685   0.687   0.710   0.791
 22 A"   58 A'   59 A'   60 A'   23 A"   61 A'   24 A"   62 A'                 
  0.874   0.923   0.931   1.167   1.246   1.282   1.299   1.312
 63 A'   64 A'   65 A'   25 A"   66 A'   26 A"   27 A"   67 A'                 
  1.321   1.354   1.387   1.390   1.424   1.430   1.541   1.634
 68 A'   69 A'   28 A"   70 A'   71 A'   29 A"   30 A"   72 A'                 
  1.654   1.680   1.764   1.800   1.896   1.945   2.573   2.946
 73 A'   74 A'   75 A'   76 A'   77 A'   78 A'   31 A"   79 A'                 
  3.037   3.703   3.714   3.718   3.732   3.791   3.931   3.956
 80 A'   32 A"   33 A"   81 A'   82 A'   83 A'   34 A"   35 A"                 
  3.968   3.968   3.969   4.031   4.115   4.175   4.288   4.454
 36 A"   37 A"   84 A'   85 A'   86 A'   87 A'   88 A'   89 A'                 
  4.860   5.977   6.002   6.029   6.205   6.245   6.263   6.312
 90 A'   38 A"   91 A'   92 A'   39 A"   40 A"   93 A'   94 A'                 
  6.339   6.765   6.885  13.780  13.903  13.972  23.442  27.744
 95 A'   96 A'   97 A'   41 A"   98 A'   99 A'  100 A'  101 A'                 
 28.325  28.344  28.363  28.530  28.534  28.535  28.562  28.621
 42 A"  102 A'  103 A'   43 A"   44 A"  104 A'  105 A'  106 A'                 
 66.689  66.693 127.871 127.888 127.908 151.559 162.9771901.719
107 A'  108 A'   45 A"  109 A'  110 A'  111 A'  112 A'  113 A'                 

 Beta MOs, Restricted
 -- Occupied --                  
******* -176.31 -165.72 -165.72 -165.72  -77.11  -35.81  -31.30
  1 A'    2 A'    3 A'    1 A"    4 A'    5 A'    6 A'    7 A'                 
-31.298 -31.297 -24.759 -24.756 -22.954 -22.952 -22.952 -22.948
  2 A"    8 A'    9 A'   10 A'   11 A'    3 A"   12 A'   13 A'                 
-22.948 -10.389  -6.603  -6.359  -4.771  -4.765  -4.761  -4.760
  4 A"   14 A'   15 A'   16 A'   17 A'   18 A'   19 A'    5 A"                 
 -4.757  -4.757  -2.037  -2.033  -2.033  -2.021  -2.020  -1.335
  6 A"   20 A'   21 A'    7 A"   22 A'   23 A'    8 A"   24 A'                 
 -1.273  -0.774  -0.688  -0.637  -0.615  -0.564  -0.521  -0.488
 25 A'   26 A'   27 A'   28 A'   29 A'    9 A"   30 A'   10 A"                 
 -0.471  -0.419  -0.335  -0.318  -0.282  -0.261
 31 A'   32 A'   33 A'   11 A"   34 A'   12 A"                                 
 -- Virtual --                   
 -0.095  -0.087  -0.009   0.019   0.037   0.038   0.041   0.065
 35 A'   13 A"   36 A'   37 A'   38 A'   39 A'   14 A"   40 A'                 
  0.079   0.087   0.107   0.143   0.158   0.194   0.200   0.223
 15 A"   41 A'   42 A'   43 A'   44 A'   16 A"   45 A'   46 A'                 
  0.232   0.235   0.246   0.268   0.278   0.302   0.302   0.311
 47 A'   17 A"   48 A'   49 A'   18 A"   50 A'   19 A"   51 A'                 
  0.326   0.354   0.376   0.391   0.402   0.413   0.415   0.474
 52 A'   53 A'   20 A"   54 A'   21 A"   55 A'   56 A'   57 A'                 
  0.491   0.510   0.574   0.618   0.685   0.687   0.710   0.791
 22 A"   58 A'   59 A'   60 A'   23 A"   61 A'   24 A"   62 A'                 
  0.874   0.923   0.931   1.167   1.246   1.282   1.299   1.312
 63 A'   64 A'   65 A'   25 A"   66 A'   26 A"   27 A"   67 A'                 
  1.321   1.354   1.387   1.390   1.424   1.430   1.541   1.634
 68 A'   69 A'   28 A"   70 A'   71 A'   29 A"   30 A"   72 A'                 
  1.654   1.680   1.764   1.800   1.896   1.945   2.573   2.946
 73 A'   74 A'   75 A'   76 A'   77 A'   78 A'   31 A"   79 A'                 
  3.037   3.703   3.714   3.718   3.732   3.791   3.931   3.956
 80 A'   32 A"   33 A"   81 A'   82 A'   83 A'   34 A"   35 A"                 
  3.968   3.968   3.969   4.031   4.115   4.175   4.288   4.454
 36 A"   37 A"   84 A'   85 A'   86 A'   87 A'   88 A'   89 A'                 
  4.860   5.977   6.002   6.029   6.205   6.245   6.263   6.312
 90 A'   38 A"   91 A'   92 A'   39 A"   40 A"   93 A'   94 A'                 
  6.339   6.765   6.885  13.780  13.903  13.972  23.442  27.744
 95 A'   96 A'   97 A'   41 A"   98 A'   99 A'  100 A'  101 A'                 
 28.325  28.344  28.363  28.530  28.534  28.535  28.562  28.621
 42 A"  102 A'  103 A'   43 A"   44 A"  104 A'  105 A'  106 A'                 
 66.689  66.693 127.871 127.888 127.908 151.559 162.9771901.719
107 A'  108 A'   45 A"  109 A'  110 A'  111 A'  112 A'  113 A'                 
 --------------------------------------------------------------

          Ground-State Mulliken Net Atomic Charges

     Atom                 Charge (a.u.)
  ----------------------------------------
      1 C                    -0.005310
      2 P                     0.161314
      3 I                    -0.116190
      4 F                    -0.035750
      5 F                    -0.004063
  ----------------------------------------
  Sum of atomic charges =     0.000000

 -----------------------------------------------------------------
                    Cartesian Multipole Moments
 -----------------------------------------------------------------
    Charge (ESU x 10^10)
                 0.0000
    Dipole Moment (Debye)
         X       0.1845      Y       0.3882      Z       0.0000
       Tot       0.4298
    Quadrupole Moments (Debye-Ang)
        XX     -57.2751     XY       1.1962     YY     -57.5915
        XZ       0.0000     YZ       0.0000     ZZ     -57.3999
    Octopole Moments (Debye-Ang^2)
       XXX     -40.7708    XXY      -8.4943    XYY     -10.6957
       YYY     -14.6894    XXZ       0.0000    XYZ      -0.0000
       YYZ       0.0000    XZZ      -7.0367    YZZ      -5.9522
       ZZZ       0.0000
    Hexadecapole Moments (Debye-Ang^3)
      XXXX    -961.1536   XXXY      -2.4826   XXYY    -196.5450
      XYYY     -10.1421   YYYY    -240.5468   XXXZ       0.0000
      XXYZ       0.0000   XYYZ       0.0000   YYYZ       0.0000
      XXZZ    -169.0498   XYZZ      -5.3374   YYZZ     -52.6740
      XZZZ       0.0000   YZZZ       0.0000   ZZZZ     -75.6989
 -----------------------------------------------------------------
 Calculating MO derivatives via CPSCF
 D1JvT checksum  = 200220 14634.7244869174
 D1KAT checksum  = 469200 787.4750759297
   1         3          15      0.132612    0.042095
   2         3          15      0.016987    0.005895
   3         3          15      0.002120    0.000744
   4         3          15      0.000216    0.000085
   5        16           2      0.000016    0.000010
   6        18           0      0.000000    0.000000    Roots Converged
 Time for AOints: 6.6 s (CPU) 1.7 s (wall)
 ------------------------------------------------------------------------------
                     AOints        : Timing summary (seconds)
 ------------------------------------------------------------------------------
     job step          cpu (% of tot)      sys (% of tot)     wall (% of tot)
 ------------------------------------------------------------------------------
  cpscf_lag         0.3433E+02 (34.2)   0.4000E-05 (22.2)   0.8897E+01 (33.7)
  iterzp            0.5933E+02 (59.1)   0.1300E-04 (72.2)   0.1572E+02 (59.5)
  make_fx           0.0000E+00 ( 0.0)   0.0000E+00 ( 0.0)   0.0000E+00 ( 0.0)
  AOints            0.6620E+01 ( 6.6)   0.0000E+00 ( 0.0)   0.1681E+01 ( 6.4)
 ------------------------------------------------------------------------------
   Grand Totals     0.1004E+03          0.1800E-04          0.2643E+02
 ------------------------------------------------------------------------------
 Calculating analytic Hessian of the SCF energy
 Polarizability Matrix (a.u.)
            1           2           3
    1 -98.1663701  -4.4626335   0.0000000
    2  -4.4626335 -62.6119418   0.0000000
    3   0.0000000   0.0000000 -44.6014888

 Direct stationary perturbation theory relativistic correction:

 rels  =      97.511074255606
 relv  =    -323.263387171253
 rel2e =      42.059137973891
 E_rel =    -183.693174941756

 Hessian of the SCF Energy
            1           2           3           4           5           6
    1   0.5214680  -0.0848559   0.0000000  -0.1205316   0.1067455  -0.0000000
    2  -0.0848559   0.5949492  -0.0000000   0.1307932  -0.1801057   0.0000000
    3   0.0000000  -0.0000000   0.1038102  -0.0000000  -0.0000000  -0.0303620
    4  -0.1205316   0.1307932  -0.0000000   0.2279730  -0.0909330   0.0000000
    5   0.1067455  -0.1801057  -0.0000000  -0.0909330   0.2454792  -0.0000000
    6  -0.0000000   0.0000000  -0.0303620   0.0000000  -0.0000000   0.0132359
    7  -0.0097050  -0.0127446   0.0000000  -0.0737371  -0.0315707  -0.0000000
    8   0.0058235   0.0005514   0.0000000  -0.0482609  -0.0354562  -0.0000000
    9   0.0000000  -0.0000000  -0.0013755  -0.0000000   0.0000000  -0.0028080
   10  -0.3219981  -0.0246310   0.0000000  -0.0377513   0.0034083   0.0000000
   11  -0.0095830  -0.0709950   0.0000000   0.0119049   0.0116700   0.0000000
   12   0.0000000   0.0000000  -0.0347901   0.0000000  -0.0000000   0.0048516
   13  -0.0692333  -0.0085617  -0.0000000   0.0040470   0.0123500   0.0000000
   14  -0.0181301  -0.3444000  -0.0000000  -0.0035043  -0.0415873   0.0000000
   15  -0.0000000  -0.0000000  -0.0372826  -0.0000000   0.0000000   0.0150825
            7           8           9          10          11          12
    1  -0.0097050   0.0058235   0.0000000  -0.3219981  -0.0095830   0.0000000
    2  -0.0127446   0.0005514  -0.0000000  -0.0246310  -0.0709950   0.0000000
    3   0.0000000   0.0000000  -0.0013755   0.0000000   0.0000000  -0.0347901
    4  -0.0737371  -0.0482609  -0.0000000  -0.0377513   0.0119049   0.0000000
    5  -0.0315707  -0.0354562   0.0000000   0.0034083   0.0116700  -0.0000000
    6  -0.0000000  -0.0000000  -0.0028080   0.0000000   0.0000000   0.0048516
    7   0.0914963   0.0375430   0.0000000  -0.0042106   0.0019236  -0.0000000
    8   0.0375430   0.0317911   0.0000000   0.0010029  -0.0011825   0.0000000
    9   0.0000000   0.0000000   0.0029085   0.0000000   0.0000000   0.0045300
   10  -0.0042106   0.0010029   0.0000000   0.3886631   0.0618587  -0.0000000
   11   0.0019236  -0.0011825   0.0000000   0.0618587   0.0909211  -0.0000000
   12  -0.0000000   0.0000000   0.0045300  -0.0000000  -0.0000000   0.0169687
   13  -0.0038436   0.0038915  -0.0000000  -0.0247031  -0.0661043  -0.0000000
   14   0.0048487   0.0042963  -0.0000000  -0.0416388  -0.0304136   0.0000000
   15  -0.0000000  -0.0000000  -0.0032550  -0.0000000   0.0000000   0.0084398
           13          14          15
    1  -0.0692333  -0.0181301  -0.0000000
    2  -0.0085617  -0.3444000  -0.0000000
    3  -0.0000000  -0.0000000  -0.0372826
    4   0.0040470  -0.0035043  -0.0000000
    5   0.0123500  -0.0415873   0.0000000
    6   0.0000000   0.0000000   0.0150825
    7  -0.0038436   0.0048487  -0.0000000
    8   0.0038915   0.0042963  -0.0000000
    9  -0.0000000  -0.0000000  -0.0032550
   10  -0.0247031  -0.0416388  -0.0000000
   11  -0.0661043  -0.0304136   0.0000000
   12  -0.0000000   0.0000000   0.0084398
   13   0.0937330   0.0584245   0.0000000
   14   0.0584245   0.4121047   0.0000000
   15   0.0000000   0.0000000   0.0170154
 Gradient time:  CPU 159.96 s  wall 42.09 s
 **********************************************************************
 **                                                                  **
 **                       VIBRATIONAL ANALYSIS                       **
 **                       --------------------                       **
 **                                                                  **
 **        VIBRATIONAL FREQUENCIES (CM**-1) AND NORMAL MODES         **
 **     FORCE CONSTANTS (mDYN/ANGSTROM) AND REDUCED MASSES (AMU)     **
 **                  INFRARED INTENSITIES (KM/MOL)                   **
 **                                                                  **
 **********************************************************************


 Mode:                 1                      2                      3
 Frequency:       127.93                 129.82                 263.41
 Force Cnst:      0.2358                 0.2175                 0.9700
 Red. Mass:      24.4493                21.9006                23.7269
 IR Active:          YES                    YES                    YES
 IR Intens:        0.776                  0.198                  5.326
 Raman Active:       YES                    YES                    YES
               X      Y      Z        X      Y      Z        X      Y      Z
 C          0.307 -0.146 -0.000   -0.000  0.000 -0.079    0.407  0.260 -0.000
 P          0.081 -0.339 -0.000   -0.000  0.000 -0.428    0.323  0.260 -0.000
 I         -0.194  0.083  0.000    0.000 -0.000  0.083   -0.179 -0.088  0.000
 F          0.239  0.293  0.000   -0.000 -0.000  0.722    0.537 -0.355  0.000
 F          0.731 -0.204 -0.000   -0.000  0.000 -0.531   -0.122  0.356 -0.000
 TransDip  -0.022 -0.018 -0.000    0.000  0.000 -0.014    0.069  0.025 -0.000

 Mode:                 4                      5                      6
 Frequency:       427.10                 481.50                 520.68
 Force Cnst:      2.6035                 2.9818                 2.0496
 Red. Mass:      24.2239                21.8288                12.8316
 IR Active:          YES                    YES                    YES
 IR Intens:       22.536                 10.963                  0.033
 Raman Active:       YES                    YES                    YES
               X      Y      Z        X      Y      Z        X      Y      Z
 C         -0.296 -0.269  0.000   -0.152  0.041  0.000    0.000  0.000  0.950
 P          0.556  0.396  0.000   -0.311  0.392 -0.000    0.000 -0.000 -0.110
 I         -0.063 -0.056 -0.000    0.008  0.003 -0.000   -0.000  0.000 -0.001
 F         -0.421  0.240 -0.000   -0.072 -0.562 -0.000    0.000  0.000 -0.199
 F          0.121 -0.343  0.000    0.624 -0.122 -0.000   -0.000  0.000 -0.216
 TransDip   0.138  0.064  0.000   -0.075  0.075 -0.000    0.000 -0.000 -0.006

 Mode:                 7                      8                      9
 Frequency:       731.24                1199.12                1336.40
 Force Cnst:      6.3155                11.4462                13.8764
 Red. Mass:      20.0463                13.5110                13.1873
 IR Active:          YES                    YES                    YES
 IR Intens:       13.991                244.712                493.164
 Raman Active:       YES                    YES                    YES
               X      Y      Z        X      Y      Z        X      Y      Z
 C         -0.206  0.222 -0.000    0.779  0.423  0.000   -0.460  0.807 -0.000
 P          0.239 -0.290  0.000   -0.017  0.011 -0.000    0.089 -0.102 -0.000
 I         -0.002  0.001  0.000   -0.002  0.000  0.000   -0.001 -0.001  0.000
 F         -0.504 -0.277  0.000   -0.391 -0.054  0.000    0.151 -0.029  0.000
 F          0.261  0.606  0.000   -0.062 -0.234 -0.000    0.004 -0.310 -0.000
 TransDip   0.092 -0.076  0.000    0.472  0.169 -0.000   -0.538  0.465 -0.000

 STANDARD THERMODYNAMIC QUANTITIES AT   298.15 K  AND     1.00 ATM

   This Molecule has  0 Imaginary Frequencies
   Zero point vibrational energy:        7.458 kcal/mol

   Atom    1 Element C  Has Mass   12.00000
   Atom    2 Element P  Has Mass   30.97376
   Atom    3 Element I  Has Mass  126.90440
   Atom    4 Element F  Has Mass   18.99840
   Atom    5 Element F  Has Mass   18.99840
   Molecular Mass:   207.874960 amu
   Principal axes and moments of inertia in amu*Bohr^2:
                             1           2           3
    Eigenvalues --      291.55163  1936.80924  2228.36087
          X               1.00000    -0.00223    -0.00000
          Y               0.00223     1.00000    -0.00000
          Z               0.00000     0.00000     1.00000
   Rotational Symmetry Number is   1
   The Molecule is an Asymmetric Top
   Translational Enthalpy:        0.889 kcal/mol
   Rotational Enthalpy:           0.889 kcal/mol
   Vibrational Enthalpy:          9.145 kcal/mol
   gas constant (RT):             0.592 kcal/mol
   Translational Entropy:        41.899  cal/mol.K
   Rotational Entropy:           28.622  cal/mol.K
   Vibrational Entropy:          10.083  cal/mol.K

   Total Enthalpy:               11.515 kcal/mol
   Total Entropy:                80.604  cal/mol.K
Archival summary:
1\1\TWL02\FREQ\ProcedureUnspecified\BasisUnspecified\1121\taweetha\MonNov2616:12:392018MonNov2616:12:392018\0\\#,FREQ,ProcedureUnspecified,BasisUnspecified,\\0,1\I\P,1,2.48519\C,2,1.69554,1,100.683\F,3,1.31373,2,130.939,1,0,0\F,3,1.32767,2,119.669,1,180,0\\\@

 Total job time:  48.79s(wall), 182.46s(cpu) 
 Mon Nov 26 16:12:39 2018

        *************************************************************
        *                                                           *
        *  Thank you very much for using Q-Chem.  Have a nice day.  *
        *                                                           *
        *************************************************************
