# Supplementary material for: Geometric and energetic data from ab initio calculations of haloethene, haloimine, halomethylenephosphine, haloiminophosphine, halodiazene, halodiphosphene and halocyclopropane
Source: Data Brief. 2019 Nov 2;27:104738. doi: 10.1016/j.dib.2019.104738 (PMC6861602; doi:10.1016/j.dib.2019.104738)
Supplement: Multimedia component 5 [file mmc5.zip › CP/B3LYP/FHCPBrE.out]

Q-Chem Developer Version!
                  Welcome to Q-Chem
     A Quantum Leap Into The Future Of Chemistry


 Q-Chem 5.1, Q-Chem, Inc., Pleasanton, CA (2018)

 Yihan Shao,  Zhengting Gan,  E. Epifanovsky,  A. T. B. Gilbert,  M. Wormit,  
 J. Kussmann,  A. W. Lange,  A. Behn,  Jia Deng,  Xintian Feng,  D. Ghosh,  
 M. Goldey,  P. R. Horn,  L. D. Jacobson,  I. Kaliman,  T. Kus,  A. Landau,  
 Jie Liu,  E. I. Proynov,  R. M. Richard,  R. P. Steele,  E. J. Sundstrom,  
 H. L. Woodcock III,  P. M. Zimmerman,  D. Zuev,  B. Albrecht,  E. Alguire,  
 S. A. Baeppler,  D. Barton,  Z. Benda,  Y. A. Bernard,  E. J. Berquist,  
 K. B. Bravaya,  H. Burton,  D. Casanova,  Chun-Min Chang,  Yunqing Chen,  
 A. Chien,  K. D. Closser,  M. P. Coons,  S. Coriani,  S. Dasgupta,  
 A. L. Dempwolff,  M. Diedenhofen,  Hainam Do,  R. G. Edgar,  Po-Tung Fang,  
 S. Faraji,  S. Fatehi,  Qingguo Feng,  K. D. Fenk,  J. Fosso-Tande,  
 Qinghui Ge,  A. Ghysels,  G. Gidofalvi,  J. Gomes,  J. Gonthier,  A. Gunina,  
 D. Hait,  M. W. D. Hanson-Heine,  P. H. P. Harbach,  A. W. Hauser,  
 J. E. Herr,  E. G. Hohenstein,  Z. C. Holden,  Kerwin Hui,  B. C. Huynh,  
 T.-C. Jagau,  Hyunjun Ji,  B. Kaduk,  K. Khistyaev,  Jaehoon Kim,  
 P. Klunzinger,  K. Koh,  D. Kosenkov,  L. Koulias,  T. Kowalczyk,  
 C. M. Krauter,  A. Kunitsa,  Ka Un Lao,  A. Laurent,  K. V. Lawler,  
 Joonho Lee,  D. Lefrancois,  S. Lehtola,  D. S. Levine,  Yi-Pei Li,  
 You-Sheng Lin,  Fenglai Liu,  E. Livshits,  A. Luenser,  P. Manohar,  
 E. Mansoor,  S. F. Manzer,  Shan-Ping Mao,  Yuezhi Mao,  N. Mardirossian,  
 A. V. Marenich,  T. Markovich,  L. A. Martinez-Martinez,  S. A. Maurer,  
 N. J. Mayhall,  S. C. McKenzie,  J.-M. Mewes,  A. F. Morrison,  
 J. W. Mullinax,  K. Nanda,  T. S. Nguyen-Beck,  R. Olivares-Amaya,  
 J. A. Parkhill,  T. M. Perrine,  F. Plasser,  P. Pokhilko,  S. Prager,  
 A. Prociuk,  E. Ramos,  D. R. Rehn,  F. Rob,  M. Schneider,  N. Sergueev,  
 S. M. Sharada,  S. Sharma,  D. W. Small,  T. Stauch,  T. Stein,  
 Yu-Chuan Su,  A. J. W. Thom,  A. Tkatchenko,  T. Tsuchimochi,  N. M. Tubman,  
 L. Vogt,  M. L. Vidal,  O. Vydrov,  M. A. Watson,  J. Wenzel,  
 M. de Wergifosse,  T. A. Wesolowski,  A. White,  J. Witte,  A. Yamada,  
 Jun Yang,  K. Yao,  S. Yeganeh,  S. R. Yost,  Zhi-Qiang You,  A. Zech,  
 Igor Ying Zhang,  Xing Zhang,  Yan Zhao,  Ying Zhu,  B. R. Brooks,  
 G. K. L. Chan,  C. J. Cramer,  M. S. Gordon,  W. J. Hehre,  A. Klamt,  
 M. W. Schmidt,  C. D. Sherrill,  D. G. Truhlar,  A. Aspuru-Guzik,  R. Baer,  
 A. T. Bell,  N. A. Besley,  Jeng-Da Chai,  A. E. DePrince, III,  
 R. A. DiStasio Jr.,  A. Dreuw,  B. D. Dunietz,  T. R. Furlani,  
 Chao-Ping Hsu,  Yousung Jung,  Jing Kong,  D. S. Lambrecht,  WanZhen Liang,  
 C. Ochsenfeld,  V. A. Rassolov,  L. V. Slipchenko,  J. E. Subotnik,  
 T. Van Voorhis,  J. M. Herbert,  A. I. Krylov,  P. M. W. Gill,  M. Head-Gordon

 Contributors to earlier versions of Q-Chem not listed above: 
 R. D. Adamson,  B. Austin,  J. Baker,  G. J. O. Beran,  K. Brandhorst,  
 S. T. Brown,  E. F. C. Byrd,  A. K. Chakraborty,  C.-L. Cheng,  
 Siu Hung Chien,  D. M. Chipman,  D. L. Crittenden,  H. Dachsel,  
 R. J. Doerksen,  A. D. Dutoi,  L. Fusti-Molnar,  W. A. Goddard III,  
 A. Golubeva-Zadorozhnaya,  S. R. Gwaltney,  G. Hawkins,  A. Heyden,  
 S. Hirata,  G. Kedziora,  F. J. Keil,  C. Kelley,  Jihan Kim,  R. A. King,  
 R. Z. Khaliullin,  P. P. Korambath,  W. Kurlancheek,  A. M. Lee,  M. S. Lee,  
 S. V. Levchenko,  Ching Yeh Lin,  D. Liotard,  R. C. Lochan,  I. Lotan,  
 P. E. Maslen,  N. Nair,  D. P. O'Neill,  D. Neuhauser,  E. Neuscamman,  
 C. M. Oana,  R. Olson,  B. Peters,  R. Peverati,  P. A. Pieniazek,  
 Y. M. Rhee,  J. Ritchie,  M. A. Rohrdanz,  E. Rosta,  N. J. Russ,  
 H. F. Schaefer III,  N. E. Schultz,  N. Shenvi,  A. C. Simmonett,  A. Sodt,  
 D. Stuck,  K. S. Thanthiriwatte,  V. Vanovschi,  Tao Wang,  A. Warshel,  
 C. F. Williams,  Q. Wu,  X. Xu,  W. Zhang

 Please cite Q-Chem as follows:
 Y. Shao et al., Mol. Phys. 113, 184-215 (2015)
 DOI: 10.1080/00268976.2014.952696

 Q-Chem 5.1.2 for Intel X86 EM64T Linux

 Parts of Q-Chem use Armadillo 8.300.2 (Tropical Shenanigans).
 http://arma.sourceforge.net/

 Q-Chem begins on Mon Nov 26 12:11:10 2018  

Host: 
0

     Scratch files written to /scratch/taweetham/qchem45130//
Input Ideriv = 2
Curr. Ideriv = -1
Max.  Ideriv = 2

Checking the input file for inconsistencies... 	...done.

--------------------------------------------------------------
User input:
--------------------------------------------------------------
$molecule
0 1
C 
P 1 1.5 
Br 2 PBr 1 120. 
H 1 PH 2 120.  3 180.0
F 1 PF 2 120.  3 0.0

PH=1.44
PF=1.54
PCl=2.03
PBr=2.5
PI=2.6
$end

$rem
   job_type	optimization
   basis	6-311++g**
   method	b3lyp
$end

--------------------------------------------------------------
 ----------------------------------------------------------------
             Standard Nuclear Orientation (Angstroms)
    I     Atom           X                Y                Z
 ----------------------------------------------------------------
    1      C       2.1253604536     0.1883173374     0.0000000000
    2      P       0.8652307584     1.0019961138     0.0000000000
    3      Br     -1.3593214724    -0.1387787860    -0.0000000000
    4      H       3.4067025386     0.8454036797     0.0000000000
    5      F       2.0487694332    -1.3497768780    -0.0000000000
 ----------------------------------------------------------------
 Molecular Point Group                 Cs    NOp =  2
 Largest Abelian Subgroup              Cs    NOp =  2
 Nuclear Repulsion Energy =   277.3787340584 hartrees
 There are       33 alpha and       33 beta electrons
 Requested basis set is 6-311++G(d,p)
 There are 49 shells and 129 basis functions

 Total QAlloc Memory Limit   2000 MB
 Mega-Array Size       188 MB
 MEM_STATIC part       192 MB
 A cutoff of  1.0D-11 yielded   1038 shell pairs
 There are      7548 function pairs (      8275 Cartesian)

 -------------------------------------------------------
 OpenMP Integral Computing Module                       
 Release: version 1.0, May 2013, Q-Chem Inc. Pittsburgh 
 -------------------------------------------------------
 Integral Job Info:
 Integral job number is                      11
 Integral operator is                         1
 short-range coefficients                     0
 long-range coefficients              100000000
 Omega coefficients                           0
 if combine SR and LR in K                    0
 Integral screening is                        0
 Integral computing path is                   2
 max size of driver memory is            800000
 size of driver memory is                593474
 size of scratch memory is             29623520
 max col of scratch BK array               1296
 max len of scratch array in speh3          155
 max len of scratch index in speh4           18
 max int batch size is                      520
 min int batch size is                       52
 fixed nKL is                                45
 max L of basis functions is                  2
 order of int derivative is                   0
 number of shells is                         49
 number of basis is                         135
 number of cartesian basis is               135
 number of contracted shell pairs          1038
 number of primitive shell pairs           2783
 maxK2 (contraction) of shell pair           36
 max number of K2 of shell pair               1
 max number of CS2 of shell pair            104
 max number of PS2 of shell pair            216
 mem total for path MDJ                  515062
 -------------------------------------------------------
 Smallest overlap matrix eigenvalue = 6.21E-04

 Scale SEOQF with 1.000000e-01/1.000000e-01/1.000000e-01

 Standard Electronic Orientation quadrupole field applied
 Nucleus-field energy     =     0.0000000078 hartrees
 Guess from superposition of atomic densities
 Warning:  Energy on first SCF cycle will be non-variational
 SAD guess density has 66.000000 electrons

 -----------------------------------------------------------------------
  General SCF calculation program by
  Eric Jon Sundstrom, Paul Horn, Yuezhi Mao, Dmitri Zuev, Alec White,
  David Stuck, Shaama M.S., Shane Yost, Joonho Lee, David Small,
  Daniel Levine, Susi Lehtola, Hugh Burton, Evgeny Epifanovsky
 -----------------------------------------------------------------------
 Exchange:     0.2000 Hartree-Fock + 0.0800 Slater + 0.7200 B88
 Correlation:  0.1900 VWN1RPA + 0.8100 LYP
 Using SG-1 standard quadrature grid
 using 4 threads for integral computing
 -------------------------------------------------------
 OpenMP Integral computing Module                
 Release: version 2.0, May 2017, Q-Chem Inc. Pleasanton 
 -------------------------------------------------------
 -------------------------------------------------------
 OpenMP BLAS3 based DFT computing Module                
 Release: version 1.0, May 2013, Q-Chem Inc. Pittsburgh 
 -------------------------------------------------------
 A restricted SCF calculation will be
 performed using DIIS
 SCF converges when DIIS error is below 1.0e-08
 ---------------------------------------
  Cycle       Energy         DIIS error
 ---------------------------------------
    1   -3054.2346282761      4.05e-02  
    2   -3053.9477614521      4.70e-03  
    3   -3053.8723620852      8.04e-03  
    4   -3053.9856683839      1.45e-03  
    5   -3053.9881832775      3.83e-04  
    6   -3053.9883155075      2.54e-04  
    7   -3053.9884389166      3.30e-05  
    8   -3053.9884406432      2.48e-05  
    9   -3053.9884421489      2.26e-06  
   10   -3053.9884421603      9.84e-07  
   11   -3053.9884421629      2.22e-07  
   12   -3053.9884421630      5.11e-08  
   13   -3053.9884421630      1.33e-08  
   14   -3053.9884421630      2.95e-09  Convergence criterion met
 ---------------------------------------
 SCF time:   CPU 16.97s  wall 11.00s 
 SCF   energy in the final basis set =    -3053.9884421630
 Total energy in the final basis set =    -3053.9884421630

 --------------------------------------------------------------
             Orbital Energies (a.u.) and Symmetries
 --------------------------------------------------------------

 Alpha MOs, Restricted
 -- Occupied --                  
-482.84  -77.11  -62.49  -56.31  -56.31  -56.31  -24.70  -10.32
  1 A'    2 A'    3 A'    4 A'    1 A"    5 A'    6 A'    7 A'                 
 -8.699  -6.614  -6.531  -6.518  -6.517  -4.777  -4.773  -4.770
  8 A'    9 A'   10 A'    2 A"   11 A'   12 A'    3 A"   13 A'                 
 -2.641  -2.638  -2.637  -2.628  -2.628  -1.189  -0.808  -0.764
 14 A'    4 A"   15 A'   16 A'    5 A"   17 A'   18 A'   19 A'                 
 -0.561  -0.502  -0.451  -0.448  -0.392  -0.342  -0.327  -0.299
 20 A'   21 A'    6 A"   22 A'   23 A'    7 A"   24 A'    8 A"                 
 -0.296
 25 A'                                                                         
 -- Virtual --                   
 -0.143  -0.085  -0.061  -0.010   0.022   0.036   0.037   0.044
 26 A'    9 A"   27 A'   28 A'   29 A'   30 A'   10 A"   31 A'                 
  0.061   0.074   0.074   0.089   0.095   0.097   0.107   0.136
 32 A'   33 A'   11 A"   34 A'   12 A"   35 A'   36 A'   37 A'                 
  0.158   0.167   0.257   0.257   0.268   0.275   0.317   0.360
 38 A'   39 A'   13 A"   40 A'   41 A'   14 A"   42 A'   43 A'                 
  0.367   0.393   0.415   0.430   0.464   0.483   0.509   0.535
 44 A'   45 A'   46 A'   15 A"   47 A'   48 A'   16 A"   49 A'                 
  0.553   0.564   0.567   0.601   0.611   0.643   0.645   0.667
 17 A"   50 A'   18 A"   51 A'   52 A'   53 A'   19 A"   54 A'                 
  0.687   0.768   0.834   0.957   1.114   1.129   1.271   1.327
 20 A"   55 A'   56 A'   57 A'   21 A"   58 A'   59 A'   22 A"                 
  1.343   1.444   1.486   1.496   1.541   1.559   1.619   1.634
 60 A'   61 A'   62 A'   23 A"   24 A"   63 A'   25 A"   64 A'                 
  1.741   1.932   1.996   2.000   2.020   2.063   2.071   2.546
 65 A'   66 A'   26 A"   67 A'   68 A'   69 A'   70 A'   71 A'                 
  2.649   2.863   3.279   3.778   3.782   3.841   3.865   3.996
 27 A"   72 A'   73 A'   28 A"   74 A'   29 A"   75 A'   30 A"                 
  4.001   4.005   4.026   4.144   4.473   6.280   6.325   6.380
 31 A"   76 A'   77 A'   78 A'   79 A'   32 A"   80 A'   81 A'                 
  6.579   6.958   7.552   7.561   7.588  13.769  13.874  14.096
 82 A'   83 A'   33 A"   84 A'   85 A'   34 A"   86 A'   87 A'                 
 23.427  47.871  66.746 163.116 289.748 289.755 289.7971020.651
 88 A'   89 A'   90 A'   91 A'   35 A"   92 A'   93 A'   94 A'                 

 Beta MOs, Restricted
 -- Occupied --                  
-482.84  -77.11  -62.49  -56.31  -56.31  -56.31  -24.70  -10.32
  1 A'    2 A'    3 A'    4 A'    1 A"    5 A'    6 A'    7 A'                 
 -8.699  -6.614  -6.531  -6.518  -6.517  -4.777  -4.773  -4.770
  8 A'    9 A'   10 A'    2 A"   11 A'   12 A'    3 A"   13 A'                 
 -2.641  -2.638  -2.637  -2.628  -2.628  -1.189  -0.808  -0.764
 14 A'    4 A"   15 A'   16 A'    5 A"   17 A'   18 A'   19 A'                 
 -0.561  -0.502  -0.451  -0.448  -0.392  -0.342  -0.327  -0.299
 20 A'   21 A'    6 A"   22 A'   23 A'    7 A"   24 A'    8 A"                 
 -0.296
 25 A'                                                                         
 -- Virtual --                   
 -0.143  -0.085  -0.061  -0.010   0.022   0.036   0.037   0.044
 26 A'    9 A"   27 A'   28 A'   29 A'   30 A'   10 A"   31 A'                 
  0.061   0.074   0.074   0.089   0.095   0.097   0.107   0.136
 32 A'   33 A'   11 A"   34 A'   12 A"   35 A'   36 A'   37 A'                 
  0.158   0.167   0.257   0.257   0.268   0.275   0.317   0.360
 38 A'   39 A'   13 A"   40 A'   41 A'   14 A"   42 A'   43 A'                 
  0.367   0.393   0.415   0.430   0.464   0.483   0.509   0.535
 44 A'   45 A'   46 A'   15 A"   47 A'   48 A'   16 A"   49 A'                 
  0.553   0.564   0.567   0.601   0.611   0.643   0.645   0.667
 17 A"   50 A'   18 A"   51 A'   52 A'   53 A'   19 A"   54 A'                 
  0.687   0.768   0.834   0.957   1.114   1.129   1.271   1.327
 20 A"   55 A'   56 A'   57 A'   21 A"   58 A'   59 A'   22 A"                 
  1.343   1.444   1.486   1.496   1.541   1.559   1.619   1.634
 60 A'   61 A'   62 A'   23 A"   24 A"   63 A'   25 A"   64 A'                 
  1.741   1.932   1.996   2.000   2.020   2.063   2.071   2.546
 65 A'   66 A'   26 A"   67 A'   68 A'   69 A'   70 A'   71 A'                 
  2.649   2.863   3.279   3.778   3.782   3.841   3.865   3.996
 27 A"   72 A'   73 A'   28 A"   74 A'   29 A"   75 A'   30 A"                 
  4.001   4.005   4.026   4.144   4.473   6.280   6.325   6.380
 31 A"   76 A'   77 A'   78 A'   79 A'   32 A"   80 A'   81 A'                 
  6.579   6.958   7.552   7.561   7.588  13.769  13.874  14.096
 82 A'   83 A'   33 A"   84 A'   85 A'   34 A"   86 A'   87 A'                 
 23.427  47.871  66.746 163.116 289.748 289.755 289.7971020.651
 88 A'   89 A'   90 A'   91 A'   35 A"   92 A'   93 A'   94 A'                 
 --------------------------------------------------------------

          Ground-State Mulliken Net Atomic Charges

     Atom                 Charge (a.u.)
  ----------------------------------------
      1 C                    -0.022126
      2 P                     0.179094
      3 Br                   -0.189514
      4 H                     0.210565
      5 F                    -0.178018
  ----------------------------------------
  Sum of atomic charges =     0.000000

 -----------------------------------------------------------------
                    Cartesian Multipole Moments
 -----------------------------------------------------------------
    Charge (ESU x 10^10)
                 0.0000
    Dipole Moment (Debye)
         X       2.2436      Y       2.3060      Z       0.0000
       Tot       3.2174
    Quadrupole Moments (Debye-Ang)
        XX     -35.9569     XY       6.0579     YY     -44.9300
        XZ       0.0000     YZ       0.0000     ZZ     -43.2897
    Octopole Moments (Debye-Ang^2)
       XXX      -6.0179    XXY       8.9039    XYY     -12.4663
       YYY     -13.3533    XXZ       0.0000    XYZ       0.0000
       YYZ       0.0000    XZZ     -10.5959    YZZ      -4.8589
       ZZZ       0.0000
    Hexadecapole Moments (Debye-Ang^3)
      XXXX    -518.6242   XXXY      40.2740   XXYY    -140.2934
      XYYY      -7.6555   YYYY    -200.4188   XXXZ       0.0000
      XXYZ       0.0000   XYYZ       0.0000   YYYZ       0.0000
      XXZZ    -121.5371   XYZZ      -5.5379   YYZZ     -41.6868
      XZZZ       0.0000   YZZZ       0.0000   ZZZZ     -54.0926
 -----------------------------------------------------------------
 Calculating analytic gradient of the SCF energy
 Gradient of SCF Energy
            1           2           3           4           5
    1  -0.1886156   0.1623073  -0.0340084   0.0815778  -0.0212611
    2   0.1371015  -0.1097732  -0.0065086   0.0493327  -0.0701523
    3   0.0000000  -0.0000000   0.0000000  -0.0000000  -0.0000000
 Max gradient component =       1.886E-01
 RMS gradient           =       8.502E-02
 Gradient time:  CPU 3.84 s  wall 1.90 s
 Geometry Optimization Parameters
   NAtoms,    NIC,     NZ,  NCons,   NDum,   NFix, NCnnct, MaxDiis
        5      20       5       0       0       0       0       0


** GEOMETRY OPTIMIZATION IN DELOCALIZED INTERNAL COORDINATES **
   Searching for a Minimum

   Optimization Cycle:   1

                       Coordinates (Angstroms)
     ATOM                X               Y               Z
      1  C         2.1253604536    0.1883173374    0.0000000000
      2  P         0.8652307584    1.0019961138    0.0000000000
      3  Br       -1.3593214724   -0.1387787860    0.0000000000
      4  H         3.4067025386    0.8454036797    0.0000000000
      5  F         2.0487694332   -1.3497768780    0.0000000000
   Point Group: cs    Number of degrees of freedom:     7


   Energy is  -3053.988442163


 Attempting to Generate Delocalized Internal Coordinates

  7 Hessian modes will be used to form the next step
  Hessian Eigenvalues:
     0.092515    0.130389    0.160000    0.220000    0.250000    0.285189
     0.766766

 Minimum Search - Taking Simple RFO Step
 Searching for Lamda that Minimizes Along All modes
 Value Taken    Lamda =  -0.10174001
 Calculated Step too Large.  Step scaled by  0.546999
 Step Taken.  Stepsize is  0.300000

                             Maximum     Tolerance    Cnvgd?
         Gradient           0.161610      0.000300      NO
         Displacement       0.199476      0.001200      NO
         Energy change     *********      0.000001      NO


 New Cartesian Coordinates Obtained by Inverse Iteration

 Displacement from previous Coordinates is:  0.320257
 ----------------------------------------------------------------
             Standard Nuclear Orientation (Angstroms)
    I     Atom           X                Y                Z
 ----------------------------------------------------------------
    1      C       2.1277242764     0.1815309015     0.0000000000
    2      P       0.8439235127     1.0623968082     0.0000000000
    3      Br     -1.2858046527    -0.1496945297     0.0000000000
    4      H       3.3169868449     0.7575420053     0.0000000000
    5      F       2.0839117303    -1.3046137184     0.0000000000
 ----------------------------------------------------------------
 Molecular Point Group                 Cs    NOp =  2
 Largest Abelian Subgroup              Cs    NOp =  2
 Nuclear Repulsion Energy =   280.6325548123 hartrees
 There are       33 alpha and       33 beta electrons
 Applying Cartesian multipole field
    Component          Value
    ---------          -----
     (2,0,0)        1.00000E-11
     (0,2,0)        2.00000E-11
     (0,0,2)       -3.00000E-11
 Nucleus-field energy     =     0.0000000076 hartrees
 Requested basis set is 6-311++G(d,p)
 There are 49 shells and 129 basis functions
 A cutoff of  1.0D-11 yielded   1046 shell pairs
 There are      7588 function pairs (      8322 Cartesian)
 Smallest overlap matrix eigenvalue = 6.43E-04
 Guess MOs from SCF MO coefficient file

 -----------------------------------------------------------------------
  General SCF calculation program by
  Eric Jon Sundstrom, Paul Horn, Yuezhi Mao, Dmitri Zuev, Alec White,
  David Stuck, Shaama M.S., Shane Yost, Joonho Lee, David Small,
  Daniel Levine, Susi Lehtola, Hugh Burton, Evgeny Epifanovsky
 -----------------------------------------------------------------------
 Exchange:     0.2000 Hartree-Fock + 0.0800 Slater + 0.7200 B88
 Correlation:  0.1900 VWN1RPA + 0.8100 LYP
 Using SG-1 standard quadrature grid
 using 4 threads for integral computing
 -------------------------------------------------------
 OpenMP Integral computing Module                
 Release: version 2.0, May 2017, Q-Chem Inc. Pleasanton 
 -------------------------------------------------------
 -------------------------------------------------------
 OpenMP BLAS3 based DFT computing Module                
 Release: version 1.0, May 2013, Q-Chem Inc. Pittsburgh 
 -------------------------------------------------------
 A restricted SCF calculation will be
 performed using DIIS
 SCF converges when DIIS error is below 1.0e-08
 ---------------------------------------
  Cycle       Energy         DIIS error
 ---------------------------------------
    1   -3054.0337960652      1.25e-03  
    2   -3054.0376033538      5.25e-04  
    3   -3054.0370563055      7.15e-04  
    4   -3054.0381794758      9.55e-05  
    5   -3054.0382003800      2.46e-05  
    6   -3054.0382016537      1.16e-05  
    7   -3054.0382019019      1.82e-06  
    8   -3054.0382019083      8.36e-07  
    9   -3054.0382019091      4.36e-07  
   10   -3054.0382019094      8.33e-08  
   11   -3054.0382019094      2.08e-08  
   12   -3054.0382019094      2.63e-09  Convergence criterion met
 ---------------------------------------
 SCF time:   CPU 14.88s  wall 6.00s 
 SCF   energy in the final basis set =    -3054.0382019094
 Total energy in the final basis set =    -3054.0382019094

 --------------------------------------------------------------
             Orbital Energies (a.u.) and Symmetries
 --------------------------------------------------------------

 Alpha MOs, Restricted
 -- Occupied --                  
-482.84  -77.12  -62.49  -56.31  -56.31  -56.31  -24.71  -10.32
  1 A'    2 A'    3 A'    4 A'    1 A"    5 A'    6 A'    7 A'                 
 -8.700  -6.613  -6.531  -6.519  -6.518  -4.776  -4.772  -4.770
  8 A'    9 A'   10 A'    2 A"   11 A'   12 A'    3 A"   13 A'                 
 -2.642  -2.639  -2.638  -2.629  -2.629  -1.205  -0.800  -0.761
 14 A'    4 A"   15 A'   16 A'    5 A"   17 A'   18 A'   19 A'                 
 -0.577  -0.515  -0.461  -0.455  -0.394  -0.336  -0.332  -0.297
 20 A'   21 A'    6 A"   22 A'   23 A'    7 A"   24 A'   25 A'                 
 -0.295
  8 A"                                                                         
 -- Virtual --                   
 -0.127  -0.089  -0.032  -0.005   0.026   0.035   0.038   0.046
 26 A'    9 A"   27 A'   28 A'   29 A'   30 A'   10 A"   31 A'                 
  0.067   0.074   0.080   0.090   0.093   0.102   0.111   0.135
 32 A'   11 A"   33 A'   34 A'   12 A"   35 A'   36 A'   37 A'                 
  0.159   0.169   0.253   0.259   0.266   0.279   0.318   0.356
 38 A'   39 A'   40 A'   13 A"   41 A'   14 A"   42 A'   43 A'                 
  0.368   0.390   0.425   0.429   0.468   0.495   0.503   0.520
 44 A'   45 A'   46 A'   15 A"   47 A'   48 A'   16 A"   49 A'                 
  0.546   0.565   0.571   0.604   0.617   0.638   0.642   0.663
 17 A"   18 A"   50 A'   51 A'   52 A'   53 A'   19 A"   54 A'                 
  0.699   0.768   0.854   0.976   1.062   1.103   1.317   1.325
 20 A"   55 A'   56 A'   57 A'   58 A'   21 A"   59 A'   22 A"                 
  1.339   1.460   1.488   1.499   1.543   1.586   1.647   1.664
 60 A'   61 A'   23 A"   62 A'   24 A"   63 A'   64 A'   25 A"                 
  1.791   1.907   1.996   1.999   2.013   2.071   2.143   2.593
 65 A'   66 A'   26 A"   67 A'   68 A'   69 A'   70 A'   71 A'                 
  2.643   2.899   3.314   3.771   3.775   3.862   3.891   3.996
 27 A"   72 A'   73 A'   28 A"   74 A'   29 A"   75 A'   30 A"                 
  4.001   4.005   4.029   4.158   4.550   6.274   6.324   6.411
 31 A"   76 A'   77 A'   78 A'   79 A'   32 A"   80 A'   81 A'                 
  6.578   6.932   7.551   7.561   7.595  13.770  13.880  14.048
 82 A'   83 A'   33 A"   84 A'   85 A'   34 A"   86 A'   87 A'                 
 23.410  47.870  66.737 163.069 289.747 289.756 289.8031020.650
 88 A'   89 A'   90 A'   91 A'   35 A"   92 A'   93 A'   94 A'                 

 Beta MOs, Restricted
 -- Occupied --                  
-482.84  -77.12  -62.49  -56.31  -56.31  -56.31  -24.71  -10.32
  1 A'    2 A'    3 A'    4 A'    1 A"    5 A'    6 A'    7 A'                 
 -8.700  -6.613  -6.531  -6.519  -6.518  -4.776  -4.772  -4.770
  8 A'    9 A'   10 A'    2 A"   11 A'   12 A'    3 A"   13 A'                 
 -2.642  -2.639  -2.638  -2.629  -2.629  -1.205  -0.800  -0.761
 14 A'    4 A"   15 A'   16 A'    5 A"   17 A'   18 A'   19 A'                 
 -0.577  -0.515  -0.461  -0.455  -0.394  -0.336  -0.332  -0.297
 20 A'   21 A'    6 A"   22 A'   23 A'    7 A"   24 A'   25 A'                 
 -0.295
  8 A"                                                                         
 -- Virtual --                   
 -0.127  -0.089  -0.032  -0.005   0.026   0.035   0.038   0.046
 26 A'    9 A"   27 A'   28 A'   29 A'   30 A'   10 A"   31 A'                 
  0.067   0.074   0.080   0.090   0.093   0.102   0.111   0.135
 32 A'   11 A"   33 A'   34 A'   12 A"   35 A'   36 A'   37 A'                 
  0.159   0.169   0.253   0.259   0.266   0.279   0.318   0.356
 38 A'   39 A'   40 A'   13 A"   41 A'   14 A"   42 A'   43 A'                 
  0.368   0.390   0.425   0.429   0.468   0.495   0.503   0.520
 44 A'   45 A'   46 A'   15 A"   47 A'   48 A'   16 A"   49 A'                 
  0.546   0.565   0.571   0.604   0.617   0.638   0.642   0.663
 17 A"   18 A"   50 A'   51 A'   52 A'   53 A'   19 A"   54 A'                 
  0.699   0.768   0.854   0.976   1.062   1.103   1.317   1.325
 20 A"   55 A'   56 A'   57 A'   58 A'   21 A"   59 A'   22 A"                 
  1.339   1.460   1.488   1.499   1.543   1.586   1.647   1.664
 60 A'   61 A'   23 A"   62 A'   24 A"   63 A'   64 A'   25 A"                 
  1.791   1.907   1.996   1.999   2.013   2.071   2.143   2.593
 65 A'   66 A'   26 A"   67 A'   68 A'   69 A'   70 A'   71 A'                 
  2.643   2.899   3.314   3.771   3.775   3.862   3.891   3.996
 27 A"   72 A'   73 A'   28 A"   74 A'   29 A"   75 A'   30 A"                 
  4.001   4.005   4.029   4.158   4.550   6.274   6.324   6.411
 31 A"   76 A'   77 A'   78 A'   79 A'   32 A"   80 A'   81 A'                 
  6.578   6.932   7.551   7.561   7.595  13.770  13.880  14.048
 82 A'   83 A'   33 A"   84 A'   85 A'   34 A"   86 A'   87 A'                 
 23.410  47.870  66.737 163.069 289.747 289.756 289.8031020.650
 88 A'   89 A'   90 A'   91 A'   35 A"   92 A'   93 A'   94 A'                 
 --------------------------------------------------------------

          Ground-State Mulliken Net Atomic Charges

     Atom                 Charge (a.u.)
  ----------------------------------------
      1 C                    -0.056294
      2 P                     0.189256
      3 Br                   -0.190091
      4 H                     0.209206
      5 F                    -0.152077
  ----------------------------------------
  Sum of atomic charges =     0.000000

 -----------------------------------------------------------------
                    Cartesian Multipole Moments
 -----------------------------------------------------------------
    Charge (ESU x 10^10)
                 0.0000
    Dipole Moment (Debye)
         X       2.0426      Y       2.0528      Z      -0.0000
       Tot       2.8959
    Quadrupole Moments (Debye-Ang)
        XX     -36.5710     XY       5.3340     YY     -44.6189
        XZ       0.0000     YZ      -0.0000     ZZ     -43.3474
    Octopole Moments (Debye-Ang^2)
       XXX     -12.7694    XXY       5.5240    XYY     -13.9354
       YYY     -16.2020    XXZ       0.0000    XYZ      -0.0000
       YYZ      -0.0000    XZZ     -11.8574    YZZ      -5.7842
       ZZZ      -0.0000
    Hexadecapole Moments (Debye-Ang^3)
      XXXX    -512.4180   XXXY      30.1828   XXYY    -137.6351
      XYYY     -10.2400   YYYY    -204.9508   XXXZ       0.0000
      XXYZ      -0.0000   XYYZ       0.0000   YYYZ      -0.0000
      XXZZ    -116.9043   XYZZ      -6.1534   YYZZ     -42.5836
      XZZZ       0.0000   YZZZ      -0.0000   ZZZZ     -54.5568
 -----------------------------------------------------------------
 Calculating analytic gradient of the SCF energy
 Gradient of SCF Energy
            1           2           3           4           5
    1  -0.1251879   0.0995129  -0.0316138   0.0732976  -0.0160087
    2   0.0952338  -0.0647105  -0.0081402   0.0423830  -0.0647661
    3  -0.0000000  -0.0000000   0.0000000   0.0000000   0.0000000
 Max gradient component =       1.252E-01
 RMS gradient           =       5.860E-02
 Gradient time:  CPU 3.95 s  wall 1.41 s
 Geometry Optimization Parameters
   NAtoms,    NIC,     NZ,  NCons,   NDum,   NFix, NCnnct, MaxDiis
        5      20       5       0       0       0       0       0

 Cartesian Hessian Update
 Hessian Updated using BFGS Update


** GEOMETRY OPTIMIZATION IN DELOCALIZED INTERNAL COORDINATES **
   Searching for a Minimum

   Optimization Cycle:   2

                       Coordinates (Angstroms)
     ATOM                X               Y               Z
      1  C         2.1277242764    0.1815309015    0.0000000000
      2  P         0.8439235127    1.0623968082    0.0000000000
      3  Br       -1.2858046527   -0.1496945297    0.0000000000
      4  H         3.3169868449    0.7575420053    0.0000000000
      5  F         2.0839117303   -1.3046137184    0.0000000000
   Point Group: cs    Number of degrees of freedom:     7


   Energy is  -3054.038201909

 Hessian Updated using BFGS Update

  7 Hessian modes will be used to form the next step
  Hessian Eigenvalues:
     0.067928    0.100812    0.159636    0.214067    0.233578    0.265802
     0.908016

 Minimum Search - Taking Simple RFO Step
 Searching for Lamda that Minimizes Along All modes
 Value Taken    Lamda =  -0.10007209
 Calculated Step too Large.  Step scaled by  0.412870
 Step Taken.  Stepsize is  0.300000

                             Maximum     Tolerance    Cnvgd?
         Gradient           0.109405      0.000300      NO
         Displacement       0.191339      0.001200      NO
         Energy change     -0.049760      0.000001      NO


 New Cartesian Coordinates Obtained by Inverse Iteration

 Displacement from previous Coordinates is:  0.349906
 ----------------------------------------------------------------
             Standard Nuclear Orientation (Angstroms)
    I     Atom           X                Y                Z
 ----------------------------------------------------------------
    1      C       2.1227454623     0.1764350055     0.0000000000
    2      P       0.8377432122     1.1154146083     0.0000000000
    3      Br     -1.1869097436    -0.1687870015     0.0000000000
    4      H       3.2184233494     0.6689891989     0.0000000000
    5      F       2.0947394312    -1.2448903442     0.0000000000
 ----------------------------------------------------------------
 Molecular Point Group                 Cs    NOp =  2
 Largest Abelian Subgroup              Cs    NOp =  2
 Nuclear Repulsion Energy =   286.4727211374 hartrees
 There are       33 alpha and       33 beta electrons
 Applying Cartesian multipole field
    Component          Value
    ---------          -----
     (2,0,0)        1.00000E-11
     (0,2,0)        2.00000E-11
     (0,0,2)       -3.00000E-11
 Nucleus-field energy     =     0.0000000073 hartrees
 Requested basis set is 6-311++G(d,p)
 There are 49 shells and 129 basis functions
 A cutoff of  1.0D-11 yielded   1050 shell pairs
 There are      7608 function pairs (      8343 Cartesian)
 Smallest overlap matrix eigenvalue = 6.50E-04
 Guess MOs from SCF MO coefficient file

 -----------------------------------------------------------------------
  General SCF calculation program by
  Eric Jon Sundstrom, Paul Horn, Yuezhi Mao, Dmitri Zuev, Alec White,
  David Stuck, Shaama M.S., Shane Yost, Joonho Lee, David Small,
  Daniel Levine, Susi Lehtola, Hugh Burton, Evgeny Epifanovsky
 -----------------------------------------------------------------------
 Exchange:     0.2000 Hartree-Fock + 0.0800 Slater + 0.7200 B88
 Correlation:  0.1900 VWN1RPA + 0.8100 LYP
 Using SG-1 standard quadrature grid
 using 4 threads for integral computing
 -------------------------------------------------------
 OpenMP Integral computing Module                
 Release: version 2.0, May 2017, Q-Chem Inc. Pleasanton 
 -------------------------------------------------------
 -------------------------------------------------------
 OpenMP BLAS3 based DFT computing Module                
 Release: version 1.0, May 2013, Q-Chem Inc. Pittsburgh 
 -------------------------------------------------------
 A restricted SCF calculation will be
 performed using DIIS
 SCF converges when DIIS error is below 1.0e-08
 ---------------------------------------
  Cycle       Energy         DIIS error
 ---------------------------------------
    1   -3054.0689542518      1.33e-03  
    2   -3054.0735408943      2.71e-04  
    3   -3054.0736251935      1.86e-04  
    4   -3054.0736699476      1.29e-04  
    5   -3054.0737074893      2.08e-05  
    6   -3054.0737082474      1.14e-05  
    7   -3054.0737085309      2.67e-06  
    8   -3054.0737085375      6.16e-07  
    9   -3054.0737085380      3.36e-07  
   10   -3054.0737085382      1.06e-07  
   11   -3054.0737085382      1.68e-08  
   12   -3054.0737085382      1.85e-09  Convergence criterion met
 ---------------------------------------
 SCF time:   CPU 15.25s  wall 5.00s 
 SCF   energy in the final basis set =    -3054.0737085382
 Total energy in the final basis set =    -3054.0737085382

 --------------------------------------------------------------
             Orbital Energies (a.u.) and Symmetries
 --------------------------------------------------------------

 Alpha MOs, Restricted
 -- Occupied --                  
-482.84  -77.11  -62.49  -56.31  -56.31  -56.31  -24.72  -10.31
  1 A'    2 A'    3 A'    4 A'    1 A"    5 A'    6 A'    7 A'                 
 -8.700  -6.609  -6.531  -6.519  -6.518  -4.772  -4.768  -4.766
  8 A'    9 A'   10 A'    2 A"   11 A'   12 A'    3 A"   13 A'                 
 -2.642  -2.639  -2.638  -2.629  -2.629  -1.229  -0.800  -0.758
 14 A'    4 A"   15 A'   16 A'    5 A"   17 A'   18 A'   19 A'                 
 -0.593  -0.534  -0.476  -0.463  -0.395  -0.336  -0.334  -0.297
 20 A'   21 A'    6 A"   22 A'   23 A'   24 A'    7 A"   25 A'                 
 -0.289
  8 A"                                                                         
 -- Virtual --                   
 -0.110  -0.087  -0.016   0.004   0.032   0.035   0.038   0.048
 26 A'    9 A"   27 A'   28 A'   29 A'   30 A'   10 A"   31 A'                 
  0.069   0.075   0.085   0.092   0.100   0.108   0.118   0.137
 32 A'   11 A"   33 A'   12 A"   34 A'   35 A'   36 A'   37 A'                 
  0.163   0.179   0.251   0.261   0.264   0.282   0.318   0.354
 38 A'   39 A'   40 A'   13 A"   41 A'   14 A"   42 A'   43 A'                 
  0.369   0.390   0.429   0.436   0.469   0.498   0.508   0.526
 44 A'   45 A'   15 A"   46 A'   47 A'   16 A"   48 A'   49 A'                 
  0.539   0.565   0.579   0.597   0.625   0.646   0.656   0.666
 17 A"   18 A"   50 A'   51 A'   52 A'   19 A"   53 A'   54 A'                 
  0.715   0.766   0.872   0.997   1.025   1.103   1.320   1.322
 20 A"   55 A'   56 A'   57 A'   58 A'   21 A"   59 A'   22 A"                 
  1.367   1.480   1.491   1.515   1.544   1.615   1.666   1.736
 60 A'   23 A"   61 A'   62 A'   24 A"   63 A'   64 A'   25 A"                 
  1.826   1.883   1.996   2.009   2.038   2.078   2.268   2.605
 65 A'   66 A'   26 A"   67 A'   68 A'   69 A'   70 A'   71 A'                 
  2.644   2.963   3.364   3.761   3.768   3.896   3.940   3.997
 27 A"   72 A'   73 A'   28 A"   74 A'   29 A"   75 A'   30 A"                 
  4.003   4.007   4.038   4.175   4.642   6.266   6.321   6.466
 31 A"   76 A'   77 A'   78 A'   79 A'   32 A"   80 A'   81 A'                 
  6.579   6.920   7.551   7.564   7.605  13.775  13.893  14.028
 82 A'   83 A'   33 A"   84 A'   85 A'   34 A"   86 A'   87 A'                 
 23.475  47.871  66.728 163.046 289.748 289.759 289.8131020.651
 88 A'   89 A'   90 A'   91 A'   35 A"   92 A'   93 A'   94 A'                 

 Beta MOs, Restricted
 -- Occupied --                  
-482.84  -77.11  -62.49  -56.31  -56.31  -56.31  -24.72  -10.31
  1 A'    2 A'    3 A'    4 A'    1 A"    5 A'    6 A'    7 A'                 
 -8.700  -6.609  -6.531  -6.519  -6.518  -4.772  -4.768  -4.766
  8 A'    9 A'   10 A'    2 A"   11 A'   12 A'    3 A"   13 A'                 
 -2.642  -2.639  -2.638  -2.629  -2.629  -1.229  -0.800  -0.758
 14 A'    4 A"   15 A'   16 A'    5 A"   17 A'   18 A'   19 A'                 
 -0.593  -0.534  -0.476  -0.463  -0.395  -0.336  -0.334  -0.297
 20 A'   21 A'    6 A"   22 A'   23 A'   24 A'    7 A"   25 A'                 
 -0.289
  8 A"                                                                         
 -- Virtual --                   
 -0.110  -0.087  -0.016   0.004   0.032   0.035   0.038   0.048
 26 A'    9 A"   27 A'   28 A'   29 A'   30 A'   10 A"   31 A'                 
  0.069   0.075   0.085   0.092   0.100   0.108   0.118   0.137
 32 A'   11 A"   33 A'   12 A"   34 A'   35 A'   36 A'   37 A'                 
  0.163   0.179   0.251   0.261   0.264   0.282   0.318   0.354
 38 A'   39 A'   40 A'   13 A"   41 A'   14 A"   42 A'   43 A'                 
  0.369   0.390   0.429   0.436   0.469   0.498   0.508   0.526
 44 A'   45 A'   15 A"   46 A'   47 A'   16 A"   48 A'   49 A'                 
  0.539   0.565   0.579   0.597   0.625   0.646   0.656   0.666
 17 A"   18 A"   50 A'   51 A'   52 A'   19 A"   53 A'   54 A'                 
  0.715   0.766   0.872   0.997   1.025   1.103   1.320   1.322
 20 A"   55 A'   56 A'   57 A'   58 A'   21 A"   59 A'   22 A"                 
  1.367   1.480   1.491   1.515   1.544   1.615   1.666   1.736
 60 A'   23 A"   61 A'   62 A'   24 A"   63 A'   64 A'   25 A"                 
  1.826   1.883   1.996   2.009   2.038   2.078   2.268   2.605
 65 A'   66 A'   26 A"   67 A'   68 A'   69 A'   70 A'   71 A'                 
  2.644   2.963   3.364   3.761   3.768   3.896   3.940   3.997
 27 A"   72 A'   73 A'   28 A"   74 A'   29 A"   75 A'   30 A"                 
  4.003   4.007   4.038   4.175   4.642   6.266   6.321   6.466
 31 A"   76 A'   77 A'   78 A'   79 A'   32 A"   80 A'   81 A'                 
  6.579   6.920   7.551   7.564   7.605  13.775  13.893  14.028
 82 A'   83 A'   33 A"   84 A'   85 A'   34 A"   86 A'   87 A'                 
 23.475  47.871  66.728 163.046 289.748 289.759 289.8131020.651
 88 A'   89 A'   90 A'   91 A'   35 A"   92 A'   93 A'   94 A'                 
 --------------------------------------------------------------

          Ground-State Mulliken Net Atomic Charges

     Atom                 Charge (a.u.)
  ----------------------------------------
      1 C                    -0.089390
      2 P                     0.191208
      3 Br                   -0.192937
      4 H                     0.209370
      5 F                    -0.118250
  ----------------------------------------
  Sum of atomic charges =    -0.000000

 -----------------------------------------------------------------
                    Cartesian Multipole Moments
 -----------------------------------------------------------------
    Charge (ESU x 10^10)
                -0.0000
    Dipole Moment (Debye)
         X       1.9362      Y       1.7346      Z      -0.0000
       Tot       2.5996
    Quadrupole Moments (Debye-Ang)
        XX     -36.8916     XY       4.4916     YY     -44.2355
        XZ      -0.0000     YZ      -0.0000     ZZ     -43.2951
    Octopole Moments (Debye-Ang^2)
       XXX     -19.5545    XXY       2.2799    XYY     -15.5627
       YYY     -18.6924    XXZ      -0.0000    XYZ      -0.0000
       YYZ      -0.0000    XZZ     -13.3734    YZZ      -6.5623
       ZZZ      -0.0000
    Hexadecapole Moments (Debye-Ang^3)
      XXXX    -494.3660   XXXY      18.3187   XXYY    -132.3007
      XYYY     -14.4229   YYYY    -208.3651   XXXZ      -0.0000
      XXYZ      -0.0000   XYYZ       0.0000   YYYZ      -0.0000
      XXZZ    -110.4948   XYZZ      -7.3473   YYZZ     -43.2699
      XZZZ      -0.0000   YZZZ      -0.0000   ZZZZ     -54.7780
 -----------------------------------------------------------------
 Calculating analytic gradient of the SCF energy
 Gradient of SCF Energy
            1           2           3           4           5
    1  -0.0797728   0.0681797  -0.0261953   0.0489899  -0.0112015
    2   0.0686411  -0.0416860  -0.0086164   0.0270182  -0.0453569
    3   0.0000000  -0.0000000   0.0000000  -0.0000000   0.0000000
 Max gradient component =       7.977E-02
 RMS gradient           =       3.961E-02
 Gradient time:  CPU 3.94 s  wall 1.41 s
 Geometry Optimization Parameters
   NAtoms,    NIC,     NZ,  NCons,   NDum,   NFix, NCnnct, MaxDiis
        5      20       5       0       0       0       0       0

 Cartesian Hessian Update
 Hessian Updated using BFGS Update


** GEOMETRY OPTIMIZATION IN DELOCALIZED INTERNAL COORDINATES **
   Searching for a Minimum

   Optimization Cycle:   3

                       Coordinates (Angstroms)
     ATOM                X               Y               Z
      1  C         2.1227454623    0.1764350055    0.0000000000
      2  P         0.8377432122    1.1154146083    0.0000000000
      3  Br       -1.1869097436   -0.1687870015    0.0000000000
      4  H         3.2184233494    0.6689891989    0.0000000000
      5  F         2.0947394312   -1.2448903442    0.0000000000
   Point Group: cs    Number of degrees of freedom:     7


   Energy is  -3054.073708538

 Hessian Updated using BFGS Update

  7 Hessian modes will be used to form the next step
  Hessian Eigenvalues:
     0.086569    0.140576    0.159717    0.205368    0.229128    0.266419
     0.859006

 Minimum Search - Taking Simple RFO Step
 Searching for Lamda that Minimizes Along All modes
 Value Taken    Lamda =  -0.04909845
 Calculated Step too Large.  Step scaled by  0.581954
 Step Taken.  Stepsize is  0.300000

                             Maximum     Tolerance    Cnvgd?
         Gradient           0.075016      0.000300      NO
         Displacement       0.190827      0.001200      NO
         Energy change     -0.035507      0.000001      NO


 New Cartesian Coordinates Obtained by Inverse Iteration

 Displacement from previous Coordinates is:  0.379343
 ----------------------------------------------------------------
             Standard Nuclear Orientation (Angstroms)
    I     Atom           X                Y                Z
 ----------------------------------------------------------------
    1      C       2.1057353016     0.1662838554     0.0000000000
    2      P       0.8258493572     1.1706615976     0.0000000000
    3      Br     -1.0566088446    -0.1888458848     0.0000000000
    4      H       3.1221140456     0.5867755648     0.0000000000
    5      F       2.0896518516    -1.1877136660     0.0000000000
 ----------------------------------------------------------------
 Molecular Point Group                 Cs    NOp =  2
 Largest Abelian Subgroup              Cs    NOp =  2
 Nuclear Repulsion Energy =   295.0523761763 hartrees
 There are       33 alpha and       33 beta electrons
 Applying Cartesian multipole field
    Component          Value
    ---------          -----
     (2,0,0)        1.00000E-11
     (0,2,0)        2.00000E-11
     (0,0,2)       -3.00000E-11
 Nucleus-field energy     =     0.0000000070 hartrees
 Requested basis set is 6-311++G(d,p)
 There are 49 shells and 129 basis functions
 A cutoff of  1.0D-11 yielded   1058 shell pairs
 There are      7684 function pairs (      8429 Cartesian)
 Smallest overlap matrix eigenvalue = 6.58E-04
 Guess MOs from SCF MO coefficient file

 -----------------------------------------------------------------------
  General SCF calculation program by
  Eric Jon Sundstrom, Paul Horn, Yuezhi Mao, Dmitri Zuev, Alec White,
  David Stuck, Shaama M.S., Shane Yost, Joonho Lee, David Small,
  Daniel Levine, Susi Lehtola, Hugh Burton, Evgeny Epifanovsky
 -----------------------------------------------------------------------
 Exchange:     0.2000 Hartree-Fock + 0.0800 Slater + 0.7200 B88
 Correlation:  0.1900 VWN1RPA + 0.8100 LYP
 Using SG-1 standard quadrature grid
 using 4 threads for integral computing
 -------------------------------------------------------
 OpenMP Integral computing Module                
 Release: version 2.0, May 2017, Q-Chem Inc. Pleasanton 
 -------------------------------------------------------
 -------------------------------------------------------
 OpenMP BLAS3 based DFT computing Module                
 Release: version 1.0, May 2013, Q-Chem Inc. Pittsburgh 
 -------------------------------------------------------
 A restricted SCF calculation will be
 performed using DIIS
 SCF converges when DIIS error is below 1.0e-08
 ---------------------------------------
  Cycle       Energy         DIIS error
 ---------------------------------------
    1   -3054.0874693139      1.49e-03  
    2   -3054.0930670419      3.16e-04  
    3   -3054.0931331521      2.53e-04  
    4   -3054.0932390439      1.57e-04  
    5   -3054.0932932159      3.21e-05  
    6   -3054.0932953176      1.21e-05  
    7   -3054.0932956063      3.41e-06  
    8   -3054.0932956170      7.94e-07  
    9   -3054.0932956179      4.02e-07  
   10   -3054.0932956182      8.90e-08  
   11   -3054.0932956182      1.65e-08  
   12   -3054.0932956182      1.94e-09  Convergence criterion met
 ---------------------------------------
 SCF time:   CPU 15.73s  wall 5.00s 
 SCF   energy in the final basis set =    -3054.0932956182
 Total energy in the final basis set =    -3054.0932956182

 --------------------------------------------------------------
             Orbital Energies (a.u.) and Symmetries
 --------------------------------------------------------------

 Alpha MOs, Restricted
 -- Occupied --                  
-482.84  -77.11  -62.49  -56.31  -56.31  -56.31  -24.73  -10.30
  1 A'    2 A'    3 A'    4 A'    1 A"    5 A'    6 A'    7 A'                 
 -8.700  -6.603  -6.530  -6.519  -6.518  -4.766  -4.761  -4.759
  8 A'    9 A'   10 A'    2 A"   11 A'   12 A'    3 A"   13 A'                 
 -2.641  -2.638  -2.638  -2.629  -2.628  -1.259  -0.803  -0.753
 14 A'    4 A"   15 A'   16 A'    5 A"   17 A'   18 A'   19 A'                 
 -0.609  -0.554  -0.495  -0.473  -0.393  -0.341  -0.334  -0.297
 20 A'   21 A'    6 A"   22 A'   23 A'   24 A'    7 A"   25 A'                 
 -0.279
  8 A"                                                                         
 -- Virtual --                   
 -0.089  -0.084  -0.011   0.012   0.035   0.039   0.039   0.051
 26 A'    9 A"   27 A'   28 A'   29 A'   30 A'   10 A"   31 A'                 
  0.069   0.076   0.086   0.090   0.112   0.113   0.124   0.142
 32 A'   11 A"   33 A'   12 A"   34 A'   35 A'   36 A'   37 A'                 
  0.173   0.200   0.251   0.263   0.263   0.285   0.319   0.350
 38 A'   39 A'   40 A'   13 A"   41 A'   14 A"   42 A'   43 A'                 
  0.369   0.391   0.429   0.443   0.460   0.489   0.525   0.528
 44 A'   45 A'   15 A"   46 A'   47 A'   16 A"   48 A'   17 A"                 
  0.552   0.566   0.584   0.597   0.633   0.654   0.664   0.706
 49 A'   18 A"   50 A'   51 A'   52 A'   19 A"   53 A'   54 A'                 
  0.739   0.767   0.890   0.991   1.029   1.114   1.294   1.318
 20 A"   55 A'   56 A'   57 A'   58 A'   21 A"   59 A'   22 A"                 
  1.399   1.470   1.517   1.540   1.548   1.649   1.687   1.802
 60 A'   23 A"   61 A'   62 A'   24 A"   63 A'   64 A'   25 A"                 
  1.840   1.862   1.997   2.016   2.081   2.091   2.411   2.574
 65 A'   66 A'   26 A"   67 A'   68 A'   69 A'   70 A'   71 A'                 
  2.649   3.054   3.407   3.751   3.766   3.942   3.997   4.004
 27 A"   72 A'   73 A'   28 A"   74 A'   29 A"   30 A"   75 A'                 
  4.008   4.018   4.057   4.199   4.714   6.256   6.317   6.533
 31 A"   76 A'   77 A'   78 A'   79 A'   32 A"   80 A'   81 A'                 
  6.587   6.909   7.552   7.568   7.620  13.783  13.908  14.010
 82 A'   83 A'   33 A"   84 A'   85 A'   34 A"   86 A'   87 A'                 
 23.594  47.874  66.719 163.027 289.750 289.764 289.8281020.656
 88 A'   89 A'   90 A'   91 A'   35 A"   92 A'   93 A'   94 A'                 

 Beta MOs, Restricted
 -- Occupied --                  
-482.84  -77.11  -62.49  -56.31  -56.31  -56.31  -24.73  -10.30
  1 A'    2 A'    3 A'    4 A'    1 A"    5 A'    6 A'    7 A'                 
 -8.700  -6.603  -6.530  -6.519  -6.518  -4.766  -4.761  -4.759
  8 A'    9 A'   10 A'    2 A"   11 A'   12 A'    3 A"   13 A'                 
 -2.641  -2.638  -2.638  -2.629  -2.628  -1.259  -0.803  -0.753
 14 A'    4 A"   15 A'   16 A'    5 A"   17 A'   18 A'   19 A'                 
 -0.609  -0.554  -0.495  -0.473  -0.393  -0.341  -0.334  -0.297
 20 A'   21 A'    6 A"   22 A'   23 A'   24 A'    7 A"   25 A'                 
 -0.279
  8 A"                                                                         
 -- Virtual --                   
 -0.089  -0.084  -0.011   0.012   0.035   0.039   0.039   0.051
 26 A'    9 A"   27 A'   28 A'   29 A'   30 A'   10 A"   31 A'                 
  0.069   0.076   0.086   0.090   0.112   0.113   0.124   0.142
 32 A'   11 A"   33 A'   12 A"   34 A'   35 A'   36 A'   37 A'                 
  0.173   0.200   0.251   0.263   0.263   0.285   0.319   0.350
 38 A'   39 A'   40 A'   13 A"   41 A'   14 A"   42 A'   43 A'                 
  0.369   0.391   0.429   0.443   0.460   0.489   0.525   0.528
 44 A'   45 A'   15 A"   46 A'   47 A'   16 A"   48 A'   17 A"                 
  0.552   0.566   0.584   0.597   0.633   0.654   0.664   0.706
 49 A'   18 A"   50 A'   51 A'   52 A'   19 A"   53 A'   54 A'                 
  0.739   0.767   0.890   0.991   1.029   1.114   1.294   1.318
 20 A"   55 A'   56 A'   57 A'   58 A'   21 A"   59 A'   22 A"                 
  1.399   1.470   1.517   1.540   1.548   1.649   1.687   1.802
 60 A'   23 A"   61 A'   62 A'   24 A"   63 A'   64 A'   25 A"                 
  1.840   1.862   1.997   2.016   2.081   2.091   2.411   2.574
 65 A'   66 A'   26 A"   67 A'   68 A'   69 A'   70 A'   71 A'                 
  2.649   3.054   3.407   3.751   3.766   3.942   3.997   4.004
 27 A"   72 A'   73 A'   28 A"   74 A'   29 A"   30 A"   75 A'                 
  4.008   4.018   4.057   4.199   4.714   6.256   6.317   6.533
 31 A"   76 A'   77 A'   78 A'   79 A'   32 A"   80 A'   81 A'                 
  6.587   6.909   7.552   7.568   7.620  13.783  13.908  14.010
 82 A'   83 A'   33 A"   84 A'   85 A'   34 A"   86 A'   87 A'                 
 23.594  47.874  66.719 163.027 289.750 289.764 289.8281020.656
 88 A'   89 A'   90 A'   91 A'   35 A"   92 A'   93 A'   94 A'                 
 --------------------------------------------------------------

          Ground-State Mulliken Net Atomic Charges

     Atom                 Charge (a.u.)
  ----------------------------------------
      1 C                    -0.127852
      2 P                     0.189933
      3 Br                   -0.193882
      4 H                     0.205520
      5 F                    -0.073719
  ----------------------------------------
  Sum of atomic charges =     0.000000

 -----------------------------------------------------------------
                    Cartesian Multipole Moments
 -----------------------------------------------------------------
    Charge (ESU x 10^10)
                 0.0000
    Dipole Moment (Debye)
         X       1.8100      Y       1.3742      Z       0.0000
       Tot       2.2726
    Quadrupole Moments (Debye-Ang)
        XX     -37.1381     XY       3.5762     YY     -43.7971
        XZ       0.0000     YZ       0.0000     ZZ     -43.2303
    Octopole Moments (Debye-Ang^2)
       XXX     -26.8479    XXY      -0.7637    XYY     -17.5446
       YYY     -21.1739    XXZ       0.0000    XYZ       0.0000
       YYZ       0.0000    XZZ     -15.3292    YZZ      -7.4006
       ZZZ       0.0000
    Hexadecapole Moments (Debye-Ang^3)
      XXXX    -465.1253   XXXY       7.3771   XXYY    -125.1863
      XYYY     -18.0036   YYYY    -213.3073   XXXZ       0.0000
      XXYZ       0.0000   XYYZ       0.0000   YYYZ      -0.0000
      XXZZ    -102.6331   XYZZ      -8.5101   YYZZ     -44.2922
      XZZZ      -0.0000   YZZZ       0.0000   ZZZZ     -55.0127
 -----------------------------------------------------------------
 Calculating analytic gradient of the SCF energy
 Gradient of SCF Energy
            1           2           3           4           5
    1  -0.0251950   0.0370395  -0.0136928   0.0062209  -0.0043726
    2   0.0348301  -0.0221671  -0.0056803   0.0038156  -0.0107982
    3  -0.0000000   0.0000000  -0.0000000   0.0000000   0.0000000
 Max gradient component =       3.704E-02
 RMS gradient           =       1.657E-02
 Gradient time:  CPU 4.18 s  wall 1.49 s
 Geometry Optimization Parameters
   NAtoms,    NIC,     NZ,  NCons,   NDum,   NFix, NCnnct, MaxDiis
        5      20       5       0       0       0       0       0

 Cartesian Hessian Update
 Hessian Updated using BFGS Update


** GEOMETRY OPTIMIZATION IN DELOCALIZED INTERNAL COORDINATES **
   Searching for a Minimum

   Optimization Cycle:   4

                       Coordinates (Angstroms)
     ATOM                X               Y               Z
      1  C         2.1057353016    0.1662838554    0.0000000000
      2  P         0.8258493572    1.1706615976    0.0000000000
      3  Br       -1.0566088446   -0.1888458848    0.0000000000
      4  H         3.1221140456    0.5867755648    0.0000000000
      5  F         2.0896518516   -1.1877136660    0.0000000000
   Point Group: cs    Number of degrees of freedom:     7


   Energy is  -3054.093295618

 Hessian Updated using BFGS Update

  7 Hessian modes will be used to form the next step
  Hessian Eigenvalues:
     0.088711    0.159317    0.193521    0.225031    0.229290    0.291625
     0.813135

 Minimum Search - Taking Simple RFO Step
 Searching for Lamda that Minimizes Along All modes
 Value Taken    Lamda =  -0.00717683
 Step Taken.  Stepsize is  0.215834

                             Maximum     Tolerance    Cnvgd?
         Gradient           0.033811      0.000300      NO
         Displacement       0.122827      0.001200      NO
         Energy change     -0.019587      0.000001      NO


 New Cartesian Coordinates Obtained by Inverse Iteration

 Displacement from previous Coordinates is:  0.279697
 ----------------------------------------------------------------
             Standard Nuclear Orientation (Angstroms)
    I     Atom           X                Y                Z
 ----------------------------------------------------------------
    1      C       2.0726789348     0.1513346678     0.0000000000
    2      P       0.7942218477     1.2120418517     0.0000000000
    3      Br     -0.9358076702    -0.1982281720     0.0000000000
    4      H       3.0881676598     0.5517200833     0.0000000000
    5      F       2.0674809393    -1.1697069639     0.0000000000
 ----------------------------------------------------------------
 Molecular Point Group                 Cs    NOp =  2
 Largest Abelian Subgroup              Cs    NOp =  2
 Nuclear Repulsion Energy =   303.8606984878 hartrees
 There are       33 alpha and       33 beta electrons
 Applying Cartesian multipole field
    Component          Value
    ---------          -----
     (2,0,0)        1.00000E-11
     (0,2,0)        2.00000E-11
     (0,0,2)       -3.00000E-11
 Nucleus-field energy     =     0.0000000067 hartrees
 Requested basis set is 6-311++G(d,p)
 There are 49 shells and 129 basis functions
 A cutoff of  1.0D-11 yielded   1066 shell pairs
 There are      7730 function pairs (      8475 Cartesian)
 Smallest overlap matrix eigenvalue = 6.72E-04
 Guess MOs from SCF MO coefficient file

 -----------------------------------------------------------------------
  General SCF calculation program by
  Eric Jon Sundstrom, Paul Horn, Yuezhi Mao, Dmitri Zuev, Alec White,
  David Stuck, Shaama M.S., Shane Yost, Joonho Lee, David Small,
  Daniel Levine, Susi Lehtola, Hugh Burton, Evgeny Epifanovsky
 -----------------------------------------------------------------------
 Exchange:     0.2000 Hartree-Fock + 0.0800 Slater + 0.7200 B88
 Correlation:  0.1900 VWN1RPA + 0.8100 LYP
 Using SG-1 standard quadrature grid
 using 4 threads for integral computing
 -------------------------------------------------------
 OpenMP Integral computing Module                
 Release: version 2.0, May 2017, Q-Chem Inc. Pleasanton 
 -------------------------------------------------------
 -------------------------------------------------------
 OpenMP BLAS3 based DFT computing Module                
 Release: version 1.0, May 2013, Q-Chem Inc. Pittsburgh 
 -------------------------------------------------------
 A restricted SCF calculation will be
 performed using DIIS
 SCF converges when DIIS error is below 1.0e-08
 ---------------------------------------
  Cycle       Energy         DIIS error
 ---------------------------------------
    1   -3054.0928843008      9.79e-04  
    2   -3054.0953331689      5.25e-04  
    3   -3054.0948196538      6.94e-04  
    4   -3054.0959785974      1.03e-04  
    5   -3054.0959953647      3.87e-05  
    6   -3054.0959972808      8.29e-06  
    7   -3054.0959973974      2.67e-06  
    8   -3054.0959974125      1.13e-06  
    9   -3054.0959974150      1.99e-07  
   10   -3054.0959974150      4.11e-08  
   11   -3054.0959974150      9.69e-09  Convergence criterion met
 ---------------------------------------
 SCF time:   CPU 14.60s  wall 5.00s 
 SCF   energy in the final basis set =    -3054.0959974150
 Total energy in the final basis set =    -3054.0959974150

 --------------------------------------------------------------
             Orbital Energies (a.u.) and Symmetries
 --------------------------------------------------------------

 Alpha MOs, Restricted
 -- Occupied --                  
-482.84  -77.10  -62.49  -56.31  -56.31  -56.31  -24.73  -10.30
  1 A'    2 A'    3 A'    4 A'    1 A"    5 A'    6 A'    7 A'                 
 -8.701  -6.598  -6.531  -6.520  -6.519  -4.761  -4.756  -4.755
  8 A'    9 A'   10 A'    2 A"   11 A'   12 A'    3 A"   13 A'                 
 -2.643  -2.639  -2.639  -2.630  -2.630  -1.275  -0.813  -0.744
 14 A'    4 A"   15 A'    5 A"   16 A'   17 A'   18 A'   19 A'                 
 -0.613  -0.559  -0.504  -0.479  -0.388  -0.347  -0.339  -0.296
 20 A'   21 A'    6 A"   22 A'   23 A'   24 A'    7 A"   25 A'                 
 -0.270
  8 A"                                                                         
 -- Virtual --                   
 -0.082  -0.070  -0.009   0.014   0.034   0.039   0.041   0.055
  9 A"   26 A'   27 A'   28 A'   29 A'   10 A"   30 A'   31 A'                 
  0.069   0.076   0.086   0.089   0.111   0.117   0.125   0.145
 32 A'   11 A"   33 A'   12 A"   34 A'   35 A'   36 A'   37 A'                 
  0.176   0.214   0.249   0.263   0.265   0.287   0.317   0.343
 38 A'   39 A'   40 A'   41 A'   13 A"   14 A"   42 A'   43 A'                 
  0.370   0.395   0.429   0.439   0.452   0.475   0.517   0.537
 44 A'   45 A'   15 A"   46 A'   47 A'   16 A"   17 A"   48 A'                 
  0.558   0.567   0.577   0.607   0.643   0.662   0.674   0.746
 49 A'   18 A"   50 A'   51 A'   52 A'   19 A"   53 A'   54 A'                 
  0.768   0.775   0.895   0.966   1.065   1.119   1.281   1.312
 20 A"   55 A'   56 A'   57 A'   58 A'   21 A"   59 A'   22 A"                 
  1.406   1.462   1.520   1.544   1.554   1.672   1.703   1.808
 60 A'   23 A"   61 A'   62 A'   24 A"   63 A'   64 A'   25 A"                 
  1.837   1.861   1.997   2.022   2.075   2.107   2.428   2.579
 65 A'   66 A'   26 A"   67 A'   68 A'   69 A'   70 A'   71 A'                 
  2.649   3.092   3.392   3.745   3.766   3.968   3.996   4.011
 27 A"   72 A'   73 A'   28 A"   74 A'   29 A"   30 A"   75 A'                 
  4.015   4.049   4.079   4.226   4.728   6.251   6.314   6.558
 31 A"   76 A'   77 A'   78 A'   79 A'   32 A"   80 A'   81 A'                 
  6.602   6.897   7.552   7.572   7.634  13.789  13.916  13.990
 82 A'   83 A'   33 A"   84 A'   85 A'   34 A"   86 A'   87 A'                 
 23.620  47.879  66.715 163.010 289.751 289.769 289.8451020.663
 88 A'   89 A'   90 A'   91 A'   35 A"   92 A'   93 A'   94 A'                 

 Beta MOs, Restricted
 -- Occupied --                  
-482.84  -77.10  -62.49  -56.31  -56.31  -56.31  -24.73  -10.30
  1 A'    2 A'    3 A'    4 A'    1 A"    5 A'    6 A'    7 A'                 
 -8.701  -6.598  -6.531  -6.520  -6.519  -4.761  -4.756  -4.755
  8 A'    9 A'   10 A'    2 A"   11 A'   12 A'    3 A"   13 A'                 
 -2.643  -2.639  -2.639  -2.630  -2.630  -1.275  -0.813  -0.744
 14 A'    4 A"   15 A'    5 A"   16 A'   17 A'   18 A'   19 A'                 
 -0.613  -0.559  -0.504  -0.479  -0.388  -0.347  -0.339  -0.296
 20 A'   21 A'    6 A"   22 A'   23 A'   24 A'    7 A"   25 A'                 
 -0.270
  8 A"                                                                         
 -- Virtual --                   
 -0.082  -0.070  -0.009   0.014   0.034   0.039   0.041   0.055
  9 A"   26 A'   27 A'   28 A'   29 A'   10 A"   30 A'   31 A'                 
  0.069   0.076   0.086   0.089   0.111   0.117   0.125   0.145
 32 A'   11 A"   33 A'   12 A"   34 A'   35 A'   36 A'   37 A'                 
  0.176   0.214   0.249   0.263   0.265   0.287   0.317   0.343
 38 A'   39 A'   40 A'   41 A'   13 A"   14 A"   42 A'   43 A'                 
  0.370   0.395   0.429   0.439   0.452   0.475   0.517   0.537
 44 A'   45 A'   15 A"   46 A'   47 A'   16 A"   17 A"   48 A'                 
  0.558   0.567   0.577   0.607   0.643   0.662   0.674   0.746
 49 A'   18 A"   50 A'   51 A'   52 A'   19 A"   53 A'   54 A'                 
  0.768   0.775   0.895   0.966   1.065   1.119   1.281   1.312
 20 A"   55 A'   56 A'   57 A'   58 A'   21 A"   59 A'   22 A"                 
  1.406   1.462   1.520   1.544   1.554   1.672   1.703   1.808
 60 A'   23 A"   61 A'   62 A'   24 A"   63 A'   64 A'   25 A"                 
  1.837   1.861   1.997   2.022   2.075   2.107   2.428   2.579
 65 A'   66 A'   26 A"   67 A'   68 A'   69 A'   70 A'   71 A'                 
  2.649   3.092   3.392   3.745   3.766   3.968   3.996   4.011
 27 A"   72 A'   73 A'   28 A"   74 A'   29 A"   30 A"   75 A'                 
  4.015   4.049   4.079   4.226   4.728   6.251   6.314   6.558
 31 A"   76 A'   77 A'   78 A'   79 A'   32 A"   80 A'   81 A'                 
  6.602   6.897   7.552   7.572   7.634  13.789  13.916  13.990
 82 A'   83 A'   33 A"   84 A'   85 A'   34 A"   86 A'   87 A'                 
 23.620  47.879  66.715 163.010 289.751 289.769 289.8451020.663
 88 A'   89 A'   90 A'   91 A'   35 A"   92 A'   93 A'   94 A'                 
 --------------------------------------------------------------

          Ground-State Mulliken Net Atomic Charges

     Atom                 Charge (a.u.)
  ----------------------------------------
      1 C                    -0.165408
      2 P                     0.194397
      3 Br                   -0.184899
      4 H                     0.197094
      5 F                    -0.041183
  ----------------------------------------
  Sum of atomic charges =     0.000000

 -----------------------------------------------------------------
                    Cartesian Multipole Moments
 -----------------------------------------------------------------
    Charge (ESU x 10^10)
                 0.0000
    Dipole Moment (Debye)
         X       1.5798      Y       1.1384      Z       0.0000
       Tot       1.9472
    Quadrupole Moments (Debye-Ang)
        XX     -37.5391     XY       2.9569     YY     -43.4748
        XZ       0.0000     YZ       0.0000     ZZ     -43.2234
    Octopole Moments (Debye-Ang^2)
       XXX     -32.7811    XXY      -2.4681    XYY     -19.3248
       YYY     -22.7968    XXZ       0.0000    XYZ      -0.0000
       YYZ       0.0000    XZZ     -17.1514    YZZ      -8.0274
       ZZZ       0.0000
    Hexadecapole Moments (Debye-Ang^3)
      XXXX    -435.9529   XXXY       2.7923   XXYY    -119.2673
      XYYY     -18.2215   YYYY    -219.0051   XXXZ       0.0000
      XXYZ      -0.0000   XYYZ       0.0000   YYYZ       0.0000
      XXZZ     -96.1631   XYZZ      -8.7153   YYZZ     -45.4684
      XZZZ      -0.0000   YZZZ       0.0000   ZZZZ     -55.1922
 -----------------------------------------------------------------
 Calculating analytic gradient of the SCF energy
 Gradient of SCF Energy
            1           2           3           4           5
    1  -0.0140887   0.0036008   0.0076634   0.0013109   0.0015135
    2  -0.0051536  -0.0084181   0.0033108  -0.0006396   0.0109005
    3   0.0000000  -0.0000000  -0.0000000  -0.0000000  -0.0000000
 Max gradient component =       1.409E-02
 RMS gradient           =       5.784E-03
 Gradient time:  CPU 4.10 s  wall 1.46 s
 Geometry Optimization Parameters
   NAtoms,    NIC,     NZ,  NCons,   NDum,   NFix, NCnnct, MaxDiis
        5      20       5       0       0       0       0       0

 Cartesian Hessian Update
 Hessian Updated using BFGS Update


** GEOMETRY OPTIMIZATION IN DELOCALIZED INTERNAL COORDINATES **
   Searching for a Minimum

   Optimization Cycle:   5

                       Coordinates (Angstroms)
     ATOM                X               Y               Z
      1  C         2.0726789348    0.1513346678    0.0000000000
      2  P         0.7942218477    1.2120418517    0.0000000000
      3  Br       -0.9358076702   -0.1982281720    0.0000000000
      4  H         3.0881676598    0.5517200833    0.0000000000
      5  F         2.0674809393   -1.1697069639    0.0000000000
   Point Group: cs    Number of degrees of freedom:     7


   Energy is  -3054.095997415

 Hessian Updated using BFGS Update

  7 Hessian modes will be used to form the next step
  Hessian Eigenvalues:
     0.111118    0.160029    0.204185    0.221949    0.258091    0.308270
     0.712735

 Minimum Search - Taking Simple RFO Step
 Searching for Lamda that Minimizes Along All modes
 Value Taken    Lamda =  -0.00109719
 Step Taken.  Stepsize is  0.066860

                             Maximum     Tolerance    Cnvgd?
         Gradient           0.011679      0.000300      NO
         Displacement       0.050147      0.001200      NO
         Energy change     -0.002702      0.000001      NO


 New Cartesian Coordinates Obtained by Inverse Iteration

 Displacement from previous Coordinates is:  0.101097
 ----------------------------------------------------------------
             Standard Nuclear Orientation (Angstroms)
    I     Atom           X                Y                Z
 ----------------------------------------------------------------
    1      C       2.0882902884     0.1528147052     0.0000000000
    2      P       0.7975122790     1.2060950999     0.0000000000
    3      Br     -0.9787706202    -0.1904635334     0.0000000000
    4      H       3.0923112348     0.5611284668     0.0000000000
    5      F       2.0873985295    -1.1824132715     0.0000000000
 ----------------------------------------------------------------
 Molecular Point Group                 Cs    NOp =  2
 Largest Abelian Subgroup              Cs    NOp =  2
 Nuclear Repulsion Energy =   300.0909826562 hartrees
 There are       33 alpha and       33 beta electrons
 Applying Cartesian multipole field
    Component          Value
    ---------          -----
     (2,0,0)        1.00000E-11
     (0,2,0)        2.00000E-11
     (0,0,2)       -3.00000E-11
 Nucleus-field energy     =     0.0000000068 hartrees
 Requested basis set is 6-311++G(d,p)
 There are 49 shells and 129 basis functions
 A cutoff of  1.0D-11 yielded   1063 shell pairs
 There are      7720 function pairs (      8465 Cartesian)
 Smallest overlap matrix eigenvalue = 6.81E-04
 Guess MOs from SCF MO coefficient file

 -----------------------------------------------------------------------
  General SCF calculation program by
  Eric Jon Sundstrom, Paul Horn, Yuezhi Mao, Dmitri Zuev, Alec White,
  David Stuck, Shaama M.S., Shane Yost, Joonho Lee, David Small,
  Daniel Levine, Susi Lehtola, Hugh Burton, Evgeny Epifanovsky
 -----------------------------------------------------------------------
 Exchange:     0.2000 Hartree-Fock + 0.0800 Slater + 0.7200 B88
 Correlation:  0.1900 VWN1RPA + 0.8100 LYP
 Using SG-1 standard quadrature grid
 using 4 threads for integral computing
 -------------------------------------------------------
 OpenMP Integral computing Module                
 Release: version 2.0, May 2017, Q-Chem Inc. Pleasanton 
 -------------------------------------------------------
 -------------------------------------------------------
 OpenMP BLAS3 based DFT computing Module                
 Release: version 1.0, May 2013, Q-Chem Inc. Pittsburgh 
 -------------------------------------------------------
 A restricted SCF calculation will be
 performed using DIIS
 SCF converges when DIIS error is below 1.0e-08
 ---------------------------------------
  Cycle       Energy         DIIS error
 ---------------------------------------
    1   -3054.0962152348      3.41e-04  
    2   -3054.0965334113      8.04e-05  
    3   -3054.0965209523      1.07e-04  
    4   -3054.0965470244      3.62e-05  
    5   -3054.0965497040      8.22e-06  
    6   -3054.0965498426      2.53e-06  
    7   -3054.0965498536      8.99e-07  
    8   -3054.0965498544      1.29e-07  
    9   -3054.0965498544      9.22e-08  
   10   -3054.0965498544      1.89e-08  
   11   -3054.0965498544      2.54e-09  Convergence criterion met
 ---------------------------------------
 SCF time:   CPU 14.42s  wall 5.00s 
 SCF   energy in the final basis set =    -3054.0965498544
 Total energy in the final basis set =    -3054.0965498544

 --------------------------------------------------------------
             Orbital Energies (a.u.) and Symmetries
 --------------------------------------------------------------

 Alpha MOs, Restricted
 -- Occupied --                  
-482.84  -77.11  -62.49  -56.31  -56.31  -56.31  -24.73  -10.30
  1 A'    2 A'    3 A'    4 A'    1 A"    5 A'    6 A'    7 A'                 
 -8.701  -6.600  -6.531  -6.520  -6.519  -4.764  -4.759  -4.757
  8 A'    9 A'   10 A'    2 A"   11 A'   12 A'    3 A"   13 A'                 
 -2.642  -2.639  -2.639  -2.630  -2.630  -1.268  -0.809  -0.746
 14 A'    4 A"   15 A'    5 A"   16 A'   17 A'   18 A'   19 A'                 
 -0.611  -0.557  -0.500  -0.477  -0.390  -0.346  -0.337  -0.297
 20 A'   21 A'    6 A"   22 A'   23 A'   24 A'    7 A"   25 A'                 
 -0.272
  8 A"                                                                         
 -- Virtual --                   
 -0.084  -0.076  -0.009   0.013   0.034   0.039   0.040   0.054
  9 A"   26 A'   27 A'   28 A'   29 A'   10 A"   30 A'   31 A'                 
  0.069   0.076   0.085   0.089   0.111   0.116   0.124   0.145
 32 A'   11 A"   33 A'   12 A"   34 A'   35 A'   36 A'   37 A'                 
  0.175   0.208   0.250   0.263   0.264   0.287   0.318   0.343
 38 A'   39 A'   40 A'   41 A'   13 A"   14 A"   42 A'   43 A'                 
  0.369   0.393   0.429   0.442   0.450   0.479   0.519   0.533
 44 A'   45 A'   15 A"   46 A'   47 A'   16 A"   17 A"   48 A'                 
  0.558   0.566   0.578   0.602   0.639   0.660   0.669   0.734
 49 A'   18 A"   50 A'   51 A'   52 A'   19 A"   53 A'   54 A'                 
  0.759   0.770   0.894   0.960   1.053   1.116   1.286   1.311
 20 A"   55 A'   56 A'   57 A'   58 A'   21 A"   59 A'   22 A"                 
  1.405   1.461   1.521   1.542   1.552   1.667   1.696   1.813
 60 A'   23 A"   61 A'   62 A'   24 A"   63 A'   64 A'   25 A"                 
  1.837   1.857   1.997   2.020   2.074   2.101   2.431   2.575
 65 A'   66 A'   26 A"   67 A'   68 A'   69 A'   70 A'   71 A'                 
  2.648   3.069   3.390   3.747   3.766   3.956   3.996   4.009
 27 A"   72 A'   73 A'   28 A"   74 A'   29 A"   30 A"   75 A'                 
  4.012   4.035   4.070   4.217   4.723   6.252   6.316   6.548
 31 A"   76 A'   77 A'   78 A'   79 A'   32 A"   80 A'   81 A'                 
  6.595   6.889   7.551   7.570   7.630  13.786  13.911  13.984
 82 A'   83 A'   33 A"   84 A'   85 A'   34 A"   86 A'   87 A'                 
 23.618  47.877  66.716 163.001 289.750 289.767 289.8391020.660
 88 A'   89 A'   90 A'   91 A'   35 A"   92 A'   93 A'   94 A'                 

 Beta MOs, Restricted
 -- Occupied --                  
-482.84  -77.11  -62.49  -56.31  -56.31  -56.31  -24.73  -10.30
  1 A'    2 A'    3 A'    4 A'    1 A"    5 A'    6 A'    7 A'                 
 -8.701  -6.600  -6.531  -6.520  -6.519  -4.764  -4.759  -4.757
  8 A'    9 A'   10 A'    2 A"   11 A'   12 A'    3 A"   13 A'                 
 -2.642  -2.639  -2.639  -2.630  -2.630  -1.268  -0.809  -0.746
 14 A'    4 A"   15 A'    5 A"   16 A'   17 A'   18 A'   19 A'                 
 -0.611  -0.557  -0.500  -0.477  -0.390  -0.346  -0.337  -0.297
 20 A'   21 A'    6 A"   22 A'   23 A'   24 A'    7 A"   25 A'                 
 -0.272
  8 A"                                                                         
 -- Virtual --                   
 -0.084  -0.076  -0.009   0.013   0.034   0.039   0.040   0.054
  9 A"   26 A'   27 A'   28 A'   29 A'   10 A"   30 A'   31 A'                 
  0.069   0.076   0.085   0.089   0.111   0.116   0.124   0.145
 32 A'   11 A"   33 A'   12 A"   34 A'   35 A'   36 A'   37 A'                 
  0.175   0.208   0.250   0.263   0.264   0.287   0.318   0.343
 38 A'   39 A'   40 A'   41 A'   13 A"   14 A"   42 A'   43 A'                 
  0.369   0.393   0.429   0.442   0.450   0.479   0.519   0.533
 44 A'   45 A'   15 A"   46 A'   47 A'   16 A"   17 A"   48 A'                 
  0.558   0.566   0.578   0.602   0.639   0.660   0.669   0.734
 49 A'   18 A"   50 A'   51 A'   52 A'   19 A"   53 A'   54 A'                 
  0.759   0.770   0.894   0.960   1.053   1.116   1.286   1.311
 20 A"   55 A'   56 A'   57 A'   58 A'   21 A"   59 A'   22 A"                 
  1.405   1.461   1.521   1.542   1.552   1.667   1.696   1.813
 60 A'   23 A"   61 A'   62 A'   24 A"   63 A'   64 A'   25 A"                 
  1.837   1.857   1.997   2.020   2.074   2.101   2.431   2.575
 65 A'   66 A'   26 A"   67 A'   68 A'   69 A'   70 A'   71 A'                 
  2.648   3.069   3.390   3.747   3.766   3.956   3.996   4.009
 27 A"   72 A'   73 A'   28 A"   74 A'   29 A"   30 A"   75 A'                 
  4.012   4.035   4.070   4.217   4.723   6.252   6.316   6.548
 31 A"   76 A'   77 A'   78 A'   79 A'   32 A"   80 A'   81 A'                 
  6.595   6.889   7.551   7.570   7.630  13.786  13.911  13.984
 82 A'   83 A'   33 A"   84 A'   85 A'   34 A"   86 A'   87 A'                 
 23.618  47.877  66.716 163.001 289.750 289.767 289.8391020.660
 88 A'   89 A'   90 A'   91 A'   35 A"   92 A'   93 A'   94 A'                 
 --------------------------------------------------------------

          Ground-State Mulliken Net Atomic Charges

     Atom                 Charge (a.u.)
  ----------------------------------------
      1 C                    -0.156342
      2 P                     0.196107
      3 Br                   -0.186538
      4 H                     0.200223
      5 F                    -0.053450
  ----------------------------------------
  Sum of atomic charges =     0.000000

 -----------------------------------------------------------------
                    Cartesian Multipole Moments
 -----------------------------------------------------------------
    Charge (ESU x 10^10)
                 0.0000
    Dipole Moment (Debye)
         X       1.6258      Y       1.2343      Z       0.0000
       Tot       2.0413
    Quadrupole Moments (Debye-Ang)
        XX     -37.4783     XY       3.1876     YY     -43.5513
        XZ       0.0000     YZ      -0.0000     ZZ     -43.2756
    Octopole Moments (Debye-Ang^2)
       XXX     -30.9018    XXY      -2.0090    XYY     -18.7251
       YYY     -22.5389    XXZ       0.0000    XYZ      -0.0000
       YYZ       0.0000    XZZ     -16.5550    YZZ      -7.9876
       ZZZ       0.0000
    Hexadecapole Moments (Debye-Ang^3)
      XXXX    -447.8742   XXXY       5.2566   XXYY    -121.7887
      XYYY     -17.1968   YYYY    -218.5323   XXXZ       0.0000
      XXYZ      -0.0000   XYYZ       0.0000   YYYZ      -0.0000
      XXZZ     -98.5981   XYZZ      -8.3938   YYZZ     -45.3986
      XZZZ       0.0000   YZZZ      -0.0000   ZZZZ     -55.3199
 -----------------------------------------------------------------
 Calculating analytic gradient of the SCF energy
 Gradient of SCF Energy
            1           2           3           4           5
    1  -0.0030104   0.0056392   0.0001607  -0.0034342   0.0006447
    2   0.0057526  -0.0038092  -0.0000735  -0.0014020  -0.0004679
    3  -0.0000000   0.0000000  -0.0000000  -0.0000000   0.0000000
 Max gradient component =       5.753E-03
 RMS gradient           =       2.619E-03
 Gradient time:  CPU 4.12 s  wall 1.47 s
 Geometry Optimization Parameters
   NAtoms,    NIC,     NZ,  NCons,   NDum,   NFix, NCnnct, MaxDiis
        5      20       5       0       0       0       0       0

 Cartesian Hessian Update
 Hessian Updated using BFGS Update


** GEOMETRY OPTIMIZATION IN DELOCALIZED INTERNAL COORDINATES **
   Searching for a Minimum

   Optimization Cycle:   6

                       Coordinates (Angstroms)
     ATOM                X               Y               Z
      1  C         2.0882902884    0.1528147052    0.0000000000
      2  P         0.7975122790    1.2060950999    0.0000000000
      3  Br       -0.9787706202   -0.1904635334    0.0000000000
      4  H         3.0923112348    0.5611284668    0.0000000000
      5  F         2.0873985295   -1.1824132715    0.0000000000
   Point Group: cs    Number of degrees of freedom:     7


   Energy is  -3054.096549854

 Hessian Updated using BFGS Update

  7 Hessian modes will be used to form the next step
  Hessian Eigenvalues:
     0.110578    0.160836    0.215651    0.219627    0.274240    0.341520
     0.569007

 Minimum Search - Taking Simple RFO Step
 Searching for Lamda that Minimizes Along All modes
 Value Taken    Lamda =  -0.00014623
 Step Taken.  Stepsize is  0.020404

                             Maximum     Tolerance    Cnvgd?
         Gradient           0.004775      0.000300      NO
         Displacement       0.011356      0.001200      NO
         Energy change     -0.000552      0.000001      NO


 New Cartesian Coordinates Obtained by Inverse Iteration

 Displacement from previous Coordinates is:  0.026063
 ----------------------------------------------------------------
             Standard Nuclear Orientation (Angstroms)
    I     Atom           X                Y                Z
 ----------------------------------------------------------------
    1      C       2.0909709947     0.1513755354     0.0000000000
    2      P       0.7929505770     1.2055624238     0.0000000000
    3      Br     -0.9866161988    -0.1902834517     0.0000000000
    4      H       3.1020663729     0.5628958788     0.0000000000
    5      F       2.0873699656    -1.1823889194     0.0000000000
 ----------------------------------------------------------------
 Molecular Point Group                 Cs    NOp =  2
 Largest Abelian Subgroup              Cs    NOp =  2
 Nuclear Repulsion Energy =   299.5709452553 hartrees
 There are       33 alpha and       33 beta electrons
 Applying Cartesian multipole field
    Component          Value
    ---------          -----
     (2,0,0)        1.00000E-11
     (0,2,0)        2.00000E-11
     (0,0,2)       -3.00000E-11
 Nucleus-field energy     =     0.0000000068 hartrees
 Requested basis set is 6-311++G(d,p)
 There are 49 shells and 129 basis functions
 A cutoff of  1.0D-11 yielded   1063 shell pairs
 There are      7720 function pairs (      8465 Cartesian)
 Smallest overlap matrix eigenvalue = 6.86E-04
 Guess MOs from SCF MO coefficient file

 -----------------------------------------------------------------------
  General SCF calculation program by
  Eric Jon Sundstrom, Paul Horn, Yuezhi Mao, Dmitri Zuev, Alec White,
  David Stuck, Shaama M.S., Shane Yost, Joonho Lee, David Small,
  Daniel Levine, Susi Lehtola, Hugh Burton, Evgeny Epifanovsky
 -----------------------------------------------------------------------
 Exchange:     0.2000 Hartree-Fock + 0.0800 Slater + 0.7200 B88
 Correlation:  0.1900 VWN1RPA + 0.8100 LYP
 Using SG-1 standard quadrature grid
 using 4 threads for integral computing
 -------------------------------------------------------
 OpenMP Integral computing Module                
 Release: version 2.0, May 2017, Q-Chem Inc. Pleasanton 
 -------------------------------------------------------
 -------------------------------------------------------
 OpenMP BLAS3 based DFT computing Module                
 Release: version 1.0, May 2013, Q-Chem Inc. Pittsburgh 
 -------------------------------------------------------
 A restricted SCF calculation will be
 performed using DIIS
 SCF converges when DIIS error is below 1.0e-08
 ---------------------------------------
  Cycle       Energy         DIIS error
 ---------------------------------------
    1   -3054.0966005210      1.05e-04  
    2   -3054.0966100181      8.31e-05  
    3   -3054.0966136515      7.21e-05  
    4   -3054.0966258860      1.39e-05  
    5   -3054.0966262274      3.91e-06  
    6   -3054.0966262471      9.18e-07  
    7   -3054.0966262481      1.64e-07  
    8   -3054.0966262482      6.10e-08  
    9   -3054.0966262481      2.87e-08  
   10   -3054.0966262482      3.52e-09  Convergence criterion met
 ---------------------------------------
 SCF time:   CPU 13.18s  wall 5.00s 
 SCF   energy in the final basis set =    -3054.0966262482
 Total energy in the final basis set =    -3054.0966262482

 --------------------------------------------------------------
             Orbital Energies (a.u.) and Symmetries
 --------------------------------------------------------------

 Alpha MOs, Restricted
 -- Occupied --                  
-482.84  -77.11  -62.49  -56.31  -56.31  -56.31  -24.73  -10.30
  1 A'    2 A'    3 A'    4 A'    1 A"    5 A'    6 A'    7 A'                 
 -8.701  -6.601  -6.531  -6.520  -6.519  -4.764  -4.759  -4.758
  8 A'    9 A'   10 A'    2 A"   11 A'   12 A'    3 A"   13 A'                 
 -2.642  -2.639  -2.639  -2.630  -2.630  -1.269  -0.808  -0.745
 14 A'    4 A"   15 A'    5 A"   16 A'   17 A'   18 A'   19 A'                 
 -0.611  -0.557  -0.501  -0.478  -0.390  -0.345  -0.336  -0.297
 20 A'   21 A'    6 A"   22 A'   23 A'   24 A'    7 A"   25 A'                 
 -0.271
  8 A"                                                                         
 -- Virtual --                   
 -0.085  -0.076  -0.009   0.012   0.034   0.039   0.040   0.054
  9 A"   26 A'   27 A'   28 A'   29 A'   10 A"   30 A'   31 A'                 
  0.069   0.076   0.085   0.089   0.110   0.116   0.124   0.144
 32 A'   11 A"   33 A'   12 A"   34 A'   35 A'   36 A'   37 A'                 
  0.175   0.207   0.249   0.263   0.264   0.287   0.318   0.342
 38 A'   39 A'   40 A'   41 A'   13 A"   14 A"   42 A'   43 A'                 
  0.369   0.392   0.429   0.443   0.450   0.479   0.519   0.534
 44 A'   45 A'   15 A"   46 A'   47 A'   16 A"   17 A"   48 A'                 
  0.556   0.566   0.578   0.601   0.638   0.660   0.669   0.731
 49 A'   18 A"   50 A'   51 A'   52 A'   19 A"   53 A'   54 A'                 
  0.758   0.770   0.893   0.955   1.052   1.116   1.285   1.309
 20 A"   55 A'   56 A'   57 A'   58 A'   21 A"   59 A'   22 A"                 
  1.404   1.458   1.518   1.539   1.552   1.667   1.696   1.807
 60 A'   23 A"   61 A'   62 A'   24 A"   63 A'   64 A'   25 A"                 
  1.834   1.856   1.997   2.019   2.069   2.100   2.422   2.576
 65 A'   66 A'   26 A"   67 A'   68 A'   69 A'   70 A'   71 A'                 
  2.647   3.067   3.379   3.747   3.765   3.957   3.996   4.008
 27 A"   72 A'   73 A'   28 A"   74 A'   29 A"   30 A"   75 A'                 
  4.012   4.034   4.068   4.216   4.722   6.252   6.315   6.547
 31 A"   76 A'   77 A'   78 A'   79 A'   32 A"   80 A'   81 A'                 
  6.594   6.885   7.551   7.570   7.629  13.786  13.911  13.979
 82 A'   83 A'   33 A"   84 A'   85 A'   34 A"   86 A'   87 A'                 
 23.607  47.876  66.715 162.996 289.750 289.767 289.8391020.660
 88 A'   89 A'   90 A'   91 A'   35 A"   92 A'   93 A'   94 A'                 

 Beta MOs, Restricted
 -- Occupied --                  
-482.84  -77.11  -62.49  -56.31  -56.31  -56.31  -24.73  -10.30
  1 A'    2 A'    3 A'    4 A'    1 A"    5 A'    6 A'    7 A'                 
 -8.701  -6.601  -6.531  -6.520  -6.519  -4.764  -4.759  -4.758
  8 A'    9 A'   10 A'    2 A"   11 A'   12 A'    3 A"   13 A'                 
 -2.642  -2.639  -2.639  -2.630  -2.630  -1.269  -0.808  -0.745
 14 A'    4 A"   15 A'    5 A"   16 A'   17 A'   18 A'   19 A'                 
 -0.611  -0.557  -0.501  -0.478  -0.390  -0.345  -0.336  -0.297
 20 A'   21 A'    6 A"   22 A'   23 A'   24 A'    7 A"   25 A'                 
 -0.271
  8 A"                                                                         
 -- Virtual --                   
 -0.085  -0.076  -0.009   0.012   0.034   0.039   0.040   0.054
  9 A"   26 A'   27 A'   28 A'   29 A'   10 A"   30 A'   31 A'                 
  0.069   0.076   0.085   0.089   0.110   0.116   0.124   0.144
 32 A'   11 A"   33 A'   12 A"   34 A'   35 A'   36 A'   37 A'                 
  0.175   0.207   0.249   0.263   0.264   0.287   0.318   0.342
 38 A'   39 A'   40 A'   41 A'   13 A"   14 A"   42 A'   43 A'                 
  0.369   0.392   0.429   0.443   0.450   0.479   0.519   0.534
 44 A'   45 A'   15 A"   46 A'   47 A'   16 A"   17 A"   48 A'                 
  0.556   0.566   0.578   0.601   0.638   0.660   0.669   0.731
 49 A'   18 A"   50 A'   51 A'   52 A'   19 A"   53 A'   54 A'                 
  0.758   0.770   0.893   0.955   1.052   1.116   1.285   1.309
 20 A"   55 A'   56 A'   57 A'   58 A'   21 A"   59 A'   22 A"                 
  1.404   1.458   1.518   1.539   1.552   1.667   1.696   1.807
 60 A'   23 A"   61 A'   62 A'   24 A"   63 A'   64 A'   25 A"                 
  1.834   1.856   1.997   2.019   2.069   2.100   2.422   2.576
 65 A'   66 A'   26 A"   67 A'   68 A'   69 A'   70 A'   71 A'                 
  2.647   3.067   3.379   3.747   3.765   3.957   3.996   4.008
 27 A"   72 A'   73 A'   28 A"   74 A'   29 A"   30 A"   75 A'                 
  4.012   4.034   4.068   4.216   4.722   6.252   6.315   6.547
 31 A"   76 A'   77 A'   78 A'   79 A'   32 A"   80 A'   81 A'                 
  6.594   6.885   7.551   7.570   7.629  13.786  13.911  13.979
 82 A'   83 A'   33 A"   84 A'   85 A'   34 A"   86 A'   87 A'                 
 23.607  47.876  66.715 162.996 289.750 289.767 289.8391020.660
 88 A'   89 A'   90 A'   91 A'   35 A"   92 A'   93 A'   94 A'                 
 --------------------------------------------------------------

          Ground-State Mulliken Net Atomic Charges

     Atom                 Charge (a.u.)
  ----------------------------------------
      1 C                    -0.158432
      2 P                     0.196476
      3 Br                   -0.186415
      4 H                     0.199709
      5 F                    -0.051338
  ----------------------------------------
  Sum of atomic charges =     0.000000

 -----------------------------------------------------------------
                    Cartesian Multipole Moments
 -----------------------------------------------------------------
    Charge (ESU x 10^10)
                 0.0000
    Dipole Moment (Debye)
         X       1.6406      Y       1.2192      Z      -0.0000
       Tot       2.0440
    Quadrupole Moments (Debye-Ang)
        XX     -37.4357     XY       3.1617     YY     -43.5720
        XZ       0.0000     YZ       0.0000     ZZ     -43.3147
    Octopole Moments (Debye-Ang^2)
       XXX     -30.2206    XXY      -2.0445    XYY     -18.5416
       YYY     -22.5629    XXZ       0.0000    XYZ       0.0000
       YYZ      -0.0000    XZZ     -16.4241    YZZ      -8.0179
       ZZZ      -0.0000
    Hexadecapole Moments (Debye-Ang^3)
      XXXX    -448.9951   XXXY       5.4102   XXYY    -122.0826
      XYYY     -17.1168   YYYY    -218.4900   XXXZ       0.0000
      XXYZ       0.0000   XYYZ      -0.0000   YYYZ      -0.0000
      XXZZ     -99.0376   XYZZ      -8.3959   YYZZ     -45.4363
      XZZZ       0.0000   YZZZ      -0.0000   ZZZZ     -55.4448
 -----------------------------------------------------------------
 Calculating analytic gradient of the SCF energy
 Gradient of SCF Energy
            1           2           3           4           5
    1  -0.0038185   0.0026529  -0.0005616   0.0014250   0.0003022
    2   0.0011359  -0.0016314  -0.0002051   0.0004883   0.0002123
    3  -0.0000000  -0.0000000   0.0000000  -0.0000000   0.0000000
 Max gradient component =       3.818E-03
 RMS gradient           =       1.374E-03
 Gradient time:  CPU 4.13 s  wall 1.46 s
 Geometry Optimization Parameters
   NAtoms,    NIC,     NZ,  NCons,   NDum,   NFix, NCnnct, MaxDiis
        5      20       5       0       0       0       0       0

 Cartesian Hessian Update
 Hessian Updated using BFGS Update


** GEOMETRY OPTIMIZATION IN DELOCALIZED INTERNAL COORDINATES **
   Searching for a Minimum

   Optimization Cycle:   7

                       Coordinates (Angstroms)
     ATOM                X               Y               Z
      1  C         2.0909709947    0.1513755354    0.0000000000
      2  P         0.7929505770    1.2055624238    0.0000000000
      3  Br       -0.9866161988   -0.1902834517    0.0000000000
      4  H         3.1020663729    0.5628958788    0.0000000000
      5  F         2.0873699656   -1.1823889194    0.0000000000
   Point Group: cs    Number of degrees of freedom:     7


   Energy is  -3054.096626248

 Hessian Updated using BFGS Update

  7 Hessian modes will be used to form the next step
  Hessian Eigenvalues:
     0.114057    0.160417    0.203394    0.265580    0.315905    0.350536
     0.389329

 Minimum Search - Taking Simple RFO Step
 Searching for Lamda that Minimizes Along All modes
 Value Taken    Lamda =  -0.00003718
 Step Taken.  Stepsize is  0.011571

                             Maximum     Tolerance    Cnvgd?
         Gradient           0.002153      0.000300      NO
         Displacement       0.007923      0.001200      NO
         Energy change     -0.000076      0.000001      NO


 New Cartesian Coordinates Obtained by Inverse Iteration

 Displacement from previous Coordinates is:  0.012114
 ----------------------------------------------------------------
             Standard Nuclear Orientation (Angstroms)
    I     Atom           X                Y                Z
 ----------------------------------------------------------------
    1      C       2.0923805816     0.1514289722     0.0000000000
    2      P       0.7908239260     1.2083292376     0.0000000000
    3      Br     -0.9826406878    -0.1917557645     0.0000000000
    4      H       3.1014745401     0.5616819759     0.0000000000
    5      F       2.0847033515    -1.1825229542     0.0000000000
 ----------------------------------------------------------------
 Molecular Point Group                 Cs    NOp =  2
 Largest Abelian Subgroup              Cs    NOp =  2
 Nuclear Repulsion Energy =   299.7307087042 hartrees
 There are       33 alpha and       33 beta electrons
 Applying Cartesian multipole field
    Component          Value
    ---------          -----
     (2,0,0)        1.00000E-11
     (0,2,0)        2.00000E-11
     (0,0,2)       -3.00000E-11
 Nucleus-field energy     =     0.0000000068 hartrees
 Requested basis set is 6-311++G(d,p)
 There are 49 shells and 129 basis functions
 A cutoff of  1.0D-11 yielded   1063 shell pairs
 There are      7720 function pairs (      8465 Cartesian)
 Smallest overlap matrix eigenvalue = 6.90E-04
 Guess MOs from SCF MO coefficient file

 -----------------------------------------------------------------------
  General SCF calculation program by
  Eric Jon Sundstrom, Paul Horn, Yuezhi Mao, Dmitri Zuev, Alec White,
  David Stuck, Shaama M.S., Shane Yost, Joonho Lee, David Small,
  Daniel Levine, Susi Lehtola, Hugh Burton, Evgeny Epifanovsky
 -----------------------------------------------------------------------
 Exchange:     0.2000 Hartree-Fock + 0.0800 Slater + 0.7200 B88
 Correlation:  0.1900 VWN1RPA + 0.8100 LYP
 Using SG-1 standard quadrature grid
 using 4 threads for integral computing
 -------------------------------------------------------
 OpenMP Integral computing Module                
 Release: version 2.0, May 2017, Q-Chem Inc. Pleasanton 
 -------------------------------------------------------
 -------------------------------------------------------
 OpenMP BLAS3 based DFT computing Module                
 Release: version 1.0, May 2013, Q-Chem Inc. Pittsburgh 
 -------------------------------------------------------
 A restricted SCF calculation will be
 performed using DIIS
 SCF converges when DIIS error is below 1.0e-08
 ---------------------------------------
  Cycle       Energy         DIIS error
 ---------------------------------------
    1   -3054.0966313986      6.60e-05  
    2   -3054.0966416695      4.00e-05  
    3   -3054.0966395907      4.84e-05  
    4   -3054.0966452685      6.87e-06  
    5   -3054.0966453477      3.16e-06  
    6   -3054.0966453608      4.02e-07  
    7   -3054.0966453610      1.03e-07  
    8   -3054.0966453610      3.06e-08  
    9   -3054.0966453610      9.78e-09  Convergence criterion met
 ---------------------------------------
 SCF time:   CPU 11.92s  wall 4.00s 
 SCF   energy in the final basis set =    -3054.0966453610
 Total energy in the final basis set =    -3054.0966453610

 --------------------------------------------------------------
             Orbital Energies (a.u.) and Symmetries
 --------------------------------------------------------------

 Alpha MOs, Restricted
 -- Occupied --                  
-482.84  -77.11  -62.49  -56.31  -56.31  -56.31  -24.73  -10.30
  1 A'    2 A'    3 A'    4 A'    1 A"    5 A'    6 A'    7 A'                 
 -8.701  -6.601  -6.531  -6.520  -6.519  -4.764  -4.759  -4.758
  8 A'    9 A'   10 A'    2 A"   11 A'   12 A'    3 A"   13 A'                 
 -2.642  -2.639  -2.639  -2.630  -2.630  -1.269  -0.808  -0.744
 14 A'    4 A"   15 A'    5 A"   16 A'   17 A'   18 A'   19 A'                 
 -0.611  -0.557  -0.501  -0.478  -0.390  -0.345  -0.336  -0.297
 20 A'   21 A'    6 A"   22 A'   23 A'   24 A'    7 A"   25 A'                 
 -0.271
  8 A"                                                                         
 -- Virtual --                   
 -0.085  -0.076  -0.009   0.012   0.034   0.040   0.040   0.054
  9 A"   26 A'   27 A'   28 A'   29 A'   10 A"   30 A'   31 A'                 
  0.069   0.076   0.085   0.089   0.110   0.116   0.124   0.144
 32 A'   11 A"   33 A'   12 A"   34 A'   35 A'   36 A'   37 A'                 
  0.175   0.207   0.249   0.262   0.264   0.287   0.318   0.341
 38 A'   39 A'   40 A'   41 A'   13 A"   14 A"   42 A'   43 A'                 
  0.369   0.392   0.429   0.443   0.450   0.479   0.518   0.534
 44 A'   45 A'   15 A"   46 A'   47 A'   16 A"   17 A"   48 A'                 
  0.556   0.566   0.577   0.601   0.638   0.660   0.669   0.732
 49 A'   18 A"   50 A'   51 A'   52 A'   19 A"   53 A'   54 A'                 
  0.759   0.771   0.893   0.952   1.053   1.116   1.285   1.309
 20 A"   55 A'   56 A'   57 A'   58 A'   21 A"   59 A'   22 A"                 
  1.404   1.457   1.519   1.539   1.552   1.668   1.696   1.809
 60 A'   23 A"   61 A'   62 A'   24 A"   63 A'   64 A'   25 A"                 
  1.833   1.855   1.997   2.019   2.069   2.101   2.424   2.576
 65 A'   66 A'   26 A"   67 A'   68 A'   69 A'   70 A'   71 A'                 
  2.647   3.064   3.378   3.747   3.765   3.957   3.996   4.008
 27 A"   72 A'   73 A'   28 A"   74 A'   29 A"   30 A"   75 A'                 
  4.012   4.034   4.069   4.216   4.722   6.252   6.315   6.547
 31 A"   76 A'   77 A'   78 A'   79 A'   32 A"   80 A'   81 A'                 
  6.594   6.882   7.551   7.570   7.629  13.786  13.910  13.976
 82 A'   83 A'   33 A"   84 A'   85 A'   34 A"   86 A'   87 A'                 
 23.609  47.877  66.715 162.993 289.750 289.767 289.8391020.660
 88 A'   89 A'   90 A'   91 A'   35 A"   92 A'   93 A'   94 A'                 

 Beta MOs, Restricted
 -- Occupied --                  
-482.84  -77.11  -62.49  -56.31  -56.31  -56.31  -24.73  -10.30
  1 A'    2 A'    3 A'    4 A'    1 A"    5 A'    6 A'    7 A'                 
 -8.701  -6.601  -6.531  -6.520  -6.519  -4.764  -4.759  -4.758
  8 A'    9 A'   10 A'    2 A"   11 A'   12 A'    3 A"   13 A'                 
 -2.642  -2.639  -2.639  -2.630  -2.630  -1.269  -0.808  -0.744
 14 A'    4 A"   15 A'    5 A"   16 A'   17 A'   18 A'   19 A'                 
 -0.611  -0.557  -0.501  -0.478  -0.390  -0.345  -0.336  -0.297
 20 A'   21 A'    6 A"   22 A'   23 A'   24 A'    7 A"   25 A'                 
 -0.271
  8 A"                                                                         
 -- Virtual --                   
 -0.085  -0.076  -0.009   0.012   0.034   0.040   0.040   0.054
  9 A"   26 A'   27 A'   28 A'   29 A'   10 A"   30 A'   31 A'                 
  0.069   0.076   0.085   0.089   0.110   0.116   0.124   0.144
 32 A'   11 A"   33 A'   12 A"   34 A'   35 A'   36 A'   37 A'                 
  0.175   0.207   0.249   0.262   0.264   0.287   0.318   0.341
 38 A'   39 A'   40 A'   41 A'   13 A"   14 A"   42 A'   43 A'                 
  0.369   0.392   0.429   0.443   0.450   0.479   0.518   0.534
 44 A'   45 A'   15 A"   46 A'   47 A'   16 A"   17 A"   48 A'                 
  0.556   0.566   0.577   0.601   0.638   0.660   0.669   0.732
 49 A'   18 A"   50 A'   51 A'   52 A'   19 A"   53 A'   54 A'                 
  0.759   0.771   0.893   0.952   1.053   1.116   1.285   1.309
 20 A"   55 A'   56 A'   57 A'   58 A'   21 A"   59 A'   22 A"                 
  1.404   1.457   1.519   1.539   1.552   1.668   1.696   1.809
 60 A'   23 A"   61 A'   62 A'   24 A"   63 A'   64 A'   25 A"                 
  1.833   1.855   1.997   2.019   2.069   2.101   2.424   2.576
 65 A'   66 A'   26 A"   67 A'   68 A'   69 A'   70 A'   71 A'                 
  2.647   3.064   3.378   3.747   3.765   3.957   3.996   4.008
 27 A"   72 A'   73 A'   28 A"   74 A'   29 A"   30 A"   75 A'                 
  4.012   4.034   4.069   4.216   4.722   6.252   6.315   6.547
 31 A"   76 A'   77 A'   78 A'   79 A'   32 A"   80 A'   81 A'                 
  6.594   6.882   7.551   7.570   7.629  13.786  13.910  13.976
 82 A'   83 A'   33 A"   84 A'   85 A'   34 A"   86 A'   87 A'                 
 23.609  47.877  66.715 162.993 289.750 289.767 289.8391020.660
 88 A'   89 A'   90 A'   91 A'   35 A"   92 A'   93 A'   94 A'                 
 --------------------------------------------------------------

          Ground-State Mulliken Net Atomic Charges

     Atom                 Charge (a.u.)
  ----------------------------------------
      1 C                    -0.160651
      2 P                     0.197369
      3 Br                   -0.185809
      4 H                     0.199814
      5 F                    -0.050723
  ----------------------------------------
  Sum of atomic charges =     0.000000

 -----------------------------------------------------------------
                    Cartesian Multipole Moments
 -----------------------------------------------------------------
    Charge (ESU x 10^10)
                 0.0000
    Dipole Moment (Debye)
         X       1.6365      Y       1.2176      Z      -0.0000
       Tot       2.0398
    Quadrupole Moments (Debye-Ang)
        XX     -37.4306     XY       3.1558     YY     -43.5604
        XZ      -0.0000     YZ       0.0000     ZZ     -43.3264
    Octopole Moments (Debye-Ang^2)
       XXX     -30.3097    XXY      -2.0661    XYY     -18.5889
       YYY     -22.5924    XXZ      -0.0000    XYZ       0.0000
       YYZ      -0.0000    XZZ     -16.4887    YZZ      -8.0405
       ZZZ      -0.0000
    Hexadecapole Moments (Debye-Ang^3)
      XXXX    -447.7631   XXXY       5.2653   XXYY    -121.9157
      XYYY     -17.1543   YYYY    -219.0397   XXXZ       0.0000
      XXYZ       0.0000   XYYZ      -0.0000   YYYZ       0.0000
      XXZZ     -98.8470   XYZZ      -8.4348   YYZZ     -45.5558
      XZZZ      -0.0000   YZZZ      -0.0000   ZZZZ     -55.4941
 -----------------------------------------------------------------
 Calculating analytic gradient of the SCF energy
 Gradient of SCF Energy
            1           2           3           4           5
    1  -0.0001347   0.0001176  -0.0000359  -0.0000117   0.0000647
    2  -0.0000872   0.0001146  -0.0000310   0.0001840  -0.0001804
    3   0.0000000  -0.0000000   0.0000000   0.0000000  -0.0000000
 Max gradient component =       1.840E-04
 RMS gradient           =       9.153E-05
 Gradient time:  CPU 4.11 s  wall 1.46 s
 Geometry Optimization Parameters
   NAtoms,    NIC,     NZ,  NCons,   NDum,   NFix, NCnnct, MaxDiis
        5      20       5       0       0       0       0       0

 Cartesian Hessian Update
 Hessian Updated using BFGS Update


** GEOMETRY OPTIMIZATION IN DELOCALIZED INTERNAL COORDINATES **
   Searching for a Minimum

   Optimization Cycle:   8

                       Coordinates (Angstroms)
     ATOM                X               Y               Z
      1  C         2.0923805816    0.1514289722    0.0000000000
      2  P         0.7908239260    1.2083292376    0.0000000000
      3  Br       -0.9826406878   -0.1917557645    0.0000000000
      4  H         3.1014745401    0.5616819759    0.0000000000
      5  F         2.0847033515   -1.1825229542    0.0000000000
   Point Group: cs    Number of degrees of freedom:     7


   Energy is  -3054.096645361

 Hessian Updated using BFGS Update

  7 Hessian modes will be used to form the next step
  Hessian Eigenvalues:
     0.114136    0.163177    0.188225    0.266731    0.304586    0.352672
     0.411535

 Minimum Search - Taking Simple RFO Step
 Searching for Lamda that Minimizes Along All modes
 Value Taken    Lamda =   0.00000000
 Step Taken.  Stepsize is  0.002077

                             Maximum     Tolerance    Cnvgd?
         Gradient           0.000255      0.000300     YES
         Displacement       0.001497      0.001200      NO
         Energy change     -0.000019      0.000001      NO


 New Cartesian Coordinates Obtained by Inverse Iteration

 Displacement from previous Coordinates is:  0.003424
 ----------------------------------------------------------------
             Standard Nuclear Orientation (Angstroms)
    I     Atom           X                Y                Z
 ----------------------------------------------------------------
    1      C       2.0925400758     0.1519247050     0.0000000000
    2      P       0.7905260208     1.2085136664     0.0000000000
    3      Br     -0.9821681716    -0.1923899237     0.0000000000
    4      H       3.1019982795     0.5608674485     0.0000000000
    5      F       2.0838455069    -1.1817544292     0.0000000000
 ----------------------------------------------------------------
 Molecular Point Group                 Cs    NOp =  2
 Largest Abelian Subgroup              Cs    NOp =  2
 Nuclear Repulsion Energy =   299.7742420548 hartrees
 There are       33 alpha and       33 beta electrons
 Applying Cartesian multipole field
    Component          Value
    ---------          -----
     (2,0,0)        1.00000E-11
     (0,2,0)        2.00000E-11
     (0,0,2)       -3.00000E-11
 Nucleus-field energy     =     0.0000000068 hartrees
 Requested basis set is 6-311++G(d,p)
 There are 49 shells and 129 basis functions
 A cutoff of  1.0D-11 yielded   1063 shell pairs
 There are      7720 function pairs (      8465 Cartesian)
 Smallest overlap matrix eigenvalue = 6.90E-04
 Guess MOs from SCF MO coefficient file

 -----------------------------------------------------------------------
  General SCF calculation program by
  Eric Jon Sundstrom, Paul Horn, Yuezhi Mao, Dmitri Zuev, Alec White,
  David Stuck, Shaama M.S., Shane Yost, Joonho Lee, David Small,
  Daniel Levine, Susi Lehtola, Hugh Burton, Evgeny Epifanovsky
 -----------------------------------------------------------------------
 Exchange:     0.2000 Hartree-Fock + 0.0800 Slater + 0.7200 B88
 Correlation:  0.1900 VWN1RPA + 0.8100 LYP
 Using SG-1 standard quadrature grid
 using 4 threads for integral computing
 -------------------------------------------------------
 OpenMP Integral computing Module                
 Release: version 2.0, May 2017, Q-Chem Inc. Pleasanton 
 -------------------------------------------------------
 -------------------------------------------------------
 OpenMP BLAS3 based DFT computing Module                
 Release: version 1.0, May 2013, Q-Chem Inc. Pittsburgh 
 -------------------------------------------------------
 A restricted SCF calculation will be
 performed using DIIS
 SCF converges when DIIS error is below 1.0e-08
 ---------------------------------------
  Cycle       Energy         DIIS error
 ---------------------------------------
    1   -3054.0966453055      1.28e-05  
    2   -3054.0966458373      2.23e-06  
    3   -3054.0966458346      2.56e-06  
    4   -3054.0966458464      1.16e-06  
    5   -3054.0966458492      2.95e-07  
    6   -3054.0966458493      7.65e-08  
    7   -3054.0966458493      1.40e-08  
    8   -3054.0966458493      4.36e-09  Convergence criterion met
 ---------------------------------------
 SCF time:   CPU 10.68s  wall 4.00s 
 SCF   energy in the final basis set =    -3054.0966458493
 Total energy in the final basis set =    -3054.0966458493

 --------------------------------------------------------------
             Orbital Energies (a.u.) and Symmetries
 --------------------------------------------------------------

 Alpha MOs, Restricted
 -- Occupied --                  
-482.84  -77.11  -62.49  -56.31  -56.31  -56.31  -24.73  -10.30
  1 A'    2 A'    3 A'    4 A'    1 A"    5 A'    6 A'    7 A'                 
 -8.701  -6.601  -6.531  -6.520  -6.519  -4.764  -4.759  -4.758
  8 A'    9 A'   10 A'    2 A"   11 A'   12 A'    3 A"   13 A'                 
 -2.642  -2.639  -2.639  -2.630  -2.630  -1.269  -0.808  -0.744
 14 A'    4 A"   15 A'    5 A"   16 A'   17 A'   18 A'   19 A'                 
 -0.611  -0.557  -0.501  -0.478  -0.390  -0.345  -0.336  -0.297
 20 A'   21 A'    6 A"   22 A'   23 A'   24 A'    7 A"   25 A'                 
 -0.271
  8 A"                                                                         
 -- Virtual --                   
 -0.085  -0.076  -0.009   0.012   0.034   0.040   0.040   0.054
  9 A"   26 A'   27 A'   28 A'   29 A'   10 A"   30 A'   31 A'                 
  0.069   0.076   0.085   0.089   0.110   0.116   0.124   0.144
 32 A'   11 A"   33 A'   12 A"   34 A'   35 A'   36 A'   37 A'                 
  0.175   0.208   0.249   0.262   0.264   0.287   0.318   0.341
 38 A'   39 A'   40 A'   41 A'   13 A"   14 A"   42 A'   43 A'                 
  0.369   0.392   0.429   0.443   0.450   0.479   0.518   0.534
 44 A'   45 A'   15 A"   46 A'   47 A'   16 A"   17 A"   48 A'                 
  0.556   0.566   0.577   0.602   0.638   0.660   0.669   0.732
 49 A'   18 A"   50 A'   51 A'   52 A'   19 A"   53 A'   54 A'                 
  0.759   0.771   0.893   0.952   1.053   1.116   1.285   1.309
 20 A"   55 A'   56 A'   57 A'   58 A'   21 A"   59 A'   22 A"                 
  1.404   1.457   1.519   1.539   1.552   1.668   1.696   1.809
 60 A'   23 A"   61 A'   62 A'   24 A"   63 A'   64 A'   25 A"                 
  1.833   1.855   1.997   2.019   2.070   2.101   2.424   2.576
 65 A'   66 A'   26 A"   67 A'   68 A'   69 A'   70 A'   71 A'                 
  2.647   3.064   3.378   3.747   3.765   3.957   3.996   4.009
 27 A"   72 A'   73 A'   28 A"   74 A'   29 A"   30 A"   75 A'                 
  4.012   4.034   4.069   4.216   4.722   6.252   6.315   6.547
 31 A"   76 A'   77 A'   78 A'   79 A'   32 A"   80 A'   81 A'                 
  6.595   6.882   7.551   7.570   7.630  13.786  13.910  13.976
 82 A'   83 A'   33 A"   84 A'   85 A'   34 A"   86 A'   87 A'                 
 23.610  47.876  66.715 162.993 289.750 289.767 289.8391020.660
 88 A'   89 A'   90 A'   91 A'   35 A"   92 A'   93 A'   94 A'                 

 Beta MOs, Restricted
 -- Occupied --                  
-482.84  -77.11  -62.49  -56.31  -56.31  -56.31  -24.73  -10.30
  1 A'    2 A'    3 A'    4 A'    1 A"    5 A'    6 A'    7 A'                 
 -8.701  -6.601  -6.531  -6.520  -6.519  -4.764  -4.759  -4.758
  8 A'    9 A'   10 A'    2 A"   11 A'   12 A'    3 A"   13 A'                 
 -2.642  -2.639  -2.639  -2.630  -2.630  -1.269  -0.808  -0.744
 14 A'    4 A"   15 A'    5 A"   16 A'   17 A'   18 A'   19 A'                 
 -0.611  -0.557  -0.501  -0.478  -0.390  -0.345  -0.336  -0.297
 20 A'   21 A'    6 A"   22 A'   23 A'   24 A'    7 A"   25 A'                 
 -0.271
  8 A"                                                                         
 -- Virtual --                   
 -0.085  -0.076  -0.009   0.012   0.034   0.040   0.040   0.054
  9 A"   26 A'   27 A'   28 A'   29 A'   10 A"   30 A'   31 A'                 
  0.069   0.076   0.085   0.089   0.110   0.116   0.124   0.144
 32 A'   11 A"   33 A'   12 A"   34 A'   35 A'   36 A'   37 A'                 
  0.175   0.208   0.249   0.262   0.264   0.287   0.318   0.341
 38 A'   39 A'   40 A'   41 A'   13 A"   14 A"   42 A'   43 A'                 
  0.369   0.392   0.429   0.443   0.450   0.479   0.518   0.534
 44 A'   45 A'   15 A"   46 A'   47 A'   16 A"   17 A"   48 A'                 
  0.556   0.566   0.577   0.602   0.638   0.660   0.669   0.732
 49 A'   18 A"   50 A'   51 A'   52 A'   19 A"   53 A'   54 A'                 
  0.759   0.771   0.893   0.952   1.053   1.116   1.285   1.309
 20 A"   55 A'   56 A'   57 A'   58 A'   21 A"   59 A'   22 A"                 
  1.404   1.457   1.519   1.539   1.552   1.668   1.696   1.809
 60 A'   23 A"   61 A'   62 A'   24 A"   63 A'   64 A'   25 A"                 
  1.833   1.855   1.997   2.019   2.070   2.101   2.424   2.576
 65 A'   66 A'   26 A"   67 A'   68 A'   69 A'   70 A'   71 A'                 
  2.647   3.064   3.378   3.747   3.765   3.957   3.996   4.009
 27 A"   72 A'   73 A'   28 A"   74 A'   29 A"   30 A"   75 A'                 
  4.012   4.034   4.069   4.216   4.722   6.252   6.315   6.547
 31 A"   76 A'   77 A'   78 A'   79 A'   32 A"   80 A'   81 A'                 
  6.595   6.882   7.551   7.570   7.630  13.786  13.910  13.976
 82 A'   83 A'   33 A"   84 A'   85 A'   34 A"   86 A'   87 A'                 
 23.610  47.876  66.715 162.993 289.750 289.767 289.8391020.660
 88 A'   89 A'   90 A'   91 A'   35 A"   92 A'   93 A'   94 A'                 
 --------------------------------------------------------------

          Ground-State Mulliken Net Atomic Charges

     Atom                 Charge (a.u.)
  ----------------------------------------
      1 C                    -0.160822
      2 P                     0.197230
      3 Br                   -0.185808
      4 H                     0.199900
      5 F                    -0.050500
  ----------------------------------------
  Sum of atomic charges =     0.000000

 -----------------------------------------------------------------
                    Cartesian Multipole Moments
 -----------------------------------------------------------------
    Charge (ESU x 10^10)
                 0.0000
    Dipole Moment (Debye)
         X       1.6378      Y       1.2154      Z       0.0000
       Tot       2.0395
    Quadrupole Moments (Debye-Ang)
        XX     -37.4222     XY       3.1515     YY     -43.5615
        XZ       0.0000     YZ      -0.0000     ZZ     -43.3269
    Octopole Moments (Debye-Ang^2)
       XXX     -30.2819    XXY      -2.0743    XYY     -18.5904
       YYY     -22.5935    XXZ       0.0000    XYZ      -0.0000
       YYZ      -0.0000    XZZ     -16.4910    YZZ      -8.0395
       ZZZ       0.0000
    Hexadecapole Moments (Debye-Ang^3)
      XXXX    -447.4381   XXXY       5.1547   XXYY    -121.8721
      XYYY     -17.2305   YYYY    -219.0584   XXXZ       0.0000
      XXYZ      -0.0000   XYYZ      -0.0000   YYYZ      -0.0000
      XXZZ     -98.8097   XYZZ      -8.4620   YYZZ     -45.5613
      XZZZ      -0.0000   YZZZ      -0.0000   ZZZZ     -55.4970
 -----------------------------------------------------------------
 Calculating analytic gradient of the SCF energy
 Gradient of SCF Energy
            1           2           3           4           5
    1   0.0000364   0.0000018  -0.0000208  -0.0000516   0.0000342
    2  -0.0001853   0.0000540  -0.0000192   0.0000479   0.0001026
    3   0.0000000   0.0000000  -0.0000000  -0.0000000   0.0000000
 Max gradient component =       1.853E-04
 RMS gradient           =       6.112E-05
 Gradient time:  CPU 4.09 s  wall 1.45 s
 Geometry Optimization Parameters
   NAtoms,    NIC,     NZ,  NCons,   NDum,   NFix, NCnnct, MaxDiis
        5      20       5       0       0       0       0       0

 Cartesian Hessian Update
 Hessian Updated using BFGS Update


** GEOMETRY OPTIMIZATION IN DELOCALIZED INTERNAL COORDINATES **
   Searching for a Minimum

   Optimization Cycle:   9

                       Coordinates (Angstroms)
     ATOM                X               Y               Z
      1  C         2.0925400758    0.1519247050    0.0000000000
      2  P         0.7905260208    1.2085136664    0.0000000000
      3  Br       -0.9821681716   -0.1923899237    0.0000000000
      4  H         3.1019982795    0.5608674485    0.0000000000
      5  F         2.0838455069   -1.1817544292    0.0000000000
   Point Group: cs    Number of degrees of freedom:     7


   Energy is  -3054.096645849

 Hessian Updated using BFGS Update

  7 Hessian modes will be used to form the next step
  Hessian Eigenvalues:
     0.098235    0.120063    0.181072    0.270321    0.347954    0.374333
     0.432634

 Minimum Search - Taking Simple RFO Step
 Searching for Lamda that Minimizes Along All modes
 Value Taken    Lamda =   0.00000000
 Step Taken.  Stepsize is  0.001324

                             Maximum     Tolerance    Cnvgd?
         Gradient           0.000106      0.000300     YES
         Displacement       0.000770      0.001200     YES
         Energy change     -0.000000      0.000001     YES


                       Distance Matrix (Angstroms)
             C (  1)   P (  2)   Br(  3)   H (  4)
   P (  2)  1.676789
   Br(  3)  3.093927  2.259419
   H (  4)  1.089146  2.400489  4.153049
   F (  5)  1.333707  2.717730  3.221689  2.018258

 Final energy is   -3054.0966458493440     


 ******************************
 **  OPTIMIZATION CONVERGED  **
 ******************************

                       Coordinates (Angstroms)
     ATOM                X               Y               Z
      1  C         2.0925400758    0.1519247050    0.0000000000
      2  P         0.7905260208    1.2085136664    0.0000000000
      3  Br       -0.9821681716   -0.1923899237    0.0000000000
      4  H         3.1019982795    0.5608674485    0.0000000000
      5  F         2.0838455069   -1.1817544292    0.0000000000

Z-matrix Print:
$molecule
0 1
Br
P  1 2.259419
C  2 1.676789 1 102.622359
H  3 1.089146 2 118.887133 1 -180.000000 0
F  3 1.333707 2 128.685931 1 -0.000000 0
$end


 --------------------------------------------------------------
             Orbital Energies (a.u.) and Symmetries
 --------------------------------------------------------------

 Alpha MOs, Restricted
 -- Occupied --                  
-482.84  -77.11  -62.49  -56.31  -56.31  -56.31  -24.73  -10.30
  1 A'    2 A'    3 A'    4 A'    1 A"    5 A'    6 A'    7 A'                 
 -8.701  -6.601  -6.531  -6.520  -6.519  -4.764  -4.759  -4.758
  8 A'    9 A'   10 A'    2 A"   11 A'   12 A'    3 A"   13 A'                 
 -2.642  -2.639  -2.639  -2.630  -2.630  -1.269  -0.808  -0.744
 14 A'    4 A"   15 A'    5 A"   16 A'   17 A'   18 A'   19 A'                 
 -0.611  -0.557  -0.501  -0.478  -0.390  -0.345  -0.336  -0.297
 20 A'   21 A'    6 A"   22 A'   23 A'   24 A'    7 A"   25 A'                 
 -0.271
  8 A"                                                                         
 -- Virtual --                   
 -0.085  -0.076  -0.009   0.012   0.034   0.040   0.040   0.054
  9 A"   26 A'   27 A'   28 A'   29 A'   10 A"   30 A'   31 A'                 
  0.069   0.076   0.085   0.089   0.110   0.116   0.124   0.144
 32 A'   11 A"   33 A'   12 A"   34 A'   35 A'   36 A'   37 A'                 
  0.175   0.208   0.249   0.262   0.264   0.287   0.318   0.341
 38 A'   39 A'   40 A'   41 A'   13 A"   14 A"   42 A'   43 A'                 
  0.369   0.392   0.429   0.443   0.450   0.479   0.518   0.534
 44 A'   45 A'   15 A"   46 A'   47 A'   16 A"   17 A"   48 A'                 
  0.556   0.566   0.577   0.602   0.638   0.660   0.669   0.732
 49 A'   18 A"   50 A'   51 A'   52 A'   19 A"   53 A'   54 A'                 
  0.759   0.771   0.893   0.952   1.053   1.116   1.285   1.309
 20 A"   55 A'   56 A'   57 A'   58 A'   21 A"   59 A'   22 A"                 
  1.404   1.457   1.519   1.539   1.552   1.668   1.696   1.809
 60 A'   23 A"   61 A'   62 A'   24 A"   63 A'   64 A'   25 A"                 
  1.833   1.855   1.997   2.019   2.070   2.101   2.424   2.576
 65 A'   66 A'   26 A"   67 A'   68 A'   69 A'   70 A'   71 A'                 
  2.647   3.064   3.378   3.747   3.765   3.957   3.996   4.009
 27 A"   72 A'   73 A'   28 A"   74 A'   29 A"   30 A"   75 A'                 
  4.012   4.034   4.069   4.216   4.722   6.252   6.315   6.547
 31 A"   76 A'   77 A'   78 A'   79 A'   32 A"   80 A'   81 A'                 
  6.595   6.882   7.551   7.570   7.630  13.786  13.910  13.976
 82 A'   83 A'   33 A"   84 A'   85 A'   34 A"   86 A'   87 A'                 
 23.610  47.876  66.715 162.993 289.750 289.767 289.8391020.660
 88 A'   89 A'   90 A'   91 A'   35 A"   92 A'   93 A'   94 A'                 

 Beta MOs, Restricted
 -- Occupied --                  
-482.84  -77.11  -62.49  -56.31  -56.31  -56.31  -24.73  -10.30
  1 A'    2 A'    3 A'    4 A'    1 A"    5 A'    6 A'    7 A'                 
 -8.701  -6.601  -6.531  -6.520  -6.519  -4.764  -4.759  -4.758
  8 A'    9 A'   10 A'    2 A"   11 A'   12 A'    3 A"   13 A'                 
 -2.642  -2.639  -2.639  -2.630  -2.630  -1.269  -0.808  -0.744
 14 A'    4 A"   15 A'    5 A"   16 A'   17 A'   18 A'   19 A'                 
 -0.611  -0.557  -0.501  -0.478  -0.390  -0.345  -0.336  -0.297
 20 A'   21 A'    6 A"   22 A'   23 A'   24 A'    7 A"   25 A'                 
 -0.271
  8 A"                                                                         
 -- Virtual --                   
 -0.085  -0.076  -0.009   0.012   0.034   0.040   0.040   0.054
  9 A"   26 A'   27 A'   28 A'   29 A'   10 A"   30 A'   31 A'                 
  0.069   0.076   0.085   0.089   0.110   0.116   0.124   0.144
 32 A'   11 A"   33 A'   12 A"   34 A'   35 A'   36 A'   37 A'                 
  0.175   0.208   0.249   0.262   0.264   0.287   0.318   0.341
 38 A'   39 A'   40 A'   41 A'   13 A"   14 A"   42 A'   43 A'                 
  0.369   0.392   0.429   0.443   0.450   0.479   0.518   0.534
 44 A'   45 A'   15 A"   46 A'   47 A'   16 A"   17 A"   48 A'                 
  0.556   0.566   0.577   0.602   0.638   0.660   0.669   0.732
 49 A'   18 A"   50 A'   51 A'   52 A'   19 A"   53 A'   54 A'                 
  0.759   0.771   0.893   0.952   1.053   1.116   1.285   1.309
 20 A"   55 A'   56 A'   57 A'   58 A'   21 A"   59 A'   22 A"                 
  1.404   1.457   1.519   1.539   1.552   1.668   1.696   1.809
 60 A'   23 A"   61 A'   62 A'   24 A"   63 A'   64 A'   25 A"                 
  1.833   1.855   1.997   2.019   2.070   2.101   2.424   2.576
 65 A'   66 A'   26 A"   67 A'   68 A'   69 A'   70 A'   71 A'                 
  2.647   3.064   3.378   3.747   3.765   3.957   3.996   4.009
 27 A"   72 A'   73 A'   28 A"   74 A'   29 A"   30 A"   75 A'                 
  4.012   4.034   4.069   4.216   4.722   6.252   6.315   6.547
 31 A"   76 A'   77 A'   78 A'   79 A'   32 A"   80 A'   81 A'                 
  6.595   6.882   7.551   7.570   7.630  13.786  13.910  13.976
 82 A'   83 A'   33 A"   84 A'   85 A'   34 A"   86 A'   87 A'                 
 23.610  47.876  66.715 162.993 289.750 289.767 289.8391020.660
 88 A'   89 A'   90 A'   91 A'   35 A"   92 A'   93 A'   94 A'                 
 --------------------------------------------------------------

          Ground-State Mulliken Net Atomic Charges

     Atom                 Charge (a.u.)
  ----------------------------------------
      1 C                    -0.160822
      2 P                     0.197230
      3 Br                   -0.185808
      4 H                     0.199900
      5 F                    -0.050500
  ----------------------------------------
  Sum of atomic charges =     0.000000

 -----------------------------------------------------------------
                    Cartesian Multipole Moments
 -----------------------------------------------------------------
    Charge (ESU x 10^10)
                 0.0000
    Dipole Moment (Debye)
         X       1.6378      Y       1.2154      Z       0.0000
       Tot       2.0395
    Quadrupole Moments (Debye-Ang)
        XX     -37.4222     XY       3.1515     YY     -43.5615
        XZ       0.0000     YZ      -0.0000     ZZ     -43.3269
    Octopole Moments (Debye-Ang^2)
       XXX     -30.2819    XXY      -2.0743    XYY     -18.5904
       YYY     -22.5935    XXZ       0.0000    XYZ      -0.0000
       YYZ      -0.0000    XZZ     -16.4910    YZZ      -8.0395
       ZZZ       0.0000
    Hexadecapole Moments (Debye-Ang^3)
      XXXX    -447.4381   XXXY       5.1547   XXYY    -121.8721
      XYYY     -17.2305   YYYY    -219.0584   XXXZ       0.0000
      XXYZ      -0.0000   XYYZ      -0.0000   YYYZ      -0.0000
      XXZZ     -98.8097   XYZZ      -8.4620   YYZZ     -45.5613
      XZZZ      -0.0000   YZZZ      -0.0000   ZZZZ     -55.4970
 -----------------------------------------------------------------
Archival summary:
1\1\TWL02\OPT\ProcedureUnspecified\BasisUnspecified\r11111\taweetha\MonNov2612:12:162018MonNov2612:12:162018\0\\#,OPT,ProcedureUnspecified,BasisUnspecified,\\0,1\Br\P,1,2.25942\C,2,1.67679,1,102.622\H,3,1.08915,2,118.887,1,-180,0\F,3,1.33371,2,128.686,1,-0,0\\\@

 Total job time:  65.76s(wall), 165.27s(cpu) 
 Mon Nov 26 12:12:16 2018

        *************************************************************
        *                                                           *
        *  Thank you very much for using Q-Chem.  Have a nice day.  *
        *                                                           *
        *************************************************************


 
User input: 2 of 2 
 
Q-Chem Developer Version!
                  Welcome to Q-Chem
     A Quantum Leap Into The Future Of Chemistry


 Q-Chem 5.1, Q-Chem, Inc., Pleasanton, CA (2018)

 Yihan Shao,  Zhengting Gan,  E. Epifanovsky,  A. T. B. Gilbert,  M. Wormit,  
 J. Kussmann,  A. W. Lange,  A. Behn,  Jia Deng,  Xintian Feng,  D. Ghosh,  
 M. Goldey,  P. R. Horn,  L. D. Jacobson,  I. Kaliman,  T. Kus,  A. Landau,  
 Jie Liu,  E. I. Proynov,  R. M. Richard,  R. P. Steele,  E. J. Sundstrom,  
 H. L. Woodcock III,  P. M. Zimmerman,  D. Zuev,  B. Albrecht,  E. Alguire,  
 S. A. Baeppler,  D. Barton,  Z. Benda,  Y. A. Bernard,  E. J. Berquist,  
 K. B. Bravaya,  H. Burton,  D. Casanova,  Chun-Min Chang,  Yunqing Chen,  
 A. Chien,  K. D. Closser,  M. P. Coons,  S. Coriani,  S. Dasgupta,  
 A. L. Dempwolff,  M. Diedenhofen,  Hainam Do,  R. G. Edgar,  Po-Tung Fang,  
 S. Faraji,  S. Fatehi,  Qingguo Feng,  K. D. Fenk,  J. Fosso-Tande,  
 Qinghui Ge,  A. Ghysels,  G. Gidofalvi,  J. Gomes,  J. Gonthier,  A. Gunina,  
 D. Hait,  M. W. D. Hanson-Heine,  P. H. P. Harbach,  A. W. Hauser,  
 J. E. Herr,  E. G. Hohenstein,  Z. C. Holden,  Kerwin Hui,  B. C. Huynh,  
 T.-C. Jagau,  Hyunjun Ji,  B. Kaduk,  K. Khistyaev,  Jaehoon Kim,  
 P. Klunzinger,  K. Koh,  D. Kosenkov,  L. Koulias,  T. Kowalczyk,  
 C. M. Krauter,  A. Kunitsa,  Ka Un Lao,  A. Laurent,  K. V. Lawler,  
 Joonho Lee,  D. Lefrancois,  S. Lehtola,  D. S. Levine,  Yi-Pei Li,  
 You-Sheng Lin,  Fenglai Liu,  E. Livshits,  A. Luenser,  P. Manohar,  
 E. Mansoor,  S. F. Manzer,  Shan-Ping Mao,  Yuezhi Mao,  N. Mardirossian,  
 A. V. Marenich,  T. Markovich,  L. A. Martinez-Martinez,  S. A. Maurer,  
 N. J. Mayhall,  S. C. McKenzie,  J.-M. Mewes,  A. F. Morrison,  
 J. W. Mullinax,  K. Nanda,  T. S. Nguyen-Beck,  R. Olivares-Amaya,  
 J. A. Parkhill,  T. M. Perrine,  F. Plasser,  P. Pokhilko,  S. Prager,  
 A. Prociuk,  E. Ramos,  D. R. Rehn,  F. Rob,  M. Schneider,  N. Sergueev,  
 S. M. Sharada,  S. Sharma,  D. W. Small,  T. Stauch,  T. Stein,  
 Yu-Chuan Su,  A. J. W. Thom,  A. Tkatchenko,  T. Tsuchimochi,  N. M. Tubman,  
 L. Vogt,  M. L. Vidal,  O. Vydrov,  M. A. Watson,  J. Wenzel,  
 M. de Wergifosse,  T. A. Wesolowski,  A. White,  J. Witte,  A. Yamada,  
 Jun Yang,  K. Yao,  S. Yeganeh,  S. R. Yost,  Zhi-Qiang You,  A. Zech,  
 Igor Ying Zhang,  Xing Zhang,  Yan Zhao,  Ying Zhu,  B. R. Brooks,  
 G. K. L. Chan,  C. J. Cramer,  M. S. Gordon,  W. J. Hehre,  A. Klamt,  
 M. W. Schmidt,  C. D. Sherrill,  D. G. Truhlar,  A. Aspuru-Guzik,  R. Baer,  
 A. T. Bell,  N. A. Besley,  Jeng-Da Chai,  A. E. DePrince, III,  
 R. A. DiStasio Jr.,  A. Dreuw,  B. D. Dunietz,  T. R. Furlani,  
 Chao-Ping Hsu,  Yousung Jung,  Jing Kong,  D. S. Lambrecht,  WanZhen Liang,  
 C. Ochsenfeld,  V. A. Rassolov,  L. V. Slipchenko,  J. E. Subotnik,  
 T. Van Voorhis,  J. M. Herbert,  A. I. Krylov,  P. M. W. Gill,  M. Head-Gordon

 Contributors to earlier versions of Q-Chem not listed above: 
 R. D. Adamson,  B. Austin,  J. Baker,  G. J. O. Beran,  K. Brandhorst,  
 S. T. Brown,  E. F. C. Byrd,  A. K. Chakraborty,  C.-L. Cheng,  
 Siu Hung Chien,  D. M. Chipman,  D. L. Crittenden,  H. Dachsel,  
 R. J. Doerksen,  A. D. Dutoi,  L. Fusti-Molnar,  W. A. Goddard III,  
 A. Golubeva-Zadorozhnaya,  S. R. Gwaltney,  G. Hawkins,  A. Heyden,  
 S. Hirata,  G. Kedziora,  F. J. Keil,  C. Kelley,  Jihan Kim,  R. A. King,  
 R. Z. Khaliullin,  P. P. Korambath,  W. Kurlancheek,  A. M. Lee,  M. S. Lee,  
 S. V. Levchenko,  Ching Yeh Lin,  D. Liotard,  R. C. Lochan,  I. Lotan,  
 P. E. Maslen,  N. Nair,  D. P. O'Neill,  D. Neuhauser,  E. Neuscamman,  
 C. M. Oana,  R. Olson,  B. Peters,  R. Peverati,  P. A. Pieniazek,  
 Y. M. Rhee,  J. Ritchie,  M. A. Rohrdanz,  E. Rosta,  N. J. Russ,  
 H. F. Schaefer III,  N. E. Schultz,  N. Shenvi,  A. C. Simmonett,  A. Sodt,  
 D. Stuck,  K. S. Thanthiriwatte,  V. Vanovschi,  Tao Wang,  A. Warshel,  
 C. F. Williams,  Q. Wu,  X. Xu,  W. Zhang

 Please cite Q-Chem as follows:
 Y. Shao et al., Mol. Phys. 113, 184-215 (2015)
 DOI: 10.1080/00268976.2014.952696

 Q-Chem 5.1.2 for Intel X86 EM64T Linux

 Parts of Q-Chem use Armadillo 8.300.2 (Tropical Shenanigans).
 http://arma.sourceforge.net/

 Q-Chem begins on Mon Nov 26 12:12:16 2018  

Host: 
0

     Scratch files written to /scratch/taweetham/qchem45130//
The previous job contains 0 fragments, simply inherited here
Input Ideriv = 2
Curr. Ideriv = -1
Max.  Ideriv = 2

Checking the input file for inconsistencies... 	...done.

--------------------------------------------------------------
User input:
--------------------------------------------------------------

$molecule
read
$end

$rem
   job_type 	frequency
   basis 	6-311++g**
   method	b3lyp	
$end


--------------------------------------------------------------
 ----------------------------------------------------------------
             Standard Nuclear Orientation (Angstroms)
    I     Atom           X                Y                Z
 ----------------------------------------------------------------
    1      C       1.9147105994     0.0695983561     0.0000000000
    2      P       0.6399066516     1.1588622028     0.0000000000
    3      Br     -1.1677396764    -0.1966415122    -0.0000000000
    4      H       2.9342136176     0.4528132155     0.0000000000
    5      F       1.8722012984    -1.2634314965    -0.0000000000
 ----------------------------------------------------------------
 Molecular Point Group                 Cs    NOp =  2
 Largest Abelian Subgroup              Cs    NOp =  2
 Nuclear Repulsion Energy =   299.7742420548 hartrees
 There are       33 alpha and       33 beta electrons
 Requested basis set is 6-311++G(d,p)
 There are 49 shells and 129 basis functions

 Total QAlloc Memory Limit   2000 MB
 Mega-Array Size       188 MB
 MEM_STATIC part       192 MB

                       Distance Matrix (Angstroms)
             C (  1)   P (  2)   Br(  3)   H (  4)
   P (  2)  1.676789
   Br(  3)  3.093927  2.259419
   H (  4)  1.089146  2.400489  4.153049
   F (  5)  1.333707  2.717730  3.221689  2.018258

 A cutoff of  1.0D-11 yielded   1063 shell pairs
 There are      7720 function pairs (      8465 Cartesian)

 -------------------------------------------------------
 OpenMP Integral Computing Module                       
 Release: version 1.0, May 2013, Q-Chem Inc. Pittsburgh 
 -------------------------------------------------------
 Integral Job Info:
 Integral job number is                      11
 Integral operator is                         1
 short-range coefficients                     0
 long-range coefficients              100000000
 Omega coefficients                           0
 if combine SR and LR in K                    0
 Integral screening is                        0
 Integral computing path is                   2
 max size of driver memory is            800000
 size of driver memory is                593474
 size of scratch memory is             29623520
 max col of scratch BK array               1296
 max len of scratch array in speh3          155
 max len of scratch index in speh4           18
 max int batch size is                      520
 min int batch size is                       52
 fixed nKL is                                45
 max L of basis functions is                  2
 order of int derivative is                   0
 number of shells is                         49
 number of basis is                         135
 number of cartesian basis is               135
 number of contracted shell pairs          1063
 number of primitive shell pairs           2864
 maxK2 (contraction) of shell pair           36
 max number of K2 of shell pair               1
 max number of CS2 of shell pair            102
 max number of PS2 of shell pair            228
 mem total for path MDJ                  515478
 -------------------------------------------------------
 Smallest overlap matrix eigenvalue = 6.90E-04
 Guess from superposition of atomic densities
 Warning:  Energy on first SCF cycle will be non-variational
 SAD guess density has 66.000000 electrons

 -----------------------------------------------------------------------
  General SCF calculation program by
  Eric Jon Sundstrom, Paul Horn, Yuezhi Mao, Dmitri Zuev, Alec White,
  David Stuck, Shaama M.S., Shane Yost, Joonho Lee, David Small,
  Daniel Levine, Susi Lehtola, Hugh Burton, Evgeny Epifanovsky
 -----------------------------------------------------------------------
 Exchange:     0.2000 Hartree-Fock + 0.0800 Slater + 0.7200 B88
 Correlation:  0.1900 VWN1RPA + 0.8100 LYP
 Using SG-1 standard quadrature grid
 using 4 threads for integral computing
 -------------------------------------------------------
 OpenMP Integral computing Module                
 Release: version 2.0, May 2017, Q-Chem Inc. Pleasanton 
 -------------------------------------------------------
 -------------------------------------------------------
 OpenMP BLAS3 based DFT computing Module                
 Release: version 1.0, May 2013, Q-Chem Inc. Pittsburgh 
 -------------------------------------------------------
 A restricted SCF calculation will be
 performed using DIIS
 SCF converges when DIIS error is below 1.0e-08
 ---------------------------------------
  Cycle       Energy         DIIS error
 ---------------------------------------
    1   -3054.5032611256      4.51e-02  
    2   -3054.0714052360      4.05e-03  
    3   -3054.0116814139      6.40e-03  
    4   -3054.0916214088      1.55e-03  
    5   -3054.0964803170      2.70e-04  
    6   -3054.0965734748      1.96e-04  
    7   -3054.0966409786      2.26e-05  
    8   -3054.0966416039      7.19e-06  
    9   -3054.0966417121      2.06e-06  
   10   -3054.0966417181      6.50e-07  
   11   -3054.0966417188      5.39e-08  
   12   -3054.0966417189      2.10e-08  
   13   -3054.0966417189      3.07e-09  Convergence criterion met
 ---------------------------------------
 SCF time:   CPU 17.26s  wall 6.00s 
 SCF   energy in the final basis set =    -3054.0966417189
 Total energy in the final basis set =    -3054.0966417189

 --------------------------------------------------------------
             Orbital Energies (a.u.) and Symmetries
 --------------------------------------------------------------

 Alpha MOs, Restricted
 -- Occupied --                  
-482.84  -77.11  -62.49  -56.31  -56.31  -56.31  -24.73  -10.30
  1 A'    2 A'    3 A'    4 A'    1 A"    5 A'    6 A'    7 A'                 
 -8.701  -6.601  -6.531  -6.520  -6.519  -4.764  -4.759  -4.758
  8 A'    9 A'   10 A'    2 A"   11 A'   12 A'    3 A"   13 A'                 
 -2.642  -2.639  -2.639  -2.630  -2.630  -1.269  -0.808  -0.744
 14 A'    4 A"   15 A'   16 A'    5 A"   17 A'   18 A'   19 A'                 
 -0.611  -0.557  -0.501  -0.478  -0.390  -0.345  -0.336  -0.297
 20 A'   21 A'    6 A"   22 A'   23 A'   24 A'    7 A"   25 A'                 
 -0.271
  8 A"                                                                         
 -- Virtual --                   
 -0.085  -0.076  -0.009   0.012   0.034   0.040   0.040   0.054
  9 A"   26 A'   27 A'   28 A'   29 A'   10 A"   30 A'   31 A'                 
  0.069   0.076   0.085   0.089   0.110   0.116   0.124   0.144
 32 A'   11 A"   33 A'   12 A"   34 A'   35 A'   36 A'   37 A'                 
  0.175   0.208   0.249   0.262   0.264   0.287   0.318   0.341
 38 A'   39 A'   40 A'   41 A'   13 A"   14 A"   42 A'   43 A'                 
  0.369   0.392   0.429   0.443   0.450   0.479   0.518   0.534
 44 A'   45 A'   15 A"   46 A'   47 A'   16 A"   17 A"   48 A'                 
  0.556   0.566   0.577   0.602   0.638   0.660   0.669   0.732
 49 A'   18 A"   50 A'   51 A'   52 A'   19 A"   53 A'   54 A'                 
  0.759   0.771   0.893   0.952   1.053   1.116   1.285   1.309
 20 A"   55 A'   56 A'   57 A'   58 A'   21 A"   59 A'   22 A"                 
  1.404   1.457   1.519   1.539   1.552   1.668   1.696   1.809
 60 A'   23 A"   61 A'   62 A'   24 A"   63 A'   64 A'   25 A"                 
  1.833   1.855   1.997   2.019   2.070   2.101   2.424   2.576
 65 A'   66 A'   26 A"   67 A'   68 A'   69 A'   70 A'   71 A'                 
  2.647   3.064   3.378   3.747   3.765   3.957   3.996   4.008
 27 A"   72 A'   73 A'   28 A"   74 A'   29 A"   30 A"   75 A'                 
  4.012   4.034   4.069   4.216   4.722   6.252   6.315   6.547
 31 A"   76 A'   77 A'   78 A'   79 A'   32 A"   80 A'   81 A'                 
  6.594   6.882   7.551   7.570   7.630  13.786  13.910  13.976
 82 A'   83 A'   33 A"   84 A'   85 A'   34 A"   86 A'   87 A'                 
 23.610  47.876  66.715 162.993 289.750 289.767 289.8391020.660
 88 A'   89 A'   90 A'   91 A'   35 A"   92 A'   93 A'   94 A'                 

 Beta MOs, Restricted
 -- Occupied --                  
-482.84  -77.11  -62.49  -56.31  -56.31  -56.31  -24.73  -10.30
  1 A'    2 A'    3 A'    4 A'    1 A"    5 A'    6 A'    7 A'                 
 -8.701  -6.601  -6.531  -6.520  -6.519  -4.764  -4.759  -4.758
  8 A'    9 A'   10 A'    2 A"   11 A'   12 A'    3 A"   13 A'                 
 -2.642  -2.639  -2.639  -2.630  -2.630  -1.269  -0.808  -0.744
 14 A'    4 A"   15 A'   16 A'    5 A"   17 A'   18 A'   19 A'                 
 -0.611  -0.557  -0.501  -0.478  -0.390  -0.345  -0.336  -0.297
 20 A'   21 A'    6 A"   22 A'   23 A'   24 A'    7 A"   25 A'                 
 -0.271
  8 A"                                                                         
 -- Virtual --                   
 -0.085  -0.076  -0.009   0.012   0.034   0.040   0.040   0.054
  9 A"   26 A'   27 A'   28 A'   29 A'   10 A"   30 A'   31 A'                 
  0.069   0.076   0.085   0.089   0.110   0.116   0.124   0.144
 32 A'   11 A"   33 A'   12 A"   34 A'   35 A'   36 A'   37 A'                 
  0.175   0.208   0.249   0.262   0.264   0.287   0.318   0.341
 38 A'   39 A'   40 A'   41 A'   13 A"   14 A"   42 A'   43 A'                 
  0.369   0.392   0.429   0.443   0.450   0.479   0.518   0.534
 44 A'   45 A'   15 A"   46 A'   47 A'   16 A"   17 A"   48 A'                 
  0.556   0.566   0.577   0.602   0.638   0.660   0.669   0.732
 49 A'   18 A"   50 A'   51 A'   52 A'   19 A"   53 A'   54 A'                 
  0.759   0.771   0.893   0.952   1.053   1.116   1.285   1.309
 20 A"   55 A'   56 A'   57 A'   58 A'   21 A"   59 A'   22 A"                 
  1.404   1.457   1.519   1.539   1.552   1.668   1.696   1.809
 60 A'   23 A"   61 A'   62 A'   24 A"   63 A'   64 A'   25 A"                 
  1.833   1.855   1.997   2.019   2.070   2.101   2.424   2.576
 65 A'   66 A'   26 A"   67 A'   68 A'   69 A'   70 A'   71 A'                 
  2.647   3.064   3.378   3.747   3.765   3.957   3.996   4.008
 27 A"   72 A'   73 A'   28 A"   74 A'   29 A"   30 A"   75 A'                 
  4.012   4.034   4.069   4.216   4.722   6.252   6.315   6.547
 31 A"   76 A'   77 A'   78 A'   79 A'   32 A"   80 A'   81 A'                 
  6.594   6.882   7.551   7.570   7.630  13.786  13.910  13.976
 82 A'   83 A'   33 A"   84 A'   85 A'   34 A"   86 A'   87 A'                 
 23.610  47.876  66.715 162.993 289.750 289.767 289.8391020.660
 88 A'   89 A'   90 A'   91 A'   35 A"   92 A'   93 A'   94 A'                 
 --------------------------------------------------------------

          Ground-State Mulliken Net Atomic Charges

     Atom                 Charge (a.u.)
  ----------------------------------------
      1 C                    -0.160769
      2 P                     0.197260
      3 Br                   -0.185853
      4 H                     0.199868
      5 F                    -0.050506
  ----------------------------------------
  Sum of atomic charges =     0.000000

 -----------------------------------------------------------------
                    Cartesian Multipole Moments
 -----------------------------------------------------------------
    Charge (ESU x 10^10)
                 0.0000
    Dipole Moment (Debye)
         X       1.6686      Y       1.1739      Z       0.0000
       Tot       2.0402
    Quadrupole Moments (Debye-Ang)
        XX     -37.8701     XY       2.7301     YY     -43.7864
        XZ       0.0000     YZ      -0.0000     ZZ     -43.3270
    Octopole Moments (Debye-Ang^2)
       XXX     -10.0437    XXY      -2.1965    XYY     -11.2825
       YYY     -17.3265    XXZ       0.0000    XYZ      -0.0000
       YYZ       0.0000    XZZ      -8.8466    YZZ      -6.3527
       ZZZ       0.0000
    Hexadecapole Moments (Debye-Ang^3)
      XXXX    -432.1285   XXXY       8.9849   XXYY    -117.3449
      XYYY      -8.6417   YYYY    -215.2549   XXXZ       0.0000
      XXYZ      -0.0000   XYYZ       0.0000   YYYZ      -0.0000
      XXZZ     -94.5816   XYZZ      -5.4641   YYZZ     -44.7586
      XZZZ       0.0000   YZZZ      -0.0000   ZZZZ     -55.4971
 -----------------------------------------------------------------
 Calculating MO derivatives via CPSCF
 D1JvT checksum  = 146640 10359.6725531994
 D1KAT checksum  = 318660 641.7525531674
   1         3          15      0.152783    0.053810
   2         3          15      0.018936    0.007371
   3         3          15      0.002233    0.000906
   4         4          14      0.000253    0.000116
   5        16           2      0.000013    0.000007
   6        18           0      0.000000    0.000000    Roots Converged
 Time for AOints: 3.8 s (CPU) 1.3 s (wall)
 ------------------------------------------------------------------------------
                     AOints        : Timing summary (seconds)
 ------------------------------------------------------------------------------
     job step          cpu (% of tot)      sys (% of tot)     wall (% of tot)
 ------------------------------------------------------------------------------
  cpscf_lag         0.2282E+02 (32.3)   0.5000E-05 (29.4)   0.7839E+01 (32.1)
  iterzp            0.4402E+02 (62.2)   0.1100E-04 (64.7)   0.1519E+02 (62.3)
  make_fx           0.0000E+00 ( 0.0)   0.0000E+00 ( 0.0)   0.0000E+00 ( 0.0)
  AOints            0.3801E+01 ( 5.4)   0.1000E-05 ( 5.9)   0.1287E+01 ( 5.3)
 ------------------------------------------------------------------------------
   Grand Totals     0.7072E+02          0.1700E-04          0.2440E+02
 ------------------------------------------------------------------------------
 Calculating analytic Hessian of the SCF energy
 Polarizability Matrix (a.u.)
            1           2           3
    1 -78.4462501  -2.9733694  -0.0000000
    2  -2.9733694 -54.9910385  -0.0000000
    3  -0.0000000  -0.0000000 -37.7794033

 Direct stationary perturbation theory relativistic correction:

 rels  =      17.303094563896
 relv  =     -58.622310315016
 rel2e =       9.328296661303
 E_rel =     -31.990919089818

 Hessian of the SCF Energy
            1           2           3           4           5           6
    1   0.5898400  -0.0380215  -0.0000000  -0.1917290   0.1230200   0.0000000
    2  -0.0380215   0.5612168  -0.0000000   0.1465191  -0.1565308  -0.0000000
    3  -0.0000000  -0.0000000   0.0915470   0.0000000  -0.0000000  -0.0298305
    4  -0.1917290   0.1465191   0.0000000   0.2742046  -0.0993720  -0.0000000
    5   0.1230200  -0.1565308  -0.0000000  -0.0993720   0.2501388   0.0000000
    6   0.0000000  -0.0000000  -0.0298305  -0.0000000   0.0000000   0.0182487
    7  -0.0221709  -0.0180787  -0.0000000  -0.0718384  -0.0396129   0.0000000
    8   0.0038971   0.0002663   0.0000000  -0.0589472  -0.0560793  -0.0000000
    9   0.0000000  -0.0000000   0.0026250   0.0000000  -0.0000000  -0.0070028
   10  -0.3109529  -0.0855465   0.0000000  -0.0101999  -0.0077830  -0.0000000
   11  -0.0687263  -0.0720341   0.0000000   0.0066495   0.0103174   0.0000000
   12  -0.0000000   0.0000000  -0.0306902   0.0000000  -0.0000000   0.0018092
   13  -0.0649871  -0.0048724   0.0000000  -0.0004373   0.0237479  -0.0000000
   14  -0.0201693  -0.3329182   0.0000000   0.0051506  -0.0478461   0.0000000
   15   0.0000000   0.0000000  -0.0336514  -0.0000000   0.0000000   0.0167754
            7           8           9          10          11          12
    1  -0.0221709   0.0038971   0.0000000  -0.3109529  -0.0687263  -0.0000000
    2  -0.0180787   0.0002663  -0.0000000  -0.0855465  -0.0720341   0.0000000
    3  -0.0000000   0.0000000   0.0026250   0.0000000   0.0000000  -0.0306902
    4  -0.0718384  -0.0589472   0.0000000  -0.0101999   0.0066495   0.0000000
    5  -0.0396129  -0.0560793  -0.0000000  -0.0077830   0.0103174  -0.0000000
    6   0.0000000  -0.0000000  -0.0070028  -0.0000000   0.0000000   0.0018092
    7   0.0922764   0.0512030  -0.0000000   0.0000610   0.0035722   0.0000000
    8   0.0512030   0.0487461   0.0000000   0.0019338  -0.0013627  -0.0000000
    9  -0.0000000   0.0000000   0.0045953  -0.0000000   0.0000000   0.0051053
   10   0.0000610   0.0019338  -0.0000000   0.3140446   0.0936751  -0.0000000
   11   0.0035722  -0.0013627   0.0000000   0.0936751   0.0946111  -0.0000000
   12   0.0000000  -0.0000000   0.0051053  -0.0000000  -0.0000000   0.0181905
   13   0.0016719   0.0019133  -0.0000000   0.0070473  -0.0351704   0.0000000
   14   0.0029163   0.0084296   0.0000000  -0.0022793  -0.0315318  -0.0000000
   15   0.0000000  -0.0000000  -0.0053228  -0.0000000  -0.0000000   0.0055852
           13          14          15
    1  -0.0649871  -0.0201693   0.0000000
    2  -0.0048724  -0.3329182   0.0000000
    3   0.0000000   0.0000000  -0.0336514
    4  -0.0004373   0.0051506  -0.0000000
    5   0.0237479  -0.0478461   0.0000000
    6  -0.0000000   0.0000000   0.0167754
    7   0.0016719   0.0029163   0.0000000
    8   0.0019133   0.0084296  -0.0000000
    9  -0.0000000   0.0000000  -0.0053228
   10   0.0070473  -0.0022793  -0.0000000
   11  -0.0351704  -0.0315318  -0.0000000
   12   0.0000000  -0.0000000   0.0055852
   13   0.0567051   0.0143817   0.0000000
   14   0.0143817   0.4038665  -0.0000000
   15   0.0000000  -0.0000000   0.0166135
 Gradient time:  CPU 103.86 s  wall 35.92 s
 **********************************************************************
 **                                                                  **
 **                       VIBRATIONAL ANALYSIS                       **
 **                       --------------------                       **
 **                                                                  **
 **        VIBRATIONAL FREQUENCIES (CM**-1) AND NORMAL MODES         **
 **     FORCE CONSTANTS (mDYN/ANGSTROM) AND REDUCED MASSES (AMU)     **
 **                  INFRARED INTENSITIES (KM/MOL)                   **
 **                                                                  **
 **********************************************************************


 Mode:                 1                      2                      3
 Frequency:       134.22                 317.81                 360.27
 Force Cnst:      0.2172                 0.2244                 1.5421
 Red. Mass:      20.4602                 3.7715                20.1648
 IR Active:          YES                    YES                    YES
 IR Intens:        0.644                  1.988                 35.826
 Raman Active:       YES                    YES                    YES
               X      Y      Z        X      Y      Z        X      Y      Z
 C          0.235 -0.013  0.000    0.000 -0.000  0.382    0.401  0.121  0.000
 P          0.039 -0.241 -0.000   -0.000  0.000 -0.131    0.525  0.245 -0.000
 Br        -0.246  0.098  0.000    0.000  0.000  0.026   -0.227 -0.155  0.000
 H          0.086  0.403  0.000   -0.000  0.000  0.896    0.537 -0.230  0.000
 F          0.803 -0.026 -0.000   -0.000 -0.000 -0.182   -0.196  0.181 -0.000
 TransDip  -0.025 -0.006  0.000   -0.000 -0.000  0.045    0.187  0.044  0.000

 Mode:                 4                      5                      6
 Frequency:       495.49                 785.83                 840.37
 Force Cnst:      2.2689                 0.4834                 2.2558
 Red. Mass:      15.6852                 1.3287                 5.4215
 IR Active:          YES                    YES                    YES
 IR Intens:       18.469                 37.871                 10.259
 Raman Active:       YES                    YES                    YES
               X      Y      Z        X      Y      Z        X      Y      Z
 C         -0.436 -0.280 -0.000   -0.000 -0.000 -0.167    0.455  0.060 -0.000
 P          0.038  0.483  0.000    0.000 -0.000  0.010   -0.182  0.110  0.000
 Br        -0.017 -0.052 -0.000    0.000 -0.000  0.002   -0.002  0.003  0.000
 H         -0.475 -0.144  0.000   -0.000  0.000  0.986    0.670 -0.504  0.000
 F          0.309 -0.390  0.000   -0.000  0.000  0.026   -0.017 -0.203  0.000
 TransDip   0.040  0.132  0.000    0.000 -0.000  0.197   -0.089  0.052  0.000

 Mode:                 7                      8                      9
 Frequency:      1205.92                1396.46                3143.29
 Force Cnst:      2.2631                 2.0482                 6.3247
 Red. Mass:       2.6413                 1.7827                 1.0865
 IR Active:          YES                    YES                    YES
 IR Intens:      169.518                 71.736                  2.186
 Raman Active:       YES                    YES                    YES
               X      Y      Z        X      Y      Z        X      Y      Z
 C         -0.009  0.286  0.000    0.129 -0.214  0.000   -0.081 -0.026  0.000
 P          0.037 -0.021 -0.000   -0.025  0.030  0.000    0.000 -0.001 -0.000
 Br        -0.001 -0.001 -0.000    0.001 -0.000 -0.000    0.000  0.000 -0.000
 H         -0.244  0.905 -0.000   -0.271  0.928 -0.000    0.938  0.337 -0.000
 F         -0.038 -0.191 -0.000   -0.030  0.038  0.000    0.000 -0.000 -0.000
 TransDip  -0.169  0.381 -0.000    0.206 -0.176 -0.000    0.017 -0.044 -0.000

 STANDARD THERMODYNAMIC QUANTITIES AT   298.15 K  AND     1.00 ATM

   This Molecule has  0 Imaginary Frequencies
   Zero point vibrational energy:       12.408 kcal/mol

   Atom    1 Element C  Has Mass   12.00000
   Atom    2 Element P  Has Mass   30.97376
   Atom    3 Element Br Has Mass   78.91830
   Atom    4 Element H  Has Mass    1.00783
   Atom    5 Element F  Has Mass   18.99840
   Molecular Mass:   141.898290 amu
   Principal axes and moments of inertia in amu*Bohr^2:
                             1           2           3
    Eigenvalues --      268.52130   852.55610  1121.07739
          X               0.99998     0.00665     0.00000
          Y              -0.00665     0.99998    -0.00000
          Z              -0.00000     0.00000     1.00000
   Rotational Symmetry Number is   1
   The Molecule is an Asymmetric Top
   Translational Enthalpy:        0.889 kcal/mol
   Rotational Enthalpy:           0.889 kcal/mol
   Vibrational Enthalpy:         13.551 kcal/mol
   gas constant (RT):             0.592 kcal/mol
   Translational Entropy:        40.761  cal/mol.K
   Rotational Entropy:           27.042  cal/mol.K
   Vibrational Entropy:           6.451  cal/mol.K

   Total Enthalpy:               15.921 kcal/mol
   Total Entropy:                74.254  cal/mol.K
Archival summary:
1\1\TWL02\FREQ\ProcedureUnspecified\BasisUnspecified\r11111\taweetha\MonNov2612:12:582018MonNov2612:12:582018\0\\#,FREQ,ProcedureUnspecified,BasisUnspecified,\\0,1\Br\P,1,2.25942\C,2,1.67679,1,102.622\H,3,1.08915,2,118.887,1,180,0\F,3,1.33371,2,128.686,1,-0,0\\\@

 Total job time:  42.12s(wall), 121.30s(cpu) 
 Mon Nov 26 12:12:58 2018

        *************************************************************
        *                                                           *
        *  Thank you very much for using Q-Chem.  Have a nice day.  *
        *                                                           *
        *************************************************************
