# Supplementary material for: Geometric and energetic data from ab initio calculations of haloethene, haloimine, halomethylenephosphine, haloiminophosphine, halodiazene, halodiphosphene and halocyclopropane
Source: Data Brief. 2019 Nov 2;27:104738. doi: 10.1016/j.dib.2019.104738 (PMC6861602; doi:10.1016/j.dib.2019.104738)
Supplement: Multimedia component 5 [file mmc5.zip › CP/B3LYP/FHCPClE.out]

Q-Chem Developer Version!
                  Welcome to Q-Chem
     A Quantum Leap Into The Future Of Chemistry


 Q-Chem 5.1, Q-Chem, Inc., Pleasanton, CA (2018)

 Yihan Shao,  Zhengting Gan,  E. Epifanovsky,  A. T. B. Gilbert,  M. Wormit,  
 J. Kussmann,  A. W. Lange,  A. Behn,  Jia Deng,  Xintian Feng,  D. Ghosh,  
 M. Goldey,  P. R. Horn,  L. D. Jacobson,  I. Kaliman,  T. Kus,  A. Landau,  
 Jie Liu,  E. I. Proynov,  R. M. Richard,  R. P. Steele,  E. J. Sundstrom,  
 H. L. Woodcock III,  P. M. Zimmerman,  D. Zuev,  B. Albrecht,  E. Alguire,  
 S. A. Baeppler,  D. Barton,  Z. Benda,  Y. A. Bernard,  E. J. Berquist,  
 K. B. Bravaya,  H. Burton,  D. Casanova,  Chun-Min Chang,  Yunqing Chen,  
 A. Chien,  K. D. Closser,  M. P. Coons,  S. Coriani,  S. Dasgupta,  
 A. L. Dempwolff,  M. Diedenhofen,  Hainam Do,  R. G. Edgar,  Po-Tung Fang,  
 S. Faraji,  S. Fatehi,  Qingguo Feng,  K. D. Fenk,  J. Fosso-Tande,  
 Qinghui Ge,  A. Ghysels,  G. Gidofalvi,  J. Gomes,  J. Gonthier,  A. Gunina,  
 D. Hait,  M. W. D. Hanson-Heine,  P. H. P. Harbach,  A. W. Hauser,  
 J. E. Herr,  E. G. Hohenstein,  Z. C. Holden,  Kerwin Hui,  B. C. Huynh,  
 T.-C. Jagau,  Hyunjun Ji,  B. Kaduk,  K. Khistyaev,  Jaehoon Kim,  
 P. Klunzinger,  K. Koh,  D. Kosenkov,  L. Koulias,  T. Kowalczyk,  
 C. M. Krauter,  A. Kunitsa,  Ka Un Lao,  A. Laurent,  K. V. Lawler,  
 Joonho Lee,  D. Lefrancois,  S. Lehtola,  D. S. Levine,  Yi-Pei Li,  
 You-Sheng Lin,  Fenglai Liu,  E. Livshits,  A. Luenser,  P. Manohar,  
 E. Mansoor,  S. F. Manzer,  Shan-Ping Mao,  Yuezhi Mao,  N. Mardirossian,  
 A. V. Marenich,  T. Markovich,  L. A. Martinez-Martinez,  S. A. Maurer,  
 N. J. Mayhall,  S. C. McKenzie,  J.-M. Mewes,  A. F. Morrison,  
 J. W. Mullinax,  K. Nanda,  T. S. Nguyen-Beck,  R. Olivares-Amaya,  
 J. A. Parkhill,  T. M. Perrine,  F. Plasser,  P. Pokhilko,  S. Prager,  
 A. Prociuk,  E. Ramos,  D. R. Rehn,  F. Rob,  M. Schneider,  N. Sergueev,  
 S. M. Sharada,  S. Sharma,  D. W. Small,  T. Stauch,  T. Stein,  
 Yu-Chuan Su,  A. J. W. Thom,  A. Tkatchenko,  T. Tsuchimochi,  N. M. Tubman,  
 L. Vogt,  M. L. Vidal,  O. Vydrov,  M. A. Watson,  J. Wenzel,  
 M. de Wergifosse,  T. A. Wesolowski,  A. White,  J. Witte,  A. Yamada,  
 Jun Yang,  K. Yao,  S. Yeganeh,  S. R. Yost,  Zhi-Qiang You,  A. Zech,  
 Igor Ying Zhang,  Xing Zhang,  Yan Zhao,  Ying Zhu,  B. R. Brooks,  
 G. K. L. Chan,  C. J. Cramer,  M. S. Gordon,  W. J. Hehre,  A. Klamt,  
 M. W. Schmidt,  C. D. Sherrill,  D. G. Truhlar,  A. Aspuru-Guzik,  R. Baer,  
 A. T. Bell,  N. A. Besley,  Jeng-Da Chai,  A. E. DePrince, III,  
 R. A. DiStasio Jr.,  A. Dreuw,  B. D. Dunietz,  T. R. Furlani,  
 Chao-Ping Hsu,  Yousung Jung,  Jing Kong,  D. S. Lambrecht,  WanZhen Liang,  
 C. Ochsenfeld,  V. A. Rassolov,  L. V. Slipchenko,  J. E. Subotnik,  
 T. Van Voorhis,  J. M. Herbert,  A. I. Krylov,  P. M. W. Gill,  M. Head-Gordon

 Contributors to earlier versions of Q-Chem not listed above: 
 R. D. Adamson,  B. Austin,  J. Baker,  G. J. O. Beran,  K. Brandhorst,  
 S. T. Brown,  E. F. C. Byrd,  A. K. Chakraborty,  C.-L. Cheng,  
 Siu Hung Chien,  D. M. Chipman,  D. L. Crittenden,  H. Dachsel,  
 R. J. Doerksen,  A. D. Dutoi,  L. Fusti-Molnar,  W. A. Goddard III,  
 A. Golubeva-Zadorozhnaya,  S. R. Gwaltney,  G. Hawkins,  A. Heyden,  
 S. Hirata,  G. Kedziora,  F. J. Keil,  C. Kelley,  Jihan Kim,  R. A. King,  
 R. Z. Khaliullin,  P. P. Korambath,  W. Kurlancheek,  A. M. Lee,  M. S. Lee,  
 S. V. Levchenko,  Ching Yeh Lin,  D. Liotard,  R. C. Lochan,  I. Lotan,  
 P. E. Maslen,  N. Nair,  D. P. O'Neill,  D. Neuhauser,  E. Neuscamman,  
 C. M. Oana,  R. Olson,  B. Peters,  R. Peverati,  P. A. Pieniazek,  
 Y. M. Rhee,  J. Ritchie,  M. A. Rohrdanz,  E. Rosta,  N. J. Russ,  
 H. F. Schaefer III,  N. E. Schultz,  N. Shenvi,  A. C. Simmonett,  A. Sodt,  
 D. Stuck,  K. S. Thanthiriwatte,  V. Vanovschi,  Tao Wang,  A. Warshel,  
 C. F. Williams,  Q. Wu,  X. Xu,  W. Zhang

 Please cite Q-Chem as follows:
 Y. Shao et al., Mol. Phys. 113, 184-215 (2015)
 DOI: 10.1080/00268976.2014.952696

 Q-Chem 5.1.2 for Intel X86 EM64T Linux

 Parts of Q-Chem use Armadillo 8.300.2 (Tropical Shenanigans).
 http://arma.sourceforge.net/

 Q-Chem begins on Mon Nov 26 17:23:02 2018  

Host: 
0

     Scratch files written to /scratch/taweetham/qchem52415//
Input Ideriv = 2
Curr. Ideriv = -1
Max.  Ideriv = 2

Checking the input file for inconsistencies... 	...done.

--------------------------------------------------------------
User input:
--------------------------------------------------------------
$molecule
0 1
C 
P 1 1.5 
Cl 2 PCl 1 120. 
H 1 PH 2 120.  3 180.0
F 1 PF 2 120.  3 0.0

PH=1.44
PF=1.54
PCl=2.03
PBr=2.5
PI=2.6
$end

$rem
   job_type	optimization
   basis	6-311++g**
   method	b3lyp
$end

--------------------------------------------------------------
 ----------------------------------------------------------------
             Standard Nuclear Orientation (Angstroms)
    I     Atom           X                Y                Z
 ----------------------------------------------------------------
    1      C       1.4188727323     0.3794540411     0.0000000000
    2      P       0.0114229915     0.8981882959     0.0000000000
    3      Cl     -1.5489187973    -0.4003622430    -0.0000000000
    4      H       2.5257161686     1.3005933397     0.0000000000
    5      F       1.6801469022    -1.1382204326    -0.0000000000
 ----------------------------------------------------------------
 Molecular Point Group                 Cs    NOp =  2
 Largest Abelian Subgroup              Cs    NOp =  2
 Nuclear Repulsion Energy =   195.1518946157 hartrees
 There are       24 alpha and       24 beta electrons
 Requested basis set is 6-311++G(d,p)
 There are 43 shells and 111 basis functions

 Total QAlloc Memory Limit   2000 MB
 Mega-Array Size       188 MB
 MEM_STATIC part       192 MB
 A cutoff of  1.0D-11 yielded    850 shell pairs
 There are      5922 function pairs (      6375 Cartesian)
 Smallest overlap matrix eigenvalue = 6.78E-04

 Scale SEOQF with 1.000000e-01/1.000000e-01/1.000000e-01

 Standard Electronic Orientation quadrupole field applied
 Nucleus-field energy     =     0.0000000051 hartrees
 Guess from superposition of atomic densities
 Warning:  Energy on first SCF cycle will be non-variational
 SAD guess density has 48.000000 electrons

 -----------------------------------------------------------------------
  General SCF calculation program by
  Eric Jon Sundstrom, Paul Horn, Yuezhi Mao, Dmitri Zuev, Alec White,
  David Stuck, Shaama M.S., Shane Yost, Joonho Lee, David Small,
  Daniel Levine, Susi Lehtola, Hugh Burton, Evgeny Epifanovsky
 -----------------------------------------------------------------------
 Exchange:     0.2000 Hartree-Fock + 0.0800 Slater + 0.7200 B88
 Correlation:  0.1900 VWN1RPA + 0.8100 LYP
 Using SG-1 standard quadrature grid
 A restricted SCF calculation will be
 performed using DIIS
 SCF converges when DIIS error is below 1.0e-08
 ---------------------------------------
  Cycle       Energy         DIIS error
 ---------------------------------------
    1    -940.5451342511      4.77e-02  
    2    -940.0343329717      5.18e-03  
    3    -939.9610718817      9.33e-03  
    4    -940.0713968986      1.21e-03  
    5    -940.0731392977      4.40e-04  
    6    -940.0733245302      2.00e-04  
    7    -940.0733792914      6.84e-05  
    8    -940.0733863052      1.56e-05  
    9    -940.0733867171      2.74e-06  
   10    -940.0733867299      8.83e-07  
   11    -940.0733867315      1.42e-07  
   12    -940.0733867315      2.26e-08  
   13    -940.0733867315      3.48e-09  Convergence criterion met
 ---------------------------------------
 SCF time:   CPU 8.76s  wall 9.00s 
 SCF   energy in the final basis set =     -940.0733867315
 Total energy in the final basis set =     -940.0733867315

 --------------------------------------------------------------
             Orbital Energies (a.u.) and Symmetries
 --------------------------------------------------------------

 Alpha MOs, Restricted
 -- Occupied --                  
-101.58  -77.10  -24.69  -10.30   -9.50   -7.26   -7.25   -7.25
  1 A'    2 A'    3 A'    4 A'    5 A'    6 A'    1 A"    7 A'                 
 -6.604  -4.767  -4.763  -4.760  -1.180  -0.883  -0.777  -0.560
  8 A'    9 A'    2 A"   10 A'   11 A'   12 A'   13 A'   14 A'                 
 -0.502  -0.469  -0.444  -0.392  -0.383  -0.374  -0.307  -0.301
 15 A'   16 A'    3 A"   17 A'    4 A"   18 A'    5 A"   19 A'                 
 -- Virtual --                   
 -0.091  -0.072  -0.052   0.003   0.027   0.036   0.039   0.053
 20 A'    6 A"   21 A'   22 A'   23 A'    7 A"   24 A'   25 A'                 
  0.071   0.084   0.086   0.100   0.102   0.111   0.129   0.147
 26 A'    8 A"   27 A'   28 A'    9 A"   29 A'   30 A'   31 A'                 
  0.169   0.181   0.261   0.268   0.273   0.274   0.321   0.357
 32 A'   33 A'   34 A'   10 A"   35 A'   11 A"   36 A'   37 A'                 
  0.377   0.396   0.426   0.452   0.492   0.507   0.543   0.577
 38 A'   39 A'   40 A'   12 A"   41 A'   42 A'   13 A"   43 A'                 
  0.587   0.619   0.648   0.714   0.772   0.801   0.838   0.848
 14 A"   44 A'   15 A"   45 A'   46 A'   47 A'   16 A"   48 A'                 
  0.895   0.904   0.942   1.127   1.145   1.216   1.287   1.335
 49 A'   17 A"   50 A'   18 A"   51 A'   52 A'   53 A'   19 A"                 
  1.355   1.456   1.498   1.513   1.549   1.596   1.629   1.728
 54 A'   55 A'   56 A'   20 A"   21 A"   57 A'   22 A"   58 A'                 
  1.774   1.936   2.028   2.074   2.233   2.261   2.365   2.562
 59 A'   60 A'   61 A'   62 A'   23 A"   63 A'   64 A'   65 A'                 
  2.661   2.879   3.293   3.787   3.792   3.851   3.876   4.483
 24 A"   66 A'   67 A'   25 A"   68 A'   26 A"   69 A'   70 A'                 
  6.290   6.335   6.396   6.964   9.650  13.780  13.895  14.115
 27 A"   71 A'   72 A'   73 A'   74 A'   28 A"   75 A'   76 A'                 
 23.441  25.798  25.845  26.153  66.755 163.127 215.636
 77 A'   29 A"   78 A'   79 A'   80 A'   81 A'   82 A'                         

 Beta MOs, Restricted
 -- Occupied --                  
-101.58  -77.10  -24.69  -10.30   -9.50   -7.26   -7.25   -7.25
  1 A'    2 A'    3 A'    4 A'    5 A'    6 A'    1 A"    7 A'                 
 -6.604  -4.767  -4.763  -4.760  -1.180  -0.883  -0.777  -0.560
  8 A'    9 A'    2 A"   10 A'   11 A'   12 A'   13 A'   14 A'                 
 -0.502  -0.469  -0.444  -0.392  -0.383  -0.374  -0.307  -0.301
 15 A'   16 A'    3 A"   17 A'    4 A"   18 A'    5 A"   19 A'                 
 -- Virtual --                   
 -0.091  -0.072  -0.052   0.003   0.027   0.036   0.039   0.053
 20 A'    6 A"   21 A'   22 A'   23 A'    7 A"   24 A'   25 A'                 
  0.071   0.084   0.086   0.100   0.102   0.111   0.129   0.147
 26 A'    8 A"   27 A'   28 A'    9 A"   29 A'   30 A'   31 A'                 
  0.169   0.181   0.261   0.268   0.273   0.274   0.321   0.357
 32 A'   33 A'   34 A'   10 A"   35 A'   11 A"   36 A'   37 A'                 
  0.377   0.396   0.426   0.452   0.492   0.507   0.543   0.577
 38 A'   39 A'   40 A'   12 A"   41 A'   42 A'   13 A"   43 A'                 
  0.587   0.619   0.648   0.714   0.772   0.801   0.838   0.848
 14 A"   44 A'   15 A"   45 A'   46 A'   47 A'   16 A"   48 A'                 
  0.895   0.904   0.942   1.127   1.145   1.216   1.287   1.335
 49 A'   17 A"   50 A'   18 A"   51 A'   52 A'   53 A'   19 A"                 
  1.355   1.456   1.498   1.513   1.549   1.596   1.629   1.728
 54 A'   55 A'   56 A'   20 A"   21 A"   57 A'   22 A"   58 A'                 
  1.774   1.936   2.028   2.074   2.233   2.261   2.365   2.562
 59 A'   60 A'   61 A'   62 A'   23 A"   63 A'   64 A'   65 A'                 
  2.661   2.879   3.293   3.787   3.792   3.851   3.876   4.483
 24 A"   66 A'   67 A'   25 A"   68 A'   26 A"   69 A'   70 A'                 
  6.290   6.335   6.396   6.964   9.650  13.780  13.895  14.115
 27 A"   71 A'   72 A'   73 A'   74 A'   28 A"   75 A'   76 A'                 
 23.441  25.798  25.845  26.153  66.755 163.127 215.636
 77 A'   29 A"   78 A'   79 A'   80 A'   81 A'   82 A'                         
 --------------------------------------------------------------

          Ground-State Mulliken Net Atomic Charges

     Atom                 Charge (a.u.)
  ----------------------------------------
      1 C                    -0.116440
      2 P                     0.121764
      3 Cl                   -0.005653
      4 H                     0.199682
      5 F                    -0.199353
  ----------------------------------------
  Sum of atomic charges =    -0.000000

 -----------------------------------------------------------------
                    Cartesian Multipole Moments
 -----------------------------------------------------------------
    Charge (ESU x 10^10)
                 0.0000
    Dipole Moment (Debye)
         X       0.7030      Y       2.0588      Z       0.0000
       Tot       2.1755
    Quadrupole Moments (Debye-Ang)
        XX     -34.6785     XY       5.1438     YY     -38.4307
        XZ       0.0000     YZ      -0.0000     ZZ     -36.9167
    Octopole Moments (Debye-Ang^2)
       XXX      11.3044    XXY       7.1392    XYY       2.3735
       YYY     -11.2468    XXZ       0.0000    XYZ      -0.0000
       YYZ       0.0000    XZZ       0.0165    YZZ      -4.1238
       ZZZ       0.0000
    Hexadecapole Moments (Debye-Ang^3)
      XXXX    -374.7783   XXXY      22.4315   XXYY     -88.1753
      XYYY      -0.6676   YYYY    -179.0986   XXXZ       0.0000
      XXYZ      -0.0000   XYYZ       0.0000   YYYZ      -0.0000
      XXZZ     -78.3302   XYZZ      -4.9858   YYZZ     -37.6081
      XZZZ      -0.0000   YZZZ      -0.0000   ZZZZ     -44.5175
 -----------------------------------------------------------------
 Calculating analytic gradient of the SCF energy
 Gradient of SCF Energy
            1           2           3           4           5
    1  -0.2166259   0.1500948   0.0012239   0.0709291  -0.0056219
    2   0.0927112  -0.1116589   0.0210416   0.0669220  -0.0690159
    3  -0.0000000   0.0000000  -0.0000000  -0.0000000   0.0000000
 Max gradient component =       2.166E-01
 RMS gradient           =       8.377E-02
 Gradient time:  CPU 2.06 s  wall 2.07 s
 Geometry Optimization Parameters
   NAtoms,    NIC,     NZ,  NCons,   NDum,   NFix, NCnnct, MaxDiis
        5      20       5       0       0       0       0       0


** GEOMETRY OPTIMIZATION IN DELOCALIZED INTERNAL COORDINATES **
   Searching for a Minimum

   Optimization Cycle:   1

                       Coordinates (Angstroms)
     ATOM                X               Y               Z
      1  C         1.4188727323    0.3794540411    0.0000000000
      2  P         0.0114229915    0.8981882959    0.0000000000
      3  Cl       -1.5489187973   -0.4003622430    0.0000000000
      4  H         2.5257161686    1.3005933397    0.0000000000
      5  F         1.6801469022   -1.1382204326    0.0000000000
   Point Group: cs    Number of degrees of freedom:     7


   Energy is   -940.073386732


 Attempting to Generate Delocalized Internal Coordinates

  7 Hessian modes will be used to form the next step
  Hessian Eigenvalues:
     0.130389    0.160000    0.220000    0.250000    0.285189    0.313687
     0.766766

 Minimum Search - Taking Simple RFO Step
 Searching for Lamda that Minimizes Along All modes
 Value Taken    Lamda =  -0.10162140
 Calculated Step too Large.  Step scaled by  0.558456
 Step Taken.  Stepsize is  0.300000

                             Maximum     Tolerance    Cnvgd?
         Gradient           0.158921      0.000300      NO
         Displacement       0.198134      0.001200      NO
         Energy change     *********      0.000001      NO


 New Cartesian Coordinates Obtained by Inverse Iteration

 Displacement from previous Coordinates is:  0.313126
 ----------------------------------------------------------------
             Standard Nuclear Orientation (Angstroms)
    I     Atom           X                Y                Z
 ----------------------------------------------------------------
    1      C       1.4309889132     0.3809442671     0.0000000000
    2      P      -0.0119096479     0.9712603472     0.0000000000
    3      Cl     -1.5011124852    -0.4233283651     0.0000000000
    4      H       2.4661927017     1.1935231273     0.0000000000
    5      F       1.7030805155    -1.0827463755     0.0000000000
 ----------------------------------------------------------------
 Molecular Point Group                 Cs    NOp =  2
 Largest Abelian Subgroup              Cs    NOp =  2
 Nuclear Repulsion Energy =   194.7693617245 hartrees
 There are       24 alpha and       24 beta electrons
 Applying Cartesian multipole field
    Component          Value
    ---------          -----
     (2,0,0)        1.00000E-11
     (0,2,0)        2.00000E-11
     (0,0,2)       -3.00000E-11
 Nucleus-field energy     =     0.0000000051 hartrees
 Requested basis set is 6-311++G(d,p)
 There are 43 shells and 111 basis functions
 A cutoff of  1.0D-11 yielded    852 shell pairs
 There are      5942 function pairs (      6399 Cartesian)
 Smallest overlap matrix eigenvalue = 7.23E-04
 Guess MOs from SCF MO coefficient file

 -----------------------------------------------------------------------
  General SCF calculation program by
  Eric Jon Sundstrom, Paul Horn, Yuezhi Mao, Dmitri Zuev, Alec White,
  David Stuck, Shaama M.S., Shane Yost, Joonho Lee, David Small,
  Daniel Levine, Susi Lehtola, Hugh Burton, Evgeny Epifanovsky
 -----------------------------------------------------------------------
 Exchange:     0.2000 Hartree-Fock + 0.0800 Slater + 0.7200 B88
 Correlation:  0.1900 VWN1RPA + 0.8100 LYP
 Using SG-1 standard quadrature grid
 A restricted SCF calculation will be
 performed using DIIS
 SCF converges when DIIS error is below 1.0e-08
 ---------------------------------------
  Cycle       Energy         DIIS error
 ---------------------------------------
    1    -940.1181743497      1.54e-03  
    2    -940.1228371853      5.58e-04  
    3    -940.1222395788      8.08e-04  
    4    -940.1233081701      1.13e-04  
    5    -940.1233301177      2.12e-05  
    6    -940.1233308654      7.06e-06  
    7    -940.1233309318      2.64e-06  
    8    -940.1233309396      8.04e-07  
    9    -940.1233309401      4.20e-07  
   10    -940.1233309403      5.07e-08  
   11    -940.1233309403      1.22e-08  
   12    -940.1233309403      1.01e-09  Convergence criterion met
 ---------------------------------------
 SCF time:   CPU 8.24s  wall 8.00s 
 SCF   energy in the final basis set =     -940.1233309403
 Total energy in the final basis set =     -940.1233309403

 --------------------------------------------------------------
             Orbital Energies (a.u.) and Symmetries
 --------------------------------------------------------------

 Alpha MOs, Restricted
 -- Occupied --                  
-101.58  -77.11  -24.70  -10.30   -9.49   -7.26   -7.25   -7.25
  1 A'    2 A'    3 A'    4 A'    5 A'    6 A'    1 A"    7 A'                 
 -6.606  -4.769  -4.765  -4.762  -1.198  -0.877  -0.765  -0.574
  8 A'    9 A'    2 A"   10 A'   11 A'   12 A'   13 A'   14 A'                 
 -0.512  -0.476  -0.455  -0.398  -0.379  -0.373  -0.308  -0.298
 15 A'   16 A'    3 A"   17 A'    4 A"   18 A'   19 A'    5 A"                 
 -- Virtual --                   
 -0.078  -0.078  -0.025   0.004   0.031   0.037   0.038   0.055
 20 A'    6 A"   21 A'   22 A'   23 A'    7 A"   24 A'   25 A'                 
  0.075   0.085   0.093   0.100   0.101   0.112   0.132   0.145
 26 A'    8 A"   27 A'    9 A"   28 A'   29 A'   30 A'   31 A'                 
  0.166   0.184   0.258   0.270   0.270   0.276   0.323   0.354
 32 A'   33 A'   34 A'   10 A"   35 A'   11 A"   36 A'   37 A'                 
  0.378   0.398   0.433   0.452   0.505   0.517   0.536   0.557
 38 A'   39 A'   40 A'   12 A"   41 A'   42 A'   13 A"   43 A'                 
  0.591   0.601   0.644   0.720   0.771   0.811   0.843   0.855
 14 A"   44 A'   15 A"   45 A'   46 A'   47 A'   16 A"   48 A'                 
  0.901   0.906   0.942   1.072   1.112   1.217   1.330   1.333
 49 A'   17 A"   50 A'   51 A'   18 A"   52 A'   19 A"   53 A'                 
  1.350   1.471   1.502   1.510   1.551   1.615   1.676   1.743
 54 A'   55 A'   20 A"   56 A'   21 A"   57 A'   22 A"   58 A'                 
  1.810   1.908   2.012   2.145   2.236   2.270   2.368   2.606
 59 A'   60 A'   61 A'   62 A'   23 A"   63 A'   64 A'   65 A'                 
  2.653   2.911   3.329   3.777   3.783   3.868   3.900   4.554
 24 A"   66 A'   67 A'   25 A"   68 A'   26 A"   69 A'   70 A'                 
  6.282   6.332   6.423   6.938   9.651  13.778  13.896  14.059
 27 A"   71 A'   72 A'   73 A'   74 A'   28 A"   75 A'   76 A'                 
 23.422  25.799  25.854  26.148  66.744 163.079 215.636
 77 A'   29 A"   78 A'   79 A'   80 A'   81 A'   82 A'                         

 Beta MOs, Restricted
 -- Occupied --                  
-101.58  -77.11  -24.70  -10.30   -9.49   -7.26   -7.25   -7.25
  1 A'    2 A'    3 A'    4 A'    5 A'    6 A'    1 A"    7 A'                 
 -6.606  -4.769  -4.765  -4.762  -1.198  -0.877  -0.765  -0.574
  8 A'    9 A'    2 A"   10 A'   11 A'   12 A'   13 A'   14 A'                 
 -0.512  -0.476  -0.455  -0.398  -0.379  -0.373  -0.308  -0.298
 15 A'   16 A'    3 A"   17 A'    4 A"   18 A'   19 A'    5 A"                 
 -- Virtual --                   
 -0.078  -0.078  -0.025   0.004   0.031   0.037   0.038   0.055
 20 A'    6 A"   21 A'   22 A'   23 A'    7 A"   24 A'   25 A'                 
  0.075   0.085   0.093   0.100   0.101   0.112   0.132   0.145
 26 A'    8 A"   27 A'    9 A"   28 A'   29 A'   30 A'   31 A'                 
  0.166   0.184   0.258   0.270   0.270   0.276   0.323   0.354
 32 A'   33 A'   34 A'   10 A"   35 A'   11 A"   36 A'   37 A'                 
  0.378   0.398   0.433   0.452   0.505   0.517   0.536   0.557
 38 A'   39 A'   40 A'   12 A"   41 A'   42 A'   13 A"   43 A'                 
  0.591   0.601   0.644   0.720   0.771   0.811   0.843   0.855
 14 A"   44 A'   15 A"   45 A'   46 A'   47 A'   16 A"   48 A'                 
  0.901   0.906   0.942   1.072   1.112   1.217   1.330   1.333
 49 A'   17 A"   50 A'   51 A'   18 A"   52 A'   19 A"   53 A'                 
  1.350   1.471   1.502   1.510   1.551   1.615   1.676   1.743
 54 A'   55 A'   20 A"   56 A'   21 A"   57 A'   22 A"   58 A'                 
  1.810   1.908   2.012   2.145   2.236   2.270   2.368   2.606
 59 A'   60 A'   61 A'   62 A'   23 A"   63 A'   64 A'   65 A'                 
  2.653   2.911   3.329   3.777   3.783   3.868   3.900   4.554
 24 A"   66 A'   67 A'   25 A"   68 A'   26 A"   69 A'   70 A'                 
  6.282   6.332   6.423   6.938   9.651  13.778  13.896  14.059
 27 A"   71 A'   72 A'   73 A'   74 A'   28 A"   75 A'   76 A'                 
 23.422  25.799  25.854  26.148  66.744 163.079 215.636
 77 A'   29 A"   78 A'   79 A'   80 A'   81 A'   82 A'                         
 --------------------------------------------------------------

          Ground-State Mulliken Net Atomic Charges

     Atom                 Charge (a.u.)
  ----------------------------------------
      1 C                    -0.132128
      2 P                     0.125796
      3 Cl                   -0.023671
      4 H                     0.197831
      5 F                    -0.167827
  ----------------------------------------
  Sum of atomic charges =     0.000000

 -----------------------------------------------------------------
                    Cartesian Multipole Moments
 -----------------------------------------------------------------
    Charge (ESU x 10^10)
                 0.0000
    Dipole Moment (Debye)
         X       0.8167      Y       1.9661      Z      -0.0000
       Tot       2.1290
    Quadrupole Moments (Debye-Ang)
        XX     -35.0207     XY       4.3556     YY     -38.1131
        XZ       0.0000     YZ      -0.0000     ZZ     -37.0548
    Octopole Moments (Debye-Ang^2)
       XXX      10.1872    XXY       4.5526    XYY       1.4812
       YYY     -14.2949    XXZ      -0.0000    XYZ      -0.0000
       YYZ      -0.0000    XZZ      -0.1136    YZZ      -5.0187
       ZZZ      -0.0000
    Hexadecapole Moments (Debye-Ang^3)
      XXXX    -370.5387   XXXY      16.6195   XXYY     -89.0144
      XYYY      -2.6372   YYYY    -184.6614   XXXZ       0.0000
      XXYZ      -0.0000   XYYZ       0.0000   YYYZ      -0.0000
      XXZZ     -76.3906   XYZZ      -5.1256   YYZZ     -38.6514
      XZZZ       0.0000   YZZZ      -0.0000   ZZZZ     -45.2157
 -----------------------------------------------------------------
 Calculating analytic gradient of the SCF energy
 Gradient of SCF Energy
            1           2           3           4           5
    1  -0.1436314   0.0812765   0.0004421   0.0632850  -0.0013721
    2   0.0643035  -0.0725138   0.0153981   0.0573993  -0.0645872
    3  -0.0000000   0.0000000   0.0000000  -0.0000000   0.0000000
 Max gradient component =       1.436E-01
 RMS gradient           =       5.677E-02
 Gradient time:  CPU 2.07 s  wall 2.08 s
 Geometry Optimization Parameters
   NAtoms,    NIC,     NZ,  NCons,   NDum,   NFix, NCnnct, MaxDiis
        5      20       5       0       0       0       0       0

 Cartesian Hessian Update
 Hessian Updated using BFGS Update


** GEOMETRY OPTIMIZATION IN DELOCALIZED INTERNAL COORDINATES **
   Searching for a Minimum

   Optimization Cycle:   2

                       Coordinates (Angstroms)
     ATOM                X               Y               Z
      1  C         1.4309889132    0.3809442671    0.0000000000
      2  P        -0.0119096479    0.9712603472    0.0000000000
      3  Cl       -1.5011124852   -0.4233283651    0.0000000000
      4  H         2.4661927017    1.1935231273    0.0000000000
      5  F         1.7030805155   -1.0827463755    0.0000000000
   Point Group: cs    Number of degrees of freedom:     7


   Energy is   -940.123330940

 Hessian Updated using BFGS Update

  7 Hessian modes will be used to form the next step
  Hessian Eigenvalues:
     0.081436    0.159559    0.216816    0.234431    0.269465    0.313603
     0.872184

 Minimum Search - Taking Simple RFO Step
 Searching for Lamda that Minimizes Along All modes
 Value Taken    Lamda =  -0.09270965
 Calculated Step too Large.  Step scaled by  0.436531
 Step Taken.  Stepsize is  0.300000

                             Maximum     Tolerance    Cnvgd?
         Gradient           0.103865      0.000300      NO
         Displacement       0.186640      0.001200      NO
         Energy change     -0.049944      0.000001      NO


 New Cartesian Coordinates Obtained by Inverse Iteration

 Displacement from previous Coordinates is:  0.317996
 ----------------------------------------------------------------
             Standard Nuclear Orientation (Angstroms)
    I     Atom           X                Y                Z
 ----------------------------------------------------------------
    1      C       1.4410617253     0.3816361156     0.0000000000
    2      P      -0.0174639870     1.0280135458     0.0000000000
    3      Cl     -1.4453579100    -0.4426357405     0.0000000000
    4      H       2.3965724667     1.0855154117     0.0000000000
    5      F       1.7124277022    -1.0128763315     0.0000000000
 ----------------------------------------------------------------
 Molecular Point Group                 Cs    NOp =  2
 Largest Abelian Subgroup              Cs    NOp =  2
 Nuclear Repulsion Energy =   196.0091105757 hartrees
 There are       24 alpha and       24 beta electrons
 Applying Cartesian multipole field
    Component          Value
    ---------          -----
     (2,0,0)        1.00000E-11
     (0,2,0)        2.00000E-11
     (0,0,2)       -3.00000E-11
 Nucleus-field energy     =     0.0000000050 hartrees
 Requested basis set is 6-311++G(d,p)
 There are 43 shells and 111 basis functions
 A cutoff of  1.0D-11 yielded    853 shell pairs
 There are      5943 function pairs (      6400 Cartesian)
 Smallest overlap matrix eigenvalue = 7.42E-04
 Guess MOs from SCF MO coefficient file

 -----------------------------------------------------------------------
  General SCF calculation program by
  Eric Jon Sundstrom, Paul Horn, Yuezhi Mao, Dmitri Zuev, Alec White,
  David Stuck, Shaama M.S., Shane Yost, Joonho Lee, David Small,
  Daniel Levine, Susi Lehtola, Hugh Burton, Evgeny Epifanovsky
 -----------------------------------------------------------------------
 Exchange:     0.2000 Hartree-Fock + 0.0800 Slater + 0.7200 B88
 Correlation:  0.1900 VWN1RPA + 0.8100 LYP
 Using SG-1 standard quadrature grid
 A restricted SCF calculation will be
 performed using DIIS
 SCF converges when DIIS error is below 1.0e-08
 ---------------------------------------
  Cycle       Energy         DIIS error
 ---------------------------------------
    1    -940.1518584954      1.64e-03  
    2    -940.1569604049      2.97e-04  
    3    -940.1570705350      1.24e-04  
    4    -940.1570818663      8.19e-05  
    5    -940.1570934795      2.17e-05  
    6    -940.1570941633      7.57e-06  
    7    -940.1570942527      1.84e-06  
    8    -940.1570942574      8.27e-07  
    9    -940.1570942579      2.52e-07  
   10    -940.1570942580      3.40e-08  
   11    -940.1570942580      9.46e-09  Convergence criterion met
 ---------------------------------------
 SCF time:   CPU 7.63s  wall 8.00s 
 SCF   energy in the final basis set =     -940.1570942580
 Total energy in the final basis set =     -940.1570942580

 --------------------------------------------------------------
             Orbital Energies (a.u.) and Symmetries
 --------------------------------------------------------------

 Alpha MOs, Restricted
 -- Occupied --                  
-101.57  -77.11  -24.71  -10.30   -9.49   -7.25   -7.24   -7.24
  1 A'    2 A'    3 A'    4 A'    5 A'    6 A'    1 A"    7 A'                 
 -6.604  -4.768  -4.763  -4.760  -1.225  -0.871  -0.760  -0.591
  8 A'    9 A'    2 A"   10 A'   11 A'   12 A'   13 A'   14 A'                 
 -0.532  -0.482  -0.472  -0.402  -0.374  -0.371  -0.310  -0.289
 15 A'   16 A'    3 A"   17 A'    4 A"   18 A'   19 A'    5 A"                 
 -- Virtual --                   
 -0.079  -0.068  -0.011   0.011   0.037   0.037   0.039   0.056
  6 A"   20 A'   21 A'   22 A'   23 A'    7 A"   24 A'   25 A'                 
  0.078   0.085   0.099   0.100   0.110   0.119   0.134   0.147
 26 A'    8 A"    9 A"   27 A'   28 A'   29 A'   30 A'   31 A'                 
  0.171   0.191   0.257   0.270   0.270   0.278   0.325   0.353
 32 A'   33 A'   34 A'   35 A'   10 A"   11 A"   36 A'   37 A'                 
  0.377   0.403   0.443   0.453   0.512   0.530   0.536   0.560
 38 A'   39 A'   40 A'   12 A"   41 A'   13 A"   42 A'   43 A'                 
  0.592   0.596   0.647   0.724   0.768   0.824   0.847   0.865
 44 A'   14 A"   15 A"   45 A'   46 A'   47 A'   16 A"   48 A'                 
  0.907   0.909   0.943   1.031   1.110   1.220   1.326   1.327
 49 A'   17 A"   50 A'   51 A'   18 A"   52 A'   19 A"   53 A'                 
  1.382   1.489   1.501   1.528   1.551   1.637   1.748   1.752
 54 A'   20 A"   55 A'   56 A'   21 A"   57 A'   58 A'   22 A"                 
  1.835   1.884   2.047   2.238   2.240   2.305   2.382   2.610
 59 A'   60 A'   61 A'   62 A'   23 A"   63 A'   64 A'   65 A'                 
  2.653   2.975   3.382   3.765   3.774   3.902   3.951   4.650
 24 A"   66 A'   67 A'   25 A"   68 A'   26 A"   69 A'   70 A'                 
  6.271   6.326   6.479   6.925   9.653  13.779  13.901  14.034
 27 A"   71 A'   72 A'   73 A'   74 A'   28 A"   75 A'   76 A'                 
 23.495  25.802  25.865  26.147  66.732 163.053 215.637
 77 A'   29 A"   78 A'   79 A'   80 A'   81 A'   82 A'                         

 Beta MOs, Restricted
 -- Occupied --                  
-101.57  -77.11  -24.71  -10.30   -9.49   -7.25   -7.24   -7.24
  1 A'    2 A'    3 A'    4 A'    5 A'    6 A'    1 A"    7 A'                 
 -6.604  -4.768  -4.763  -4.760  -1.225  -0.871  -0.760  -0.591
  8 A'    9 A'    2 A"   10 A'   11 A'   12 A'   13 A'   14 A'                 
 -0.532  -0.482  -0.472  -0.402  -0.374  -0.371  -0.310  -0.289
 15 A'   16 A'    3 A"   17 A'    4 A"   18 A'   19 A'    5 A"                 
 -- Virtual --                   
 -0.079  -0.068  -0.011   0.011   0.037   0.037   0.039   0.056
  6 A"   20 A'   21 A'   22 A'   23 A'    7 A"   24 A'   25 A'                 
  0.078   0.085   0.099   0.100   0.110   0.119   0.134   0.147
 26 A'    8 A"    9 A"   27 A'   28 A'   29 A'   30 A'   31 A'                 
  0.171   0.191   0.257   0.270   0.270   0.278   0.325   0.353
 32 A'   33 A'   34 A'   35 A'   10 A"   11 A"   36 A'   37 A'                 
  0.377   0.403   0.443   0.453   0.512   0.530   0.536   0.560
 38 A'   39 A'   40 A'   12 A"   41 A'   13 A"   42 A'   43 A'                 
  0.592   0.596   0.647   0.724   0.768   0.824   0.847   0.865
 44 A'   14 A"   15 A"   45 A'   46 A'   47 A'   16 A"   48 A'                 
  0.907   0.909   0.943   1.031   1.110   1.220   1.326   1.327
 49 A'   17 A"   50 A'   51 A'   18 A"   52 A'   19 A"   53 A'                 
  1.382   1.489   1.501   1.528   1.551   1.637   1.748   1.752
 54 A'   20 A"   55 A'   56 A'   21 A"   57 A'   58 A'   22 A"                 
  1.835   1.884   2.047   2.238   2.240   2.305   2.382   2.610
 59 A'   60 A'   61 A'   62 A'   23 A"   63 A'   64 A'   65 A'                 
  2.653   2.975   3.382   3.765   3.774   3.902   3.951   4.650
 24 A"   66 A'   67 A'   25 A"   68 A'   26 A"   69 A'   70 A'                 
  6.271   6.326   6.479   6.925   9.653  13.779  13.901  14.034
 27 A"   71 A'   72 A'   73 A'   74 A'   28 A"   75 A'   76 A'                 
 23.495  25.802  25.865  26.147  66.732 163.053 215.637
 77 A'   29 A"   78 A'   79 A'   80 A'   81 A'   82 A'                         
 --------------------------------------------------------------

          Ground-State Mulliken Net Atomic Charges

     Atom                 Charge (a.u.)
  ----------------------------------------
      1 C                    -0.150205
      2 P                     0.123055
      3 Cl                   -0.041101
      4 H                     0.197384
      5 F                    -0.129134
  ----------------------------------------
  Sum of atomic charges =    -0.000000

 -----------------------------------------------------------------
                    Cartesian Multipole Moments
 -----------------------------------------------------------------
    Charge (ESU x 10^10)
                -0.0000
    Dipole Moment (Debye)
         X       1.0278      Y       1.7872      Z       0.0000
       Tot       2.0617
    Quadrupole Moments (Debye-Ang)
        XX     -35.0893     XY       3.5632     YY     -37.8186
        XZ       0.0000     YZ       0.0000     ZZ     -37.0840
    Octopole Moments (Debye-Ang^2)
       XXX       9.0156    XXY       2.1616    XYY       0.7293
       YYY     -17.0356    XXZ      -0.0000    XYZ       0.0000
       YYZ       0.0000    XZZ      -0.2800    YZZ      -5.8606
       ZZZ       0.0000
    Hexadecapole Moments (Debye-Ang^3)
      XXXX    -360.4132   XXXY      10.2088   XXYY     -88.3450
      XYYY      -4.9249   YYYY    -187.8782   XXXZ       0.0000
      XXYZ       0.0000   XYYZ       0.0000   YYYZ       0.0000
      XXZZ     -73.5914   XYZZ      -5.4933   YYZZ     -39.3379
      XZZZ       0.0000   YZZZ       0.0000   ZZZZ     -45.6945
 -----------------------------------------------------------------
 Calculating analytic gradient of the SCF energy
 Gradient of SCF Energy
            1           2           3           4           5
    1  -0.0886935   0.0495713   0.0009662   0.0390258  -0.0008698
    2   0.0477652  -0.0492584   0.0111940   0.0343714  -0.0440723
    3  -0.0000000  -0.0000000   0.0000000   0.0000000   0.0000000
 Max gradient component =       8.869E-02
 RMS gradient           =       3.634E-02
 Gradient time:  CPU 2.09 s  wall 2.09 s
 Geometry Optimization Parameters
   NAtoms,    NIC,     NZ,  NCons,   NDum,   NFix, NCnnct, MaxDiis
        5      20       5       0       0       0       0       0

 Cartesian Hessian Update
 Hessian Updated using BFGS Update


** GEOMETRY OPTIMIZATION IN DELOCALIZED INTERNAL COORDINATES **
   Searching for a Minimum

   Optimization Cycle:   3

                       Coordinates (Angstroms)
     ATOM                X               Y               Z
      1  C         1.4410617253    0.3816361156    0.0000000000
      2  P        -0.0174639870    1.0280135458    0.0000000000
      3  Cl       -1.4453579100   -0.4426357405    0.0000000000
      4  H         2.3965724667    1.0855154117    0.0000000000
      5  F         1.7124277022   -1.0128763315    0.0000000000
   Point Group: cs    Number of degrees of freedom:     7


   Energy is   -940.157094258

 Hessian Updated using BFGS Update

  7 Hessian modes will be used to form the next step
  Hessian Eigenvalues:
     0.146866    0.159384    0.208768    0.229192    0.267994    0.313566
     0.821489

 Minimum Search - Taking Simple RFO Step
 Searching for Lamda that Minimizes Along All modes
 Value Taken    Lamda =  -0.03711029
 Calculated Step too Large.  Step scaled by  0.715579
 Step Taken.  Stepsize is  0.300000

                             Maximum     Tolerance    Cnvgd?
         Gradient           0.066889      0.000300      NO
         Displacement       0.189257      0.001200      NO
         Energy change     -0.033763      0.000001      NO


 New Cartesian Coordinates Obtained by Inverse Iteration

 Displacement from previous Coordinates is:  0.324858
 ----------------------------------------------------------------
             Standard Nuclear Orientation (Angstroms)
    I     Atom           X                Y                Z
 ----------------------------------------------------------------
    1      C       1.4473422038     0.3743907989     0.0000000000
    2      P      -0.0245902409     1.0897726103     0.0000000000
    3      Cl     -1.3834446923    -0.4651099841     0.0000000000
    4      H       2.3313984193     0.9787235636     0.0000000000
    5      F       1.7165343074    -0.9381239876     0.0000000000
 ----------------------------------------------------------------
 Molecular Point Group                 Cs    NOp =  2
 Largest Abelian Subgroup              Cs    NOp =  2
 Nuclear Repulsion Energy =   197.5565267239 hartrees
 There are       24 alpha and       24 beta electrons
 Applying Cartesian multipole field
    Component          Value
    ---------          -----
     (2,0,0)        1.00000E-11
     (0,2,0)        2.00000E-11
     (0,0,2)       -3.00000E-11
 Nucleus-field energy     =     0.0000000050 hartrees
 Requested basis set is 6-311++G(d,p)
 There are 43 shells and 111 basis functions
 A cutoff of  1.0D-11 yielded    854 shell pairs
 There are      5952 function pairs (      6409 Cartesian)
 Smallest overlap matrix eigenvalue = 7.61E-04
 Guess MOs from SCF MO coefficient file

 -----------------------------------------------------------------------
  General SCF calculation program by
  Eric Jon Sundstrom, Paul Horn, Yuezhi Mao, Dmitri Zuev, Alec White,
  David Stuck, Shaama M.S., Shane Yost, Joonho Lee, David Small,
  Daniel Levine, Susi Lehtola, Hugh Burton, Evgeny Epifanovsky
 -----------------------------------------------------------------------
 Exchange:     0.2000 Hartree-Fock + 0.0800 Slater + 0.7200 B88
 Correlation:  0.1900 VWN1RPA + 0.8100 LYP
 Using SG-1 standard quadrature grid
 A restricted SCF calculation will be
 performed using DIIS
 SCF converges when DIIS error is below 1.0e-08
 ---------------------------------------
  Cycle       Energy         DIIS error
 ---------------------------------------
    1    -940.1647017839      2.00e-03  
    2    -940.1716741159      3.77e-04  
    3    -940.1718050077      2.04e-04  
    4    -940.1718165781      1.66e-04  
    5    -940.1718672482      2.59e-05  
    6    -940.1718681359      1.14e-05  
    7    -940.1718683297      2.84e-06  
    8    -940.1718683377      1.24e-06  
    9    -940.1718683393      1.99e-07  
   10    -940.1718683394      2.81e-08  
   11    -940.1718683394      3.78e-09  Convergence criterion met
 ---------------------------------------
 SCF time:   CPU 7.69s  wall 7.00s 
 SCF   energy in the final basis set =     -940.1718683394
 Total energy in the final basis set =     -940.1718683394

 --------------------------------------------------------------
             Orbital Energies (a.u.) and Symmetries
 --------------------------------------------------------------

 Alpha MOs, Restricted
 -- Occupied --                  
-101.57  -77.11  -24.73  -10.29   -9.48   -7.24   -7.24   -7.24
  1 A'    2 A'    3 A'    4 A'    5 A'    6 A'    1 A"    7 A'                 
 -6.602  -4.765  -4.760  -4.758  -1.264  -0.863  -0.757  -0.612
  8 A'    9 A'    2 A"   10 A'   11 A'   12 A'   13 A'   14 A'                 
 -0.558  -0.497  -0.488  -0.403  -0.367  -0.367  -0.311  -0.279
 15 A'    3 A"   16 A'   17 A'   18 A'    4 A"   19 A'    5 A"                 
 -- Virtual --                   
 -0.079  -0.061  -0.008   0.018   0.037   0.038   0.047   0.058
  6 A"   20 A'   21 A'   22 A'   23 A'    7 A"   24 A'   25 A'                 
  0.078   0.086   0.097   0.100   0.122   0.125   0.137   0.152
 26 A'    8 A"    9 A"   27 A'   28 A'   29 A'   30 A'   31 A'                 
  0.187   0.208   0.257   0.270   0.271   0.281   0.327   0.351
 32 A'   33 A'   34 A'   10 A"   35 A'   11 A"   36 A'   37 A'                 
  0.376   0.411   0.452   0.455   0.514   0.522   0.550   0.575
 38 A'   39 A'   40 A'   12 A"   41 A'   13 A"   42 A'   43 A'                 
  0.604   0.606   0.653   0.725   0.769   0.841   0.854   0.881
 14 A"   44 A'   15 A"   45 A'   46 A'   47 A'   16 A"   48 A'                 
  0.912   0.913   0.943   0.992   1.121   1.220   1.292   1.318
 17 A"   49 A'   50 A'   51 A'   18 A"   52 A'   53 A'   19 A"                 
  1.409   1.470   1.526   1.552   1.556   1.665   1.745   1.825
 54 A'   20 A"   55 A'   21 A"   56 A'   57 A'   58 A'   22 A"                 
  1.835   1.869   2.098   2.246   2.262   2.351   2.469   2.575
 59 A'   60 A'   61 A'   23 A"   62 A'   63 A'   64 A'   65 A'                 
  2.654   3.080   3.432   3.750   3.770   3.955   4.038   4.728
 24 A"   66 A'   67 A'   25 A"   68 A'   26 A"   69 A'   70 A'                 
  6.255   6.317   6.563   6.911   9.656  13.783  13.905  14.008
 27 A"   71 A'   72 A'   73 A'   74 A'   28 A"   75 A'   76 A'                 
 23.641  25.806  25.878  26.143  66.718 163.026 215.640
 77 A'   29 A"   78 A'   79 A'   80 A'   81 A'   82 A'                         

 Beta MOs, Restricted
 -- Occupied --                  
-101.57  -77.11  -24.73  -10.29   -9.48   -7.24   -7.24   -7.24
  1 A'    2 A'    3 A'    4 A'    5 A'    6 A'    1 A"    7 A'                 
 -6.602  -4.765  -4.760  -4.758  -1.264  -0.863  -0.757  -0.612
  8 A'    9 A'    2 A"   10 A'   11 A'   12 A'   13 A'   14 A'                 
 -0.558  -0.497  -0.488  -0.403  -0.367  -0.367  -0.311  -0.279
 15 A'    3 A"   16 A'   17 A'   18 A'    4 A"   19 A'    5 A"                 
 -- Virtual --                   
 -0.079  -0.061  -0.008   0.018   0.037   0.038   0.047   0.058
  6 A"   20 A'   21 A'   22 A'   23 A'    7 A"   24 A'   25 A'                 
  0.078   0.086   0.097   0.100   0.122   0.125   0.137   0.152
 26 A'    8 A"    9 A"   27 A'   28 A'   29 A'   30 A'   31 A'                 
  0.187   0.208   0.257   0.270   0.271   0.281   0.327   0.351
 32 A'   33 A'   34 A'   10 A"   35 A'   11 A"   36 A'   37 A'                 
  0.376   0.411   0.452   0.455   0.514   0.522   0.550   0.575
 38 A'   39 A'   40 A'   12 A"   41 A'   13 A"   42 A'   43 A'                 
  0.604   0.606   0.653   0.725   0.769   0.841   0.854   0.881
 14 A"   44 A'   15 A"   45 A'   46 A'   47 A'   16 A"   48 A'                 
  0.912   0.913   0.943   0.992   1.121   1.220   1.292   1.318
 17 A"   49 A'   50 A'   51 A'   18 A"   52 A'   53 A'   19 A"                 
  1.409   1.470   1.526   1.552   1.556   1.665   1.745   1.825
 54 A'   20 A"   55 A'   21 A"   56 A'   57 A'   58 A'   22 A"                 
  1.835   1.869   2.098   2.246   2.262   2.351   2.469   2.575
 59 A'   60 A'   61 A'   23 A"   62 A'   63 A'   64 A'   65 A'                 
  2.654   3.080   3.432   3.750   3.770   3.955   4.038   4.728
 24 A"   66 A'   67 A'   25 A"   68 A'   26 A"   69 A'   70 A'                 
  6.255   6.317   6.563   6.911   9.656  13.783  13.905  14.008
 27 A"   71 A'   72 A'   73 A'   74 A'   28 A"   75 A'   76 A'                 
 23.641  25.806  25.878  26.143  66.718 163.026 215.640
 77 A'   29 A"   78 A'   79 A'   80 A'   81 A'   82 A'                         
 --------------------------------------------------------------

          Ground-State Mulliken Net Atomic Charges

     Atom                 Charge (a.u.)
  ----------------------------------------
      1 C                    -0.166911
      2 P                     0.112554
      3 Cl                   -0.063351
      4 H                     0.190427
      5 F                    -0.072718
  ----------------------------------------
  Sum of atomic charges =    -0.000000

 -----------------------------------------------------------------
                    Cartesian Multipole Moments
 -----------------------------------------------------------------
    Charge (ESU x 10^10)
                -0.0000
    Dipole Moment (Debye)
         X       1.3439      Y       1.5820      Z      -0.0000
       Tot       2.0758
    Quadrupole Moments (Debye-Ang)
        XX     -34.9823     XY       2.6825     YY     -37.4702
        XZ      -0.0000     YZ       0.0000     ZZ     -37.1634
    Octopole Moments (Debye-Ang^2)
       XXX       8.4886    XXY      -0.1318    XYY       0.1614
       YYY     -19.6349    XXZ      -0.0000    XYZ       0.0000
       YYZ       0.0000    XZZ      -0.3624    YZZ      -6.8161
       ZZZ      -0.0000
    Hexadecapole Moments (Debye-Ang^3)
      XXXX    -347.1929   XXXY       3.8209   XXYY     -87.2047
      XYYY      -7.0016   YYYY    -192.4478   XXXZ      -0.0000
      XXYZ      -0.0000   XYYZ      -0.0000   YYYZ       0.0000
      XXZZ     -70.5047   XYZZ      -5.9635   YYZZ     -40.4800
      XZZZ      -0.0000   YZZZ       0.0000   ZZZZ     -46.4269
 -----------------------------------------------------------------
 Calculating analytic gradient of the SCF energy
 Gradient of SCF Energy
            1           2           3           4           5
    1  -0.0116247   0.0212353   0.0023406  -0.0096322  -0.0023190
    2   0.0243962  -0.0239770   0.0064272  -0.0071841   0.0003378
    3  -0.0000000  -0.0000000  -0.0000000  -0.0000000   0.0000000
 Max gradient component =       2.440E-02
 RMS gradient           =       1.141E-02
 Gradient time:  CPU 2.13 s  wall 2.13 s
 Geometry Optimization Parameters
   NAtoms,    NIC,     NZ,  NCons,   NDum,   NFix, NCnnct, MaxDiis
        5      20       5       0       0       0       0       0

 Cartesian Hessian Update
 Hessian Updated using BFGS Update


** GEOMETRY OPTIMIZATION IN DELOCALIZED INTERNAL COORDINATES **
   Searching for a Minimum

   Optimization Cycle:   4

                       Coordinates (Angstroms)
     ATOM                X               Y               Z
      1  C         1.4473422038    0.3743907989    0.0000000000
      2  P        -0.0245902409    1.0897726103    0.0000000000
      3  Cl       -1.3834446923   -0.4651099841    0.0000000000
      4  H         2.3313984193    0.9787235636    0.0000000000
      5  F         1.7165343074   -0.9381239876    0.0000000000
   Point Group: cs    Number of degrees of freedom:     7


   Energy is   -940.171868339

 Hessian Updated using BFGS Update

  7 Hessian modes will be used to form the next step
  Hessian Eigenvalues:
     0.159114    0.192072    0.225990    0.252208    0.291520    0.327094
     0.765346

 Minimum Search - Taking Simple RFO Step
 Searching for Lamda that Minimizes Along All modes
 Value Taken    Lamda =  -0.00269440
 Step Taken.  Stepsize is  0.097485

                             Maximum     Tolerance    Cnvgd?
         Gradient           0.024739      0.000300      NO
         Displacement       0.064108      0.001200      NO
         Energy change     -0.014774      0.000001      NO


 New Cartesian Coordinates Obtained by Inverse Iteration

 Displacement from previous Coordinates is:  0.099960
 ----------------------------------------------------------------
             Standard Nuclear Orientation (Angstroms)
    I     Atom           X                Y                Z
 ----------------------------------------------------------------
    1      C       1.4359901909     0.3627431291     0.0000000000
    2      P      -0.0405628740     1.1217750884     0.0000000000
    3      Cl     -1.3618949621    -0.4822175734     0.0000000000
    4      H       2.3488793344     0.9721364159     0.0000000000
    5      F       1.7048283081    -0.9347840589     0.0000000000
 ----------------------------------------------------------------
 Molecular Point Group                 Cs    NOp =  2
 Largest Abelian Subgroup              Cs    NOp =  2
 Nuclear Repulsion Energy =   197.0864895596 hartrees
 There are       24 alpha and       24 beta electrons
 Applying Cartesian multipole field
    Component          Value
    ---------          -----
     (2,0,0)        1.00000E-11
     (0,2,0)        2.00000E-11
     (0,0,2)       -3.00000E-11
 Nucleus-field energy     =     0.0000000050 hartrees
 Requested basis set is 6-311++G(d,p)
 There are 43 shells and 111 basis functions
 A cutoff of  1.0D-11 yielded    854 shell pairs
 There are      5952 function pairs (      6409 Cartesian)
 Smallest overlap matrix eigenvalue = 7.90E-04
 Guess MOs from SCF MO coefficient file

 -----------------------------------------------------------------------
  General SCF calculation program by
  Eric Jon Sundstrom, Paul Horn, Yuezhi Mao, Dmitri Zuev, Alec White,
  David Stuck, Shaama M.S., Shane Yost, Joonho Lee, David Small,
  Daniel Levine, Susi Lehtola, Hugh Burton, Evgeny Epifanovsky
 -----------------------------------------------------------------------
 Exchange:     0.2000 Hartree-Fock + 0.0800 Slater + 0.7200 B88
 Correlation:  0.1900 VWN1RPA + 0.8100 LYP
 Using SG-1 standard quadrature grid
 A restricted SCF calculation will be
 performed using DIIS
 SCF converges when DIIS error is below 1.0e-08
 ---------------------------------------
  Cycle       Energy         DIIS error
 ---------------------------------------
    1    -940.1722290267      6.47e-04  
    2    -940.1728501461      4.41e-04  
    3    -940.1727949596      4.63e-04  
    4    -940.1731698333      7.67e-05  
    5    -940.1731766805      2.34e-05  
    6    -940.1731771867      4.76e-06  
    7    -940.1731772167      1.34e-06  
    8    -940.1731772194      5.75e-07  
    9    -940.1731772199      6.58e-08  
   10    -940.1731772199      9.77e-09  Convergence criterion met
 ---------------------------------------
 SCF time:   CPU 7.01s  wall 7.00s 
 SCF   energy in the final basis set =     -940.1731772199
 Total energy in the final basis set =     -940.1731772199

 --------------------------------------------------------------
             Orbital Energies (a.u.) and Symmetries
 --------------------------------------------------------------

 Alpha MOs, Restricted
 -- Occupied --                  
-101.56  -77.11  -24.73  -10.30   -9.48   -7.24   -7.23   -7.23
  1 A'    2 A'    3 A'    4 A'    5 A'    6 A'    1 A"    7 A'                 
 -6.603  -4.766  -4.761  -4.759  -1.273  -0.858  -0.751  -0.614
  8 A'    9 A'    2 A"   10 A'   11 A'   12 A'   13 A'   14 A'                 
 -0.559  -0.504  -0.488  -0.399  -0.367  -0.364  -0.312  -0.276
 15 A'    3 A"   16 A'   17 A'   18 A'    4 A"   19 A'    5 A"                 
 -- Virtual --                   
 -0.081  -0.062  -0.009   0.017   0.036   0.038   0.047   0.058
  6 A"   20 A'   21 A'   22 A'   23 A'    7 A"   24 A'   25 A'                 
  0.078   0.085   0.097   0.099   0.120   0.123   0.139   0.151
 26 A'    8 A"    9 A"   27 A'   28 A'   29 A'   30 A'   31 A'                 
  0.187   0.209   0.255   0.269   0.270   0.282   0.326   0.347
 32 A'   33 A'   34 A'   10 A"   35 A'   11 A"   36 A'   37 A'                 
  0.375   0.415   0.450   0.455   0.513   0.518   0.552   0.569
 38 A'   39 A'   40 A'   12 A"   41 A'   13 A"   42 A'   43 A'                 
  0.596   0.608   0.655   0.720   0.771   0.847   0.857   0.889
 44 A'   14 A"   15 A"   45 A'   46 A'   47 A'   16 A"   48 A'                 
  0.911   0.915   0.935   0.975   1.118   1.216   1.284   1.311
 17 A"   49 A'   50 A'   51 A'   18 A"   52 A'   53 A'   19 A"                 
  1.409   1.462   1.515   1.547   1.553   1.673   1.735   1.805
 54 A'   20 A"   55 A'   56 A'   21 A"   57 A'   58 A'   22 A"                 
  1.829   1.871   2.072   2.248   2.266   2.343   2.448   2.576
 59 A'   60 A'   61 A'   23 A"   62 A'   63 A'   64 A'   65 A'                 
  2.649   3.088   3.389   3.745   3.765   3.964   4.046   4.724
 24 A"   66 A'   67 A'   25 A"   68 A'   26 A"   69 A'   70 A'                 
  6.250   6.314   6.568   6.896   9.658  13.781  13.903  13.986
 27 A"   71 A'   72 A'   73 A'   74 A'   28 A"   75 A'   76 A'                 
 23.610  25.807  25.884  26.136  66.713 163.006 215.642
 77 A'   29 A"   78 A'   79 A'   80 A'   81 A'   82 A'                         

 Beta MOs, Restricted
 -- Occupied --                  
-101.56  -77.11  -24.73  -10.30   -9.48   -7.24   -7.23   -7.23
  1 A'    2 A'    3 A'    4 A'    5 A'    6 A'    1 A"    7 A'                 
 -6.603  -4.766  -4.761  -4.759  -1.273  -0.858  -0.751  -0.614
  8 A'    9 A'    2 A"   10 A'   11 A'   12 A'   13 A'   14 A'                 
 -0.559  -0.504  -0.488  -0.399  -0.367  -0.364  -0.312  -0.276
 15 A'    3 A"   16 A'   17 A'   18 A'    4 A"   19 A'    5 A"                 
 -- Virtual --                   
 -0.081  -0.062  -0.009   0.017   0.036   0.038   0.047   0.058
  6 A"   20 A'   21 A'   22 A'   23 A'    7 A"   24 A'   25 A'                 
  0.078   0.085   0.097   0.099   0.120   0.123   0.139   0.151
 26 A'    8 A"    9 A"   27 A'   28 A'   29 A'   30 A'   31 A'                 
  0.187   0.209   0.255   0.269   0.270   0.282   0.326   0.347
 32 A'   33 A'   34 A'   10 A"   35 A'   11 A"   36 A'   37 A'                 
  0.375   0.415   0.450   0.455   0.513   0.518   0.552   0.569
 38 A'   39 A'   40 A'   12 A"   41 A'   13 A"   42 A'   43 A'                 
  0.596   0.608   0.655   0.720   0.771   0.847   0.857   0.889
 44 A'   14 A"   15 A"   45 A'   46 A'   47 A'   16 A"   48 A'                 
  0.911   0.915   0.935   0.975   1.118   1.216   1.284   1.311
 17 A"   49 A'   50 A'   51 A'   18 A"   52 A'   53 A'   19 A"                 
  1.409   1.462   1.515   1.547   1.553   1.673   1.735   1.805
 54 A'   20 A"   55 A'   56 A'   21 A"   57 A'   58 A'   22 A"                 
  1.829   1.871   2.072   2.248   2.266   2.343   2.448   2.576
 59 A'   60 A'   61 A'   23 A"   62 A'   63 A'   64 A'   65 A'                 
  2.649   3.088   3.389   3.745   3.765   3.964   4.046   4.724
 24 A"   66 A'   67 A'   25 A"   68 A'   26 A"   69 A'   70 A'                 
  6.250   6.314   6.568   6.896   9.658  13.781  13.903  13.986
 27 A"   71 A'   72 A'   73 A'   74 A'   28 A"   75 A'   76 A'                 
 23.610  25.807  25.884  26.136  66.713 163.006 215.642
 77 A'   29 A"   78 A'   79 A'   80 A'   81 A'   82 A'                         
 --------------------------------------------------------------

          Ground-State Mulliken Net Atomic Charges

     Atom                 Charge (a.u.)
  ----------------------------------------
      1 C                    -0.174361
      2 P                     0.116215
      3 Cl                   -0.074210
      4 H                     0.185719
      5 F                    -0.053363
  ----------------------------------------
  Sum of atomic charges =    -0.000000

 -----------------------------------------------------------------
                    Cartesian Multipole Moments
 -----------------------------------------------------------------
    Charge (ESU x 10^10)
                -0.0000
    Dipole Moment (Debye)
         X       1.4462      Y       1.6225      Z      -0.0000
       Tot       2.1735
    Quadrupole Moments (Debye-Ang)
        XX     -35.0342     XY       2.3813     YY     -37.2516
        XZ       0.0000     YZ      -0.0000     ZZ     -37.3214
    Octopole Moments (Debye-Ang^2)
       XXX       9.0965    XXY      -0.5107    XYY       0.1142
       YYY     -19.8247    XXZ       0.0000    XYZ      -0.0000
       YYZ      -0.0000    XZZ      -0.2975    YZZ      -7.0484
       ZZZ      -0.0000
    Hexadecapole Moments (Debye-Ang^3)
      XXXX    -342.4506   XXXY       2.4513   XXYY     -87.1223
      XYYY      -7.2256   YYYY    -197.3418   XXXZ       0.0000
      XXYZ      -0.0000   XYYZ       0.0000   YYYZ      -0.0000
      XXZZ     -69.7106   XYZZ      -6.0972   YYZZ     -41.6221
      XZZZ       0.0000   YZZZ      -0.0000   ZZZZ     -46.9421
 -----------------------------------------------------------------
 Calculating analytic gradient of the SCF energy
 Gradient of SCF Energy
            1           2           3           4           5
    1  -0.0150219   0.0071294   0.0032894   0.0052754  -0.0006722
    2  -0.0051023  -0.0075722   0.0028120   0.0017387   0.0081239
    3  -0.0000000   0.0000000  -0.0000000  -0.0000000   0.0000000
 Max gradient component =       1.502E-02
 RMS gradient           =       5.633E-03
 Gradient time:  CPU 2.11 s  wall 2.11 s
 Geometry Optimization Parameters
   NAtoms,    NIC,     NZ,  NCons,   NDum,   NFix, NCnnct, MaxDiis
        5      20       5       0       0       0       0       0

 Cartesian Hessian Update
 Hessian Updated using BFGS Update


** GEOMETRY OPTIMIZATION IN DELOCALIZED INTERNAL COORDINATES **
   Searching for a Minimum

   Optimization Cycle:   5

                       Coordinates (Angstroms)
     ATOM                X               Y               Z
      1  C         1.4359901909    0.3627431291    0.0000000000
      2  P        -0.0405628740    1.1217750884    0.0000000000
      3  Cl       -1.3618949621   -0.4822175734    0.0000000000
      4  H         2.3488793344    0.9721364159    0.0000000000
      5  F         1.7048283081   -0.9347840589    0.0000000000
   Point Group: cs    Number of degrees of freedom:     7


   Energy is   -940.173177220

 Hessian Updated using BFGS Update

  7 Hessian modes will be used to form the next step
  Hessian Eigenvalues:
     0.158761    0.211412    0.234034    0.276450    0.307908    0.336365
     0.579236

 Minimum Search - Taking Simple RFO Step
 Searching for Lamda that Minimizes Along All modes
 Value Taken    Lamda =  -0.00063556
 Step Taken.  Stepsize is  0.042878

                             Maximum     Tolerance    Cnvgd?
         Gradient           0.008987      0.000300      NO
         Displacement       0.029621      0.001200      NO
         Energy change     -0.001309      0.000001      NO


 New Cartesian Coordinates Obtained by Inverse Iteration

 Displacement from previous Coordinates is:  0.044182
 ----------------------------------------------------------------
             Standard Nuclear Orientation (Angstroms)
    I     Atom           X                Y                Z
 ----------------------------------------------------------------
    1      C       1.4437364311     0.3625891950     0.0000000000
    2      P      -0.0426499321     1.1281735388     0.0000000000
    3      Cl     -1.3732806540    -0.4815051349     0.0000000000
    4      H       2.3429966449     0.9763255437     0.0000000000
    5      F       1.7164375074    -0.9459301415     0.0000000000
 ----------------------------------------------------------------
 Molecular Point Group                 Cs    NOp =  2
 Largest Abelian Subgroup              Cs    NOp =  2
 Nuclear Repulsion Energy =   195.8579833215 hartrees
 There are       24 alpha and       24 beta electrons
 Applying Cartesian multipole field
    Component          Value
    ---------          -----
     (2,0,0)        1.00000E-11
     (0,2,0)        2.00000E-11
     (0,0,2)       -3.00000E-11
 Nucleus-field energy     =     0.0000000051 hartrees
 Requested basis set is 6-311++G(d,p)
 There are 43 shells and 111 basis functions
 A cutoff of  1.0D-11 yielded    854 shell pairs
 There are      5952 function pairs (      6409 Cartesian)
 Smallest overlap matrix eigenvalue = 8.06E-04
 Guess MOs from SCF MO coefficient file

 -----------------------------------------------------------------------
  General SCF calculation program by
  Eric Jon Sundstrom, Paul Horn, Yuezhi Mao, Dmitri Zuev, Alec White,
  David Stuck, Shaama M.S., Shane Yost, Joonho Lee, David Small,
  Daniel Levine, Susi Lehtola, Hugh Burton, Evgeny Epifanovsky
 -----------------------------------------------------------------------
 Exchange:     0.2000 Hartree-Fock + 0.0800 Slater + 0.7200 B88
 Correlation:  0.1900 VWN1RPA + 0.8100 LYP
 Using SG-1 standard quadrature grid
 A restricted SCF calculation will be
 performed using DIIS
 SCF converges when DIIS error is below 1.0e-08
 ---------------------------------------
  Cycle       Energy         DIIS error
 ---------------------------------------
    1    -940.1733665258      2.90e-04  
    2    -940.1734821909      1.07e-04  
    3    -940.1734667410      1.36e-04  
    4    -940.1734970090      3.31e-05  
    5    -940.1734990934      7.88e-06  
    6    -940.1734991456      2.89e-06  
    7    -940.1734991542      3.49e-07  
    8    -940.1734991544      4.66e-08  
    9    -940.1734991544      1.69e-08  
   10    -940.1734991544      6.31e-09  Convergence criterion met
 ---------------------------------------
 SCF time:   CPU 6.99s  wall 7.00s 
 SCF   energy in the final basis set =     -940.1734991544
 Total energy in the final basis set =     -940.1734991544

 --------------------------------------------------------------
             Orbital Energies (a.u.) and Symmetries
 --------------------------------------------------------------

 Alpha MOs, Restricted
 -- Occupied --                  
-101.56  -77.11  -24.73  -10.30   -9.48   -7.24   -7.23   -7.23
  1 A'    2 A'    3 A'    4 A'    5 A'    6 A'    1 A"    7 A'                 
 -6.605  -4.769  -4.764  -4.762  -1.268  -0.856  -0.751  -0.613
  8 A'    9 A'    2 A"   10 A'   11 A'   12 A'   13 A'   14 A'                 
 -0.557  -0.500  -0.487  -0.399  -0.366  -0.363  -0.313  -0.276
 15 A'    3 A"   16 A'   17 A'   18 A'    4 A"   19 A'    5 A"                 
 -- Virtual --                   
 -0.084  -0.065  -0.009   0.016   0.035   0.038   0.046   0.058
  6 A"   20 A'   21 A'   22 A'   23 A'    7 A"   24 A'   25 A'                 
  0.078   0.085   0.097   0.099   0.119   0.123   0.138   0.151
 26 A'    8 A"    9 A"   27 A'   28 A'   29 A'   30 A'   31 A'                 
  0.184   0.206   0.255   0.269   0.270   0.282   0.325   0.345
 32 A'   33 A'   34 A'   10 A"   35 A'   11 A"   36 A'   37 A'                 
  0.375   0.415   0.447   0.455   0.514   0.517   0.549   0.568
 38 A'   39 A'   40 A'   12 A"   41 A'   13 A"   42 A'   43 A'                 
  0.597   0.609   0.655   0.716   0.770   0.847   0.857   0.887
 44 A'   14 A"   15 A"   45 A'   46 A'   47 A'   16 A"   48 A'                 
  0.909   0.914   0.932   0.965   1.115   1.211   1.288   1.309
 17 A"   49 A'   50 A'   51 A'   18 A"   52 A'   53 A'   19 A"                 
  1.409   1.460   1.516   1.545   1.553   1.671   1.730   1.810
 54 A'   20 A"   55 A'   56 A'   21 A"   57 A'   58 A'   22 A"                 
  1.829   1.867   2.071   2.248   2.265   2.342   2.451   2.573
 59 A'   60 A'   61 A'   23 A"   62 A'   63 A'   64 A'   65 A'                 
  2.648   3.067   3.384   3.747   3.766   3.955   4.033   4.719
 24 A"   66 A'   67 A'   25 A"   68 A'   26 A"   69 A'   70 A'                 
  6.252   6.314   6.557   6.885   9.658  13.779  13.900  13.975
 27 A"   71 A'   72 A'   73 A'   74 A'   28 A"   75 A'   76 A'                 
 23.610  25.806  25.882  26.127  66.713 162.994 215.641
 77 A'   29 A"   78 A'   79 A'   80 A'   81 A'   82 A'                         

 Beta MOs, Restricted
 -- Occupied --                  
-101.56  -77.11  -24.73  -10.30   -9.48   -7.24   -7.23   -7.23
  1 A'    2 A'    3 A'    4 A'    5 A'    6 A'    1 A"    7 A'                 
 -6.605  -4.769  -4.764  -4.762  -1.268  -0.856  -0.751  -0.613
  8 A'    9 A'    2 A"   10 A'   11 A'   12 A'   13 A'   14 A'                 
 -0.557  -0.500  -0.487  -0.399  -0.366  -0.363  -0.313  -0.276
 15 A'    3 A"   16 A'   17 A'   18 A'    4 A"   19 A'    5 A"                 
 -- Virtual --                   
 -0.084  -0.065  -0.009   0.016   0.035   0.038   0.046   0.058
  6 A"   20 A'   21 A'   22 A'   23 A'    7 A"   24 A'   25 A'                 
  0.078   0.085   0.097   0.099   0.119   0.123   0.138   0.151
 26 A'    8 A"    9 A"   27 A'   28 A'   29 A'   30 A'   31 A'                 
  0.184   0.206   0.255   0.269   0.270   0.282   0.325   0.345
 32 A'   33 A'   34 A'   10 A"   35 A'   11 A"   36 A'   37 A'                 
  0.375   0.415   0.447   0.455   0.514   0.517   0.549   0.568
 38 A'   39 A'   40 A'   12 A"   41 A'   13 A"   42 A'   43 A'                 
  0.597   0.609   0.655   0.716   0.770   0.847   0.857   0.887
 44 A'   14 A"   15 A"   45 A'   46 A'   47 A'   16 A"   48 A'                 
  0.909   0.914   0.932   0.965   1.115   1.211   1.288   1.309
 17 A"   49 A'   50 A'   51 A'   18 A"   52 A'   53 A'   19 A"                 
  1.409   1.460   1.516   1.545   1.553   1.671   1.730   1.810
 54 A'   20 A"   55 A'   56 A'   21 A"   57 A'   58 A'   22 A"                 
  1.829   1.867   2.071   2.248   2.265   2.342   2.451   2.573
 59 A'   60 A'   61 A'   23 A"   62 A'   63 A'   64 A'   65 A'                 
  2.648   3.067   3.384   3.747   3.766   3.955   4.033   4.719
 24 A"   66 A'   67 A'   25 A"   68 A'   26 A"   69 A'   70 A'                 
  6.252   6.314   6.557   6.885   9.658  13.779  13.900  13.975
 27 A"   71 A'   72 A'   73 A'   74 A'   28 A"   75 A'   76 A'                 
 23.610  25.806  25.882  26.127  66.713 162.994 215.641
 77 A'   29 A"   78 A'   79 A'   80 A'   81 A'   82 A'                         
 --------------------------------------------------------------

          Ground-State Mulliken Net Atomic Charges

     Atom                 Charge (a.u.)
  ----------------------------------------
      1 C                    -0.170163
      2 P                     0.120834
      3 Cl                   -0.077130
      4 H                     0.186857
      5 F                    -0.060398
  ----------------------------------------
  Sum of atomic charges =    -0.000000

 -----------------------------------------------------------------
                    Cartesian Multipole Moments
 -----------------------------------------------------------------
    Charge (ESU x 10^10)
                -0.0000
    Dipole Moment (Debye)
         X       1.4392      Y       1.7114      Z       0.0000
       Tot       2.2361
    Quadrupole Moments (Debye-Ang)
        XX     -35.1417     XY       2.4538     YY     -37.1857
        XZ       0.0000     YZ      -0.0000     ZZ     -37.3709
    Octopole Moments (Debye-Ang^2)
       XXX       9.2411    XXY      -0.3539    XYY       0.1610
       YYY     -19.6324    XXZ       0.0000    XYZ      -0.0000
       YYZ       0.0000    XZZ      -0.2289    YZZ      -7.0472
       ZZZ       0.0000
    Hexadecapole Moments (Debye-Ang^3)
      XXXX    -347.3461   XXXY       3.2375   XXYY     -88.0376
      XYYY      -6.7456   YYYY    -198.5758   XXXZ       0.0000
      XXYZ      -0.0000   XYYZ       0.0000   YYYZ      -0.0000
      XXZZ     -70.5028   XYZZ      -5.9578   YYZZ     -41.8925
      XZZZ       0.0000   YZZZ      -0.0000   ZZZZ     -47.0791
 -----------------------------------------------------------------
 Calculating analytic gradient of the SCF energy
 Gradient of SCF Energy
            1           2           3           4           5
    1  -0.0037459   0.0017328   0.0010268  -0.0002371   0.0012235
    2   0.0017277  -0.0002024   0.0003031   0.0001862  -0.0020146
    3  -0.0000000   0.0000000  -0.0000000  -0.0000000   0.0000000
 Max gradient component =       3.746E-03
 RMS gradient           =       1.338E-03
 Gradient time:  CPU 2.11 s  wall 2.11 s
 Geometry Optimization Parameters
   NAtoms,    NIC,     NZ,  NCons,   NDum,   NFix, NCnnct, MaxDiis
        5      20       5       0       0       0       0       0

 Cartesian Hessian Update
 Hessian Updated using BFGS Update


** GEOMETRY OPTIMIZATION IN DELOCALIZED INTERNAL COORDINATES **
   Searching for a Minimum

   Optimization Cycle:   6

                       Coordinates (Angstroms)
     ATOM                X               Y               Z
      1  C         1.4437364311    0.3625891950    0.0000000000
      2  P        -0.0426499321    1.1281735388    0.0000000000
      3  Cl       -1.3732806540   -0.4815051349    0.0000000000
      4  H         2.3429966449    0.9763255437    0.0000000000
      5  F         1.7164375074   -0.9459301415    0.0000000000
   Point Group: cs    Number of degrees of freedom:     7


   Energy is   -940.173499154

 Hessian Updated using BFGS Update

  7 Hessian modes will be used to form the next step
  Hessian Eigenvalues:
     0.160002    0.217818    0.227388    0.257283    0.309593    0.382411
     0.529682

 Minimum Search - Taking Simple RFO Step
 Searching for Lamda that Minimizes Along All modes
 Value Taken    Lamda =  -0.00006604
 Step Taken.  Stepsize is  0.015437

                             Maximum     Tolerance    Cnvgd?
         Gradient           0.002848      0.000300      NO
         Displacement       0.009671      0.001200      NO
         Energy change     -0.000322      0.000001      NO


 New Cartesian Coordinates Obtained by Inverse Iteration

 Displacement from previous Coordinates is:  0.024202
 ----------------------------------------------------------------
             Standard Nuclear Orientation (Angstroms)
    I     Atom           X                Y                Z
 ----------------------------------------------------------------
    1      C       1.4486861468     0.3629607793     0.0000000000
    2      P      -0.0438531634     1.1246068117     0.0000000000
    3      Cl     -1.3829119326    -0.4820031674     0.0000000000
    4      H       2.3474251876     0.9768193098     0.0000000000
    5      F       1.7178937588    -0.9427307324     0.0000000000
 ----------------------------------------------------------------
 Molecular Point Group                 Cs    NOp =  2
 Largest Abelian Subgroup              Cs    NOp =  2
 Nuclear Repulsion Energy =   195.6045062723 hartrees
 There are       24 alpha and       24 beta electrons
 Applying Cartesian multipole field
    Component          Value
    ---------          -----
     (2,0,0)        1.00000E-11
     (0,2,0)        2.00000E-11
     (0,0,2)       -3.00000E-11
 Nucleus-field energy     =     0.0000000051 hartrees
 Requested basis set is 6-311++G(d,p)
 There are 43 shells and 111 basis functions
 A cutoff of  1.0D-11 yielded    854 shell pairs
 There are      5952 function pairs (      6409 Cartesian)
 Smallest overlap matrix eigenvalue = 8.09E-04
 Guess MOs from SCF MO coefficient file

 -----------------------------------------------------------------------
  General SCF calculation program by
  Eric Jon Sundstrom, Paul Horn, Yuezhi Mao, Dmitri Zuev, Alec White,
  David Stuck, Shaama M.S., Shane Yost, Joonho Lee, David Small,
  Daniel Levine, Susi Lehtola, Hugh Burton, Evgeny Epifanovsky
 -----------------------------------------------------------------------
 Exchange:     0.2000 Hartree-Fock + 0.0800 Slater + 0.7200 B88
 Correlation:  0.1900 VWN1RPA + 0.8100 LYP
 Using SG-1 standard quadrature grid
 A restricted SCF calculation will be
 performed using DIIS
 SCF converges when DIIS error is below 1.0e-08
 ---------------------------------------
  Cycle       Energy         DIIS error
 ---------------------------------------
    1    -940.1735073019      1.01e-04  
    2    -940.1735281257      2.55e-05  
    3    -940.1735273385      3.41e-05  
    4    -940.1735291460      8.61e-06  
    5    -940.1735292350      3.83e-06  
    6    -940.1735292593      8.97e-07  
    7    -940.1735292603      2.87e-07  
    8    -940.1735292604      9.86e-08  
    9    -940.1735292604      1.42e-08  
   10    -940.1735292604      3.06e-09  Convergence criterion met
 ---------------------------------------
 SCF time:   CPU 6.97s  wall 7.00s 
 SCF   energy in the final basis set =     -940.1735292604
 Total energy in the final basis set =     -940.1735292604

 --------------------------------------------------------------
             Orbital Energies (a.u.) and Symmetries
 --------------------------------------------------------------

 Alpha MOs, Restricted
 -- Occupied --                  
-101.56  -77.11  -24.73  -10.30   -9.48   -7.24   -7.23   -7.23
  1 A'    2 A'    3 A'    4 A'    5 A'    6 A'    1 A"    7 A'                 
 -6.605  -4.768  -4.764  -4.762  -1.270  -0.856  -0.750  -0.613
  8 A'    9 A'    2 A"   10 A'   11 A'   12 A'   13 A'   14 A'                 
 -0.558  -0.502  -0.488  -0.400  -0.366  -0.363  -0.313  -0.276
 15 A'    3 A"   16 A'   17 A'   18 A'    4 A"   19 A'    5 A"                 
 -- Virtual --                   
 -0.084  -0.065  -0.009   0.016   0.036   0.038   0.045   0.058
  6 A"   20 A'   21 A'   22 A'   23 A'    7 A"   24 A'   25 A'                 
  0.078   0.085   0.097   0.098   0.119   0.123   0.137   0.151
 26 A'    8 A"    9 A"   27 A'   28 A'   29 A'   30 A'   31 A'                 
  0.186   0.206   0.255   0.269   0.270   0.282   0.325   0.345
 32 A'   33 A'   34 A'   10 A"   35 A'   11 A"   36 A'   37 A'                 
  0.375   0.415   0.447   0.455   0.516   0.517   0.550   0.568
 38 A'   39 A'   40 A'   12 A"   41 A'   13 A"   42 A'   43 A'                 
  0.598   0.610   0.655   0.716   0.770   0.846   0.857   0.886
 44 A'   14 A"   15 A"   45 A'   46 A'   47 A'   16 A"   48 A'                 
  0.908   0.913   0.933   0.962   1.115   1.209   1.286   1.308
 17 A"   49 A'   50 A'   51 A'   18 A"   52 A'   53 A'   19 A"                 
  1.408   1.458   1.515   1.545   1.552   1.671   1.730   1.810
 54 A'   20 A"   55 A'   56 A'   21 A"   57 A'   58 A'   22 A"                 
  1.827   1.865   2.072   2.248   2.265   2.341   2.450   2.573
 59 A'   60 A'   61 A'   23 A"   62 A'   63 A'   64 A'   65 A'                 
  2.647   3.069   3.382   3.746   3.765   3.957   4.036   4.721
 24 A"   66 A'   67 A'   25 A"   68 A'   26 A"   69 A'   70 A'                 
  6.251   6.313   6.560   6.883   9.658  13.779  13.900  13.973
 27 A"   71 A'   72 A'   73 A'   74 A'   28 A"   75 A'   76 A'                 
 23.612  25.806  25.880  26.125  66.712 162.990 215.641
 77 A'   29 A"   78 A'   79 A'   80 A'   81 A'   82 A'                         

 Beta MOs, Restricted
 -- Occupied --                  
-101.56  -77.11  -24.73  -10.30   -9.48   -7.24   -7.23   -7.23
  1 A'    2 A'    3 A'    4 A'    5 A'    6 A'    1 A"    7 A'                 
 -6.605  -4.768  -4.764  -4.762  -1.270  -0.856  -0.750  -0.613
  8 A'    9 A'    2 A"   10 A'   11 A'   12 A'   13 A'   14 A'                 
 -0.558  -0.502  -0.488  -0.400  -0.366  -0.363  -0.313  -0.276
 15 A'    3 A"   16 A'   17 A'   18 A'    4 A"   19 A'    5 A"                 
 -- Virtual --                   
 -0.084  -0.065  -0.009   0.016   0.036   0.038   0.045   0.058
  6 A"   20 A'   21 A'   22 A'   23 A'    7 A"   24 A'   25 A'                 
  0.078   0.085   0.097   0.098   0.119   0.123   0.137   0.151
 26 A'    8 A"    9 A"   27 A'   28 A'   29 A'   30 A'   31 A'                 
  0.186   0.206   0.255   0.269   0.270   0.282   0.325   0.345
 32 A'   33 A'   34 A'   10 A"   35 A'   11 A"   36 A'   37 A'                 
  0.375   0.415   0.447   0.455   0.516   0.517   0.550   0.568
 38 A'   39 A'   40 A'   12 A"   41 A'   13 A"   42 A'   43 A'                 
  0.598   0.610   0.655   0.716   0.770   0.846   0.857   0.886
 44 A'   14 A"   15 A"   45 A'   46 A'   47 A'   16 A"   48 A'                 
  0.908   0.913   0.933   0.962   1.115   1.209   1.286   1.308
 17 A"   49 A'   50 A'   51 A'   18 A"   52 A'   53 A'   19 A"                 
  1.408   1.458   1.515   1.545   1.552   1.671   1.730   1.810
 54 A'   20 A"   55 A'   56 A'   21 A"   57 A'   58 A'   22 A"                 
  1.827   1.865   2.072   2.248   2.265   2.341   2.450   2.573
 59 A'   60 A'   61 A'   23 A"   62 A'   63 A'   64 A'   65 A'                 
  2.647   3.069   3.382   3.746   3.765   3.957   4.036   4.721
 24 A"   66 A'   67 A'   25 A"   68 A'   26 A"   69 A'   70 A'                 
  6.251   6.313   6.560   6.883   9.658  13.779  13.900  13.973
 27 A"   71 A'   72 A'   73 A'   74 A'   28 A"   75 A'   76 A'                 
 23.612  25.806  25.880  26.125  66.712 162.990 215.641
 77 A'   29 A"   78 A'   79 A'   80 A'   81 A'   82 A'                         
 --------------------------------------------------------------

          Ground-State Mulliken Net Atomic Charges

     Atom                 Charge (a.u.)
  ----------------------------------------
      1 C                    -0.170577
      2 P                     0.119412
      3 Cl                   -0.077936
      4 H                     0.187013
      5 F                    -0.057912
  ----------------------------------------
  Sum of atomic charges =    -0.000000

 -----------------------------------------------------------------
                    Cartesian Multipole Moments
 -----------------------------------------------------------------
    Charge (ESU x 10^10)
                -0.0000
    Dipole Moment (Debye)
         X       1.4721      Y       1.6863      Z       0.0000
       Tot       2.2385
    Quadrupole Moments (Debye-Ang)
        XX     -35.1014     XY       2.4486     YY     -37.2227
        XZ       0.0000     YZ      -0.0000     ZZ     -37.3920
    Octopole Moments (Debye-Ang^2)
       XXX       9.7261    XXY      -0.3499    XYY       0.3189
       YYY     -19.6062    XXZ       0.0000    XYZ      -0.0000
       YYZ       0.0000    XZZ      -0.1110    YZZ      -7.0488
       ZZZ       0.0000
    Hexadecapole Moments (Debye-Ang^3)
      XXXX    -349.5462   XXXY       3.0581   XXYY     -88.3489
      XYYY      -7.0435   YYYY    -198.0179   XXXZ       0.0000
      XXYZ      -0.0000   XYYZ       0.0000   YYYZ      -0.0000
      XXZZ     -70.9701   XYZZ      -6.0628   YYZZ     -41.8194
      XZZZ       0.0000   YZZZ      -0.0000   ZZZZ     -47.1627
 -----------------------------------------------------------------
 Calculating analytic gradient of the SCF energy
 Gradient of SCF Energy
            1           2           3           4           5
    1  -0.0000097   0.0003310  -0.0002642  -0.0002694   0.0002122
    2  -0.0002764  -0.0000292  -0.0001131  -0.0001497   0.0005684
    3   0.0000000   0.0000000  -0.0000000  -0.0000000  -0.0000000
 Max gradient component =       5.684E-04
 RMS gradient           =       2.210E-04
 Gradient time:  CPU 2.11 s  wall 2.11 s
 Geometry Optimization Parameters
   NAtoms,    NIC,     NZ,  NCons,   NDum,   NFix, NCnnct, MaxDiis
        5      20       5       0       0       0       0       0

 Cartesian Hessian Update
 Hessian Updated using BFGS Update


** GEOMETRY OPTIMIZATION IN DELOCALIZED INTERNAL COORDINATES **
   Searching for a Minimum

   Optimization Cycle:   7

                       Coordinates (Angstroms)
     ATOM                X               Y               Z
      1  C         1.4486861468    0.3629607793    0.0000000000
      2  P        -0.0438531634    1.1246068117    0.0000000000
      3  Cl       -1.3829119326   -0.4820031674    0.0000000000
      4  H         2.3474251876    0.9768193098    0.0000000000
      5  F         1.7178937588   -0.9427307324    0.0000000000
   Point Group: cs    Number of degrees of freedom:     7


   Energy is   -940.173529260

 Hessian Updated using BFGS Update

  7 Hessian modes will be used to form the next step
  Hessian Eigenvalues:
     0.159989    0.190232    0.224170    0.287968    0.331324    0.408782
     0.522162

 Minimum Search - Taking Simple RFO Step
 Searching for Lamda that Minimizes Along All modes
 Value Taken    Lamda =  -0.00000409
 Step Taken.  Stepsize is  0.003840

                             Maximum     Tolerance    Cnvgd?
         Gradient           0.000863      0.000300      NO
         Displacement       0.003190      0.001200      NO
         Energy change     -0.000030      0.000001      NO


 New Cartesian Coordinates Obtained by Inverse Iteration

 Displacement from previous Coordinates is:  0.009649
 ----------------------------------------------------------------
             Standard Nuclear Orientation (Angstroms)
    I     Atom           X                Y                Z
 ----------------------------------------------------------------
    1      C       1.4484049145     0.3637713245     0.0000000000
    2      P      -0.0441414624     1.1256982989     0.0000000000
    3      Cl     -1.3798283074    -0.4834167517     0.0000000000
    4      H       2.3483175434     0.9767054167     0.0000000000
    5      F       1.7144873092    -0.9431052873     0.0000000000
 ----------------------------------------------------------------
 Molecular Point Group                 Cs    NOp =  2
 Largest Abelian Subgroup              Cs    NOp =  2
 Nuclear Repulsion Energy =   195.6758792970 hartrees
 There are       24 alpha and       24 beta electrons
 Applying Cartesian multipole field
    Component          Value
    ---------          -----
     (2,0,0)        1.00000E-11
     (0,2,0)        2.00000E-11
     (0,0,2)       -3.00000E-11
 Nucleus-field energy     =     0.0000000051 hartrees
 Requested basis set is 6-311++G(d,p)
 There are 43 shells and 111 basis functions
 A cutoff of  1.0D-11 yielded    854 shell pairs
 There are      5952 function pairs (      6409 Cartesian)
 Smallest overlap matrix eigenvalue = 8.09E-04
 Guess MOs from SCF MO coefficient file

 -----------------------------------------------------------------------
  General SCF calculation program by
  Eric Jon Sundstrom, Paul Horn, Yuezhi Mao, Dmitri Zuev, Alec White,
  David Stuck, Shaama M.S., Shane Yost, Joonho Lee, David Small,
  Daniel Levine, Susi Lehtola, Hugh Burton, Evgeny Epifanovsky
 -----------------------------------------------------------------------
 Exchange:     0.2000 Hartree-Fock + 0.0800 Slater + 0.7200 B88
 Correlation:  0.1900 VWN1RPA + 0.8100 LYP
 Using SG-1 standard quadrature grid
 A restricted SCF calculation will be
 performed using DIIS
 SCF converges when DIIS error is below 1.0e-08
 ---------------------------------------
  Cycle       Energy         DIIS error
 ---------------------------------------
    1    -940.1735271673      4.28e-05  
    2    -940.1735316288      9.68e-06  
    3    -940.1735311976      1.82e-05  
    4    -940.1735317854      2.09e-06  
    5    -940.1735317927      8.69e-07  
    6    -940.1735317934      1.64e-07  
    7    -940.1735317934      4.86e-08  
    8    -940.1735317934      1.63e-08  
    9    -940.1735317934      1.96e-09  Convergence criterion met
 ---------------------------------------
 SCF time:   CPU 6.30s  wall 6.00s 
 SCF   energy in the final basis set =     -940.1735317934
 Total energy in the final basis set =     -940.1735317934

 --------------------------------------------------------------
             Orbital Energies (a.u.) and Symmetries
 --------------------------------------------------------------

 Alpha MOs, Restricted
 -- Occupied --                  
-101.56  -77.11  -24.73  -10.30   -9.48   -7.24   -7.23   -7.23
  1 A'    2 A'    3 A'    4 A'    5 A'    6 A'    1 A"    7 A'                 
 -6.605  -4.768  -4.764  -4.762  -1.269  -0.856  -0.750  -0.613
  8 A'    9 A'    2 A"   10 A'   11 A'   12 A'   13 A'   14 A'                 
 -0.558  -0.501  -0.488  -0.400  -0.366  -0.363  -0.313  -0.276
 15 A'    3 A"   16 A'   17 A'   18 A'    4 A"   19 A'    5 A"                 
 -- Virtual --                   
 -0.085  -0.065  -0.009   0.016   0.036   0.038   0.045   0.058
  6 A"   20 A'   21 A'   22 A'   23 A'    7 A"   24 A'   25 A'                 
  0.078   0.085   0.097   0.098   0.119   0.123   0.138   0.151
 26 A'    8 A"    9 A"   27 A'   28 A'   29 A'   30 A'   31 A'                 
  0.185   0.206   0.255   0.269   0.270   0.282   0.325   0.345
 32 A'   33 A'   34 A'   10 A"   35 A'   11 A"   36 A'   37 A'                 
  0.375   0.415   0.447   0.455   0.515   0.517   0.550   0.568
 38 A'   39 A'   40 A'   12 A"   41 A'   13 A"   42 A'   43 A'                 
  0.597   0.610   0.655   0.716   0.770   0.846   0.857   0.886
 44 A'   14 A"   15 A"   45 A'   46 A'   47 A'   16 A"   48 A'                 
  0.908   0.913   0.933   0.962   1.115   1.209   1.286   1.308
 17 A"   49 A'   50 A'   51 A'   18 A"   52 A'   53 A'   19 A"                 
  1.408   1.458   1.516   1.545   1.552   1.671   1.730   1.810
 54 A'   20 A"   55 A'   56 A'   21 A"   57 A'   58 A'   22 A"                 
  1.827   1.865   2.072   2.248   2.265   2.341   2.450   2.573
 59 A'   60 A'   61 A'   23 A"   62 A'   63 A'   64 A'   65 A'                 
  2.647   3.068   3.382   3.746   3.765   3.957   4.035   4.720
 24 A"   66 A'   67 A'   25 A"   68 A'   26 A"   69 A'   70 A'                 
  6.251   6.314   6.560   6.883   9.658  13.779  13.900  13.973
 27 A"   71 A'   72 A'   73 A'   74 A'   28 A"   75 A'   76 A'                 
 23.611  25.806  25.880  26.125  66.713 162.990 215.641
 77 A'   29 A"   78 A'   79 A'   80 A'   81 A'   82 A'                         

 Beta MOs, Restricted
 -- Occupied --                  
-101.56  -77.11  -24.73  -10.30   -9.48   -7.24   -7.23   -7.23
  1 A'    2 A'    3 A'    4 A'    5 A'    6 A'    1 A"    7 A'                 
 -6.605  -4.768  -4.764  -4.762  -1.269  -0.856  -0.750  -0.613
  8 A'    9 A'    2 A"   10 A'   11 A'   12 A'   13 A'   14 A'                 
 -0.558  -0.501  -0.488  -0.400  -0.366  -0.363  -0.313  -0.276
 15 A'    3 A"   16 A'   17 A'   18 A'    4 A"   19 A'    5 A"                 
 -- Virtual --                   
 -0.085  -0.065  -0.009   0.016   0.036   0.038   0.045   0.058
  6 A"   20 A'   21 A'   22 A'   23 A'    7 A"   24 A'   25 A'                 
  0.078   0.085   0.097   0.098   0.119   0.123   0.138   0.151
 26 A'    8 A"    9 A"   27 A'   28 A'   29 A'   30 A'   31 A'                 
  0.185   0.206   0.255   0.269   0.270   0.282   0.325   0.345
 32 A'   33 A'   34 A'   10 A"   35 A'   11 A"   36 A'   37 A'                 
  0.375   0.415   0.447   0.455   0.515   0.517   0.550   0.568
 38 A'   39 A'   40 A'   12 A"   41 A'   13 A"   42 A'   43 A'                 
  0.597   0.610   0.655   0.716   0.770   0.846   0.857   0.886
 44 A'   14 A"   15 A"   45 A'   46 A'   47 A'   16 A"   48 A'                 
  0.908   0.913   0.933   0.962   1.115   1.209   1.286   1.308
 17 A"   49 A'   50 A'   51 A'   18 A"   52 A'   53 A'   19 A"                 
  1.408   1.458   1.516   1.545   1.552   1.671   1.730   1.810
 54 A'   20 A"   55 A'   56 A'   21 A"   57 A'   58 A'   22 A"                 
  1.827   1.865   2.072   2.248   2.265   2.341   2.450   2.573
 59 A'   60 A'   61 A'   23 A"   62 A'   63 A'   64 A'   65 A'                 
  2.647   3.068   3.382   3.746   3.765   3.957   4.035   4.720
 24 A"   66 A'   67 A'   25 A"   68 A'   26 A"   69 A'   70 A'                 
  6.251   6.314   6.560   6.883   9.658  13.779  13.900  13.973
 27 A"   71 A'   72 A'   73 A'   74 A'   28 A"   75 A'   76 A'                 
 23.611  25.806  25.880  26.125  66.713 162.990 215.641
 77 A'   29 A"   78 A'   79 A'   80 A'   81 A'   82 A'                         
 --------------------------------------------------------------

          Ground-State Mulliken Net Atomic Charges

     Atom                 Charge (a.u.)
  ----------------------------------------
      1 C                    -0.170974
      2 P                     0.119704
      3 Cl                   -0.077798
      4 H                     0.187138
      5 F                    -0.058070
  ----------------------------------------
  Sum of atomic charges =    -0.000000

 -----------------------------------------------------------------
                    Cartesian Multipole Moments
 -----------------------------------------------------------------
    Charge (ESU x 10^10)
                -0.0000
    Dipole Moment (Debye)
         X       1.4715      Y       1.6916      Z       0.0000
       Tot       2.2421
    Quadrupole Moments (Debye-Ang)
        XX     -35.0922     XY       2.4511     YY     -37.2163
        XZ       0.0000     YZ      -0.0000     ZZ     -37.3928
    Octopole Moments (Debye-Ang^2)
       XXX       9.6881    XXY      -0.3421    XYY       0.3011
       YYY     -19.5932    XXZ      -0.0000    XYZ      -0.0000
       YYZ      -0.0000    XZZ      -0.1338    YZZ      -7.0453
       ZZZ       0.0000
    Hexadecapole Moments (Debye-Ang^3)
      XXXX    -348.5262   XXXY       2.9785   XXYY     -88.2278
      XYYY      -7.0711   YYYY    -198.3010   XXXZ      -0.0000
      XXYZ       0.0000   XYYZ       0.0000   YYYZ      -0.0000
      XXZZ     -70.8080   XYZZ      -6.0821   YYZZ     -41.8753
      XZZZ       0.0000   YZZZ      -0.0000   ZZZZ     -47.1626
 -----------------------------------------------------------------
 Calculating analytic gradient of the SCF energy
 Gradient of SCF Energy
            1           2           3           4           5
    1  -0.0001324   0.0002033  -0.0000841  -0.0000544   0.0000676
    2  -0.0001670   0.0000464  -0.0001316   0.0001452   0.0001070
    3   0.0000000   0.0000000  -0.0000000  -0.0000000  -0.0000000
 Max gradient component =       2.033E-04
 RMS gradient           =       1.011E-04
 Gradient time:  CPU 2.10 s  wall 2.10 s
 Geometry Optimization Parameters
   NAtoms,    NIC,     NZ,  NCons,   NDum,   NFix, NCnnct, MaxDiis
        5      20       5       0       0       0       0       0

 Cartesian Hessian Update
 Hessian Updated using BFGS Update


** GEOMETRY OPTIMIZATION IN DELOCALIZED INTERNAL COORDINATES **
   Searching for a Minimum

   Optimization Cycle:   8

                       Coordinates (Angstroms)
     ATOM                X               Y               Z
      1  C         1.4484049145    0.3637713245    0.0000000000
      2  P        -0.0441414624    1.1256982989    0.0000000000
      3  Cl       -1.3798283074   -0.4834167517    0.0000000000
      4  H         2.3483175434    0.9767054167    0.0000000000
      5  F         1.7144873092   -0.9431052873    0.0000000000
   Point Group: cs    Number of degrees of freedom:     7


   Energy is   -940.173531793

 Hessian Updated using BFGS Update

  7 Hessian modes will be used to form the next step
  Hessian Eigenvalues:
     0.132807    0.176717    0.224265    0.272160    0.341505    0.422000
     0.512803

 Minimum Search - Taking Simple RFO Step
 Searching for Lamda that Minimizes Along All modes
 Value Taken    Lamda =   0.00000000
 Step Taken.  Stepsize is  0.002206

                             Maximum     Tolerance    Cnvgd?
         Gradient           0.000217      0.000300     YES
         Displacement       0.001561      0.001200      NO
         Energy change     -0.000003      0.000001      NO


 New Cartesian Coordinates Obtained by Inverse Iteration

 Displacement from previous Coordinates is:  0.004604
 ----------------------------------------------------------------
             Standard Nuclear Orientation (Angstroms)
    I     Atom           X                Y                Z
 ----------------------------------------------------------------
    1      C       1.4483018094     0.3644110104     0.0000000000
    2      P      -0.0445366060     1.1261275571     0.0000000000
    3      Cl     -1.3785036289    -0.4841190336     0.0000000000
    4      H       2.3489613164     0.9761448177     0.0000000000
    5      F       1.7130171064    -0.9429113505     0.0000000000
 ----------------------------------------------------------------
 Molecular Point Group                 Cs    NOp =  2
 Largest Abelian Subgroup              Cs    NOp =  2
 Nuclear Repulsion Energy =   195.7115428347 hartrees
 There are       24 alpha and       24 beta electrons
 Applying Cartesian multipole field
    Component          Value
    ---------          -----
     (2,0,0)        1.00000E-11
     (0,2,0)        2.00000E-11
     (0,0,2)       -3.00000E-11
 Nucleus-field energy     =     0.0000000051 hartrees
 Requested basis set is 6-311++G(d,p)
 There are 43 shells and 111 basis functions
 A cutoff of  1.0D-11 yielded    854 shell pairs
 There are      5952 function pairs (      6409 Cartesian)
 Smallest overlap matrix eigenvalue = 8.10E-04
 Guess MOs from SCF MO coefficient file

 -----------------------------------------------------------------------
  General SCF calculation program by
  Eric Jon Sundstrom, Paul Horn, Yuezhi Mao, Dmitri Zuev, Alec White,
  David Stuck, Shaama M.S., Shane Yost, Joonho Lee, David Small,
  Daniel Levine, Susi Lehtola, Hugh Burton, Evgeny Epifanovsky
 -----------------------------------------------------------------------
 Exchange:     0.2000 Hartree-Fock + 0.0800 Slater + 0.7200 B88
 Correlation:  0.1900 VWN1RPA + 0.8100 LYP
 Using SG-1 standard quadrature grid
 A restricted SCF calculation will be
 performed using DIIS
 SCF converges when DIIS error is below 1.0e-08
 ---------------------------------------
  Cycle       Energy         DIIS error
 ---------------------------------------
    1    -940.1735311282      2.00e-05  
    2    -940.1735321697      4.37e-06  
    3    -940.1735320911      7.91e-06  
    4    -940.1735322011      1.15e-06  
    5    -940.1735322034      2.33e-07  
    6    -940.1735322035      8.49e-08  
    7    -940.1735322035      2.13e-08  
    8    -940.1735322035      1.01e-08  
    9    -940.1735322035      1.78e-09  Convergence criterion met
 ---------------------------------------
 SCF time:   CPU 6.29s  wall 6.00s 
 SCF   energy in the final basis set =     -940.1735322035
 Total energy in the final basis set =     -940.1735322035

 --------------------------------------------------------------
             Orbital Energies (a.u.) and Symmetries
 --------------------------------------------------------------

 Alpha MOs, Restricted
 -- Occupied --                  
-101.56  -77.11  -24.73  -10.30   -9.48   -7.24   -7.23   -7.23
  1 A'    2 A'    3 A'    4 A'    5 A'    6 A'    1 A"    7 A'                 
 -6.605  -4.768  -4.764  -4.762  -1.269  -0.856  -0.750  -0.613
  8 A'    9 A'    2 A"   10 A'   11 A'   12 A'   13 A'   14 A'                 
 -0.558  -0.501  -0.488  -0.400  -0.366  -0.363  -0.313  -0.276
 15 A'    3 A"   16 A'   17 A'   18 A'    4 A"   19 A'    5 A"                 
 -- Virtual --                   
 -0.085  -0.065  -0.009   0.016   0.036   0.038   0.045   0.058
  6 A"   20 A'   21 A'   22 A'   23 A'    7 A"   24 A'   25 A'                 
  0.078   0.085   0.097   0.098   0.119   0.123   0.138   0.151
 26 A'    8 A"    9 A"   27 A'   28 A'   29 A'   30 A'   31 A'                 
  0.185   0.206   0.255   0.269   0.270   0.282   0.325   0.345
 32 A'   33 A'   34 A'   10 A"   35 A'   11 A"   36 A'   37 A'                 
  0.375   0.415   0.447   0.455   0.515   0.517   0.550   0.568
 38 A'   39 A'   40 A'   12 A"   41 A'   13 A"   42 A'   43 A'                 
  0.598   0.610   0.655   0.716   0.770   0.847   0.857   0.886
 44 A'   14 A"   15 A"   45 A'   46 A'   47 A'   16 A"   48 A'                 
  0.908   0.913   0.933   0.962   1.116   1.209   1.286   1.308
 17 A"   49 A'   50 A'   51 A'   18 A"   52 A'   53 A'   19 A"                 
  1.408   1.457   1.516   1.545   1.552   1.671   1.730   1.810
 54 A'   20 A"   55 A'   56 A'   21 A"   57 A'   58 A'   22 A"                 
  1.827   1.865   2.072   2.248   2.265   2.341   2.450   2.573
 59 A'   60 A'   61 A'   23 A"   62 A'   63 A'   64 A'   65 A'                 
  2.647   3.067   3.382   3.746   3.765   3.956   4.035   4.720
 24 A"   66 A'   67 A'   25 A"   68 A'   26 A"   69 A'   70 A'                 
  6.251   6.314   6.560   6.883   9.658  13.779  13.900  13.973
 27 A"   71 A'   72 A'   73 A'   74 A'   28 A"   75 A'   76 A'                 
 23.611  25.806  25.881  26.125  66.713 162.990 215.641
 77 A'   29 A"   78 A'   79 A'   80 A'   81 A'   82 A'                         

 Beta MOs, Restricted
 -- Occupied --                  
-101.56  -77.11  -24.73  -10.30   -9.48   -7.24   -7.23   -7.23
  1 A'    2 A'    3 A'    4 A'    5 A'    6 A'    1 A"    7 A'                 
 -6.605  -4.768  -4.764  -4.762  -1.269  -0.856  -0.750  -0.613
  8 A'    9 A'    2 A"   10 A'   11 A'   12 A'   13 A'   14 A'                 
 -0.558  -0.501  -0.488  -0.400  -0.366  -0.363  -0.313  -0.276
 15 A'    3 A"   16 A'   17 A'   18 A'    4 A"   19 A'    5 A"                 
 -- Virtual --                   
 -0.085  -0.065  -0.009   0.016   0.036   0.038   0.045   0.058
  6 A"   20 A'   21 A'   22 A'   23 A'    7 A"   24 A'   25 A'                 
  0.078   0.085   0.097   0.098   0.119   0.123   0.138   0.151
 26 A'    8 A"    9 A"   27 A'   28 A'   29 A'   30 A'   31 A'                 
  0.185   0.206   0.255   0.269   0.270   0.282   0.325   0.345
 32 A'   33 A'   34 A'   10 A"   35 A'   11 A"   36 A'   37 A'                 
  0.375   0.415   0.447   0.455   0.515   0.517   0.550   0.568
 38 A'   39 A'   40 A'   12 A"   41 A'   13 A"   42 A'   43 A'                 
  0.598   0.610   0.655   0.716   0.770   0.847   0.857   0.886
 44 A'   14 A"   15 A"   45 A'   46 A'   47 A'   16 A"   48 A'                 
  0.908   0.913   0.933   0.962   1.116   1.209   1.286   1.308
 17 A"   49 A'   50 A'   51 A'   18 A"   52 A'   53 A'   19 A"                 
  1.408   1.457   1.516   1.545   1.552   1.671   1.730   1.810
 54 A'   20 A"   55 A'   56 A'   21 A"   57 A'   58 A'   22 A"                 
  1.827   1.865   2.072   2.248   2.265   2.341   2.450   2.573
 59 A'   60 A'   61 A'   23 A"   62 A'   63 A'   64 A'   65 A'                 
  2.647   3.067   3.382   3.746   3.765   3.956   4.035   4.720
 24 A"   66 A'   67 A'   25 A"   68 A'   26 A"   69 A'   70 A'                 
  6.251   6.314   6.560   6.883   9.658  13.779  13.900  13.973
 27 A"   71 A'   72 A'   73 A'   74 A'   28 A"   75 A'   76 A'                 
 23.611  25.806  25.881  26.125  66.713 162.990 215.641
 77 A'   29 A"   78 A'   79 A'   80 A'   81 A'   82 A'                         
 --------------------------------------------------------------

          Ground-State Mulliken Net Atomic Charges

     Atom                 Charge (a.u.)
  ----------------------------------------
      1 C                    -0.171192
      2 P                     0.119678
      3 Cl                   -0.077634
      4 H                     0.187276
      5 F                    -0.058129
  ----------------------------------------
  Sum of atomic charges =    -0.000000

 -----------------------------------------------------------------
                    Cartesian Multipole Moments
 -----------------------------------------------------------------
    Charge (ESU x 10^10)
                -0.0000
    Dipole Moment (Debye)
         X       1.4709      Y       1.6927      Z      -0.0000
       Tot       2.2425
    Quadrupole Moments (Debye-Ang)
        XX     -35.0852     XY       2.4521     YY     -37.2154
        XZ      -0.0000     YZ       0.0000     ZZ     -37.3930
    Octopole Moments (Debye-Ang^2)
       XXX       9.6865    XXY      -0.3417    XYY       0.2960
       YYY     -19.5960    XXZ      -0.0000    XYZ       0.0000
       YYZ       0.0000    XZZ      -0.1403    YZZ      -7.0462
       ZZZ      -0.0000
    Hexadecapole Moments (Debye-Ang^3)
      XXXX    -348.0556   XXXY       2.9379   XXYY     -88.1779
      XYYY      -7.0893   YYYY    -198.4114   XXXZ      -0.0000
      XXYZ       0.0000   XYYZ      -0.0000   YYYZ       0.0000
      XXZZ     -70.7370   XYZZ      -6.0919   YYZZ     -41.8983
      XZZZ      -0.0000   YZZZ       0.0000   ZZZZ     -47.1634
 -----------------------------------------------------------------
 Calculating analytic gradient of the SCF energy
 Gradient of SCF Energy
            1           2           3           4           5
    1  -0.0000468   0.0000632  -0.0000040  -0.0000337   0.0000212
    2  -0.0000400   0.0000237  -0.0001081   0.0000962   0.0000281
    3  -0.0000000   0.0000000  -0.0000000  -0.0000000   0.0000000
 Max gradient component =       1.081E-04
 RMS gradient           =       4.596E-05
 Gradient time:  CPU 2.11 s  wall 2.11 s
 Geometry Optimization Parameters
   NAtoms,    NIC,     NZ,  NCons,   NDum,   NFix, NCnnct, MaxDiis
        5      20       5       0       0       0       0       0

 Cartesian Hessian Update
 Hessian Updated using BFGS Update


** GEOMETRY OPTIMIZATION IN DELOCALIZED INTERNAL COORDINATES **
   Searching for a Minimum

   Optimization Cycle:   9

                       Coordinates (Angstroms)
     ATOM                X               Y               Z
      1  C         1.4483018094    0.3644110104    0.0000000000
      2  P        -0.0445366060    1.1261275571    0.0000000000
      3  Cl       -1.3785036289   -0.4841190336    0.0000000000
      4  H         2.3489613164    0.9761448177    0.0000000000
      5  F         1.7130171064   -0.9429113505    0.0000000000
   Point Group: cs    Number of degrees of freedom:     7


   Energy is   -940.173532204

 Hessian Updated using BFGS Update

  7 Hessian modes will be used to form the next step
  Hessian Eigenvalues:
     0.101220    0.183269    0.225956    0.278646    0.343888    0.432920
     0.498954

 Minimum Search - Taking Simple RFO Step
 Searching for Lamda that Minimizes Along All modes
 Value Taken    Lamda =   0.00000000
 Step Taken.  Stepsize is  0.000742

                             Maximum     Tolerance    Cnvgd?
         Gradient           0.000069      0.000300     YES
         Displacement       0.000475      0.001200     YES
         Energy change     -0.000000      0.000001     YES


                       Distance Matrix (Angstroms)
             C (  1)   P (  2)   Cl(  3)   H (  4)
   P (  2)  1.675941
   Cl(  3)  2.951412  2.091019
   H (  4)  1.088763  2.398192  4.003294
   F (  5)  1.333854  2.714759  3.125379  2.021683

 Final energy is   -940.17353220350378     


 ******************************
 **  OPTIMIZATION CONVERGED  **
 ******************************

                       Coordinates (Angstroms)
     ATOM                X               Y               Z
      1  C         1.4483018094    0.3644110104    0.0000000000
      2  P        -0.0445366060    1.1261275571    0.0000000000
      3  Cl       -1.3785036289   -0.4841190336    0.0000000000
      4  H         2.3489613164    0.9761448177    0.0000000000
      5  F         1.7130171064   -0.9429113505    0.0000000000

Z-matrix Print:
$molecule
0 1
P 
C  1 1.675941
H  2 1.088763 1 118.782579
F  2 1.333854 1 128.479678 3 -180.000000 0
Cl 1 2.091019 2 102.606350 3 -180.000000 0
$end


 --------------------------------------------------------------
             Orbital Energies (a.u.) and Symmetries
 --------------------------------------------------------------

 Alpha MOs, Restricted
 -- Occupied --                  
-101.56  -77.11  -24.73  -10.30   -9.48   -7.24   -7.23   -7.23
  1 A'    2 A'    3 A'    4 A'    5 A'    6 A'    1 A"    7 A'                 
 -6.605  -4.768  -4.764  -4.762  -1.269  -0.856  -0.750  -0.613
  8 A'    9 A'    2 A"   10 A'   11 A'   12 A'   13 A'   14 A'                 
 -0.558  -0.501  -0.488  -0.400  -0.366  -0.363  -0.313  -0.276
 15 A'    3 A"   16 A'   17 A'   18 A'    4 A"   19 A'    5 A"                 
 -- Virtual --                   
 -0.085  -0.065  -0.009   0.016   0.036   0.038   0.045   0.058
  6 A"   20 A'   21 A'   22 A'   23 A'    7 A"   24 A'   25 A'                 
  0.078   0.085   0.097   0.098   0.119   0.123   0.138   0.151
 26 A'    8 A"    9 A"   27 A'   28 A'   29 A'   30 A'   31 A'                 
  0.185   0.206   0.255   0.269   0.270   0.282   0.325   0.345
 32 A'   33 A'   34 A'   10 A"   35 A'   11 A"   36 A'   37 A'                 
  0.375   0.415   0.447   0.455   0.515   0.517   0.550   0.568
 38 A'   39 A'   40 A'   12 A"   41 A'   13 A"   42 A'   43 A'                 
  0.598   0.610   0.655   0.716   0.770   0.847   0.857   0.886
 44 A'   14 A"   15 A"   45 A'   46 A'   47 A'   16 A"   48 A'                 
  0.908   0.913   0.933   0.962   1.116   1.209   1.286   1.308
 17 A"   49 A'   50 A'   51 A'   18 A"   52 A'   53 A'   19 A"                 
  1.408   1.457   1.516   1.545   1.552   1.671   1.730   1.810
 54 A'   20 A"   55 A'   56 A'   21 A"   57 A'   58 A'   22 A"                 
  1.827   1.865   2.072   2.248   2.265   2.341   2.450   2.573
 59 A'   60 A'   61 A'   23 A"   62 A'   63 A'   64 A'   65 A'                 
  2.647   3.067   3.382   3.746   3.765   3.956   4.035   4.720
 24 A"   66 A'   67 A'   25 A"   68 A'   26 A"   69 A'   70 A'                 
  6.251   6.314   6.560   6.883   9.658  13.779  13.900  13.973
 27 A"   71 A'   72 A'   73 A'   74 A'   28 A"   75 A'   76 A'                 
 23.611  25.806  25.881  26.125  66.713 162.990 215.641
 77 A'   29 A"   78 A'   79 A'   80 A'   81 A'   82 A'                         

 Beta MOs, Restricted
 -- Occupied --                  
-101.56  -77.11  -24.73  -10.30   -9.48   -7.24   -7.23   -7.23
  1 A'    2 A'    3 A'    4 A'    5 A'    6 A'    1 A"    7 A'                 
 -6.605  -4.768  -4.764  -4.762  -1.269  -0.856  -0.750  -0.613
  8 A'    9 A'    2 A"   10 A'   11 A'   12 A'   13 A'   14 A'                 
 -0.558  -0.501  -0.488  -0.400  -0.366  -0.363  -0.313  -0.276
 15 A'    3 A"   16 A'   17 A'   18 A'    4 A"   19 A'    5 A"                 
 -- Virtual --                   
 -0.085  -0.065  -0.009   0.016   0.036   0.038   0.045   0.058
  6 A"   20 A'   21 A'   22 A'   23 A'    7 A"   24 A'   25 A'                 
  0.078   0.085   0.097   0.098   0.119   0.123   0.138   0.151
 26 A'    8 A"    9 A"   27 A'   28 A'   29 A'   30 A'   31 A'                 
  0.185   0.206   0.255   0.269   0.270   0.282   0.325   0.345
 32 A'   33 A'   34 A'   10 A"   35 A'   11 A"   36 A'   37 A'                 
  0.375   0.415   0.447   0.455   0.515   0.517   0.550   0.568
 38 A'   39 A'   40 A'   12 A"   41 A'   13 A"   42 A'   43 A'                 
  0.598   0.610   0.655   0.716   0.770   0.847   0.857   0.886
 44 A'   14 A"   15 A"   45 A'   46 A'   47 A'   16 A"   48 A'                 
  0.908   0.913   0.933   0.962   1.116   1.209   1.286   1.308
 17 A"   49 A'   50 A'   51 A'   18 A"   52 A'   53 A'   19 A"                 
  1.408   1.457   1.516   1.545   1.552   1.671   1.730   1.810
 54 A'   20 A"   55 A'   56 A'   21 A"   57 A'   58 A'   22 A"                 
  1.827   1.865   2.072   2.248   2.265   2.341   2.450   2.573
 59 A'   60 A'   61 A'   23 A"   62 A'   63 A'   64 A'   65 A'                 
  2.647   3.067   3.382   3.746   3.765   3.956   4.035   4.720
 24 A"   66 A'   67 A'   25 A"   68 A'   26 A"   69 A'   70 A'                 
  6.251   6.314   6.560   6.883   9.658  13.779  13.900  13.973
 27 A"   71 A'   72 A'   73 A'   74 A'   28 A"   75 A'   76 A'                 
 23.611  25.806  25.881  26.125  66.713 162.990 215.641
 77 A'   29 A"   78 A'   79 A'   80 A'   81 A'   82 A'                         
 --------------------------------------------------------------

          Ground-State Mulliken Net Atomic Charges

     Atom                 Charge (a.u.)
  ----------------------------------------
      1 C                    -0.171192
      2 P                     0.119678
      3 Cl                   -0.077634
      4 H                     0.187276
      5 F                    -0.058129
  ----------------------------------------
  Sum of atomic charges =    -0.000000

 -----------------------------------------------------------------
                    Cartesian Multipole Moments
 -----------------------------------------------------------------
    Charge (ESU x 10^10)
                -0.0000
    Dipole Moment (Debye)
         X       1.4709      Y       1.6927      Z      -0.0000
       Tot       2.2425
    Quadrupole Moments (Debye-Ang)
        XX     -35.0852     XY       2.4521     YY     -37.2154
        XZ      -0.0000     YZ       0.0000     ZZ     -37.3930
    Octopole Moments (Debye-Ang^2)
       XXX       9.6865    XXY      -0.3417    XYY       0.2960
       YYY     -19.5960    XXZ      -0.0000    XYZ       0.0000
       YYZ       0.0000    XZZ      -0.1403    YZZ      -7.0462
       ZZZ      -0.0000
    Hexadecapole Moments (Debye-Ang^3)
      XXXX    -348.0556   XXXY       2.9379   XXYY     -88.1779
      XYYY      -7.0893   YYYY    -198.4114   XXXZ      -0.0000
      XXYZ       0.0000   XYYZ      -0.0000   YYYZ       0.0000
      XXZZ     -70.7370   XYZZ      -6.0919   YYZZ     -41.8983
      XZZZ      -0.0000   YZZZ       0.0000   ZZZZ     -47.1634
 -----------------------------------------------------------------
Archival summary:
1\1\TWL02\OPT\ProcedureUnspecified\BasisUnspecified\l11111\taweetha\MonNov2617:24:272018MonNov2617:24:272018\0\\#,OPT,ProcedureUnspecified,BasisUnspecified,\\0,1\P\C,1,1.67594\H,2,1.08876,1,118.783\F,2,1.33385,1,128.48,3,-180,0\Cl,1,2.09102,2,102.606,3,-180,0\\\@

 Total job time:  85.33s(wall), 85.08s(cpu) 
 Mon Nov 26 17:24:27 2018

        *************************************************************
        *                                                           *
        *  Thank you very much for using Q-Chem.  Have a nice day.  *
        *                                                           *
        *************************************************************


 
User input: 2 of 2 
 
Q-Chem Developer Version!
                  Welcome to Q-Chem
     A Quantum Leap Into The Future Of Chemistry


 Q-Chem 5.1, Q-Chem, Inc., Pleasanton, CA (2018)

 Yihan Shao,  Zhengting Gan,  E. Epifanovsky,  A. T. B. Gilbert,  M. Wormit,  
 J. Kussmann,  A. W. Lange,  A. Behn,  Jia Deng,  Xintian Feng,  D. Ghosh,  
 M. Goldey,  P. R. Horn,  L. D. Jacobson,  I. Kaliman,  T. Kus,  A. Landau,  
 Jie Liu,  E. I. Proynov,  R. M. Richard,  R. P. Steele,  E. J. Sundstrom,  
 H. L. Woodcock III,  P. M. Zimmerman,  D. Zuev,  B. Albrecht,  E. Alguire,  
 S. A. Baeppler,  D. Barton,  Z. Benda,  Y. A. Bernard,  E. J. Berquist,  
 K. B. Bravaya,  H. Burton,  D. Casanova,  Chun-Min Chang,  Yunqing Chen,  
 A. Chien,  K. D. Closser,  M. P. Coons,  S. Coriani,  S. Dasgupta,  
 A. L. Dempwolff,  M. Diedenhofen,  Hainam Do,  R. G. Edgar,  Po-Tung Fang,  
 S. Faraji,  S. Fatehi,  Qingguo Feng,  K. D. Fenk,  J. Fosso-Tande,  
 Qinghui Ge,  A. Ghysels,  G. Gidofalvi,  J. Gomes,  J. Gonthier,  A. Gunina,  
 D. Hait,  M. W. D. Hanson-Heine,  P. H. P. Harbach,  A. W. Hauser,  
 J. E. Herr,  E. G. Hohenstein,  Z. C. Holden,  Kerwin Hui,  B. C. Huynh,  
 T.-C. Jagau,  Hyunjun Ji,  B. Kaduk,  K. Khistyaev,  Jaehoon Kim,  
 P. Klunzinger,  K. Koh,  D. Kosenkov,  L. Koulias,  T. Kowalczyk,  
 C. M. Krauter,  A. Kunitsa,  Ka Un Lao,  A. Laurent,  K. V. Lawler,  
 Joonho Lee,  D. Lefrancois,  S. Lehtola,  D. S. Levine,  Yi-Pei Li,  
 You-Sheng Lin,  Fenglai Liu,  E. Livshits,  A. Luenser,  P. Manohar,  
 E. Mansoor,  S. F. Manzer,  Shan-Ping Mao,  Yuezhi Mao,  N. Mardirossian,  
 A. V. Marenich,  T. Markovich,  L. A. Martinez-Martinez,  S. A. Maurer,  
 N. J. Mayhall,  S. C. McKenzie,  J.-M. Mewes,  A. F. Morrison,  
 J. W. Mullinax,  K. Nanda,  T. S. Nguyen-Beck,  R. Olivares-Amaya,  
 J. A. Parkhill,  T. M. Perrine,  F. Plasser,  P. Pokhilko,  S. Prager,  
 A. Prociuk,  E. Ramos,  D. R. Rehn,  F. Rob,  M. Schneider,  N. Sergueev,  
 S. M. Sharada,  S. Sharma,  D. W. Small,  T. Stauch,  T. Stein,  
 Yu-Chuan Su,  A. J. W. Thom,  A. Tkatchenko,  T. Tsuchimochi,  N. M. Tubman,  
 L. Vogt,  M. L. Vidal,  O. Vydrov,  M. A. Watson,  J. Wenzel,  
 M. de Wergifosse,  T. A. Wesolowski,  A. White,  J. Witte,  A. Yamada,  
 Jun Yang,  K. Yao,  S. Yeganeh,  S. R. Yost,  Zhi-Qiang You,  A. Zech,  
 Igor Ying Zhang,  Xing Zhang,  Yan Zhao,  Ying Zhu,  B. R. Brooks,  
 G. K. L. Chan,  C. J. Cramer,  M. S. Gordon,  W. J. Hehre,  A. Klamt,  
 M. W. Schmidt,  C. D. Sherrill,  D. G. Truhlar,  A. Aspuru-Guzik,  R. Baer,  
 A. T. Bell,  N. A. Besley,  Jeng-Da Chai,  A. E. DePrince, III,  
 R. A. DiStasio Jr.,  A. Dreuw,  B. D. Dunietz,  T. R. Furlani,  
 Chao-Ping Hsu,  Yousung Jung,  Jing Kong,  D. S. Lambrecht,  WanZhen Liang,  
 C. Ochsenfeld,  V. A. Rassolov,  L. V. Slipchenko,  J. E. Subotnik,  
 T. Van Voorhis,  J. M. Herbert,  A. I. Krylov,  P. M. W. Gill,  M. Head-Gordon

 Contributors to earlier versions of Q-Chem not listed above: 
 R. D. Adamson,  B. Austin,  J. Baker,  G. J. O. Beran,  K. Brandhorst,  
 S. T. Brown,  E. F. C. Byrd,  A. K. Chakraborty,  C.-L. Cheng,  
 Siu Hung Chien,  D. M. Chipman,  D. L. Crittenden,  H. Dachsel,  
 R. J. Doerksen,  A. D. Dutoi,  L. Fusti-Molnar,  W. A. Goddard III,  
 A. Golubeva-Zadorozhnaya,  S. R. Gwaltney,  G. Hawkins,  A. Heyden,  
 S. Hirata,  G. Kedziora,  F. J. Keil,  C. Kelley,  Jihan Kim,  R. A. King,  
 R. Z. Khaliullin,  P. P. Korambath,  W. Kurlancheek,  A. M. Lee,  M. S. Lee,  
 S. V. Levchenko,  Ching Yeh Lin,  D. Liotard,  R. C. Lochan,  I. Lotan,  
 P. E. Maslen,  N. Nair,  D. P. O'Neill,  D. Neuhauser,  E. Neuscamman,  
 C. M. Oana,  R. Olson,  B. Peters,  R. Peverati,  P. A. Pieniazek,  
 Y. M. Rhee,  J. Ritchie,  M. A. Rohrdanz,  E. Rosta,  N. J. Russ,  
 H. F. Schaefer III,  N. E. Schultz,  N. Shenvi,  A. C. Simmonett,  A. Sodt,  
 D. Stuck,  K. S. Thanthiriwatte,  V. Vanovschi,  Tao Wang,  A. Warshel,  
 C. F. Williams,  Q. Wu,  X. Xu,  W. Zhang

 Please cite Q-Chem as follows:
 Y. Shao et al., Mol. Phys. 113, 184-215 (2015)
 DOI: 10.1080/00268976.2014.952696

 Q-Chem 5.1.2 for Intel X86 EM64T Linux

 Parts of Q-Chem use Armadillo 8.300.2 (Tropical Shenanigans).
 http://arma.sourceforge.net/

 Q-Chem begins on Mon Nov 26 17:24:27 2018  

Host: 
0

     Scratch files written to /scratch/taweetham/qchem52415//
The previous job contains 0 fragments, simply inherited here
Input Ideriv = 2
Curr. Ideriv = -1
Max.  Ideriv = 2

Checking the input file for inconsistencies... 	...done.

--------------------------------------------------------------
User input:
--------------------------------------------------------------

$molecule
read
$end

$rem
   job_type 	frequency
   basis 	6-311++g**
   method	b3lyp	
$end


--------------------------------------------------------------
 ----------------------------------------------------------------
             Standard Nuclear Orientation (Angstroms)
    I     Atom           X                Y                Z
 ----------------------------------------------------------------
    1      C       1.4076255648     0.2519988011     0.0000000000
    2      P      -0.0612577315     1.0589439627     0.0000000000
    3      Cl     -1.4437715854    -0.5098190993    -0.0000000000
    4      H       2.3265443779     0.8359457280     0.0000000000
    5      F       1.6322983509    -1.0627970320    -0.0000000000
 ----------------------------------------------------------------
 Molecular Point Group                 Cs    NOp =  2
 Largest Abelian Subgroup              Cs    NOp =  2
 Nuclear Repulsion Energy =   195.7115428347 hartrees
 There are       24 alpha and       24 beta electrons
 Requested basis set is 6-311++G(d,p)
 There are 43 shells and 111 basis functions

 Total QAlloc Memory Limit   2000 MB
 Mega-Array Size       188 MB
 MEM_STATIC part       192 MB

                       Distance Matrix (Angstroms)
             C (  1)   P (  2)   Cl(  3)   H (  4)
   P (  2)  1.675941
   Cl(  3)  2.951412  2.091019
   H (  4)  1.088763  2.398192  4.003294
   F (  5)  1.333854  2.714759  3.125379  2.021683

 A cutoff of  1.0D-11 yielded    854 shell pairs
 There are      5952 function pairs (      6409 Cartesian)
 Smallest overlap matrix eigenvalue = 8.10E-04
 Guess from superposition of atomic densities
 Warning:  Energy on first SCF cycle will be non-variational
 SAD guess density has 48.000000 electrons

 -----------------------------------------------------------------------
  General SCF calculation program by
  Eric Jon Sundstrom, Paul Horn, Yuezhi Mao, Dmitri Zuev, Alec White,
  David Stuck, Shaama M.S., Shane Yost, Joonho Lee, David Small,
  Daniel Levine, Susi Lehtola, Hugh Burton, Evgeny Epifanovsky
 -----------------------------------------------------------------------
 Exchange:     0.2000 Hartree-Fock + 0.0800 Slater + 0.7200 B88
 Correlation:  0.1900 VWN1RPA + 0.8100 LYP
 Using SG-1 standard quadrature grid
 A restricted SCF calculation will be
 performed using DIIS
 SCF converges when DIIS error is below 1.0e-08
 ---------------------------------------
  Cycle       Energy         DIIS error
 ---------------------------------------
    1    -940.6351158029      4.78e-02  
    2    -940.1448659497      4.45e-03  
    3    -940.0842950967      7.57e-03  
    4    -940.1707397757      1.31e-03  
    5    -940.1731194255      5.04e-04  
    6    -940.1735232339      1.42e-04  
    7    -940.1735498708      6.19e-05  
    8    -940.1735543169      1.05e-05  
    9    -940.1735544796      9.17e-07  
   10    -940.1735544810      2.45e-07  
   11    -940.1735544811      5.29e-08  
   12    -940.1735544811      1.33e-08  
   13    -940.1735544811      2.70e-09  Convergence criterion met
 ---------------------------------------
 SCF time:   CPU 8.82s  wall 9.00s 
 SCF   energy in the final basis set =     -940.1735544811
 Total energy in the final basis set =     -940.1735544811

 --------------------------------------------------------------
             Orbital Energies (a.u.) and Symmetries
 --------------------------------------------------------------

 Alpha MOs, Restricted
 -- Occupied --                  
-101.56  -77.11  -24.73  -10.30   -9.48   -7.24   -7.23   -7.23
  1 A'    2 A'    3 A'    4 A'    5 A'    6 A'    1 A"    7 A'                 
 -6.605  -4.768  -4.764  -4.762  -1.269  -0.856  -0.750  -0.613
  8 A'    9 A'    2 A"   10 A'   11 A'   12 A'   13 A'   14 A'                 
 -0.558  -0.501  -0.488  -0.400  -0.366  -0.363  -0.313  -0.276
 15 A'    3 A"   16 A'   17 A'   18 A'    4 A"   19 A'    5 A"                 
 -- Virtual --                   
 -0.085  -0.065  -0.009   0.016   0.036   0.038   0.045   0.058
  6 A"   20 A'   21 A'   22 A'   23 A'    7 A"   24 A'   25 A'                 
  0.078   0.085   0.097   0.098   0.119   0.123   0.138   0.151
 26 A'    8 A"    9 A"   27 A'   28 A'   29 A'   30 A'   31 A'                 
  0.185   0.206   0.255   0.269   0.270   0.282   0.326   0.345
 32 A'   33 A'   34 A'   10 A"   35 A'   11 A"   36 A'   37 A'                 
  0.375   0.415   0.447   0.455   0.515   0.517   0.550   0.568
 38 A'   39 A'   40 A'   12 A"   41 A'   13 A"   42 A'   43 A'                 
  0.598   0.610   0.655   0.716   0.770   0.846   0.857   0.886
 44 A'   14 A"   15 A"   45 A'   46 A'   47 A'   16 A"   48 A'                 
  0.908   0.913   0.933   0.962   1.116   1.209   1.286   1.308
 17 A"   49 A'   50 A'   51 A'   18 A"   52 A'   53 A'   19 A"                 
  1.408   1.457   1.516   1.545   1.552   1.671   1.730   1.810
 54 A'   20 A"   55 A'   56 A'   21 A"   57 A'   58 A'   22 A"                 
  1.827   1.865   2.072   2.248   2.265   2.341   2.450   2.573
 59 A'   60 A'   61 A'   23 A"   62 A'   63 A'   64 A'   65 A'                 
  2.647   3.067   3.382   3.746   3.765   3.956   4.035   4.720
 24 A"   66 A'   67 A'   25 A"   68 A'   26 A"   69 A'   70 A'                 
  6.251   6.314   6.560   6.883   9.658  13.779  13.900  13.973
 27 A"   71 A'   72 A'   73 A'   74 A'   28 A"   75 A'   76 A'                 
 23.611  25.806  25.881  26.125  66.713 162.990 215.641
 77 A'   29 A"   78 A'   79 A'   80 A'   81 A'   82 A'                         

 Beta MOs, Restricted
 -- Occupied --                  
-101.56  -77.11  -24.73  -10.30   -9.48   -7.24   -7.23   -7.23
  1 A'    2 A'    3 A'    4 A'    5 A'    6 A'    1 A"    7 A'                 
 -6.605  -4.768  -4.764  -4.762  -1.269  -0.856  -0.750  -0.613
  8 A'    9 A'    2 A"   10 A'   11 A'   12 A'   13 A'   14 A'                 
 -0.558  -0.501  -0.488  -0.400  -0.366  -0.363  -0.313  -0.276
 15 A'    3 A"   16 A'   17 A'   18 A'    4 A"   19 A'    5 A"                 
 -- Virtual --                   
 -0.085  -0.065  -0.009   0.016   0.036   0.038   0.045   0.058
  6 A"   20 A'   21 A'   22 A'   23 A'    7 A"   24 A'   25 A'                 
  0.078   0.085   0.097   0.098   0.119   0.123   0.138   0.151
 26 A'    8 A"    9 A"   27 A'   28 A'   29 A'   30 A'   31 A'                 
  0.185   0.206   0.255   0.269   0.270   0.282   0.326   0.345
 32 A'   33 A'   34 A'   10 A"   35 A'   11 A"   36 A'   37 A'                 
  0.375   0.415   0.447   0.455   0.515   0.517   0.550   0.568
 38 A'   39 A'   40 A'   12 A"   41 A'   13 A"   42 A'   43 A'                 
  0.598   0.610   0.655   0.716   0.770   0.846   0.857   0.886
 44 A'   14 A"   15 A"   45 A'   46 A'   47 A'   16 A"   48 A'                 
  0.908   0.913   0.933   0.962   1.116   1.209   1.286   1.308
 17 A"   49 A'   50 A'   51 A'   18 A"   52 A'   53 A'   19 A"                 
  1.408   1.457   1.516   1.545   1.552   1.671   1.730   1.810
 54 A'   20 A"   55 A'   56 A'   21 A"   57 A'   58 A'   22 A"                 
  1.827   1.865   2.072   2.248   2.265   2.341   2.450   2.573
 59 A'   60 A'   61 A'   23 A"   62 A'   63 A'   64 A'   65 A'                 
  2.647   3.067   3.382   3.746   3.765   3.956   4.035   4.720
 24 A"   66 A'   67 A'   25 A"   68 A'   26 A"   69 A'   70 A'                 
  6.251   6.314   6.560   6.883   9.658  13.779  13.900  13.973
 27 A"   71 A'   72 A'   73 A'   74 A'   28 A"   75 A'   76 A'                 
 23.611  25.806  25.881  26.125  66.713 162.990 215.641
 77 A'   29 A"   78 A'   79 A'   80 A'   81 A'   82 A'                         
 --------------------------------------------------------------

          Ground-State Mulliken Net Atomic Charges

     Atom                 Charge (a.u.)
  ----------------------------------------
      1 C                    -0.171354
      2 P                     0.119691
      3 Cl                   -0.077509
      4 H                     0.187296
      5 F                    -0.058123
  ----------------------------------------
  Sum of atomic charges =    -0.000000

 -----------------------------------------------------------------
                    Cartesian Multipole Moments
 -----------------------------------------------------------------
    Charge (ESU x 10^10)
                -0.0000
    Dipole Moment (Debye)
         X       1.5216      Y       1.6469      Z      -0.0000
       Tot       2.2422
    Quadrupole Moments (Debye-Ang)
        XX     -35.0931     XY       2.1951     YY     -37.5867
        XZ      -0.0000     YZ      -0.0000     ZZ     -37.3932
    Octopole Moments (Debye-Ang^2)
       XXX      15.0113    XXY       1.5107    XYY       1.3316
       YYY     -11.9500    XXZ      -0.0000    XYZ      -0.0000
       YYZ       0.0000    XZZ       1.5564    YZZ      -4.4956
       ZZZ      -0.0000
    Hexadecapole Moments (Debye-Ang^3)
      XXXX    -350.0638   XXXY       4.5498   XXYY     -88.9177
      XYYY      -4.3270   YYYY    -193.3728   XXXZ       0.0000
      XXYZ      -0.0000   XYYZ       0.0000   YYYZ      -0.0000
      XXZZ     -71.1438   XYZZ      -4.9459   YYZZ     -40.7686
      XZZZ      -0.0000   YZZZ      -0.0000   ZZZZ     -47.1644
 -----------------------------------------------------------------
 Calculating MO derivatives via CPSCF
   1         3          15      0.173228    0.062806
   2         3          15      0.020593    0.007700
   3         3          15      0.002063    0.000871
   4         3          15      0.000161    0.000057
   5        16           2      0.000007    0.000004
   6        18           0      0.000000    0.000000    Roots Converged
 Time for AOints: 2.2 s (CPU) 2.2 s (wall)
 ------------------------------------------------------------------------------
                     AOints        : Timing summary (seconds)
 ------------------------------------------------------------------------------
     job step          cpu (% of tot)      sys (% of tot)     wall (% of tot)
 ------------------------------------------------------------------------------
  cpscf_lag         0.2659E+02 (50.3)   0.5000E-04 (16.4)   0.2660E+02 (50.3)
  iterzp            0.2399E+02 (45.4)   0.2530E-03 (83.2)   0.2399E+02 (45.4)
  make_fx           0.0000E+00 ( 0.0)   0.0000E+00 ( 0.0)   0.0000E+00 ( 0.0)
  AOints            0.2200E+01 ( 4.2)   0.1000E-05 ( 0.3)   0.2200E+01 ( 4.2)
 ------------------------------------------------------------------------------
   Grand Totals     0.5283E+02          0.3040E-03          0.5285E+02
 ------------------------------------------------------------------------------
 Calculating analytic Hessian of the SCF energy
 Polarizability Matrix (a.u.)
            1           2           3
    1 -65.5773259  -2.6576921   0.0000000
    2  -2.6576921 -48.7107453  -0.0000000
    3   0.0000000  -0.0000000 -32.8035611

 Direct stationary perturbation theory relativistic correction:

 rels  =       1.286639845453
 relv  =      -4.694366871451
 rel2e =       1.104683855710
 E_rel =      -2.303043170288

 Hessian of the SCF Energy
            1           2           3           4           5           6
    1   0.6075907  -0.0273095   0.0000000  -0.2441222   0.1016957  -0.0000000
    2  -0.0273095   0.5515943   0.0000000   0.1316480  -0.1040838  -0.0000000
    3   0.0000000   0.0000000   0.0908210  -0.0000000  -0.0000000  -0.0298586
    4  -0.2441222   0.1316480  -0.0000000   0.3238100  -0.0761970   0.0000000
    5   0.1016957  -0.1040838  -0.0000000  -0.0761970   0.2270216  -0.0000000
    6  -0.0000000  -0.0000000  -0.0298586   0.0000000  -0.0000000   0.0204024
    7  -0.0214115  -0.0269458   0.0000000  -0.0629346  -0.0453883   0.0000000
    8   0.0008217  -0.0048605   0.0000000  -0.0692115  -0.0899380   0.0000000
    9   0.0000000  -0.0000000   0.0029949  -0.0000000   0.0000000  -0.0090788
   10  -0.2711626  -0.1265967   0.0000000  -0.0085581  -0.0125630   0.0000000
   11  -0.1100147  -0.1140529   0.0000000   0.0017974   0.0095155  -0.0000000
   12   0.0000000   0.0000000  -0.0302762  -0.0000000   0.0000000   0.0009675
   13  -0.0708944   0.0492040  -0.0000000  -0.0081951   0.0324526   0.0000000
   14   0.0348068  -0.3285972  -0.0000000   0.0119631  -0.0425153   0.0000000
   15  -0.0000000  -0.0000000  -0.0336811   0.0000000   0.0000000   0.0175675
            7           8           9          10          11          12
    1  -0.0214115   0.0008217   0.0000000  -0.2711626  -0.1100147   0.0000000
    2  -0.0269458  -0.0048605  -0.0000000  -0.1265967  -0.1140529   0.0000000
    3   0.0000000   0.0000000   0.0029949   0.0000000   0.0000000  -0.0302762
    4  -0.0629346  -0.0692115  -0.0000000  -0.0085581   0.0017974  -0.0000000
    5  -0.0453883  -0.0899380   0.0000000  -0.0125630   0.0095155   0.0000000
    6   0.0000000   0.0000000  -0.0090788   0.0000000  -0.0000000   0.0009675
    7   0.0835301   0.0659015   0.0000000  -0.0013809   0.0042335  -0.0000000
    8   0.0659015   0.0837255   0.0000000   0.0021972  -0.0003144  -0.0000000
    9   0.0000000   0.0000000   0.0063339   0.0000000   0.0000000   0.0058163
   10  -0.0013809   0.0021972   0.0000000   0.2678887   0.1300671  -0.0000000
   11   0.0042335  -0.0003144   0.0000000   0.1300671   0.1415555  -0.0000000
   12  -0.0000000  -0.0000000   0.0058163  -0.0000000  -0.0000000   0.0181617
   13   0.0021969   0.0002912   0.0000000   0.0132129  -0.0260834  -0.0000000
   14   0.0021991   0.0113875  -0.0000000   0.0068954  -0.0367037   0.0000000
   15  -0.0000000  -0.0000000  -0.0060663   0.0000000   0.0000000   0.0053307
           13          14          15
    1  -0.0708944   0.0348068  -0.0000000
    2   0.0492040  -0.3285972  -0.0000000
    3  -0.0000000  -0.0000000  -0.0336811
    4  -0.0081951   0.0119631   0.0000000
    5   0.0324526  -0.0425153   0.0000000
    6   0.0000000   0.0000000   0.0175675
    7   0.0021969   0.0021991  -0.0000000
    8   0.0002912   0.0113875  -0.0000000
    9   0.0000000  -0.0000000  -0.0060663
   10   0.0132129   0.0068954   0.0000000
   11  -0.0260834  -0.0367037   0.0000000
   12  -0.0000000   0.0000000   0.0053307
   13   0.0636797  -0.0558644   0.0000000
   14  -0.0558644   0.3964287   0.0000000
   15   0.0000000   0.0000000   0.0168492
 Gradient time:  CPU 68.30 s  wall 68.32 s
 **********************************************************************
 **                                                                  **
 **                       VIBRATIONAL ANALYSIS                       **
 **                       --------------------                       **
 **                                                                  **
 **        VIBRATIONAL FREQUENCIES (CM**-1) AND NORMAL MODES         **
 **     FORCE CONSTANTS (mDYN/ANGSTROM) AND REDUCED MASSES (AMU)     **
 **                  INFRARED INTENSITIES (KM/MOL)                   **
 **                                                                  **
 **********************************************************************


 Mode:                 1                      2                      3
 Frequency:       155.70                 327.54                 450.27
 Force Cnst:      0.2950                 0.2522                 1.9119
 Red. Mass:      20.6571                 3.9893                16.0058
 IR Active:          YES                    YES                    YES
 IR Intens:        1.057                  0.980                 46.209
 Raman Active:       YES                    YES                    YES
               X      Y      Z        X      Y      Z        X      Y      Z
 C          0.120 -0.043  0.000   -0.000 -0.000  0.389    0.407  0.261  0.000
 P          0.015 -0.234 -0.000   -0.000  0.000 -0.138    0.361  0.071 -0.000
 Cl        -0.452  0.174  0.000    0.000 -0.000  0.063   -0.327 -0.272  0.000
 H         -0.126  0.361  0.000   -0.000 -0.000  0.890    0.571  0.010  0.000
 F          0.738  0.068 -0.000   -0.000 -0.000 -0.185   -0.274  0.221 -0.000
 TransDip  -0.022 -0.024  0.000   -0.000  0.000  0.032    0.211  0.054  0.000

 Mode:                 4                      5                      6
 Frequency:       519.80                 783.41                 841.55
 Force Cnst:      3.2154                 0.4780                 2.2325
 Red. Mass:      20.1983                 1.3218                 5.3503
 IR Active:          YES                    YES                    YES
 IR Intens:       41.343                 37.165                  9.515
 Raman Active:       YES                    YES                    YES
               X      Y      Z        X      Y      Z        X      Y      Z
 C         -0.282 -0.329 -0.000    0.000  0.000 -0.165    0.434  0.150  0.000
 P          0.047  0.602  0.000   -0.000  0.000  0.009   -0.199  0.066 -0.000
 Cl        -0.119 -0.249 -0.000   -0.000 -0.000  0.006   -0.007  0.008  0.000
 H         -0.284 -0.300 -0.000    0.000  0.000  0.986    0.760 -0.358 -0.000
 F          0.334 -0.300  0.000    0.000 -0.000  0.026    0.024 -0.197 -0.000
 TransDip   0.093  0.184 -0.000   -0.000  0.000  0.195   -0.090  0.040 -0.000

 Mode:                 7                      8                      9
 Frequency:      1204.76                1401.78                3146.81
 Force Cnst:      2.2323                 2.0883                 6.3404
 Red. Mass:       2.6104                 1.8037                 1.0867
 IR Active:          YES                    YES                    YES
 IR Intens:      171.672                 65.194                  2.708
 Raman Active:       YES                    YES                    YES
               X      Y      Z        X      Y      Z        X      Y      Z
 C         -0.062  0.275  0.000    0.171 -0.187  0.000   -0.074 -0.042  0.000
 P          0.040 -0.011 -0.000   -0.031  0.024  0.000    0.001 -0.001  0.000
 Cl        -0.003 -0.004  0.000    0.003  0.000 -0.000    0.000  0.000 -0.000
 H         -0.421  0.839 -0.000   -0.455  0.851 -0.000    0.849  0.522 -0.000
 F          0.001 -0.194 -0.000   -0.037  0.033  0.000    0.000 -0.000  0.000
 TransDip  -0.226  0.354 -0.000    0.209 -0.153 -0.000    0.022 -0.048 -0.000

 STANDARD THERMODYNAMIC QUANTITIES AT   298.15 K  AND     1.00 ATM

   This Molecule has  0 Imaginary Frequencies
   Zero point vibrational energy:       12.625 kcal/mol

   Atom    1 Element C  Has Mass   12.00000
   Atom    2 Element P  Has Mass   30.97376
   Atom    3 Element Cl Has Mass   34.96885
   Atom    4 Element H  Has Mass    1.00783
   Atom    5 Element F  Has Mass   18.99840
   Molecular Mass:    97.948840 amu
   Principal axes and moments of inertia in amu*Bohr^2:
                             1           2           3
    Eigenvalues --      237.90960   546.08744   783.99703
          X               0.99938     0.03526     0.00000
          Y              -0.03526     0.99938     0.00000
          Z               0.00000    -0.00000     1.00000
   Rotational Symmetry Number is   1
   The Molecule is an Asymmetric Top
   Translational Enthalpy:        0.889 kcal/mol
   Rotational Enthalpy:           0.889 kcal/mol
   Vibrational Enthalpy:         13.672 kcal/mol
   gas constant (RT):             0.592 kcal/mol
   Translational Entropy:        39.656  cal/mol.K
   Rotational Entropy:           26.124  cal/mol.K
   Vibrational Entropy:           5.735  cal/mol.K

   Total Enthalpy:               16.042 kcal/mol
   Total Entropy:                71.514  cal/mol.K
Archival summary:
1\1\TWL02\FREQ\ProcedureUnspecified\BasisUnspecified\l11111\taweetha\MonNov2617:25:442018MonNov2617:25:442018\0\\#,FREQ,ProcedureUnspecified,BasisUnspecified,\\0,1\P\C,1,1.67594\H,2,1.08876,1,118.783\F,2,1.33385,1,128.48,3,-180,0\Cl,1,2.09102,2,102.606,3,-180,0\\\@

 Total job time:  77.19s(wall), 77.16s(cpu) 
 Mon Nov 26 17:25:44 2018

        *************************************************************
        *                                                           *
        *  Thank you very much for using Q-Chem.  Have a nice day.  *
        *                                                           *
        *************************************************************
