# Supplementary material for: Geometric and energetic data from ab initio calculations of haloethene, haloimine, halomethylenephosphine, haloiminophosphine, halodiazene, halodiphosphene and halocyclopropane
Source: Data Brief. 2019 Nov 2;27:104738. doi: 10.1016/j.dib.2019.104738 (PMC6861602; doi:10.1016/j.dib.2019.104738)
Supplement: Multimedia component 5 [file mmc5.zip › CP/B3LYP/FHCPFE.out]

Q-Chem Developer Version!
                  Welcome to Q-Chem
     A Quantum Leap Into The Future Of Chemistry


 Q-Chem 5.1, Q-Chem, Inc., Pleasanton, CA (2018)

 Yihan Shao,  Zhengting Gan,  E. Epifanovsky,  A. T. B. Gilbert,  M. Wormit,  
 J. Kussmann,  A. W. Lange,  A. Behn,  Jia Deng,  Xintian Feng,  D. Ghosh,  
 M. Goldey,  P. R. Horn,  L. D. Jacobson,  I. Kaliman,  T. Kus,  A. Landau,  
 Jie Liu,  E. I. Proynov,  R. M. Richard,  R. P. Steele,  E. J. Sundstrom,  
 H. L. Woodcock III,  P. M. Zimmerman,  D. Zuev,  B. Albrecht,  E. Alguire,  
 S. A. Baeppler,  D. Barton,  Z. Benda,  Y. A. Bernard,  E. J. Berquist,  
 K. B. Bravaya,  H. Burton,  D. Casanova,  Chun-Min Chang,  Yunqing Chen,  
 A. Chien,  K. D. Closser,  M. P. Coons,  S. Coriani,  S. Dasgupta,  
 A. L. Dempwolff,  M. Diedenhofen,  Hainam Do,  R. G. Edgar,  Po-Tung Fang,  
 S. Faraji,  S. Fatehi,  Qingguo Feng,  K. D. Fenk,  J. Fosso-Tande,  
 Qinghui Ge,  A. Ghysels,  G. Gidofalvi,  J. Gomes,  J. Gonthier,  A. Gunina,  
 D. Hait,  M. W. D. Hanson-Heine,  P. H. P. Harbach,  A. W. Hauser,  
 J. E. Herr,  E. G. Hohenstein,  Z. C. Holden,  Kerwin Hui,  B. C. Huynh,  
 T.-C. Jagau,  Hyunjun Ji,  B. Kaduk,  K. Khistyaev,  Jaehoon Kim,  
 P. Klunzinger,  K. Koh,  D. Kosenkov,  L. Koulias,  T. Kowalczyk,  
 C. M. Krauter,  A. Kunitsa,  Ka Un Lao,  A. Laurent,  K. V. Lawler,  
 Joonho Lee,  D. Lefrancois,  S. Lehtola,  D. S. Levine,  Yi-Pei Li,  
 You-Sheng Lin,  Fenglai Liu,  E. Livshits,  A. Luenser,  P. Manohar,  
 E. Mansoor,  S. F. Manzer,  Shan-Ping Mao,  Yuezhi Mao,  N. Mardirossian,  
 A. V. Marenich,  T. Markovich,  L. A. Martinez-Martinez,  S. A. Maurer,  
 N. J. Mayhall,  S. C. McKenzie,  J.-M. Mewes,  A. F. Morrison,  
 J. W. Mullinax,  K. Nanda,  T. S. Nguyen-Beck,  R. Olivares-Amaya,  
 J. A. Parkhill,  T. M. Perrine,  F. Plasser,  P. Pokhilko,  S. Prager,  
 A. Prociuk,  E. Ramos,  D. R. Rehn,  F. Rob,  M. Schneider,  N. Sergueev,  
 S. M. Sharada,  S. Sharma,  D. W. Small,  T. Stauch,  T. Stein,  
 Yu-Chuan Su,  A. J. W. Thom,  A. Tkatchenko,  T. Tsuchimochi,  N. M. Tubman,  
 L. Vogt,  M. L. Vidal,  O. Vydrov,  M. A. Watson,  J. Wenzel,  
 M. de Wergifosse,  T. A. Wesolowski,  A. White,  J. Witte,  A. Yamada,  
 Jun Yang,  K. Yao,  S. Yeganeh,  S. R. Yost,  Zhi-Qiang You,  A. Zech,  
 Igor Ying Zhang,  Xing Zhang,  Yan Zhao,  Ying Zhu,  B. R. Brooks,  
 G. K. L. Chan,  C. J. Cramer,  M. S. Gordon,  W. J. Hehre,  A. Klamt,  
 M. W. Schmidt,  C. D. Sherrill,  D. G. Truhlar,  A. Aspuru-Guzik,  R. Baer,  
 A. T. Bell,  N. A. Besley,  Jeng-Da Chai,  A. E. DePrince, III,  
 R. A. DiStasio Jr.,  A. Dreuw,  B. D. Dunietz,  T. R. Furlani,  
 Chao-Ping Hsu,  Yousung Jung,  Jing Kong,  D. S. Lambrecht,  WanZhen Liang,  
 C. Ochsenfeld,  V. A. Rassolov,  L. V. Slipchenko,  J. E. Subotnik,  
 T. Van Voorhis,  J. M. Herbert,  A. I. Krylov,  P. M. W. Gill,  M. Head-Gordon

 Contributors to earlier versions of Q-Chem not listed above: 
 R. D. Adamson,  B. Austin,  J. Baker,  G. J. O. Beran,  K. Brandhorst,  
 S. T. Brown,  E. F. C. Byrd,  A. K. Chakraborty,  C.-L. Cheng,  
 Siu Hung Chien,  D. M. Chipman,  D. L. Crittenden,  H. Dachsel,  
 R. J. Doerksen,  A. D. Dutoi,  L. Fusti-Molnar,  W. A. Goddard III,  
 A. Golubeva-Zadorozhnaya,  S. R. Gwaltney,  G. Hawkins,  A. Heyden,  
 S. Hirata,  G. Kedziora,  F. J. Keil,  C. Kelley,  Jihan Kim,  R. A. King,  
 R. Z. Khaliullin,  P. P. Korambath,  W. Kurlancheek,  A. M. Lee,  M. S. Lee,  
 S. V. Levchenko,  Ching Yeh Lin,  D. Liotard,  R. C. Lochan,  I. Lotan,  
 P. E. Maslen,  N. Nair,  D. P. O'Neill,  D. Neuhauser,  E. Neuscamman,  
 C. M. Oana,  R. Olson,  B. Peters,  R. Peverati,  P. A. Pieniazek,  
 Y. M. Rhee,  J. Ritchie,  M. A. Rohrdanz,  E. Rosta,  N. J. Russ,  
 H. F. Schaefer III,  N. E. Schultz,  N. Shenvi,  A. C. Simmonett,  A. Sodt,  
 D. Stuck,  K. S. Thanthiriwatte,  V. Vanovschi,  Tao Wang,  A. Warshel,  
 C. F. Williams,  Q. Wu,  X. Xu,  W. Zhang

 Please cite Q-Chem as follows:
 Y. Shao et al., Mol. Phys. 113, 184-215 (2015)
 DOI: 10.1080/00268976.2014.952696

 Q-Chem 5.1.2 for Intel X86 EM64T Linux

 Parts of Q-Chem use Armadillo 8.300.2 (Tropical Shenanigans).
 http://arma.sourceforge.net/

 Q-Chem begins on Mon Nov 26 14:36:16 2018  

Host: 
0

     Scratch files written to /scratch/taweetham/qchem48338//
Input Ideriv = 2
Curr. Ideriv = -1
Max.  Ideriv = 2

Checking the input file for inconsistencies... 	...done.

--------------------------------------------------------------
User input:
--------------------------------------------------------------
$molecule
0 1
C 
P 1 1.5 
F 2 PF 1 120. 
H 1 PH 2 120.  3 180.0
F 1 PF 2 120.  3 0.0

PH=1.44
PF=1.54
PCl=2.03
PBr=2.5
PI=2.6
$end

$rem
   job_type	optimization
   basis	6-311++g**
   method	b3lyp
$end

--------------------------------------------------------------
 ----------------------------------------------------------------
             Standard Nuclear Orientation (Angstroms)
    I     Atom           X                Y                Z
 ----------------------------------------------------------------
    1      C       0.8620616415     0.5987574435    -0.0000000000
    2      P      -0.6370640111     0.5475492634    -0.0000000000
    3      F      -1.3610849922    -0.8116393251     0.0000000000
    4      H       1.5390682732     1.8696870327    -0.0000000000
    5      F       1.6771429971    -0.7078574132     0.0000000000
 ----------------------------------------------------------------
 Molecular Point Group                 Cs    NOp =  2
 Largest Abelian Subgroup              Cs    NOp =  2
 Nuclear Repulsion Energy =   157.1560026101 hartrees
 There are       20 alpha and       20 beta electrons
 Requested basis set is 6-311++G(d,p)
 There are 36 shells and 103 basis functions

 Total QAlloc Memory Limit   2000 MB
 Mega-Array Size       188 MB
 MEM_STATIC part       192 MB
 A cutoff of  1.0D-11 yielded    621 shell pairs
 There are      5202 function pairs (      5613 Cartesian)

 -------------------------------------------------------
 OpenMP Integral Computing Module                       
 Release: version 1.0, May 2013, Q-Chem Inc. Pittsburgh 
 -------------------------------------------------------
 Integral Job Info:
 Integral job number is                      11
 Integral operator is                         1
 short-range coefficients                     0
 long-range coefficients              100000000
 Omega coefficients                           0
 if combine SR and LR in K                    0
 Integral screening is                        0
 Integral computing path is                   2
 max size of driver memory is            800000
 size of driver memory is                593474
 size of scratch memory is              4204008
 max col of scratch BK array               1296
 max len of scratch array in speh3          155
 max len of scratch index in speh4           18
 max int batch size is                      520
 min int batch size is                       52
 fixed nKL is                                52
 max L of basis functions is                  2
 order of int derivative is                   0
 number of shells is                         36
 number of basis is                         107
 number of cartesian basis is               107
 number of contracted shell pairs           621
 number of primitive shell pairs           1776
 maxK2 (contraction) of shell pair           36
 max number of K2 of shell pair               1
 max number of CS2 of shell pair             71
 max number of PS2 of shell pair            228
 mem total for path MDJ                  513556
 -------------------------------------------------------
 Smallest overlap matrix eigenvalue = 8.09E-04

 Scale SEOQF with 1.000000e-01/1.000000e-01/1.000000e-01

 Standard Electronic Orientation quadrupole field applied
 Nucleus-field energy     =     0.0000000034 hartrees
 Guess from superposition of atomic densities
 Warning:  Energy on first SCF cycle will be non-variational
 SAD guess density has 40.000000 electrons

 -----------------------------------------------------------------------
  General SCF calculation program by
  Eric Jon Sundstrom, Paul Horn, Yuezhi Mao, Dmitri Zuev, Alec White,
  David Stuck, Shaama M.S., Shane Yost, Joonho Lee, David Small,
  Daniel Levine, Susi Lehtola, Hugh Burton, Evgeny Epifanovsky
 -----------------------------------------------------------------------
 Exchange:     0.2000 Hartree-Fock + 0.0800 Slater + 0.7200 B88
 Correlation:  0.1900 VWN1RPA + 0.8100 LYP
 Using SG-1 standard quadrature grid
 using 4 threads for integral computing
 -------------------------------------------------------
 OpenMP Integral computing Module                
 Release: version 2.0, May 2017, Q-Chem Inc. Pleasanton 
 -------------------------------------------------------
 -------------------------------------------------------
 OpenMP BLAS3 based DFT computing Module                
 Release: version 1.0, May 2013, Q-Chem Inc. Pittsburgh 
 -------------------------------------------------------
 A restricted SCF calculation will be
 performed using DIIS
 SCF converges when DIIS error is below 1.0e-08
 ---------------------------------------
  Cycle       Energy         DIIS error
 ---------------------------------------
    1    -580.2192480023      5.37e-02  
    2    -579.6665768488      6.90e-03  
    3    -579.5918465241      1.12e-02  
    4    -579.7137461031      1.62e-03  
    5    -579.7156776769      8.35e-04  
    6    -579.7162395152      1.39e-04  
    7    -579.7162587778      7.04e-05  
    8    -579.7162641094      2.37e-05  
    9    -579.7162648076      3.02e-06  
   10    -579.7162648215      7.96e-07  
   11    -579.7162648226      1.33e-07  
   12    -579.7162648226      2.32e-08  
   13    -579.7162648226      2.93e-09  Convergence criterion met
 ---------------------------------------
 SCF time:   CPU 7.77s  wall 3.00s 
 SCF   energy in the final basis set =     -579.7162648226
 Total energy in the final basis set =     -579.7162648226

 --------------------------------------------------------------
             Orbital Energies (a.u.) and Symmetries
 --------------------------------------------------------------

 Alpha MOs, Restricted
 -- Occupied --                  
-77.116 -24.733 -24.692 -10.297  -6.617  -4.781  -4.775  -4.772
  1 A'    2 A'    3 A'    4 A'    5 A'    6 A'    1 A"    7 A'                 
 -1.275  -1.180  -0.787  -0.610  -0.525  -0.516  -0.512  -0.468
  8 A'    9 A'   10 A'   11 A'   12 A'   13 A'    2 A"   14 A'                 
 -0.440  -0.397  -0.313  -0.311
  3 A"   15 A'   16 A'    4 A"                                                 
 -- Virtual --                   
 -0.084  -0.059  -0.049   0.019   0.033   0.038   0.039   0.058
 17 A'    5 A"   18 A'   19 A'   20 A'    6 A"   21 A'   22 A'                 
  0.087   0.092   0.114   0.132   0.151   0.165   0.209   0.237
 23 A'    7 A"   24 A'   25 A'   26 A'   27 A'    8 A"   28 A'                 
  0.258   0.271   0.288   0.290   0.313   0.331   0.368   0.371
 29 A'    9 A"   30 A'   10 A"   31 A'   32 A'   33 A'   34 A'                 
  0.421   0.424   0.531   0.543   0.603   0.615   0.647   0.655
 35 A'   36 A'   37 A'   11 A"   38 A'   39 A'   12 A"   13 A"                 
  0.763   0.820   0.959   1.122   1.135   1.243   1.285   1.318
 40 A'   41 A'   42 A'   14 A"   43 A'   44 A'   15 A"   45 A'                 
  1.332   1.352   1.365   1.449   1.482   1.507   1.552   1.602
 16 A"   46 A'   47 A'   48 A'   49 A'   17 A"   18 A"   50 A'                 
  1.631   1.689   1.745   1.891   1.947   2.032   2.083   2.543
 19 A"   51 A'   52 A'   53 A'   54 A'   55 A'   56 A'   57 A'                 
  2.665   2.878   3.292   3.718   3.726   3.768   3.785   3.786
 20 A"   58 A'   59 A'   21 A"   60 A'   22 A"   61 A'   23 A"                 
  3.793   3.852   3.893   4.148   4.491   6.223   6.254   6.274
 62 A'   24 A"   63 A'   64 A'   65 A'   25 A"   66 A'   67 A'                 
  6.289   6.340   6.406   7.063  13.768  13.929  14.112  23.454
 26 A"   68 A'   69 A'   70 A'   27 A"   71 A'   72 A'   73 A'                 
 66.719  66.751 163.201
 74 A'   75 A'   76 A'                                                         

 Beta MOs, Restricted
 -- Occupied --                  
-77.116 -24.733 -24.692 -10.297  -6.617  -4.781  -4.775  -4.772
  1 A'    2 A'    3 A'    4 A'    5 A'    6 A'    1 A"    7 A'                 
 -1.275  -1.180  -0.787  -0.610  -0.525  -0.516  -0.512  -0.468
  8 A'    9 A'   10 A'   11 A'   12 A'   13 A'    2 A"   14 A'                 
 -0.440  -0.397  -0.313  -0.311
  3 A"   15 A'   16 A'    4 A"                                                 
 -- Virtual --                   
 -0.084  -0.059  -0.049   0.019   0.033   0.038   0.039   0.058
 17 A'    5 A"   18 A'   19 A'   20 A'    6 A"   21 A'   22 A'                 
  0.087   0.092   0.114   0.132   0.151   0.165   0.209   0.237
 23 A'    7 A"   24 A'   25 A'   26 A'   27 A'    8 A"   28 A'                 
  0.258   0.271   0.288   0.290   0.313   0.331   0.368   0.371
 29 A'    9 A"   30 A'   10 A"   31 A'   32 A'   33 A'   34 A'                 
  0.421   0.424   0.531   0.543   0.603   0.615   0.647   0.655
 35 A'   36 A'   37 A'   11 A"   38 A'   39 A'   12 A"   13 A"                 
  0.763   0.820   0.959   1.122   1.135   1.243   1.285   1.318
 40 A'   41 A'   42 A'   14 A"   43 A'   44 A'   15 A"   45 A'                 
  1.332   1.352   1.365   1.449   1.482   1.507   1.552   1.602
 16 A"   46 A'   47 A'   48 A'   49 A'   17 A"   18 A"   50 A'                 
  1.631   1.689   1.745   1.891   1.947   2.032   2.083   2.543
 19 A"   51 A'   52 A'   53 A'   54 A'   55 A'   56 A'   57 A'                 
  2.665   2.878   3.292   3.718   3.726   3.768   3.785   3.786
 20 A"   58 A'   59 A'   21 A"   60 A'   22 A"   61 A'   23 A"                 
  3.793   3.852   3.893   4.148   4.491   6.223   6.254   6.274
 62 A'   24 A"   63 A'   64 A'   65 A'   25 A"   66 A'   67 A'                 
  6.289   6.340   6.406   7.063  13.768  13.929  14.112  23.454
 26 A"   68 A'   69 A'   70 A'   27 A"   71 A'   72 A'   73 A'                 
 66.719  66.751 163.201
 74 A'   75 A'   76 A'                                                         
 --------------------------------------------------------------

          Ground-State Mulliken Net Atomic Charges

     Atom                 Charge (a.u.)
  ----------------------------------------
      1 C                    -0.233620
      2 P                     0.339823
      3 F                    -0.105544
      4 H                     0.199650
      5 F                    -0.200310
  ----------------------------------------
  Sum of atomic charges =    -0.000000

 -----------------------------------------------------------------
                    Cartesian Multipole Moments
 -----------------------------------------------------------------
    Charge (ESU x 10^10)
                 0.0000
    Dipole Moment (Debye)
         X      -0.0465      Y       2.1727      Z      -0.0000
       Tot       2.1732
    Quadrupole Moments (Debye-Ang)
        XX     -31.1256     XY       3.7992     YY     -28.2447
        XZ       0.0000     YZ       0.0000     ZZ     -28.8059
    Octopole Moments (Debye-Ang^2)
       XXX      -0.7039    XXY       2.6896    XYY       7.3106
       YYY      -7.3964    XXZ      -0.0000    XYZ      -0.0000
       YYZ      -0.0000    XZZ      -1.2355    YZZ      -5.6842
       ZZZ      -0.0000
    Hexadecapole Moments (Debye-Ang^3)
      XXXX    -246.7799   XXXY      11.4262   XXYY     -56.2841
      XYYY      13.9734   YYYY    -109.0551   XXXZ       0.0000
      XXYZ       0.0000   XYYZ       0.0000   YYYZ       0.0000
      XXZZ     -45.6362   XYZZ       0.0053   YYZZ     -27.1100
      XZZZ       0.0000   YZZZ       0.0000   ZZZZ     -32.4880
 -----------------------------------------------------------------
 Calculating analytic gradient of the SCF energy
 Gradient of SCF Energy
            1           2           3           4           5
    1  -0.2371597   0.1677932   0.0048450   0.0423174   0.0222041
    2   0.0050411  -0.0864557   0.0573826   0.0885788  -0.0645468
    3   0.0000000  -0.0000000   0.0000000   0.0000000  -0.0000000
 Max gradient component =       2.372E-01
 RMS gradient           =       8.544E-02
 Gradient time:  CPU 1.91 s  wall 0.79 s
 Geometry Optimization Parameters
   NAtoms,    NIC,     NZ,  NCons,   NDum,   NFix, NCnnct, MaxDiis
        5      20       5       0       0       0       0       0


** GEOMETRY OPTIMIZATION IN DELOCALIZED INTERNAL COORDINATES **
   Searching for a Minimum

   Optimization Cycle:   1

                       Coordinates (Angstroms)
     ATOM                X               Y               Z
      1  C         0.8620616415    0.5987574435    0.0000000000
      2  P        -0.6370640111    0.5475492634    0.0000000000
      3  F        -1.3610849922   -0.8116393251    0.0000000000
      4  H         1.5390682732    1.8696870327    0.0000000000
      5  F         1.6771429971   -0.7078574132    0.0000000000
   Point Group: cs    Number of degrees of freedom:     7


   Energy is   -579.716264823


 Attempting to Generate Delocalized Internal Coordinates

  7 Hessian modes will be used to form the next step
  Hessian Eigenvalues:
     0.130389    0.160000    0.220000    0.250000    0.285189    0.648207
     0.766766

 Minimum Search - Taking Simple RFO Step
 Searching for Lamda that Minimizes Along All modes
 Value Taken    Lamda =  -0.10524791
 Calculated Step too Large.  Step scaled by  0.556187
 Step Taken.  Stepsize is  0.300000

                             Maximum     Tolerance    Cnvgd?
         Gradient           0.157090      0.000300      NO
         Displacement       0.194087      0.001200      NO
         Energy change     *********      0.000001      NO


 New Cartesian Coordinates Obtained by Inverse Iteration

 Displacement from previous Coordinates is:  0.296325
 ----------------------------------------------------------------
             Standard Nuclear Orientation (Angstroms)
    I     Atom           X                Y                Z
 ----------------------------------------------------------------
    1      C       0.8761358164     0.6069540094     0.0000000000
    2      P      -0.6817596166     0.6037819859     0.0000000000
    3      F      -1.3154213796    -0.8224646112     0.0000000000
    4      H       1.5212538658     1.7557078749     0.0000000000
    5      F       1.6799152226    -0.6474822576     0.0000000000
 ----------------------------------------------------------------
 Molecular Point Group                 Cs    NOp =  2
 Largest Abelian Subgroup              Cs    NOp =  2
 Nuclear Repulsion Energy =   156.2841785848 hartrees
 There are       20 alpha and       20 beta electrons
 Applying Cartesian multipole field
    Component          Value
    ---------          -----
     (2,0,0)        1.00000E-11
     (0,2,0)        2.00000E-11
     (0,0,2)       -3.00000E-11
 Nucleus-field energy     =     0.0000000034 hartrees
 Requested basis set is 6-311++G(d,p)
 There are 36 shells and 103 basis functions
 A cutoff of  1.0D-11 yielded    622 shell pairs
 There are      5227 function pairs (      5649 Cartesian)
 Smallest overlap matrix eigenvalue = 8.51E-04
 Guess MOs from SCF MO coefficient file

 -----------------------------------------------------------------------
  General SCF calculation program by
  Eric Jon Sundstrom, Paul Horn, Yuezhi Mao, Dmitri Zuev, Alec White,
  David Stuck, Shaama M.S., Shane Yost, Joonho Lee, David Small,
  Daniel Levine, Susi Lehtola, Hugh Burton, Evgeny Epifanovsky
 -----------------------------------------------------------------------
 Exchange:     0.2000 Hartree-Fock + 0.0800 Slater + 0.7200 B88
 Correlation:  0.1900 VWN1RPA + 0.8100 LYP
 Using SG-1 standard quadrature grid
 using 4 threads for integral computing
 -------------------------------------------------------
 OpenMP Integral computing Module                
 Release: version 2.0, May 2017, Q-Chem Inc. Pleasanton 
 -------------------------------------------------------
 -------------------------------------------------------
 OpenMP BLAS3 based DFT computing Module                
 Release: version 1.0, May 2013, Q-Chem Inc. Pittsburgh 
 -------------------------------------------------------
 A restricted SCF calculation will be
 performed using DIIS
 SCF converges when DIIS error is below 1.0e-08
 ---------------------------------------
  Cycle       Energy         DIIS error
 ---------------------------------------
    1    -579.7612495148      1.88e-03  
    2    -579.7669481950      6.77e-04  
    3    -579.7664174979      8.95e-04  
    4    -579.7675007595      1.69e-04  
    5    -579.7675308656      8.14e-05  
    6    -579.7675362246      6.95e-06  
    7    -579.7675362810      2.58e-06  
    8    -579.7675362888      1.02e-06  
    9    -579.7675362894      6.17e-07  
   10    -579.7675362897      3.18e-08  
   11    -579.7675362897      5.45e-09  Convergence criterion met
 ---------------------------------------
 SCF time:   CPU 6.67s  wall 3.00s 
 SCF   energy in the final basis set =     -579.7675362897
 Total energy in the final basis set =     -579.7675362897

 --------------------------------------------------------------
             Orbital Energies (a.u.) and Symmetries
 --------------------------------------------------------------

 Alpha MOs, Restricted
 -- Occupied --                  
-77.120 -24.723 -24.700 -10.297  -6.618  -4.782  -4.777  -4.774
  1 A'    2 A'    3 A'    4 A'    5 A'    6 A'    1 A"    7 A'                 
 -1.261  -1.197  -0.775  -0.608  -0.534  -0.514  -0.501  -0.474
  8 A'    9 A'   10 A'   11 A'   12 A'   13 A'    2 A"   14 A'                 
 -0.450  -0.405  -0.322  -0.301
  3 A"   15 A'   16 A'    4 A"                                                 
 -- Virtual --                   
 -0.071  -0.067  -0.023   0.021   0.036   0.038   0.040   0.061
 17 A'    5 A"   18 A'   19 A'   20 A'    6 A"   21 A'   22 A'                 
  0.091   0.095   0.117   0.131   0.149   0.158   0.208   0.242
  7 A"   23 A'   24 A'   25 A'   26 A'   27 A'    8 A"   28 A'                 
  0.256   0.272   0.290   0.292   0.318   0.330   0.358   0.366
 29 A'    9 A"   30 A'   10 A"   31 A'   32 A'   33 A'   34 A'                 
  0.422   0.434   0.538   0.544   0.588   0.598   0.642   0.657
 35 A'   36 A'   11 A"   37 A'   38 A'   39 A'   12 A"   13 A"                 
  0.766   0.837   0.943   1.069   1.109   1.285   1.287   1.331
 40 A'   41 A'   42 A'   43 A'   14 A"   44 A'   15 A"   16 A"                 
  1.332   1.346   1.373   1.466   1.497   1.499   1.548   1.618
 45 A'   46 A'   47 A'   48 A'   49 A'   17 A"   18 A"   50 A'                 
  1.681   1.683   1.803   1.876   1.938   2.013   2.160   2.582
 19 A"   51 A'   52 A'   53 A'   54 A'   55 A'   56 A'   57 A'                 
  2.657   2.912   3.328   3.728   3.738   3.772   3.778   3.784
 20 A"   58 A'   59 A'   21 A"   60 A'   22 A"   23 A"   61 A'                 
  3.790   3.869   3.914   4.134   4.561   6.230   6.265   6.282
 62 A'   24 A"   63 A'   64 A'   65 A'   25 A"   66 A'   26 A"                 
  6.283   6.338   6.433   7.031  13.766  13.920  14.046  23.434
 67 A'   68 A'   69 A'   70 A'   27 A"   71 A'   72 A'   73 A'                 
 66.726  66.741 163.152
 74 A'   75 A'   76 A'                                                         

 Beta MOs, Restricted
 -- Occupied --                  
-77.120 -24.723 -24.700 -10.297  -6.618  -4.782  -4.777  -4.774
  1 A'    2 A'    3 A'    4 A'    5 A'    6 A'    1 A"    7 A'                 
 -1.261  -1.197  -0.775  -0.608  -0.534  -0.514  -0.501  -0.474
  8 A'    9 A'   10 A'   11 A'   12 A'   13 A'    2 A"   14 A'                 
 -0.450  -0.405  -0.322  -0.301
  3 A"   15 A'   16 A'    4 A"                                                 
 -- Virtual --                   
 -0.071  -0.067  -0.023   0.021   0.036   0.038   0.040   0.061
 17 A'    5 A"   18 A'   19 A'   20 A'    6 A"   21 A'   22 A'                 
  0.091   0.095   0.117   0.131   0.149   0.158   0.208   0.242
  7 A"   23 A'   24 A'   25 A'   26 A'   27 A'    8 A"   28 A'                 
  0.256   0.272   0.290   0.292   0.318   0.330   0.358   0.366
 29 A'    9 A"   30 A'   10 A"   31 A'   32 A'   33 A'   34 A'                 
  0.422   0.434   0.538   0.544   0.588   0.598   0.642   0.657
 35 A'   36 A'   11 A"   37 A'   38 A'   39 A'   12 A"   13 A"                 
  0.766   0.837   0.943   1.069   1.109   1.285   1.287   1.331
 40 A'   41 A'   42 A'   43 A'   14 A"   44 A'   15 A"   16 A"                 
  1.332   1.346   1.373   1.466   1.497   1.499   1.548   1.618
 45 A'   46 A'   47 A'   48 A'   49 A'   17 A"   18 A"   50 A'                 
  1.681   1.683   1.803   1.876   1.938   2.013   2.160   2.582
 19 A"   51 A'   52 A'   53 A'   54 A'   55 A'   56 A'   57 A'                 
  2.657   2.912   3.328   3.728   3.738   3.772   3.778   3.784
 20 A"   58 A'   59 A'   21 A"   60 A'   22 A"   23 A"   61 A'                 
  3.790   3.869   3.914   4.134   4.561   6.230   6.265   6.282
 62 A'   24 A"   63 A'   64 A'   65 A'   25 A"   66 A'   26 A"                 
  6.283   6.338   6.433   7.031  13.766  13.920  14.046  23.434
 67 A'   68 A'   69 A'   70 A'   27 A"   71 A'   72 A'   73 A'                 
 66.726  66.741 163.152
 74 A'   75 A'   76 A'                                                         
 --------------------------------------------------------------

          Ground-State Mulliken Net Atomic Charges

     Atom                 Charge (a.u.)
  ----------------------------------------
      1 C                    -0.236177
      2 P                     0.349625
      3 F                    -0.136444
      4 H                     0.193825
      5 F                    -0.170830
  ----------------------------------------
  Sum of atomic charges =    -0.000000

 -----------------------------------------------------------------
                    Cartesian Multipole Moments
 -----------------------------------------------------------------
    Charge (ESU x 10^10)
                -0.0000
    Dipole Moment (Debye)
         X      -0.0021      Y       2.2055      Z       0.0000
       Tot       2.2055
    Quadrupole Moments (Debye-Ang)
        XX     -30.7356     XY       2.9792     YY     -28.5011
        XZ      -0.0000     YZ       0.0000     ZZ     -28.9055
    Octopole Moments (Debye-Ang^2)
       XXX       0.5786    XXY       1.0491    XYY       6.8113
       YYY     -10.9595    XXZ       0.0000    XYZ      -0.0000
       YYZ       0.0000    XZZ      -0.6878    YZZ      -6.4950
       ZZZ       0.0000
    Hexadecapole Moments (Debye-Ang^3)
      XXXX    -245.5116   XXXY      10.9095   XXYY     -57.9246
      XYYY      12.1237   YYYY    -112.3215   XXXZ       0.0000
      XXYZ      -0.0000   XYYZ      -0.0000   YYYZ       0.0000
      XXZZ     -45.5584   XYZZ       0.4235   YYZZ     -27.1899
      XZZZ      -0.0000   YZZZ       0.0000   ZZZZ     -33.0643
 -----------------------------------------------------------------
 Calculating analytic gradient of the SCF energy
 Gradient of SCF Energy
            1           2           3           4           5
    1  -0.1578256   0.0939981   0.0023264   0.0375656   0.0239355
    2   0.0037088  -0.0629777   0.0414150   0.0772969  -0.0594429
    3  -0.0000000   0.0000000  -0.0000000   0.0000000   0.0000000
 Max gradient component =       1.578E-01
 RMS gradient           =       5.827E-02
 Gradient time:  CPU 1.92 s  wall 0.87 s
 Geometry Optimization Parameters
   NAtoms,    NIC,     NZ,  NCons,   NDum,   NFix, NCnnct, MaxDiis
        5      20       5       0       0       0       0       0

 Cartesian Hessian Update
 Hessian Updated using BFGS Update


** GEOMETRY OPTIMIZATION IN DELOCALIZED INTERNAL COORDINATES **
   Searching for a Minimum

   Optimization Cycle:   2

                       Coordinates (Angstroms)
     ATOM                X               Y               Z
      1  C         0.8761358164    0.6069540094    0.0000000000
      2  P        -0.6817596166    0.6037819859    0.0000000000
      3  F        -1.3154213796   -0.8224646112    0.0000000000
      4  H         1.5212538658    1.7557078749    0.0000000000
      5  F         1.6799152226   -0.6474822576    0.0000000000
   Point Group: cs    Number of degrees of freedom:     7


   Energy is   -579.767536290

 Hessian Updated using BFGS Update

  7 Hessian modes will be used to form the next step
  Hessian Eigenvalues:
     0.084226    0.159702    0.218144    0.238126    0.273586    0.635711
     0.859511

 Minimum Search - Taking Simple RFO Step
 Searching for Lamda that Minimizes Along All modes
 Value Taken    Lamda =  -0.09349633
 Calculated Step too Large.  Step scaled by  0.442397
 Step Taken.  Stepsize is  0.300000

                             Maximum     Tolerance    Cnvgd?
         Gradient           0.101456      0.000300      NO
         Displacement       0.186799      0.001200      NO
         Energy change     -0.051271      0.000001      NO


 New Cartesian Coordinates Obtained by Inverse Iteration

 Displacement from previous Coordinates is:  0.297544
 ----------------------------------------------------------------
             Standard Nuclear Orientation (Angstroms)
    I     Atom           X                Y                Z
 ----------------------------------------------------------------
    1      C       0.8900316573     0.6146950826     0.0000000000
    2      P      -0.7035956622     0.6470282608     0.0000000000
    3      F      -1.2743899791    -0.8272934855     0.0000000000
    4      H       1.4971145540     1.6357873535     0.0000000000
    5      F       1.6709633385    -0.5737202102     0.0000000000
 ----------------------------------------------------------------
 Molecular Point Group                 Cs    NOp =  2
 Largest Abelian Subgroup              Cs    NOp =  2
 Nuclear Repulsion Energy =   156.8001345588 hartrees
 There are       20 alpha and       20 beta electrons
 Applying Cartesian multipole field
    Component          Value
    ---------          -----
     (2,0,0)        1.00000E-11
     (0,2,0)        2.00000E-11
     (0,0,2)       -3.00000E-11
 Nucleus-field energy     =     0.0000000034 hartrees
 Requested basis set is 6-311++G(d,p)
 There are 36 shells and 103 basis functions
 A cutoff of  1.0D-11 yielded    623 shell pairs
 There are      5242 function pairs (      5667 Cartesian)
 Smallest overlap matrix eigenvalue = 8.60E-04
 Guess MOs from SCF MO coefficient file

 -----------------------------------------------------------------------
  General SCF calculation program by
  Eric Jon Sundstrom, Paul Horn, Yuezhi Mao, Dmitri Zuev, Alec White,
  David Stuck, Shaama M.S., Shane Yost, Joonho Lee, David Small,
  Daniel Levine, Susi Lehtola, Hugh Burton, Evgeny Epifanovsky
 -----------------------------------------------------------------------
 Exchange:     0.2000 Hartree-Fock + 0.0800 Slater + 0.7200 B88
 Correlation:  0.1900 VWN1RPA + 0.8100 LYP
 Using SG-1 standard quadrature grid
 using 4 threads for integral computing
 -------------------------------------------------------
 OpenMP Integral computing Module                
 Release: version 2.0, May 2017, Q-Chem Inc. Pleasanton 
 -------------------------------------------------------
 -------------------------------------------------------
 OpenMP BLAS3 based DFT computing Module                
 Release: version 1.0, May 2013, Q-Chem Inc. Pittsburgh 
 -------------------------------------------------------
 A restricted SCF calculation will be
 performed using DIIS
 SCF converges when DIIS error is below 1.0e-08
 ---------------------------------------
  Cycle       Energy         DIIS error
 ---------------------------------------
    1    -579.7964991321      1.85e-03  
    2    -579.8018569454      4.09e-04  
    3    -579.8019164792      3.84e-04  
    4    -579.8020159695      1.53e-04  
    5    -579.8020347445      2.72e-05  
    6    -579.8020354493      1.42e-05  
    7    -579.8020357487      1.76e-06  
    8    -579.8020357518      1.32e-06  
    9    -579.8020357532      2.25e-07  
   10    -579.8020357533      3.32e-08  
   11    -579.8020357533      3.74e-09  Convergence criterion met
 ---------------------------------------
 SCF time:   CPU 6.64s  wall 2.00s 
 SCF   energy in the final basis set =     -579.8020357533
 Total energy in the final basis set =     -579.8020357533

 --------------------------------------------------------------
             Orbital Energies (a.u.) and Symmetries
 --------------------------------------------------------------

 Alpha MOs, Restricted
 -- Occupied --                  
-77.120 -24.714 -24.710 -10.290  -6.616  -4.780  -4.775  -4.772
  1 A'    2 A'    3 A'    4 A'    5 A'    6 A'    1 A"    7 A'                 
 -1.247  -1.222  -0.769  -0.613  -0.543  -0.524  -0.491  -0.474
  8 A'    9 A'   10 A'   11 A'   12 A'   13 A'    2 A"   14 A'                 
 -0.465  -0.413  -0.326  -0.292
  3 A"   15 A'   16 A'    4 A"                                                 
 -- Virtual --                   
 -0.070  -0.061  -0.008   0.026   0.039   0.039   0.048   0.063
  5 A"   17 A'   18 A'   19 A'    6 A"   20 A'   21 A'   22 A'                 
  0.091   0.107   0.125   0.139   0.147   0.162   0.208   0.247
  7 A"   23 A'   24 A'   25 A'   26 A'   27 A'    8 A"   28 A'                 
  0.254   0.274   0.292   0.293   0.322   0.329   0.354   0.366
 29 A'    9 A"   30 A'   10 A"   31 A'   32 A'   33 A'   34 A'                 
  0.424   0.451   0.533   0.555   0.590   0.597   0.644   0.660
 35 A'   36 A'   11 A"   37 A'   38 A'   39 A'   12 A"   13 A"                 
  0.767   0.851   0.933   1.031   1.108   1.289   1.318   1.324
 40 A'   41 A'   42 A'   43 A'   14 A"   15 A"   44 A'   45 A'                 
  1.331   1.345   1.390   1.489   1.500   1.515   1.545   1.638
 16 A"   46 A'   47 A'   17 A"   48 A'   49 A'   18 A"   50 A'                 
  1.681   1.757   1.834   1.859   1.941   2.046   2.291   2.589
 51 A'   19 A"   52 A'   53 A'   54 A'   55 A'   56 A'   57 A'                 
  2.657   2.976   3.380   3.739   3.750   3.766   3.777   3.778
 20 A"   58 A'   59 A'   21 A"   60 A'   22 A"   61 A'   23 A"                 
  3.800   3.903   3.959   4.124   4.655   6.237   6.273   6.276
 62 A'   24 A"   63 A'   64 A'   65 A'   25 A"   26 A"   66 A'                 
  6.294   6.333   6.490   7.012  13.768  13.914  14.018  23.505
 67 A'   68 A'   69 A'   70 A'   27 A"   71 A'   72 A'   73 A'                 
 66.730  66.734 163.125
 74 A'   75 A'   76 A'                                                         

 Beta MOs, Restricted
 -- Occupied --                  
-77.120 -24.714 -24.710 -10.290  -6.616  -4.780  -4.775  -4.772
  1 A'    2 A'    3 A'    4 A'    5 A'    6 A'    1 A"    7 A'                 
 -1.247  -1.222  -0.769  -0.613  -0.543  -0.524  -0.491  -0.474
  8 A'    9 A'   10 A'   11 A'   12 A'   13 A'    2 A"   14 A'                 
 -0.465  -0.413  -0.326  -0.292
  3 A"   15 A'   16 A'    4 A"                                                 
 -- Virtual --                   
 -0.070  -0.061  -0.008   0.026   0.039   0.039   0.048   0.063
  5 A"   17 A'   18 A'   19 A'    6 A"   20 A'   21 A'   22 A'                 
  0.091   0.107   0.125   0.139   0.147   0.162   0.208   0.247
  7 A"   23 A'   24 A'   25 A'   26 A'   27 A'    8 A"   28 A'                 
  0.254   0.274   0.292   0.293   0.322   0.329   0.354   0.366
 29 A'    9 A"   30 A'   10 A"   31 A'   32 A'   33 A'   34 A'                 
  0.424   0.451   0.533   0.555   0.590   0.597   0.644   0.660
 35 A'   36 A'   11 A"   37 A'   38 A'   39 A'   12 A"   13 A"                 
  0.767   0.851   0.933   1.031   1.108   1.289   1.318   1.324
 40 A'   41 A'   42 A'   43 A'   14 A"   15 A"   44 A'   45 A'                 
  1.331   1.345   1.390   1.489   1.500   1.515   1.545   1.638
 16 A"   46 A'   47 A'   17 A"   48 A'   49 A'   18 A"   50 A'                 
  1.681   1.757   1.834   1.859   1.941   2.046   2.291   2.589
 51 A'   19 A"   52 A'   53 A'   54 A'   55 A'   56 A'   57 A'                 
  2.657   2.976   3.380   3.739   3.750   3.766   3.777   3.778
 20 A"   58 A'   59 A'   21 A"   60 A'   22 A"   61 A'   23 A"                 
  3.800   3.903   3.959   4.124   4.655   6.237   6.273   6.276
 62 A'   24 A"   63 A'   64 A'   65 A'   25 A"   26 A"   66 A'                 
  6.294   6.333   6.490   7.012  13.768  13.914  14.018  23.505
 67 A'   68 A'   69 A'   70 A'   27 A"   71 A'   72 A'   73 A'                 
 66.730  66.734 163.125
 74 A'   75 A'   76 A'                                                         
 --------------------------------------------------------------

          Ground-State Mulliken Net Atomic Charges

     Atom                 Charge (a.u.)
  ----------------------------------------
      1 C                    -0.243262
      2 P                     0.348174
      3 F                    -0.161787
      4 H                     0.191803
      5 F                    -0.134928
  ----------------------------------------
  Sum of atomic charges =    -0.000000

 -----------------------------------------------------------------
                    Cartesian Multipole Moments
 -----------------------------------------------------------------
    Charge (ESU x 10^10)
                -0.0000
    Dipole Moment (Debye)
         X       0.2089      Y       2.1467      Z      -0.0000
       Tot       2.1568
    Quadrupole Moments (Debye-Ang)
        XX     -30.2729     XY       2.3107     YY     -28.6802
        XZ      -0.0000     YZ       0.0000     ZZ     -28.9094
    Octopole Moments (Debye-Ang^2)
       XXX       2.0043    XXY      -0.4827    XYY       6.4340
       YYY     -14.0755    XXZ      -0.0000    XYZ       0.0000
       YYZ      -0.0000    XZZ      -0.1342    YZZ      -7.2532
       ZZZ      -0.0000
    Hexadecapole Moments (Debye-Ang^3)
      XXXX    -240.6114   XXXY       9.7873   XXYY     -58.5428
      XYYY      10.1094   YYYY    -113.5622   XXXZ       0.0000
      XXYZ       0.0000   XYYZ      -0.0000   YYYZ       0.0000
      XXZZ     -44.8857   XYZZ       0.6231   YYZZ     -27.0499
      XZZZ      -0.0000   YZZZ       0.0000   ZZZZ     -33.4788
 -----------------------------------------------------------------
 Calculating analytic gradient of the SCF energy
 Gradient of SCF Energy
            1           2           3           4           5
    1  -0.0997729   0.0593046   0.0008867   0.0233406   0.0162409
    2   0.0083591  -0.0441059   0.0289107   0.0470954  -0.0402593
    3   0.0000000  -0.0000000   0.0000000   0.0000000  -0.0000000
 Max gradient component =       9.977E-02
 RMS gradient           =       3.739E-02
 Gradient time:  CPU 1.90 s  wall 0.76 s
 Geometry Optimization Parameters
   NAtoms,    NIC,     NZ,  NCons,   NDum,   NFix, NCnnct, MaxDiis
        5      20       5       0       0       0       0       0

 Cartesian Hessian Update
 Hessian Updated using BFGS Update


** GEOMETRY OPTIMIZATION IN DELOCALIZED INTERNAL COORDINATES **
   Searching for a Minimum

   Optimization Cycle:   3

                       Coordinates (Angstroms)
     ATOM                X               Y               Z
      1  C         0.8900316573    0.6146950826    0.0000000000
      2  P        -0.7035956622    0.6470282608    0.0000000000
      3  F        -1.2743899791   -0.8272934855    0.0000000000
      4  H         1.4971145540    1.6357873535    0.0000000000
      5  F         1.6709633385   -0.5737202102    0.0000000000
   Point Group: cs    Number of degrees of freedom:     7


   Energy is   -579.802035753

 Hessian Updated using BFGS Update

  7 Hessian modes will be used to form the next step
  Hessian Eigenvalues:
     0.146757    0.159610    0.212674    0.230145    0.272998    0.621912
     0.818880

 Minimum Search - Taking Simple RFO Step
 Searching for Lamda that Minimizes Along All modes
 Value Taken    Lamda =  -0.03809183
 Calculated Step too Large.  Step scaled by  0.715279
 Step Taken.  Stepsize is  0.300000

                             Maximum     Tolerance    Cnvgd?
         Gradient           0.063804      0.000300      NO
         Displacement       0.189435      0.001200      NO
         Energy change     -0.034499      0.000001      NO


 New Cartesian Coordinates Obtained by Inverse Iteration

 Displacement from previous Coordinates is:  0.302799
 ----------------------------------------------------------------
             Standard Nuclear Orientation (Angstroms)
    I     Atom           X                Y                Z
 ----------------------------------------------------------------
    1      C       0.9026867953     0.6155278790     0.0000000000
    2      P      -0.7296998183     0.6939958484     0.0000000000
    3      F      -1.2258191414    -0.8346461854     0.0000000000
    4      H       1.4784556529     1.5186706604     0.0000000000
    5      F       1.6545004200    -0.4970512010     0.0000000000
 ----------------------------------------------------------------
 Molecular Point Group                 Cs    NOp =  2
 Largest Abelian Subgroup              Cs    NOp =  2
 Nuclear Repulsion Energy =   157.5682865158 hartrees
 There are       20 alpha and       20 beta electrons
 Applying Cartesian multipole field
    Component          Value
    ---------          -----
     (2,0,0)        1.00000E-11
     (0,2,0)        2.00000E-11
     (0,0,2)       -3.00000E-11
 Nucleus-field energy     =     0.0000000034 hartrees
 Requested basis set is 6-311++G(d,p)
 There are 36 shells and 103 basis functions
 A cutoff of  1.0D-11 yielded    624 shell pairs
 There are      5270 function pairs (      5695 Cartesian)
 Smallest overlap matrix eigenvalue = 8.66E-04
 Guess MOs from SCF MO coefficient file

 -----------------------------------------------------------------------
  General SCF calculation program by
  Eric Jon Sundstrom, Paul Horn, Yuezhi Mao, Dmitri Zuev, Alec White,
  David Stuck, Shaama M.S., Shane Yost, Joonho Lee, David Small,
  Daniel Levine, Susi Lehtola, Hugh Burton, Evgeny Epifanovsky
 -----------------------------------------------------------------------
 Exchange:     0.2000 Hartree-Fock + 0.0800 Slater + 0.7200 B88
 Correlation:  0.1900 VWN1RPA + 0.8100 LYP
 Using SG-1 standard quadrature grid
 using 4 threads for integral computing
 -------------------------------------------------------
 OpenMP Integral computing Module                
 Release: version 2.0, May 2017, Q-Chem Inc. Pleasanton 
 -------------------------------------------------------
 -------------------------------------------------------
 OpenMP BLAS3 based DFT computing Module                
 Release: version 1.0, May 2013, Q-Chem Inc. Pittsburgh 
 -------------------------------------------------------
 A restricted SCF calculation will be
 performed using DIIS
 SCF converges when DIIS error is below 1.0e-08
 ---------------------------------------
  Cycle       Energy         DIIS error
 ---------------------------------------
    1    -579.8098972175      2.22e-03  
    2    -579.8171372620      5.21e-04  
    3    -579.8171886868      5.17e-04  
    4    -579.8173747152      1.88e-04  
    5    -579.8174048760      3.94e-05  
    6    -579.8174066328      1.72e-05  
    7    -579.8174070824      2.95e-06  
    8    -579.8174070900      1.72e-06  
    9    -579.8174070924      1.41e-07  
   10    -579.8174070924      3.01e-08  
   11    -579.8174070924      5.30e-09  Convergence criterion met
 ---------------------------------------
 SCF time:   CPU 6.60s  wall 3.00s 
 SCF   energy in the final basis set =     -579.8174070924
 Total energy in the final basis set =     -579.8174070924

 --------------------------------------------------------------
             Orbital Energies (a.u.) and Symmetries
 --------------------------------------------------------------

 Alpha MOs, Restricted
 -- Occupied --                  
-77.118 -24.722 -24.702 -10.283  -6.613  -4.777  -4.771  -4.769
  1 A'    2 A'    3 A'    4 A'    5 A'    6 A'    1 A"    7 A'                 
 -1.260  -1.229  -0.764  -0.624  -0.559  -0.534  -0.496  -0.470
  8 A'    9 A'   10 A'   11 A'   12 A'   13 A'    2 A"    3 A"                 
 -0.465  -0.420  -0.327  -0.281
 14 A'   15 A'   16 A'    4 A"                                                 
 -- Virtual --                   
 -0.071  -0.054  -0.005   0.028   0.039   0.041   0.058   0.065
  5 A"   17 A'   18 A'   19 A'    6 A"   20 A'   21 A'   22 A'                 
  0.090   0.110   0.139   0.144   0.150   0.188   0.210   0.252
  7 A"   23 A'   24 A'   25 A'   26 A'   27 A'    8 A"   28 A'                 
  0.252   0.276   0.293   0.294   0.320   0.333   0.351   0.366
 29 A'    9 A"   30 A'   10 A"   31 A'   32 A'   33 A'   34 A'                 
  0.427   0.472   0.526   0.569   0.583   0.625   0.650   0.665
 35 A'   36 A'   11 A"   37 A'   38 A'   39 A'   12 A"   13 A"                 
  0.769   0.867   0.920   0.992   1.119   1.290   1.290   1.329
 40 A'   41 A'   42 A'   43 A'   14 A"   44 A'   15 A"   16 A"                 
  1.341   1.359   1.406   1.471   1.523   1.542   1.545   1.663
 45 A'   46 A'   47 A'   17 A"   48 A'   49 A'   18 A"   50 A'                 
  1.679   1.824   1.831   1.851   1.947   2.101   2.426   2.574
 51 A'   52 A'   19 A"   53 A'   54 A'   55 A'   56 A'   57 A'                 
  2.660   3.077   3.430   3.751   3.754   3.763   3.775   3.785
 20 A"   58 A'   59 A'   21 A"   22 A"   60 A'   61 A'   23 A"                 
  3.815   3.956   4.036   4.112   4.732   6.243   6.264   6.289
 62 A'   24 A"   63 A'   64 A'   65 A'   25 A"   26 A"   66 A'                 
  6.308   6.325   6.572   6.992  13.772  13.904  13.993  23.647
 67 A'   68 A'   69 A'   70 A'   27 A"   71 A'   72 A'   73 A'                 
 66.719  66.743 163.095
 74 A'   75 A'   76 A'                                                         

 Beta MOs, Restricted
 -- Occupied --                  
-77.118 -24.722 -24.702 -10.283  -6.613  -4.777  -4.771  -4.769
  1 A'    2 A'    3 A'    4 A'    5 A'    6 A'    1 A"    7 A'                 
 -1.260  -1.229  -0.764  -0.624  -0.559  -0.534  -0.496  -0.470
  8 A'    9 A'   10 A'   11 A'   12 A'   13 A'    2 A"    3 A"                 
 -0.465  -0.420  -0.327  -0.281
 14 A'   15 A'   16 A'    4 A"                                                 
 -- Virtual --                   
 -0.071  -0.054  -0.005   0.028   0.039   0.041   0.058   0.065
  5 A"   17 A'   18 A'   19 A'    6 A"   20 A'   21 A'   22 A'                 
  0.090   0.110   0.139   0.144   0.150   0.188   0.210   0.252
  7 A"   23 A'   24 A'   25 A'   26 A'   27 A'    8 A"   28 A'                 
  0.252   0.276   0.293   0.294   0.320   0.333   0.351   0.366
 29 A'    9 A"   30 A'   10 A"   31 A'   32 A'   33 A'   34 A'                 
  0.427   0.472   0.526   0.569   0.583   0.625   0.650   0.665
 35 A'   36 A'   11 A"   37 A'   38 A'   39 A'   12 A"   13 A"                 
  0.769   0.867   0.920   0.992   1.119   1.290   1.290   1.329
 40 A'   41 A'   42 A'   43 A'   14 A"   44 A'   15 A"   16 A"                 
  1.341   1.359   1.406   1.471   1.523   1.542   1.545   1.663
 45 A'   46 A'   47 A'   17 A"   48 A'   49 A'   18 A"   50 A'                 
  1.679   1.824   1.831   1.851   1.947   2.101   2.426   2.574
 51 A'   52 A'   19 A"   53 A'   54 A'   55 A'   56 A'   57 A'                 
  2.660   3.077   3.430   3.751   3.754   3.763   3.775   3.785
 20 A"   58 A'   59 A'   21 A"   22 A"   60 A'   61 A'   23 A"                 
  3.815   3.956   4.036   4.112   4.732   6.243   6.264   6.289
 62 A'   24 A"   63 A'   64 A'   65 A'   25 A"   26 A"   66 A'                 
  6.308   6.325   6.572   6.992  13.772  13.904  13.993  23.647
 67 A'   68 A'   69 A'   70 A'   27 A"   71 A'   72 A'   73 A'                 
 66.719  66.743 163.095
 74 A'   75 A'   76 A'                                                         
 --------------------------------------------------------------

          Ground-State Mulliken Net Atomic Charges

     Atom                 Charge (a.u.)
  ----------------------------------------
      1 C                    -0.247604
      2 P                     0.337634
      3 F                    -0.190925
      4 H                     0.184941
      5 F                    -0.084046
  ----------------------------------------
  Sum of atomic charges =     0.000000

 -----------------------------------------------------------------
                    Cartesian Multipole Moments
 -----------------------------------------------------------------
    Charge (ESU x 10^10)
                 0.0000
    Dipole Moment (Debye)
         X       0.5174      Y       2.0992      Z       0.0000
       Tot       2.1620
    Quadrupole Moments (Debye-Ang)
        XX     -29.6265     XY       1.6318     YY     -28.8197
        XZ       0.0000     YZ       0.0000     ZZ     -28.9534
    Octopole Moments (Debye-Ang^2)
       XXX       3.9814    XXY      -1.9390    XYY       6.2582
       YYY     -16.9224    XXZ       0.0000    XYZ       0.0000
       YYZ      -0.0000    XZZ       0.6131    YZZ      -8.0905
       ZZZ      -0.0000
    Hexadecapole Moments (Debye-Ang^3)
      XXXX    -234.1527   XXXY       8.9980   XXYY     -58.9766
      XYYY       8.7740   YYYY    -115.2250   XXXZ       0.0000
      XXYZ       0.0000   XYYZ       0.0000   YYYZ      -0.0000
      XXZZ     -44.0892   XYZZ       0.9333   YYZZ     -27.2232
      XZZZ      -0.0000   YZZZ      -0.0000   ZZZZ     -34.1271
 -----------------------------------------------------------------
 Calculating analytic gradient of the SCF energy
 Gradient of SCF Energy
            1           2           3           4           5
    1  -0.0202213   0.0267984   0.0012639  -0.0059670  -0.0018741
    2   0.0173657  -0.0219598   0.0155001  -0.0100979  -0.0008082
    3   0.0000000   0.0000000  -0.0000000  -0.0000000  -0.0000000
 Max gradient component =       2.680E-02
 RMS gradient           =       1.237E-02
 Gradient time:  CPU 1.91 s  wall 0.80 s
 Geometry Optimization Parameters
   NAtoms,    NIC,     NZ,  NCons,   NDum,   NFix, NCnnct, MaxDiis
        5      20       5       0       0       0       0       0

 Cartesian Hessian Update
 Hessian Updated using BFGS Update


** GEOMETRY OPTIMIZATION IN DELOCALIZED INTERNAL COORDINATES **
   Searching for a Minimum

   Optimization Cycle:   4

                       Coordinates (Angstroms)
     ATOM                X               Y               Z
      1  C         0.9026867953    0.6155278790    0.0000000000
      2  P        -0.7296998183    0.6939958484    0.0000000000
      3  F        -1.2258191414   -0.8346461854    0.0000000000
      4  H         1.4784556529    1.5186706604    0.0000000000
      5  F         1.6545004200   -0.4970512010    0.0000000000
   Point Group: cs    Number of degrees of freedom:     7


   Energy is   -579.817407092

 Hessian Updated using BFGS Update

  7 Hessian modes will be used to form the next step
  Hessian Eigenvalues:
     0.159158    0.195390    0.225188    0.258931    0.302899    0.600291
     0.779722

 Minimum Search - Taking Simple RFO Step
 Searching for Lamda that Minimizes Along All modes
 Value Taken    Lamda =  -0.00302936
 Step Taken.  Stepsize is  0.100245

                             Maximum     Tolerance    Cnvgd?
         Gradient           0.024367      0.000300      NO
         Displacement       0.072742      0.001200      NO
         Energy change     -0.015371      0.000001      NO


 New Cartesian Coordinates Obtained by Inverse Iteration

 Displacement from previous Coordinates is:  0.092450
 ----------------------------------------------------------------
             Standard Nuclear Orientation (Angstroms)
    I     Atom           X                Y                Z
 ----------------------------------------------------------------
    1      C       0.8987074567     0.6029652748     0.0000000000
    2      P      -0.7561564921     0.7137671594     0.0000000000
    3      F      -1.2054790480    -0.8474437116     0.0000000000
    4      H       1.4990699501     1.5211598768     0.0000000000
    5      F       1.6439820417    -0.4939515981     0.0000000000
 ----------------------------------------------------------------
 Molecular Point Group                 Cs    NOp =  2
 Largest Abelian Subgroup              Cs    NOp =  2
 Nuclear Repulsion Energy =   156.8243771851 hartrees
 There are       20 alpha and       20 beta electrons
 Applying Cartesian multipole field
    Component          Value
    ---------          -----
     (2,0,0)        1.00000E-11
     (0,2,0)        2.00000E-11
     (0,0,2)       -3.00000E-11
 Nucleus-field energy     =     0.0000000034 hartrees
 Requested basis set is 6-311++G(d,p)
 There are 36 shells and 103 basis functions
 A cutoff of  1.0D-11 yielded    624 shell pairs
 There are      5270 function pairs (      5695 Cartesian)
 Smallest overlap matrix eigenvalue = 8.96E-04
 Guess MOs from SCF MO coefficient file

 -----------------------------------------------------------------------
  General SCF calculation program by
  Eric Jon Sundstrom, Paul Horn, Yuezhi Mao, Dmitri Zuev, Alec White,
  David Stuck, Shaama M.S., Shane Yost, Joonho Lee, David Small,
  Daniel Levine, Susi Lehtola, Hugh Burton, Evgeny Epifanovsky
 -----------------------------------------------------------------------
 Exchange:     0.2000 Hartree-Fock + 0.0800 Slater + 0.7200 B88
 Correlation:  0.1900 VWN1RPA + 0.8100 LYP
 Using SG-1 standard quadrature grid
 using 4 threads for integral computing
 -------------------------------------------------------
 OpenMP Integral computing Module                
 Release: version 2.0, May 2017, Q-Chem Inc. Pleasanton 
 -------------------------------------------------------
 -------------------------------------------------------
 OpenMP BLAS3 based DFT computing Module                
 Release: version 1.0, May 2013, Q-Chem Inc. Pittsburgh 
 -------------------------------------------------------
 A restricted SCF calculation will be
 performed using DIIS
 SCF converges when DIIS error is below 1.0e-08
 ---------------------------------------
  Cycle       Energy         DIIS error
 ---------------------------------------
    1    -579.8177168994      8.20e-04  
    2    -579.8185096433      5.34e-04  
    3    -579.8184407185      5.58e-04  
    4    -579.8189006370      1.17e-04  
    5    -579.8189124618      2.95e-05  
    6    -579.8189132539      3.69e-06  
    7    -579.8189132646      2.73e-06  
    8    -579.8189132710      5.89e-07  
    9    -579.8189132713      8.51e-08  
   10    -579.8189132713      1.32e-08  
   11    -579.8189132713      2.78e-09  Convergence criterion met
 ---------------------------------------
 SCF time:   CPU 6.75s  wall 2.00s 
 SCF   energy in the final basis set =     -579.8189132713
 Total energy in the final basis set =     -579.8189132713

 --------------------------------------------------------------
             Orbital Energies (a.u.) and Symmetries
 --------------------------------------------------------------

 Alpha MOs, Restricted
 -- Occupied --                  
-77.120 -24.727 -24.696 -10.289  -6.614  -4.778  -4.772  -4.770
  1 A'    2 A'    3 A'    4 A'    5 A'    6 A'    1 A"    7 A'                 
 -1.270  -1.219  -0.758  -0.624  -0.559  -0.531  -0.502  -0.464
  8 A'    9 A'   10 A'   11 A'   12 A'   13 A'    2 A"    3 A"                 
 -0.458  -0.419  -0.331  -0.278
 14 A'   15 A'   16 A'    4 A"                                                 
 -- Virtual --                   
 -0.074  -0.055  -0.006   0.027   0.040   0.040   0.057   0.066
  5 A"   17 A'   18 A'   19 A'    6 A"   20 A'   21 A'   22 A'                 
  0.089   0.109   0.135   0.142   0.149   0.192   0.210   0.250
  7 A"   23 A'   24 A'   25 A'   26 A'   27 A'    8 A"   28 A'                 
  0.253   0.276   0.293   0.294   0.318   0.333   0.349   0.366
 29 A'    9 A"   30 A'   10 A"   31 A'   32 A'   33 A'   34 A'                 
  0.426   0.468   0.522   0.572   0.579   0.618   0.651   0.666
 35 A'   36 A'   11 A"   37 A'   38 A'   39 A'   12 A"   13 A"                 
  0.771   0.870   0.907   0.971   1.118   1.280   1.289   1.326
 40 A'   41 A'   42 A'   43 A'   14 A"   44 A'   15 A"   16 A"                 
  1.350   1.367   1.404   1.463   1.514   1.535   1.546   1.669
 45 A'   46 A'   47 A'   17 A"   48 A'   49 A'   18 A"   50 A'                 
  1.674   1.812   1.816   1.847   1.955   2.076   2.403   2.569
 51 A'   19 A"   52 A'   53 A'   54 A'   55 A'   56 A'   57 A'                 
  2.654   3.087   3.389   3.748   3.760   3.768   3.775   3.788
 20 A"   58 A'   59 A'   21 A"   22 A"   60 A'   61 A'   23 A"                 
  3.822   3.967   4.041   4.101   4.730   6.243   6.265   6.297
 62 A'   24 A"   63 A'   64 A'   65 A'   25 A"   26 A"   66 A'                 
  6.315   6.323   6.579   6.975  13.772  13.894  13.973  23.618
 67 A'   68 A'   69 A'   70 A'   27 A"   71 A'   72 A'   73 A'                 
 66.714  66.747 163.073
 74 A'   75 A'   76 A'                                                         

 Beta MOs, Restricted
 -- Occupied --                  
-77.120 -24.727 -24.696 -10.289  -6.614  -4.778  -4.772  -4.770
  1 A'    2 A'    3 A'    4 A'    5 A'    6 A'    1 A"    7 A'                 
 -1.270  -1.219  -0.758  -0.624  -0.559  -0.531  -0.502  -0.464
  8 A'    9 A'   10 A'   11 A'   12 A'   13 A'    2 A"    3 A"                 
 -0.458  -0.419  -0.331  -0.278
 14 A'   15 A'   16 A'    4 A"                                                 
 -- Virtual --                   
 -0.074  -0.055  -0.006   0.027   0.040   0.040   0.057   0.066
  5 A"   17 A'   18 A'   19 A'    6 A"   20 A'   21 A'   22 A'                 
  0.089   0.109   0.135   0.142   0.149   0.192   0.210   0.250
  7 A"   23 A'   24 A'   25 A'   26 A'   27 A'    8 A"   28 A'                 
  0.253   0.276   0.293   0.294   0.318   0.333   0.349   0.366
 29 A'    9 A"   30 A'   10 A"   31 A'   32 A'   33 A'   34 A'                 
  0.426   0.468   0.522   0.572   0.579   0.618   0.651   0.666
 35 A'   36 A'   11 A"   37 A'   38 A'   39 A'   12 A"   13 A"                 
  0.771   0.870   0.907   0.971   1.118   1.280   1.289   1.326
 40 A'   41 A'   42 A'   43 A'   14 A"   44 A'   15 A"   16 A"                 
  1.350   1.367   1.404   1.463   1.514   1.535   1.546   1.669
 45 A'   46 A'   47 A'   17 A"   48 A'   49 A'   18 A"   50 A'                 
  1.674   1.812   1.816   1.847   1.955   2.076   2.403   2.569
 51 A'   19 A"   52 A'   53 A'   54 A'   55 A'   56 A'   57 A'                 
  2.654   3.087   3.389   3.748   3.760   3.768   3.775   3.788
 20 A"   58 A'   59 A'   21 A"   22 A"   60 A'   61 A'   23 A"                 
  3.822   3.967   4.041   4.101   4.730   6.243   6.265   6.297
 62 A'   24 A"   63 A'   64 A'   65 A'   25 A"   26 A"   66 A'                 
  6.315   6.323   6.579   6.975  13.772  13.894  13.973  23.618
 67 A'   68 A'   69 A'   70 A'   27 A"   71 A'   72 A'   73 A'                 
 66.714  66.747 163.073
 74 A'   75 A'   76 A'                                                         
 --------------------------------------------------------------

          Ground-State Mulliken Net Atomic Charges

     Atom                 Charge (a.u.)
  ----------------------------------------
      1 C                    -0.246814
      2 P                     0.340489
      3 F                    -0.207260
      4 H                     0.179473
      5 F                    -0.065888
  ----------------------------------------
  Sum of atomic charges =     0.000000

 -----------------------------------------------------------------
                    Cartesian Multipole Moments
 -----------------------------------------------------------------
    Charge (ESU x 10^10)
                 0.0000
    Dipole Moment (Debye)
         X       0.5788      Y       2.1854      Z      -0.0000
       Tot       2.2608
    Quadrupole Moments (Debye-Ang)
        XX     -29.3544     XY       1.3319     YY     -28.8612
        XZ       0.0000     YZ       0.0000     ZZ     -29.0937
    Octopole Moments (Debye-Ang^2)
       XXX       5.0431    XXY      -2.0800    XYY       6.4139
       YYY     -17.1862    XXZ      -0.0000    XYZ      -0.0000
       YYZ       0.0000    XZZ       1.0048    YZZ      -8.2970
       ZZZ      -0.0000
    Hexadecapole Moments (Debye-Ang^3)
      XXXX    -233.3663   XXXY       9.4058   XXYY     -59.4988
      XYYY       9.1707   YYYY    -117.5274   XXXZ       0.0000
      XXYZ      -0.0000   XYYZ      -0.0000   YYYZ       0.0000
      XXZZ     -44.2266   XYZZ       1.2077   YYZZ     -27.7748
      XZZZ       0.0000   YZZZ       0.0000   ZZZZ     -34.6077
 -----------------------------------------------------------------
 Calculating analytic gradient of the SCF energy
 Gradient of SCF Energy
            1           2           3           4           5
    1  -0.0106475   0.0076775   0.0029175   0.0040776  -0.0040251
    2  -0.0118940  -0.0069328   0.0072682   0.0034305   0.0081280
    3  -0.0000000  -0.0000000   0.0000000  -0.0000000   0.0000000
 Max gradient component =       1.189E-02
 RMS gradient           =       5.966E-03
 Gradient time:  CPU 1.89 s  wall 0.78 s
 Geometry Optimization Parameters
   NAtoms,    NIC,     NZ,  NCons,   NDum,   NFix, NCnnct, MaxDiis
        5      20       5       0       0       0       0       0

 Cartesian Hessian Update
 Hessian Updated using BFGS Update


** GEOMETRY OPTIMIZATION IN DELOCALIZED INTERNAL COORDINATES **
   Searching for a Minimum

   Optimization Cycle:   5

                       Coordinates (Angstroms)
     ATOM                X               Y               Z
      1  C         0.8987074567    0.6029652748    0.0000000000
      2  P        -0.7561564921    0.7137671594    0.0000000000
      3  F        -1.2054790480   -0.8474437116    0.0000000000
      4  H         1.4990699501    1.5211598768    0.0000000000
      5  F         1.6439820417   -0.4939515981    0.0000000000
   Point Group: cs    Number of degrees of freedom:     7


   Energy is   -579.818913271

 Hessian Updated using BFGS Update

  7 Hessian modes will be used to form the next step
  Hessian Eigenvalues:
     0.160694    0.220634    0.243493    0.296683    0.316098    0.433760
     0.734458

 Minimum Search - Taking Simple RFO Step
 Searching for Lamda that Minimizes Along All modes
 Value Taken    Lamda =  -0.00073229
 Step Taken.  Stepsize is  0.044192

                             Maximum     Tolerance    Cnvgd?
         Gradient           0.010184      0.000300      NO
         Displacement       0.030341      0.001200      NO
         Energy change     -0.001506      0.000001      NO


 New Cartesian Coordinates Obtained by Inverse Iteration

 Displacement from previous Coordinates is:  0.040878
 ----------------------------------------------------------------
             Standard Nuclear Orientation (Angstroms)
    I     Atom           X                Y                Z
 ----------------------------------------------------------------
    1      C       0.9057092974     0.6073610352     0.0000000000
    2      P      -0.7611556598     0.7194399412     0.0000000000
    3      F      -1.2149218729    -0.8516298558     0.0000000000
    4      H       1.4940357916     1.5225472479     0.0000000000
    5      F       1.6564563522    -0.5012213671     0.0000000000
 ----------------------------------------------------------------
 Molecular Point Group                 Cs    NOp =  2
 Largest Abelian Subgroup              Cs    NOp =  2
 Nuclear Repulsion Energy =   155.7358123322 hartrees
 There are       20 alpha and       20 beta electrons
 Applying Cartesian multipole field
    Component          Value
    ---------          -----
     (2,0,0)        1.00000E-11
     (0,2,0)        2.00000E-11
     (0,0,2)       -3.00000E-11
 Nucleus-field energy     =     0.0000000034 hartrees
 Requested basis set is 6-311++G(d,p)
 There are 36 shells and 103 basis functions
 A cutoff of  1.0D-11 yielded    624 shell pairs
 There are      5270 function pairs (      5695 Cartesian)
 Smallest overlap matrix eigenvalue = 9.15E-04
 Guess MOs from SCF MO coefficient file

 -----------------------------------------------------------------------
  General SCF calculation program by
  Eric Jon Sundstrom, Paul Horn, Yuezhi Mao, Dmitri Zuev, Alec White,
  David Stuck, Shaama M.S., Shane Yost, Joonho Lee, David Small,
  Daniel Levine, Susi Lehtola, Hugh Burton, Evgeny Epifanovsky
 -----------------------------------------------------------------------
 Exchange:     0.2000 Hartree-Fock + 0.0800 Slater + 0.7200 B88
 Correlation:  0.1900 VWN1RPA + 0.8100 LYP
 Using SG-1 standard quadrature grid
 using 4 threads for integral computing
 -------------------------------------------------------
 OpenMP Integral computing Module                
 Release: version 2.0, May 2017, Q-Chem Inc. Pleasanton 
 -------------------------------------------------------
 -------------------------------------------------------
 OpenMP BLAS3 based DFT computing Module                
 Release: version 1.0, May 2013, Q-Chem Inc. Pittsburgh 
 -------------------------------------------------------
 A restricted SCF calculation will be
 performed using DIIS
 SCF converges when DIIS error is below 1.0e-08
 ---------------------------------------
  Cycle       Energy         DIIS error
 ---------------------------------------
    1    -579.8191109069      3.57e-04  
    2    -579.8192523659      1.52e-04  
    3    -579.8192379733      1.70e-04  
    4    -579.8192743294      3.98e-05  
    5    -579.8192766229      1.50e-05  
    6    -579.8192768017      2.49e-06  
    7    -579.8192768081      7.62e-07  
    8    -579.8192768084      4.33e-07  
    9    -579.8192768086      2.50e-08  
   10    -579.8192768086      3.43e-09  Convergence criterion met
 ---------------------------------------
 SCF time:   CPU 5.99s  wall 2.00s 
 SCF   energy in the final basis set =     -579.8192768086
 Total energy in the final basis set =     -579.8192768086

 --------------------------------------------------------------
             Orbital Energies (a.u.) and Symmetries
 --------------------------------------------------------------

 Alpha MOs, Restricted
 -- Occupied --                  
-77.123 -24.726 -24.695 -10.291  -6.616  -4.780  -4.775  -4.772
  1 A'    2 A'    3 A'    4 A'    5 A'    6 A'    1 A"    7 A'                 
 -1.264  -1.216  -0.758  -0.623  -0.558  -0.528  -0.498  -0.461
  8 A'    9 A'   10 A'   11 A'   12 A'   13 A'    2 A"    3 A"                 
 -0.456  -0.420  -0.332  -0.278
 14 A'   15 A'   16 A'    4 A"                                                 
 -- Virtual --                   
 -0.077  -0.057  -0.007   0.026   0.040   0.040   0.056   0.065
  5 A"   17 A'   18 A'   19 A'    6 A"   20 A'   21 A'   22 A'                 
  0.089   0.109   0.132   0.142   0.148   0.186   0.210   0.250
  7 A"   23 A'   24 A'   25 A'   26 A'   27 A'    8 A"   28 A'                 
  0.252   0.276   0.291   0.294   0.317   0.332   0.347   0.365
 29 A'    9 A"   30 A'   10 A"   31 A'   32 A'   33 A'   34 A'                 
  0.424   0.465   0.521   0.570   0.575   0.619   0.650   0.665
 35 A'   36 A'   11 A"   37 A'   38 A'   39 A'   12 A"   13 A"                 
  0.769   0.869   0.902   0.959   1.115   1.285   1.288   1.324
 40 A'   41 A'   42 A'   43 A'   14 A"   44 A'   15 A"   16 A"                 
  1.347   1.370   1.406   1.460   1.514   1.534   1.546   1.664
 45 A'   46 A'   47 A'   17 A"   48 A'   49 A'   18 A"   50 A'                 
  1.672   1.817   1.819   1.840   1.952   2.075   2.407   2.568
 51 A'   19 A"   52 A'   53 A'   54 A'   55 A'   56 A'   57 A'                 
  2.653   3.064   3.384   3.750   3.762   3.769   3.775   3.787
 20 A"   58 A'   59 A'   21 A"   22 A"   60 A'   61 A'   23 A"                 
  3.820   3.956   4.028   4.091   4.725   6.244   6.266   6.298
 62 A'   24 A"   63 A'   64 A'   65 A'   25 A"   26 A"   66 A'                 
  6.313   6.328   6.566   6.961  13.769  13.888  13.961  23.617
 67 A'   68 A'   69 A'   70 A'   27 A"   71 A'   72 A'   73 A'                 
 66.714  66.747 163.058
 74 A'   75 A'   76 A'                                                         

 Beta MOs, Restricted
 -- Occupied --                  
-77.123 -24.726 -24.695 -10.291  -6.616  -4.780  -4.775  -4.772
  1 A'    2 A'    3 A'    4 A'    5 A'    6 A'    1 A"    7 A'                 
 -1.264  -1.216  -0.758  -0.623  -0.558  -0.528  -0.498  -0.461
  8 A'    9 A'   10 A'   11 A'   12 A'   13 A'    2 A"    3 A"                 
 -0.456  -0.420  -0.332  -0.278
 14 A'   15 A'   16 A'    4 A"                                                 
 -- Virtual --                   
 -0.077  -0.057  -0.007   0.026   0.040   0.040   0.056   0.065
  5 A"   17 A'   18 A'   19 A'    6 A"   20 A'   21 A'   22 A'                 
  0.089   0.109   0.132   0.142   0.148   0.186   0.210   0.250
  7 A"   23 A'   24 A'   25 A'   26 A'   27 A'    8 A"   28 A'                 
  0.252   0.276   0.291   0.294   0.317   0.332   0.347   0.365
 29 A'    9 A"   30 A'   10 A"   31 A'   32 A'   33 A'   34 A'                 
  0.424   0.465   0.521   0.570   0.575   0.619   0.650   0.665
 35 A'   36 A'   11 A"   37 A'   38 A'   39 A'   12 A"   13 A"                 
  0.769   0.869   0.902   0.959   1.115   1.285   1.288   1.324
 40 A'   41 A'   42 A'   43 A'   14 A"   44 A'   15 A"   16 A"                 
  1.347   1.370   1.406   1.460   1.514   1.534   1.546   1.664
 45 A'   46 A'   47 A'   17 A"   48 A'   49 A'   18 A"   50 A'                 
  1.672   1.817   1.819   1.840   1.952   2.075   2.407   2.568
 51 A'   19 A"   52 A'   53 A'   54 A'   55 A'   56 A'   57 A'                 
  2.653   3.064   3.384   3.750   3.762   3.769   3.775   3.787
 20 A"   58 A'   59 A'   21 A"   22 A"   60 A'   61 A'   23 A"                 
  3.820   3.956   4.028   4.091   4.725   6.244   6.266   6.298
 62 A'   24 A"   63 A'   64 A'   65 A'   25 A"   26 A"   66 A'                 
  6.313   6.328   6.566   6.961  13.769  13.888  13.961  23.617
 67 A'   68 A'   69 A'   70 A'   27 A"   71 A'   72 A'   73 A'                 
 66.714  66.747 163.058
 74 A'   75 A'   76 A'                                                         
 --------------------------------------------------------------

          Ground-State Mulliken Net Atomic Charges

     Atom                 Charge (a.u.)
  ----------------------------------------
      1 C                    -0.241451
      2 P                     0.347018
      3 F                    -0.214008
      4 H                     0.181926
      5 F                    -0.073485
  ----------------------------------------
  Sum of atomic charges =     0.000000

 -----------------------------------------------------------------
                    Cartesian Multipole Moments
 -----------------------------------------------------------------
    Charge (ESU x 10^10)
                 0.0000
    Dipole Moment (Debye)
         X       0.5443      Y       2.2911      Z       0.0000
       Tot       2.3549
    Quadrupole Moments (Debye-Ang)
        XX     -29.4530     XY       1.2995     YY     -28.8078
        XZ       0.0000     YZ       0.0000     ZZ     -29.1312
    Octopole Moments (Debye-Ang^2)
       XXX       4.8860    XXY      -1.8970    XYY       6.4267
       YYY     -17.0181    XXZ       0.0000    XYZ       0.0000
       YYZ       0.0000    XZZ       0.9918    YZZ      -8.2802
       ZZZ       0.0000
    Hexadecapole Moments (Debye-Ang^3)
      XXXX    -236.7748   XXXY       9.5297   XXYY     -60.1237
      XYYY       9.4093   YYYY    -118.3148   XXXZ       0.0000
      XXYZ       0.0000   XYYZ       0.0000   YYYZ       0.0000
      XXZZ     -44.7526   XYZZ       1.2785   YYZZ     -27.9589
      XZZZ       0.0000   YZZZ       0.0000   ZZZZ     -34.6841
 -----------------------------------------------------------------
 Calculating analytic gradient of the SCF energy
 Gradient of SCF Energy
            1           2           3           4           5
    1  -0.0027962   0.0004096   0.0010083  -0.0004013   0.0017796
    2   0.0002120   0.0001747   0.0012944  -0.0002586  -0.0014226
    3  -0.0000000   0.0000000  -0.0000000  -0.0000000   0.0000000
 Max gradient component =       2.796E-03
 RMS gradient           =       1.038E-03
 Gradient time:  CPU 1.91 s  wall 0.76 s
 Geometry Optimization Parameters
   NAtoms,    NIC,     NZ,  NCons,   NDum,   NFix, NCnnct, MaxDiis
        5      20       5       0       0       0       0       0

 Cartesian Hessian Update
 Hessian Updated using BFGS Update


** GEOMETRY OPTIMIZATION IN DELOCALIZED INTERNAL COORDINATES **
   Searching for a Minimum

   Optimization Cycle:   6

                       Coordinates (Angstroms)
     ATOM                X               Y               Z
      1  C         0.9057092974    0.6073610352    0.0000000000
      2  P        -0.7611556598    0.7194399412    0.0000000000
      3  F        -1.2149218729   -0.8516298558    0.0000000000
      4  H         1.4940357916    1.5225472479    0.0000000000
      5  F         1.6564563522   -0.5012213671    0.0000000000
   Point Group: cs    Number of degrees of freedom:     7


   Energy is   -579.819276809

 Hessian Updated using BFGS Update

  7 Hessian modes will be used to form the next step
  Hessian Eigenvalues:
     0.161936    0.219671    0.252668    0.289498    0.330239    0.408005
     0.736225

 Minimum Search - Taking Simple RFO Step
 Searching for Lamda that Minimizes Along All modes
 Value Taken    Lamda =  -0.00005678
 Step Taken.  Stepsize is  0.014177

                             Maximum     Tolerance    Cnvgd?
         Gradient           0.002642      0.000300      NO
         Displacement       0.009116      0.001200      NO
         Energy change     -0.000364      0.000001      NO


 New Cartesian Coordinates Obtained by Inverse Iteration

 Displacement from previous Coordinates is:  0.020623
 ----------------------------------------------------------------
             Standard Nuclear Orientation (Angstroms)
    I     Atom           X                Y                Z
 ----------------------------------------------------------------
    1      C       0.9092028313     0.6094976369     0.0000000000
    2      P      -0.7606732650     0.7163011057     0.0000000000
    3      F      -1.2217501784    -0.8551798915     0.0000000000
    4      H       1.4984891446     1.5244613814     0.0000000000
    5      F       1.6548553761    -0.4985832312     0.0000000000
 ----------------------------------------------------------------
 Molecular Point Group                 Cs    NOp =  2
 Largest Abelian Subgroup              Cs    NOp =  2
 Nuclear Repulsion Energy =   155.6289946593 hartrees
 There are       20 alpha and       20 beta electrons
 Applying Cartesian multipole field
    Component          Value
    ---------          -----
     (2,0,0)        1.00000E-11
     (0,2,0)        2.00000E-11
     (0,0,2)       -3.00000E-11
 Nucleus-field energy     =     0.0000000034 hartrees
 Requested basis set is 6-311++G(d,p)
 There are 36 shells and 103 basis functions
 A cutoff of  1.0D-11 yielded    624 shell pairs
 There are      5270 function pairs (      5695 Cartesian)
 Smallest overlap matrix eigenvalue = 9.18E-04
 Guess MOs from SCF MO coefficient file

 -----------------------------------------------------------------------
  General SCF calculation program by
  Eric Jon Sundstrom, Paul Horn, Yuezhi Mao, Dmitri Zuev, Alec White,
  David Stuck, Shaama M.S., Shane Yost, Joonho Lee, David Small,
  Daniel Levine, Susi Lehtola, Hugh Burton, Evgeny Epifanovsky
 -----------------------------------------------------------------------
 Exchange:     0.2000 Hartree-Fock + 0.0800 Slater + 0.7200 B88
 Correlation:  0.1900 VWN1RPA + 0.8100 LYP
 Using SG-1 standard quadrature grid
 using 4 threads for integral computing
 -------------------------------------------------------
 OpenMP Integral computing Module                
 Release: version 2.0, May 2017, Q-Chem Inc. Pleasanton 
 -------------------------------------------------------
 -------------------------------------------------------
 OpenMP BLAS3 based DFT computing Module                
 Release: version 1.0, May 2013, Q-Chem Inc. Pittsburgh 
 -------------------------------------------------------
 A restricted SCF calculation will be
 performed using DIIS
 SCF converges when DIIS error is below 1.0e-08
 ---------------------------------------
  Cycle       Energy         DIIS error
 ---------------------------------------
    1    -579.8192796656      1.13e-04  
    2    -579.8193000209      2.09e-05  
    3    -579.8193001434      1.84e-05  
    4    -579.8193004015      8.67e-06  
    5    -579.8193004761      1.93e-06  
    6    -579.8193004800      9.76e-07  
    7    -579.8193004813      1.06e-07  
    8    -579.8193004813      6.59e-08  
    9    -579.8193004813      1.41e-08  
   10    -579.8193004813      2.15e-09  Convergence criterion met
 ---------------------------------------
 SCF time:   CPU 6.04s  wall 3.00s 
 SCF   energy in the final basis set =     -579.8193004813
 Total energy in the final basis set =     -579.8193004813

 --------------------------------------------------------------
             Orbital Energies (a.u.) and Symmetries
 --------------------------------------------------------------

 Alpha MOs, Restricted
 -- Occupied --                  
-77.123 -24.727 -24.695 -10.291  -6.616  -4.780  -4.775  -4.772
  1 A'    2 A'    3 A'    4 A'    5 A'    6 A'    1 A"    7 A'                 
 -1.265  -1.215  -0.757  -0.623  -0.559  -0.528  -0.499  -0.461
  8 A'    9 A'   10 A'   11 A'   12 A'   13 A'    2 A"    3 A"                 
 -0.456  -0.421  -0.332  -0.278
 14 A'   15 A'   16 A'    4 A"                                                 
 -- Virtual --                   
 -0.078  -0.057  -0.007   0.026   0.040   0.040   0.056   0.065
  5 A"   17 A'   18 A'   19 A'    6 A"   20 A'   21 A'   22 A'                 
  0.089   0.109   0.131   0.142   0.148   0.187   0.210   0.250
  7 A"   23 A'   24 A'   25 A'   26 A'   27 A'    8 A"   28 A'                 
  0.252   0.276   0.290   0.294   0.317   0.332   0.347   0.365
 29 A'    9 A"   30 A'   10 A"   31 A'   32 A'   33 A'   34 A'                 
  0.424   0.465   0.520   0.571   0.575   0.618   0.650   0.665
 35 A'   36 A'   11 A"   37 A'   38 A'   39 A'   12 A"   13 A"                 
  0.769   0.868   0.901   0.956   1.115   1.284   1.288   1.324
 40 A'   41 A'   42 A'   43 A'   14 A"   44 A'   15 A"   16 A"                 
  1.345   1.371   1.406   1.459   1.514   1.534   1.545   1.667
 45 A'   46 A'   47 A'   17 A"   48 A'   49 A'   18 A"   50 A'                 
  1.672   1.816   1.817   1.839   1.951   2.075   2.407   2.567
 51 A'   19 A"   52 A'   53 A'   54 A'   55 A'   56 A'   57 A'                 
  2.652   3.066   3.382   3.749   3.762   3.768   3.775   3.787
 20 A"   58 A'   59 A'   21 A"   22 A"   60 A'   61 A'   23 A"                 
  3.818   3.958   4.030   4.090   4.726   6.244   6.266   6.298
 62 A'   24 A"   63 A'   64 A'   65 A'   25 A"   26 A"   66 A'                 
  6.312   6.328   6.569   6.959  13.769  13.887  13.960  23.618
 67 A'   68 A'   69 A'   70 A'   27 A"   71 A'   72 A'   73 A'                 
 66.713  66.747 163.055
 74 A'   75 A'   76 A'                                                         

 Beta MOs, Restricted
 -- Occupied --                  
-77.123 -24.727 -24.695 -10.291  -6.616  -4.780  -4.775  -4.772
  1 A'    2 A'    3 A'    4 A'    5 A'    6 A'    1 A"    7 A'                 
 -1.265  -1.215  -0.757  -0.623  -0.559  -0.528  -0.499  -0.461
  8 A'    9 A'   10 A'   11 A'   12 A'   13 A'    2 A"    3 A"                 
 -0.456  -0.421  -0.332  -0.278
 14 A'   15 A'   16 A'    4 A"                                                 
 -- Virtual --                   
 -0.078  -0.057  -0.007   0.026   0.040   0.040   0.056   0.065
  5 A"   17 A'   18 A'   19 A'    6 A"   20 A'   21 A'   22 A'                 
  0.089   0.109   0.131   0.142   0.148   0.187   0.210   0.250
  7 A"   23 A'   24 A'   25 A'   26 A'   27 A'    8 A"   28 A'                 
  0.252   0.276   0.290   0.294   0.317   0.332   0.347   0.365
 29 A'    9 A"   30 A'   10 A"   31 A'   32 A'   33 A'   34 A'                 
  0.424   0.465   0.520   0.571   0.575   0.618   0.650   0.665
 35 A'   36 A'   11 A"   37 A'   38 A'   39 A'   12 A"   13 A"                 
  0.769   0.868   0.901   0.956   1.115   1.284   1.288   1.324
 40 A'   41 A'   42 A'   43 A'   14 A"   44 A'   15 A"   16 A"                 
  1.345   1.371   1.406   1.459   1.514   1.534   1.545   1.667
 45 A'   46 A'   47 A'   17 A"   48 A'   49 A'   18 A"   50 A'                 
  1.672   1.816   1.817   1.839   1.951   2.075   2.407   2.567
 51 A'   19 A"   52 A'   53 A'   54 A'   55 A'   56 A'   57 A'                 
  2.652   3.066   3.382   3.749   3.762   3.768   3.775   3.787
 20 A"   58 A'   59 A'   21 A"   22 A"   60 A'   61 A'   23 A"                 
  3.818   3.958   4.030   4.090   4.726   6.244   6.266   6.298
 62 A'   24 A"   63 A'   64 A'   65 A'   25 A"   26 A"   66 A'                 
  6.312   6.328   6.569   6.959  13.769  13.887  13.960  23.618
 67 A'   68 A'   69 A'   70 A'   27 A"   71 A'   72 A'   73 A'                 
 66.713  66.747 163.055
 74 A'   75 A'   76 A'                                                         
 --------------------------------------------------------------

          Ground-State Mulliken Net Atomic Charges

     Atom                 Charge (a.u.)
  ----------------------------------------
      1 C                    -0.242289
      2 P                     0.345875
      3 F                    -0.215335
      4 H                     0.182470
      5 F                    -0.070720
  ----------------------------------------
  Sum of atomic charges =     0.000000

 -----------------------------------------------------------------
                    Cartesian Multipole Moments
 -----------------------------------------------------------------
    Charge (ESU x 10^10)
                 0.0000
    Dipole Moment (Debye)
         X       0.5887      Y       2.2817      Z      -0.0000
       Tot       2.3564
    Quadrupole Moments (Debye-Ang)
        XX     -29.4572     XY       1.3049     YY     -28.8228
        XZ       0.0000     YZ       0.0000     ZZ     -29.1454
    Octopole Moments (Debye-Ang^2)
       XXX       5.1355    XXY      -1.8425    XYY       6.5095
       YYY     -16.9296    XXZ      -0.0000    XYZ      -0.0000
       YYZ       0.0000    XZZ       1.0323    YZZ      -8.2678
       ZZZ       0.0000
    Hexadecapole Moments (Debye-Ang^3)
      XXXX    -237.2836   XXXY       9.1476   XXYY     -60.1798
      XYYY       9.0135   YYYY    -118.2401   XXXZ       0.0000
      XXYZ      -0.0000   XYYZ      -0.0000   YYYZ       0.0000
      XXZZ     -44.8582   XYZZ       1.1402   YYZZ     -27.9632
      XZZZ       0.0000   YZZZ       0.0000   ZZZZ     -34.7385
 -----------------------------------------------------------------
 Calculating analytic gradient of the SCF energy
 Gradient of SCF Energy
            1           2           3           4           5
    1   0.0004951   0.0000703  -0.0003895  -0.0000148  -0.0001611
    2  -0.0002919  -0.0000453   0.0000363  -0.0001985   0.0004994
    3  -0.0000000  -0.0000000   0.0000000   0.0000000   0.0000000
 Max gradient component =       4.994E-04
 RMS gradient           =       2.317E-04
 Gradient time:  CPU 1.92 s  wall 0.77 s
 Geometry Optimization Parameters
   NAtoms,    NIC,     NZ,  NCons,   NDum,   NFix, NCnnct, MaxDiis
        5      20       5       0       0       0       0       0

 Cartesian Hessian Update
 Hessian Updated using BFGS Update


** GEOMETRY OPTIMIZATION IN DELOCALIZED INTERNAL COORDINATES **
   Searching for a Minimum

   Optimization Cycle:   7

                       Coordinates (Angstroms)
     ATOM                X               Y               Z
      1  C         0.9092028313    0.6094976369    0.0000000000
      2  P        -0.7606732650    0.7163011057    0.0000000000
      3  F        -1.2217501784   -0.8551798915    0.0000000000
      4  H         1.4984891446    1.5244613814    0.0000000000
      5  F         1.6548553761   -0.4985832312    0.0000000000
   Point Group: cs    Number of degrees of freedom:     7


   Energy is   -579.819300481

 Hessian Updated using BFGS Update

  7 Hessian modes will be used to form the next step
  Hessian Eigenvalues:
     0.161854    0.190682    0.256924    0.317720    0.378317    0.428827
     0.735692

 Minimum Search - Taking Simple RFO Step
 Searching for Lamda that Minimizes Along All modes
 Value Taken    Lamda =  -0.00000428
 Step Taken.  Stepsize is  0.003653

                             Maximum     Tolerance    Cnvgd?
         Gradient           0.000996      0.000300      NO
         Displacement       0.003334      0.001200      NO
         Energy change     -0.000024      0.000001      NO


 New Cartesian Coordinates Obtained by Inverse Iteration

 Displacement from previous Coordinates is:  0.008991
 ----------------------------------------------------------------
             Standard Nuclear Orientation (Angstroms)
    I     Atom           X                Y                Z
 ----------------------------------------------------------------
    1      C       0.9084281289     0.6100335073     0.0000000000
    2      P      -0.7611814024     0.7171753497     0.0000000000
    3      F      -1.2182624823    -0.8553692712     0.0000000000
    4      H       1.4988522694     1.5245783306     0.0000000000
    5      F       1.6522873950    -0.4999209152     0.0000000000
 ----------------------------------------------------------------
 Molecular Point Group                 Cs    NOp =  2
 Largest Abelian Subgroup              Cs    NOp =  2
 Nuclear Repulsion Energy =   155.6777424766 hartrees
 There are       20 alpha and       20 beta electrons
 Applying Cartesian multipole field
    Component          Value
    ---------          -----
     (2,0,0)        1.00000E-11
     (0,2,0)        2.00000E-11
     (0,0,2)       -3.00000E-11
 Nucleus-field energy     =     0.0000000034 hartrees
 Requested basis set is 6-311++G(d,p)
 There are 36 shells and 103 basis functions
 A cutoff of  1.0D-11 yielded    624 shell pairs
 There are      5270 function pairs (      5695 Cartesian)
 Smallest overlap matrix eigenvalue = 9.18E-04
 Guess MOs from SCF MO coefficient file

 -----------------------------------------------------------------------
  General SCF calculation program by
  Eric Jon Sundstrom, Paul Horn, Yuezhi Mao, Dmitri Zuev, Alec White,
  David Stuck, Shaama M.S., Shane Yost, Joonho Lee, David Small,
  Daniel Levine, Susi Lehtola, Hugh Burton, Evgeny Epifanovsky
 -----------------------------------------------------------------------
 Exchange:     0.2000 Hartree-Fock + 0.0800 Slater + 0.7200 B88
 Correlation:  0.1900 VWN1RPA + 0.8100 LYP
 Using SG-1 standard quadrature grid
 using 4 threads for integral computing
 -------------------------------------------------------
 OpenMP Integral computing Module                
 Release: version 2.0, May 2017, Q-Chem Inc. Pleasanton 
 -------------------------------------------------------
 -------------------------------------------------------
 OpenMP BLAS3 based DFT computing Module                
 Release: version 1.0, May 2013, Q-Chem Inc. Pittsburgh 
 -------------------------------------------------------
 A restricted SCF calculation will be
 performed using DIIS
 SCF converges when DIIS error is below 1.0e-08
 ---------------------------------------
  Cycle       Energy         DIIS error
 ---------------------------------------
    1    -579.8192987315      4.59e-05  
    2    -579.8193031100      9.65e-06  
    3    -579.8193027344      1.84e-05  
    4    -579.8193032475      1.90e-06  
    5    -579.8193032513      9.47e-07  
    6    -579.8193032519      1.61e-07  
    7    -579.8193032520      4.33e-08  
    8    -579.8193032520      1.92e-08  
    9    -579.8193032520      1.47e-09  Convergence criterion met
 ---------------------------------------
 SCF time:   CPU 5.51s  wall 3.00s 
 SCF   energy in the final basis set =     -579.8193032520
 Total energy in the final basis set =     -579.8193032520

 --------------------------------------------------------------
             Orbital Energies (a.u.) and Symmetries
 --------------------------------------------------------------

 Alpha MOs, Restricted
 -- Occupied --                  
-77.123 -24.727 -24.695 -10.291  -6.616  -4.780  -4.775  -4.772
  1 A'    2 A'    3 A'    4 A'    5 A'    6 A'    1 A"    7 A'                 
 -1.265  -1.215  -0.757  -0.623  -0.558  -0.528  -0.499  -0.461
  8 A'    9 A'   10 A'   11 A'   12 A'   13 A'    2 A"    3 A"                 
 -0.456  -0.421  -0.332  -0.278
 14 A'   15 A'   16 A'    4 A"                                                 
 -- Virtual --                   
 -0.078  -0.057  -0.007   0.026   0.040   0.040   0.056   0.065
  5 A"   17 A'   18 A'   19 A'    6 A"   20 A'   21 A'   22 A'                 
  0.089   0.109   0.131   0.142   0.148   0.187   0.210   0.250
  7 A"   23 A'   24 A'   25 A'   26 A'   27 A'    8 A"   28 A'                 
  0.253   0.276   0.290   0.294   0.317   0.332   0.347   0.365
 29 A'    9 A"   30 A'   10 A"   31 A'   32 A'   33 A'   34 A'                 
  0.424   0.465   0.520   0.571   0.575   0.618   0.650   0.665
 35 A'   36 A'   11 A"   37 A'   38 A'   39 A'   12 A"   13 A"                 
  0.769   0.868   0.901   0.957   1.115   1.284   1.289   1.324
 40 A'   41 A'   42 A'   43 A'   14 A"   44 A'   15 A"   16 A"                 
  1.346   1.371   1.405   1.459   1.514   1.534   1.545   1.666
 45 A'   46 A'   47 A'   17 A"   48 A'   49 A'   18 A"   50 A'                 
  1.672   1.816   1.817   1.839   1.951   2.075   2.407   2.567
 51 A'   19 A"   52 A'   53 A'   54 A'   55 A'   56 A'   57 A'                 
  2.652   3.065   3.382   3.749   3.762   3.769   3.776   3.787
 20 A"   58 A'   59 A'   21 A"   22 A"   60 A'   61 A'   23 A"                 
  3.818   3.958   4.029   4.090   4.726   6.244   6.266   6.299
 62 A'   24 A"   63 A'   64 A'   65 A'   25 A"   26 A"   66 A'                 
  6.313   6.327   6.568   6.959  13.769  13.887  13.960  23.617
 67 A'   68 A'   69 A'   70 A'   27 A"   71 A'   72 A'   73 A'                 
 66.714  66.747 163.056
 74 A'   75 A'   76 A'                                                         

 Beta MOs, Restricted
 -- Occupied --                  
-77.123 -24.727 -24.695 -10.291  -6.616  -4.780  -4.775  -4.772
  1 A'    2 A'    3 A'    4 A'    5 A'    6 A'    1 A"    7 A'                 
 -1.265  -1.215  -0.757  -0.623  -0.558  -0.528  -0.499  -0.461
  8 A'    9 A'   10 A'   11 A'   12 A'   13 A'    2 A"    3 A"                 
 -0.456  -0.421  -0.332  -0.278
 14 A'   15 A'   16 A'    4 A"                                                 
 -- Virtual --                   
 -0.078  -0.057  -0.007   0.026   0.040   0.040   0.056   0.065
  5 A"   17 A'   18 A'   19 A'    6 A"   20 A'   21 A'   22 A'                 
  0.089   0.109   0.131   0.142   0.148   0.187   0.210   0.250
  7 A"   23 A'   24 A'   25 A'   26 A'   27 A'    8 A"   28 A'                 
  0.253   0.276   0.290   0.294   0.317   0.332   0.347   0.365
 29 A'    9 A"   30 A'   10 A"   31 A'   32 A'   33 A'   34 A'                 
  0.424   0.465   0.520   0.571   0.575   0.618   0.650   0.665
 35 A'   36 A'   11 A"   37 A'   38 A'   39 A'   12 A"   13 A"                 
  0.769   0.868   0.901   0.957   1.115   1.284   1.289   1.324
 40 A'   41 A'   42 A'   43 A'   14 A"   44 A'   15 A"   16 A"                 
  1.346   1.371   1.405   1.459   1.514   1.534   1.545   1.666
 45 A'   46 A'   47 A'   17 A"   48 A'   49 A'   18 A"   50 A'                 
  1.672   1.816   1.817   1.839   1.951   2.075   2.407   2.567
 51 A'   19 A"   52 A'   53 A'   54 A'   55 A'   56 A'   57 A'                 
  2.652   3.065   3.382   3.749   3.762   3.769   3.776   3.787
 20 A"   58 A'   59 A'   21 A"   22 A"   60 A'   61 A'   23 A"                 
  3.818   3.958   4.029   4.090   4.726   6.244   6.266   6.299
 62 A'   24 A"   63 A'   64 A'   65 A'   25 A"   26 A"   66 A'                 
  6.313   6.327   6.568   6.959  13.769  13.887  13.960  23.617
 67 A'   68 A'   69 A'   70 A'   27 A"   71 A'   72 A'   73 A'                 
 66.714  66.747 163.056
 74 A'   75 A'   76 A'                                                         
 --------------------------------------------------------------

          Ground-State Mulliken Net Atomic Charges

     Atom                 Charge (a.u.)
  ----------------------------------------
      1 C                    -0.242087
      2 P                     0.346008
      3 F                    -0.215346
      4 H                     0.182487
      5 F                    -0.071062
  ----------------------------------------
  Sum of atomic charges =     0.000000

 -----------------------------------------------------------------
                    Cartesian Multipole Moments
 -----------------------------------------------------------------
    Charge (ESU x 10^10)
                 0.0000
    Dipole Moment (Debye)
         X       0.5829      Y       2.2885      Z       0.0000
       Tot       2.3616
    Quadrupole Moments (Debye-Ang)
        XX     -29.4437     XY       1.3067     YY     -28.8180
        XZ      -0.0000     YZ       0.0000     ZZ     -29.1444
    Octopole Moments (Debye-Ang^2)
       XXX       5.1353    XXY      -1.8583    XYY       6.5052
       YYY     -16.9288    XXZ       0.0000    XYZ      -0.0000
       YYZ       0.0000    XZZ       1.0350    YZZ      -8.2718
       ZZZ       0.0000
    Hexadecapole Moments (Debye-Ang^3)
      XXXX    -236.7508   XXXY       9.2571   XXYY     -60.1224
      XYYY       9.0979   YYYY    -118.3593   XXXZ      -0.0000
      XXYZ       0.0000   XYYZ      -0.0000   YYYZ       0.0000
      XXZZ     -44.7802   XYZZ       1.1699   YYZZ     -27.9892
      XZZZ      -0.0000   YZZZ       0.0000   ZZZZ     -34.7336
 -----------------------------------------------------------------
 Calculating analytic gradient of the SCF energy
 Gradient of SCF Energy
            1           2           3           4           5
    1   0.0000745   0.0000557  -0.0001221  -0.0000078  -0.0000004
    2  -0.0002964   0.0001080   0.0000898   0.0000415   0.0000571
    3   0.0000000   0.0000000   0.0000000  -0.0000000  -0.0000000
 Max gradient component =       2.964E-04
 RMS gradient           =       9.528E-05
 Gradient time:  CPU 1.90 s  wall 0.74 s
 Geometry Optimization Parameters
   NAtoms,    NIC,     NZ,  NCons,   NDum,   NFix, NCnnct, MaxDiis
        5      20       5       0       0       0       0       0

 Cartesian Hessian Update
 Hessian Updated using BFGS Update


** GEOMETRY OPTIMIZATION IN DELOCALIZED INTERNAL COORDINATES **
   Searching for a Minimum

   Optimization Cycle:   8

                       Coordinates (Angstroms)
     ATOM                X               Y               Z
      1  C         0.9084281289    0.6100335073    0.0000000000
      2  P        -0.7611814024    0.7171753497    0.0000000000
      3  F        -1.2182624823   -0.8553692712    0.0000000000
      4  H         1.4988522694    1.5245783306    0.0000000000
      5  F         1.6522873950   -0.4999209152    0.0000000000
   Point Group: cs    Number of degrees of freedom:     7


   Energy is   -579.819303252

 Hessian Updated using BFGS Update

  7 Hessian modes will be used to form the next step
  Hessian Eigenvalues:
     0.122890    0.171613    0.254297    0.323868    0.377385    0.440022
     0.735548

 Minimum Search - Taking Simple RFO Step
 Searching for Lamda that Minimizes Along All modes
 Value Taken    Lamda =  -0.00000120
 Step Taken.  Stepsize is  0.003095

                             Maximum     Tolerance    Cnvgd?
         Gradient           0.000349      0.000300      NO
         Displacement       0.002587      0.001200      NO
         Energy change     -0.000003      0.000001      NO


 New Cartesian Coordinates Obtained by Inverse Iteration

 Displacement from previous Coordinates is:  0.006634
 ----------------------------------------------------------------
             Standard Nuclear Orientation (Angstroms)
    I     Atom           X                Y                Z
 ----------------------------------------------------------------
    1      C       0.9079458055     0.6108814534     0.0000000000
    2      P      -0.7616815783     0.7175123764     0.0000000000
    3      F      -1.2160612734    -0.8558639271     0.0000000000
    4      H       1.4998050627     1.5244048668     0.0000000000
    5      F       1.6501158920    -0.5004377681     0.0000000000
 ----------------------------------------------------------------
 Molecular Point Group                 Cs    NOp =  2
 Largest Abelian Subgroup              Cs    NOp =  2
 Nuclear Repulsion Energy =   155.7116329536 hartrees
 There are       20 alpha and       20 beta electrons
 Applying Cartesian multipole field
    Component          Value
    ---------          -----
     (2,0,0)        1.00000E-11
     (0,2,0)        2.00000E-11
     (0,0,2)       -3.00000E-11
 Nucleus-field energy     =     0.0000000034 hartrees
 Requested basis set is 6-311++G(d,p)
 There are 36 shells and 103 basis functions
 A cutoff of  1.0D-11 yielded    624 shell pairs
 There are      5270 function pairs (      5695 Cartesian)
 Smallest overlap matrix eigenvalue = 9.18E-04
 Guess MOs from SCF MO coefficient file

 -----------------------------------------------------------------------
  General SCF calculation program by
  Eric Jon Sundstrom, Paul Horn, Yuezhi Mao, Dmitri Zuev, Alec White,
  David Stuck, Shaama M.S., Shane Yost, Joonho Lee, David Small,
  Daniel Levine, Susi Lehtola, Hugh Burton, Evgeny Epifanovsky
 -----------------------------------------------------------------------
 Exchange:     0.2000 Hartree-Fock + 0.0800 Slater + 0.7200 B88
 Correlation:  0.1900 VWN1RPA + 0.8100 LYP
 Using SG-1 standard quadrature grid
 using 4 threads for integral computing
 -------------------------------------------------------
 OpenMP Integral computing Module                
 Release: version 2.0, May 2017, Q-Chem Inc. Pleasanton 
 -------------------------------------------------------
 -------------------------------------------------------
 OpenMP BLAS3 based DFT computing Module                
 Release: version 1.0, May 2013, Q-Chem Inc. Pittsburgh 
 -------------------------------------------------------
 A restricted SCF calculation will be
 performed using DIIS
 SCF converges when DIIS error is below 1.0e-08
 ---------------------------------------
  Cycle       Energy         DIIS error
 ---------------------------------------
    1    -579.8193012203      3.51e-05  
    2    -579.8193039204      6.57e-06  
    3    -579.8193037836      1.18e-05  
    4    -579.8193039842      1.58e-06  
    5    -579.8193039872      5.75e-07  
    6    -579.8193039875      1.85e-07  
    7    -579.8193039875      2.41e-08  
    8    -579.8193039875      1.26e-08  
    9    -579.8193039875      2.48e-09  Convergence criterion met
 ---------------------------------------
 SCF time:   CPU 5.45s  wall 2.00s 
 SCF   energy in the final basis set =     -579.8193039875
 Total energy in the final basis set =     -579.8193039875

 --------------------------------------------------------------
             Orbital Energies (a.u.) and Symmetries
 --------------------------------------------------------------

 Alpha MOs, Restricted
 -- Occupied --                  
-77.123 -24.727 -24.695 -10.291  -6.616  -4.780  -4.774  -4.772
  1 A'    2 A'    3 A'    4 A'    5 A'    6 A'    1 A"    7 A'                 
 -1.265  -1.215  -0.757  -0.623  -0.558  -0.528  -0.499  -0.461
  8 A'    9 A'   10 A'   11 A'   12 A'   13 A'    2 A"    3 A"                 
 -0.455  -0.421  -0.332  -0.278
 14 A'   15 A'   16 A'    4 A"                                                 
 -- Virtual --                   
 -0.078  -0.057  -0.007   0.026   0.040   0.040   0.056   0.065
  5 A"   17 A'   18 A'   19 A'    6 A"   20 A'   21 A'   22 A'                 
  0.089   0.109   0.131   0.142   0.148   0.187   0.210   0.250
  7 A"   23 A'   24 A'   25 A'   26 A'   27 A'    8 A"   28 A'                 
  0.253   0.276   0.290   0.294   0.317   0.332   0.347   0.365
 29 A'    9 A"   30 A'   10 A"   31 A'   32 A'   33 A'   34 A'                 
  0.425   0.465   0.520   0.571   0.575   0.618   0.650   0.665
 35 A'   36 A'   11 A"   37 A'   38 A'   39 A'   12 A"   13 A"                 
  0.769   0.868   0.901   0.957   1.116   1.283   1.289   1.324
 40 A'   41 A'   42 A'   43 A'   14 A"   44 A'   15 A"   16 A"                 
  1.347   1.371   1.405   1.459   1.514   1.534   1.545   1.666
 45 A'   46 A'   47 A'   17 A"   48 A'   49 A'   18 A"   50 A'                 
  1.672   1.816   1.817   1.838   1.952   2.076   2.407   2.567
 51 A'   19 A"   52 A'   53 A'   54 A'   55 A'   56 A'   57 A'                 
  2.652   3.065   3.383   3.749   3.762   3.769   3.776   3.787
 20 A"   58 A'   59 A'   21 A"   22 A"   60 A'   61 A'   23 A"                 
  3.819   3.958   4.029   4.090   4.726   6.244   6.266   6.299
 62 A'   24 A"   63 A'   64 A'   65 A'   25 A"   26 A"   66 A'                 
  6.314   6.327   6.568   6.959  13.769  13.887  13.960  23.617
 67 A'   68 A'   69 A'   70 A'   27 A"   71 A'   72 A'   73 A'                 
 66.714  66.747 163.056
 74 A'   75 A'   76 A'                                                         

 Beta MOs, Restricted
 -- Occupied --                  
-77.123 -24.727 -24.695 -10.291  -6.616  -4.780  -4.774  -4.772
  1 A'    2 A'    3 A'    4 A'    5 A'    6 A'    1 A"    7 A'                 
 -1.265  -1.215  -0.757  -0.623  -0.558  -0.528  -0.499  -0.461
  8 A'    9 A'   10 A'   11 A'   12 A'   13 A'    2 A"    3 A"                 
 -0.455  -0.421  -0.332  -0.278
 14 A'   15 A'   16 A'    4 A"                                                 
 -- Virtual --                   
 -0.078  -0.057  -0.007   0.026   0.040   0.040   0.056   0.065
  5 A"   17 A'   18 A'   19 A'    6 A"   20 A'   21 A'   22 A'                 
  0.089   0.109   0.131   0.142   0.148   0.187   0.210   0.250
  7 A"   23 A'   24 A'   25 A'   26 A'   27 A'    8 A"   28 A'                 
  0.253   0.276   0.290   0.294   0.317   0.332   0.347   0.365
 29 A'    9 A"   30 A'   10 A"   31 A'   32 A'   33 A'   34 A'                 
  0.425   0.465   0.520   0.571   0.575   0.618   0.650   0.665
 35 A'   36 A'   11 A"   37 A'   38 A'   39 A'   12 A"   13 A"                 
  0.769   0.868   0.901   0.957   1.116   1.283   1.289   1.324
 40 A'   41 A'   42 A'   43 A'   14 A"   44 A'   15 A"   16 A"                 
  1.347   1.371   1.405   1.459   1.514   1.534   1.545   1.666
 45 A'   46 A'   47 A'   17 A"   48 A'   49 A'   18 A"   50 A'                 
  1.672   1.816   1.817   1.838   1.952   2.076   2.407   2.567
 51 A'   19 A"   52 A'   53 A'   54 A'   55 A'   56 A'   57 A'                 
  2.652   3.065   3.383   3.749   3.762   3.769   3.776   3.787
 20 A"   58 A'   59 A'   21 A"   22 A"   60 A'   61 A'   23 A"                 
  3.819   3.958   4.029   4.090   4.726   6.244   6.266   6.299
 62 A'   24 A"   63 A'   64 A'   65 A'   25 A"   26 A"   66 A'                 
  6.314   6.327   6.568   6.959  13.769  13.887  13.960  23.617
 67 A'   68 A'   69 A'   70 A'   27 A"   71 A'   72 A'   73 A'                 
 66.714  66.747 163.056
 74 A'   75 A'   76 A'                                                         
 --------------------------------------------------------------

          Ground-State Mulliken Net Atomic Charges

     Atom                 Charge (a.u.)
  ----------------------------------------
      1 C                    -0.242018
      2 P                     0.345940
      3 F                    -0.215378
      4 H                     0.182626
      5 F                    -0.071171
  ----------------------------------------
  Sum of atomic charges =     0.000000

 -----------------------------------------------------------------
                    Cartesian Multipole Moments
 -----------------------------------------------------------------
    Charge (ESU x 10^10)
                 0.0000
    Dipole Moment (Debye)
         X       0.5816      Y       2.2926      Z      -0.0000
       Tot       2.3653
    Quadrupole Moments (Debye-Ang)
        XX     -29.4328     XY       1.3100     YY     -28.8158
        XZ      -0.0000     YZ      -0.0000     ZZ     -29.1443
    Octopole Moments (Debye-Ang^2)
       XXX       5.1655    XXY      -1.8668    XYY       6.5112
       YYY     -16.9253    XXZ       0.0000    XYZ      -0.0000
       YYZ      -0.0000    XZZ       1.0433    YZZ      -8.2748
       ZZZ      -0.0000
    Hexadecapole Moments (Debye-Ang^3)
      XXXX    -236.3738   XXXY       9.3137   XXYY     -60.0788
      XYYY       9.1222   YYYY    -118.4353   XXXZ      -0.0000
      XXYZ      -0.0000   XYYZ       0.0000   YYYZ      -0.0000
      XXZZ     -44.7282   XYZZ       1.1806   YYZZ     -28.0068
      XZZZ      -0.0000   YZZZ      -0.0000   ZZZZ     -34.7329
 -----------------------------------------------------------------
 Calculating analytic gradient of the SCF energy
 Gradient of SCF Energy
            1           2           3           4           5
    1  -0.0000040   0.0000530  -0.0000366   0.0000047  -0.0000171
    2  -0.0001453   0.0001330   0.0000626   0.0000124  -0.0000627
    3  -0.0000000   0.0000000  -0.0000000   0.0000000  -0.0000000
 Max gradient component =       1.453E-04
 RMS gradient           =       5.846E-05
 Gradient time:  CPU 1.89 s  wall 0.71 s
 Geometry Optimization Parameters
   NAtoms,    NIC,     NZ,  NCons,   NDum,   NFix, NCnnct, MaxDiis
        5      20       5       0       0       0       0       0

 Cartesian Hessian Update
 Hessian Updated using BFGS Update


** GEOMETRY OPTIMIZATION IN DELOCALIZED INTERNAL COORDINATES **
   Searching for a Minimum

   Optimization Cycle:   9

                       Coordinates (Angstroms)
     ATOM                X               Y               Z
      1  C         0.9079458055    0.6108814534    0.0000000000
      2  P        -0.7616815783    0.7175123764    0.0000000000
      3  F        -1.2160612734   -0.8558639271    0.0000000000
      4  H         1.4998050627    1.5244048668    0.0000000000
      5  F         1.6501158920   -0.5004377681    0.0000000000
   Point Group: cs    Number of degrees of freedom:     7


   Energy is   -579.819303987

 Hessian Updated using BFGS Update

  7 Hessian modes will be used to form the next step
  Hessian Eigenvalues:
     0.083597    0.176211    0.258553    0.322979    0.390322    0.464306
     0.737939

 Minimum Search - Taking Simple RFO Step
 Searching for Lamda that Minimizes Along All modes
 Value Taken    Lamda =   0.00000000
 Step Taken.  Stepsize is  0.001375

                             Maximum     Tolerance    Cnvgd?
         Gradient           0.000126      0.000300     YES
         Displacement       0.000920      0.001200     YES
         Energy change     -0.000001      0.000001     YES


                       Distance Matrix (Angstroms)
             C (  1)   P (  2)   F (  3)   H (  4)
   P (  2)  1.673029
   F (  3)  2.581230  1.637673
   H (  4)  1.088495  2.401124  3.611317
   F (  5)  1.336356  2.701883  2.888131  2.030414

 Final energy is   -579.81930398748443     


 ******************************
 **  OPTIMIZATION CONVERGED  **
 ******************************

                       Coordinates (Angstroms)
     ATOM                X               Y               Z
      1  C         0.9079458055    0.6108814534    0.0000000000
      2  P        -0.7616815783    0.7175123764    0.0000000000
      3  F        -1.2160612734   -0.8558639271    0.0000000000
      4  H         1.4998050627    1.5244048668    0.0000000000
      5  F         1.6501158920   -0.5004377681    0.0000000000

Z-matrix Print:
$molecule
0 1
P 
F  1 1.637673
C  1 1.673029 2 102.454097
H  3 1.088495 1 119.284409 2 -180.000000 0
F  3 1.336356 1 127.390346 2 -0.000000 0
$end


 --------------------------------------------------------------
             Orbital Energies (a.u.) and Symmetries
 --------------------------------------------------------------

 Alpha MOs, Restricted
 -- Occupied --                  
-77.123 -24.727 -24.695 -10.291  -6.616  -4.780  -4.774  -4.772
  1 A'    2 A'    3 A'    4 A'    5 A'    6 A'    1 A"    7 A'                 
 -1.265  -1.215  -0.757  -0.623  -0.558  -0.528  -0.499  -0.461
  8 A'    9 A'   10 A'   11 A'   12 A'   13 A'    2 A"    3 A"                 
 -0.455  -0.421  -0.332  -0.278
 14 A'   15 A'   16 A'    4 A"                                                 
 -- Virtual --                   
 -0.078  -0.057  -0.007   0.026   0.040   0.040   0.056   0.065
  5 A"   17 A'   18 A'   19 A'    6 A"   20 A'   21 A'   22 A'                 
  0.089   0.109   0.131   0.142   0.148   0.187   0.210   0.250
  7 A"   23 A'   24 A'   25 A'   26 A'   27 A'    8 A"   28 A'                 
  0.253   0.276   0.290   0.294   0.317   0.332   0.347   0.365
 29 A'    9 A"   30 A'   10 A"   31 A'   32 A'   33 A'   34 A'                 
  0.425   0.465   0.520   0.571   0.575   0.618   0.650   0.665
 35 A'   36 A'   11 A"   37 A'   38 A'   39 A'   12 A"   13 A"                 
  0.769   0.868   0.901   0.957   1.116   1.283   1.289   1.324
 40 A'   41 A'   42 A'   43 A'   14 A"   44 A'   15 A"   16 A"                 
  1.347   1.371   1.405   1.459   1.514   1.534   1.545   1.666
 45 A'   46 A'   47 A'   17 A"   48 A'   49 A'   18 A"   50 A'                 
  1.672   1.816   1.817   1.838   1.952   2.076   2.407   2.567
 51 A'   19 A"   52 A'   53 A'   54 A'   55 A'   56 A'   57 A'                 
  2.652   3.065   3.383   3.749   3.762   3.769   3.776   3.787
 20 A"   58 A'   59 A'   21 A"   22 A"   60 A'   61 A'   23 A"                 
  3.819   3.958   4.029   4.090   4.726   6.244   6.266   6.299
 62 A'   24 A"   63 A'   64 A'   65 A'   25 A"   26 A"   66 A'                 
  6.314   6.327   6.568   6.959  13.769  13.887  13.960  23.617
 67 A'   68 A'   69 A'   70 A'   27 A"   71 A'   72 A'   73 A'                 
 66.714  66.747 163.056
 74 A'   75 A'   76 A'                                                         

 Beta MOs, Restricted
 -- Occupied --                  
-77.123 -24.727 -24.695 -10.291  -6.616  -4.780  -4.774  -4.772
  1 A'    2 A'    3 A'    4 A'    5 A'    6 A'    1 A"    7 A'                 
 -1.265  -1.215  -0.757  -0.623  -0.558  -0.528  -0.499  -0.461
  8 A'    9 A'   10 A'   11 A'   12 A'   13 A'    2 A"    3 A"                 
 -0.455  -0.421  -0.332  -0.278
 14 A'   15 A'   16 A'    4 A"                                                 
 -- Virtual --                   
 -0.078  -0.057  -0.007   0.026   0.040   0.040   0.056   0.065
  5 A"   17 A'   18 A'   19 A'    6 A"   20 A'   21 A'   22 A'                 
  0.089   0.109   0.131   0.142   0.148   0.187   0.210   0.250
  7 A"   23 A'   24 A'   25 A'   26 A'   27 A'    8 A"   28 A'                 
  0.253   0.276   0.290   0.294   0.317   0.332   0.347   0.365
 29 A'    9 A"   30 A'   10 A"   31 A'   32 A'   33 A'   34 A'                 
  0.425   0.465   0.520   0.571   0.575   0.618   0.650   0.665
 35 A'   36 A'   11 A"   37 A'   38 A'   39 A'   12 A"   13 A"                 
  0.769   0.868   0.901   0.957   1.116   1.283   1.289   1.324
 40 A'   41 A'   42 A'   43 A'   14 A"   44 A'   15 A"   16 A"                 
  1.347   1.371   1.405   1.459   1.514   1.534   1.545   1.666
 45 A'   46 A'   47 A'   17 A"   48 A'   49 A'   18 A"   50 A'                 
  1.672   1.816   1.817   1.838   1.952   2.076   2.407   2.567
 51 A'   19 A"   52 A'   53 A'   54 A'   55 A'   56 A'   57 A'                 
  2.652   3.065   3.383   3.749   3.762   3.769   3.776   3.787
 20 A"   58 A'   59 A'   21 A"   22 A"   60 A'   61 A'   23 A"                 
  3.819   3.958   4.029   4.090   4.726   6.244   6.266   6.299
 62 A'   24 A"   63 A'   64 A'   65 A'   25 A"   26 A"   66 A'                 
  6.314   6.327   6.568   6.959  13.769  13.887  13.960  23.617
 67 A'   68 A'   69 A'   70 A'   27 A"   71 A'   72 A'   73 A'                 
 66.714  66.747 163.056
 74 A'   75 A'   76 A'                                                         
 --------------------------------------------------------------

          Ground-State Mulliken Net Atomic Charges

     Atom                 Charge (a.u.)
  ----------------------------------------
      1 C                    -0.242018
      2 P                     0.345940
      3 F                    -0.215378
      4 H                     0.182626
      5 F                    -0.071171
  ----------------------------------------
  Sum of atomic charges =     0.000000

 -----------------------------------------------------------------
                    Cartesian Multipole Moments
 -----------------------------------------------------------------
    Charge (ESU x 10^10)
                 0.0000
    Dipole Moment (Debye)
         X       0.5816      Y       2.2926      Z      -0.0000
       Tot       2.3653
    Quadrupole Moments (Debye-Ang)
        XX     -29.4328     XY       1.3100     YY     -28.8158
        XZ      -0.0000     YZ      -0.0000     ZZ     -29.1443
    Octopole Moments (Debye-Ang^2)
       XXX       5.1655    XXY      -1.8668    XYY       6.5112
       YYY     -16.9253    XXZ       0.0000    XYZ      -0.0000
       YYZ      -0.0000    XZZ       1.0433    YZZ      -8.2748
       ZZZ      -0.0000
    Hexadecapole Moments (Debye-Ang^3)
      XXXX    -236.3738   XXXY       9.3137   XXYY     -60.0788
      XYYY       9.1222   YYYY    -118.4353   XXXZ      -0.0000
      XXYZ      -0.0000   XYYZ       0.0000   YYYZ      -0.0000
      XXZZ     -44.7282   XYZZ       1.1806   YYZZ     -28.0068
      XZZZ      -0.0000   YZZZ      -0.0000   ZZZZ     -34.7329
 -----------------------------------------------------------------
Archival summary:
1\1\TWL02\OPT\ProcedureUnspecified\BasisUnspecified\1211\taweetha\MonNov2614:36:472018MonNov2614:36:472018\0\\#,OPT,ProcedureUnspecified,BasisUnspecified,\\0,1\P\F,1,1.63767\C,1,1.67303,2,102.454\H,3,1.0885,1,119.284,2,-180,0\F,3,1.33636,1,127.39,2,-0,0\\\@

 Total job time:  30.64s(wall), 75.37s(cpu) 
 Mon Nov 26 14:36:47 2018

        *************************************************************
        *                                                           *
        *  Thank you very much for using Q-Chem.  Have a nice day.  *
        *                                                           *
        *************************************************************


 
User input: 2 of 2 
 
Q-Chem Developer Version!
                  Welcome to Q-Chem
     A Quantum Leap Into The Future Of Chemistry


 Q-Chem 5.1, Q-Chem, Inc., Pleasanton, CA (2018)

 Yihan Shao,  Zhengting Gan,  E. Epifanovsky,  A. T. B. Gilbert,  M. Wormit,  
 J. Kussmann,  A. W. Lange,  A. Behn,  Jia Deng,  Xintian Feng,  D. Ghosh,  
 M. Goldey,  P. R. Horn,  L. D. Jacobson,  I. Kaliman,  T. Kus,  A. Landau,  
 Jie Liu,  E. I. Proynov,  R. M. Richard,  R. P. Steele,  E. J. Sundstrom,  
 H. L. Woodcock III,  P. M. Zimmerman,  D. Zuev,  B. Albrecht,  E. Alguire,  
 S. A. Baeppler,  D. Barton,  Z. Benda,  Y. A. Bernard,  E. J. Berquist,  
 K. B. Bravaya,  H. Burton,  D. Casanova,  Chun-Min Chang,  Yunqing Chen,  
 A. Chien,  K. D. Closser,  M. P. Coons,  S. Coriani,  S. Dasgupta,  
 A. L. Dempwolff,  M. Diedenhofen,  Hainam Do,  R. G. Edgar,  Po-Tung Fang,  
 S. Faraji,  S. Fatehi,  Qingguo Feng,  K. D. Fenk,  J. Fosso-Tande,  
 Qinghui Ge,  A. Ghysels,  G. Gidofalvi,  J. Gomes,  J. Gonthier,  A. Gunina,  
 D. Hait,  M. W. D. Hanson-Heine,  P. H. P. Harbach,  A. W. Hauser,  
 J. E. Herr,  E. G. Hohenstein,  Z. C. Holden,  Kerwin Hui,  B. C. Huynh,  
 T.-C. Jagau,  Hyunjun Ji,  B. Kaduk,  K. Khistyaev,  Jaehoon Kim,  
 P. Klunzinger,  K. Koh,  D. Kosenkov,  L. Koulias,  T. Kowalczyk,  
 C. M. Krauter,  A. Kunitsa,  Ka Un Lao,  A. Laurent,  K. V. Lawler,  
 Joonho Lee,  D. Lefrancois,  S. Lehtola,  D. S. Levine,  Yi-Pei Li,  
 You-Sheng Lin,  Fenglai Liu,  E. Livshits,  A. Luenser,  P. Manohar,  
 E. Mansoor,  S. F. Manzer,  Shan-Ping Mao,  Yuezhi Mao,  N. Mardirossian,  
 A. V. Marenich,  T. Markovich,  L. A. Martinez-Martinez,  S. A. Maurer,  
 N. J. Mayhall,  S. C. McKenzie,  J.-M. Mewes,  A. F. Morrison,  
 J. W. Mullinax,  K. Nanda,  T. S. Nguyen-Beck,  R. Olivares-Amaya,  
 J. A. Parkhill,  T. M. Perrine,  F. Plasser,  P. Pokhilko,  S. Prager,  
 A. Prociuk,  E. Ramos,  D. R. Rehn,  F. Rob,  M. Schneider,  N. Sergueev,  
 S. M. Sharada,  S. Sharma,  D. W. Small,  T. Stauch,  T. Stein,  
 Yu-Chuan Su,  A. J. W. Thom,  A. Tkatchenko,  T. Tsuchimochi,  N. M. Tubman,  
 L. Vogt,  M. L. Vidal,  O. Vydrov,  M. A. Watson,  J. Wenzel,  
 M. de Wergifosse,  T. A. Wesolowski,  A. White,  J. Witte,  A. Yamada,  
 Jun Yang,  K. Yao,  S. Yeganeh,  S. R. Yost,  Zhi-Qiang You,  A. Zech,  
 Igor Ying Zhang,  Xing Zhang,  Yan Zhao,  Ying Zhu,  B. R. Brooks,  
 G. K. L. Chan,  C. J. Cramer,  M. S. Gordon,  W. J. Hehre,  A. Klamt,  
 M. W. Schmidt,  C. D. Sherrill,  D. G. Truhlar,  A. Aspuru-Guzik,  R. Baer,  
 A. T. Bell,  N. A. Besley,  Jeng-Da Chai,  A. E. DePrince, III,  
 R. A. DiStasio Jr.,  A. Dreuw,  B. D. Dunietz,  T. R. Furlani,  
 Chao-Ping Hsu,  Yousung Jung,  Jing Kong,  D. S. Lambrecht,  WanZhen Liang,  
 C. Ochsenfeld,  V. A. Rassolov,  L. V. Slipchenko,  J. E. Subotnik,  
 T. Van Voorhis,  J. M. Herbert,  A. I. Krylov,  P. M. W. Gill,  M. Head-Gordon

 Contributors to earlier versions of Q-Chem not listed above: 
 R. D. Adamson,  B. Austin,  J. Baker,  G. J. O. Beran,  K. Brandhorst,  
 S. T. Brown,  E. F. C. Byrd,  A. K. Chakraborty,  C.-L. Cheng,  
 Siu Hung Chien,  D. M. Chipman,  D. L. Crittenden,  H. Dachsel,  
 R. J. Doerksen,  A. D. Dutoi,  L. Fusti-Molnar,  W. A. Goddard III,  
 A. Golubeva-Zadorozhnaya,  S. R. Gwaltney,  G. Hawkins,  A. Heyden,  
 S. Hirata,  G. Kedziora,  F. J. Keil,  C. Kelley,  Jihan Kim,  R. A. King,  
 R. Z. Khaliullin,  P. P. Korambath,  W. Kurlancheek,  A. M. Lee,  M. S. Lee,  
 S. V. Levchenko,  Ching Yeh Lin,  D. Liotard,  R. C. Lochan,  I. Lotan,  
 P. E. Maslen,  N. Nair,  D. P. O'Neill,  D. Neuhauser,  E. Neuscamman,  
 C. M. Oana,  R. Olson,  B. Peters,  R. Peverati,  P. A. Pieniazek,  
 Y. M. Rhee,  J. Ritchie,  M. A. Rohrdanz,  E. Rosta,  N. J. Russ,  
 H. F. Schaefer III,  N. E. Schultz,  N. Shenvi,  A. C. Simmonett,  A. Sodt,  
 D. Stuck,  K. S. Thanthiriwatte,  V. Vanovschi,  Tao Wang,  A. Warshel,  
 C. F. Williams,  Q. Wu,  X. Xu,  W. Zhang

 Please cite Q-Chem as follows:
 Y. Shao et al., Mol. Phys. 113, 184-215 (2015)
 DOI: 10.1080/00268976.2014.952696

 Q-Chem 5.1.2 for Intel X86 EM64T Linux

 Parts of Q-Chem use Armadillo 8.300.2 (Tropical Shenanigans).
 http://arma.sourceforge.net/

 Q-Chem begins on Mon Nov 26 14:36:47 2018  

Host: 
0

     Scratch files written to /scratch/taweetham/qchem48338//
The previous job contains 0 fragments, simply inherited here
Input Ideriv = 2
Curr. Ideriv = -1
Max.  Ideriv = 2

Checking the input file for inconsistencies... 	...done.

--------------------------------------------------------------
User input:
--------------------------------------------------------------

$molecule
read
$end

$rem
   job_type 	frequency
   basis 	6-311++g**
   method	b3lyp	
$end


--------------------------------------------------------------
 ----------------------------------------------------------------
             Standard Nuclear Orientation (Angstroms)
    I     Atom           X                Y                Z
 ----------------------------------------------------------------
    1      C       0.9127332606     0.5338144860    -0.0000000000
    2      P      -0.7585478686     0.6102680112     0.0000000000
    3      F      -1.1844320962    -0.9710594453     0.0000000000
    4      H       1.4879941417     1.4578801361    -0.0000000000
    5      F       1.6748570211    -0.5639169125    -0.0000000000
 ----------------------------------------------------------------
 Molecular Point Group                 Cs    NOp =  2
 Largest Abelian Subgroup              Cs    NOp =  2
 Nuclear Repulsion Energy =   155.7116329536 hartrees
 There are       20 alpha and       20 beta electrons
 Requested basis set is 6-311++G(d,p)
 There are 36 shells and 103 basis functions

 Total QAlloc Memory Limit   2000 MB
 Mega-Array Size       188 MB
 MEM_STATIC part       192 MB

                       Distance Matrix (Angstroms)
             C (  1)   P (  2)   F (  3)   H (  4)
   P (  2)  1.673029
   F (  3)  2.581230  1.637673
   H (  4)  1.088495  2.401124  3.611317
   F (  5)  1.336356  2.701883  2.888131  2.030414

 A cutoff of  1.0D-11 yielded    624 shell pairs
 There are      5270 function pairs (      5695 Cartesian)

 -------------------------------------------------------
 OpenMP Integral Computing Module                       
 Release: version 1.0, May 2013, Q-Chem Inc. Pittsburgh 
 -------------------------------------------------------
 Integral Job Info:
 Integral job number is                      11
 Integral operator is                         1
 short-range coefficients                     0
 long-range coefficients              100000000
 Omega coefficients                           0
 if combine SR and LR in K                    0
 Integral screening is                        0
 Integral computing path is                   2
 max size of driver memory is            800000
 size of driver memory is                593474
 size of scratch memory is              4204008
 max col of scratch BK array               1296
 max len of scratch array in speh3          155
 max len of scratch index in speh4           18
 max int batch size is                      520
 min int batch size is                       52
 fixed nKL is                                52
 max L of basis functions is                  2
 order of int derivative is                   0
 number of shells is                         36
 number of basis is                         107
 number of cartesian basis is               107
 number of contracted shell pairs           624
 number of primitive shell pairs           1800
 maxK2 (contraction) of shell pair           36
 max number of K2 of shell pair               1
 max number of CS2 of shell pair             71
 max number of PS2 of shell pair            222
 mem total for path MDJ                  513786
 -------------------------------------------------------
 Smallest overlap matrix eigenvalue = 9.18E-04
 Guess from superposition of atomic densities
 Warning:  Energy on first SCF cycle will be non-variational
 SAD guess density has 40.000000 electrons

 -----------------------------------------------------------------------
  General SCF calculation program by
  Eric Jon Sundstrom, Paul Horn, Yuezhi Mao, Dmitri Zuev, Alec White,
  David Stuck, Shaama M.S., Shane Yost, Joonho Lee, David Small,
  Daniel Levine, Susi Lehtola, Hugh Burton, Evgeny Epifanovsky
 -----------------------------------------------------------------------
 Exchange:     0.2000 Hartree-Fock + 0.0800 Slater + 0.7200 B88
 Correlation:  0.1900 VWN1RPA + 0.8100 LYP
 Using SG-1 standard quadrature grid
 using 4 threads for integral computing
 -------------------------------------------------------
 OpenMP Integral computing Module                
 Release: version 2.0, May 2017, Q-Chem Inc. Pleasanton 
 -------------------------------------------------------
 -------------------------------------------------------
 OpenMP BLAS3 based DFT computing Module                
 Release: version 1.0, May 2013, Q-Chem Inc. Pittsburgh 
 -------------------------------------------------------
 A restricted SCF calculation will be
 performed using DIIS
 SCF converges when DIIS error is below 1.0e-08
 ---------------------------------------
  Cycle       Energy         DIIS error
 ---------------------------------------
    1    -580.2432358060      5.18e-02  
    2    -579.7724399647      6.88e-03  
    3    -579.6741870633      1.18e-02  
    4    -579.8178857327      1.09e-03  
    5    -579.8187796253      6.94e-04  
    6    -579.8192910610      1.56e-04  
    7    -579.8193141184      6.97e-05  
    8    -579.8193198815      1.09e-05  
    9    -579.8193200045      9.84e-07  
   10    -579.8193200059      2.47e-07  
   11    -579.8193200060      6.16e-08  
   12    -579.8193200060      7.95e-09  Convergence criterion met
 ---------------------------------------
 SCF time:   CPU 7.28s  wall 3.00s 
 SCF   energy in the final basis set =     -579.8193200060
 Total energy in the final basis set =     -579.8193200060

 --------------------------------------------------------------
             Orbital Energies (a.u.) and Symmetries
 --------------------------------------------------------------

 Alpha MOs, Restricted
 -- Occupied --                  
-77.123 -24.727 -24.695 -10.291  -6.616  -4.780  -4.774  -4.772
  1 A'    2 A'    3 A'    4 A'    5 A'    6 A'    1 A"    7 A'                 
 -1.265  -1.215  -0.757  -0.623  -0.558  -0.528  -0.499  -0.461
  8 A'    9 A'   10 A'   11 A'   12 A'   13 A'    2 A"    3 A"                 
 -0.455  -0.421  -0.332  -0.278
 14 A'   15 A'   16 A'    4 A"                                                 
 -- Virtual --                   
 -0.078  -0.057  -0.007   0.026   0.040   0.040   0.056   0.065
  5 A"   17 A'   18 A'   19 A'    6 A"   20 A'   21 A'   22 A'                 
  0.089   0.109   0.131   0.142   0.148   0.187   0.210   0.250
  7 A"   23 A'   24 A'   25 A'   26 A'   27 A'    8 A"   28 A'                 
  0.253   0.276   0.290   0.294   0.317   0.332   0.347   0.365
 29 A'    9 A"   30 A'   10 A"   31 A'   32 A'   33 A'   34 A'                 
  0.425   0.465   0.520   0.571   0.575   0.618   0.650   0.665
 35 A'   36 A'   11 A"   37 A'   38 A'   39 A'   12 A"   13 A"                 
  0.769   0.868   0.901   0.957   1.116   1.283   1.289   1.324
 40 A'   41 A'   42 A'   43 A'   14 A"   44 A'   15 A"   16 A"                 
  1.347   1.371   1.405   1.459   1.514   1.534   1.545   1.666
 45 A'   46 A'   47 A'   17 A"   48 A'   49 A'   18 A"   50 A'                 
  1.672   1.816   1.817   1.838   1.952   2.076   2.407   2.567
 51 A'   19 A"   52 A'   53 A'   54 A'   55 A'   56 A'   57 A'                 
  2.652   3.065   3.383   3.749   3.762   3.769   3.776   3.787
 20 A"   58 A'   59 A'   21 A"   22 A"   60 A'   61 A'   23 A"                 
  3.819   3.958   4.029   4.090   4.726   6.244   6.266   6.299
 62 A'   24 A"   63 A'   64 A'   65 A'   25 A"   26 A"   66 A'                 
  6.314   6.327   6.568   6.959  13.769  13.887  13.960  23.617
 67 A'   68 A'   69 A'   70 A'   27 A"   71 A'   72 A'   73 A'                 
 66.714  66.747 163.056
 74 A'   75 A'   76 A'                                                         

 Beta MOs, Restricted
 -- Occupied --                  
-77.123 -24.727 -24.695 -10.291  -6.616  -4.780  -4.774  -4.772
  1 A'    2 A'    3 A'    4 A'    5 A'    6 A'    1 A"    7 A'                 
 -1.265  -1.215  -0.757  -0.623  -0.558  -0.528  -0.499  -0.461
  8 A'    9 A'   10 A'   11 A'   12 A'   13 A'    2 A"    3 A"                 
 -0.455  -0.421  -0.332  -0.278
 14 A'   15 A'   16 A'    4 A"                                                 
 -- Virtual --                   
 -0.078  -0.057  -0.007   0.026   0.040   0.040   0.056   0.065
  5 A"   17 A'   18 A'   19 A'    6 A"   20 A'   21 A'   22 A'                 
  0.089   0.109   0.131   0.142   0.148   0.187   0.210   0.250
  7 A"   23 A'   24 A'   25 A'   26 A'   27 A'    8 A"   28 A'                 
  0.253   0.276   0.290   0.294   0.317   0.332   0.347   0.365
 29 A'    9 A"   30 A'   10 A"   31 A'   32 A'   33 A'   34 A'                 
  0.425   0.465   0.520   0.571   0.575   0.618   0.650   0.665
 35 A'   36 A'   11 A"   37 A'   38 A'   39 A'   12 A"   13 A"                 
  0.769   0.868   0.901   0.957   1.116   1.283   1.289   1.324
 40 A'   41 A'   42 A'   43 A'   14 A"   44 A'   15 A"   16 A"                 
  1.347   1.371   1.405   1.459   1.514   1.534   1.545   1.666
 45 A'   46 A'   47 A'   17 A"   48 A'   49 A'   18 A"   50 A'                 
  1.672   1.816   1.817   1.838   1.952   2.076   2.407   2.567
 51 A'   19 A"   52 A'   53 A'   54 A'   55 A'   56 A'   57 A'                 
  2.652   3.065   3.383   3.749   3.762   3.769   3.776   3.787
 20 A"   58 A'   59 A'   21 A"   22 A"   60 A'   61 A'   23 A"                 
  3.819   3.958   4.029   4.090   4.726   6.244   6.266   6.299
 62 A'   24 A"   63 A'   64 A'   65 A'   25 A"   26 A"   66 A'                 
  6.314   6.327   6.568   6.959  13.769  13.887  13.960  23.617
 67 A'   68 A'   69 A'   70 A'   27 A"   71 A'   72 A'   73 A'                 
 66.714  66.747 163.056
 74 A'   75 A'   76 A'                                                         
 --------------------------------------------------------------

          Ground-State Mulliken Net Atomic Charges

     Atom                 Charge (a.u.)
  ----------------------------------------
      1 C                    -0.242147
      2 P                     0.346106
      3 F                    -0.215423
      4 H                     0.182611
      5 F                    -0.071148
  ----------------------------------------
  Sum of atomic charges =     0.000000

 -----------------------------------------------------------------
                    Cartesian Multipole Moments
 -----------------------------------------------------------------
    Charge (ESU x 10^10)
                 0.0000
    Dipole Moment (Debye)
         X       0.5401      Y       2.3027      Z       0.0000
       Tot       2.3652
    Quadrupole Moments (Debye-Ang)
        XX     -29.4626     XY       1.2843     YY     -29.1990
        XZ      -0.0000     YZ      -0.0000     ZZ     -29.1443
    Octopole Moments (Debye-Ang^2)
       XXX       3.8587    XXY       0.7808    XYY       6.0400
       YYY      -8.4483    XXZ       0.0000    XYZ       0.0000
       YYZ      -0.0000    XZZ       0.7271    YZZ      -5.5335
       ZZZ       0.0000
    Hexadecapole Moments (Debye-Ang^3)
      XXXX    -236.7186   XXXY       7.8379   XXYY     -59.7515
      XYYY       6.0105   YYYY    -113.1443   XXXZ      -0.0000
      XXYZ       0.0000   XYYZ       0.0000   YYYZ      -0.0000
      XXZZ     -44.7348   XYZZ       0.6782   YYZZ     -26.6826
      XZZZ       0.0000   YZZZ      -0.0000   ZZZZ     -34.7330
 -----------------------------------------------------------------
 Calculating MO derivatives via CPSCF
 D1JvT checksum  = 93240 7444.3844747280
 D1KAT checksum  = 187860 661.7912781480
   1         3          15      0.167087    0.063670
   2         3          15      0.019329    0.006859
   3         3          15      0.001653    0.000570
   4         3          15      0.000128    0.000046
   5        16           2      0.000005    0.000003
   6        18           0      0.000000    0.000000    Roots Converged
 Time for AOints: 1.6 s (CPU) 0.6 s (wall)
 ------------------------------------------------------------------------------
                     AOints        : Timing summary (seconds)
 ------------------------------------------------------------------------------
     job step          cpu (% of tot)      sys (% of tot)     wall (% of tot)
 ------------------------------------------------------------------------------
  cpscf_lag         0.1046E+02 (29.1)   0.3000E-05 (33.3)   0.4042E+01 (28.8)
  iterzp            0.2391E+02 (66.4)   0.6000E-05 (66.7)   0.9358E+01 (66.8)
  make_fx           0.0000E+00 ( 0.0)   0.0000E+00 ( 0.0)   0.0000E+00 ( 0.0)
  AOints            0.1586E+01 ( 4.4)   0.0000E+00 ( 0.0)   0.5796E+00 ( 4.1)
 ------------------------------------------------------------------------------
   Grand Totals     0.3599E+02          0.9000E-05          0.1402E+02
 ------------------------------------------------------------------------------
 Calculating analytic Hessian of the SCF energy
 Polarizability Matrix (a.u.)
            1           2           3
    1 -50.6516289   0.0741438  -0.0000000
    2   0.0741438 -32.8829116  -0.0000000
    3  -0.0000000  -0.0000000 -27.9550860

 Direct stationary perturbation theory relativistic correction:

 rels  =       0.560259340423
 relv  =      -2.095715121006
 rel2e =       0.542491814957
 E_rel =      -0.992963965625

 Hessian of the SCF Energy
            1           2           3           4           5           6
    1   0.6315975   0.0073246  -0.0000000  -0.3165399  -0.0031034  -0.0000000
    2   0.0073246   0.5441811   0.0000000   0.0432200  -0.0359941  -0.0000000
    3  -0.0000000   0.0000000   0.0863537  -0.0000000  -0.0000000  -0.0298695
    4  -0.3165399   0.0432200  -0.0000000   0.3897023   0.0117638   0.0000000
    5  -0.0031034  -0.0359941  -0.0000000   0.0117638   0.3000862   0.0000000
    6  -0.0000000  -0.0000000  -0.0298695   0.0000000   0.0000000   0.0245956
    7  -0.0118183  -0.0427063   0.0000000  -0.0439256  -0.0313669  -0.0000000
    8   0.0024366  -0.0241086   0.0000000  -0.0679514  -0.2414233  -0.0000000
    9  -0.0000000   0.0000000   0.0038785  -0.0000000  -0.0000000  -0.0127379
   10  -0.1525973  -0.1436637   0.0000000   0.0030474  -0.0177558   0.0000000
   11  -0.1269396  -0.2361355  -0.0000000  -0.0043360   0.0018528   0.0000000
   12   0.0000000   0.0000000  -0.0295386  -0.0000000  -0.0000000  -0.0012659
   13  -0.1506420   0.1358253   0.0000000  -0.0322843   0.0404623   0.0000000
   14   0.1202818  -0.2479429  -0.0000000   0.0173036  -0.0245216  -0.0000000
   15   0.0000000  -0.0000000  -0.0308241   0.0000000   0.0000000   0.0192777
            7           8           9          10          11          12
    1  -0.0118183   0.0024366  -0.0000000  -0.1525973  -0.1269396   0.0000000
    2  -0.0427063  -0.0241086   0.0000000  -0.1436637  -0.2361355   0.0000000
    3   0.0000000   0.0000000   0.0038785   0.0000000  -0.0000000  -0.0295386
    4  -0.0439256  -0.0679514  -0.0000000   0.0030474  -0.0043360  -0.0000000
    5  -0.0313669  -0.2414233  -0.0000000  -0.0177558   0.0018528  -0.0000000
    6  -0.0000000  -0.0000000  -0.0127379   0.0000000   0.0000000  -0.0012659
    7   0.0538653   0.0720097   0.0000000  -0.0058428   0.0032366  -0.0000000
    8   0.0720097   0.2488593   0.0000000   0.0003596   0.0017607  -0.0000000
    9   0.0000000   0.0000000   0.0092423   0.0000000  -0.0000000   0.0077885
   10  -0.0058428   0.0003596   0.0000000   0.1427731   0.1316709  -0.0000000
   11   0.0032366   0.0017607  -0.0000000   0.1316709   0.2663622   0.0000000
   12  -0.0000000  -0.0000000   0.0077885  -0.0000000   0.0000000   0.0182853
   13   0.0077213  -0.0068545  -0.0000000   0.0126197  -0.0036318  -0.0000000
   14  -0.0011732   0.0149119   0.0000000   0.0293890  -0.0338402   0.0000000
   15  -0.0000000  -0.0000000  -0.0081714  -0.0000000   0.0000000   0.0047307
           13          14          15
    1  -0.1506420   0.1202818   0.0000000
    2   0.1358253  -0.2479429  -0.0000000
    3   0.0000000  -0.0000000  -0.0308241
    4  -0.0322843   0.0173036   0.0000000
    5   0.0404623  -0.0245216   0.0000000
    6   0.0000000  -0.0000000   0.0192777
    7   0.0077213  -0.0011732  -0.0000000
    8  -0.0068545   0.0149119  -0.0000000
    9  -0.0000000   0.0000000  -0.0081714
   10   0.0126197   0.0293890  -0.0000000
   11  -0.0036318  -0.0338402   0.0000000
   12  -0.0000000   0.0000000   0.0047307
   13   0.1625852  -0.1658012  -0.0000000
   14  -0.1658012   0.2913928   0.0000000
   15  -0.0000000   0.0000000   0.0149872
 Gradient time:  CPU 51.25 s  wall 19.75 s
 **********************************************************************
 **                                                                  **
 **                       VIBRATIONAL ANALYSIS                       **
 **                       --------------------                       **
 **                                                                  **
 **        VIBRATIONAL FREQUENCIES (CM**-1) AND NORMAL MODES         **
 **     FORCE CONSTANTS (mDYN/ANGSTROM) AND REDUCED MASSES (AMU)     **
 **                  INFRARED INTENSITIES (KM/MOL)                   **
 **                                                                  **
 **********************************************************************


 Mode:                 1                      2                      3
 Frequency:       177.93                 343.51                 524.43
 Force Cnst:      0.3118                 0.3395                 2.2583
 Red. Mass:      16.7184                 4.8837                13.9365
 IR Active:          YES                    YES                    YES
 IR Intens:        2.347                  0.092                 27.953
 Raman Active:       YES                    YES                    YES
               X      Y      Z        X      Y      Z        X      Y      Z
 C         -0.044  0.160 -0.000   -0.000 -0.000  0.418    0.237  0.471  0.000
 P         -0.043  0.123  0.000   -0.000  0.000 -0.166    0.329 -0.222 -0.000
 F          0.660 -0.077 -0.000    0.000 -0.000  0.157   -0.292 -0.105  0.000
 H          0.344 -0.095 -0.000   -0.000 -0.000  0.857    0.341  0.402  0.000
 F         -0.581 -0.219  0.000    0.000 -0.000 -0.196   -0.411  0.148 -0.000
 TransDip  -0.003  0.049  0.000   -0.000  0.000 -0.010    0.163 -0.044  0.000

 Mode:                 4                      5                      6
 Frequency:       763.63                 780.34                 847.37
 Force Cnst:      5.2444                 0.4647                 2.3246
 Red. Mass:      15.2646                 1.2952                 5.4948
 IR Active:          YES                    YES                    YES
 IR Intens:      131.087                 34.677                 16.673
 Raman Active:       YES                    YES                    YES
               X      Y      Z        X      Y      Z        X      Y      Z
 C         -0.212 -0.085  0.000    0.000  0.000 -0.157   -0.310 -0.324 -0.000
 P          0.020 -0.408 -0.000   -0.000 -0.000  0.005    0.208  0.076  0.000
 F          0.189  0.665 -0.000    0.000  0.000  0.016    0.009 -0.082 -0.000
 H         -0.537  0.099 -0.000    0.000 -0.000  0.987   -0.840  0.003  0.000
 F         -0.058  0.048 -0.000    0.000 -0.000  0.023   -0.107  0.163  0.000
 TransDip  -0.174 -0.323 -0.000   -0.000 -0.000  0.189    0.130  0.017  0.000

 Mode:                 7                      8                      9
 Frequency:      1197.60                1410.24                3150.61
 Force Cnst:      2.0655                 2.2680                 6.3591
 Red. Mass:       2.4443                 1.9355                 1.0873
 IR Active:          YES                    YES                    YES
 IR Intens:      164.241                 54.983                  4.679
 Raman Active:       YES                    YES                    YES
               X      Y      Z        X      Y      Z        X      Y      Z
 C          0.154 -0.212 -0.000    0.251 -0.103 -0.000   -0.049 -0.070 -0.000
 P         -0.038 -0.014  0.000   -0.045  0.006  0.000    0.001 -0.000  0.000
 F          0.004  0.018 -0.000    0.007  0.006  0.000    0.000  0.000 -0.000
 H          0.745 -0.583 -0.000   -0.770  0.573  0.000    0.541  0.837 -0.000
 F         -0.078  0.170  0.000   -0.051  0.019  0.000    0.000 -0.000  0.000
 TransDip   0.309 -0.270 -0.000    0.202 -0.125  0.000    0.034 -0.060  0.000

 STANDARD THERMODYNAMIC QUANTITIES AT   298.15 K  AND     1.00 ATM

   This Molecule has  0 Imaginary Frequencies
   Zero point vibrational energy:       13.146 kcal/mol

   Atom    1 Element C  Has Mass   12.00000
   Atom    2 Element P  Has Mass   30.97376
   Atom    3 Element F  Has Mass   18.99840
   Atom    4 Element H  Has Mass    1.00783
   Atom    5 Element F  Has Mass   18.99840
   Molecular Mass:    81.978390 amu
   Principal axes and moments of inertia in amu*Bohr^2:
                             1           2           3
    Eigenvalues --      146.04611   392.98424   539.03035
          X               0.99937     0.03542     0.00000
          Y              -0.03542     0.99937    -0.00000
          Z              -0.00000     0.00000     1.00000
   Rotational Symmetry Number is   1
   The Molecule is an Asymmetric Top
   Translational Enthalpy:        0.889 kcal/mol
   Rotational Enthalpy:           0.889 kcal/mol
   Vibrational Enthalpy:         14.046 kcal/mol
   gas constant (RT):             0.592 kcal/mol
   Translational Entropy:        39.126  cal/mol.K
   Rotational Entropy:           24.940  cal/mol.K
   Vibrational Entropy:           4.840  cal/mol.K

   Total Enthalpy:               16.416 kcal/mol
   Total Entropy:                68.905  cal/mol.K
Archival summary:
1\1\TWL02\FREQ\ProcedureUnspecified\BasisUnspecified\1211\taweetha\MonNov2614:37:102018MonNov2614:37:102018\0\\#,FREQ,ProcedureUnspecified,BasisUnspecified,\\0,1\P\F,1,1.63767\C,1,1.67303,2,102.454\H,3,1.0885,1,119.284,2,180,0\F,3,1.33636,1,127.39,2,0,0\\\@

 Total job time:  22.80s(wall), 58.66s(cpu) 
 Mon Nov 26 14:37:10 2018

        *************************************************************
        *                                                           *
        *  Thank you very much for using Q-Chem.  Have a nice day.  *
        *                                                           *
        *************************************************************
