# Supplementary material for: Geometric and energetic data from ab initio calculations of haloethene, haloimine, halomethylenephosphine, haloiminophosphine, halodiazene, halodiphosphene and halocyclopropane
Source: Data Brief. 2019 Nov 2;27:104738. doi: 10.1016/j.dib.2019.104738 (PMC6861602; doi:10.1016/j.dib.2019.104738)
Supplement: Multimedia component 5 [file mmc5.zip › CP/B3LYP/FHCPHE.out]

Q-Chem Developer Version!
                  Welcome to Q-Chem
     A Quantum Leap Into The Future Of Chemistry


 Q-Chem 5.1, Q-Chem, Inc., Pleasanton, CA (2018)

 Yihan Shao,  Zhengting Gan,  E. Epifanovsky,  A. T. B. Gilbert,  M. Wormit,  
 J. Kussmann,  A. W. Lange,  A. Behn,  Jia Deng,  Xintian Feng,  D. Ghosh,  
 M. Goldey,  P. R. Horn,  L. D. Jacobson,  I. Kaliman,  T. Kus,  A. Landau,  
 Jie Liu,  E. I. Proynov,  R. M. Richard,  R. P. Steele,  E. J. Sundstrom,  
 H. L. Woodcock III,  P. M. Zimmerman,  D. Zuev,  B. Albrecht,  E. Alguire,  
 S. A. Baeppler,  D. Barton,  Z. Benda,  Y. A. Bernard,  E. J. Berquist,  
 K. B. Bravaya,  H. Burton,  D. Casanova,  Chun-Min Chang,  Yunqing Chen,  
 A. Chien,  K. D. Closser,  M. P. Coons,  S. Coriani,  S. Dasgupta,  
 A. L. Dempwolff,  M. Diedenhofen,  Hainam Do,  R. G. Edgar,  Po-Tung Fang,  
 S. Faraji,  S. Fatehi,  Qingguo Feng,  K. D. Fenk,  J. Fosso-Tande,  
 Qinghui Ge,  A. Ghysels,  G. Gidofalvi,  J. Gomes,  J. Gonthier,  A. Gunina,  
 D. Hait,  M. W. D. Hanson-Heine,  P. H. P. Harbach,  A. W. Hauser,  
 J. E. Herr,  E. G. Hohenstein,  Z. C. Holden,  Kerwin Hui,  B. C. Huynh,  
 T.-C. Jagau,  Hyunjun Ji,  B. Kaduk,  K. Khistyaev,  Jaehoon Kim,  
 P. Klunzinger,  K. Koh,  D. Kosenkov,  L. Koulias,  T. Kowalczyk,  
 C. M. Krauter,  A. Kunitsa,  Ka Un Lao,  A. Laurent,  K. V. Lawler,  
 Joonho Lee,  D. Lefrancois,  S. Lehtola,  D. S. Levine,  Yi-Pei Li,  
 You-Sheng Lin,  Fenglai Liu,  E. Livshits,  A. Luenser,  P. Manohar,  
 E. Mansoor,  S. F. Manzer,  Shan-Ping Mao,  Yuezhi Mao,  N. Mardirossian,  
 A. V. Marenich,  T. Markovich,  L. A. Martinez-Martinez,  S. A. Maurer,  
 N. J. Mayhall,  S. C. McKenzie,  J.-M. Mewes,  A. F. Morrison,  
 J. W. Mullinax,  K. Nanda,  T. S. Nguyen-Beck,  R. Olivares-Amaya,  
 J. A. Parkhill,  T. M. Perrine,  F. Plasser,  P. Pokhilko,  S. Prager,  
 A. Prociuk,  E. Ramos,  D. R. Rehn,  F. Rob,  M. Schneider,  N. Sergueev,  
 S. M. Sharada,  S. Sharma,  D. W. Small,  T. Stauch,  T. Stein,  
 Yu-Chuan Su,  A. J. W. Thom,  A. Tkatchenko,  T. Tsuchimochi,  N. M. Tubman,  
 L. Vogt,  M. L. Vidal,  O. Vydrov,  M. A. Watson,  J. Wenzel,  
 M. de Wergifosse,  T. A. Wesolowski,  A. White,  J. Witte,  A. Yamada,  
 Jun Yang,  K. Yao,  S. Yeganeh,  S. R. Yost,  Zhi-Qiang You,  A. Zech,  
 Igor Ying Zhang,  Xing Zhang,  Yan Zhao,  Ying Zhu,  B. R. Brooks,  
 G. K. L. Chan,  C. J. Cramer,  M. S. Gordon,  W. J. Hehre,  A. Klamt,  
 M. W. Schmidt,  C. D. Sherrill,  D. G. Truhlar,  A. Aspuru-Guzik,  R. Baer,  
 A. T. Bell,  N. A. Besley,  Jeng-Da Chai,  A. E. DePrince, III,  
 R. A. DiStasio Jr.,  A. Dreuw,  B. D. Dunietz,  T. R. Furlani,  
 Chao-Ping Hsu,  Yousung Jung,  Jing Kong,  D. S. Lambrecht,  WanZhen Liang,  
 C. Ochsenfeld,  V. A. Rassolov,  L. V. Slipchenko,  J. E. Subotnik,  
 T. Van Voorhis,  J. M. Herbert,  A. I. Krylov,  P. M. W. Gill,  M. Head-Gordon

 Contributors to earlier versions of Q-Chem not listed above: 
 R. D. Adamson,  B. Austin,  J. Baker,  G. J. O. Beran,  K. Brandhorst,  
 S. T. Brown,  E. F. C. Byrd,  A. K. Chakraborty,  C.-L. Cheng,  
 Siu Hung Chien,  D. M. Chipman,  D. L. Crittenden,  H. Dachsel,  
 R. J. Doerksen,  A. D. Dutoi,  L. Fusti-Molnar,  W. A. Goddard III,  
 A. Golubeva-Zadorozhnaya,  S. R. Gwaltney,  G. Hawkins,  A. Heyden,  
 S. Hirata,  G. Kedziora,  F. J. Keil,  C. Kelley,  Jihan Kim,  R. A. King,  
 R. Z. Khaliullin,  P. P. Korambath,  W. Kurlancheek,  A. M. Lee,  M. S. Lee,  
 S. V. Levchenko,  Ching Yeh Lin,  D. Liotard,  R. C. Lochan,  I. Lotan,  
 P. E. Maslen,  N. Nair,  D. P. O'Neill,  D. Neuhauser,  E. Neuscamman,  
 C. M. Oana,  R. Olson,  B. Peters,  R. Peverati,  P. A. Pieniazek,  
 Y. M. Rhee,  J. Ritchie,  M. A. Rohrdanz,  E. Rosta,  N. J. Russ,  
 H. F. Schaefer III,  N. E. Schultz,  N. Shenvi,  A. C. Simmonett,  A. Sodt,  
 D. Stuck,  K. S. Thanthiriwatte,  V. Vanovschi,  Tao Wang,  A. Warshel,  
 C. F. Williams,  Q. Wu,  X. Xu,  W. Zhang

 Please cite Q-Chem as follows:
 Y. Shao et al., Mol. Phys. 113, 184-215 (2015)
 DOI: 10.1080/00268976.2014.952696

 Q-Chem 5.1.2 for Intel X86 EM64T Linux

 Parts of Q-Chem use Armadillo 8.300.2 (Tropical Shenanigans).
 http://arma.sourceforge.net/

 Q-Chem begins on Mon Nov 26 15:19:41 2018  

Host: 
0

     Scratch files written to /scratch/taweetham/qchem49783//
Input Ideriv = 2
Curr. Ideriv = -1
Max.  Ideriv = 2

Checking the input file for inconsistencies... 	...done.

--------------------------------------------------------------
User input:
--------------------------------------------------------------
$molecule
0 1
C 
P 1 1.5 
H 2 PH 1 120. 
H 1 PH 2 120.  3 180.0
F 1 PF 2 120.  3 0.0

PH=1.44
PF=1.54
PCl=2.03
PBr=2.5
PI=2.6
$end

$rem
   job_type	optimization
   basis	6-311++g**
   method	b3lyp
$end

--------------------------------------------------------------
 ----------------------------------------------------------------
             Standard Nuclear Orientation (Angstroms)
    I     Atom           X                Y                Z
 ----------------------------------------------------------------
    1      C       0.3297538577    -0.5625974662    -0.0000000000
    2      P      -1.0350737923     0.0596930495    -0.0000000000
    3      H      -1.1728284449     1.4930888970     0.0000000000
    4      H       0.4675085103    -1.9959933137    -0.0000000000
    5      F       1.5836559637     0.3314548301     0.0000000000
 ----------------------------------------------------------------
 Molecular Point Group                 Cs    NOp =  2
 Largest Abelian Subgroup              Cs    NOp =  2
 Nuclear Repulsion Energy =    93.0964211524 hartrees
 There are       16 alpha and       16 beta electrons
 Requested basis set is 6-311++G(d,p)
 There are 35 shells and 88 basis functions

 Total QAlloc Memory Limit   2000 MB
 Mega-Array Size       188 MB
 MEM_STATIC part       192 MB
 A cutoff of  1.0D-11 yielded    609 shell pairs
 There are      3927 function pairs (      4206 Cartesian)

 -------------------------------------------------------
 OpenMP Integral Computing Module                       
 Release: version 1.0, May 2013, Q-Chem Inc. Pittsburgh 
 -------------------------------------------------------
 Integral Job Info:
 Integral job number is                      11
 Integral operator is                         1
 short-range coefficients                     0
 long-range coefficients              100000000
 Omega coefficients                           0
 if combine SR and LR in K                    0
 Integral screening is                        0
 Integral computing path is                   2
 max size of driver memory is            800000
 size of driver memory is                593474
 size of scratch memory is              4204008
 max col of scratch BK array               1296
 max len of scratch array in speh3          155
 max len of scratch index in speh4           18
 max int batch size is                      520
 min int batch size is                       52
 fixed nKL is                                52
 max L of basis functions is                  2
 order of int derivative is                   0
 number of shells is                         35
 number of basis is                          91
 number of cartesian basis is                91
 number of contracted shell pairs           609
 number of primitive shell pairs           1641
 maxK2 (contraction) of shell pair           36
 max number of K2 of shell pair               1
 max number of CS2 of shell pair             71
 max number of PS2 of shell pair            180
 mem total for path MDJ                  510786
 -------------------------------------------------------
 Smallest overlap matrix eigenvalue = 5.85E-04

 Scale SEOQF with 1.000000e-01/1.000000e-01/1.000000e-01

 Standard Electronic Orientation quadrupole field applied
 Nucleus-field energy     =     0.0000000021 hartrees
 Guess from superposition of atomic densities
 Warning:  Energy on first SCF cycle will be non-variational
 SAD guess density has 32.000000 electrons

 -----------------------------------------------------------------------
  General SCF calculation program by
  Eric Jon Sundstrom, Paul Horn, Yuezhi Mao, Dmitri Zuev, Alec White,
  David Stuck, Shaama M.S., Shane Yost, Joonho Lee, David Small,
  Daniel Levine, Susi Lehtola, Hugh Burton, Evgeny Epifanovsky
 -----------------------------------------------------------------------
 Exchange:     0.2000 Hartree-Fock + 0.0800 Slater + 0.7200 B88
 Correlation:  0.1900 VWN1RPA + 0.8100 LYP
 Using SG-1 standard quadrature grid
 using 4 threads for integral computing
 -------------------------------------------------------
 OpenMP Integral computing Module                
 Release: version 2.0, May 2017, Q-Chem Inc. Pleasanton 
 -------------------------------------------------------
 -------------------------------------------------------
 OpenMP BLAS3 based DFT computing Module                
 Release: version 1.0, May 2013, Q-Chem Inc. Pittsburgh 
 -------------------------------------------------------
 A restricted SCF calculation will be
 performed using DIIS
 SCF converges when DIIS error is below 1.0e-08
 ---------------------------------------
  Cycle       Energy         DIIS error
 ---------------------------------------
    1    -480.6985017612      5.37e-02  
    2    -480.3861738368      6.40e-03  
    3    -480.3043860443      1.21e-02  
    4    -480.4214254942      1.41e-03  
    5    -480.4231074564      4.62e-04  
    6    -480.4232686831      1.76e-04  
    7    -480.4232928904      8.44e-05  
    8    -480.4232992692      4.31e-06  
    9    -480.4232992956      1.24e-06  
   10    -480.4232992977      2.82e-07  
   11    -480.4232992979      6.87e-08  
   12    -480.4232992979      3.99e-09  Convergence criterion met
 ---------------------------------------
 SCF time:   CPU 5.18s  wall 1.00s 
 SCF   energy in the final basis set =     -480.4232992979
 Total energy in the final basis set =     -480.4232992979

 --------------------------------------------------------------
             Orbital Energies (a.u.) and Symmetries
 --------------------------------------------------------------

 Alpha MOs, Restricted
 -- Occupied --                  
-77.058 -24.677 -10.300  -6.564  -4.725  -4.724  -4.720  -1.167
  1 A'    2 A'    3 A'    4 A'    5 A'    1 A"    6 A'    7 A'                 
 -0.776  -0.562  -0.493  -0.452  -0.430  -0.377  -0.310  -0.287
  8 A'    9 A'   10 A'   11 A'    2 A"   12 A'    3 A"   13 A'                 
 -- Virtual --                   
 -0.073  -0.047  -0.037   0.001   0.031   0.042   0.049   0.057
  4 A"   14 A'   15 A'   16 A'   17 A'    5 A"   18 A'   19 A'                 
  0.074   0.095   0.099   0.126   0.134   0.145   0.179   0.259
 20 A'    6 A"   21 A'   22 A'   23 A'   24 A'   25 A'    7 A"                 
  0.265   0.282   0.284   0.331   0.360   0.382   0.413   0.456
 26 A'   27 A'    8 A"   28 A'   29 A'   30 A'   31 A'   32 A'                 
  0.528   0.546   0.596   0.618   0.622   0.672   0.760   0.780
 33 A'    9 A"   34 A'   10 A"   35 A'   11 A"   36 A'   37 A'                 
  0.912   1.125   1.127   1.253   1.339   1.350   1.389   1.418
 38 A'   12 A"   39 A'   40 A'   13 A"   41 A'   14 A"   42 A'                 
  1.461   1.496   1.553   1.563   1.633   1.643   1.653   1.752
 43 A'   44 A'   15 A"   16 A"   45 A'   17 A"   46 A'   47 A'                 
  1.931   2.016   2.083   2.106   2.551   2.563   2.666   2.887
 48 A'   49 A'   50 A'   51 A'   52 A'   53 A'   18 A"   54 A'                 
  3.311   3.799   3.803   3.863   3.889   4.497   6.296   6.346
 55 A'   19 A"   56 A'   20 A"   57 A'   58 A'   21 A"   59 A'                 
  6.404   7.032  13.816  13.894  14.148  23.448  66.770 163.206
 60 A'   61 A'   22 A"   62 A'   63 A'   64 A'   65 A'   66 A'                 

 Beta MOs, Restricted
 -- Occupied --                  
-77.058 -24.677 -10.300  -6.564  -4.725  -4.724  -4.720  -1.167
  1 A'    2 A'    3 A'    4 A'    5 A'    1 A"    6 A'    7 A'                 
 -0.776  -0.562  -0.493  -0.452  -0.430  -0.377  -0.310  -0.287
  8 A'    9 A'   10 A'   11 A'    2 A"   12 A'    3 A"   13 A'                 
 -- Virtual --                   
 -0.073  -0.047  -0.037   0.001   0.031   0.042   0.049   0.057
  4 A"   14 A'   15 A'   16 A'   17 A'    5 A"   18 A'   19 A'                 
  0.074   0.095   0.099   0.126   0.134   0.145   0.179   0.259
 20 A'    6 A"   21 A'   22 A'   23 A'   24 A'   25 A'    7 A"                 
  0.265   0.282   0.284   0.331   0.360   0.382   0.413   0.456
 26 A'   27 A'    8 A"   28 A'   29 A'   30 A'   31 A'   32 A'                 
  0.528   0.546   0.596   0.618   0.622   0.672   0.760   0.780
 33 A'    9 A"   34 A'   10 A"   35 A'   11 A"   36 A'   37 A'                 
  0.912   1.125   1.127   1.253   1.339   1.350   1.389   1.418
 38 A'   12 A"   39 A'   40 A'   13 A"   41 A'   14 A"   42 A'                 
  1.461   1.496   1.553   1.563   1.633   1.643   1.653   1.752
 43 A'   44 A'   15 A"   16 A"   45 A'   17 A"   46 A'   47 A'                 
  1.931   2.016   2.083   2.106   2.551   2.563   2.666   2.887
 48 A'   49 A'   50 A'   51 A'   52 A'   53 A'   18 A"   54 A'                 
  3.311   3.799   3.803   3.863   3.889   4.497   6.296   6.346
 55 A'   19 A"   56 A'   20 A"   57 A'   58 A'   21 A"   59 A'                 
  6.404   7.032  13.816  13.894  14.148  23.448  66.770 163.206
 60 A'   61 A'   22 A"   62 A'   63 A'   64 A'   65 A'   66 A'                 
 --------------------------------------------------------------

          Ground-State Mulliken Net Atomic Charges

     Atom                 Charge (a.u.)
  ----------------------------------------
      1 C                    -0.189297
      2 P                     0.210582
      3 H                    -0.028854
      4 H                     0.201325
      5 F                    -0.193757
  ----------------------------------------
  Sum of atomic charges =     0.000000

 -----------------------------------------------------------------
                    Cartesian Multipole Moments
 -----------------------------------------------------------------
    Charge (ESU x 10^10)
                -0.0000
    Dipole Moment (Debye)
         X      -1.4332      Y      -0.5168      Z       0.0000
       Tot       1.5235
    Quadrupole Moments (Debye-Ang)
        XX     -29.2716     XY      -3.7033     YY     -21.1565
        XZ       0.0000     YZ      -0.0000     ZZ     -25.2595
    Octopole Moments (Debye-Ang^2)
       XXX       9.2696    XXY       3.8347    XYY       4.3202
       YYY      -2.5365    XXZ       0.0000    XYZ       0.0000
       YYZ       0.0000    XZZ       3.5794    YZZ       2.4041
       ZZZ       0.0000
    Hexadecapole Moments (Debye-Ang^3)
      XXXX    -222.5552   XXXY      -4.9660   XXYY     -45.2089
      XYYY      -3.0849   YYYY     -57.2448   XXXZ       0.0000
      XXYZ       0.0000   XYYZ       0.0000   YYYZ      -0.0000
      XXZZ     -39.7323   XYZZ       0.1926   YYZZ     -18.6074
      XZZZ       0.0000   YZZZ      -0.0000   ZZZZ     -31.2431
 -----------------------------------------------------------------
 Calculating analytic gradient of the SCF energy
 Gradient of SCF Energy
            1           2           3           4           5
    1  -0.2046909   0.1909925  -0.0241149  -0.0007814   0.0385946
    2   0.0890344  -0.0441599   0.0031063  -0.0983793   0.0503985
    3  -0.0000000   0.0000000  -0.0000000   0.0000000  -0.0000000
 Max gradient component =       2.047E-01
 RMS gradient           =       8.269E-02
 Gradient time:  CPU 1.29 s  wall 0.42 s
 Geometry Optimization Parameters
   NAtoms,    NIC,     NZ,  NCons,   NDum,   NFix, NCnnct, MaxDiis
        5      20       5       0       0       0       0       0


** GEOMETRY OPTIMIZATION IN DELOCALIZED INTERNAL COORDINATES **
   Searching for a Minimum

   Optimization Cycle:   1

                       Coordinates (Angstroms)
     ATOM                X               Y               Z
      1  C         0.3297538577   -0.5625974662    0.0000000000
      2  P        -1.0350737923    0.0596930495    0.0000000000
      3  H        -1.1728284449    1.4930888970    0.0000000000
      4  H         0.4675085103   -1.9959933137    0.0000000000
      5  F         1.5836559637    0.3314548301    0.0000000000
   Point Group: cs    Number of degrees of freedom:     7


   Energy is   -480.423299298


 Attempting to Generate Delocalized Internal Coordinates

  7 Hessian modes will be used to form the next step
  Hessian Eigenvalues:
     0.130389    0.160000    0.160000    0.198009    0.220000    0.285189
     0.766766

 Minimum Search - Taking Simple RFO Step
 Searching for Lamda that Minimizes Along All modes
 Value Taken    Lamda =  -0.10373923
 Calculated Step too Large.  Step scaled by  0.536722
 Step Taken.  Stepsize is  0.300000

                             Maximum     Tolerance    Cnvgd?
         Gradient           0.166230      0.000300      NO
         Displacement       0.221266      0.001200      NO
         Energy change     *********      0.000001      NO


 New Cartesian Coordinates Obtained by Inverse Iteration

 Displacement from previous Coordinates is:  0.326731
 ----------------------------------------------------------------
             Standard Nuclear Orientation (Angstroms)
    I     Atom           X                Y                Z
 ----------------------------------------------------------------
    1      C       0.3258690345    -0.5709345165     0.0000000000
    2      P      -1.1079491395     0.0311580955     0.0000000000
    3      H      -1.1008147074     1.4660303198     0.0000000000
    4      H       0.5000503806    -1.8806885083     0.0000000000
    5      F       1.5558605263     0.2800806062     0.0000000000
 ----------------------------------------------------------------
 Molecular Point Group                 Cs    NOp =  2
 Largest Abelian Subgroup              Cs    NOp =  2
 Nuclear Repulsion Energy =    92.5817612206 hartrees
 There are       16 alpha and       16 beta electrons
 Applying Cartesian multipole field
    Component          Value
    ---------          -----
     (2,0,0)        1.00000E-11
     (0,2,0)        2.00000E-11
     (0,0,2)       -3.00000E-11
 Nucleus-field energy     =     0.0000000021 hartrees
 Requested basis set is 6-311++G(d,p)
 There are 35 shells and 88 basis functions
 A cutoff of  1.0D-11 yielded    610 shell pairs
 There are      3931 function pairs (      4210 Cartesian)
 Smallest overlap matrix eigenvalue = 5.92E-04
 Guess MOs from SCF MO coefficient file

 -----------------------------------------------------------------------
  General SCF calculation program by
  Eric Jon Sundstrom, Paul Horn, Yuezhi Mao, Dmitri Zuev, Alec White,
  David Stuck, Shaama M.S., Shane Yost, Joonho Lee, David Small,
  Daniel Levine, Susi Lehtola, Hugh Burton, Evgeny Epifanovsky
 -----------------------------------------------------------------------
 Exchange:     0.2000 Hartree-Fock + 0.0800 Slater + 0.7200 B88
 Correlation:  0.1900 VWN1RPA + 0.8100 LYP
 Using SG-1 standard quadrature grid
 using 4 threads for integral computing
 -------------------------------------------------------
 OpenMP Integral computing Module                
 Release: version 2.0, May 2017, Q-Chem Inc. Pleasanton 
 -------------------------------------------------------
 -------------------------------------------------------
 OpenMP BLAS3 based DFT computing Module                
 Release: version 1.0, May 2013, Q-Chem Inc. Pittsburgh 
 -------------------------------------------------------
 A restricted SCF calculation will be
 performed using DIIS
 SCF converges when DIIS error is below 1.0e-08
 ---------------------------------------
  Cycle       Energy         DIIS error
 ---------------------------------------
    1    -480.4687760016      1.75e-03  
    2    -480.4721295140      7.33e-04  
    3    -480.4714388774      1.07e-03  
    4    -480.4727042579      1.15e-04  
    5    -480.4727176860      1.60e-05  
    6    -480.4727178493      1.17e-05  
    7    -480.4727179373      3.54e-06  
    8    -480.4727179453      6.59e-07  
    9    -480.4727179456      8.20e-08  
   10    -480.4727179456      3.05e-08  
   11    -480.4727179456      5.21e-09  Convergence criterion met
 ---------------------------------------
 SCF time:   CPU 4.77s  wall 1.00s 
 SCF   energy in the final basis set =     -480.4727179456
 Total energy in the final basis set =     -480.4727179456

 --------------------------------------------------------------
             Orbital Energies (a.u.) and Symmetries
 --------------------------------------------------------------

 Alpha MOs, Restricted
 -- Occupied --                  
-77.060 -24.687 -10.299  -6.564  -4.724  -4.724  -4.720  -1.184
  1 A'    2 A'    3 A'    4 A'    5 A'    1 A"    6 A'    7 A'                 
 -0.764  -0.574  -0.502  -0.458  -0.441  -0.382  -0.300  -0.297
  8 A'    9 A'   10 A'   11 A'    2 A"   12 A'    3 A"   13 A'                 
 -- Virtual --                   
 -0.076  -0.027  -0.018   0.002   0.032   0.042   0.049   0.065
  4 A"   14 A'   15 A'   16 A'   17 A'    5 A"   18 A'   19 A'                 
  0.079   0.095   0.102   0.130   0.134   0.145   0.176   0.259
 20 A'    6 A"   21 A'   22 A'   23 A'   24 A'   25 A'   26 A'                 
  0.260   0.278   0.286   0.332   0.369   0.387   0.406   0.465
  7 A"   27 A'    8 A"   28 A'   29 A'   30 A'   31 A'   32 A'                 
  0.534   0.542   0.577   0.614   0.619   0.668   0.777   0.799
 33 A'    9 A"   34 A'   35 A'   10 A"   11 A"   36 A'   37 A'                 
  0.905   1.081   1.114   1.285   1.335   1.345   1.399   1.426
 38 A'   39 A'   12 A"   40 A'   13 A"   41 A'   14 A"   42 A'                 
  1.469   1.509   1.533   1.571   1.633   1.681   1.691   1.805
 43 A'   44 A'   15 A"   16 A"   45 A'   46 A'   17 A"   47 A'                 
  1.921   1.986   2.086   2.181   2.573   2.593   2.660   2.914
 48 A'   49 A'   50 A'   51 A'   52 A'   53 A'   18 A"   54 A'                 
  3.351   3.789   3.794   3.876   3.909   4.558   6.287   6.344
 55 A'   19 A"   56 A'   20 A"   57 A'   58 A'   21 A"   59 A'                 
  6.424   7.015  13.816  13.898  14.099  23.427  66.758 163.171
 60 A'   61 A'   22 A"   62 A'   63 A'   64 A'   65 A'   66 A'                 

 Beta MOs, Restricted
 -- Occupied --                  
-77.060 -24.687 -10.299  -6.564  -4.724  -4.724  -4.720  -1.184
  1 A'    2 A'    3 A'    4 A'    5 A'    1 A"    6 A'    7 A'                 
 -0.764  -0.574  -0.502  -0.458  -0.441  -0.382  -0.300  -0.297
  8 A'    9 A'   10 A'   11 A'    2 A"   12 A'    3 A"   13 A'                 
 -- Virtual --                   
 -0.076  -0.027  -0.018   0.002   0.032   0.042   0.049   0.065
  4 A"   14 A'   15 A'   16 A'   17 A'    5 A"   18 A'   19 A'                 
  0.079   0.095   0.102   0.130   0.134   0.145   0.176   0.259
 20 A'    6 A"   21 A'   22 A'   23 A'   24 A'   25 A'   26 A'                 
  0.260   0.278   0.286   0.332   0.369   0.387   0.406   0.465
  7 A"   27 A'    8 A"   28 A'   29 A'   30 A'   31 A'   32 A'                 
  0.534   0.542   0.577   0.614   0.619   0.668   0.777   0.799
 33 A'    9 A"   34 A'   35 A'   10 A"   11 A"   36 A'   37 A'                 
  0.905   1.081   1.114   1.285   1.335   1.345   1.399   1.426
 38 A'   39 A'   12 A"   40 A'   13 A"   41 A'   14 A"   42 A'                 
  1.469   1.509   1.533   1.571   1.633   1.681   1.691   1.805
 43 A'   44 A'   15 A"   16 A"   45 A'   46 A'   17 A"   47 A'                 
  1.921   1.986   2.086   2.181   2.573   2.593   2.660   2.914
 48 A'   49 A'   50 A'   51 A'   52 A'   53 A'   18 A"   54 A'                 
  3.351   3.789   3.794   3.876   3.909   4.558   6.287   6.344
 55 A'   19 A"   56 A'   20 A"   57 A'   58 A'   21 A"   59 A'                 
  6.424   7.015  13.816  13.898  14.099  23.427  66.758 163.171
 60 A'   61 A'   22 A"   62 A'   63 A'   64 A'   65 A'   66 A'                 
 --------------------------------------------------------------

          Ground-State Mulliken Net Atomic Charges

     Atom                 Charge (a.u.)
  ----------------------------------------
      1 C                    -0.189421
      2 P                     0.194550
      3 H                    -0.040318
      4 H                     0.203128
      5 F                    -0.167939
  ----------------------------------------
  Sum of atomic charges =     0.000000

 -----------------------------------------------------------------
                    Cartesian Multipole Moments
 -----------------------------------------------------------------
    Charge (ESU x 10^10)
                 0.0000
    Dipole Moment (Debye)
         X      -1.1696      Y      -0.5057      Z      -0.0000
       Tot       1.2742
    Quadrupole Moments (Debye-Ang)
        XX     -28.7510     XY      -3.3175     YY     -21.6740
        XZ      -0.0000     YZ      -0.0000     ZZ     -25.3973
    Octopole Moments (Debye-Ang^2)
       XXX      13.4694    XXY       4.1358    XYY       5.6626
       YYY       0.2752    XXZ      -0.0000    XYZ      -0.0000
       YYZ      -0.0000    XZZ       4.9350    YZZ       2.8083
       ZZZ      -0.0000
    Hexadecapole Moments (Debye-Ang^3)
      XXXX    -228.3414   XXXY      -4.4007   XXYY     -45.8656
      XYYY      -2.1120   YYYY     -57.3390   XXXZ      -0.0000
      XXYZ      -0.0000   XYYZ      -0.0000   YYYZ      -0.0000
      XXZZ     -41.0595   XYZZ       0.2184   YYZZ     -17.9134
      XZZZ      -0.0000   YZZZ      -0.0000   ZZZZ     -32.0194
 -----------------------------------------------------------------
 Calculating analytic gradient of the SCF energy
 Gradient of SCF Energy
            1           2           3           4           5
    1  -0.1419445   0.1165763  -0.0173640   0.0019332   0.0407990
    2   0.0612467  -0.0227580   0.0038629  -0.0873526   0.0450011
    3  -0.0000000  -0.0000000   0.0000000   0.0000000   0.0000000
 Max gradient component =       1.419E-01
 RMS gradient           =       5.753E-02
 Gradient time:  CPU 1.30 s  wall 0.42 s
 Geometry Optimization Parameters
   NAtoms,    NIC,     NZ,  NCons,   NDum,   NFix, NCnnct, MaxDiis
        5      20       5       0       0       0       0       0

 Cartesian Hessian Update
 Hessian Updated using BFGS Update


** GEOMETRY OPTIMIZATION IN DELOCALIZED INTERNAL COORDINATES **
   Searching for a Minimum

   Optimization Cycle:   2

                       Coordinates (Angstroms)
     ATOM                X               Y               Z
      1  C         0.3258690345   -0.5709345165    0.0000000000
      2  P        -1.1079491395    0.0311580955    0.0000000000
      3  H        -1.1008147074    1.4660303198    0.0000000000
      4  H         0.5000503806   -1.8806885083    0.0000000000
      5  F         1.5558605263    0.2800806062    0.0000000000
   Point Group: cs    Number of degrees of freedom:     7


   Energy is   -480.472717946

 Hessian Updated using BFGS Update

  7 Hessian modes will be used to form the next step
  Hessian Eigenvalues:
     0.079047    0.158709    0.163471    0.198019    0.220350    0.260858
     0.853900

 Minimum Search - Taking Simple RFO Step
 Searching for Lamda that Minimizes Along All modes
 Value Taken    Lamda =  -0.09577294
 Calculated Step too Large.  Step scaled by  0.427642
 Step Taken.  Stepsize is  0.300000

                             Maximum     Tolerance    Cnvgd?
         Gradient           0.112524      0.000300      NO
         Displacement       0.210798      0.001200      NO
         Energy change     -0.049419      0.000001      NO


 New Cartesian Coordinates Obtained by Inverse Iteration

 Displacement from previous Coordinates is:  0.324206
 ----------------------------------------------------------------
             Standard Nuclear Orientation (Angstroms)
    I     Atom           X                Y                Z
 ----------------------------------------------------------------
    1      C       0.3254403286    -0.5798988156     0.0000000000
    2      P      -1.1540951848     0.0060669244     0.0000000000
    3      H      -1.0345886939     1.4322341176     0.0000000000
    4      H       0.5247289863    -1.7567907236     0.0000000000
    5      F       1.5115306583     0.2240344939     0.0000000000
 ----------------------------------------------------------------
 Molecular Point Group                 Cs    NOp =  2
 Largest Abelian Subgroup              Cs    NOp =  2
 Nuclear Repulsion Energy =    93.3472215509 hartrees
 There are       16 alpha and       16 beta electrons
 Applying Cartesian multipole field
    Component          Value
    ---------          -----
     (2,0,0)        1.00000E-11
     (0,2,0)        2.00000E-11
     (0,0,2)       -3.00000E-11
 Nucleus-field energy     =     0.0000000021 hartrees
 Requested basis set is 6-311++G(d,p)
 There are 35 shells and 88 basis functions
 A cutoff of  1.0D-11 yielded    610 shell pairs
 There are      3931 function pairs (      4210 Cartesian)
 Smallest overlap matrix eigenvalue = 5.94E-04
 Guess MOs from SCF MO coefficient file

 -----------------------------------------------------------------------
  General SCF calculation program by
  Eric Jon Sundstrom, Paul Horn, Yuezhi Mao, Dmitri Zuev, Alec White,
  David Stuck, Shaama M.S., Shane Yost, Joonho Lee, David Small,
  Daniel Levine, Susi Lehtola, Hugh Burton, Evgeny Epifanovsky
 -----------------------------------------------------------------------
 Exchange:     0.2000 Hartree-Fock + 0.0800 Slater + 0.7200 B88
 Correlation:  0.1900 VWN1RPA + 0.8100 LYP
 Using SG-1 standard quadrature grid
 using 4 threads for integral computing
 -------------------------------------------------------
 OpenMP Integral computing Module                
 Release: version 2.0, May 2017, Q-Chem Inc. Pleasanton 
 -------------------------------------------------------
 -------------------------------------------------------
 OpenMP BLAS3 based DFT computing Module                
 Release: version 1.0, May 2013, Q-Chem Inc. Pittsburgh 
 -------------------------------------------------------
 A restricted SCF calculation will be
 performed using DIIS
 SCF converges when DIIS error is below 1.0e-08
 ---------------------------------------
  Cycle       Energy         DIIS error
 ---------------------------------------
    1    -480.5030634102      1.91e-03  
    2    -480.5072019913      3.63e-04  
    3    -480.5072773266      2.42e-04  
    4    -480.5072979608      2.16e-04  
    5    -480.5073414369      1.75e-05  
    6    -480.5073415778      1.42e-05  
    7    -480.5073417417      1.98e-06  
    8    -480.5073417444      3.27e-07  
    9    -480.5073417446      7.52e-08  
   10    -480.5073417446      1.51e-08  
   11    -480.5073417446      2.99e-09  Convergence criterion met
 ---------------------------------------
 SCF time:   CPU 4.81s  wall 2.00s 
 SCF   energy in the final basis set =     -480.5073417446
 Total energy in the final basis set =     -480.5073417446

 --------------------------------------------------------------
             Orbital Energies (a.u.) and Symmetries
 --------------------------------------------------------------

 Alpha MOs, Restricted
 -- Occupied --                  
-77.058 -24.697 -10.292  -6.560  -4.721  -4.720  -4.717  -1.209
  1 A'    2 A'    3 A'    4 A'    5 A'    1 A"    6 A'    7 A'                 
 -0.758  -0.590  -0.519  -0.464  -0.458  -0.385  -0.302  -0.291
  8 A'    9 A'   10 A'   11 A'    2 A"   12 A'   13 A'    3 A"                 
 -- Virtual --                   
 -0.076  -0.012  -0.006   0.007   0.034   0.043   0.051   0.069
  4 A"   14 A'   15 A'   16 A'   17 A'    5 A"   18 A'   19 A'                 
  0.092   0.094   0.112   0.133   0.137   0.154   0.180   0.256
 20 A'    6 A"   21 A'   22 A'   23 A'   24 A'   25 A'   26 A'                 
  0.260   0.277   0.288   0.333   0.375   0.389   0.405   0.482
  7 A"   27 A'    8 A"   28 A'   29 A'   30 A'   31 A'   32 A'                 
  0.539   0.544   0.579   0.614   0.621   0.670   0.772   0.828
  9 A"   33 A'   34 A'   35 A'   10 A"   11 A"   36 A'   37 A'                 
  0.903   1.049   1.114   1.299   1.331   1.348   1.407   1.444
 38 A'   39 A'   12 A"   40 A'   13 A"   41 A'   14 A"   42 A'                 
  1.494   1.511   1.528   1.580   1.633   1.712   1.766   1.828
 43 A'   15 A"   44 A'   16 A"   45 A'   46 A'   17 A"   47 A'                 
  1.907   2.013   2.094   2.311   2.585   2.604   2.660   2.969
 48 A'   49 A'   50 A'   51 A'   52 A'   53 A'   18 A"   54 A'                 
  3.407   3.777   3.784   3.905   3.955   4.648   6.277   6.339
 55 A'   19 A"   56 A'   20 A"   57 A'   58 A'   21 A"   59 A'                 
  6.472   7.012  13.819  13.903  14.077  23.492  66.746 163.156
 60 A'   61 A'   22 A"   62 A'   63 A'   64 A'   65 A'   66 A'                 

 Beta MOs, Restricted
 -- Occupied --                  
-77.058 -24.697 -10.292  -6.560  -4.721  -4.720  -4.717  -1.209
  1 A'    2 A'    3 A'    4 A'    5 A'    1 A"    6 A'    7 A'                 
 -0.758  -0.590  -0.519  -0.464  -0.458  -0.385  -0.302  -0.291
  8 A'    9 A'   10 A'   11 A'    2 A"   12 A'   13 A'    3 A"                 
 -- Virtual --                   
 -0.076  -0.012  -0.006   0.007   0.034   0.043   0.051   0.069
  4 A"   14 A'   15 A'   16 A'   17 A'    5 A"   18 A'   19 A'                 
  0.092   0.094   0.112   0.133   0.137   0.154   0.180   0.256
 20 A'    6 A"   21 A'   22 A'   23 A'   24 A'   25 A'   26 A'                 
  0.260   0.277   0.288   0.333   0.375   0.389   0.405   0.482
  7 A"   27 A'    8 A"   28 A'   29 A'   30 A'   31 A'   32 A'                 
  0.539   0.544   0.579   0.614   0.621   0.670   0.772   0.828
  9 A"   33 A'   34 A'   35 A'   10 A"   11 A"   36 A'   37 A'                 
  0.903   1.049   1.114   1.299   1.331   1.348   1.407   1.444
 38 A'   39 A'   12 A"   40 A'   13 A"   41 A'   14 A"   42 A'                 
  1.494   1.511   1.528   1.580   1.633   1.712   1.766   1.828
 43 A'   15 A"   44 A'   16 A"   45 A'   46 A'   17 A"   47 A'                 
  1.907   2.013   2.094   2.311   2.585   2.604   2.660   2.969
 48 A'   49 A'   50 A'   51 A'   52 A'   53 A'   18 A"   54 A'                 
  3.407   3.777   3.784   3.905   3.955   4.648   6.277   6.339
 55 A'   19 A"   56 A'   20 A"   57 A'   58 A'   21 A"   59 A'                 
  6.472   7.012  13.819  13.903  14.077  23.492  66.746 163.156
 60 A'   61 A'   22 A"   62 A'   63 A'   64 A'   65 A'   66 A'                 
 --------------------------------------------------------------

          Ground-State Mulliken Net Atomic Charges

     Atom                 Charge (a.u.)
  ----------------------------------------
      1 C                    -0.198233
      2 P                     0.176113
      3 H                    -0.050979
      4 H                     0.206777
      5 F                    -0.133679
  ----------------------------------------
  Sum of atomic charges =     0.000000

 -----------------------------------------------------------------
                    Cartesian Multipole Moments
 -----------------------------------------------------------------
    Charge (ESU x 10^10)
                 0.0000
    Dipole Moment (Debye)
         X      -0.8031      Y      -0.4637      Z       0.0000
       Tot       0.9273
    Quadrupole Moments (Debye-Ang)
        XX     -28.2357     XY      -2.9712     YY     -22.0970
        XZ      -0.0000     YZ      -0.0000     ZZ     -25.4366
    Octopole Moments (Debye-Ang^2)
       XXX      17.2883    XXY       4.4218    XYY       6.7076
       YYY       2.7714    XXZ       0.0000    XYZ      -0.0000
       YYZ       0.0000    XZZ       6.1508    YZZ       3.1792
       ZZZ       0.0000
    Hexadecapole Moments (Debye-Ang^3)
      XXXX    -229.1855   XXXY      -3.9554   XXYY     -45.6833
      XYYY      -1.0792   YYYY     -56.8993   XXXZ      -0.0000
      XXYZ      -0.0000   XYYZ      -0.0000   YYYZ      -0.0000
      XXZZ     -41.5656   XYZZ       0.2298   YYZZ     -17.1934
      XZZZ      -0.0000   YZZZ      -0.0000   ZZZZ     -32.5998
 -----------------------------------------------------------------
 Calculating analytic gradient of the SCF energy
 Gradient of SCF Energy
            1           2           3           4           5
    1  -0.0958563   0.0765381  -0.0118732   0.0018342   0.0293572
    2   0.0347648  -0.0139868   0.0033801  -0.0557750   0.0316169
    3  -0.0000000   0.0000000  -0.0000000   0.0000000  -0.0000000
 Max gradient component =       9.586E-02
 RMS gradient           =       3.793E-02
 Gradient time:  CPU 1.31 s  wall 0.42 s
 Geometry Optimization Parameters
   NAtoms,    NIC,     NZ,  NCons,   NDum,   NFix, NCnnct, MaxDiis
        5      20       5       0       0       0       0       0

 Cartesian Hessian Update
 Hessian Updated using BFGS Update


** GEOMETRY OPTIMIZATION IN DELOCALIZED INTERNAL COORDINATES **
   Searching for a Minimum

   Optimization Cycle:   3

                       Coordinates (Angstroms)
     ATOM                X               Y               Z
      1  C         0.3254403286   -0.5798988156    0.0000000000
      2  P        -1.1540951848    0.0060669244    0.0000000000
      3  H        -1.0345886939    1.4322341176    0.0000000000
      4  H         0.5247289863   -1.7567907236    0.0000000000
      5  F         1.5115306583    0.2240344939    0.0000000000
   Point Group: cs    Number of degrees of freedom:     7


   Energy is   -480.507341745

 Hessian Updated using BFGS Update

  7 Hessian modes will be used to form the next step
  Hessian Eigenvalues:
     0.140477    0.156807    0.161960    0.198022    0.218156    0.253113
     0.800617

 Minimum Search - Taking Simple RFO Step
 Searching for Lamda that Minimizes Along All modes
 Value Taken    Lamda =  -0.04199199
 Calculated Step too Large.  Step scaled by  0.660186
 Step Taken.  Stepsize is  0.300000

                             Maximum     Tolerance    Cnvgd?
         Gradient           0.074095      0.000300      NO
         Displacement       0.214145      0.001200      NO
         Energy change     -0.034624      0.000001      NO


 New Cartesian Coordinates Obtained by Inverse Iteration

 Displacement from previous Coordinates is:  0.339731
 ----------------------------------------------------------------
             Standard Nuclear Orientation (Angstroms)
    I     Atom           X                Y                Z
 ----------------------------------------------------------------
    1      C       0.3256294424    -0.5811954929     0.0000000000
    2      P      -1.2050921818    -0.0170203077     0.0000000000
    3      H      -0.9550174713     1.3885838722     0.0000000000
    4      H       0.5507966561    -1.6363227238     0.0000000000
    5      F       1.4566996490     0.1716006490     0.0000000000
 ----------------------------------------------------------------
 Molecular Point Group                 Cs    NOp =  2
 Largest Abelian Subgroup              Cs    NOp =  2
 Nuclear Repulsion Energy =    94.4490982934 hartrees
 There are       16 alpha and       16 beta electrons
 Applying Cartesian multipole field
    Component          Value
    ---------          -----
     (2,0,0)        1.00000E-11
     (0,2,0)        2.00000E-11
     (0,0,2)       -3.00000E-11
 Nucleus-field energy     =     0.0000000020 hartrees
 Requested basis set is 6-311++G(d,p)
 There are 35 shells and 88 basis functions
 A cutoff of  1.0D-11 yielded    612 shell pairs
 There are      3933 function pairs (      4212 Cartesian)
 Smallest overlap matrix eigenvalue = 6.02E-04
 Guess MOs from SCF MO coefficient file

 -----------------------------------------------------------------------
  General SCF calculation program by
  Eric Jon Sundstrom, Paul Horn, Yuezhi Mao, Dmitri Zuev, Alec White,
  David Stuck, Shaama M.S., Shane Yost, Joonho Lee, David Small,
  Daniel Levine, Susi Lehtola, Hugh Burton, Evgeny Epifanovsky
 -----------------------------------------------------------------------
 Exchange:     0.2000 Hartree-Fock + 0.0800 Slater + 0.7200 B88
 Correlation:  0.1900 VWN1RPA + 0.8100 LYP
 Using SG-1 standard quadrature grid
 using 4 threads for integral computing
 -------------------------------------------------------
 OpenMP Integral computing Module                
 Release: version 2.0, May 2017, Q-Chem Inc. Pleasanton 
 -------------------------------------------------------
 -------------------------------------------------------
 OpenMP BLAS3 based DFT computing Module                
 Release: version 1.0, May 2013, Q-Chem Inc. Pittsburgh 
 -------------------------------------------------------
 A restricted SCF calculation will be
 performed using DIIS
 SCF converges when DIIS error is below 1.0e-08
 ---------------------------------------
  Cycle       Energy         DIIS error
 ---------------------------------------
    1    -480.5185243810      2.29e-03  
    2    -480.5240423112      4.32e-04  
    3    -480.5241780789      2.06e-04  
    4    -480.5241877499      2.00e-04  
    5    -480.5242207105      2.52e-05  
    6    -480.5242211571      1.64e-05  
    7    -480.5242214179      2.41e-06  
    8    -480.5242214213      5.90e-07  
    9    -480.5242214217      8.36e-08  
   10    -480.5242214217      7.68e-09  Convergence criterion met
 ---------------------------------------
 SCF time:   CPU 4.40s  wall 2.00s 
 SCF   energy in the final basis set =     -480.5242214217
 Total energy in the final basis set =     -480.5242214217

 --------------------------------------------------------------
             Orbital Energies (a.u.) and Symmetries
 --------------------------------------------------------------

 Alpha MOs, Restricted
 -- Occupied --                  
-77.055 -24.710 -10.283  -6.555  -4.716  -4.716  -4.712  -1.244
  1 A'    2 A'    3 A'    4 A'    5 A'    1 A"    6 A'    7 A'                 
 -0.753  -0.609  -0.542  -0.481  -0.470  -0.383  -0.307  -0.281
  8 A'    9 A'   10 A'    2 A"   11 A'   12 A'   13 A'    3 A"                 
 -- Virtual --                   
 -0.074  -0.005   0.002   0.013   0.036   0.043   0.053   0.069
  4 A"   14 A'   15 A'   16 A'   17 A'    5 A"   18 A'   19 A'                 
  0.094   0.099   0.121   0.136   0.143   0.174   0.194   0.253
  6 A"   20 A'   21 A'   22 A'   23 A'   24 A'   25 A'   26 A'                 
  0.259   0.275   0.292   0.335   0.376   0.387   0.414   0.491
  7 A"   27 A'    8 A"   28 A'   29 A'   30 A'   31 A'   32 A'                 
  0.535   0.560   0.596   0.625   0.625   0.676   0.770   0.854
  9 A"   33 A'   34 A'   35 A'   10 A"   11 A"   36 A'   37 A'                 
  0.904   1.013   1.126   1.284   1.323   1.359   1.416   1.464
 38 A'   39 A'   12 A"   40 A'   13 A"   41 A'   14 A"   42 A'                 
  1.486   1.522   1.556   1.590   1.632   1.740   1.831   1.841
 15 A"   43 A'   44 A'   16 A"   45 A'   46 A'   47 A'   17 A"                 
  1.881   2.061   2.110   2.449   2.581   2.602   2.663   3.062
 48 A'   49 A'   50 A'   51 A'   52 A'   53 A'   18 A"   54 A'                 
  3.455   3.764   3.778   3.951   4.034   4.728   6.263   6.330
 55 A'   19 A"   56 A'   20 A"   57 A'   58 A'   21 A"   59 A'                 
  6.544   7.011  13.824  13.909  14.055  23.625  66.732 163.143
 60 A'   61 A'   22 A"   62 A'   63 A'   64 A'   65 A'   66 A'                 

 Beta MOs, Restricted
 -- Occupied --                  
-77.055 -24.710 -10.283  -6.555  -4.716  -4.716  -4.712  -1.244
  1 A'    2 A'    3 A'    4 A'    5 A'    1 A"    6 A'    7 A'                 
 -0.753  -0.609  -0.542  -0.481  -0.470  -0.383  -0.307  -0.281
  8 A'    9 A'   10 A'    2 A"   11 A'   12 A'   13 A'    3 A"                 
 -- Virtual --                   
 -0.074  -0.005   0.002   0.013   0.036   0.043   0.053   0.069
  4 A"   14 A'   15 A'   16 A'   17 A'    5 A"   18 A'   19 A'                 
  0.094   0.099   0.121   0.136   0.143   0.174   0.194   0.253
  6 A"   20 A'   21 A'   22 A'   23 A'   24 A'   25 A'   26 A'                 
  0.259   0.275   0.292   0.335   0.376   0.387   0.414   0.491
  7 A"   27 A'    8 A"   28 A'   29 A'   30 A'   31 A'   32 A'                 
  0.535   0.560   0.596   0.625   0.625   0.676   0.770   0.854
  9 A"   33 A'   34 A'   35 A'   10 A"   11 A"   36 A'   37 A'                 
  0.904   1.013   1.126   1.284   1.323   1.359   1.416   1.464
 38 A'   39 A'   12 A"   40 A'   13 A"   41 A'   14 A"   42 A'                 
  1.486   1.522   1.556   1.590   1.632   1.740   1.831   1.841
 15 A"   43 A'   44 A'   16 A"   45 A'   46 A'   47 A'   17 A"                 
  1.881   2.061   2.110   2.449   2.581   2.602   2.663   3.062
 48 A'   49 A'   50 A'   51 A'   52 A'   53 A'   18 A"   54 A'                 
  3.455   3.764   3.778   3.951   4.034   4.728   6.263   6.330
 55 A'   19 A"   56 A'   20 A"   57 A'   58 A'   21 A"   59 A'                 
  6.544   7.011  13.824  13.909  14.055  23.625  66.732 163.143
 60 A'   61 A'   22 A"   62 A'   63 A'   64 A'   65 A'   66 A'                 
 --------------------------------------------------------------

          Ground-State Mulliken Net Atomic Charges

     Atom                 Charge (a.u.)
  ----------------------------------------
      1 C                    -0.208984
      2 P                     0.152888
      3 H                    -0.063406
      4 H                     0.205220
      5 F                    -0.085718
  ----------------------------------------
  Sum of atomic charges =     0.000000

 -----------------------------------------------------------------
                    Cartesian Multipole Moments
 -----------------------------------------------------------------
    Charge (ESU x 10^10)
                 0.0000
    Dipole Moment (Debye)
         X      -0.3628      Y      -0.4361      Z       0.0000
       Tot       0.5673
    Quadrupole Moments (Debye-Ang)
        XX     -27.6349     XY      -2.5967     YY     -22.4995
        XZ      -0.0000     YZ      -0.0000     ZZ     -25.5172
    Octopole Moments (Debye-Ang^2)
       XXX      21.4959    XXY       4.5378    XYY       7.8552
       YYY       4.7832    XXZ       0.0000    XYZ       0.0000
       YYZ       0.0000    XZZ       7.6110    YZZ       3.4861
       ZZZ       0.0000
    Hexadecapole Moments (Debye-Ang^3)
      XXXX    -230.0170   XXXY      -3.7196   XXYY     -45.6303
      XYYY      -0.2379   YYYY     -56.1298   XXXZ      -0.0000
      XXYZ      -0.0000   XYYZ       0.0000   YYYZ       0.0000
      XXZZ     -42.2548   XYZZ       0.1720   YYZZ     -16.6032
      XZZZ      -0.0000   YZZZ       0.0000   ZZZZ     -33.4230
 -----------------------------------------------------------------
 Calculating analytic gradient of the SCF energy
 Gradient of SCF Energy
            1           2           3           4           5
    1  -0.0325586   0.0379046  -0.0050795  -0.0028609   0.0025944
    2  -0.0038004  -0.0075467   0.0015565   0.0045977   0.0051929
    3   0.0000000  -0.0000000   0.0000000  -0.0000000  -0.0000000
 Max gradient component =       3.790E-02
 RMS gradient           =       1.332E-02
 Gradient time:  CPU 1.32 s  wall 0.42 s
 Geometry Optimization Parameters
   NAtoms,    NIC,     NZ,  NCons,   NDum,   NFix, NCnnct, MaxDiis
        5      20       5       0       0       0       0       0

 Cartesian Hessian Update
 Hessian Updated using BFGS Update


** GEOMETRY OPTIMIZATION IN DELOCALIZED INTERNAL COORDINATES **
   Searching for a Minimum

   Optimization Cycle:   4

                       Coordinates (Angstroms)
     ATOM                X               Y               Z
      1  C         0.3256294424   -0.5811954929    0.0000000000
      2  P        -1.2050921818   -0.0170203077    0.0000000000
      3  H        -0.9550174713    1.3885838722    0.0000000000
      4  H         0.5507966561   -1.6363227238    0.0000000000
      5  F         1.4566996490    0.1716006490    0.0000000000
   Point Group: cs    Number of degrees of freedom:     7


   Energy is   -480.524221422

 Hessian Updated using BFGS Update

  7 Hessian modes will be used to form the next step
  Hessian Eigenvalues:
     0.147778    0.160595    0.197896    0.212883    0.241305    0.283116
     0.745203

 Minimum Search - Taking Simple RFO Step
 Searching for Lamda that Minimizes Along All modes
 Value Taken    Lamda =  -0.00377590
 Step Taken.  Stepsize is  0.131878

                             Maximum     Tolerance    Cnvgd?
         Gradient           0.024931      0.000300      NO
         Displacement       0.069531      0.001200      NO
         Energy change     -0.016880      0.000001      NO


 New Cartesian Coordinates Obtained by Inverse Iteration

 Displacement from previous Coordinates is:  0.182491
 ----------------------------------------------------------------
             Standard Nuclear Orientation (Angstroms)
    I     Atom           X                Y                Z
 ----------------------------------------------------------------
    1      C       0.3165890963    -0.5631268037     0.0000000000
    2      P      -1.2522604432    -0.0201464299     0.0000000000
    3      H      -0.8908596312     1.3590499408     0.0000000000
    4      H       0.5746605489    -1.6272232687     0.0000000000
    5      F       1.4248865236     0.1770925583     0.0000000000
 ----------------------------------------------------------------
 Molecular Point Group                 Cs    NOp =  2
 Largest Abelian Subgroup              Cs    NOp =  2
 Nuclear Repulsion Energy =    94.2478313721 hartrees
 There are       16 alpha and       16 beta electrons
 Applying Cartesian multipole field
    Component          Value
    ---------          -----
     (2,0,0)        1.00000E-11
     (0,2,0)        2.00000E-11
     (0,0,2)       -3.00000E-11
 Nucleus-field energy     =     0.0000000020 hartrees
 Requested basis set is 6-311++G(d,p)
 There are 35 shells and 88 basis functions
 A cutoff of  1.0D-11 yielded    612 shell pairs
 There are      3933 function pairs (      4212 Cartesian)
 Smallest overlap matrix eigenvalue = 6.25E-04
 Guess MOs from SCF MO coefficient file

 -----------------------------------------------------------------------
  General SCF calculation program by
  Eric Jon Sundstrom, Paul Horn, Yuezhi Mao, Dmitri Zuev, Alec White,
  David Stuck, Shaama M.S., Shane Yost, Joonho Lee, David Small,
  Daniel Levine, Susi Lehtola, Hugh Burton, Evgeny Epifanovsky
 -----------------------------------------------------------------------
 Exchange:     0.2000 Hartree-Fock + 0.0800 Slater + 0.7200 B88
 Correlation:  0.1900 VWN1RPA + 0.8100 LYP
 Using SG-1 standard quadrature grid
 using 4 threads for integral computing
 -------------------------------------------------------
 OpenMP Integral computing Module                
 Release: version 2.0, May 2017, Q-Chem Inc. Pleasanton 
 -------------------------------------------------------
 -------------------------------------------------------
 OpenMP BLAS3 based DFT computing Module                
 Release: version 1.0, May 2013, Q-Chem Inc. Pittsburgh 
 -------------------------------------------------------
 A restricted SCF calculation will be
 performed using DIIS
 SCF converges when DIIS error is below 1.0e-08
 ---------------------------------------
  Cycle       Energy         DIIS error
 ---------------------------------------
    1    -480.5246312293      9.73e-04  
    2    -480.5254443984      6.31e-04  
    3    -480.5252602862      7.40e-04  
    4    -480.5258831479      9.59e-05  
    5    -480.5258881771      4.16e-05  
    6    -480.5258892513      3.87e-06  
    7    -480.5258892655      1.23e-06  
    8    -480.5258892671      2.10e-07  
    9    -480.5258892671      3.87e-08  
   10    -480.5258892671      9.51e-09  Convergence criterion met
 ---------------------------------------
 SCF time:   CPU 4.40s  wall 1.00s 
 SCF   energy in the final basis set =     -480.5258892671
 Total energy in the final basis set =     -480.5258892671

 --------------------------------------------------------------
             Orbital Energies (a.u.) and Symmetries
 --------------------------------------------------------------

 Alpha MOs, Restricted
 -- Occupied --                  
-77.055 -24.717 -10.286  -6.555  -4.716  -4.715  -4.712  -1.258
  1 A'    2 A'    3 A'    4 A'    5 A'    1 A"    6 A'    7 A'                 
 -0.746  -0.614  -0.546  -0.490  -0.470  -0.376  -0.313  -0.275
  8 A'    9 A'   10 A'    2 A"   11 A'   12 A'   13 A'    3 A"                 
 -- Virtual --                   
 -0.074  -0.007   0.005   0.013   0.036   0.044   0.053   0.067
  4 A"   14 A'   15 A'   16 A'   17 A'    5 A"   18 A'   19 A'                 
  0.093   0.098   0.123   0.140   0.142   0.172   0.200   0.251
  6 A"   20 A'   21 A'   22 A'   23 A'   24 A'   25 A'   26 A'                 
  0.259   0.274   0.294   0.334   0.373   0.385   0.423   0.485
  7 A"   27 A'    8 A"   28 A'   29 A'   30 A'   31 A'   32 A'                 
  0.532   0.567   0.591   0.625   0.625   0.680   0.773   0.861
  9 A"   33 A'   34 A'   35 A'   10 A"   11 A"   36 A'   37 A'                 
  0.901   0.986   1.129   1.276   1.315   1.369   1.420   1.470
 38 A'   39 A'   12 A"   40 A'   13 A"   41 A'   14 A"   42 A'                 
  1.473   1.516   1.560   1.595   1.625   1.745   1.829   1.829
 15 A"   43 A'   44 A'   16 A"   45 A'   46 A'   47 A'   17 A"                 
  1.875   2.064   2.089   2.446   2.580   2.597   2.659   3.085
 48 A'   49 A'   50 A'   51 A'   52 A'   53 A'   18 A"   54 A'                 
  3.418   3.757   3.774   3.969   4.057   4.733   6.256   6.326
 55 A'   19 A"   56 A'   20 A"   57 A'   58 A'   21 A"   59 A'                 
  6.561   7.010  13.826  13.909  14.032  23.613  66.725 163.133
 60 A'   61 A'   22 A"   62 A'   63 A'   64 A'   65 A'   66 A'                 

 Beta MOs, Restricted
 -- Occupied --                  
-77.055 -24.717 -10.286  -6.555  -4.716  -4.715  -4.712  -1.258
  1 A'    2 A'    3 A'    4 A'    5 A'    1 A"    6 A'    7 A'                 
 -0.746  -0.614  -0.546  -0.490  -0.470  -0.376  -0.313  -0.275
  8 A'    9 A'   10 A'    2 A"   11 A'   12 A'   13 A'    3 A"                 
 -- Virtual --                   
 -0.074  -0.007   0.005   0.013   0.036   0.044   0.053   0.067
  4 A"   14 A'   15 A'   16 A'   17 A'    5 A"   18 A'   19 A'                 
  0.093   0.098   0.123   0.140   0.142   0.172   0.200   0.251
  6 A"   20 A'   21 A'   22 A'   23 A'   24 A'   25 A'   26 A'                 
  0.259   0.274   0.294   0.334   0.373   0.385   0.423   0.485
  7 A"   27 A'    8 A"   28 A'   29 A'   30 A'   31 A'   32 A'                 
  0.532   0.567   0.591   0.625   0.625   0.680   0.773   0.861
  9 A"   33 A'   34 A'   35 A'   10 A"   11 A"   36 A'   37 A'                 
  0.901   0.986   1.129   1.276   1.315   1.369   1.420   1.470
 38 A'   39 A'   12 A"   40 A'   13 A"   41 A'   14 A"   42 A'                 
  1.473   1.516   1.560   1.595   1.625   1.745   1.829   1.829
 15 A"   43 A'   44 A'   16 A"   45 A'   46 A'   47 A'   17 A"                 
  1.875   2.064   2.089   2.446   2.580   2.597   2.659   3.085
 48 A'   49 A'   50 A'   51 A'   52 A'   53 A'   18 A"   54 A'                 
  3.418   3.757   3.774   3.969   4.057   4.733   6.256   6.326
 55 A'   19 A"   56 A'   20 A"   57 A'   58 A'   21 A"   59 A'                 
  6.561   7.010  13.826  13.909  14.032  23.613  66.725 163.133
 60 A'   61 A'   22 A"   62 A'   63 A'   64 A'   65 A'   66 A'                 
 --------------------------------------------------------------

          Ground-State Mulliken Net Atomic Charges

     Atom                 Charge (a.u.)
  ----------------------------------------
      1 C                    -0.209669
      2 P                     0.146342
      3 H                    -0.070364
      4 H                     0.196271
      5 F                    -0.062580
  ----------------------------------------
  Sum of atomic charges =     0.000000

 -----------------------------------------------------------------
                    Cartesian Multipole Moments
 -----------------------------------------------------------------
    Charge (ESU x 10^10)
                -0.0000
    Dipole Moment (Debye)
         X      -0.2208      Y      -0.4622      Z      -0.0000
       Tot       0.5122
    Quadrupole Moments (Debye-Ang)
        XX     -27.2657     XY      -2.3519     YY     -22.7330
        XZ       0.0000     YZ       0.0000     ZZ     -25.6856
    Octopole Moments (Debye-Ang^2)
       XXX      23.9454    XXY       4.1740    XYY       8.6630
       YYY       4.7524    XXZ      -0.0000    XYZ       0.0000
       YYZ      -0.0000    XZZ       8.6071    YZZ       3.4167
       ZZZ      -0.0000
    Hexadecapole Moments (Debye-Ang^3)
      XXXX    -233.2991   XXXY      -3.7631   XXYY     -46.3429
      XYYY      -0.1771   YYYY     -56.2271   XXXZ      -0.0000
      XXYZ       0.0000   XYYZ       0.0000   YYYZ       0.0000
      XXZZ     -43.3127   XYZZ       0.0866   YYZZ     -16.6092
      XZZZ       0.0000   YZZZ       0.0000   ZZZZ     -34.1097
 -----------------------------------------------------------------
 Calculating analytic gradient of the SCF energy
 Gradient of SCF Energy
            1           2           3           4           5
    1  -0.0059875   0.0103659   0.0012699   0.0021785  -0.0078268
    2   0.0173566  -0.0049659  -0.0010292  -0.0040400  -0.0073215
    3   0.0000000  -0.0000000  -0.0000000  -0.0000000  -0.0000000
 Max gradient component =       1.736E-02
 RMS gradient           =       6.366E-03
 Gradient time:  CPU 1.33 s  wall 0.42 s
 Geometry Optimization Parameters
   NAtoms,    NIC,     NZ,  NCons,   NDum,   NFix, NCnnct, MaxDiis
        5      20       5       0       0       0       0       0

 Cartesian Hessian Update
 Hessian Updated using BFGS Update


** GEOMETRY OPTIMIZATION IN DELOCALIZED INTERNAL COORDINATES **
   Searching for a Minimum

   Optimization Cycle:   5

                       Coordinates (Angstroms)
     ATOM                X               Y               Z
      1  C         0.3165890963   -0.5631268037    0.0000000000
      2  P        -1.2522604432   -0.0201464299    0.0000000000
      3  H        -0.8908596312    1.3590499408    0.0000000000
      4  H         0.5746605489   -1.6272232687    0.0000000000
      5  F         1.4248865236    0.1770925583    0.0000000000
   Point Group: cs    Number of degrees of freedom:     7


   Energy is   -480.525889267

 Hessian Updated using BFGS Update

  7 Hessian modes will be used to form the next step
  Hessian Eigenvalues:
     0.160008    0.172657    0.198470    0.230397    0.263478    0.308957
     0.563576

 Minimum Search - Taking Simple RFO Step
 Searching for Lamda that Minimizes Along All modes
 Value Taken    Lamda =  -0.00070244
 Step Taken.  Stepsize is  0.041238

                             Maximum     Tolerance    Cnvgd?
         Gradient           0.010897      0.000300      NO
         Displacement       0.031201      0.001200      NO
         Energy change     -0.001668      0.000001      NO


 New Cartesian Coordinates Obtained by Inverse Iteration

 Displacement from previous Coordinates is:  0.040317
 ----------------------------------------------------------------
             Standard Nuclear Orientation (Angstroms)
    I     Atom           X                Y                Z
 ----------------------------------------------------------------
    1      C       0.3208448115    -0.5718758184     0.0000000000
    2      P      -1.2558775517    -0.0182297559     0.0000000000
    3      H      -0.9012410688     1.3642592580     0.0000000000
    4      H       0.5706295265    -1.6272993298     0.0000000000
    5      F       1.4386603769     0.1787916429     0.0000000000
 ----------------------------------------------------------------
 Molecular Point Group                 Cs    NOp =  2
 Largest Abelian Subgroup              Cs    NOp =  2
 Nuclear Repulsion Energy =    93.6517796398 hartrees
 There are       16 alpha and       16 beta electrons
 Applying Cartesian multipole field
    Component          Value
    ---------          -----
     (2,0,0)        1.00000E-11
     (0,2,0)        2.00000E-11
     (0,0,2)       -3.00000E-11
 Nucleus-field energy     =     0.0000000021 hartrees
 Requested basis set is 6-311++G(d,p)
 There are 35 shells and 88 basis functions
 A cutoff of  1.0D-11 yielded    612 shell pairs
 There are      3933 function pairs (      4212 Cartesian)
 Smallest overlap matrix eigenvalue = 6.38E-04
 Guess MOs from SCF MO coefficient file

 -----------------------------------------------------------------------
  General SCF calculation program by
  Eric Jon Sundstrom, Paul Horn, Yuezhi Mao, Dmitri Zuev, Alec White,
  David Stuck, Shaama M.S., Shane Yost, Joonho Lee, David Small,
  Daniel Levine, Susi Lehtola, Hugh Burton, Evgeny Epifanovsky
 -----------------------------------------------------------------------
 Exchange:     0.2000 Hartree-Fock + 0.0800 Slater + 0.7200 B88
 Correlation:  0.1900 VWN1RPA + 0.8100 LYP
 Using SG-1 standard quadrature grid
 using 4 threads for integral computing
 -------------------------------------------------------
 OpenMP Integral computing Module                
 Release: version 2.0, May 2017, Q-Chem Inc. Pleasanton 
 -------------------------------------------------------
 -------------------------------------------------------
 OpenMP BLAS3 based DFT computing Module                
 Release: version 1.0, May 2013, Q-Chem Inc. Pittsburgh 
 -------------------------------------------------------
 A restricted SCF calculation will be
 performed using DIIS
 SCF converges when DIIS error is below 1.0e-08
 ---------------------------------------
  Cycle       Energy         DIIS error
 ---------------------------------------
    1    -480.5261258180      3.92e-04  
    2    -480.5262665297      1.13e-04  
    3    -480.5262498605      1.59e-04  
    4    -480.5262761982      3.63e-05  
    5    -480.5262778452      1.01e-05  
    6    -480.5262779080      3.13e-06  
    7    -480.5262779135      5.71e-07  
    8    -480.5262779138      7.23e-08  
    9    -480.5262779138      1.84e-08  
   10    -480.5262779138      2.15e-09  Convergence criterion met
 ---------------------------------------
 SCF time:   CPU 4.41s  wall 1.00s 
 SCF   energy in the final basis set =     -480.5262779138
 Total energy in the final basis set =     -480.5262779138

 --------------------------------------------------------------
             Orbital Energies (a.u.) and Symmetries
 --------------------------------------------------------------

 Alpha MOs, Restricted
 -- Occupied --                  
-77.058 -24.715 -10.287  -6.556  -4.718  -4.717  -4.714  -1.251
  1 A'    2 A'    3 A'    4 A'    5 A'    1 A"    6 A'    7 A'                 
 -0.745  -0.612  -0.543  -0.486  -0.469  -0.378  -0.313  -0.275
  8 A'    9 A'   10 A'    2 A"   11 A'   12 A'   13 A'    3 A"                 
 -- Virtual --                   
 -0.076  -0.007   0.005   0.012   0.036   0.044   0.053   0.067
  4 A"   14 A'   15 A'   16 A'   17 A'    5 A"   18 A'   19 A'                 
  0.093   0.098   0.123   0.138   0.141   0.173   0.194   0.251
  6 A"   20 A'   21 A'   22 A'   23 A'   24 A'   25 A'   26 A'                 
  0.259   0.274   0.294   0.334   0.370   0.385   0.420   0.483
  7 A"   27 A'    8 A"   28 A'   29 A'   30 A'   31 A'   32 A'                 
  0.531   0.566   0.590   0.624   0.625   0.679   0.772   0.859
  9 A"   33 A'   34 A'   35 A'   10 A"   11 A"   36 A'   37 A'                 
  0.900   0.978   1.127   1.281   1.313   1.366   1.419   1.469
 38 A'   39 A'   12 A"   40 A'   13 A"   41 A'   14 A"   42 A'                 
  1.470   1.518   1.557   1.594   1.622   1.746   1.820   1.836
 15 A"   43 A'   44 A'   16 A"   45 A'   46 A'   47 A'   17 A"                 
  1.876   2.062   2.090   2.449   2.582   2.595   2.659   3.061
 48 A'   49 A'   50 A'   51 A'   52 A'   53 A'   18 A"   54 A'                 
  3.416   3.759   3.775   3.958   4.043   4.729   6.258   6.327
 55 A'   19 A"   56 A'   20 A"   57 A'   58 A'   21 A"   59 A'                 
  6.548   7.000  13.824  13.906  14.022  23.615  66.727 163.123
 60 A'   61 A'   22 A"   62 A'   63 A'   64 A'   65 A'   66 A'                 

 Beta MOs, Restricted
 -- Occupied --                  
-77.058 -24.715 -10.287  -6.556  -4.718  -4.717  -4.714  -1.251
  1 A'    2 A'    3 A'    4 A'    5 A'    1 A"    6 A'    7 A'                 
 -0.745  -0.612  -0.543  -0.486  -0.469  -0.378  -0.313  -0.275
  8 A'    9 A'   10 A'    2 A"   11 A'   12 A'   13 A'    3 A"                 
 -- Virtual --                   
 -0.076  -0.007   0.005   0.012   0.036   0.044   0.053   0.067
  4 A"   14 A'   15 A'   16 A'   17 A'    5 A"   18 A'   19 A'                 
  0.093   0.098   0.123   0.138   0.141   0.173   0.194   0.251
  6 A"   20 A'   21 A'   22 A'   23 A'   24 A'   25 A'   26 A'                 
  0.259   0.274   0.294   0.334   0.370   0.385   0.420   0.483
  7 A"   27 A'    8 A"   28 A'   29 A'   30 A'   31 A'   32 A'                 
  0.531   0.566   0.590   0.624   0.625   0.679   0.772   0.859
  9 A"   33 A'   34 A'   35 A'   10 A"   11 A"   36 A'   37 A'                 
  0.900   0.978   1.127   1.281   1.313   1.366   1.419   1.469
 38 A'   39 A'   12 A"   40 A'   13 A"   41 A'   14 A"   42 A'                 
  1.470   1.518   1.557   1.594   1.622   1.746   1.820   1.836
 15 A"   43 A'   44 A'   16 A"   45 A'   46 A'   47 A'   17 A"                 
  1.876   2.062   2.090   2.449   2.582   2.595   2.659   3.061
 48 A'   49 A'   50 A'   51 A'   52 A'   53 A'   18 A"   54 A'                 
  3.416   3.759   3.775   3.958   4.043   4.729   6.258   6.327
 55 A'   19 A"   56 A'   20 A"   57 A'   58 A'   21 A"   59 A'                 
  6.548   7.000  13.824  13.906  14.022  23.615  66.727 163.123
 60 A'   61 A'   22 A"   62 A'   63 A'   64 A'   65 A'   66 A'                 
 --------------------------------------------------------------

          Ground-State Mulliken Net Atomic Charges

     Atom                 Charge (a.u.)
  ----------------------------------------
      1 C                    -0.209162
      2 P                     0.150086
      3 H                    -0.068541
      4 H                     0.200098
      5 F                    -0.072481
  ----------------------------------------
  Sum of atomic charges =     0.000000

 -----------------------------------------------------------------
                    Cartesian Multipole Moments
 -----------------------------------------------------------------
    Charge (ESU x 10^10)
                 0.0000
    Dipole Moment (Debye)
         X      -0.2958      Y      -0.4846      Z       0.0000
       Tot       0.5678
    Quadrupole Moments (Debye-Ang)
        XX     -27.3372     XY      -2.4033     YY     -22.6695
        XZ      -0.0000     YZ      -0.0000     ZZ     -25.7142
    Octopole Moments (Debye-Ang^2)
       XXX      23.5727    XXY       4.2122    XYY       8.5972
       YYY       4.6844    XXZ       0.0000    XYZ       0.0000
       YYZ       0.0000    XZZ       8.5300    YZZ       3.4177
       ZZZ       0.0000
    Hexadecapole Moments (Debye-Ang^3)
      XXXX    -235.6920   XXXY      -3.7635   XXYY     -46.6982
      XYYY      -0.1818   YYYY     -56.1937   XXXZ      -0.0000
      XXYZ      -0.0000   XYYZ      -0.0000   YYYZ      -0.0000
      XXZZ     -43.6940   XYZZ       0.1043   YYZZ     -16.6547
      XZZZ      -0.0000   YZZZ      -0.0000   ZZZZ     -34.1860
 -----------------------------------------------------------------
 Calculating analytic gradient of the SCF energy
 Gradient of SCF Energy
            1           2           3           4           5
    1  -0.0034660   0.0027966   0.0006633  -0.0005160   0.0005221
    2   0.0014790  -0.0024723  -0.0000670   0.0017193  -0.0006590
    3  -0.0000000   0.0000000  -0.0000000   0.0000000   0.0000000
 Max gradient component =       3.466E-03
 RMS gradient           =       1.472E-03
 Gradient time:  CPU 1.32 s  wall 0.42 s
 Geometry Optimization Parameters
   NAtoms,    NIC,     NZ,  NCons,   NDum,   NFix, NCnnct, MaxDiis
        5      20       5       0       0       0       0       0

 Cartesian Hessian Update
 Hessian Updated using BFGS Update


** GEOMETRY OPTIMIZATION IN DELOCALIZED INTERNAL COORDINATES **
   Searching for a Minimum

   Optimization Cycle:   6

                       Coordinates (Angstroms)
     ATOM                X               Y               Z
      1  C         0.3208448115   -0.5718758184    0.0000000000
      2  P        -1.2558775517   -0.0182297559    0.0000000000
      3  H        -0.9012410688    1.3642592580    0.0000000000
      4  H         0.5706295265   -1.6272993298    0.0000000000
      5  F         1.4386603769    0.1787916429    0.0000000000
   Point Group: cs    Number of degrees of freedom:     7


   Energy is   -480.526277914

 Hessian Updated using BFGS Update

  7 Hessian modes will be used to form the next step
  Hessian Eigenvalues:
     0.160964    0.171157    0.198551    0.214971    0.278677    0.362986
     0.433215

 Minimum Search - Taking Simple RFO Step
 Searching for Lamda that Minimizes Along All modes
 Value Taken    Lamda =  -0.00008464
 Step Taken.  Stepsize is  0.017609

                             Maximum     Tolerance    Cnvgd?
         Gradient           0.002764      0.000300      NO
         Displacement       0.011130      0.001200      NO
         Energy change     -0.000389      0.000001      NO


 New Cartesian Coordinates Obtained by Inverse Iteration

 Displacement from previous Coordinates is:  0.026495
 ----------------------------------------------------------------
             Standard Nuclear Orientation (Angstroms)
    I     Atom           X                Y                Z
 ----------------------------------------------------------------
    1      C       0.3236489145    -0.5758529502     0.0000000000
    2      P      -1.2557567575    -0.0134722744     0.0000000000
    3      H      -0.9083924582     1.3706665672     0.0000000000
    4      H       0.5745870233    -1.6337644637     0.0000000000
    5      F       1.4389293723     0.1780691179     0.0000000000
 ----------------------------------------------------------------
 Molecular Point Group                 Cs    NOp =  2
 Largest Abelian Subgroup              Cs    NOp =  2
 Nuclear Repulsion Energy =    93.5256179904 hartrees
 There are       16 alpha and       16 beta electrons
 Applying Cartesian multipole field
    Component          Value
    ---------          -----
     (2,0,0)        1.00000E-11
     (0,2,0)        2.00000E-11
     (0,0,2)       -3.00000E-11
 Nucleus-field energy     =     0.0000000021 hartrees
 Requested basis set is 6-311++G(d,p)
 There are 35 shells and 88 basis functions
 A cutoff of  1.0D-11 yielded    612 shell pairs
 There are      3933 function pairs (      4212 Cartesian)
 Smallest overlap matrix eigenvalue = 6.43E-04
 Guess MOs from SCF MO coefficient file

 -----------------------------------------------------------------------
  General SCF calculation program by
  Eric Jon Sundstrom, Paul Horn, Yuezhi Mao, Dmitri Zuev, Alec White,
  David Stuck, Shaama M.S., Shane Yost, Joonho Lee, David Small,
  Daniel Levine, Susi Lehtola, Hugh Burton, Evgeny Epifanovsky
 -----------------------------------------------------------------------
 Exchange:     0.2000 Hartree-Fock + 0.0800 Slater + 0.7200 B88
 Correlation:  0.1900 VWN1RPA + 0.8100 LYP
 Using SG-1 standard quadrature grid
 using 4 threads for integral computing
 -------------------------------------------------------
 OpenMP Integral computing Module                
 Release: version 2.0, May 2017, Q-Chem Inc. Pleasanton 
 -------------------------------------------------------
 -------------------------------------------------------
 OpenMP BLAS3 based DFT computing Module                
 Release: version 1.0, May 2013, Q-Chem Inc. Pittsburgh 
 -------------------------------------------------------
 A restricted SCF calculation will be
 performed using DIIS
 SCF converges when DIIS error is below 1.0e-08
 ---------------------------------------
  Cycle       Energy         DIIS error
 ---------------------------------------
    1    -480.5263004317      1.16e-04  
    2    -480.5263113466      7.46e-05  
    3    -480.5263096142      8.36e-05  
    4    -480.5263174629      1.37e-05  
    5    -480.5263176276      5.29e-06  
    6    -480.5263176427      9.50e-07  
    7    -480.5263176435      1.11e-07  
    8    -480.5263176435      7.96e-09  Convergence criterion met
 ---------------------------------------
 SCF time:   CPU 3.52s  wall 1.00s 
 SCF   energy in the final basis set =     -480.5263176435
 Total energy in the final basis set =     -480.5263176435

 --------------------------------------------------------------
             Orbital Energies (a.u.) and Symmetries
 --------------------------------------------------------------

 Alpha MOs, Restricted
 -- Occupied --                  
-77.058 -24.715 -10.288  -6.557  -4.718  -4.717  -4.714  -1.252
  1 A'    2 A'    3 A'    4 A'    5 A'    1 A"    6 A'    7 A'                 
 -0.744  -0.612  -0.543  -0.486  -0.469  -0.378  -0.312  -0.274
  8 A'    9 A'   10 A'    2 A"   11 A'   12 A'   13 A'    3 A"                 
 -- Virtual --                   
 -0.077  -0.007   0.005   0.012   0.035   0.044   0.053   0.067
  4 A"   14 A'   15 A'   16 A'   17 A'    5 A"   18 A'   19 A'                 
  0.093   0.098   0.122   0.136   0.141   0.173   0.194   0.251
  6 A"   20 A'   21 A'   22 A'   23 A'   24 A'   25 A'   26 A'                 
  0.259   0.274   0.294   0.334   0.368   0.385   0.418   0.483
  7 A"   27 A'    8 A"   28 A'   29 A'   30 A'   31 A'   32 A'                 
  0.531   0.567   0.589   0.623   0.625   0.679   0.772   0.859
  9 A"   33 A'   34 A'   35 A'   10 A"   11 A"   36 A'   37 A'                 
  0.898   0.974   1.127   1.280   1.312   1.364   1.419   1.468
 38 A'   39 A'   12 A"   40 A'   13 A"   41 A'   14 A"   42 A'                 
  1.468   1.517   1.555   1.593   1.623   1.747   1.816   1.833
 15 A"   43 A'   44 A'   16 A"   45 A'   46 A'   47 A'   17 A"                 
  1.875   2.062   2.086   2.445   2.581   2.594   2.658   3.058
 48 A'   49 A'   50 A'   51 A'   52 A'   53 A'   18 A"   54 A'                 
  3.409   3.759   3.775   3.958   4.042   4.728   6.258   6.327
 55 A'   19 A"   56 A'   20 A"   57 A'   58 A'   21 A"   59 A'                 
  6.547   6.996  13.824  13.905  14.018  23.610  66.726 163.118
 60 A'   61 A'   22 A"   62 A'   63 A'   64 A'   65 A'   66 A'                 

 Beta MOs, Restricted
 -- Occupied --                  
-77.058 -24.715 -10.288  -6.557  -4.718  -4.717  -4.714  -1.252
  1 A'    2 A'    3 A'    4 A'    5 A'    1 A"    6 A'    7 A'                 
 -0.744  -0.612  -0.543  -0.486  -0.469  -0.378  -0.312  -0.274
  8 A'    9 A'   10 A'    2 A"   11 A'   12 A'   13 A'    3 A"                 
 -- Virtual --                   
 -0.077  -0.007   0.005   0.012   0.035   0.044   0.053   0.067
  4 A"   14 A'   15 A'   16 A'   17 A'    5 A"   18 A'   19 A'                 
  0.093   0.098   0.122   0.136   0.141   0.173   0.194   0.251
  6 A"   20 A'   21 A'   22 A'   23 A'   24 A'   25 A'   26 A'                 
  0.259   0.274   0.294   0.334   0.368   0.385   0.418   0.483
  7 A"   27 A'    8 A"   28 A'   29 A'   30 A'   31 A'   32 A'                 
  0.531   0.567   0.589   0.623   0.625   0.679   0.772   0.859
  9 A"   33 A'   34 A'   35 A'   10 A"   11 A"   36 A'   37 A'                 
  0.898   0.974   1.127   1.280   1.312   1.364   1.419   1.468
 38 A'   39 A'   12 A"   40 A'   13 A"   41 A'   14 A"   42 A'                 
  1.468   1.517   1.555   1.593   1.623   1.747   1.816   1.833
 15 A"   43 A'   44 A'   16 A"   45 A'   46 A'   47 A'   17 A"                 
  1.875   2.062   2.086   2.445   2.581   2.594   2.658   3.058
 48 A'   49 A'   50 A'   51 A'   52 A'   53 A'   18 A"   54 A'                 
  3.409   3.759   3.775   3.958   4.042   4.728   6.258   6.327
 55 A'   19 A"   56 A'   20 A"   57 A'   58 A'   21 A"   59 A'                 
  6.547   6.996  13.824  13.905  14.018  23.610  66.726 163.118
 60 A'   61 A'   22 A"   62 A'   63 A'   64 A'   65 A'   66 A'                 
 --------------------------------------------------------------

          Ground-State Mulliken Net Atomic Charges

     Atom                 Charge (a.u.)
  ----------------------------------------
      1 C                    -0.211183
      2 P                     0.150130
      3 H                    -0.068202
      4 H                     0.200527
      5 F                    -0.071272
  ----------------------------------------
  Sum of atomic charges =     0.000000

 -----------------------------------------------------------------
                    Cartesian Multipole Moments
 -----------------------------------------------------------------
    Charge (ESU x 10^10)
                 0.0000
    Dipole Moment (Debye)
         X      -0.2733      Y      -0.4808      Z      -0.0000
       Tot       0.5531
    Quadrupole Moments (Debye-Ang)
        XX     -27.3710     XY      -2.4438     YY     -22.6398
        XZ       0.0000     YZ       0.0000     ZZ     -25.7406
    Octopole Moments (Debye-Ang^2)
       XXX      23.6552    XXY       4.2169    XYY       8.5980
       YYY       4.5682    XXZ      -0.0000    XYZ       0.0000
       YYZ       0.0000    XZZ       8.5418    YZZ       3.3989
       ZZZ      -0.0000
    Hexadecapole Moments (Debye-Ang^3)
      XXXX    -236.1637   XXXY      -3.5101   XXYY     -46.7212
      XYYY       0.0457   YYYY     -56.3618   XXXZ       0.0000
      XXYZ       0.0000   XYYZ       0.0000   YYYZ       0.0000
      XXZZ     -43.7766   XYZZ       0.2111   YYZZ     -16.7281
      XZZZ       0.0000   YZZZ       0.0000   ZZZZ     -34.2820
 -----------------------------------------------------------------
 Calculating analytic gradient of the SCF energy
 Gradient of SCF Energy
            1           2           3           4           5
    1  -0.0004724   0.0005317  -0.0002290   0.0001550   0.0000146
    2   0.0001400  -0.0000487   0.0002130  -0.0001367  -0.0001676
    3   0.0000000  -0.0000000   0.0000000  -0.0000000   0.0000000
 Max gradient component =       5.317E-04
 RMS gradient           =       2.155E-04
 Gradient time:  CPU 1.33 s  wall 0.42 s
 Geometry Optimization Parameters
   NAtoms,    NIC,     NZ,  NCons,   NDum,   NFix, NCnnct, MaxDiis
        5      20       5       0       0       0       0       0

 Cartesian Hessian Update
 Hessian Updated using BFGS Update


** GEOMETRY OPTIMIZATION IN DELOCALIZED INTERNAL COORDINATES **
   Searching for a Minimum

   Optimization Cycle:   7

                       Coordinates (Angstroms)
     ATOM                X               Y               Z
      1  C         0.3236489145   -0.5758529502    0.0000000000
      2  P        -1.2557567575   -0.0134722744    0.0000000000
      3  H        -0.9083924582    1.3706665672    0.0000000000
      4  H         0.5745870233   -1.6337644637    0.0000000000
      5  F         1.4389293723    0.1780691179    0.0000000000
   Point Group: cs    Number of degrees of freedom:     7


   Energy is   -480.526317643

 Hessian Updated using BFGS Update

  7 Hessian modes will be used to form the next step
  Hessian Eigenvalues:
     0.163573    0.180003    0.196520    0.220546    0.281946    0.363814
     0.416506

 Minimum Search - Taking Simple RFO Step
 Searching for Lamda that Minimizes Along All modes
 Value Taken    Lamda =  -0.00000392
 Step Taken.  Stepsize is  0.004524

                             Maximum     Tolerance    Cnvgd?
         Gradient           0.000588      0.000300      NO
         Displacement       0.003322      0.001200      NO
         Energy change     -0.000040      0.000001      NO


 New Cartesian Coordinates Obtained by Inverse Iteration

 Displacement from previous Coordinates is:  0.009280
 ----------------------------------------------------------------
             Standard Nuclear Orientation (Angstroms)
    I     Atom           X                Y                Z
 ----------------------------------------------------------------
    1      C       0.3232078639    -0.5757248647     0.0000000000
    2      P      -1.2570086087    -0.0138939218     0.0000000000
    3      H      -0.9048921139     1.3687012557     0.0000000000
    4      H       0.5742961966    -1.6333794056     0.0000000000
    5      F       1.4374127564     0.1799429332     0.0000000000
 ----------------------------------------------------------------
 Molecular Point Group                 Cs    NOp =  2
 Largest Abelian Subgroup              Cs    NOp =  2
 Nuclear Repulsion Energy =    93.5228330275 hartrees
 There are       16 alpha and       16 beta electrons
 Applying Cartesian multipole field
    Component          Value
    ---------          -----
     (2,0,0)        1.00000E-11
     (0,2,0)        2.00000E-11
     (0,0,2)       -3.00000E-11
 Nucleus-field energy     =     0.0000000021 hartrees
 Requested basis set is 6-311++G(d,p)
 There are 35 shells and 88 basis functions
 A cutoff of  1.0D-11 yielded    612 shell pairs
 There are      3933 function pairs (      4212 Cartesian)
 Smallest overlap matrix eigenvalue = 6.44E-04
 Guess MOs from SCF MO coefficient file

 -----------------------------------------------------------------------
  General SCF calculation program by
  Eric Jon Sundstrom, Paul Horn, Yuezhi Mao, Dmitri Zuev, Alec White,
  David Stuck, Shaama M.S., Shane Yost, Joonho Lee, David Small,
  Daniel Levine, Susi Lehtola, Hugh Burton, Evgeny Epifanovsky
 -----------------------------------------------------------------------
 Exchange:     0.2000 Hartree-Fock + 0.0800 Slater + 0.7200 B88
 Correlation:  0.1900 VWN1RPA + 0.8100 LYP
 Using SG-1 standard quadrature grid
 using 4 threads for integral computing
 -------------------------------------------------------
 OpenMP Integral computing Module                
 Release: version 2.0, May 2017, Q-Chem Inc. Pleasanton 
 -------------------------------------------------------
 -------------------------------------------------------
 OpenMP BLAS3 based DFT computing Module                
 Release: version 1.0, May 2013, Q-Chem Inc. Pittsburgh 
 -------------------------------------------------------
 A restricted SCF calculation will be
 performed using DIIS
 SCF converges when DIIS error is below 1.0e-08
 ---------------------------------------
  Cycle       Energy         DIIS error
 ---------------------------------------
    1    -480.5263176399      3.55e-05  
    2    -480.5263193924      1.39e-05  
    3    -480.5263189201      2.43e-05  
    4    -480.5263195995      2.25e-06  
    5    -480.5263196029      1.11e-06  
    6    -480.5263196036      1.13e-07  
    7    -480.5263196036      2.98e-08  
    8    -480.5263196036      4.25e-09  Convergence criterion met
 ---------------------------------------
 SCF time:   CPU 3.53s  wall 1.00s 
 SCF   energy in the final basis set =     -480.5263196036
 Total energy in the final basis set =     -480.5263196036

 --------------------------------------------------------------
             Orbital Energies (a.u.) and Symmetries
 --------------------------------------------------------------

 Alpha MOs, Restricted
 -- Occupied --                  
-77.058 -24.715 -10.288  -6.557  -4.718  -4.717  -4.714  -1.252
  1 A'    2 A'    3 A'    4 A'    5 A'    1 A"    6 A'    7 A'                 
 -0.744  -0.612  -0.543  -0.486  -0.469  -0.378  -0.313  -0.274
  8 A'    9 A'   10 A'    2 A"   11 A'   12 A'   13 A'    3 A"                 
 -- Virtual --                   
 -0.077  -0.007   0.005   0.012   0.035   0.044   0.053   0.067
  4 A"   14 A'   15 A'   16 A'   17 A'    5 A"   18 A'   19 A'                 
  0.093   0.098   0.122   0.137   0.141   0.173   0.194   0.251
  6 A"   20 A'   21 A'   22 A'   23 A'   24 A'   25 A'   26 A'                 
  0.259   0.274   0.294   0.334   0.368   0.385   0.419   0.483
  7 A"   27 A'    8 A"   28 A'   29 A'   30 A'   31 A'   32 A'                 
  0.531   0.567   0.589   0.623   0.625   0.679   0.772   0.859
  9 A"   33 A'   34 A'   35 A'   10 A"   11 A"   36 A'   37 A'                 
  0.899   0.974   1.127   1.280   1.312   1.365   1.419   1.468
 38 A'   39 A'   12 A"   40 A'   13 A"   41 A'   14 A"   42 A'                 
  1.468   1.517   1.556   1.594   1.623   1.747   1.816   1.833
 15 A"   43 A'   44 A'   16 A"   45 A'   46 A'   47 A'   17 A"                 
  1.875   2.062   2.086   2.445   2.582   2.594   2.658   3.058
 48 A'   49 A'   50 A'   51 A'   52 A'   53 A'   18 A"   54 A'                 
  3.409   3.759   3.775   3.958   4.042   4.728   6.258   6.327
 55 A'   19 A"   56 A'   20 A"   57 A'   58 A'   21 A"   59 A'                 
  6.547   6.997  13.824  13.905  14.018  23.610  66.726 163.118
 60 A'   61 A'   22 A"   62 A'   63 A'   64 A'   65 A'   66 A'                 

 Beta MOs, Restricted
 -- Occupied --                  
-77.058 -24.715 -10.288  -6.557  -4.718  -4.717  -4.714  -1.252
  1 A'    2 A'    3 A'    4 A'    5 A'    1 A"    6 A'    7 A'                 
 -0.744  -0.612  -0.543  -0.486  -0.469  -0.378  -0.313  -0.274
  8 A'    9 A'   10 A'    2 A"   11 A'   12 A'   13 A'    3 A"                 
 -- Virtual --                   
 -0.077  -0.007   0.005   0.012   0.035   0.044   0.053   0.067
  4 A"   14 A'   15 A'   16 A'   17 A'    5 A"   18 A'   19 A'                 
  0.093   0.098   0.122   0.137   0.141   0.173   0.194   0.251
  6 A"   20 A'   21 A'   22 A'   23 A'   24 A'   25 A'   26 A'                 
  0.259   0.274   0.294   0.334   0.368   0.385   0.419   0.483
  7 A"   27 A'    8 A"   28 A'   29 A'   30 A'   31 A'   32 A'                 
  0.531   0.567   0.589   0.623   0.625   0.679   0.772   0.859
  9 A"   33 A'   34 A'   35 A'   10 A"   11 A"   36 A'   37 A'                 
  0.899   0.974   1.127   1.280   1.312   1.365   1.419   1.468
 38 A'   39 A'   12 A"   40 A'   13 A"   41 A'   14 A"   42 A'                 
  1.468   1.517   1.556   1.594   1.623   1.747   1.816   1.833
 15 A"   43 A'   44 A'   16 A"   45 A'   46 A'   47 A'   17 A"                 
  1.875   2.062   2.086   2.445   2.582   2.594   2.658   3.058
 48 A'   49 A'   50 A'   51 A'   52 A'   53 A'   18 A"   54 A'                 
  3.409   3.759   3.775   3.958   4.042   4.728   6.258   6.327
 55 A'   19 A"   56 A'   20 A"   57 A'   58 A'   21 A"   59 A'                 
  6.547   6.997  13.824  13.905  14.018  23.610  66.726 163.118
 60 A'   61 A'   22 A"   62 A'   63 A'   64 A'   65 A'   66 A'                 
 --------------------------------------------------------------

          Ground-State Mulliken Net Atomic Charges

     Atom                 Charge (a.u.)
  ----------------------------------------
      1 C                    -0.211143
      2 P                     0.150265
      3 H                    -0.068316
      4 H                     0.200498
      5 F                    -0.071304
  ----------------------------------------
  Sum of atomic charges =     0.000000

 -----------------------------------------------------------------
                    Cartesian Multipole Moments
 -----------------------------------------------------------------
    Charge (ESU x 10^10)
                -0.0000
    Dipole Moment (Debye)
         X      -0.2739      Y      -0.4851      Z       0.0000
       Tot       0.5570
    Quadrupole Moments (Debye-Ang)
        XX     -27.3631     XY      -2.4358     YY     -22.6426
        XZ      -0.0000     YZ      -0.0000     ZZ     -25.7428
    Octopole Moments (Debye-Ang^2)
       XXX      23.7192    XXY       4.2000    XYY       8.6183
       YYY       4.5539    XXZ       0.0000    XYZ       0.0000
       YYZ       0.0000    XZZ       8.5662    YZZ       3.3947
       ZZZ       0.0000
    Hexadecapole Moments (Debye-Ang^3)
      XXXX    -236.1870   XXXY      -3.5686   XXYY     -46.7321
      XYYY      -0.0070   YYYY     -56.3489   XXXZ      -0.0000
      XXYZ      -0.0000   XYYZ      -0.0000   YYYZ      -0.0000
      XXZZ     -43.7901   XYZZ       0.1875   YYZZ     -16.7256
      XZZZ      -0.0000   YZZZ      -0.0000   ZZZZ     -34.2909
 -----------------------------------------------------------------
 Calculating analytic gradient of the SCF energy
 Gradient of SCF Energy
            1           2           3           4           5
    1   0.0000224  -0.0000540   0.0000137  -0.0000620   0.0000798
    2   0.0000145  -0.0000089   0.0000160  -0.0000415   0.0000198
    3  -0.0000000   0.0000000  -0.0000000   0.0000000  -0.0000000
 Max gradient component =       7.977E-05
 RMS gradient           =       3.313E-05
 Gradient time:  CPU 1.32 s  wall 0.42 s
 Geometry Optimization Parameters
   NAtoms,    NIC,     NZ,  NCons,   NDum,   NFix, NCnnct, MaxDiis
        5      20       5       0       0       0       0       0

 Cartesian Hessian Update
 Hessian Updated using BFGS Update


** GEOMETRY OPTIMIZATION IN DELOCALIZED INTERNAL COORDINATES **
   Searching for a Minimum

   Optimization Cycle:   8

                       Coordinates (Angstroms)
     ATOM                X               Y               Z
      1  C         0.3232078639   -0.5757248647    0.0000000000
      2  P        -1.2570086087   -0.0138939218    0.0000000000
      3  H        -0.9048921139    1.3687012557    0.0000000000
      4  H         0.5742961966   -1.6333794056    0.0000000000
      5  F         1.4374127564    0.1799429332    0.0000000000
   Point Group: cs    Number of degrees of freedom:     7


   Energy is   -480.526319604

 Hessian Updated using BFGS Update

  7 Hessian modes will be used to form the next step
  Hessian Eigenvalues:
     0.157839    0.175535    0.196476    0.229890    0.278712    0.365788
     0.426884

 Minimum Search - Taking Simple RFO Step
 Searching for Lamda that Minimizes Along All modes
 Value Taken    Lamda =   0.00000000
 Step Taken.  Stepsize is  0.000582

                             Maximum     Tolerance    Cnvgd?
         Gradient           0.000097      0.000300     YES
         Displacement       0.000369      0.001200     YES
         Energy change     -0.000002      0.000001      NO


                       Distance Matrix (Angstroms)
             C (  1)   P (  2)   H (  3)   H (  4)
   P (  2)  1.677122
   H (  3)  2.299787  1.426729
   H (  4)  1.087050  2.444670  3.346713
   F (  5)  1.346286  2.701385  2.626697  2.008260

 Final energy is   -480.52631960360770     


 ******************************
 **  OPTIMIZATION CONVERGED  **
 ******************************

                       Coordinates (Angstroms)
     ATOM                X               Y               Z
      1  C         0.3232078639   -0.5757248647    0.0000000000
      2  P        -1.2570086087   -0.0138939218    0.0000000000
      3  H        -0.9048921139    1.3687012557    0.0000000000
      4  H         0.5742961966   -1.6333794056    0.0000000000
      5  F         1.4374127564    0.1799429332    0.0000000000

Z-matrix Print:
$molecule
0 1
P 
H  1 1.426729
C  1 1.677122 2 95.284135
H  3 1.087050 1 122.927213 2 -180.000000 0
F  3 1.346286 1 126.282025 2 -0.000000 0
$end


 --------------------------------------------------------------
             Orbital Energies (a.u.) and Symmetries
 --------------------------------------------------------------

 Alpha MOs, Restricted
 -- Occupied --                  
-77.058 -24.715 -10.288  -6.557  -4.718  -4.717  -4.714  -1.252
  1 A'    2 A'    3 A'    4 A'    5 A'    1 A"    6 A'    7 A'                 
 -0.744  -0.612  -0.543  -0.486  -0.469  -0.378  -0.313  -0.274
  8 A'    9 A'   10 A'    2 A"   11 A'   12 A'   13 A'    3 A"                 
 -- Virtual --                   
 -0.077  -0.007   0.005   0.012   0.035   0.044   0.053   0.067
  4 A"   14 A'   15 A'   16 A'   17 A'    5 A"   18 A'   19 A'                 
  0.093   0.098   0.122   0.137   0.141   0.173   0.194   0.251
  6 A"   20 A'   21 A'   22 A'   23 A'   24 A'   25 A'   26 A'                 
  0.259   0.274   0.294   0.334   0.368   0.385   0.419   0.483
  7 A"   27 A'    8 A"   28 A'   29 A'   30 A'   31 A'   32 A'                 
  0.531   0.567   0.589   0.623   0.625   0.679   0.772   0.859
  9 A"   33 A'   34 A'   35 A'   10 A"   11 A"   36 A'   37 A'                 
  0.899   0.974   1.127   1.280   1.312   1.365   1.419   1.468
 38 A'   39 A'   12 A"   40 A'   13 A"   41 A'   14 A"   42 A'                 
  1.468   1.517   1.556   1.594   1.623   1.747   1.816   1.833
 15 A"   43 A'   44 A'   16 A"   45 A'   46 A'   47 A'   17 A"                 
  1.875   2.062   2.086   2.445   2.582   2.594   2.658   3.058
 48 A'   49 A'   50 A'   51 A'   52 A'   53 A'   18 A"   54 A'                 
  3.409   3.759   3.775   3.958   4.042   4.728   6.258   6.327
 55 A'   19 A"   56 A'   20 A"   57 A'   58 A'   21 A"   59 A'                 
  6.547   6.997  13.824  13.905  14.018  23.610  66.726 163.118
 60 A'   61 A'   22 A"   62 A'   63 A'   64 A'   65 A'   66 A'                 

 Beta MOs, Restricted
 -- Occupied --                  
-77.058 -24.715 -10.288  -6.557  -4.718  -4.717  -4.714  -1.252
  1 A'    2 A'    3 A'    4 A'    5 A'    1 A"    6 A'    7 A'                 
 -0.744  -0.612  -0.543  -0.486  -0.469  -0.378  -0.313  -0.274
  8 A'    9 A'   10 A'    2 A"   11 A'   12 A'   13 A'    3 A"                 
 -- Virtual --                   
 -0.077  -0.007   0.005   0.012   0.035   0.044   0.053   0.067
  4 A"   14 A'   15 A'   16 A'   17 A'    5 A"   18 A'   19 A'                 
  0.093   0.098   0.122   0.137   0.141   0.173   0.194   0.251
  6 A"   20 A'   21 A'   22 A'   23 A'   24 A'   25 A'   26 A'                 
  0.259   0.274   0.294   0.334   0.368   0.385   0.419   0.483
  7 A"   27 A'    8 A"   28 A'   29 A'   30 A'   31 A'   32 A'                 
  0.531   0.567   0.589   0.623   0.625   0.679   0.772   0.859
  9 A"   33 A'   34 A'   35 A'   10 A"   11 A"   36 A'   37 A'                 
  0.899   0.974   1.127   1.280   1.312   1.365   1.419   1.468
 38 A'   39 A'   12 A"   40 A'   13 A"   41 A'   14 A"   42 A'                 
  1.468   1.517   1.556   1.594   1.623   1.747   1.816   1.833
 15 A"   43 A'   44 A'   16 A"   45 A'   46 A'   47 A'   17 A"                 
  1.875   2.062   2.086   2.445   2.582   2.594   2.658   3.058
 48 A'   49 A'   50 A'   51 A'   52 A'   53 A'   18 A"   54 A'                 
  3.409   3.759   3.775   3.958   4.042   4.728   6.258   6.327
 55 A'   19 A"   56 A'   20 A"   57 A'   58 A'   21 A"   59 A'                 
  6.547   6.997  13.824  13.905  14.018  23.610  66.726 163.118
 60 A'   61 A'   22 A"   62 A'   63 A'   64 A'   65 A'   66 A'                 
 --------------------------------------------------------------

          Ground-State Mulliken Net Atomic Charges

     Atom                 Charge (a.u.)
  ----------------------------------------
      1 C                    -0.211143
      2 P                     0.150265
      3 H                    -0.068316
      4 H                     0.200498
      5 F                    -0.071304
  ----------------------------------------
  Sum of atomic charges =     0.000000

 -----------------------------------------------------------------
                    Cartesian Multipole Moments
 -----------------------------------------------------------------
    Charge (ESU x 10^10)
                -0.0000
    Dipole Moment (Debye)
         X      -0.2739      Y      -0.4851      Z       0.0000
       Tot       0.5570
    Quadrupole Moments (Debye-Ang)
        XX     -27.3631     XY      -2.4358     YY     -22.6426
        XZ      -0.0000     YZ      -0.0000     ZZ     -25.7428
    Octopole Moments (Debye-Ang^2)
       XXX      23.7192    XXY       4.2000    XYY       8.6183
       YYY       4.5539    XXZ       0.0000    XYZ       0.0000
       YYZ       0.0000    XZZ       8.5662    YZZ       3.3947
       ZZZ       0.0000
    Hexadecapole Moments (Debye-Ang^3)
      XXXX    -236.1870   XXXY      -3.5686   XXYY     -46.7321
      XYYY      -0.0070   YYYY     -56.3489   XXXZ      -0.0000
      XXYZ      -0.0000   XYYZ      -0.0000   YYYZ      -0.0000
      XXZZ     -43.7901   XYZZ       0.1875   YYZZ     -16.7256
      XZZZ      -0.0000   YZZZ      -0.0000   ZZZZ     -34.2909
 -----------------------------------------------------------------
Archival summary:
1\1\TWL02\OPT\ProcedureUnspecified\BasisUnspecified\1112\taweetha\MonNov2615:19:542018MonNov2615:19:542018\0\\#,OPT,ProcedureUnspecified,BasisUnspecified,\\0,1\P\H,1,1.42673\C,1,1.67712,2,95.2841\H,3,1.08705,1,122.927,2,-180,0\F,3,1.34629,1,126.282,2,-0,0\\\@

 Total job time:  13.73s(wall), 46.01s(cpu) 
 Mon Nov 26 15:19:54 2018

        *************************************************************
        *                                                           *
        *  Thank you very much for using Q-Chem.  Have a nice day.  *
        *                                                           *
        *************************************************************


 
User input: 2 of 2 
 
Q-Chem Developer Version!
                  Welcome to Q-Chem
     A Quantum Leap Into The Future Of Chemistry


 Q-Chem 5.1, Q-Chem, Inc., Pleasanton, CA (2018)

 Yihan Shao,  Zhengting Gan,  E. Epifanovsky,  A. T. B. Gilbert,  M. Wormit,  
 J. Kussmann,  A. W. Lange,  A. Behn,  Jia Deng,  Xintian Feng,  D. Ghosh,  
 M. Goldey,  P. R. Horn,  L. D. Jacobson,  I. Kaliman,  T. Kus,  A. Landau,  
 Jie Liu,  E. I. Proynov,  R. M. Richard,  R. P. Steele,  E. J. Sundstrom,  
 H. L. Woodcock III,  P. M. Zimmerman,  D. Zuev,  B. Albrecht,  E. Alguire,  
 S. A. Baeppler,  D. Barton,  Z. Benda,  Y. A. Bernard,  E. J. Berquist,  
 K. B. Bravaya,  H. Burton,  D. Casanova,  Chun-Min Chang,  Yunqing Chen,  
 A. Chien,  K. D. Closser,  M. P. Coons,  S. Coriani,  S. Dasgupta,  
 A. L. Dempwolff,  M. Diedenhofen,  Hainam Do,  R. G. Edgar,  Po-Tung Fang,  
 S. Faraji,  S. Fatehi,  Qingguo Feng,  K. D. Fenk,  J. Fosso-Tande,  
 Qinghui Ge,  A. Ghysels,  G. Gidofalvi,  J. Gomes,  J. Gonthier,  A. Gunina,  
 D. Hait,  M. W. D. Hanson-Heine,  P. H. P. Harbach,  A. W. Hauser,  
 J. E. Herr,  E. G. Hohenstein,  Z. C. Holden,  Kerwin Hui,  B. C. Huynh,  
 T.-C. Jagau,  Hyunjun Ji,  B. Kaduk,  K. Khistyaev,  Jaehoon Kim,  
 P. Klunzinger,  K. Koh,  D. Kosenkov,  L. Koulias,  T. Kowalczyk,  
 C. M. Krauter,  A. Kunitsa,  Ka Un Lao,  A. Laurent,  K. V. Lawler,  
 Joonho Lee,  D. Lefrancois,  S. Lehtola,  D. S. Levine,  Yi-Pei Li,  
 You-Sheng Lin,  Fenglai Liu,  E. Livshits,  A. Luenser,  P. Manohar,  
 E. Mansoor,  S. F. Manzer,  Shan-Ping Mao,  Yuezhi Mao,  N. Mardirossian,  
 A. V. Marenich,  T. Markovich,  L. A. Martinez-Martinez,  S. A. Maurer,  
 N. J. Mayhall,  S. C. McKenzie,  J.-M. Mewes,  A. F. Morrison,  
 J. W. Mullinax,  K. Nanda,  T. S. Nguyen-Beck,  R. Olivares-Amaya,  
 J. A. Parkhill,  T. M. Perrine,  F. Plasser,  P. Pokhilko,  S. Prager,  
 A. Prociuk,  E. Ramos,  D. R. Rehn,  F. Rob,  M. Schneider,  N. Sergueev,  
 S. M. Sharada,  S. Sharma,  D. W. Small,  T. Stauch,  T. Stein,  
 Yu-Chuan Su,  A. J. W. Thom,  A. Tkatchenko,  T. Tsuchimochi,  N. M. Tubman,  
 L. Vogt,  M. L. Vidal,  O. Vydrov,  M. A. Watson,  J. Wenzel,  
 M. de Wergifosse,  T. A. Wesolowski,  A. White,  J. Witte,  A. Yamada,  
 Jun Yang,  K. Yao,  S. Yeganeh,  S. R. Yost,  Zhi-Qiang You,  A. Zech,  
 Igor Ying Zhang,  Xing Zhang,  Yan Zhao,  Ying Zhu,  B. R. Brooks,  
 G. K. L. Chan,  C. J. Cramer,  M. S. Gordon,  W. J. Hehre,  A. Klamt,  
 M. W. Schmidt,  C. D. Sherrill,  D. G. Truhlar,  A. Aspuru-Guzik,  R. Baer,  
 A. T. Bell,  N. A. Besley,  Jeng-Da Chai,  A. E. DePrince, III,  
 R. A. DiStasio Jr.,  A. Dreuw,  B. D. Dunietz,  T. R. Furlani,  
 Chao-Ping Hsu,  Yousung Jung,  Jing Kong,  D. S. Lambrecht,  WanZhen Liang,  
 C. Ochsenfeld,  V. A. Rassolov,  L. V. Slipchenko,  J. E. Subotnik,  
 T. Van Voorhis,  J. M. Herbert,  A. I. Krylov,  P. M. W. Gill,  M. Head-Gordon

 Contributors to earlier versions of Q-Chem not listed above: 
 R. D. Adamson,  B. Austin,  J. Baker,  G. J. O. Beran,  K. Brandhorst,  
 S. T. Brown,  E. F. C. Byrd,  A. K. Chakraborty,  C.-L. Cheng,  
 Siu Hung Chien,  D. M. Chipman,  D. L. Crittenden,  H. Dachsel,  
 R. J. Doerksen,  A. D. Dutoi,  L. Fusti-Molnar,  W. A. Goddard III,  
 A. Golubeva-Zadorozhnaya,  S. R. Gwaltney,  G. Hawkins,  A. Heyden,  
 S. Hirata,  G. Kedziora,  F. J. Keil,  C. Kelley,  Jihan Kim,  R. A. King,  
 R. Z. Khaliullin,  P. P. Korambath,  W. Kurlancheek,  A. M. Lee,  M. S. Lee,  
 S. V. Levchenko,  Ching Yeh Lin,  D. Liotard,  R. C. Lochan,  I. Lotan,  
 P. E. Maslen,  N. Nair,  D. P. O'Neill,  D. Neuhauser,  E. Neuscamman,  
 C. M. Oana,  R. Olson,  B. Peters,  R. Peverati,  P. A. Pieniazek,  
 Y. M. Rhee,  J. Ritchie,  M. A. Rohrdanz,  E. Rosta,  N. J. Russ,  
 H. F. Schaefer III,  N. E. Schultz,  N. Shenvi,  A. C. Simmonett,  A. Sodt,  
 D. Stuck,  K. S. Thanthiriwatte,  V. Vanovschi,  Tao Wang,  A. Warshel,  
 C. F. Williams,  Q. Wu,  X. Xu,  W. Zhang

 Please cite Q-Chem as follows:
 Y. Shao et al., Mol. Phys. 113, 184-215 (2015)
 DOI: 10.1080/00268976.2014.952696

 Q-Chem 5.1.2 for Intel X86 EM64T Linux

 Parts of Q-Chem use Armadillo 8.300.2 (Tropical Shenanigans).
 http://arma.sourceforge.net/

 Q-Chem begins on Mon Nov 26 15:19:54 2018  

Host: 
0

     Scratch files written to /scratch/taweetham/qchem49783//
The previous job contains 0 fragments, simply inherited here
Input Ideriv = 2
Curr. Ideriv = -1
Max.  Ideriv = 2

Checking the input file for inconsistencies... 	...done.

--------------------------------------------------------------
User input:
--------------------------------------------------------------

$molecule
read
$end

$rem
   job_type 	frequency
   basis 	6-311++g**
   method	b3lyp	
$end


--------------------------------------------------------------
 ----------------------------------------------------------------
             Standard Nuclear Orientation (Angstroms)
    I     Atom           X                Y                Z
 ----------------------------------------------------------------
    1      C       0.4715633280    -0.4908195349    -0.0000000000
    2      P      -1.1235053361     0.0273445949    -0.0000000000
    3      H      -0.8095419623     1.4190997640     0.0000000000
    4      H       0.7516411315    -1.5411694304    -0.0000000000
    5      F       1.5645667672     0.2952019948     0.0000000000
 ----------------------------------------------------------------
 Molecular Point Group                 Cs    NOp =  2
 Largest Abelian Subgroup              Cs    NOp =  2
 Nuclear Repulsion Energy =    93.5228330275 hartrees
 There are       16 alpha and       16 beta electrons
 Requested basis set is 6-311++G(d,p)
 There are 35 shells and 88 basis functions

 Total QAlloc Memory Limit   2000 MB
 Mega-Array Size       188 MB
 MEM_STATIC part       192 MB

                       Distance Matrix (Angstroms)
             C (  1)   P (  2)   H (  3)   H (  4)
   P (  2)  1.677122
   H (  3)  2.299787  1.426729
   H (  4)  1.087050  2.444670  3.346713
   F (  5)  1.346286  2.701385  2.626697  2.008260

 A cutoff of  1.0D-11 yielded    612 shell pairs
 There are      3933 function pairs (      4212 Cartesian)

 -------------------------------------------------------
 OpenMP Integral Computing Module                       
 Release: version 1.0, May 2013, Q-Chem Inc. Pittsburgh 
 -------------------------------------------------------
 Integral Job Info:
 Integral job number is                      11
 Integral operator is                         1
 short-range coefficients                     0
 long-range coefficients              100000000
 Omega coefficients                           0
 if combine SR and LR in K                    0
 Integral screening is                        0
 Integral computing path is                   2
 max size of driver memory is            800000
 size of driver memory is                593474
 size of scratch memory is              4204008
 max col of scratch BK array               1296
 max len of scratch array in speh3          155
 max len of scratch index in speh4           18
 max int batch size is                      520
 min int batch size is                       52
 fixed nKL is                                52
 max L of basis functions is                  2
 order of int derivative is                   0
 number of shells is                         35
 number of basis is                          91
 number of cartesian basis is                91
 number of contracted shell pairs           612
 number of primitive shell pairs           1673
 maxK2 (contraction) of shell pair           36
 max number of K2 of shell pair               1
 max number of CS2 of shell pair             70
 max number of PS2 of shell pair            192
 mem total for path MDJ                  510786
 -------------------------------------------------------
 Smallest overlap matrix eigenvalue = 6.44E-04
 Guess from superposition of atomic densities
 Warning:  Energy on first SCF cycle will be non-variational
 SAD guess density has 32.000000 electrons

 -----------------------------------------------------------------------
  General SCF calculation program by
  Eric Jon Sundstrom, Paul Horn, Yuezhi Mao, Dmitri Zuev, Alec White,
  David Stuck, Shaama M.S., Shane Yost, Joonho Lee, David Small,
  Daniel Levine, Susi Lehtola, Hugh Burton, Evgeny Epifanovsky
 -----------------------------------------------------------------------
 Exchange:     0.2000 Hartree-Fock + 0.0800 Slater + 0.7200 B88
 Correlation:  0.1900 VWN1RPA + 0.8100 LYP
 Using SG-1 standard quadrature grid
 using 4 threads for integral computing
 -------------------------------------------------------
 OpenMP Integral computing Module                
 Release: version 2.0, May 2017, Q-Chem Inc. Pleasanton 
 -------------------------------------------------------
 -------------------------------------------------------
 OpenMP BLAS3 based DFT computing Module                
 Release: version 1.0, May 2013, Q-Chem Inc. Pittsburgh 
 -------------------------------------------------------
 A restricted SCF calculation will be
 performed using DIIS
 SCF converges when DIIS error is below 1.0e-08
 ---------------------------------------
  Cycle       Energy         DIIS error
 ---------------------------------------
    1    -480.8260107792      5.53e-02  
    2    -480.5110859161      4.44e-03  
    3    -480.4916986092      6.38e-03  
    4    -480.5229566410      1.77e-03  
    5    -480.5260912326      4.93e-04  
    6    -480.5262986797      1.80e-04  
    7    -480.5263248156      3.72e-05  
    8    -480.5263259664      2.37e-06  
    9    -480.5263259729      7.85e-07  
   10    -480.5263259737      1.26e-07  
   11    -480.5263259737      2.04e-08  
   12    -480.5263259737      2.04e-09  Convergence criterion met
 ---------------------------------------
 SCF time:   CPU 5.35s  wall 2.00s 
 SCF   energy in the final basis set =     -480.5263259737
 Total energy in the final basis set =     -480.5263259737

 --------------------------------------------------------------
             Orbital Energies (a.u.) and Symmetries
 --------------------------------------------------------------

 Alpha MOs, Restricted
 -- Occupied --                  
-77.058 -24.715 -10.288  -6.557  -4.718  -4.717  -4.714  -1.252
  1 A'    2 A'    3 A'    4 A'    5 A'    1 A"    6 A'    7 A'                 
 -0.744  -0.612  -0.543  -0.486  -0.469  -0.378  -0.312  -0.274
  8 A'    9 A'   10 A'    2 A"   11 A'   12 A'   13 A'    3 A"                 
 -- Virtual --                   
 -0.077  -0.007   0.005   0.012   0.035   0.044   0.053   0.067
  4 A"   14 A'   15 A'   16 A'   17 A'    5 A"   18 A'   19 A'                 
  0.093   0.098   0.122   0.137   0.141   0.173   0.194   0.251
  6 A"   20 A'   21 A'   22 A'   23 A'   24 A'   25 A'   26 A'                 
  0.259   0.274   0.294   0.334   0.368   0.385   0.419   0.483
  7 A"   27 A'    8 A"   28 A'   29 A'   30 A'   31 A'   32 A'                 
  0.531   0.567   0.589   0.623   0.625   0.679   0.772   0.859
  9 A"   33 A'   34 A'   35 A'   10 A"   11 A"   36 A'   37 A'                 
  0.899   0.974   1.127   1.280   1.312   1.365   1.419   1.468
 38 A'   39 A'   12 A"   40 A'   13 A"   41 A'   14 A"   42 A'                 
  1.468   1.517   1.556   1.594   1.623   1.747   1.816   1.833
 15 A"   43 A'   44 A'   16 A"   45 A'   46 A'   47 A'   17 A"                 
  1.875   2.062   2.086   2.445   2.582   2.594   2.658   3.058
 48 A'   49 A'   50 A'   51 A'   52 A'   53 A'   18 A"   54 A'                 
  3.409   3.759   3.775   3.958   4.042   4.728   6.258   6.327
 55 A'   19 A"   56 A'   20 A"   57 A'   58 A'   21 A"   59 A'                 
  6.547   6.997  13.824  13.905  14.018  23.610  66.726 163.118
 60 A'   61 A'   22 A"   62 A'   63 A'   64 A'   65 A'   66 A'                 

 Beta MOs, Restricted
 -- Occupied --                  
-77.058 -24.715 -10.288  -6.557  -4.718  -4.717  -4.714  -1.252
  1 A'    2 A'    3 A'    4 A'    5 A'    1 A"    6 A'    7 A'                 
 -0.744  -0.612  -0.543  -0.486  -0.469  -0.378  -0.312  -0.274
  8 A'    9 A'   10 A'    2 A"   11 A'   12 A'   13 A'    3 A"                 
 -- Virtual --                   
 -0.077  -0.007   0.005   0.012   0.035   0.044   0.053   0.067
  4 A"   14 A'   15 A'   16 A'   17 A'    5 A"   18 A'   19 A'                 
  0.093   0.098   0.122   0.137   0.141   0.173   0.194   0.251
  6 A"   20 A'   21 A'   22 A'   23 A'   24 A'   25 A'   26 A'                 
  0.259   0.274   0.294   0.334   0.368   0.385   0.419   0.483
  7 A"   27 A'    8 A"   28 A'   29 A'   30 A'   31 A'   32 A'                 
  0.531   0.567   0.589   0.623   0.625   0.679   0.772   0.859
  9 A"   33 A'   34 A'   35 A'   10 A"   11 A"   36 A'   37 A'                 
  0.899   0.974   1.127   1.280   1.312   1.365   1.419   1.468
 38 A'   39 A'   12 A"   40 A'   13 A"   41 A'   14 A"   42 A'                 
  1.468   1.517   1.556   1.594   1.623   1.747   1.816   1.833
 15 A"   43 A'   44 A'   16 A"   45 A'   46 A'   47 A'   17 A"                 
  1.875   2.062   2.086   2.445   2.582   2.594   2.658   3.058
 48 A'   49 A'   50 A'   51 A'   52 A'   53 A'   18 A"   54 A'                 
  3.409   3.759   3.775   3.958   4.042   4.728   6.258   6.327
 55 A'   19 A"   56 A'   20 A"   57 A'   58 A'   21 A"   59 A'                 
  6.547   6.997  13.824  13.905  14.018  23.610  66.726 163.118
 60 A'   61 A'   22 A"   62 A'   63 A'   64 A'   65 A'   66 A'                 
 --------------------------------------------------------------

          Ground-State Mulliken Net Atomic Charges

     Atom                 Charge (a.u.)
  ----------------------------------------
      1 C                    -0.211204
      2 P                     0.150347
      3 H                    -0.068369
      4 H                     0.200519
      5 F                    -0.071293
  ----------------------------------------
  Sum of atomic charges =    -0.000000

 -----------------------------------------------------------------
                    Cartesian Multipole Moments
 -----------------------------------------------------------------
    Charge (ESU x 10^10)
                -0.0000
    Dipole Moment (Debye)
         X      -0.2605      Y      -0.4926      Z      -0.0000
       Tot       0.5572
    Quadrupole Moments (Debye-Ang)
        XX     -27.2945     XY      -2.6466     YY     -22.8547
        XZ       0.0000     YZ      -0.0000     ZZ     -25.7425
    Octopole Moments (Debye-Ang^2)
       XXX      12.5174    XXY       1.6129    XYY       5.2974
       YYY       0.0800    XXZ       0.0000    XYZ      -0.0000
       YYZ      -0.0000    XZZ       5.0547    YZZ       1.6776
       ZZZ      -0.0000
    Hexadecapole Moments (Debye-Ang^3)
      XXXX    -226.1286   XXXY      -3.6406   XXYY     -44.6227
      XYYY      -0.3702   YYYY     -55.6661   XXXZ       0.0000
      XXYZ      -0.0000   XYYZ      -0.0000   YYYZ      -0.0000
      XXZZ     -41.9856   XYZZ       0.3079   YYZZ     -16.3334
      XZZZ       0.0000   YZZZ      -0.0000   ZZZZ     -34.2901
 -----------------------------------------------------------------
 Calculating MO derivatives via CPSCF
 D1JvT checksum  = 73980 5636.3305229931
 D1KAT checksum  = 145440 561.5272277040
   1         3          15      0.195117    0.078613
   2         3          15      0.021544    0.007966
   3         3          15      0.001727    0.000774
   4         4          14      0.000122    0.000066
   5        17           1      0.000002    0.000002
   6        18           0      0.000000    0.000000    Roots Converged
 Time for AOints: 1.0 s (CPU) 0.3 s (wall)
 ------------------------------------------------------------------------------
                     AOints        : Timing summary (seconds)
 ------------------------------------------------------------------------------
     job step          cpu (% of tot)      sys (% of tot)     wall (% of tot)
 ------------------------------------------------------------------------------
  cpscf_lag         0.7346E+01 (30.0)   0.1000E-05 (16.7)   0.1975E+01 (30.3)
  iterzp            0.1618E+02 (66.0)   0.4000E-05 (66.7)   0.4272E+01 (65.5)
  make_fx           0.0000E+00 ( 0.0)   0.0000E+00 ( 0.0)   0.0000E+00 ( 0.0)
  AOints            0.9563E+00 ( 3.9)   0.1000E-05 (16.7)   0.2516E+00 ( 3.9)
 ------------------------------------------------------------------------------
   Grand Totals     0.2451E+02          0.6000E-05          0.6522E+01
 ------------------------------------------------------------------------------
 Calculating analytic Hessian of the SCF energy
 Polarizability Matrix (a.u.)
            1           2           3
    1 -51.0405013   5.0685368   0.0000000
    2   5.0685368 -36.5708686  -0.0000000
    3   0.0000000  -0.0000000 -27.9189500

 Direct stationary perturbation theory relativistic correction:

 rels  =       0.510289344112
 relv  =      -1.865628059602
 rel2e =       0.447938666887
 E_rel =      -0.907400048603

 Hessian of the SCF Energy
            1           2           3           4           5           6
    1   0.5823143  -0.0698492  -0.0000000  -0.2882098   0.0935592  -0.0000000
    2  -0.0698492   0.5623371   0.0000000   0.0711019  -0.0823580  -0.0000000
    3  -0.0000000   0.0000000   0.0987343  -0.0000000  -0.0000000  -0.0317978
    4  -0.2882098   0.0711019  -0.0000000   0.3689122  -0.0272035   0.0000000
    5   0.0935592  -0.0823580  -0.0000000  -0.0272035   0.2582264   0.0000000
    6  -0.0000000  -0.0000000  -0.0317978   0.0000000   0.0000000   0.0246844
    7   0.0014689   0.0281568   0.0000000  -0.0365565  -0.0644889  -0.0000000
    8  -0.0016316  -0.0159050   0.0000000  -0.0359286  -0.1820398  -0.0000000
    9   0.0000000   0.0000000   0.0024062  -0.0000000  -0.0000000  -0.0138073
   10  -0.0776216   0.0935231   0.0000000   0.0040943   0.0175466  -0.0000000
   11   0.0813315  -0.3097907   0.0000000  -0.0001612  -0.0019581  -0.0000000
   12   0.0000000   0.0000000  -0.0363464  -0.0000000  -0.0000000   0.0014746
   13  -0.2179517  -0.1229324   0.0000000  -0.0482402  -0.0194134  -0.0000000
   14  -0.1034098  -0.1542834  -0.0000000  -0.0078086   0.0081295   0.0000000
   15   0.0000000  -0.0000000  -0.0329963   0.0000000   0.0000000   0.0194461
            7           8           9          10          11          12
    1   0.0014689  -0.0016316   0.0000000  -0.0776216   0.0813315   0.0000000
    2   0.0281568  -0.0159050   0.0000000   0.0935231  -0.3097907   0.0000000
    3   0.0000000   0.0000000   0.0024062   0.0000000   0.0000000  -0.0363464
    4  -0.0365565  -0.0359286  -0.0000000   0.0040943  -0.0001612  -0.0000000
    5  -0.0644889  -0.1820398  -0.0000000   0.0175466  -0.0019581  -0.0000000
    6  -0.0000000  -0.0000000  -0.0138073  -0.0000000  -0.0000000   0.0014746
    7   0.0358757   0.0355689   0.0000000  -0.0056303   0.0002796  -0.0000000
    8   0.0355689   0.1940071   0.0000000   0.0027386   0.0011528  -0.0000000
    9   0.0000000   0.0000000   0.0117969   0.0000000  -0.0000000   0.0081786
   10  -0.0056303   0.0027386   0.0000000   0.0820612  -0.0723610  -0.0000000
   11   0.0002796   0.0011528  -0.0000000  -0.0723610   0.3337658  -0.0000000
   12  -0.0000000  -0.0000000   0.0081786  -0.0000000  -0.0000000   0.0202574
   13   0.0048422  -0.0007473  -0.0000000  -0.0029036  -0.0090889  -0.0000000
   14   0.0004837   0.0027850  -0.0000000  -0.0414473  -0.0231698   0.0000000
   15  -0.0000000  -0.0000000  -0.0085745  -0.0000000  -0.0000000   0.0064357
           13          14          15
    1  -0.2179517  -0.1034098   0.0000000
    2  -0.1229324  -0.1542834  -0.0000000
    3   0.0000000  -0.0000000  -0.0329963
    4  -0.0482402  -0.0078086   0.0000000
    5  -0.0194134   0.0081295   0.0000000
    6  -0.0000000   0.0000000   0.0194461
    7   0.0048422   0.0004837  -0.0000000
    8  -0.0007473   0.0027850  -0.0000000
    9  -0.0000000  -0.0000000  -0.0085745
   10  -0.0029036  -0.0414473  -0.0000000
   11  -0.0090889  -0.0231698  -0.0000000
   12  -0.0000000   0.0000000   0.0064357
   13   0.2642533   0.1521819  -0.0000000
   14   0.1521819   0.1665387   0.0000000
   15  -0.0000000   0.0000000   0.0156889
 Gradient time:  CPU 34.08 s  wall 9.22 s
 **********************************************************************
 **                                                                  **
 **                       VIBRATIONAL ANALYSIS                       **
 **                       --------------------                       **
 **                                                                  **
 **        VIBRATIONAL FREQUENCIES (CM**-1) AND NORMAL MODES         **
 **     FORCE CONSTANTS (mDYN/ANGSTROM) AND REDUCED MASSES (AMU)     **
 **                  INFRARED INTENSITIES (KM/MOL)                   **
 **                                                                  **
 **********************************************************************


 Mode:                 1                      2                      3
 Frequency:       386.39                 580.64                 807.97
 Force Cnst:      0.4335                 0.3124                 0.9177
 Red. Mass:       4.9286                 1.5725                 2.3859
 IR Active:          YES                    YES                    YES
 IR Intens:        8.745                  0.427                 37.483
 Raman Active:       YES                    YES                    YES
               X      Y      Z        X      Y      Z        X      Y      Z
 C          0.006  0.297 -0.000    0.000  0.000  0.185    0.062 -0.153 -0.000
 P         -0.164 -0.061  0.000   -0.000 -0.000 -0.056   -0.146  0.021  0.000
 H         -0.810  0.092 -0.000   -0.000  0.000  0.974    0.842 -0.207  0.000
 H         -0.223  0.231  0.000   -0.000  0.000 -0.096    0.414 -0.063  0.000
 F          0.319 -0.105  0.000    0.000 -0.000 -0.072    0.133  0.077  0.000
 TransDip  -0.079  0.053  0.000   -0.000  0.000 -0.021   -0.159 -0.115  0.000

 Mode:                 4                      5                      6
 Frequency:       874.88                 981.05                1175.88
 Force Cnst:      0.5393                 0.9869                 2.8721
 Red. Mass:       1.1959                 1.7403                 3.5256
 IR Active:          YES                    YES                    YES
 IR Intens:       37.706                  5.830                236.161
 Raman Active:       YES                    YES                    YES
               X      Y      Z        X      Y      Z        X      Y      Z
 C         -0.000  0.000 -0.130   -0.095  0.210  0.000    0.340  0.149  0.000
 P          0.000 -0.000  0.000    0.026 -0.053 -0.000   -0.061  0.025 -0.000
 H          0.000 -0.000  0.401    0.902 -0.236  0.000    0.018  0.016  0.000
 H         -0.000  0.000  0.907   -0.180  0.197 -0.000    0.858  0.269  0.000
 F         -0.000 -0.000  0.013   -0.021 -0.045 -0.000   -0.161 -0.150 -0.000
 TransDip  -0.000  0.000  0.197   -0.064 -0.043 -0.000    0.481  0.103  0.000

 Mode:                 7                      8                      9
 Frequency:      1402.41                2334.97                3165.25
 Force Cnst:      1.6867                 3.3362                 6.4240
 Red. Mass:       1.4556                 1.0386                 1.0883
 IR Active:          YES                    YES                    YES
 IR Intens:       45.233                 57.781                  4.568
 Raman Active:       YES                    YES                    YES
               X      Y      Z        X      Y      Z        X      Y      Z
 C         -0.190 -0.002  0.000   -0.002 -0.002  0.000    0.026 -0.081  0.000
 P          0.032  0.000 -0.000   -0.007 -0.031 -0.000   -0.001  0.000  0.000
 H         -0.142  0.026  0.000    0.214  0.976  0.000   -0.000  0.009 -0.000
 H          0.918  0.313 -0.000    0.011 -0.008 -0.000   -0.264  0.961 -0.000
 F          0.027 -0.017 -0.000    0.001  0.001 -0.000   -0.001 -0.000 -0.000
 TransDip  -0.210  0.049 -0.000   -0.041 -0.240  0.000   -0.008 -0.068 -0.000

 STANDARD THERMODYNAMIC QUANTITIES AT   298.15 K  AND     1.00 ATM

   This Molecule has  0 Imaginary Frequencies
   Zero point vibrational energy:       16.739 kcal/mol

   Atom    1 Element C  Has Mass   12.00000
   Atom    2 Element P  Has Mass   30.97376
   Atom    3 Element H  Has Mass    1.00783
   Atom    4 Element H  Has Mass    1.00783
   Atom    5 Element F  Has Mass   18.99840
   Molecular Mass:    63.987820 amu
   Principal axes and moments of inertia in amu*Bohr^2:
                             1           2           3
    Eigenvalues --       31.77672   319.92551   351.70222
          X               0.99943    -0.03369    -0.00000
          Y               0.03369     0.99943    -0.00000
          Z               0.00000     0.00000     1.00000
   Rotational Symmetry Number is   1
   The Molecule is an Asymmetric Top
   Translational Enthalpy:        0.889 kcal/mol
   Rotational Enthalpy:           0.889 kcal/mol
   Vibrational Enthalpy:         17.176 kcal/mol
   gas constant (RT):             0.592 kcal/mol
   Translational Entropy:        38.387  cal/mol.K
   Rotational Entropy:           22.796  cal/mol.K
   Vibrational Entropy:           2.018  cal/mol.K

   Total Enthalpy:               19.545 kcal/mol
   Total Entropy:                63.201  cal/mol.K
Archival summary:
1\1\TWL02\FREQ\ProcedureUnspecified\BasisUnspecified\1112\taweetha\MonNov2615:20:052018MonNov2615:20:052018\0\\#,FREQ,ProcedureUnspecified,BasisUnspecified,\\0,1\P\H,1,1.42673\C,1,1.67712,2,95.2841\H,3,1.08705,1,122.927,2,-180,0\F,3,1.34629,1,126.282,2,0,0\\\@

 Total job time:  10.82s(wall), 39.51s(cpu) 
 Mon Nov 26 15:20:05 2018

        *************************************************************
        *                                                           *
        *  Thank you very much for using Q-Chem.  Have a nice day.  *
        *                                                           *
        *************************************************************
