# Supplementary material for: Geometric and energetic data from ab initio calculations of haloethene, haloimine, halomethylenephosphine, haloiminophosphine, halodiazene, halodiphosphene and halocyclopropane
Source: Data Brief. 2019 Nov 2;27:104738. doi: 10.1016/j.dib.2019.104738 (PMC6861602; doi:10.1016/j.dib.2019.104738)
Supplement: Multimedia component 5 [file mmc5.zip › CP/B3LYP/FHCPIE.out]

Q-Chem Developer Version!
                  Welcome to Q-Chem
     A Quantum Leap Into The Future Of Chemistry


 Q-Chem 5.1, Q-Chem, Inc., Pleasanton, CA (2018)

 Yihan Shao,  Zhengting Gan,  E. Epifanovsky,  A. T. B. Gilbert,  M. Wormit,  
 J. Kussmann,  A. W. Lange,  A. Behn,  Jia Deng,  Xintian Feng,  D. Ghosh,  
 M. Goldey,  P. R. Horn,  L. D. Jacobson,  I. Kaliman,  T. Kus,  A. Landau,  
 Jie Liu,  E. I. Proynov,  R. M. Richard,  R. P. Steele,  E. J. Sundstrom,  
 H. L. Woodcock III,  P. M. Zimmerman,  D. Zuev,  B. Albrecht,  E. Alguire,  
 S. A. Baeppler,  D. Barton,  Z. Benda,  Y. A. Bernard,  E. J. Berquist,  
 K. B. Bravaya,  H. Burton,  D. Casanova,  Chun-Min Chang,  Yunqing Chen,  
 A. Chien,  K. D. Closser,  M. P. Coons,  S. Coriani,  S. Dasgupta,  
 A. L. Dempwolff,  M. Diedenhofen,  Hainam Do,  R. G. Edgar,  Po-Tung Fang,  
 S. Faraji,  S. Fatehi,  Qingguo Feng,  K. D. Fenk,  J. Fosso-Tande,  
 Qinghui Ge,  A. Ghysels,  G. Gidofalvi,  J. Gomes,  J. Gonthier,  A. Gunina,  
 D. Hait,  M. W. D. Hanson-Heine,  P. H. P. Harbach,  A. W. Hauser,  
 J. E. Herr,  E. G. Hohenstein,  Z. C. Holden,  Kerwin Hui,  B. C. Huynh,  
 T.-C. Jagau,  Hyunjun Ji,  B. Kaduk,  K. Khistyaev,  Jaehoon Kim,  
 P. Klunzinger,  K. Koh,  D. Kosenkov,  L. Koulias,  T. Kowalczyk,  
 C. M. Krauter,  A. Kunitsa,  Ka Un Lao,  A. Laurent,  K. V. Lawler,  
 Joonho Lee,  D. Lefrancois,  S. Lehtola,  D. S. Levine,  Yi-Pei Li,  
 You-Sheng Lin,  Fenglai Liu,  E. Livshits,  A. Luenser,  P. Manohar,  
 E. Mansoor,  S. F. Manzer,  Shan-Ping Mao,  Yuezhi Mao,  N. Mardirossian,  
 A. V. Marenich,  T. Markovich,  L. A. Martinez-Martinez,  S. A. Maurer,  
 N. J. Mayhall,  S. C. McKenzie,  J.-M. Mewes,  A. F. Morrison,  
 J. W. Mullinax,  K. Nanda,  T. S. Nguyen-Beck,  R. Olivares-Amaya,  
 J. A. Parkhill,  T. M. Perrine,  F. Plasser,  P. Pokhilko,  S. Prager,  
 A. Prociuk,  E. Ramos,  D. R. Rehn,  F. Rob,  M. Schneider,  N. Sergueev,  
 S. M. Sharada,  S. Sharma,  D. W. Small,  T. Stauch,  T. Stein,  
 Yu-Chuan Su,  A. J. W. Thom,  A. Tkatchenko,  T. Tsuchimochi,  N. M. Tubman,  
 L. Vogt,  M. L. Vidal,  O. Vydrov,  M. A. Watson,  J. Wenzel,  
 M. de Wergifosse,  T. A. Wesolowski,  A. White,  J. Witte,  A. Yamada,  
 Jun Yang,  K. Yao,  S. Yeganeh,  S. R. Yost,  Zhi-Qiang You,  A. Zech,  
 Igor Ying Zhang,  Xing Zhang,  Yan Zhao,  Ying Zhu,  B. R. Brooks,  
 G. K. L. Chan,  C. J. Cramer,  M. S. Gordon,  W. J. Hehre,  A. Klamt,  
 M. W. Schmidt,  C. D. Sherrill,  D. G. Truhlar,  A. Aspuru-Guzik,  R. Baer,  
 A. T. Bell,  N. A. Besley,  Jeng-Da Chai,  A. E. DePrince, III,  
 R. A. DiStasio Jr.,  A. Dreuw,  B. D. Dunietz,  T. R. Furlani,  
 Chao-Ping Hsu,  Yousung Jung,  Jing Kong,  D. S. Lambrecht,  WanZhen Liang,  
 C. Ochsenfeld,  V. A. Rassolov,  L. V. Slipchenko,  J. E. Subotnik,  
 T. Van Voorhis,  J. M. Herbert,  A. I. Krylov,  P. M. W. Gill,  M. Head-Gordon

 Contributors to earlier versions of Q-Chem not listed above: 
 R. D. Adamson,  B. Austin,  J. Baker,  G. J. O. Beran,  K. Brandhorst,  
 S. T. Brown,  E. F. C. Byrd,  A. K. Chakraborty,  C.-L. Cheng,  
 Siu Hung Chien,  D. M. Chipman,  D. L. Crittenden,  H. Dachsel,  
 R. J. Doerksen,  A. D. Dutoi,  L. Fusti-Molnar,  W. A. Goddard III,  
 A. Golubeva-Zadorozhnaya,  S. R. Gwaltney,  G. Hawkins,  A. Heyden,  
 S. Hirata,  G. Kedziora,  F. J. Keil,  C. Kelley,  Jihan Kim,  R. A. King,  
 R. Z. Khaliullin,  P. P. Korambath,  W. Kurlancheek,  A. M. Lee,  M. S. Lee,  
 S. V. Levchenko,  Ching Yeh Lin,  D. Liotard,  R. C. Lochan,  I. Lotan,  
 P. E. Maslen,  N. Nair,  D. P. O'Neill,  D. Neuhauser,  E. Neuscamman,  
 C. M. Oana,  R. Olson,  B. Peters,  R. Peverati,  P. A. Pieniazek,  
 Y. M. Rhee,  J. Ritchie,  M. A. Rohrdanz,  E. Rosta,  N. J. Russ,  
 H. F. Schaefer III,  N. E. Schultz,  N. Shenvi,  A. C. Simmonett,  A. Sodt,  
 D. Stuck,  K. S. Thanthiriwatte,  V. Vanovschi,  Tao Wang,  A. Warshel,  
 C. F. Williams,  Q. Wu,  X. Xu,  W. Zhang

 Please cite Q-Chem as follows:
 Y. Shao et al., Mol. Phys. 113, 184-215 (2015)
 DOI: 10.1080/00268976.2014.952696

 Q-Chem 5.1.2 for Intel X86 EM64T Linux

 Parts of Q-Chem use Armadillo 8.300.2 (Tropical Shenanigans).
 http://arma.sourceforge.net/

 Q-Chem begins on Mon Nov 26 16:21:29 2018  

Host: 
0

     Scratch files written to /scratch/taweetham/qchem51270//
Input Ideriv = 2
Curr. Ideriv = -1
Max.  Ideriv = 2

Checking the input file for inconsistencies... 	...done.

--------------------------------------------------------------
User input:
--------------------------------------------------------------
$molecule
0 1
C 
P 1 1.5 
I 2 PI 1 120. 
H 1 PH 2 120.  3 180.0
F 1 PF 2 120.  3 0.0

PH=1.44
PF=1.54
PCl=2.03
PBr=2.5
PI=2.6
$end

$rem
   job_type	optimization
   basis	6-311++g**
   method	b3lyp
$end

--------------------------------------------------------------
 ----------------------------------------------------------------
             Standard Nuclear Orientation (Angstroms)
    I     Atom           X                Y                Z
 ----------------------------------------------------------------
    1      C       2.4803297441     0.1535369688    -0.0000000000
    2      P       1.2517403734     1.0140996673    -0.0000000000
    3      I      -1.1048369559    -0.0843279776     0.0000000000
    4      H       3.7855110342     0.7618968952    -0.0000000000
    5      F       2.3458626184    -1.3805812118     0.0000000000
 ----------------------------------------------------------------
 Molecular Point Group                 Cs    NOp =  2
 Largest Abelian Subgroup              Cs    NOp =  2
 Nuclear Repulsion Energy =   367.3769288525 hartrees
 There are       42 alpha and       42 beta electrons
 Requested basis set is 6-311++G(d,p)
 There are 54 shells and 143 basis functions

 Total QAlloc Memory Limit   2000 MB
 Mega-Array Size       188 MB
 MEM_STATIC part       192 MB
 A cutoff of  1.0D-11 yielded   1216 shell pairs
 There are      8908 function pairs (      9946 Cartesian)

 -------------------------------------------------------
 OpenMP Integral Computing Module                       
 Release: version 1.0, May 2013, Q-Chem Inc. Pittsburgh 
 -------------------------------------------------------
 Integral Job Info:
 Integral job number is                      11
 Integral operator is                         1
 short-range coefficients                     0
 long-range coefficients              100000000
 Omega coefficients                           0
 if combine SR and LR in K                    0
 Integral screening is                        0
 Integral computing path is                   2
 max size of driver memory is            800000
 size of driver memory is                593474
 size of scratch memory is             11861008
 max col of scratch BK array               1296
 max len of scratch array in speh3          155
 max len of scratch index in speh4           18
 max int batch size is                      520
 min int batch size is                       52
 fixed nKL is                                52
 max L of basis functions is                  2
 order of int derivative is                   0
 number of shells is                         54
 number of basis is                         151
 number of cartesian basis is               151
 number of contracted shell pairs          1216
 number of primitive shell pairs           2711
 maxK2 (contraction) of shell pair           36
 max number of K2 of shell pair               1
 max number of CS2 of shell pair            164
 max number of PS2 of shell pair            164
 mem total for path MDJ                  520980
 -------------------------------------------------------
 Smallest overlap matrix eigenvalue = 7.70E-04

 Scale SEOQF with 1.000000e-01/1.000000e-01/1.000000e-01

 Standard Electronic Orientation quadrupole field applied
 Nucleus-field energy     =     0.0000000092 hartrees
 Guess from superposition of atomic densities
 Warning:  Energy on first SCF cycle will be non-variational
 SAD guess density has 84.000000 electrons

 -----------------------------------------------------------------------
  General SCF calculation program by
  Eric Jon Sundstrom, Paul Horn, Yuezhi Mao, Dmitri Zuev, Alec White,
  David Stuck, Shaama M.S., Shane Yost, Joonho Lee, David Small,
  Daniel Levine, Susi Lehtola, Hugh Burton, Evgeny Epifanovsky
 -----------------------------------------------------------------------
 Exchange:     0.2000 Hartree-Fock + 0.0800 Slater + 0.7200 B88
 Correlation:  0.1900 VWN1RPA + 0.8100 LYP
 Using SG-1 standard quadrature grid
 using 4 threads for integral computing
 -------------------------------------------------------
 OpenMP Integral computing Module                
 Release: version 2.0, May 2017, Q-Chem Inc. Pleasanton 
 -------------------------------------------------------
 -------------------------------------------------------
 OpenMP BLAS3 based DFT computing Module                
 Release: version 1.0, May 2013, Q-Chem Inc. Pittsburgh 
 -------------------------------------------------------
 A restricted SCF calculation will be
 performed using DIIS
 SCF converges when DIIS error is below 1.0e-08
 ---------------------------------------
  Cycle       Energy         DIIS error
 ---------------------------------------
    1   -7399.6464650117      3.97e-02  
    2   -7399.3348293966      4.03e-03  
    3   -7399.2502820781      7.53e-03  
    4   -7399.3712148347      8.71e-04  
    5   -7399.3726418680      2.91e-04  
    6   -7399.3727152139      2.07e-04  
    7   -7399.3728261485      3.19e-05  
    8   -7399.3728283757      1.12e-05  
    9   -7399.3728286262      3.95e-06  
   10   -7399.3728286781      1.12e-06  
   11   -7399.3728286828      2.17e-07  
   12   -7399.3728286830      4.04e-08  
   13   -7399.3728286829      1.00e-08  
   14   -7399.3728286830      1.83e-09  Convergence criterion met
 ---------------------------------------
 SCF time:   CPU 17.20s  wall 5.00s 
 SCF   energy in the final basis set =    -7399.3728286830
 Total energy in the final basis set =    -7399.3728286830

 --------------------------------------------------------------
             Orbital Energies (a.u.) and Symmetries
 --------------------------------------------------------------

 Alpha MOs, Restricted
 -- Occupied --                  
******* -176.31 -165.72 -165.72 -165.72  -77.10  -35.81  -31.30
  1 A'    2 A'    3 A'    1 A"    4 A'    5 A'    6 A'    7 A'                 
-31.298 -31.297 -24.694 -22.954 -22.952 -22.952 -22.948 -22.948
  2 A"    8 A'    9 A'   10 A'    3 A"   11 A'    4 A"   12 A'                 
-10.309  -6.600  -6.359  -4.771  -4.762  -4.759  -4.757  -4.756
 13 A'   14 A'   15 A'   16 A'   17 A'    5 A"    6 A"   18 A'                 
 -4.756  -2.036  -2.032  -2.032  -2.020  -2.020  -1.182  -0.794
 19 A'   20 A'    7 A"   21 A'    8 A"   22 A'   23 A'   24 A'                 
 -0.660  -0.550  -0.494  -0.444  -0.439  -0.384  -0.333  -0.313
 25 A'   26 A'   27 A'    9 A"   28 A'   29 A'   10 A"   30 A'                 
 -0.281  -0.276
 11 A"   31 A'                                                                 
 -- Virtual --                   
 -0.129  -0.081  -0.055  -0.010   0.031   0.039   0.039   0.045
 32 A'   12 A"   33 A'   34 A'   35 A'   13 A"   36 A'   37 A'                 
  0.074   0.090   0.097   0.107   0.124   0.161   0.179   0.208
 38 A'   14 A"   39 A'   40 A'   41 A'   42 A'   43 A'   15 A"                 
  0.245   0.252   0.254   0.268   0.285   0.307   0.347   0.366
 44 A'   16 A"   45 A'   46 A'   17 A"   47 A'   48 A'   49 A'                 
  0.386   0.391   0.397   0.412   0.425   0.464   0.483   0.542
 50 A'   18 A"   19 A"   51 A'   52 A'   53 A'   54 A'   55 A'                 
  0.544   0.607   0.630   0.650   0.664   0.767   0.811   0.873
 20 A"   56 A'   57 A'   21 A"   22 A"   58 A'   59 A'   60 A'                 
  1.121   1.136   1.255   1.285   1.316   1.332   1.339   1.364
 23 A"   61 A'   62 A'   24 A"   63 A'   25 A"   64 A'   65 A'                 
  1.449   1.493   1.503   1.548   1.570   1.627   1.679   1.748
 66 A'   67 A'   26 A"   27 A"   68 A'   28 A"   69 A'   70 A'                 
  1.929   2.026   2.071   2.544   2.656   2.872   3.286   3.785
 71 A'   72 A'   73 A'   74 A'   29 A"   75 A'   76 A'   30 A"                 
  3.789   3.849   3.872   3.954   3.964   3.964   3.997   4.091
 77 A'   31 A"   78 A'   32 A"   79 A'   33 A"   80 A'   81 A'                 
  4.274   4.479   5.979   5.998   6.015   6.286   6.338   6.387
 82 A'   83 A'   34 A"   84 A'   85 A'   35 A"   86 A'   87 A'                 
  6.968  13.780  13.883  14.105  23.433  27.731  28.325  28.339
 88 A'   36 A"   89 A'   90 A'   91 A'   92 A'   37 A"   93 A'                 
 28.354  28.528  28.532  28.533  28.545  28.606  66.750 127.872
 94 A'   38 A"   39 A"   95 A'   96 A'   97 A'   98 A'   40 A"                 
127.882 127.900 151.548 163.1281901.707
 99 A'  100 A'  101 A'  102 A'  103 A'                                         

 Beta MOs, Restricted
 -- Occupied --                  
******* -176.31 -165.72 -165.72 -165.72  -77.10  -35.81  -31.30
  1 A'    2 A'    3 A'    1 A"    4 A'    5 A'    6 A'    7 A'                 
-31.298 -31.297 -24.694 -22.954 -22.952 -22.952 -22.948 -22.948
  2 A"    8 A'    9 A'   10 A'    3 A"   11 A'    4 A"   12 A'                 
-10.309  -6.600  -6.359  -4.771  -4.762  -4.759  -4.757  -4.756
 13 A'   14 A'   15 A'   16 A'   17 A'    5 A"    6 A"   18 A'                 
 -4.756  -2.036  -2.032  -2.032  -2.020  -2.020  -1.182  -0.794
 19 A'   20 A'    7 A"   21 A'    8 A"   22 A'   23 A'   24 A'                 
 -0.660  -0.550  -0.494  -0.444  -0.439  -0.384  -0.333  -0.313
 25 A'   26 A'   27 A'    9 A"   28 A'   29 A'   10 A"   30 A'                 
 -0.281  -0.276
 11 A"   31 A'                                                                 
 -- Virtual --                   
 -0.129  -0.081  -0.055  -0.010   0.031   0.039   0.039   0.045
 32 A'   12 A"   33 A'   34 A'   35 A'   13 A"   36 A'   37 A'                 
  0.074   0.090   0.097   0.107   0.124   0.161   0.179   0.208
 38 A'   14 A"   39 A'   40 A'   41 A'   42 A'   43 A'   15 A"                 
  0.245   0.252   0.254   0.268   0.285   0.307   0.347   0.366
 44 A'   16 A"   45 A'   46 A'   17 A"   47 A'   48 A'   49 A'                 
  0.386   0.391   0.397   0.412   0.425   0.464   0.483   0.542
 50 A'   18 A"   19 A"   51 A'   52 A'   53 A'   54 A'   55 A'                 
  0.544   0.607   0.630   0.650   0.664   0.767   0.811   0.873
 20 A"   56 A'   57 A'   21 A"   22 A"   58 A'   59 A'   60 A'                 
  1.121   1.136   1.255   1.285   1.316   1.332   1.339   1.364
 23 A"   61 A'   62 A'   24 A"   63 A'   25 A"   64 A'   65 A'                 
  1.449   1.493   1.503   1.548   1.570   1.627   1.679   1.748
 66 A'   67 A'   26 A"   27 A"   68 A'   28 A"   69 A'   70 A'                 
  1.929   2.026   2.071   2.544   2.656   2.872   3.286   3.785
 71 A'   72 A'   73 A'   74 A'   29 A"   75 A'   76 A'   30 A"                 
  3.789   3.849   3.872   3.954   3.964   3.964   3.997   4.091
 77 A'   31 A"   78 A'   32 A"   79 A'   33 A"   80 A'   81 A'                 
  4.274   4.479   5.979   5.998   6.015   6.286   6.338   6.387
 82 A'   83 A'   34 A"   84 A'   85 A'   35 A"   86 A'   87 A'                 
  6.968  13.780  13.883  14.105  23.433  27.731  28.325  28.339
 88 A'   36 A"   89 A'   90 A'   91 A'   92 A'   37 A"   93 A'                 
 28.354  28.528  28.532  28.533  28.545  28.606  66.750 127.872
 94 A'   38 A"   39 A"   95 A'   96 A'   97 A'   98 A'   40 A"                 
127.882 127.900 151.548 163.1281901.707
 99 A'  100 A'  101 A'  102 A'  103 A'                                         
 --------------------------------------------------------------

          Ground-State Mulliken Net Atomic Charges

     Atom                 Charge (a.u.)
  ----------------------------------------
      1 C                    -0.037191
      2 P                     0.129379
      3 I                    -0.111470
      4 H                     0.206684
      5 F                    -0.187402
  ----------------------------------------
  Sum of atomic charges =     0.000000

 -----------------------------------------------------------------
                    Cartesian Multipole Moments
 -----------------------------------------------------------------
    Charge (ESU x 10^10)
                 0.0000
    Dipole Moment (Debye)
         X       1.2822      Y       1.9078      Z      -0.0000
       Tot       2.2987
    Quadrupole Moments (Debye-Ang)
        XX     -44.2406     XY       6.5322     YY     -55.9519
        XZ      -0.0000     YZ      -0.0000     ZZ     -53.5023
    Octopole Moments (Debye-Ang^2)
       XXX     -11.3578    XXY      10.8096    XYY     -17.6714
       YYY     -14.2580    XXZ      -0.0000    XYZ      -0.0000
       YYZ      -0.0000    XZZ     -13.4652    YZZ      -4.9638
       ZZZ      -0.0000
    Hexadecapole Moments (Debye-Ang^3)
      XXXX    -660.6765   XXXY      47.9263   XXYY    -181.9296
      XYYY     -13.8085   YYYY    -225.3680   XXXZ      -0.0000
      XXYZ       0.0000   XYYZ      -0.0000   YYYZ      -0.0000
      XXZZ    -156.7193   XYZZ      -7.1663   YYZZ     -48.4340
      XZZZ      -0.0000   YZZZ      -0.0000   ZZZZ     -72.2727
 -----------------------------------------------------------------
 Calculating analytic gradient of the SCF energy
 Gradient of SCF Energy
            1           2           3           4           5
    1  -0.1841868   0.1446728  -0.0195318   0.0832177  -0.0241720
    2   0.1399880  -0.1225587   0.0013313   0.0473747  -0.0661354
    3  -0.0000000   0.0000000   0.0000000   0.0000000  -0.0000000
 Max gradient component =       1.842E-01
 RMS gradient           =       8.326E-02
 Gradient time:  CPU 4.32 s  wall 1.18 s
 Geometry Optimization Parameters
   NAtoms,    NIC,     NZ,  NCons,   NDum,   NFix, NCnnct, MaxDiis
        5      20       5       0       0       0       0       0


** GEOMETRY OPTIMIZATION IN DELOCALIZED INTERNAL COORDINATES **
   Searching for a Minimum

   Optimization Cycle:   1

                       Coordinates (Angstroms)
     ATOM                X               Y               Z
      1  C         2.4803297441    0.1535369688    0.0000000000
      2  P         1.2517403734    1.0140996673    0.0000000000
      3  I        -1.1048369559   -0.0843279776    0.0000000000
      4  H         3.7855110342    0.7618968952    0.0000000000
      5  F         2.3458626184   -1.3805812118    0.0000000000
   Point Group: cs    Number of degrees of freedom:     7


   Energy is  -7399.372828683


 Attempting to Generate Delocalized Internal Coordinates

  7 Hessian modes will be used to form the next step
  Hessian Eigenvalues:
     0.075278    0.130389    0.160000    0.220000    0.250000    0.285189
     0.766766

 Minimum Search - Taking Simple RFO Step
 Searching for Lamda that Minimizes Along All modes
 Value Taken    Lamda =  -0.09854142
 Calculated Step too Large.  Step scaled by  0.559634
 Step Taken.  Stepsize is  0.300000

                             Maximum     Tolerance    Cnvgd?
         Gradient           0.155468      0.000300      NO
         Displacement       0.202394      0.001200      NO
         Energy change     *********      0.000001      NO


 New Cartesian Coordinates Obtained by Inverse Iteration

 Displacement from previous Coordinates is:  0.322866
 ----------------------------------------------------------------
             Standard Nuclear Orientation (Angstroms)
    I     Atom           X                Y                Z
 ----------------------------------------------------------------
    1      C       2.4859045601     0.1493611622     0.0000000000
    2      P       1.2372531445     1.0826401850     0.0000000000
    3      I      -1.0435300585    -0.1034648292     0.0000000000
    4      H       3.6947770692     0.6707825685     0.0000000000
    5      F       2.3842020988    -1.3346947446     0.0000000000
 ----------------------------------------------------------------
 Molecular Point Group                 Cs    NOp =  2
 Largest Abelian Subgroup              Cs    NOp =  2
 Nuclear Repulsion Energy =   370.3953396883 hartrees
 There are       42 alpha and       42 beta electrons
 Applying Cartesian multipole field
    Component          Value
    ---------          -----
     (2,0,0)        1.00000E-11
     (0,2,0)        2.00000E-11
     (0,0,2)       -3.00000E-11
 Nucleus-field energy     =     0.0000000090 hartrees
 Requested basis set is 6-311++G(d,p)
 There are 54 shells and 143 basis functions
 A cutoff of  1.0D-11 yielded   1229 shell pairs
 There are      8971 function pairs (     10015 Cartesian)
 Smallest overlap matrix eigenvalue = 8.05E-04
 Guess MOs from SCF MO coefficient file

 -----------------------------------------------------------------------
  General SCF calculation program by
  Eric Jon Sundstrom, Paul Horn, Yuezhi Mao, Dmitri Zuev, Alec White,
  David Stuck, Shaama M.S., Shane Yost, Joonho Lee, David Small,
  Daniel Levine, Susi Lehtola, Hugh Burton, Evgeny Epifanovsky
 -----------------------------------------------------------------------
 Exchange:     0.2000 Hartree-Fock + 0.0800 Slater + 0.7200 B88
 Correlation:  0.1900 VWN1RPA + 0.8100 LYP
 Using SG-1 standard quadrature grid
 using 4 threads for integral computing
 -------------------------------------------------------
 OpenMP Integral computing Module                
 Release: version 2.0, May 2017, Q-Chem Inc. Pleasanton 
 -------------------------------------------------------
 -------------------------------------------------------
 OpenMP BLAS3 based DFT computing Module                
 Release: version 1.0, May 2013, Q-Chem Inc. Pittsburgh 
 -------------------------------------------------------
 A restricted SCF calculation will be
 performed using DIIS
 SCF converges when DIIS error is below 1.0e-08
 ---------------------------------------
  Cycle       Energy         DIIS error
 ---------------------------------------
    1   -7399.4172002939      1.14e-03  
    2   -7399.4210718958      4.58e-04  
    3   -7399.4204489147      6.49e-04  
    4   -7399.4216203660      8.52e-05  
    5   -7399.4216410097      2.18e-05  
    6   -7399.4216422989      9.00e-06  
    7   -7399.4216424917      1.75e-06  
    8   -7399.4216424993      5.81e-07  
    9   -7399.4216425001      3.20e-07  
   10   -7399.4216425003      1.26e-07  
   11   -7399.4216425003      1.26e-08  
   12   -7399.4216425003      2.45e-09  Convergence criterion met
 ---------------------------------------
 SCF time:   CPU 14.77s  wall 4.00s 
 SCF   energy in the final basis set =    -7399.4216425003
 Total energy in the final basis set =    -7399.4216425003

 --------------------------------------------------------------
             Orbital Energies (a.u.) and Symmetries
 --------------------------------------------------------------

 Alpha MOs, Restricted
 -- Occupied --                  
******* -176.31 -165.72 -165.71 -165.71  -77.10  -35.81  -31.30
  1 A'    2 A'    3 A'    1 A"    4 A'    5 A'    6 A'    7 A'                 
-31.297 -31.296 -24.702 -22.953 -22.951 -22.951 -22.947 -22.947
  2 A"    8 A'    9 A'   10 A'    3 A"   11 A'    4 A"   12 A'                 
-10.309  -6.601  -6.358  -4.770  -4.763  -4.759  -4.757  -4.756
 13 A'   14 A'   15 A'   16 A'   17 A'    5 A"   18 A'    6 A"                 
 -4.755  -2.035  -2.032  -2.031  -2.019  -2.019  -1.200  -0.782
 19 A'   20 A'    7 A"   21 A'   22 A'    8 A"   23 A'   24 A'                 
 -0.662  -0.566  -0.508  -0.455  -0.446  -0.386  -0.327  -0.317
 25 A'   26 A'   27 A'    9 A"   28 A'   29 A'   10 A"   30 A'                 
 -0.278  -0.277
 11 A"   31 A'                                                                 
 -- Virtual --                   
 -0.116  -0.085  -0.027  -0.007   0.035   0.038   0.039   0.048
 32 A'   12 A"   33 A'   34 A'   35 A'   36 A'   13 A"   37 A'                 
  0.088   0.089   0.102   0.108   0.125   0.160   0.177   0.207
 38 A'   14 A"   39 A'   40 A'   41 A'   42 A'   43 A'   15 A"                 
  0.250   0.253   0.253   0.265   0.288   0.306   0.346   0.359
 44 A'   45 A'   16 A"   46 A'   17 A"   47 A'   48 A'   49 A'                 
  0.388   0.394   0.397   0.411   0.429   0.468   0.486   0.539
 18 A"   50 A'   19 A"   51 A'   52 A'   53 A'   54 A'   20 A"                 
  0.563   0.595   0.614   0.648   0.668   0.767   0.833   0.885
 55 A'   56 A'   57 A'   21 A"   22 A"   58 A'   59 A'   60 A'                 
  1.065   1.109   1.281   1.284   1.321   1.329   1.339   1.384
 61 A'   23 A"   62 A'   24 A"   63 A'   25 A"   64 A'   65 A'                 
  1.465   1.495   1.504   1.548   1.594   1.675   1.680   1.796
 66 A'   26 A"   67 A'   27 A"   68 A'   28 A"   69 A'   70 A'                 
  1.904   2.012   2.152   2.586   2.649   2.905   3.322   3.776
 71 A'   72 A'   73 A'   74 A'   29 A"   75 A'   76 A'   30 A"                 
  3.780   3.867   3.897   3.955   3.966   3.966   4.001   4.099
 77 A'   31 A"   78 A'   32 A"   33 A"   79 A'   80 A'   81 A'                 
  4.272   4.554   5.979   6.000   6.017   6.278   6.335   6.417
 82 A'   83 A'   34 A"   84 A'   85 A'   35 A"   86 A'   87 A'                 
  6.942  13.779  13.885  14.054  23.415  27.732  28.326  28.341
 88 A'   36 A"   89 A'   90 A'   91 A'   92 A'   37 A"   93 A'                 
 28.356  28.529  28.534  28.534  28.548  28.610  66.741 127.872
 94 A'   38 A"   39 A"   95 A'   96 A'   97 A'   98 A'   40 A"                 
127.884 127.902 151.549 163.0781901.707
 99 A'  100 A'  101 A'  102 A'  103 A'                                         

 Beta MOs, Restricted
 -- Occupied --                  
******* -176.31 -165.72 -165.71 -165.71  -77.10  -35.81  -31.30
  1 A'    2 A'    3 A'    1 A"    4 A'    5 A'    6 A'    7 A'                 
-31.297 -31.296 -24.702 -22.953 -22.951 -22.951 -22.947 -22.947
  2 A"    8 A'    9 A'   10 A'    3 A"   11 A'    4 A"   12 A'                 
-10.309  -6.601  -6.358  -4.770  -4.763  -4.759  -4.757  -4.756
 13 A'   14 A'   15 A'   16 A'   17 A'    5 A"   18 A'    6 A"                 
 -4.755  -2.035  -2.032  -2.031  -2.019  -2.019  -1.200  -0.782
 19 A'   20 A'    7 A"   21 A'   22 A'    8 A"   23 A'   24 A'                 
 -0.662  -0.566  -0.508  -0.455  -0.446  -0.386  -0.327  -0.317
 25 A'   26 A'   27 A'    9 A"   28 A'   29 A'   10 A"   30 A'                 
 -0.278  -0.277
 11 A"   31 A'                                                                 
 -- Virtual --                   
 -0.116  -0.085  -0.027  -0.007   0.035   0.038   0.039   0.048
 32 A'   12 A"   33 A'   34 A'   35 A'   36 A'   13 A"   37 A'                 
  0.088   0.089   0.102   0.108   0.125   0.160   0.177   0.207
 38 A'   14 A"   39 A'   40 A'   41 A'   42 A'   43 A'   15 A"                 
  0.250   0.253   0.253   0.265   0.288   0.306   0.346   0.359
 44 A'   45 A'   16 A"   46 A'   17 A"   47 A'   48 A'   49 A'                 
  0.388   0.394   0.397   0.411   0.429   0.468   0.486   0.539
 18 A"   50 A'   19 A"   51 A'   52 A'   53 A'   54 A'   20 A"                 
  0.563   0.595   0.614   0.648   0.668   0.767   0.833   0.885
 55 A'   56 A'   57 A'   21 A"   22 A"   58 A'   59 A'   60 A'                 
  1.065   1.109   1.281   1.284   1.321   1.329   1.339   1.384
 61 A'   23 A"   62 A'   24 A"   63 A'   25 A"   64 A'   65 A'                 
  1.465   1.495   1.504   1.548   1.594   1.675   1.680   1.796
 66 A'   26 A"   67 A'   27 A"   68 A'   28 A"   69 A'   70 A'                 
  1.904   2.012   2.152   2.586   2.649   2.905   3.322   3.776
 71 A'   72 A'   73 A'   74 A'   29 A"   75 A'   76 A'   30 A"                 
  3.780   3.867   3.897   3.955   3.966   3.966   4.001   4.099
 77 A'   31 A"   78 A'   32 A"   33 A"   79 A'   80 A'   81 A'                 
  4.272   4.554   5.979   6.000   6.017   6.278   6.335   6.417
 82 A'   83 A'   34 A"   84 A'   85 A'   35 A"   86 A'   87 A'                 
  6.942  13.779  13.885  14.054  23.415  27.732  28.326  28.341
 88 A'   36 A"   89 A'   90 A'   91 A'   92 A'   37 A"   93 A'                 
 28.356  28.529  28.534  28.534  28.548  28.610  66.741 127.872
 94 A'   38 A"   39 A"   95 A'   96 A'   97 A'   98 A'   40 A"                 
127.884 127.902 151.549 163.0781901.707
 99 A'  100 A'  101 A'  102 A'  103 A'                                         
 --------------------------------------------------------------

          Ground-State Mulliken Net Atomic Charges

     Atom                 Charge (a.u.)
  ----------------------------------------
      1 C                    -0.063845
      2 P                     0.130361
      3 I                    -0.115037
      4 H                     0.207139
      5 F                    -0.158618
  ----------------------------------------
  Sum of atomic charges =    -0.000000

 -----------------------------------------------------------------
                    Cartesian Multipole Moments
 -----------------------------------------------------------------
    Charge (ESU x 10^10)
                 0.0000
    Dipole Moment (Debye)
         X       1.2475      Y       1.6617      Z       0.0000
       Tot       2.0779
    Quadrupole Moments (Debye-Ang)
        XX     -44.9416     XY       5.7892     YY     -55.5206
        XZ       0.0000     YZ       0.0000     ZZ     -53.5924
    Octopole Moments (Debye-Ang^2)
       XXX     -19.0522    XXY       7.0988    XYY     -19.2791
       YYY     -16.3794    XXZ       0.0000    XYZ       0.0000
       YYZ      -0.0000    XZZ     -15.1499    YZZ      -5.6511
       ZZZ       0.0000
    Hexadecapole Moments (Debye-Ang^3)
      XXXX    -658.6932   XXXY      32.9216   XXYY    -178.8855
      XYYY     -19.3431   YYYY    -230.9898   XXXZ       0.0000
      XXYZ       0.0000   XYYZ      -0.0000   YYYZ       0.0000
      XXZZ    -152.1954   XYZZ      -8.7724   YYZZ     -49.5777
      XZZZ       0.0000   YZZZ       0.0000   ZZZZ     -72.8529
 -----------------------------------------------------------------
 Calculating analytic gradient of the SCF energy
 Gradient of SCF Energy
            1           2           3           4           5
    1  -0.1209529   0.0816457  -0.0168002   0.0743933  -0.0182858
    2   0.0957852  -0.0740745   0.0002646   0.0397953  -0.0617706
    3   0.0000000  -0.0000000  -0.0000000  -0.0000000  -0.0000000
 Max gradient component =       1.210E-01
 RMS gradient           =       5.628E-02
 Gradient time:  CPU 4.33 s  wall 1.19 s
 Geometry Optimization Parameters
   NAtoms,    NIC,     NZ,  NCons,   NDum,   NFix, NCnnct, MaxDiis
        5      20       5       0       0       0       0       0

 Cartesian Hessian Update
 Hessian Updated using BFGS Update


** GEOMETRY OPTIMIZATION IN DELOCALIZED INTERNAL COORDINATES **
   Searching for a Minimum

   Optimization Cycle:   2

                       Coordinates (Angstroms)
     ATOM                X               Y               Z
      1  C         2.4859045601    0.1493611622    0.0000000000
      2  P         1.2372531445    1.0826401850    0.0000000000
      3  I        -1.0435300585   -0.1034648292    0.0000000000
      4  H         3.6947770692    0.6707825685    0.0000000000
      5  F         2.3842020988   -1.3346947446    0.0000000000
   Point Group: cs    Number of degrees of freedom:     7


   Energy is  -7399.421642500

 Hessian Updated using BFGS Update

  7 Hessian modes will be used to form the next step
  Hessian Eigenvalues:
     0.071116    0.082430    0.159536    0.215057    0.233666    0.266074
     0.892691

 Minimum Search - Taking Simple RFO Step
 Searching for Lamda that Minimizes Along All modes
 Value Taken    Lamda =  -0.09330713
 Calculated Step too Large.  Step scaled by  0.427991
 Step Taken.  Stepsize is  0.300000

                             Maximum     Tolerance    Cnvgd?
         Gradient           0.102552      0.000300      NO
         Displacement       0.190819      0.001200      NO
         Energy change     -0.048814      0.000001      NO


 New Cartesian Coordinates Obtained by Inverse Iteration

 Displacement from previous Coordinates is:  0.348174
 ----------------------------------------------------------------
             Standard Nuclear Orientation (Angstroms)
    I     Atom           X                Y                Z
 ----------------------------------------------------------------
    1      C       2.4865227197     0.1469588932     0.0000000000
    2      P       1.2409860703     1.1427455363     0.0000000000
    3      I      -0.9614784560    -0.1326159439     0.0000000000
    4      H       3.5944860137     0.5788125147     0.0000000000
    5      F       2.3980904665    -1.2712766584     0.0000000000
 ----------------------------------------------------------------
 Molecular Point Group                 Cs    NOp =  2
 Largest Abelian Subgroup              Cs    NOp =  2
 Nuclear Repulsion Energy =   375.9563242442 hartrees
 There are       42 alpha and       42 beta electrons
 Applying Cartesian multipole field
    Component          Value
    ---------          -----
     (2,0,0)        1.00000E-11
     (0,2,0)        2.00000E-11
     (0,0,2)       -3.00000E-11
 Nucleus-field energy     =     0.0000000087 hartrees
 Requested basis set is 6-311++G(d,p)
 There are 54 shells and 143 basis functions
 A cutoff of  1.0D-11 yielded   1236 shell pairs
 There are      9005 function pairs (     10055 Cartesian)
 Smallest overlap matrix eigenvalue = 8.13E-04
 Guess MOs from SCF MO coefficient file

 -----------------------------------------------------------------------
  General SCF calculation program by
  Eric Jon Sundstrom, Paul Horn, Yuezhi Mao, Dmitri Zuev, Alec White,
  David Stuck, Shaama M.S., Shane Yost, Joonho Lee, David Small,
  Daniel Levine, Susi Lehtola, Hugh Burton, Evgeny Epifanovsky
 -----------------------------------------------------------------------
 Exchange:     0.2000 Hartree-Fock + 0.0800 Slater + 0.7200 B88
 Correlation:  0.1900 VWN1RPA + 0.8100 LYP
 Using SG-1 standard quadrature grid
 using 4 threads for integral computing
 -------------------------------------------------------
 OpenMP Integral computing Module                
 Release: version 2.0, May 2017, Q-Chem Inc. Pleasanton 
 -------------------------------------------------------
 -------------------------------------------------------
 OpenMP BLAS3 based DFT computing Module                
 Release: version 1.0, May 2013, Q-Chem Inc. Pittsburgh 
 -------------------------------------------------------
 A restricted SCF calculation will be
 performed using DIIS
 SCF converges when DIIS error is below 1.0e-08
 ---------------------------------------
  Cycle       Energy         DIIS error
 ---------------------------------------
    1   -7399.4503364642      1.24e-03  
    2   -7399.4550567935      2.32e-04  
    3   -7399.4551503789      1.32e-04  
    4   -7399.4551791085      1.02e-04  
    5   -7399.4552089925      1.50e-05  
    6   -7399.4552092746      9.57e-06  
    7   -7399.4552095100      2.11e-06  
    8   -7399.4552095173      1.11e-06  
    9   -7399.4552095203      2.89e-07  
   10   -7399.4552095205      3.28e-08  
   11   -7399.4552095205      8.40e-09  Convergence criterion met
 ---------------------------------------
 SCF time:   CPU 13.73s  wall 4.00s 
 SCF   energy in the final basis set =    -7399.4552095205
 Total energy in the final basis set =    -7399.4552095205

 --------------------------------------------------------------
             Orbital Energies (a.u.) and Symmetries
 --------------------------------------------------------------

 Alpha MOs, Restricted
 -- Occupied --                  
******* -176.31 -165.71 -165.71 -165.71  -77.10  -35.81  -31.30
  1 A'    2 A'    3 A'    1 A"    4 A'    5 A'    6 A'    7 A'                 
-31.294 -31.294 -24.712 -22.950 -22.949 -22.949 -22.945 -22.945
  2 A"    8 A'    9 A'   10 A'    3 A"   11 A'    4 A"   12 A'                 
-10.302  -6.598  -6.356  -4.768  -4.761  -4.757  -4.755  -4.754
 13 A'   14 A'   15 A'   16 A'   17 A'    5 A"   18 A'    6 A"                 
 -4.753  -2.033  -2.029  -2.029  -2.017  -2.017  -1.226  -0.777
 19 A'   20 A'    7 A"   21 A'   22 A'    8 A"   23 A'   24 A'                 
 -0.664  -0.582  -0.529  -0.473  -0.455  -0.386  -0.321  -0.320
 25 A'   26 A'   27 A'    9 A"   28 A'   29 A'   10 A"   30 A'                 
 -0.276  -0.273
 31 A'   11 A"                                                                 
 -- Virtual --                   
 -0.104  -0.085  -0.013   0.002   0.037   0.040   0.042   0.053
 32 A'   12 A"   33 A'   34 A'   35 A'   13 A"   36 A'   37 A'                 
  0.088   0.095   0.112   0.117   0.132   0.166   0.177   0.208
 14 A"   38 A'   39 A'   40 A'   41 A'   42 A'   43 A'   15 A"                 
  0.249   0.252   0.253   0.266   0.290   0.306   0.345   0.356
 44 A'   45 A'   16 A"   46 A'   17 A"   47 A'   48 A'   49 A'                 
  0.387   0.398   0.400   0.410   0.438   0.486   0.495   0.533
 18 A"   50 A'   19 A"   51 A'   52 A'   53 A'   54 A'   20 A"                 
  0.581   0.594   0.614   0.651   0.676   0.766   0.852   0.897
 55 A'   56 A'   57 A'   21 A"   22 A"   58 A'   59 A'   60 A'                 
  1.026   1.108   1.285   1.299   1.318   1.326   1.335   1.413
 61 A'   23 A"   24 A"   62 A'   63 A'   25 A"   64 A'   65 A'                 
  1.484   1.497   1.519   1.546   1.622   1.682   1.750   1.828
 26 A"   66 A'   67 A'   27 A"   68 A'   69 A'   28 A"   70 A'                 
  1.882   2.046   2.284   2.590   2.649   2.968   3.373   3.764
 71 A'   72 A'   73 A'   74 A'   29 A"   75 A'   76 A'   30 A"                 
  3.772   3.901   3.946   3.957   3.969   3.970   4.009   4.107
 77 A'   31 A"   78 A'   32 A"   33 A"   79 A'   80 A'   81 A'                 
  4.275   4.647   5.980   6.003   6.021   6.268   6.330   6.473
 82 A'   83 A'   34 A"   84 A'   85 A'   35 A"   86 A'   87 A'                 
  6.929  13.782  13.894  14.032  23.488  27.735  28.328  28.345
 88 A'   36 A"   89 A'   90 A'   91 A'   92 A'   37 A"   93 A'                 
 28.360  28.532  28.536  28.537  28.552  28.615  66.730 127.874
 94 A'   38 A"   39 A"   95 A'   96 A'   97 A'   98 A'   40 A"                 
127.888 127.906 151.552 163.0531901.711
 99 A'  100 A'  101 A'  102 A'  103 A'                                         

 Beta MOs, Restricted
 -- Occupied --                  
******* -176.31 -165.71 -165.71 -165.71  -77.10  -35.81  -31.30
  1 A'    2 A'    3 A'    1 A"    4 A'    5 A'    6 A'    7 A'                 
-31.294 -31.294 -24.712 -22.950 -22.949 -22.949 -22.945 -22.945
  2 A"    8 A'    9 A'   10 A'    3 A"   11 A'    4 A"   12 A'                 
-10.302  -6.598  -6.356  -4.768  -4.761  -4.757  -4.755  -4.754
 13 A'   14 A'   15 A'   16 A'   17 A'    5 A"   18 A'    6 A"                 
 -4.753  -2.033  -2.029  -2.029  -2.017  -2.017  -1.226  -0.777
 19 A'   20 A'    7 A"   21 A'   22 A'    8 A"   23 A'   24 A'                 
 -0.664  -0.582  -0.529  -0.473  -0.455  -0.386  -0.321  -0.320
 25 A'   26 A'   27 A'    9 A"   28 A'   29 A'   10 A"   30 A'                 
 -0.276  -0.273
 31 A'   11 A"                                                                 
 -- Virtual --                   
 -0.104  -0.085  -0.013   0.002   0.037   0.040   0.042   0.053
 32 A'   12 A"   33 A'   34 A'   35 A'   13 A"   36 A'   37 A'                 
  0.088   0.095   0.112   0.117   0.132   0.166   0.177   0.208
 14 A"   38 A'   39 A'   40 A'   41 A'   42 A'   43 A'   15 A"                 
  0.249   0.252   0.253   0.266   0.290   0.306   0.345   0.356
 44 A'   45 A'   16 A"   46 A'   17 A"   47 A'   48 A'   49 A'                 
  0.387   0.398   0.400   0.410   0.438   0.486   0.495   0.533
 18 A"   50 A'   19 A"   51 A'   52 A'   53 A'   54 A'   20 A"                 
  0.581   0.594   0.614   0.651   0.676   0.766   0.852   0.897
 55 A'   56 A'   57 A'   21 A"   22 A"   58 A'   59 A'   60 A'                 
  1.026   1.108   1.285   1.299   1.318   1.326   1.335   1.413
 61 A'   23 A"   24 A"   62 A'   63 A'   25 A"   64 A'   65 A'                 
  1.484   1.497   1.519   1.546   1.622   1.682   1.750   1.828
 26 A"   66 A'   67 A'   27 A"   68 A'   69 A'   28 A"   70 A'                 
  1.882   2.046   2.284   2.590   2.649   2.968   3.373   3.764
 71 A'   72 A'   73 A'   74 A'   29 A"   75 A'   76 A'   30 A"                 
  3.772   3.901   3.946   3.957   3.969   3.970   4.009   4.107
 77 A'   31 A"   78 A'   32 A"   33 A"   79 A'   80 A'   81 A'                 
  4.275   4.647   5.980   6.003   6.021   6.268   6.330   6.473
 82 A'   83 A'   34 A"   84 A'   85 A'   35 A"   86 A'   87 A'                 
  6.929  13.782  13.894  14.032  23.488  27.735  28.328  28.345
 88 A'   36 A"   89 A'   90 A'   91 A'   92 A'   37 A"   93 A'                 
 28.360  28.532  28.536  28.537  28.552  28.615  66.730 127.874
 94 A'   38 A"   39 A"   95 A'   96 A'   97 A'   98 A'   40 A"                 
127.888 127.906 151.552 163.0531901.711
 99 A'  100 A'  101 A'  102 A'  103 A'                                         
 --------------------------------------------------------------

          Ground-State Mulliken Net Atomic Charges

     Atom                 Charge (a.u.)
  ----------------------------------------
      1 C                    -0.088054
      2 P                     0.123137
      3 I                    -0.121973
      4 H                     0.207996
      5 F                    -0.121106
  ----------------------------------------
  Sum of atomic charges =     0.000000

 -----------------------------------------------------------------
                    Cartesian Multipole Moments
 -----------------------------------------------------------------
    Charge (ESU x 10^10)
                 0.0000
    Dipole Moment (Debye)
         X       1.3372      Y       1.3554      Z       0.0000
       Tot       1.9040
    Quadrupole Moments (Debye-Ang)
        XX     -45.2795     XY       4.8940     YY     -55.0018
        XZ      -0.0000     YZ      -0.0000     ZZ     -53.5837
    Octopole Moments (Debye-Ang^2)
       XXX     -26.8440    XXY       3.5430    XYY     -21.1493
       YYY     -17.7087    XXZ      -0.0000    XYZ      -0.0000
       YYZ       0.0000    XZZ     -17.1738    YZZ      -6.0544
       ZZZ       0.0000
    Hexadecapole Moments (Debye-Ang^3)
      XXXX    -643.9629   XXXY      15.3859   XXYY    -172.9754
      XYYY     -26.9441   YYYY    -235.3343   XXXZ      -0.0000
      XXYZ      -0.0000   XYYZ      -0.0000   YYYZ      -0.0000
      XXZZ    -145.8379   XYZZ     -11.1147   YYZZ     -50.5086
      XZZZ       0.0000   YZZZ       0.0000   ZZZZ     -73.2375
 -----------------------------------------------------------------
 Calculating analytic gradient of the SCF energy
 Gradient of SCF Energy
            1           2           3           4           5
    1  -0.0732213   0.0525170  -0.0131734   0.0464789  -0.0126012
    2   0.0686148  -0.0489816  -0.0009576   0.0235210  -0.0421966
    3   0.0000000  -0.0000000  -0.0000000   0.0000000  -0.0000000
 Max gradient component =       7.322E-02
 RMS gradient           =       3.656E-02
 Gradient time:  CPU 4.38 s  wall 1.21 s
 Geometry Optimization Parameters
   NAtoms,    NIC,     NZ,  NCons,   NDum,   NFix, NCnnct, MaxDiis
        5      20       5       0       0       0       0       0

 Cartesian Hessian Update
 Hessian Updated using BFGS Update


** GEOMETRY OPTIMIZATION IN DELOCALIZED INTERNAL COORDINATES **
   Searching for a Minimum

   Optimization Cycle:   3

                       Coordinates (Angstroms)
     ATOM                X               Y               Z
      1  C         2.4865227197    0.1469588932    0.0000000000
      2  P         1.2409860703    1.1427455363    0.0000000000
      3  I        -0.9614784560   -0.1326159439    0.0000000000
      4  H         3.5944860137    0.5788125147    0.0000000000
      5  F         2.3980904665   -1.2712766584    0.0000000000
   Point Group: cs    Number of degrees of freedom:     7


   Energy is  -7399.455209521

 Hessian Updated using BFGS Update

  7 Hessian modes will be used to form the next step
  Hessian Eigenvalues:
     0.075017    0.144082    0.159597    0.204751    0.229330    0.265185
     0.840133

 Minimum Search - Taking Simple RFO Step
 Searching for Lamda that Minimizes Along All modes
 Value Taken    Lamda =  -0.03926123
 Calculated Step too Large.  Step scaled by  0.676708
 Step Taken.  Stepsize is  0.300000

                             Maximum     Tolerance    Cnvgd?
         Gradient           0.068384      0.000300      NO
         Displacement       0.197717      0.001200      NO
         Energy change     -0.033567      0.000001      NO


 New Cartesian Coordinates Obtained by Inverse Iteration

 Displacement from previous Coordinates is:  0.381691
 ----------------------------------------------------------------
             Standard Nuclear Orientation (Angstroms)
    I     Atom           X                Y                Z
 ----------------------------------------------------------------
    1      C       2.4747802557     0.1374214118     0.0000000000
    2      P       1.2416620505     1.2102493635     0.0000000000
    3      I      -0.8500961400    -0.1663507216     0.0000000000
    4      H       3.4942809650     0.4888119068     0.0000000000
    5      F       2.3979796830    -1.2055076186     0.0000000000
 ----------------------------------------------------------------
 Molecular Point Group                 Cs    NOp =  2
 Largest Abelian Subgroup              Cs    NOp =  2
 Nuclear Repulsion Energy =   384.5221711612 hartrees
 There are       42 alpha and       42 beta electrons
 Applying Cartesian multipole field
    Component          Value
    ---------          -----
     (2,0,0)        1.00000E-11
     (0,2,0)        2.00000E-11
     (0,0,2)       -3.00000E-11
 Nucleus-field energy     =     0.0000000084 hartrees
 Requested basis set is 6-311++G(d,p)
 There are 54 shells and 143 basis functions
 A cutoff of  1.0D-11 yielded   1241 shell pairs
 There are      9045 function pairs (     10099 Cartesian)
 Smallest overlap matrix eigenvalue = 8.20E-04
 Guess MOs from SCF MO coefficient file

 -----------------------------------------------------------------------
  General SCF calculation program by
  Eric Jon Sundstrom, Paul Horn, Yuezhi Mao, Dmitri Zuev, Alec White,
  David Stuck, Shaama M.S., Shane Yost, Joonho Lee, David Small,
  Daniel Levine, Susi Lehtola, Hugh Burton, Evgeny Epifanovsky
 -----------------------------------------------------------------------
 Exchange:     0.2000 Hartree-Fock + 0.0800 Slater + 0.7200 B88
 Correlation:  0.1900 VWN1RPA + 0.8100 LYP
 Using SG-1 standard quadrature grid
 using 4 threads for integral computing
 -------------------------------------------------------
 OpenMP Integral computing Module                
 Release: version 2.0, May 2017, Q-Chem Inc. Pleasanton 
 -------------------------------------------------------
 -------------------------------------------------------
 OpenMP BLAS3 based DFT computing Module                
 Release: version 1.0, May 2013, Q-Chem Inc. Pittsburgh 
 -------------------------------------------------------
 A restricted SCF calculation will be
 performed using DIIS
 SCF converges when DIIS error is below 1.0e-08
 ---------------------------------------
  Cycle       Energy         DIIS error
 ---------------------------------------
    1   -7399.4644734402      1.47e-03  
    2   -7399.4707911118      2.83e-04  
    3   -7399.4708883227      1.89e-04  
    4   -7399.4709565932      1.32e-04  
    5   -7399.4710046953      2.63e-05  
    6   -7399.4710060953      1.31e-05  
    7   -7399.4710065809      3.07e-06  
    8   -7399.4710065949      1.37e-06  
    9   -7399.4710065989      3.14e-07  
   10   -7399.4710065991      4.62e-08  
   11   -7399.4710065991      1.86e-08  
   12   -7399.4710065991      1.85e-09  Convergence criterion met
 ---------------------------------------
 SCF time:   CPU 15.20s  wall 5.00s 
 SCF   energy in the final basis set =    -7399.4710065991
 Total energy in the final basis set =    -7399.4710065991

 --------------------------------------------------------------
             Orbital Energies (a.u.) and Symmetries
 --------------------------------------------------------------

 Alpha MOs, Restricted
 -- Occupied --                  
******* -176.31 -165.71 -165.71 -165.71  -77.10  -35.80  -31.30
  1 A'    2 A'    3 A'    1 A"    4 A'    5 A'    6 A'    7 A'                 
-31.291 -31.291 -24.725 -22.947 -22.946 -22.946 -22.942 -22.942
  2 A"    8 A'    9 A'   10 A'    3 A"   11 A'    4 A"   12 A'                 
-10.295  -6.594  -6.353  -4.765  -4.756  -4.753  -4.751  -4.751
 13 A'   14 A'   15 A'   16 A'   17 A'    5 A"    6 A"   18 A'                 
 -4.751  -2.030  -2.027  -2.026  -2.014  -2.014  -1.261  -0.772
 19 A'   20 A'    7 A"   21 A'   22 A'    8 A"   23 A'   24 A'                 
 -0.669  -0.597  -0.554  -0.496  -0.465  -0.383  -0.323  -0.317
 25 A'   26 A'   27 A'    9 A"   28 A'   29 A'   30 A'   10 A"                 
 -0.274  -0.266
 31 A'   11 A"                                                                 
 -- Virtual --                   
 -0.090  -0.084  -0.009   0.010   0.037   0.040   0.045   0.060
 32 A'   12 A"   33 A'   34 A'   35 A'   13 A"   36 A'   37 A'                 
  0.086   0.095   0.115   0.128   0.150   0.175   0.188   0.208
 14 A"   38 A'   39 A'   40 A'   41 A'   42 A'   43 A'   15 A"                 
  0.246   0.249   0.254   0.271   0.293   0.309   0.344   0.352
 44 A'   45 A'   16 A"   46 A'   17 A"   47 A'   48 A'   49 A'                 
  0.384   0.398   0.403   0.410   0.454   0.503   0.520   0.526
 18 A"   50 A'   19 A"   51 A'   52 A'   53 A'   54 A'   20 A"                 
  0.584   0.594   0.646   0.657   0.688   0.767   0.875   0.909
 55 A'   56 A'   57 A'   21 A"   22 A"   58 A'   59 A'   60 A'                 
  0.988   1.118   1.285   1.286   1.314   1.321   1.352   1.425
 61 A'   23 A"   24 A"   62 A'   63 A'   25 A"   64 A'   65 A'                 
  1.469   1.522   1.544   1.547   1.656   1.682   1.821   1.835
 26 A"   66 A'   67 A'   27 A"   68 A'   69 A'   28 A"   70 A'                 
  1.870   2.091   2.422   2.563   2.651   3.066   3.418   3.751
 71 A'   72 A'   73 A'   74 A'   29 A"   75 A'   76 A'   30 A"                 
  3.767   3.950   3.960   3.973   3.974   4.018   4.033   4.122
 77 A'   31 A"   32 A"   78 A'   33 A"   79 A'   80 A'   81 A'                 
  4.281   4.723   5.983   6.007   6.028   6.254   6.321   6.552
 82 A'   83 A'   34 A"   84 A'   85 A'   35 A"   86 A'   87 A'                 
  6.915  13.787  13.904  14.010  23.624  27.743  28.330  28.349
 88 A'   36 A"   89 A'   90 A'   91 A'   92 A'   37 A"   93 A'                 
 28.365  28.535  28.540  28.540  28.561  28.623  66.718 127.877
 94 A'   38 A"   39 A"   95 A'   96 A'   97 A'   98 A'   40 A"                 
127.893 127.910 151.559 163.0271901.718
 99 A'  100 A'  101 A'  102 A'  103 A'                                         

 Beta MOs, Restricted
 -- Occupied --                  
******* -176.31 -165.71 -165.71 -165.71  -77.10  -35.80  -31.30
  1 A'    2 A'    3 A'    1 A"    4 A'    5 A'    6 A'    7 A'                 
-31.291 -31.291 -24.725 -22.947 -22.946 -22.946 -22.942 -22.942
  2 A"    8 A'    9 A'   10 A'    3 A"   11 A'    4 A"   12 A'                 
-10.295  -6.594  -6.353  -4.765  -4.756  -4.753  -4.751  -4.751
 13 A'   14 A'   15 A'   16 A'   17 A'    5 A"    6 A"   18 A'                 
 -4.751  -2.030  -2.027  -2.026  -2.014  -2.014  -1.261  -0.772
 19 A'   20 A'    7 A"   21 A'   22 A'    8 A"   23 A'   24 A'                 
 -0.669  -0.597  -0.554  -0.496  -0.465  -0.383  -0.323  -0.317
 25 A'   26 A'   27 A'    9 A"   28 A'   29 A'   30 A'   10 A"                 
 -0.274  -0.266
 31 A'   11 A"                                                                 
 -- Virtual --                   
 -0.090  -0.084  -0.009   0.010   0.037   0.040   0.045   0.060
 32 A'   12 A"   33 A'   34 A'   35 A'   13 A"   36 A'   37 A'                 
  0.086   0.095   0.115   0.128   0.150   0.175   0.188   0.208
 14 A"   38 A'   39 A'   40 A'   41 A'   42 A'   43 A'   15 A"                 
  0.246   0.249   0.254   0.271   0.293   0.309   0.344   0.352
 44 A'   45 A'   16 A"   46 A'   17 A"   47 A'   48 A'   49 A'                 
  0.384   0.398   0.403   0.410   0.454   0.503   0.520   0.526
 18 A"   50 A'   19 A"   51 A'   52 A'   53 A'   54 A'   20 A"                 
  0.584   0.594   0.646   0.657   0.688   0.767   0.875   0.909
 55 A'   56 A'   57 A'   21 A"   22 A"   58 A'   59 A'   60 A'                 
  0.988   1.118   1.285   1.286   1.314   1.321   1.352   1.425
 61 A'   23 A"   24 A"   62 A'   63 A'   25 A"   64 A'   65 A'                 
  1.469   1.522   1.544   1.547   1.656   1.682   1.821   1.835
 26 A"   66 A'   67 A'   27 A"   68 A'   69 A'   28 A"   70 A'                 
  1.870   2.091   2.422   2.563   2.651   3.066   3.418   3.751
 71 A'   72 A'   73 A'   74 A'   29 A"   75 A'   76 A'   30 A"                 
  3.767   3.950   3.960   3.973   3.974   4.018   4.033   4.122
 77 A'   31 A"   32 A"   78 A'   33 A"   79 A'   80 A'   81 A'                 
  4.281   4.723   5.983   6.007   6.028   6.254   6.321   6.552
 82 A'   83 A'   34 A"   84 A'   85 A'   35 A"   86 A'   87 A'                 
  6.915  13.787  13.904  14.010  23.624  27.743  28.330  28.349
 88 A'   36 A"   89 A'   90 A'   91 A'   92 A'   37 A"   93 A'                 
 28.365  28.535  28.540  28.540  28.561  28.623  66.718 127.877
 94 A'   38 A"   39 A"   95 A'   96 A'   97 A'   98 A'   40 A"                 
127.893 127.910 151.559 163.0271901.718
 99 A'  100 A'  101 A'  102 A'  103 A'                                         
 --------------------------------------------------------------

          Ground-State Mulliken Net Atomic Charges

     Atom                 Charge (a.u.)
  ----------------------------------------
      1 C                    -0.117054
      2 P                     0.110983
      3 I                    -0.129655
      4 H                     0.202391
      5 F                    -0.066666
  ----------------------------------------
  Sum of atomic charges =     0.000000

 -----------------------------------------------------------------
                    Cartesian Multipole Moments
 -----------------------------------------------------------------
    Charge (ESU x 10^10)
                 0.0000
    Dipole Moment (Debye)
         X       1.4711      Y       0.9972      Z      -0.0000
       Tot       1.7772
    Quadrupole Moments (Debye-Ang)
        XX     -45.5139     XY       3.8411     YY     -54.3641
        XZ      -0.0000     YZ       0.0000     ZZ     -53.5927
    Octopole Moments (Debye-Ang^2)
       XXX     -35.6551    XXY      -0.0372    XYY     -23.5645
       YYY     -18.8706    XXZ      -0.0000    XYZ      -0.0000
       YYZ      -0.0000    XZZ     -19.8856    YZZ      -6.4980
       ZZZ       0.0000
    Hexadecapole Moments (Debye-Ang^3)
      XXXX    -616.0086   XXXY      -2.4322   XXYY    -164.9771
      XYYY     -34.4636   YYYY    -241.9955   XXXZ      -0.0000
      XXYZ      -0.0000   XYYZ      -0.0000   YYYZ      -0.0000
      XXZZ    -137.7788   XYZZ     -13.6744   YYZZ     -51.9819
      XZZZ       0.0000   YZZZ       0.0000   ZZZZ     -73.7522
 -----------------------------------------------------------------
 Calculating analytic gradient of the SCF energy
 Gradient of SCF Energy
            1           2           3           4           5
    1  -0.0095785   0.0247295  -0.0052566  -0.0067394  -0.0031550
    2   0.0297165  -0.0244229  -0.0007619  -0.0021779  -0.0023538
    3   0.0000000  -0.0000000   0.0000000   0.0000000  -0.0000000
 Max gradient component =       2.972E-02
 RMS gradient           =       1.232E-02
 Gradient time:  CPU 4.48 s  wall 1.22 s
 Geometry Optimization Parameters
   NAtoms,    NIC,     NZ,  NCons,   NDum,   NFix, NCnnct, MaxDiis
        5      20       5       0       0       0       0       0

 Cartesian Hessian Update
 Hessian Updated using BFGS Update


** GEOMETRY OPTIMIZATION IN DELOCALIZED INTERNAL COORDINATES **
   Searching for a Minimum

   Optimization Cycle:   4

                       Coordinates (Angstroms)
     ATOM                X               Y               Z
      1  C         2.4747802557    0.1374214118    0.0000000000
      2  P         1.2416620505    1.2102493635    0.0000000000
      3  I        -0.8500961400   -0.1663507216    0.0000000000
      4  H         3.4942809650    0.4888119068    0.0000000000
      5  F         2.3979796830   -1.2055076186    0.0000000000
   Point Group: cs    Number of degrees of freedom:     7


   Energy is  -7399.471006599

 Hessian Updated using BFGS Update

  7 Hessian modes will be used to form the next step
  Hessian Eigenvalues:
     0.074995    0.159018    0.190603    0.227610    0.238701    0.302455
     0.786230

 Minimum Search - Taking Simple RFO Step
 Searching for Lamda that Minimizes Along All modes
 Value Taken    Lamda =  -0.00321760
 Step Taken.  Stepsize is  0.125261

                             Maximum     Tolerance    Cnvgd?
         Gradient           0.024187      0.000300      NO
         Displacement       0.076006      0.001200      NO
         Energy change     -0.015797      0.000001      NO


 New Cartesian Coordinates Obtained by Inverse Iteration

 Displacement from previous Coordinates is:  0.172537
 ----------------------------------------------------------------
             Standard Nuclear Orientation (Angstroms)
    I     Atom           X                Y                Z
 ----------------------------------------------------------------
    1      C       2.4486639474     0.1264326692     0.0000000000
    2      P       1.2246427793     1.2498711423     0.0000000000
    3      I      -0.7832013552    -0.1836352746     0.0000000000
    4      H       3.4909391829     0.4688599610     0.0000000000
    5      F       2.3775622597    -1.1969041560     0.0000000000
 ----------------------------------------------------------------
 Molecular Point Group                 Cs    NOp =  2
 Largest Abelian Subgroup              Cs    NOp =  2
 Nuclear Repulsion Energy =   390.1125843367 hartrees
 There are       42 alpha and       42 beta electrons
 Applying Cartesian multipole field
    Component          Value
    ---------          -----
     (2,0,0)        1.00000E-11
     (0,2,0)        2.00000E-11
     (0,0,2)       -3.00000E-11
 Nucleus-field energy     =     0.0000000082 hartrees
 Requested basis set is 6-311++G(d,p)
 There are 54 shells and 143 basis functions
 A cutoff of  1.0D-11 yielded   1245 shell pairs
 There are      9089 function pairs (     10154 Cartesian)
 Smallest overlap matrix eigenvalue = 8.47E-04
 Guess MOs from SCF MO coefficient file

 -----------------------------------------------------------------------
  General SCF calculation program by
  Eric Jon Sundstrom, Paul Horn, Yuezhi Mao, Dmitri Zuev, Alec White,
  David Stuck, Shaama M.S., Shane Yost, Joonho Lee, David Small,
  Daniel Levine, Susi Lehtola, Hugh Burton, Evgeny Epifanovsky
 -----------------------------------------------------------------------
 Exchange:     0.2000 Hartree-Fock + 0.0800 Slater + 0.7200 B88
 Correlation:  0.1900 VWN1RPA + 0.8100 LYP
 Using SG-1 standard quadrature grid
 using 4 threads for integral computing
 -------------------------------------------------------
 OpenMP Integral computing Module                
 Release: version 2.0, May 2017, Q-Chem Inc. Pleasanton 
 -------------------------------------------------------
 -------------------------------------------------------
 OpenMP BLAS3 based DFT computing Module                
 Release: version 1.0, May 2013, Q-Chem Inc. Pittsburgh 
 -------------------------------------------------------
 A restricted SCF calculation will be
 performed using DIIS
 SCF converges when DIIS error is below 1.0e-08
 ---------------------------------------
  Cycle       Energy         DIIS error
 ---------------------------------------
    1   -7399.4711520622      5.72e-04  
    2   -7399.4719138277      4.02e-04  
    3   -7399.4718261166      4.31e-04  
    4   -7399.4723787521      6.45e-05  
    5   -7399.4723850896      2.29e-05  
    6   -7399.4723859196      3.45e-06  
    7   -7399.4723859396      2.12e-06  
    8   -7399.4723859524      3.19e-07  
    9   -7399.4723859527      6.13e-08  
   10   -7399.4723859527      2.25e-08  
   11   -7399.4723859528      5.40e-09  Convergence criterion met
 ---------------------------------------
 SCF time:   CPU 14.09s  wall 4.00s 
 SCF   energy in the final basis set =    -7399.4723859528
 Total energy in the final basis set =    -7399.4723859528

 --------------------------------------------------------------
             Orbital Energies (a.u.) and Symmetries
 --------------------------------------------------------------

 Alpha MOs, Restricted
 -- Occupied --                  
******* -176.31 -165.71 -165.71 -165.71  -77.10  -35.80  -31.30
  1 A'    2 A'    3 A'    1 A"    4 A'    5 A'    6 A'    7 A'                 
-31.290 -31.290 -24.730 -22.946 -22.945 -22.945 -22.941 -22.941
  2 A"    8 A'    9 A'   10 A'    3 A"   11 A'    4 A"   12 A'                 
-10.297  -6.593  -6.352  -4.764  -4.755  -4.752  -4.751  -4.750
 13 A'   14 A'   15 A'   16 A'   17 A'    5 A"    6 A"   18 A'                 
 -4.750  -2.029  -2.026  -2.025  -2.014  -2.013  -1.273  -0.767
 19 A'   20 A'    7 A"   21 A'   22 A'    8 A"   23 A'   24 A'                 
 -0.672  -0.599  -0.555  -0.503  -0.468  -0.379  -0.327  -0.316
 25 A'   26 A'   27 A'    9 A"   28 A'   29 A'   30 A'   10 A"                 
 -0.274  -0.261
 31 A'   11 A"                                                                 
 -- Virtual --                   
 -0.084  -0.082  -0.009   0.009   0.036   0.040   0.045   0.061
 12 A"   32 A'   33 A'   34 A'   35 A'   13 A"   36 A'   37 A'                 
  0.085   0.093   0.114   0.131   0.148   0.177   0.189   0.209
 14 A"   38 A'   39 A'   40 A'   41 A'   42 A'   43 A'   15 A"                 
  0.244   0.248   0.255   0.270   0.294   0.310   0.340   0.352
 44 A'   45 A'   16 A"   46 A'   17 A"   47 A'   48 A'   49 A'                 
  0.380   0.398   0.404   0.411   0.461   0.507   0.522   0.525
 18 A"   50 A'   19 A"   51 A'   52 A'   53 A'   20 A"   54 A'                 
  0.579   0.597   0.658   0.661   0.697   0.770   0.884   0.910
 55 A'   56 A'   57 A'   21 A"   22 A"   58 A'   59 A'   60 A'                 
  0.967   1.118   1.275   1.284   1.316   1.323   1.365   1.418
 61 A'   23 A"   62 A'   24 A"   25 A"   63 A'   64 A'   65 A'                 
  1.462   1.514   1.539   1.549   1.666   1.680   1.808   1.831
 26 A"   66 A'   67 A'   27 A"   68 A'   69 A'   28 A"   70 A'                 
  1.877   2.067   2.404   2.565   2.648   3.083   3.383   3.746
 71 A'   72 A'   73 A'   74 A'   29 A"   75 A'   76 A'   30 A"                 
  3.763   3.962   3.964   3.976   3.976   4.030   4.047   4.133
 77 A'   31 A"   32 A"   78 A'   33 A"   79 A'   80 A'   81 A'                 
  4.287   4.723   5.984   6.010   6.032   6.249   6.317   6.566
 82 A'   83 A'   34 A"   84 A'   85 A'   35 A"   86 A'   87 A'                 
  6.899  13.788  13.907  13.989  23.608  27.749  28.332  28.352
 88 A'   36 A"   89 A'   90 A'   91 A'   92 A'   37 A"   93 A'                 
 28.368  28.536  28.542  28.542  28.566  28.628  66.713 127.879
 94 A'   38 A"   39 A"   95 A'   96 A'   97 A'   98 A'   40 A"                 
127.896 127.913 151.565 163.0071901.724
 99 A'  100 A'  101 A'  102 A'  103 A'                                         

 Beta MOs, Restricted
 -- Occupied --                  
******* -176.31 -165.71 -165.71 -165.71  -77.10  -35.80  -31.30
  1 A'    2 A'    3 A'    1 A"    4 A'    5 A'    6 A'    7 A'                 
-31.290 -31.290 -24.730 -22.946 -22.945 -22.945 -22.941 -22.941
  2 A"    8 A'    9 A'   10 A'    3 A"   11 A'    4 A"   12 A'                 
-10.297  -6.593  -6.352  -4.764  -4.755  -4.752  -4.751  -4.750
 13 A'   14 A'   15 A'   16 A'   17 A'    5 A"    6 A"   18 A'                 
 -4.750  -2.029  -2.026  -2.025  -2.014  -2.013  -1.273  -0.767
 19 A'   20 A'    7 A"   21 A'   22 A'    8 A"   23 A'   24 A'                 
 -0.672  -0.599  -0.555  -0.503  -0.468  -0.379  -0.327  -0.316
 25 A'   26 A'   27 A'    9 A"   28 A'   29 A'   30 A'   10 A"                 
 -0.274  -0.261
 31 A'   11 A"                                                                 
 -- Virtual --                   
 -0.084  -0.082  -0.009   0.009   0.036   0.040   0.045   0.061
 12 A"   32 A'   33 A'   34 A'   35 A'   13 A"   36 A'   37 A'                 
  0.085   0.093   0.114   0.131   0.148   0.177   0.189   0.209
 14 A"   38 A'   39 A'   40 A'   41 A'   42 A'   43 A'   15 A"                 
  0.244   0.248   0.255   0.270   0.294   0.310   0.340   0.352
 44 A'   45 A'   16 A"   46 A'   17 A"   47 A'   48 A'   49 A'                 
  0.380   0.398   0.404   0.411   0.461   0.507   0.522   0.525
 18 A"   50 A'   19 A"   51 A'   52 A'   53 A'   20 A"   54 A'                 
  0.579   0.597   0.658   0.661   0.697   0.770   0.884   0.910
 55 A'   56 A'   57 A'   21 A"   22 A"   58 A'   59 A'   60 A'                 
  0.967   1.118   1.275   1.284   1.316   1.323   1.365   1.418
 61 A'   23 A"   62 A'   24 A"   25 A"   63 A'   64 A'   65 A'                 
  1.462   1.514   1.539   1.549   1.666   1.680   1.808   1.831
 26 A"   66 A'   67 A'   27 A"   68 A'   69 A'   28 A"   70 A'                 
  1.877   2.067   2.404   2.565   2.648   3.083   3.383   3.746
 71 A'   72 A'   73 A'   74 A'   29 A"   75 A'   76 A'   30 A"                 
  3.763   3.962   3.964   3.976   3.976   4.030   4.047   4.133
 77 A'   31 A"   32 A"   78 A'   33 A"   79 A'   80 A'   81 A'                 
  4.287   4.723   5.984   6.010   6.032   6.249   6.317   6.566
 82 A'   83 A'   34 A"   84 A'   85 A'   35 A"   86 A'   87 A'                 
  6.899  13.788  13.907  13.989  23.608  27.749  28.332  28.352
 88 A'   36 A"   89 A'   90 A'   91 A'   92 A'   37 A"   93 A'                 
 28.368  28.536  28.542  28.542  28.566  28.628  66.713 127.879
 94 A'   38 A"   39 A"   95 A'   96 A'   97 A'   98 A'   40 A"                 
127.896 127.913 151.565 163.0071901.724
 99 A'  100 A'  101 A'  102 A'  103 A'                                         
 --------------------------------------------------------------

          Ground-State Mulliken Net Atomic Charges

     Atom                 Charge (a.u.)
  ----------------------------------------
      1 C                    -0.135872
      2 P                     0.113115
      3 I                    -0.129837
      4 H                     0.194913
      5 F                    -0.042319
  ----------------------------------------
  Sum of atomic charges =    -0.000000

 -----------------------------------------------------------------
                    Cartesian Multipole Moments
 -----------------------------------------------------------------
    Charge (ESU x 10^10)
                -0.0000
    Dipole Moment (Debye)
         X       1.4712      Y       0.8990      Z       0.0000
       Tot       1.7241
    Quadrupole Moments (Debye-Ang)
        XX     -45.8480     XY       3.4743     YY     -53.9964
        XZ       0.0000     YZ      -0.0000     ZZ     -53.6762
    Octopole Moments (Debye-Ang^2)
       XXX     -40.3376    XXY      -1.1583    XYY     -24.9785
       YYY     -18.9093    XXZ       0.0000    XYZ      -0.0000
       YYZ       0.0000    XZZ     -21.5506    YZZ      -6.6365
       ZZZ      -0.0000
    Hexadecapole Moments (Debye-Ang^3)
      XXXX    -595.0444   XXXY      -7.9809   XXYY    -160.7260
      XYYY     -36.2784   YYYY    -248.1457   XXXZ       0.0000
      XXYZ      -0.0000   XYYZ       0.0000   YYYZ      -0.0000
      XXZZ    -133.4250   XYZZ     -14.4957   YYZZ     -53.2933
      XZZZ      -0.0000   YZZZ       0.0000   ZZZZ     -74.0705
 -----------------------------------------------------------------
 Calculating analytic gradient of the SCF energy
 Gradient of SCF Energy
            1           2           3           4           5
    1  -0.0158277   0.0056203   0.0039380   0.0048482   0.0014212
    2  -0.0016247  -0.0088092   0.0014857   0.0000552   0.0088931
    3  -0.0000000  -0.0000000   0.0000000  -0.0000000   0.0000000
 Max gradient component =       1.583E-02
 RMS gradient           =       5.684E-03
 Gradient time:  CPU 4.53 s  wall 1.25 s
 Geometry Optimization Parameters
   NAtoms,    NIC,     NZ,  NCons,   NDum,   NFix, NCnnct, MaxDiis
        5      20       5       0       0       0       0       0

 Cartesian Hessian Update
 Hessian Updated using BFGS Update


** GEOMETRY OPTIMIZATION IN DELOCALIZED INTERNAL COORDINATES **
   Searching for a Minimum

   Optimization Cycle:   5

                       Coordinates (Angstroms)
     ATOM                X               Y               Z
      1  C         2.4486639474    0.1264326692    0.0000000000
      2  P         1.2246427793    1.2498711423    0.0000000000
      3  I        -0.7832013552   -0.1836352746    0.0000000000
      4  H         3.4909391829    0.4688599610    0.0000000000
      5  F         2.3775622597   -1.1969041560    0.0000000000
   Point Group: cs    Number of degrees of freedom:     7


   Energy is  -7399.472385953

 Hessian Updated using BFGS Update

  7 Hessian modes will be used to form the next step
  Hessian Eigenvalues:
     0.084687    0.159525    0.212237    0.232116    0.283377    0.306240
     0.597911

 Minimum Search - Taking Simple RFO Step
 Searching for Lamda that Minimizes Along All modes
 Value Taken    Lamda =  -0.00069119
 Step Taken.  Stepsize is  0.050229

                             Maximum     Tolerance    Cnvgd?
         Gradient           0.009910      0.000300      NO
         Displacement       0.041464      0.001200      NO
         Energy change     -0.001379      0.000001      NO


 New Cartesian Coordinates Obtained by Inverse Iteration

 Displacement from previous Coordinates is:  0.057454
 ----------------------------------------------------------------
             Standard Nuclear Orientation (Angstroms)
    I     Atom           X                Y                Z
 ----------------------------------------------------------------
    1      C       2.4581161534     0.1250145123     0.0000000000
    2      P       1.2261425211     1.2543318481     0.0000000000
    3      I      -0.8036775722    -0.1799840910     0.0000000000
    4      H       3.4878213935     0.4751644353     0.0000000000
    5      F       2.3902043183    -1.2099023629     0.0000000000
 ----------------------------------------------------------------
 Molecular Point Group                 Cs    NOp =  2
 Largest Abelian Subgroup              Cs    NOp =  2
 Nuclear Repulsion Energy =   387.0027985981 hartrees
 There are       42 alpha and       42 beta electrons
 Applying Cartesian multipole field
    Component          Value
    ---------          -----
     (2,0,0)        1.00000E-11
     (0,2,0)        2.00000E-11
     (0,0,2)       -3.00000E-11
 Nucleus-field energy     =     0.0000000084 hartrees
 Requested basis set is 6-311++G(d,p)
 There are 54 shells and 143 basis functions
 A cutoff of  1.0D-11 yielded   1242 shell pairs
 There are      9049 function pairs (     10103 Cartesian)
 Smallest overlap matrix eigenvalue = 8.63E-04
 Guess MOs from SCF MO coefficient file

 -----------------------------------------------------------------------
  General SCF calculation program by
  Eric Jon Sundstrom, Paul Horn, Yuezhi Mao, Dmitri Zuev, Alec White,
  David Stuck, Shaama M.S., Shane Yost, Joonho Lee, David Small,
  Daniel Levine, Susi Lehtola, Hugh Burton, Evgeny Epifanovsky
 -----------------------------------------------------------------------
 Exchange:     0.2000 Hartree-Fock + 0.0800 Slater + 0.7200 B88
 Correlation:  0.1900 VWN1RPA + 0.8100 LYP
 Using SG-1 standard quadrature grid
 using 4 threads for integral computing
 -------------------------------------------------------
 OpenMP Integral computing Module                
 Release: version 2.0, May 2017, Q-Chem Inc. Pleasanton 
 -------------------------------------------------------
 -------------------------------------------------------
 OpenMP BLAS3 based DFT computing Module                
 Release: version 1.0, May 2013, Q-Chem Inc. Pittsburgh 
 -------------------------------------------------------
 A restricted SCF calculation will be
 performed using DIIS
 SCF converges when DIIS error is below 1.0e-08
 ---------------------------------------
  Cycle       Energy         DIIS error
 ---------------------------------------
    1   -7399.4725972909      2.30e-04  
    2   -7399.4727333269      6.23e-05  
    3   -7399.4727293776      6.94e-05  
    4   -7399.4727413929      2.37e-05  
    5   -7399.4727431287      6.52e-06  
    6   -7399.4727432287      2.53e-06  
    7   -7399.4727432427      4.82e-07  
    8   -7399.4727432430      1.81e-07  
    9   -7399.4727432432      6.62e-08  
   10   -7399.4727432432      8.33e-09  Convergence criterion met
 ---------------------------------------
 SCF time:   CPU 12.73s  wall 4.00s 
 SCF   energy in the final basis set =    -7399.4727432432
 Total energy in the final basis set =    -7399.4727432432

 --------------------------------------------------------------
             Orbital Energies (a.u.) and Symmetries
 --------------------------------------------------------------

 Alpha MOs, Restricted
 -- Occupied --                  
******* -176.31 -165.71 -165.71 -165.71  -77.10  -35.80  -31.30
  1 A'    2 A'    3 A'    1 A"    4 A'    5 A'    6 A'    7 A'                 
-31.290 -31.290 -24.729 -22.946 -22.945 -22.945 -22.941 -22.941
  2 A"    8 A'    9 A'   10 A'    3 A"   11 A'    4 A"   12 A'                 
-10.299  -6.595  -6.352  -4.764  -4.758  -4.754  -4.752  -4.750
 13 A'   14 A'   15 A'   16 A'   17 A'    5 A"   18 A'    6 A"                 
 -4.750  -2.029  -2.026  -2.025  -2.013  -2.013  -1.267  -0.766
 19 A'   20 A'    7 A"   21 A'   22 A'    8 A"   23 A'   24 A'                 
 -0.670  -0.597  -0.554  -0.500  -0.468  -0.379  -0.327  -0.315
 25 A'   26 A'   27 A'    9 A"   28 A'   29 A'   30 A'   10 A"                 
 -0.274  -0.262
 31 A'   11 A"                                                                 
 -- Virtual --                   
 -0.086  -0.085  -0.009   0.008   0.035   0.040   0.044   0.060
 12 A"   32 A'   33 A'   34 A'   35 A'   13 A"   36 A'   37 A'                 
  0.085   0.093   0.113   0.129   0.149   0.176   0.187   0.209
 14 A"   38 A'   39 A'   40 A'   41 A'   42 A'   43 A'   15 A"                 
  0.244   0.248   0.255   0.270   0.294   0.310   0.338   0.351
 44 A'   45 A'   16 A"   46 A'   17 A"   47 A'   48 A'   49 A'                 
  0.381   0.397   0.404   0.409   0.458   0.503   0.521   0.524
 18 A"   50 A'   19 A"   51 A'   52 A'   53 A'   20 A"   54 A'                 
  0.578   0.594   0.655   0.660   0.693   0.768   0.882   0.906
 55 A'   56 A'   57 A'   21 A"   22 A"   58 A'   59 A'   60 A'                 
  0.957   1.115   1.280   1.284   1.314   1.321   1.359   1.422
 61 A'   23 A"   62 A'   24 A"   25 A"   63 A'   64 A'   65 A'                 
  1.460   1.515   1.539   1.549   1.662   1.676   1.813   1.830
 26 A"   66 A'   67 A'   27 A"   68 A'   69 A'   28 A"   70 A'                 
  1.873   2.067   2.409   2.564   2.647   3.063   3.379   3.747
 71 A'   72 A'   73 A'   74 A'   29 A"   75 A'   76 A'   30 A"                 
  3.763   3.955   3.962   3.975   3.975   4.025   4.037   4.127
 77 A'   31 A"   32 A"   78 A'   33 A"   79 A'   80 A'   81 A'                 
  4.285   4.720   5.983   6.010   6.030   6.251   6.318   6.555
 82 A'   83 A'   34 A"   84 A'   85 A'   35 A"   86 A'   87 A'                 
  6.890  13.786  13.902  13.979  23.609  27.746  28.331  28.352
 88 A'   36 A"   89 A'   90 A'   91 A'   92 A'   37 A"   93 A'                 
 28.367  28.536  28.542  28.542  28.564  28.626  66.713 127.878
 94 A'   38 A"   39 A"   95 A'   96 A'   97 A'   98 A'   40 A"                 
127.895 127.912 151.563 162.9971901.721
 99 A'  100 A'  101 A'  102 A'  103 A'                                         

 Beta MOs, Restricted
 -- Occupied --                  
******* -176.31 -165.71 -165.71 -165.71  -77.10  -35.80  -31.30
  1 A'    2 A'    3 A'    1 A"    4 A'    5 A'    6 A'    7 A'                 
-31.290 -31.290 -24.729 -22.946 -22.945 -22.945 -22.941 -22.941
  2 A"    8 A'    9 A'   10 A'    3 A"   11 A'    4 A"   12 A'                 
-10.299  -6.595  -6.352  -4.764  -4.758  -4.754  -4.752  -4.750
 13 A'   14 A'   15 A'   16 A'   17 A'    5 A"   18 A'    6 A"                 
 -4.750  -2.029  -2.026  -2.025  -2.013  -2.013  -1.267  -0.766
 19 A'   20 A'    7 A"   21 A'   22 A'    8 A"   23 A'   24 A'                 
 -0.670  -0.597  -0.554  -0.500  -0.468  -0.379  -0.327  -0.315
 25 A'   26 A'   27 A'    9 A"   28 A'   29 A'   30 A'   10 A"                 
 -0.274  -0.262
 31 A'   11 A"                                                                 
 -- Virtual --                   
 -0.086  -0.085  -0.009   0.008   0.035   0.040   0.044   0.060
 12 A"   32 A'   33 A'   34 A'   35 A'   13 A"   36 A'   37 A'                 
  0.085   0.093   0.113   0.129   0.149   0.176   0.187   0.209
 14 A"   38 A'   39 A'   40 A'   41 A'   42 A'   43 A'   15 A"                 
  0.244   0.248   0.255   0.270   0.294   0.310   0.338   0.351
 44 A'   45 A'   16 A"   46 A'   17 A"   47 A'   48 A'   49 A'                 
  0.381   0.397   0.404   0.409   0.458   0.503   0.521   0.524
 18 A"   50 A'   19 A"   51 A'   52 A'   53 A'   20 A"   54 A'                 
  0.578   0.594   0.655   0.660   0.693   0.768   0.882   0.906
 55 A'   56 A'   57 A'   21 A"   22 A"   58 A'   59 A'   60 A'                 
  0.957   1.115   1.280   1.284   1.314   1.321   1.359   1.422
 61 A'   23 A"   62 A'   24 A"   25 A"   63 A'   64 A'   65 A'                 
  1.460   1.515   1.539   1.549   1.662   1.676   1.813   1.830
 26 A"   66 A'   67 A'   27 A"   68 A'   69 A'   28 A"   70 A'                 
  1.873   2.067   2.409   2.564   2.647   3.063   3.379   3.747
 71 A'   72 A'   73 A'   74 A'   29 A"   75 A'   76 A'   30 A"                 
  3.763   3.955   3.962   3.975   3.975   4.025   4.037   4.127
 77 A'   31 A"   32 A"   78 A'   33 A"   79 A'   80 A'   81 A'                 
  4.285   4.720   5.983   6.010   6.030   6.251   6.318   6.555
 82 A'   83 A'   34 A"   84 A'   85 A'   35 A"   86 A'   87 A'                 
  6.890  13.786  13.902  13.979  23.609  27.746  28.331  28.352
 88 A'   36 A"   89 A'   90 A'   91 A'   92 A'   37 A"   93 A'                 
 28.367  28.536  28.542  28.542  28.564  28.626  66.713 127.878
 94 A'   38 A"   39 A"   95 A'   96 A'   97 A'   98 A'   40 A"                 
127.895 127.912 151.563 162.9971901.721
 99 A'  100 A'  101 A'  102 A'  103 A'                                         
 --------------------------------------------------------------

          Ground-State Mulliken Net Atomic Charges

     Atom                 Charge (a.u.)
  ----------------------------------------
      1 C                    -0.132724
      2 P                     0.117204
      3 I                    -0.130607
      4 H                     0.196806
      5 F                    -0.050678
  ----------------------------------------
  Sum of atomic charges =     0.000000

 -----------------------------------------------------------------
                    Cartesian Multipole Moments
 -----------------------------------------------------------------
    Charge (ESU x 10^10)
                 0.0000
    Dipole Moment (Debye)
         X       1.4819      Y       0.9831      Z       0.0000
       Tot       1.7783
    Quadrupole Moments (Debye-Ang)
        XX     -45.8477     XY       3.6787     YY     -53.9891
        XZ       0.0000     YZ       0.0000     ZZ     -53.7343
    Octopole Moments (Debye-Ang^2)
       XXX     -39.0791    XXY      -0.7997    XYY     -24.5000
       YYY     -18.8660    XXZ      -0.0000    XYZ       0.0000
       YYZ      -0.0000    XZZ     -21.1218    YZZ      -6.7046
       ZZZ       0.0000
    Hexadecapole Moments (Debye-Ang^3)
      XXXX    -603.5018   XXXY      -5.9618   XXYY    -162.6056
      XYYY     -35.3762   YYYY    -249.4466   XXXZ      -0.0000
      XXYZ       0.0000   XYYZ      -0.0000   YYYZ       0.0000
      XXZZ    -135.0481   XYZZ     -14.2978   YYZZ     -53.5829
      XZZZ      -0.0000   YZZZ       0.0000   ZZZZ     -74.2627
 -----------------------------------------------------------------
 Calculating analytic gradient of the SCF energy
 Gradient of SCF Energy
            1           2           3           4           5
    1  -0.0034835   0.0036726   0.0001209  -0.0011922   0.0008823
    2   0.0030212  -0.0010658  -0.0006180  -0.0003438  -0.0009936
    3  -0.0000000   0.0000000  -0.0000000  -0.0000000   0.0000000
 Max gradient component =       3.673E-03
 RMS gradient           =       1.625E-03
 Gradient time:  CPU 4.50 s  wall 1.22 s
 Geometry Optimization Parameters
   NAtoms,    NIC,     NZ,  NCons,   NDum,   NFix, NCnnct, MaxDiis
        5      20       5       0       0       0       0       0

 Cartesian Hessian Update
 Hessian Updated using BFGS Update


** GEOMETRY OPTIMIZATION IN DELOCALIZED INTERNAL COORDINATES **
   Searching for a Minimum

   Optimization Cycle:   6

                       Coordinates (Angstroms)
     ATOM                X               Y               Z
      1  C         2.4581161534    0.1250145123    0.0000000000
      2  P         1.2261425211    1.2543318481    0.0000000000
      3  I        -0.8036775722   -0.1799840910    0.0000000000
      4  H         3.4878213935    0.4751644353    0.0000000000
      5  F         2.3902043183   -1.2099023629    0.0000000000
   Point Group: cs    Number of degrees of freedom:     7


   Energy is  -7399.472743243

 Hessian Updated using BFGS Update

  7 Hessian modes will be used to form the next step
  Hessian Eigenvalues:
     0.086148    0.160253    0.211498    0.235382    0.289318    0.360587
     0.462349

 Minimum Search - Taking Simple RFO Step
 Searching for Lamda that Minimizes Along All modes
 Value Taken    Lamda =  -0.00007270
 Step Taken.  Stepsize is  0.015001

                             Maximum     Tolerance    Cnvgd?
         Gradient           0.002901      0.000300      NO
         Displacement       0.009072      0.001200      NO
         Energy change     -0.000357      0.000001      NO


 New Cartesian Coordinates Obtained by Inverse Iteration

 Displacement from previous Coordinates is:  0.027646
 ----------------------------------------------------------------
             Standard Nuclear Orientation (Angstroms)
    I     Atom           X                Y                Z
 ----------------------------------------------------------------
    1      C       2.4629439223     0.1237203689     0.0000000000
    2      P       1.2222574888     1.2497528265     0.0000000000
    3      I      -0.8134210906    -0.1764968319     0.0000000000
    4      H       3.4934437135     0.4771737398     0.0000000000
    5      F       2.3933827802    -1.2095257614     0.0000000000
 ----------------------------------------------------------------
 Molecular Point Group                 Cs    NOp =  2
 Largest Abelian Subgroup              Cs    NOp =  2
 Nuclear Repulsion Energy =   386.4048194928 hartrees
 There are       42 alpha and       42 beta electrons
 Applying Cartesian multipole field
    Component          Value
    ---------          -----
     (2,0,0)        1.00000E-11
     (0,2,0)        2.00000E-11
     (0,0,2)       -3.00000E-11
 Nucleus-field energy     =     0.0000000084 hartrees
 Requested basis set is 6-311++G(d,p)
 There are 54 shells and 143 basis functions
 A cutoff of  1.0D-11 yielded   1242 shell pairs
 There are      9049 function pairs (     10103 Cartesian)
 Smallest overlap matrix eigenvalue = 8.69E-04
 Guess MOs from SCF MO coefficient file

 -----------------------------------------------------------------------
  General SCF calculation program by
  Eric Jon Sundstrom, Paul Horn, Yuezhi Mao, Dmitri Zuev, Alec White,
  David Stuck, Shaama M.S., Shane Yost, Joonho Lee, David Small,
  Daniel Levine, Susi Lehtola, Hugh Burton, Evgeny Epifanovsky
 -----------------------------------------------------------------------
 Exchange:     0.2000 Hartree-Fock + 0.0800 Slater + 0.7200 B88
 Correlation:  0.1900 VWN1RPA + 0.8100 LYP
 Using SG-1 standard quadrature grid
 using 4 threads for integral computing
 -------------------------------------------------------
 OpenMP Integral computing Module                
 Release: version 2.0, May 2017, Q-Chem Inc. Pleasanton 
 -------------------------------------------------------
 -------------------------------------------------------
 OpenMP BLAS3 based DFT computing Module                
 Release: version 1.0, May 2013, Q-Chem Inc. Pittsburgh 
 -------------------------------------------------------
 A restricted SCF calculation will be
 performed using DIIS
 SCF converges when DIIS error is below 1.0e-08
 ---------------------------------------
  Cycle       Energy         DIIS error
 ---------------------------------------
    1   -7399.4727664657      6.91e-05  
    2   -7399.4727816214      3.41e-05  
    3   -7399.4727786418      4.70e-05  
    4   -7399.4727850273      7.40e-06  
    5   -7399.4727851454      3.38e-06  
    6   -7399.4727851714      5.06e-07  
    7   -7399.4727851720      2.03e-07  
    8   -7399.4727851721      9.76e-08  
    9   -7399.4727851721      9.40e-09  Convergence criterion met
 ---------------------------------------
 SCF time:   CPU 11.48s  wall 3.00s 
 SCF   energy in the final basis set =    -7399.4727851721
 Total energy in the final basis set =    -7399.4727851721

 --------------------------------------------------------------
             Orbital Energies (a.u.) and Symmetries
 --------------------------------------------------------------

 Alpha MOs, Restricted
 -- Occupied --                  
******* -176.31 -165.71 -165.71 -165.71  -77.10  -35.80  -31.30
  1 A'    2 A'    3 A'    1 A"    4 A'    5 A'    6 A'    7 A'                 
-31.291 -31.290 -24.729 -22.946 -22.945 -22.945 -22.941 -22.941
  2 A"    8 A'    9 A'   10 A'    3 A"   11 A'    4 A"   12 A'                 
-10.299  -6.595  -6.352  -4.764  -4.758  -4.754  -4.752  -4.751
 13 A'   14 A'   15 A'   16 A'   17 A'    5 A"   18 A'    6 A"                 
 -4.750  -2.029  -2.026  -2.025  -2.014  -2.014  -1.268  -0.765
 19 A'   20 A'    7 A"   21 A'   22 A'    8 A"   23 A'   24 A'                 
 -0.671  -0.598  -0.554  -0.500  -0.468  -0.379  -0.326  -0.315
 25 A'   26 A'   27 A'    9 A"   28 A'   29 A'   30 A'   10 A"                 
 -0.274  -0.262
 31 A'   11 A"                                                                 
 -- Virtual --                   
 -0.087  -0.085  -0.009   0.008   0.035   0.040   0.044   0.060
 12 A"   32 A'   33 A'   34 A'   35 A'   13 A"   36 A'   37 A'                 
  0.085   0.092   0.114   0.129   0.149   0.176   0.187   0.209
 14 A"   38 A'   39 A'   40 A'   41 A'   42 A'   43 A'   15 A"                 
  0.244   0.248   0.255   0.270   0.294   0.310   0.337   0.350
 44 A'   45 A'   16 A"   46 A'   17 A"   47 A'   48 A'   49 A'                 
  0.382   0.397   0.403   0.409   0.457   0.504   0.521   0.523
 18 A"   50 A'   19 A"   51 A'   52 A'   53 A'   20 A"   54 A'                 
  0.578   0.594   0.653   0.660   0.693   0.769   0.882   0.906
 55 A'   56 A'   57 A'   21 A"   22 A"   58 A'   59 A'   60 A'                 
  0.954   1.115   1.280   1.283   1.313   1.319   1.358   1.422
 61 A'   23 A"   62 A'   24 A"   25 A"   63 A'   64 A'   65 A'                 
  1.458   1.515   1.538   1.549   1.664   1.676   1.812   1.828
 26 A"   66 A'   67 A'   27 A"   68 A'   69 A'   28 A"   70 A'                 
  1.871   2.066   2.406   2.563   2.647   3.062   3.375   3.747
 71 A'   72 A'   73 A'   74 A'   29 A"   75 A'   76 A'   30 A"                 
  3.763   3.956   3.961   3.975   3.975   4.024   4.037   4.127
 77 A'   31 A"   32 A"   78 A'   33 A"   79 A'   80 A'   81 A'                 
  4.284   4.720   5.983   6.009   6.030   6.250   6.318   6.556
 82 A'   83 A'   34 A"   84 A'   85 A'   35 A"   86 A'   87 A'                 
  6.888  13.786  13.902  13.977  23.607  27.746  28.331  28.351
 88 A'   36 A"   89 A'   90 A'   91 A'   92 A'   37 A"   93 A'                 
 28.367  28.536  28.541  28.542  28.564  28.626  66.713 127.878
 94 A'   38 A"   39 A"   95 A'   96 A'   97 A'   98 A'   40 A"                 
127.895 127.912 151.562 162.9931901.721
 99 A'  100 A'  101 A'  102 A'  103 A'                                         

 Beta MOs, Restricted
 -- Occupied --                  
******* -176.31 -165.71 -165.71 -165.71  -77.10  -35.80  -31.30
  1 A'    2 A'    3 A'    1 A"    4 A'    5 A'    6 A'    7 A'                 
-31.291 -31.290 -24.729 -22.946 -22.945 -22.945 -22.941 -22.941
  2 A"    8 A'    9 A'   10 A'    3 A"   11 A'    4 A"   12 A'                 
-10.299  -6.595  -6.352  -4.764  -4.758  -4.754  -4.752  -4.751
 13 A'   14 A'   15 A'   16 A'   17 A'    5 A"   18 A'    6 A"                 
 -4.750  -2.029  -2.026  -2.025  -2.014  -2.014  -1.268  -0.765
 19 A'   20 A'    7 A"   21 A'   22 A'    8 A"   23 A'   24 A'                 
 -0.671  -0.598  -0.554  -0.500  -0.468  -0.379  -0.326  -0.315
 25 A'   26 A'   27 A'    9 A"   28 A'   29 A'   30 A'   10 A"                 
 -0.274  -0.262
 31 A'   11 A"                                                                 
 -- Virtual --                   
 -0.087  -0.085  -0.009   0.008   0.035   0.040   0.044   0.060
 12 A"   32 A'   33 A'   34 A'   35 A'   13 A"   36 A'   37 A'                 
  0.085   0.092   0.114   0.129   0.149   0.176   0.187   0.209
 14 A"   38 A'   39 A'   40 A'   41 A'   42 A'   43 A'   15 A"                 
  0.244   0.248   0.255   0.270   0.294   0.310   0.337   0.350
 44 A'   45 A'   16 A"   46 A'   17 A"   47 A'   48 A'   49 A'                 
  0.382   0.397   0.403   0.409   0.457   0.504   0.521   0.523
 18 A"   50 A'   19 A"   51 A'   52 A'   53 A'   20 A"   54 A'                 
  0.578   0.594   0.653   0.660   0.693   0.769   0.882   0.906
 55 A'   56 A'   57 A'   21 A"   22 A"   58 A'   59 A'   60 A'                 
  0.954   1.115   1.280   1.283   1.313   1.319   1.358   1.422
 61 A'   23 A"   62 A'   24 A"   25 A"   63 A'   64 A'   65 A'                 
  1.458   1.515   1.538   1.549   1.664   1.676   1.812   1.828
 26 A"   66 A'   67 A'   27 A"   68 A'   69 A'   28 A"   70 A'                 
  1.871   2.066   2.406   2.563   2.647   3.062   3.375   3.747
 71 A'   72 A'   73 A'   74 A'   29 A"   75 A'   76 A'   30 A"                 
  3.763   3.956   3.961   3.975   3.975   4.024   4.037   4.127
 77 A'   31 A"   32 A"   78 A'   33 A"   79 A'   80 A'   81 A'                 
  4.284   4.720   5.983   6.009   6.030   6.250   6.318   6.556
 82 A'   83 A'   34 A"   84 A'   85 A'   35 A"   86 A'   87 A'                 
  6.888  13.786  13.902  13.977  23.607  27.746  28.331  28.351
 88 A'   36 A"   89 A'   90 A'   91 A'   92 A'   37 A"   93 A'                 
 28.367  28.536  28.541  28.542  28.564  28.626  66.713 127.878
 94 A'   38 A"   39 A"   95 A'   96 A'   97 A'   98 A'   40 A"                 
127.895 127.912 151.562 162.9931901.721
 99 A'  100 A'  101 A'  102 A'  103 A'                                         
 --------------------------------------------------------------

          Ground-State Mulliken Net Atomic Charges

     Atom                 Charge (a.u.)
  ----------------------------------------
      1 C                    -0.134672
      2 P                     0.117356
      3 I                    -0.129831
      4 H                     0.196825
      5 F                    -0.049679
  ----------------------------------------
  Sum of atomic charges =     0.000000

 -----------------------------------------------------------------
                    Cartesian Multipole Moments
 -----------------------------------------------------------------
    Charge (ESU x 10^10)
                 0.0000
    Dipole Moment (Debye)
         X       1.4826      Y       0.9598      Z      -0.0000
       Tot       1.7661
    Quadrupole Moments (Debye-Ang)
        XX     -45.7820     XY       3.6406     YY     -54.0493
        XZ      -0.0000     YZ      -0.0000     ZZ     -53.7529
    Octopole Moments (Debye-Ang^2)
       XXX     -38.1240    XXY      -0.8781    XYY     -24.2359
       YYY     -19.0879    XXZ      -0.0000    XYZ      -0.0000
       YYZ      -0.0000    XZZ     -20.8815    YZZ      -6.7799
       ZZZ      -0.0000
    Hexadecapole Moments (Debye-Ang^3)
      XXXX    -605.5927   XXXY      -5.3903   XXYY    -163.0626
      XYYY     -34.9990   YYYY    -248.6455   XXXZ      -0.0000
      XXYZ      -0.0000   XYYZ      -0.0000   YYYZ      -0.0000
      XXZZ    -135.6932   XYZZ     -14.1720   YYZZ     -53.4539
      XZZZ      -0.0000   YZZZ      -0.0000   ZZZZ     -74.3299
 -----------------------------------------------------------------
 Calculating analytic gradient of the SCF energy
 Gradient of SCF Energy
            1           2           3           4           5
    1  -0.0013505   0.0013696  -0.0004415   0.0000283   0.0003941
    2   0.0004967  -0.0003806  -0.0003442   0.0000702   0.0001579
    3   0.0000000  -0.0000000   0.0000000   0.0000000  -0.0000000
 Max gradient component =       1.370E-03
 RMS gradient           =       5.532E-04
 Gradient time:  CPU 4.50 s  wall 1.22 s
 Geometry Optimization Parameters
   NAtoms,    NIC,     NZ,  NCons,   NDum,   NFix, NCnnct, MaxDiis
        5      20       5       0       0       0       0       0

 Cartesian Hessian Update
 Hessian Updated using BFGS Update


** GEOMETRY OPTIMIZATION IN DELOCALIZED INTERNAL COORDINATES **
   Searching for a Minimum

   Optimization Cycle:   7

                       Coordinates (Angstroms)
     ATOM                X               Y               Z
      1  C         2.4629439223    0.1237203689    0.0000000000
      2  P         1.2222574888    1.2497528265    0.0000000000
      3  I        -0.8134210906   -0.1764968319    0.0000000000
      4  H         3.4934437135    0.4771737398    0.0000000000
      5  F         2.3933827802   -1.2095257614    0.0000000000
   Point Group: cs    Number of degrees of freedom:     7


   Energy is  -7399.472785172

 Hessian Updated using BFGS Update

  7 Hessian modes will be used to form the next step
  Hessian Eigenvalues:
     0.085339    0.159592    0.187062    0.265346    0.290045    0.352607
     0.404569

 Minimum Search - Taking Simple RFO Step
 Searching for Lamda that Minimizes Along All modes
 Value Taken    Lamda =  -0.00001083
 Step Taken.  Stepsize is  0.008792

                             Maximum     Tolerance    Cnvgd?
         Gradient           0.000875      0.000300      NO
         Displacement       0.005935      0.001200      NO
         Energy change     -0.000042      0.000001      NO


 New Cartesian Coordinates Obtained by Inverse Iteration

 Displacement from previous Coordinates is:  0.008273
 ----------------------------------------------------------------
             Standard Nuclear Orientation (Angstroms)
    I     Atom           X                Y                Z
 ----------------------------------------------------------------
    1      C       2.4638376152     0.1239408915     0.0000000000
    2      P       1.2204742833     1.2499696077     0.0000000000
    3      I      -0.8106197961    -0.1768653035     0.0000000000
    4      H       3.4941109906     0.4770667931     0.0000000000
    5      F       2.3908037211    -1.2094876469     0.0000000000
 ----------------------------------------------------------------
 Molecular Point Group                 Cs    NOp =  2
 Largest Abelian Subgroup              Cs    NOp =  2
 Nuclear Repulsion Energy =   386.7442776879 hartrees
 There are       42 alpha and       42 beta electrons
 Applying Cartesian multipole field
    Component          Value
    ---------          -----
     (2,0,0)        1.00000E-11
     (0,2,0)        2.00000E-11
     (0,0,2)       -3.00000E-11
 Nucleus-field energy     =     0.0000000084 hartrees
 Requested basis set is 6-311++G(d,p)
 There are 54 shells and 143 basis functions
 A cutoff of  1.0D-11 yielded   1242 shell pairs
 There are      9049 function pairs (     10103 Cartesian)
 Smallest overlap matrix eigenvalue = 8.72E-04
 Guess MOs from SCF MO coefficient file

 -----------------------------------------------------------------------
  General SCF calculation program by
  Eric Jon Sundstrom, Paul Horn, Yuezhi Mao, Dmitri Zuev, Alec White,
  David Stuck, Shaama M.S., Shane Yost, Joonho Lee, David Small,
  Daniel Levine, Susi Lehtola, Hugh Burton, Evgeny Epifanovsky
 -----------------------------------------------------------------------
 Exchange:     0.2000 Hartree-Fock + 0.0800 Slater + 0.7200 B88
 Correlation:  0.1900 VWN1RPA + 0.8100 LYP
 Using SG-1 standard quadrature grid
 using 4 threads for integral computing
 -------------------------------------------------------
 OpenMP Integral computing Module                
 Release: version 2.0, May 2017, Q-Chem Inc. Pleasanton 
 -------------------------------------------------------
 -------------------------------------------------------
 OpenMP BLAS3 based DFT computing Module                
 Release: version 1.0, May 2013, Q-Chem Inc. Pittsburgh 
 -------------------------------------------------------
 A restricted SCF calculation will be
 performed using DIIS
 SCF converges when DIIS error is below 1.0e-08
 ---------------------------------------
  Cycle       Energy         DIIS error
 ---------------------------------------
    1   -7399.4727838617      4.00e-05  
    2   -7399.4727889249      2.04e-05  
    3   -7399.4727875738      2.91e-05  
    4   -7399.4727901167      3.92e-06  
    5   -7399.4727901526      1.54e-06  
    6   -7399.4727901561      3.14e-07  
    7   -7399.4727901563      7.08e-08  
    8   -7399.4727901564      2.15e-08  
    9   -7399.4727901563      9.44e-09  Convergence criterion met
 ---------------------------------------
 SCF time:   CPU 11.47s  wall 4.00s 
 SCF   energy in the final basis set =    -7399.4727901563
 Total energy in the final basis set =    -7399.4727901563

 --------------------------------------------------------------
             Orbital Energies (a.u.) and Symmetries
 --------------------------------------------------------------

 Alpha MOs, Restricted
 -- Occupied --                  
******* -176.31 -165.71 -165.71 -165.71  -77.10  -35.80  -31.30
  1 A'    2 A'    3 A'    1 A"    4 A'    5 A'    6 A'    7 A'                 
-31.291 -31.290 -24.729 -22.946 -22.945 -22.945 -22.941 -22.941
  2 A"    8 A'    9 A'   10 A'    3 A"   11 A'    4 A"   12 A'                 
-10.299  -6.595  -6.352  -4.764  -4.758  -4.754  -4.752  -4.751
 13 A'   14 A'   15 A'   16 A'   17 A'    5 A"   18 A'    6 A"                 
 -4.750  -2.030  -2.026  -2.025  -2.014  -2.014  -1.268  -0.765
 19 A'   20 A'    7 A"   21 A'   22 A'    8 A"   23 A'   24 A'                 
 -0.671  -0.597  -0.554  -0.500  -0.468  -0.379  -0.326  -0.315
 25 A'   26 A'   27 A'    9 A"   28 A'   29 A'   30 A'   10 A"                 
 -0.274  -0.261
 31 A'   11 A"                                                                 
 -- Virtual --                   
 -0.087  -0.085  -0.009   0.008   0.035   0.040   0.044   0.060
 12 A"   32 A'   33 A'   34 A'   35 A'   13 A"   36 A'   37 A'                 
  0.085   0.092   0.114   0.129   0.149   0.176   0.187   0.209
 14 A"   38 A'   39 A'   40 A'   41 A'   42 A'   43 A'   15 A"                 
  0.244   0.248   0.255   0.270   0.294   0.310   0.337   0.350
 44 A'   45 A'   16 A"   46 A'   17 A"   47 A'   48 A'   49 A'                 
  0.381   0.397   0.403   0.409   0.457   0.504   0.520   0.523
 18 A"   50 A'   19 A"   51 A'   52 A'   53 A'   20 A"   54 A'                 
  0.577   0.594   0.653   0.660   0.694   0.769   0.882   0.907
 55 A'   56 A'   57 A'   21 A"   22 A"   58 A'   59 A'   60 A'                 
  0.952   1.115   1.280   1.283   1.313   1.319   1.359   1.422
 61 A'   23 A"   62 A'   24 A"   25 A"   63 A'   64 A'   65 A'                 
  1.458   1.515   1.538   1.549   1.664   1.677   1.812   1.827
 26 A"   66 A'   67 A'   27 A"   68 A'   69 A'   28 A"   70 A'                 
  1.870   2.066   2.406   2.563   2.646   3.060   3.374   3.747
 71 A'   72 A'   73 A'   74 A'   29 A"   75 A'   76 A'   30 A"                 
  3.763   3.956   3.961   3.975   3.975   4.024   4.037   4.128
 77 A'   31 A"   32 A"   78 A'   33 A"   79 A'   80 A'   81 A'                 
  4.284   4.720   5.983   6.009   6.030   6.250   6.318   6.556
 82 A'   83 A'   34 A"   84 A'   85 A'   35 A"   86 A'   87 A'                 
  6.887  13.786  13.902  13.975  23.607  27.746  28.331  28.351
 88 A'   36 A"   89 A'   90 A'   91 A'   92 A'   37 A"   93 A'                 
 28.367  28.536  28.541  28.542  28.564  28.626  66.713 127.878
 94 A'   38 A"   39 A"   95 A'   96 A'   97 A'   98 A'   40 A"                 
127.895 127.912 151.562 162.9921901.721
 99 A'  100 A'  101 A'  102 A'  103 A'                                         

 Beta MOs, Restricted
 -- Occupied --                  
******* -176.31 -165.71 -165.71 -165.71  -77.10  -35.80  -31.30
  1 A'    2 A'    3 A'    1 A"    4 A'    5 A'    6 A'    7 A'                 
-31.291 -31.290 -24.729 -22.946 -22.945 -22.945 -22.941 -22.941
  2 A"    8 A'    9 A'   10 A'    3 A"   11 A'    4 A"   12 A'                 
-10.299  -6.595  -6.352  -4.764  -4.758  -4.754  -4.752  -4.751
 13 A'   14 A'   15 A'   16 A'   17 A'    5 A"   18 A'    6 A"                 
 -4.750  -2.030  -2.026  -2.025  -2.014  -2.014  -1.268  -0.765
 19 A'   20 A'    7 A"   21 A'   22 A'    8 A"   23 A'   24 A'                 
 -0.671  -0.597  -0.554  -0.500  -0.468  -0.379  -0.326  -0.315
 25 A'   26 A'   27 A'    9 A"   28 A'   29 A'   30 A'   10 A"                 
 -0.274  -0.261
 31 A'   11 A"                                                                 
 -- Virtual --                   
 -0.087  -0.085  -0.009   0.008   0.035   0.040   0.044   0.060
 12 A"   32 A'   33 A'   34 A'   35 A'   13 A"   36 A'   37 A'                 
  0.085   0.092   0.114   0.129   0.149   0.176   0.187   0.209
 14 A"   38 A'   39 A'   40 A'   41 A'   42 A'   43 A'   15 A"                 
  0.244   0.248   0.255   0.270   0.294   0.310   0.337   0.350
 44 A'   45 A'   16 A"   46 A'   17 A"   47 A'   48 A'   49 A'                 
  0.381   0.397   0.403   0.409   0.457   0.504   0.520   0.523
 18 A"   50 A'   19 A"   51 A'   52 A'   53 A'   20 A"   54 A'                 
  0.577   0.594   0.653   0.660   0.694   0.769   0.882   0.907
 55 A'   56 A'   57 A'   21 A"   22 A"   58 A'   59 A'   60 A'                 
  0.952   1.115   1.280   1.283   1.313   1.319   1.359   1.422
 61 A'   23 A"   62 A'   24 A"   25 A"   63 A'   64 A'   65 A'                 
  1.458   1.515   1.538   1.549   1.664   1.677   1.812   1.827
 26 A"   66 A'   67 A'   27 A"   68 A'   69 A'   28 A"   70 A'                 
  1.870   2.066   2.406   2.563   2.646   3.060   3.374   3.747
 71 A'   72 A'   73 A'   74 A'   29 A"   75 A'   76 A'   30 A"                 
  3.763   3.956   3.961   3.975   3.975   4.024   4.037   4.128
 77 A'   31 A"   32 A"   78 A'   33 A"   79 A'   80 A'   81 A'                 
  4.284   4.720   5.983   6.009   6.030   6.250   6.318   6.556
 82 A'   83 A'   34 A"   84 A'   85 A'   35 A"   86 A'   87 A'                 
  6.887  13.786  13.902  13.975  23.607  27.746  28.331  28.351
 88 A'   36 A"   89 A'   90 A'   91 A'   92 A'   37 A"   93 A'                 
 28.367  28.536  28.541  28.542  28.564  28.626  66.713 127.878
 94 A'   38 A"   39 A"   95 A'   96 A'   97 A'   98 A'   40 A"                 
127.895 127.912 151.562 162.9921901.721
 99 A'  100 A'  101 A'  102 A'  103 A'                                         
 --------------------------------------------------------------

          Ground-State Mulliken Net Atomic Charges

     Atom                 Charge (a.u.)
  ----------------------------------------
      1 C                    -0.136290
      2 P                     0.117843
      3 I                    -0.128855
      4 H                     0.196921
      5 F                    -0.049620
  ----------------------------------------
  Sum of atomic charges =     0.000000

 -----------------------------------------------------------------
                    Cartesian Multipole Moments
 -----------------------------------------------------------------
    Charge (ESU x 10^10)
                 0.0000
    Dipole Moment (Debye)
         X       1.4745      Y       0.9541      Z      -0.0000
       Tot       1.7563
    Quadrupole Moments (Debye-Ang)
        XX     -45.7784     XY       3.6334     YY     -54.0570
        XZ      -0.0000     YZ       0.0000     ZZ     -53.7531
    Octopole Moments (Debye-Ang^2)
       XXX     -38.2400    XXY      -0.8753    XYY     -24.3122
       YYY     -19.1069    XXZ      -0.0000    XYZ       0.0000
       YYZ       0.0000    XZZ     -20.9569    YZZ      -6.7828
       ZZZ       0.0000
    Hexadecapole Moments (Debye-Ang^3)
      XXXX    -604.1693   XXXY      -5.3893   XXYY    -162.8629
      XYYY     -34.9906   YYYY    -248.7821   XXXZ      -0.0000
      XXYZ       0.0000   XYYZ      -0.0000   YYYZ       0.0000
      XXZZ    -135.5049   XYZZ     -14.1741   YYZZ     -53.4765
      XZZZ      -0.0000   YZZZ      -0.0000   ZZZZ     -74.3296
 -----------------------------------------------------------------
 Calculating analytic gradient of the SCF energy
 Gradient of SCF Energy
            1           2           3           4           5
    1   0.0001386  -0.0001183   0.0001092  -0.0001443   0.0000148
    2  -0.0000269  -0.0000502   0.0000076   0.0001953  -0.0001258
    3   0.0000000   0.0000000  -0.0000000  -0.0000000  -0.0000000
 Max gradient component =       1.953E-04
 RMS gradient           =       9.071E-05
 Gradient time:  CPU 4.48 s  wall 1.22 s
 Geometry Optimization Parameters
   NAtoms,    NIC,     NZ,  NCons,   NDum,   NFix, NCnnct, MaxDiis
        5      20       5       0       0       0       0       0

 Cartesian Hessian Update
 Hessian Updated using BFGS Update


** GEOMETRY OPTIMIZATION IN DELOCALIZED INTERNAL COORDINATES **
   Searching for a Minimum

   Optimization Cycle:   8

                       Coordinates (Angstroms)
     ATOM                X               Y               Z
      1  C         2.4638376152    0.1239408915    0.0000000000
      2  P         1.2204742833    1.2499696077    0.0000000000
      3  I        -0.8106197961   -0.1768653035    0.0000000000
      4  H         3.4941109906    0.4770667931    0.0000000000
      5  F         2.3908037211   -1.2094876469    0.0000000000
   Point Group: cs    Number of degrees of freedom:     7


   Energy is  -7399.472790156

 Hessian Updated using BFGS Update

  7 Hessian modes will be used to form the next step
  Hessian Eigenvalues:
     0.099748    0.158002    0.179496    0.252146    0.289453    0.347589
     0.421103

 Minimum Search - Taking Simple RFO Step
 Searching for Lamda that Minimizes Along All modes
 Value Taken    Lamda =   0.00000000
 Step Taken.  Stepsize is  0.002156

                             Maximum     Tolerance    Cnvgd?
         Gradient           0.000276      0.000300     YES
         Displacement       0.001714      0.001200      NO
         Energy change     -0.000005      0.000001      NO


 New Cartesian Coordinates Obtained by Inverse Iteration

 Displacement from previous Coordinates is:  0.003317
 ----------------------------------------------------------------
             Standard Nuclear Orientation (Angstroms)
    I     Atom           X                Y                Z
 ----------------------------------------------------------------
    1      C       2.4638325083     0.1243715588     0.0000000000
    2      P       1.2204873274     1.2505098303     0.0000000000
    3      I      -0.8105368981    -0.1776781999     0.0000000000
    4      H       3.4946826888     0.4762269856     0.0000000000
    5      F       2.3901411878    -1.2088058328     0.0000000000
 ----------------------------------------------------------------
 Molecular Point Group                 Cs    NOp =  2
 Largest Abelian Subgroup              Cs    NOp =  2
 Nuclear Repulsion Energy =   386.7254630124 hartrees
 There are       42 alpha and       42 beta electrons
 Applying Cartesian multipole field
    Component          Value
    ---------          -----
     (2,0,0)        1.00000E-11
     (0,2,0)        2.00000E-11
     (0,0,2)       -3.00000E-11
 Nucleus-field energy     =     0.0000000084 hartrees
 Requested basis set is 6-311++G(d,p)
 There are 54 shells and 143 basis functions
 A cutoff of  1.0D-11 yielded   1242 shell pairs
 There are      9049 function pairs (     10103 Cartesian)
 Smallest overlap matrix eigenvalue = 8.72E-04
 Guess MOs from SCF MO coefficient file

 -----------------------------------------------------------------------
  General SCF calculation program by
  Eric Jon Sundstrom, Paul Horn, Yuezhi Mao, Dmitri Zuev, Alec White,
  David Stuck, Shaama M.S., Shane Yost, Joonho Lee, David Small,
  Daniel Levine, Susi Lehtola, Hugh Burton, Evgeny Epifanovsky
 -----------------------------------------------------------------------
 Exchange:     0.2000 Hartree-Fock + 0.0800 Slater + 0.7200 B88
 Correlation:  0.1900 VWN1RPA + 0.8100 LYP
 Using SG-1 standard quadrature grid
 using 4 threads for integral computing
 -------------------------------------------------------
 OpenMP Integral computing Module                
 Release: version 2.0, May 2017, Q-Chem Inc. Pleasanton 
 -------------------------------------------------------
 -------------------------------------------------------
 OpenMP BLAS3 based DFT computing Module                
 Release: version 1.0, May 2013, Q-Chem Inc. Pittsburgh 
 -------------------------------------------------------
 A restricted SCF calculation will be
 performed using DIIS
 SCF converges when DIIS error is below 1.0e-08
 ---------------------------------------
  Cycle       Energy         DIIS error
 ---------------------------------------
    1   -7399.4727901951      9.60e-06  
    2   -7399.4727905585      1.54e-06  
    3   -7399.4727905594      1.48e-06  
    4   -7399.4727905661      5.65e-07  
    5   -7399.4727905668      2.28e-07  
    6   -7399.4727905670      8.18e-08  
    7   -7399.4727905670      2.30e-08  
    8   -7399.4727905670      8.28e-09  Convergence criterion met
 ---------------------------------------
 SCF time:   CPU 10.20s  wall 3.00s 
 SCF   energy in the final basis set =    -7399.4727905670
 Total energy in the final basis set =    -7399.4727905670

 --------------------------------------------------------------
             Orbital Energies (a.u.) and Symmetries
 --------------------------------------------------------------

 Alpha MOs, Restricted
 -- Occupied --                  
******* -176.31 -165.71 -165.71 -165.71  -77.10  -35.80  -31.30
  1 A'    2 A'    3 A'    1 A"    4 A'    5 A'    6 A'    7 A'                 
-31.291 -31.290 -24.729 -22.946 -22.945 -22.945 -22.941 -22.941
  2 A"    8 A'    9 A'   10 A'    3 A"   11 A'    4 A"   12 A'                 
-10.299  -6.595  -6.352  -4.764  -4.758  -4.754  -4.752  -4.751
 13 A'   14 A'   15 A'   16 A'   17 A'    5 A"   18 A'    6 A"                 
 -4.750  -2.030  -2.026  -2.025  -2.014  -2.014  -1.268  -0.765
 19 A'   20 A'    7 A"   21 A'   22 A'    8 A"   23 A'   24 A'                 
 -0.671  -0.597  -0.554  -0.500  -0.468  -0.379  -0.326  -0.315
 25 A'   26 A'   27 A'    9 A"   28 A'   29 A'   30 A'   10 A"                 
 -0.274  -0.261
 31 A'   11 A"                                                                 
 -- Virtual --                   
 -0.087  -0.085  -0.009   0.008   0.035   0.040   0.044   0.060
 12 A"   32 A'   33 A'   34 A'   35 A'   13 A"   36 A'   37 A'                 
  0.085   0.092   0.114   0.129   0.149   0.176   0.187   0.209
 14 A"   38 A'   39 A'   40 A'   41 A'   42 A'   43 A'   15 A"                 
  0.244   0.248   0.255   0.270   0.294   0.310   0.337   0.350
 44 A'   45 A'   16 A"   46 A'   17 A"   47 A'   48 A'   49 A'                 
  0.381   0.397   0.403   0.409   0.458   0.504   0.520   0.523
 18 A"   50 A'   19 A"   51 A'   52 A'   53 A'   20 A"   54 A'                 
  0.577   0.594   0.653   0.660   0.694   0.769   0.882   0.906
 55 A'   56 A'   57 A'   21 A"   22 A"   58 A'   59 A'   60 A'                 
  0.952   1.116   1.279   1.283   1.313   1.319   1.359   1.421
 61 A'   23 A"   62 A'   24 A"   25 A"   63 A'   64 A'   65 A'                 
  1.457   1.515   1.538   1.549   1.664   1.677   1.812   1.827
 26 A"   66 A'   67 A'   27 A"   68 A'   69 A'   28 A"   70 A'                 
  1.870   2.066   2.406   2.563   2.646   3.061   3.374   3.747
 71 A'   72 A'   73 A'   74 A'   29 A"   75 A'   76 A'   30 A"                 
  3.763   3.956   3.961   3.975   3.975   4.024   4.037   4.127
 77 A'   31 A"   32 A"   78 A'   33 A"   79 A'   80 A'   81 A'                 
  4.284   4.720   5.983   6.009   6.030   6.250   6.318   6.556
 82 A'   83 A'   34 A"   84 A'   85 A'   35 A"   86 A'   87 A'                 
  6.887  13.786  13.902  13.975  23.607  27.746  28.331  28.351
 88 A'   36 A"   89 A'   90 A'   91 A'   92 A'   37 A"   93 A'                 
 28.367  28.536  28.541  28.542  28.564  28.626  66.713 127.878
 94 A'   38 A"   39 A"   95 A'   96 A'   97 A'   98 A'   40 A"                 
127.895 127.912 151.562 162.9921901.721
 99 A'  100 A'  101 A'  102 A'  103 A'                                         

 Beta MOs, Restricted
 -- Occupied --                  
******* -176.31 -165.71 -165.71 -165.71  -77.10  -35.80  -31.30
  1 A'    2 A'    3 A'    1 A"    4 A'    5 A'    6 A'    7 A'                 
-31.291 -31.290 -24.729 -22.946 -22.945 -22.945 -22.941 -22.941
  2 A"    8 A'    9 A'   10 A'    3 A"   11 A'    4 A"   12 A'                 
-10.299  -6.595  -6.352  -4.764  -4.758  -4.754  -4.752  -4.751
 13 A'   14 A'   15 A'   16 A'   17 A'    5 A"   18 A'    6 A"                 
 -4.750  -2.030  -2.026  -2.025  -2.014  -2.014  -1.268  -0.765
 19 A'   20 A'    7 A"   21 A'   22 A'    8 A"   23 A'   24 A'                 
 -0.671  -0.597  -0.554  -0.500  -0.468  -0.379  -0.326  -0.315
 25 A'   26 A'   27 A'    9 A"   28 A'   29 A'   30 A'   10 A"                 
 -0.274  -0.261
 31 A'   11 A"                                                                 
 -- Virtual --                   
 -0.087  -0.085  -0.009   0.008   0.035   0.040   0.044   0.060
 12 A"   32 A'   33 A'   34 A'   35 A'   13 A"   36 A'   37 A'                 
  0.085   0.092   0.114   0.129   0.149   0.176   0.187   0.209
 14 A"   38 A'   39 A'   40 A'   41 A'   42 A'   43 A'   15 A"                 
  0.244   0.248   0.255   0.270   0.294   0.310   0.337   0.350
 44 A'   45 A'   16 A"   46 A'   17 A"   47 A'   48 A'   49 A'                 
  0.381   0.397   0.403   0.409   0.458   0.504   0.520   0.523
 18 A"   50 A'   19 A"   51 A'   52 A'   53 A'   20 A"   54 A'                 
  0.577   0.594   0.653   0.660   0.694   0.769   0.882   0.906
 55 A'   56 A'   57 A'   21 A"   22 A"   58 A'   59 A'   60 A'                 
  0.952   1.116   1.279   1.283   1.313   1.319   1.359   1.421
 61 A'   23 A"   62 A'   24 A"   25 A"   63 A'   64 A'   65 A'                 
  1.457   1.515   1.538   1.549   1.664   1.677   1.812   1.827
 26 A"   66 A'   67 A'   27 A"   68 A'   69 A'   28 A"   70 A'                 
  1.870   2.066   2.406   2.563   2.646   3.061   3.374   3.747
 71 A'   72 A'   73 A'   74 A'   29 A"   75 A'   76 A'   30 A"                 
  3.763   3.956   3.961   3.975   3.975   4.024   4.037   4.127
 77 A'   31 A"   32 A"   78 A'   33 A"   79 A'   80 A'   81 A'                 
  4.284   4.720   5.983   6.009   6.030   6.250   6.318   6.556
 82 A'   83 A'   34 A"   84 A'   85 A'   35 A"   86 A'   87 A'                 
  6.887  13.786  13.902  13.975  23.607  27.746  28.331  28.351
 88 A'   36 A"   89 A'   90 A'   91 A'   92 A'   37 A"   93 A'                 
 28.367  28.536  28.541  28.542  28.564  28.626  66.713 127.878
 94 A'   38 A"   39 A"   95 A'   96 A'   97 A'   98 A'   40 A"                 
127.895 127.912 151.562 162.9921901.721
 99 A'  100 A'  101 A'  102 A'  103 A'                                         
 --------------------------------------------------------------

          Ground-State Mulliken Net Atomic Charges

     Atom                 Charge (a.u.)
  ----------------------------------------
      1 C                    -0.136236
      2 P                     0.117661
      3 I                    -0.129009
      4 H                     0.196992
      5 F                    -0.049408
  ----------------------------------------
  Sum of atomic charges =     0.000000

 -----------------------------------------------------------------
                    Cartesian Multipole Moments
 -----------------------------------------------------------------
    Charge (ESU x 10^10)
                 0.0000
    Dipole Moment (Debye)
         X       1.4781      Y       0.9537      Z      -0.0000
       Tot       1.7591
    Quadrupole Moments (Debye-Ang)
        XX     -45.7706     XY       3.6310     YY     -54.0539
        XZ      -0.0000     YZ      -0.0000     ZZ     -53.7553
    Octopole Moments (Debye-Ang^2)
       XXX     -38.1951    XXY      -0.8792    XYY     -24.3080
       YYY     -19.0746    XXZ      -0.0000    XYZ      -0.0000
       YYZ      -0.0000    XZZ     -20.9549    YZZ      -6.7723
       ZZZ       0.0000
    Hexadecapole Moments (Debye-Ang^3)
      XXXX    -603.9431   XXXY      -5.5629   XXYY    -162.8453
      XYYY     -35.1166   YYYY    -248.8709   XXXZ      -0.0000
      XXYZ      -0.0000   XYYZ      -0.0000   YYYZ      -0.0000
      XXZZ    -135.4893   XYZZ     -14.2193   YYZZ     -53.4964
      XZZZ       0.0000   YZZZ      -0.0000   ZZZZ     -74.3377
 -----------------------------------------------------------------
 Calculating analytic gradient of the SCF energy
 Gradient of SCF Energy
            1           2           3           4           5
    1   0.0000233  -0.0000529   0.0000042  -0.0000191   0.0000445
    2  -0.0001302   0.0000188  -0.0000834   0.0001107   0.0000842
    3   0.0000000  -0.0000000   0.0000000   0.0000000  -0.0000000
 Max gradient component =       1.302E-04
 RMS gradient           =       5.734E-05
 Gradient time:  CPU 4.49 s  wall 1.22 s
 Geometry Optimization Parameters
   NAtoms,    NIC,     NZ,  NCons,   NDum,   NFix, NCnnct, MaxDiis
        5      20       5       0       0       0       0       0

 Cartesian Hessian Update
 Hessian Updated using BFGS Update


** GEOMETRY OPTIMIZATION IN DELOCALIZED INTERNAL COORDINATES **
   Searching for a Minimum

   Optimization Cycle:   9

                       Coordinates (Angstroms)
     ATOM                X               Y               Z
      1  C         2.4638325083    0.1243715588    0.0000000000
      2  P         1.2204873274    1.2505098303    0.0000000000
      3  I        -0.8105368981   -0.1776781999    0.0000000000
      4  H         3.4946826888    0.4762269856    0.0000000000
      5  F         2.3901411878   -1.2088058328    0.0000000000
   Point Group: cs    Number of degrees of freedom:     7


   Energy is  -7399.472790567

 Hessian Updated using BFGS Update

  7 Hessian modes will be used to form the next step
  Hessian Eigenvalues:
     0.105971    0.116231    0.177408    0.254184    0.287847    0.370204
     0.437357

 Minimum Search - Taking Simple RFO Step
 Searching for Lamda that Minimizes Along All modes
 Value Taken    Lamda =   0.00000000
 Step Taken.  Stepsize is  0.000781

                             Maximum     Tolerance    Cnvgd?
         Gradient           0.000089      0.000300     YES
         Displacement       0.000466      0.001200     YES
         Energy change     -0.000000      0.000001     YES


                       Distance Matrix (Angstroms)
             C (  1)   P (  2)   I (  3)   H (  4)
   P (  2)  1.677526
   I (  3)  3.288271  2.482898
   H (  4)  1.089245  2.402390  4.354596
   F (  5)  1.335212  2.723293  3.362672  2.014782

 Final energy is   -7399.4727905669533     


 ******************************
 **  OPTIMIZATION CONVERGED  **
 ******************************

                       Coordinates (Angstroms)
     ATOM                X               Y               Z
      1  C         2.4638325083    0.1243715588    0.0000000000
      2  P         1.2204873274    1.2505098303    0.0000000000
      3  I        -0.8105368981   -0.1776781999    0.0000000000
      4  H         3.4946826888    0.4762269856    0.0000000000
      5  F         2.3901411878   -1.2088058328    0.0000000000

Z-matrix Print:
$molecule
0 1
I 
P  1 2.482898
C  2 1.677526 1 102.717483
H  3 1.089245 2 118.985757 1 -180.000000 0
F  3 1.335212 2 129.004360 1 -0.000000 0
$end


 --------------------------------------------------------------
             Orbital Energies (a.u.) and Symmetries
 --------------------------------------------------------------

 Alpha MOs, Restricted
 -- Occupied --                  
******* -176.31 -165.71 -165.71 -165.71  -77.10  -35.80  -31.30
  1 A'    2 A'    3 A'    1 A"    4 A'    5 A'    6 A'    7 A'                 
-31.291 -31.290 -24.729 -22.946 -22.945 -22.945 -22.941 -22.941
  2 A"    8 A'    9 A'   10 A'    3 A"   11 A'    4 A"   12 A'                 
-10.299  -6.595  -6.352  -4.764  -4.758  -4.754  -4.752  -4.751
 13 A'   14 A'   15 A'   16 A'   17 A'    5 A"   18 A'    6 A"                 
 -4.750  -2.030  -2.026  -2.025  -2.014  -2.014  -1.268  -0.765
 19 A'   20 A'    7 A"   21 A'   22 A'    8 A"   23 A'   24 A'                 
 -0.671  -0.597  -0.554  -0.500  -0.468  -0.379  -0.326  -0.315
 25 A'   26 A'   27 A'    9 A"   28 A'   29 A'   30 A'   10 A"                 
 -0.274  -0.261
 31 A'   11 A"                                                                 
 -- Virtual --                   
 -0.087  -0.085  -0.009   0.008   0.035   0.040   0.044   0.060
 12 A"   32 A'   33 A'   34 A'   35 A'   13 A"   36 A'   37 A'                 
  0.085   0.092   0.114   0.129   0.149   0.176   0.187   0.209
 14 A"   38 A'   39 A'   40 A'   41 A'   42 A'   43 A'   15 A"                 
  0.244   0.248   0.255   0.270   0.294   0.310   0.337   0.350
 44 A'   45 A'   16 A"   46 A'   17 A"   47 A'   48 A'   49 A'                 
  0.381   0.397   0.403   0.409   0.458   0.504   0.520   0.523
 18 A"   50 A'   19 A"   51 A'   52 A'   53 A'   20 A"   54 A'                 
  0.577   0.594   0.653   0.660   0.694   0.769   0.882   0.906
 55 A'   56 A'   57 A'   21 A"   22 A"   58 A'   59 A'   60 A'                 
  0.952   1.116   1.279   1.283   1.313   1.319   1.359   1.421
 61 A'   23 A"   62 A'   24 A"   25 A"   63 A'   64 A'   65 A'                 
  1.457   1.515   1.538   1.549   1.664   1.677   1.812   1.827
 26 A"   66 A'   67 A'   27 A"   68 A'   69 A'   28 A"   70 A'                 
  1.870   2.066   2.406   2.563   2.646   3.061   3.374   3.747
 71 A'   72 A'   73 A'   74 A'   29 A"   75 A'   76 A'   30 A"                 
  3.763   3.956   3.961   3.975   3.975   4.024   4.037   4.127
 77 A'   31 A"   32 A"   78 A'   33 A"   79 A'   80 A'   81 A'                 
  4.284   4.720   5.983   6.009   6.030   6.250   6.318   6.556
 82 A'   83 A'   34 A"   84 A'   85 A'   35 A"   86 A'   87 A'                 
  6.887  13.786  13.902  13.975  23.607  27.746  28.331  28.351
 88 A'   36 A"   89 A'   90 A'   91 A'   92 A'   37 A"   93 A'                 
 28.367  28.536  28.541  28.542  28.564  28.626  66.713 127.878
 94 A'   38 A"   39 A"   95 A'   96 A'   97 A'   98 A'   40 A"                 
127.895 127.912 151.562 162.9921901.721
 99 A'  100 A'  101 A'  102 A'  103 A'                                         

 Beta MOs, Restricted
 -- Occupied --                  
******* -176.31 -165.71 -165.71 -165.71  -77.10  -35.80  -31.30
  1 A'    2 A'    3 A'    1 A"    4 A'    5 A'    6 A'    7 A'                 
-31.291 -31.290 -24.729 -22.946 -22.945 -22.945 -22.941 -22.941
  2 A"    8 A'    9 A'   10 A'    3 A"   11 A'    4 A"   12 A'                 
-10.299  -6.595  -6.352  -4.764  -4.758  -4.754  -4.752  -4.751
 13 A'   14 A'   15 A'   16 A'   17 A'    5 A"   18 A'    6 A"                 
 -4.750  -2.030  -2.026  -2.025  -2.014  -2.014  -1.268  -0.765
 19 A'   20 A'    7 A"   21 A'   22 A'    8 A"   23 A'   24 A'                 
 -0.671  -0.597  -0.554  -0.500  -0.468  -0.379  -0.326  -0.315
 25 A'   26 A'   27 A'    9 A"   28 A'   29 A'   30 A'   10 A"                 
 -0.274  -0.261
 31 A'   11 A"                                                                 
 -- Virtual --                   
 -0.087  -0.085  -0.009   0.008   0.035   0.040   0.044   0.060
 12 A"   32 A'   33 A'   34 A'   35 A'   13 A"   36 A'   37 A'                 
  0.085   0.092   0.114   0.129   0.149   0.176   0.187   0.209
 14 A"   38 A'   39 A'   40 A'   41 A'   42 A'   43 A'   15 A"                 
  0.244   0.248   0.255   0.270   0.294   0.310   0.337   0.350
 44 A'   45 A'   16 A"   46 A'   17 A"   47 A'   48 A'   49 A'                 
  0.381   0.397   0.403   0.409   0.458   0.504   0.520   0.523
 18 A"   50 A'   19 A"   51 A'   52 A'   53 A'   20 A"   54 A'                 
  0.577   0.594   0.653   0.660   0.694   0.769   0.882   0.906
 55 A'   56 A'   57 A'   21 A"   22 A"   58 A'   59 A'   60 A'                 
  0.952   1.116   1.279   1.283   1.313   1.319   1.359   1.421
 61 A'   23 A"   62 A'   24 A"   25 A"   63 A'   64 A'   65 A'                 
  1.457   1.515   1.538   1.549   1.664   1.677   1.812   1.827
 26 A"   66 A'   67 A'   27 A"   68 A'   69 A'   28 A"   70 A'                 
  1.870   2.066   2.406   2.563   2.646   3.061   3.374   3.747
 71 A'   72 A'   73 A'   74 A'   29 A"   75 A'   76 A'   30 A"                 
  3.763   3.956   3.961   3.975   3.975   4.024   4.037   4.127
 77 A'   31 A"   32 A"   78 A'   33 A"   79 A'   80 A'   81 A'                 
  4.284   4.720   5.983   6.009   6.030   6.250   6.318   6.556
 82 A'   83 A'   34 A"   84 A'   85 A'   35 A"   86 A'   87 A'                 
  6.887  13.786  13.902  13.975  23.607  27.746  28.331  28.351
 88 A'   36 A"   89 A'   90 A'   91 A'   92 A'   37 A"   93 A'                 
 28.367  28.536  28.541  28.542  28.564  28.626  66.713 127.878
 94 A'   38 A"   39 A"   95 A'   96 A'   97 A'   98 A'   40 A"                 
127.895 127.912 151.562 162.9921901.721
 99 A'  100 A'  101 A'  102 A'  103 A'                                         
 --------------------------------------------------------------

          Ground-State Mulliken Net Atomic Charges

     Atom                 Charge (a.u.)
  ----------------------------------------
      1 C                    -0.136236
      2 P                     0.117661
      3 I                    -0.129009
      4 H                     0.196992
      5 F                    -0.049408
  ----------------------------------------
  Sum of atomic charges =     0.000000

 -----------------------------------------------------------------
                    Cartesian Multipole Moments
 -----------------------------------------------------------------
    Charge (ESU x 10^10)
                 0.0000
    Dipole Moment (Debye)
         X       1.4781      Y       0.9537      Z      -0.0000
       Tot       1.7591
    Quadrupole Moments (Debye-Ang)
        XX     -45.7706     XY       3.6310     YY     -54.0539
        XZ      -0.0000     YZ      -0.0000     ZZ     -53.7553
    Octopole Moments (Debye-Ang^2)
       XXX     -38.1951    XXY      -0.8792    XYY     -24.3080
       YYY     -19.0746    XXZ      -0.0000    XYZ      -0.0000
       YYZ      -0.0000    XZZ     -20.9549    YZZ      -6.7723
       ZZZ       0.0000
    Hexadecapole Moments (Debye-Ang^3)
      XXXX    -603.9431   XXXY      -5.5629   XXYY    -162.8453
      XYYY     -35.1166   YYYY    -248.8709   XXXZ      -0.0000
      XXYZ      -0.0000   XYYZ      -0.0000   YYYZ      -0.0000
      XXZZ    -135.4893   XYZZ     -14.2193   YYZZ     -53.4964
      XZZZ       0.0000   YZZZ      -0.0000   ZZZZ     -74.3377
 -----------------------------------------------------------------
Archival summary:
1\1\TWL02\OPT\ProcedureUnspecified\BasisUnspecified\11111\taweetha\MonNov2616:22:142018MonNov2616:22:142018\0\\#,OPT,ProcedureUnspecified,BasisUnspecified,\\0,1\I\P,1,2.4829\C,2,1.67753,1,102.717\H,3,1.08924,2,118.986,1,-180,0\F,3,1.33521,2,129.004,1,-0,0\\\@

 Total job time:  44.96s(wall), 161.70s(cpu) 
 Mon Nov 26 16:22:14 2018

        *************************************************************
        *                                                           *
        *  Thank you very much for using Q-Chem.  Have a nice day.  *
        *                                                           *
        *************************************************************


 
User input: 2 of 2 
 
Q-Chem Developer Version!
                  Welcome to Q-Chem
     A Quantum Leap Into The Future Of Chemistry


 Q-Chem 5.1, Q-Chem, Inc., Pleasanton, CA (2018)

 Yihan Shao,  Zhengting Gan,  E. Epifanovsky,  A. T. B. Gilbert,  M. Wormit,  
 J. Kussmann,  A. W. Lange,  A. Behn,  Jia Deng,  Xintian Feng,  D. Ghosh,  
 M. Goldey,  P. R. Horn,  L. D. Jacobson,  I. Kaliman,  T. Kus,  A. Landau,  
 Jie Liu,  E. I. Proynov,  R. M. Richard,  R. P. Steele,  E. J. Sundstrom,  
 H. L. Woodcock III,  P. M. Zimmerman,  D. Zuev,  B. Albrecht,  E. Alguire,  
 S. A. Baeppler,  D. Barton,  Z. Benda,  Y. A. Bernard,  E. J. Berquist,  
 K. B. Bravaya,  H. Burton,  D. Casanova,  Chun-Min Chang,  Yunqing Chen,  
 A. Chien,  K. D. Closser,  M. P. Coons,  S. Coriani,  S. Dasgupta,  
 A. L. Dempwolff,  M. Diedenhofen,  Hainam Do,  R. G. Edgar,  Po-Tung Fang,  
 S. Faraji,  S. Fatehi,  Qingguo Feng,  K. D. Fenk,  J. Fosso-Tande,  
 Qinghui Ge,  A. Ghysels,  G. Gidofalvi,  J. Gomes,  J. Gonthier,  A. Gunina,  
 D. Hait,  M. W. D. Hanson-Heine,  P. H. P. Harbach,  A. W. Hauser,  
 J. E. Herr,  E. G. Hohenstein,  Z. C. Holden,  Kerwin Hui,  B. C. Huynh,  
 T.-C. Jagau,  Hyunjun Ji,  B. Kaduk,  K. Khistyaev,  Jaehoon Kim,  
 P. Klunzinger,  K. Koh,  D. Kosenkov,  L. Koulias,  T. Kowalczyk,  
 C. M. Krauter,  A. Kunitsa,  Ka Un Lao,  A. Laurent,  K. V. Lawler,  
 Joonho Lee,  D. Lefrancois,  S. Lehtola,  D. S. Levine,  Yi-Pei Li,  
 You-Sheng Lin,  Fenglai Liu,  E. Livshits,  A. Luenser,  P. Manohar,  
 E. Mansoor,  S. F. Manzer,  Shan-Ping Mao,  Yuezhi Mao,  N. Mardirossian,  
 A. V. Marenich,  T. Markovich,  L. A. Martinez-Martinez,  S. A. Maurer,  
 N. J. Mayhall,  S. C. McKenzie,  J.-M. Mewes,  A. F. Morrison,  
 J. W. Mullinax,  K. Nanda,  T. S. Nguyen-Beck,  R. Olivares-Amaya,  
 J. A. Parkhill,  T. M. Perrine,  F. Plasser,  P. Pokhilko,  S. Prager,  
 A. Prociuk,  E. Ramos,  D. R. Rehn,  F. Rob,  M. Schneider,  N. Sergueev,  
 S. M. Sharada,  S. Sharma,  D. W. Small,  T. Stauch,  T. Stein,  
 Yu-Chuan Su,  A. J. W. Thom,  A. Tkatchenko,  T. Tsuchimochi,  N. M. Tubman,  
 L. Vogt,  M. L. Vidal,  O. Vydrov,  M. A. Watson,  J. Wenzel,  
 M. de Wergifosse,  T. A. Wesolowski,  A. White,  J. Witte,  A. Yamada,  
 Jun Yang,  K. Yao,  S. Yeganeh,  S. R. Yost,  Zhi-Qiang You,  A. Zech,  
 Igor Ying Zhang,  Xing Zhang,  Yan Zhao,  Ying Zhu,  B. R. Brooks,  
 G. K. L. Chan,  C. J. Cramer,  M. S. Gordon,  W. J. Hehre,  A. Klamt,  
 M. W. Schmidt,  C. D. Sherrill,  D. G. Truhlar,  A. Aspuru-Guzik,  R. Baer,  
 A. T. Bell,  N. A. Besley,  Jeng-Da Chai,  A. E. DePrince, III,  
 R. A. DiStasio Jr.,  A. Dreuw,  B. D. Dunietz,  T. R. Furlani,  
 Chao-Ping Hsu,  Yousung Jung,  Jing Kong,  D. S. Lambrecht,  WanZhen Liang,  
 C. Ochsenfeld,  V. A. Rassolov,  L. V. Slipchenko,  J. E. Subotnik,  
 T. Van Voorhis,  J. M. Herbert,  A. I. Krylov,  P. M. W. Gill,  M. Head-Gordon

 Contributors to earlier versions of Q-Chem not listed above: 
 R. D. Adamson,  B. Austin,  J. Baker,  G. J. O. Beran,  K. Brandhorst,  
 S. T. Brown,  E. F. C. Byrd,  A. K. Chakraborty,  C.-L. Cheng,  
 Siu Hung Chien,  D. M. Chipman,  D. L. Crittenden,  H. Dachsel,  
 R. J. Doerksen,  A. D. Dutoi,  L. Fusti-Molnar,  W. A. Goddard III,  
 A. Golubeva-Zadorozhnaya,  S. R. Gwaltney,  G. Hawkins,  A. Heyden,  
 S. Hirata,  G. Kedziora,  F. J. Keil,  C. Kelley,  Jihan Kim,  R. A. King,  
 R. Z. Khaliullin,  P. P. Korambath,  W. Kurlancheek,  A. M. Lee,  M. S. Lee,  
 S. V. Levchenko,  Ching Yeh Lin,  D. Liotard,  R. C. Lochan,  I. Lotan,  
 P. E. Maslen,  N. Nair,  D. P. O'Neill,  D. Neuhauser,  E. Neuscamman,  
 C. M. Oana,  R. Olson,  B. Peters,  R. Peverati,  P. A. Pieniazek,  
 Y. M. Rhee,  J. Ritchie,  M. A. Rohrdanz,  E. Rosta,  N. J. Russ,  
 H. F. Schaefer III,  N. E. Schultz,  N. Shenvi,  A. C. Simmonett,  A. Sodt,  
 D. Stuck,  K. S. Thanthiriwatte,  V. Vanovschi,  Tao Wang,  A. Warshel,  
 C. F. Williams,  Q. Wu,  X. Xu,  W. Zhang

 Please cite Q-Chem as follows:
 Y. Shao et al., Mol. Phys. 113, 184-215 (2015)
 DOI: 10.1080/00268976.2014.952696

 Q-Chem 5.1.2 for Intel X86 EM64T Linux

 Parts of Q-Chem use Armadillo 8.300.2 (Tropical Shenanigans).
 http://arma.sourceforge.net/

 Q-Chem begins on Mon Nov 26 16:22:14 2018  

Host: 
0

     Scratch files written to /scratch/taweetham/qchem51270//
The previous job contains 0 fragments, simply inherited here
Input Ideriv = 2
Curr. Ideriv = -1
Max.  Ideriv = 2

Checking the input file for inconsistencies... 	...done.

--------------------------------------------------------------
User input:
--------------------------------------------------------------

$molecule
read
$end

$rem
   job_type 	frequency
   basis 	6-311++g**
   method	b3lyp	
$end


--------------------------------------------------------------
 ----------------------------------------------------------------
             Standard Nuclear Orientation (Angstroms)
    I     Atom           X                Y                Z
 ----------------------------------------------------------------
    1      C       2.2870117657    -0.0303078330    -0.0000000000
    2      P       1.1246333790     1.1792256025     0.0000000000
    3      I      -1.0004137363    -0.1048909078    -0.0000000000
    4      H       3.3397524863     0.2493192599     0.0000000000
    5      F       2.1211782513    -1.3551820209    -0.0000000000
 ----------------------------------------------------------------
 Molecular Point Group                 Cs    NOp =  2
 Largest Abelian Subgroup              Cs    NOp =  2
 Nuclear Repulsion Energy =   386.7254630124 hartrees
 There are       42 alpha and       42 beta electrons
 Requested basis set is 6-311++G(d,p)
 There are 54 shells and 143 basis functions

 Total QAlloc Memory Limit   2000 MB
 Mega-Array Size       188 MB
 MEM_STATIC part       192 MB

                       Distance Matrix (Angstroms)
             C (  1)   P (  2)   I (  3)   H (  4)
   P (  2)  1.677526
   I (  3)  3.288271  2.482898
   H (  4)  1.089245  2.402390  4.354596
   F (  5)  1.335212  2.723293  3.362672  2.014782

 A cutoff of  1.0D-11 yielded   1242 shell pairs
 There are      9049 function pairs (     10103 Cartesian)

 -------------------------------------------------------
 OpenMP Integral Computing Module                       
 Release: version 1.0, May 2013, Q-Chem Inc. Pittsburgh 
 -------------------------------------------------------
 Integral Job Info:
 Integral job number is                      11
 Integral operator is                         1
 short-range coefficients                     0
 long-range coefficients              100000000
 Omega coefficients                           0
 if combine SR and LR in K                    0
 Integral screening is                        0
 Integral computing path is                   2
 max size of driver memory is            800000
 size of driver memory is                593474
 size of scratch memory is             11861008
 max col of scratch BK array               1296
 max len of scratch array in speh3          155
 max len of scratch index in speh4           18
 max int batch size is                      520
 min int batch size is                       52
 fixed nKL is                                52
 max L of basis functions is                  2
 order of int derivative is                   0
 number of shells is                         54
 number of basis is                         151
 number of cartesian basis is               151
 number of contracted shell pairs          1242
 number of primitive shell pairs           2780
 maxK2 (contraction) of shell pair           36
 max number of K2 of shell pair               1
 max number of CS2 of shell pair            169
 max number of PS2 of shell pair            169
 mem total for path MDJ                  521084
 -------------------------------------------------------
 Smallest overlap matrix eigenvalue = 8.72E-04
 Guess from superposition of atomic densities
 Warning:  Energy on first SCF cycle will be non-variational
 SAD guess density has 84.000000 electrons

 -----------------------------------------------------------------------
  General SCF calculation program by
  Eric Jon Sundstrom, Paul Horn, Yuezhi Mao, Dmitri Zuev, Alec White,
  David Stuck, Shaama M.S., Shane Yost, Joonho Lee, David Small,
  Daniel Levine, Susi Lehtola, Hugh Burton, Evgeny Epifanovsky
 -----------------------------------------------------------------------
 Exchange:     0.2000 Hartree-Fock + 0.0800 Slater + 0.7200 B88
 Correlation:  0.1900 VWN1RPA + 0.8100 LYP
 Using SG-1 standard quadrature grid
 using 4 threads for integral computing
 -------------------------------------------------------
 OpenMP Integral computing Module                
 Release: version 2.0, May 2017, Q-Chem Inc. Pleasanton 
 -------------------------------------------------------
 -------------------------------------------------------
 OpenMP BLAS3 based DFT computing Module                
 Release: version 1.0, May 2013, Q-Chem Inc. Pittsburgh 
 -------------------------------------------------------
 A restricted SCF calculation will be
 performed using DIIS
 SCF converges when DIIS error is below 1.0e-08
 ---------------------------------------
  Cycle       Energy         DIIS error
 ---------------------------------------
    1   -7399.8480433648      4.23e-02  
    2   -7399.4509168339      3.19e-03  
    3   -7399.3942763705      5.48e-03  
    4   -7399.4699118964      1.04e-03  
    5   -7399.4727021632      2.35e-04  
    6   -7399.4727922269      1.38e-04  
    7   -7399.4728315392      1.65e-05  
    8   -7399.4728321861      4.52e-06  
    9   -7399.4728322349      1.57e-06  
   10   -7399.4728322395      4.50e-07  
   11   -7399.4728322401      1.53e-07  
   12   -7399.4728322401      1.55e-08  
   13   -7399.4728322401      3.70e-09  Convergence criterion met
 ---------------------------------------
 SCF time:   CPU 16.62s  wall 5.00s 
 SCF   energy in the final basis set =    -7399.4728322401
 Total energy in the final basis set =    -7399.4728322401

 --------------------------------------------------------------
             Orbital Energies (a.u.) and Symmetries
 --------------------------------------------------------------

 Alpha MOs, Restricted
 -- Occupied --                  
******* -176.31 -165.71 -165.71 -165.71  -77.10  -35.80  -31.30
  1 A'    2 A'    3 A'    1 A"    4 A'    5 A'    6 A'    7 A'                 
-31.291 -31.290 -24.729 -22.946 -22.945 -22.945 -22.941 -22.941
  2 A"    8 A'    9 A'   10 A'    3 A"   11 A'    4 A"   12 A'                 
-10.299  -6.595  -6.352  -4.764  -4.757  -4.754  -4.752  -4.751
 13 A'   14 A'   15 A'   16 A'   17 A'    5 A"   18 A'    6 A"                 
 -4.750  -2.030  -2.026  -2.025  -2.014  -2.014  -1.268  -0.765
 19 A'   20 A'    7 A"   21 A'   22 A'    8 A"   23 A'   24 A'                 
 -0.671  -0.597  -0.554  -0.500  -0.468  -0.379  -0.326  -0.315
 25 A'   26 A'   27 A'    9 A"   28 A'   29 A'   30 A'   10 A"                 
 -0.274  -0.262
 31 A'   11 A"                                                                 
 -- Virtual --                   
 -0.087  -0.085  -0.009   0.008   0.035   0.040   0.044   0.060
 12 A"   32 A'   33 A'   34 A'   35 A'   13 A"   36 A'   37 A'                 
  0.085   0.092   0.114   0.129   0.149   0.176   0.187   0.209
 14 A"   38 A'   39 A'   40 A'   41 A'   42 A'   43 A'   15 A"                 
  0.244   0.248   0.255   0.270   0.294   0.310   0.337   0.350
 44 A'   45 A'   16 A"   46 A'   17 A"   47 A'   48 A'   49 A'                 
  0.381   0.397   0.404   0.409   0.458   0.504   0.520   0.523
 18 A"   50 A'   19 A"   51 A'   52 A'   53 A'   20 A"   54 A'                 
  0.577   0.594   0.653   0.660   0.694   0.769   0.882   0.906
 55 A'   56 A'   57 A'   21 A"   22 A"   58 A'   59 A'   60 A'                 
  0.952   1.116   1.279   1.283   1.313   1.319   1.359   1.422
 61 A'   23 A"   62 A'   24 A"   25 A"   63 A'   64 A'   65 A'                 
  1.457   1.515   1.538   1.549   1.664   1.676   1.812   1.827
 26 A"   66 A'   67 A'   27 A"   68 A'   69 A'   28 A"   70 A'                 
  1.870   2.066   2.406   2.563   2.646   3.060   3.374   3.747
 71 A'   72 A'   73 A'   74 A'   29 A"   75 A'   76 A'   30 A"                 
  3.763   3.956   3.961   3.975   3.975   4.024   4.037   4.127
 77 A'   31 A"   32 A"   78 A'   33 A"   79 A'   80 A'   81 A'                 
  4.284   4.720   5.983   6.009   6.030   6.250   6.318   6.556
 82 A'   83 A'   34 A"   84 A'   85 A'   35 A"   86 A'   87 A'                 
  6.887  13.786  13.902  13.975  23.607  27.746  28.331  28.351
 88 A'   36 A"   89 A'   90 A'   91 A'   92 A'   37 A"   93 A'                 
 28.367  28.536  28.541  28.542  28.564  28.626  66.713 127.878
 94 A'   38 A"   39 A"   95 A'   96 A'   97 A'   98 A'   40 A"                 
127.895 127.912 151.562 162.9921901.721
 99 A'  100 A'  101 A'  102 A'  103 A'                                         

 Beta MOs, Restricted
 -- Occupied --                  
******* -176.31 -165.71 -165.71 -165.71  -77.10  -35.80  -31.30
  1 A'    2 A'    3 A'    1 A"    4 A'    5 A'    6 A'    7 A'                 
-31.291 -31.290 -24.729 -22.946 -22.945 -22.945 -22.941 -22.941
  2 A"    8 A'    9 A'   10 A'    3 A"   11 A'    4 A"   12 A'                 
-10.299  -6.595  -6.352  -4.764  -4.757  -4.754  -4.752  -4.751
 13 A'   14 A'   15 A'   16 A'   17 A'    5 A"   18 A'    6 A"                 
 -4.750  -2.030  -2.026  -2.025  -2.014  -2.014  -1.268  -0.765
 19 A'   20 A'    7 A"   21 A'   22 A'    8 A"   23 A'   24 A'                 
 -0.671  -0.597  -0.554  -0.500  -0.468  -0.379  -0.326  -0.315
 25 A'   26 A'   27 A'    9 A"   28 A'   29 A'   30 A'   10 A"                 
 -0.274  -0.262
 31 A'   11 A"                                                                 
 -- Virtual --                   
 -0.087  -0.085  -0.009   0.008   0.035   0.040   0.044   0.060
 12 A"   32 A'   33 A'   34 A'   35 A'   13 A"   36 A'   37 A'                 
  0.085   0.092   0.114   0.129   0.149   0.176   0.187   0.209
 14 A"   38 A'   39 A'   40 A'   41 A'   42 A'   43 A'   15 A"                 
  0.244   0.248   0.255   0.270   0.294   0.310   0.337   0.350
 44 A'   45 A'   16 A"   46 A'   17 A"   47 A'   48 A'   49 A'                 
  0.381   0.397   0.404   0.409   0.458   0.504   0.520   0.523
 18 A"   50 A'   19 A"   51 A'   52 A'   53 A'   20 A"   54 A'                 
  0.577   0.594   0.653   0.660   0.694   0.769   0.882   0.906
 55 A'   56 A'   57 A'   21 A"   22 A"   58 A'   59 A'   60 A'                 
  0.952   1.116   1.279   1.283   1.313   1.319   1.359   1.422
 61 A'   23 A"   62 A'   24 A"   25 A"   63 A'   64 A'   65 A'                 
  1.457   1.515   1.538   1.549   1.664   1.676   1.812   1.827
 26 A"   66 A'   67 A'   27 A"   68 A'   69 A'   28 A"   70 A'                 
  1.870   2.066   2.406   2.563   2.646   3.060   3.374   3.747
 71 A'   72 A'   73 A'   74 A'   29 A"   75 A'   76 A'   30 A"                 
  3.763   3.956   3.961   3.975   3.975   4.024   4.037   4.127
 77 A'   31 A"   32 A"   78 A'   33 A"   79 A'   80 A'   81 A'                 
  4.284   4.720   5.983   6.009   6.030   6.250   6.318   6.556
 82 A'   83 A'   34 A"   84 A'   85 A'   35 A"   86 A'   87 A'                 
  6.887  13.786  13.902  13.975  23.607  27.746  28.331  28.351
 88 A'   36 A"   89 A'   90 A'   91 A'   92 A'   37 A"   93 A'                 
 28.367  28.536  28.541  28.542  28.564  28.626  66.713 127.878
 94 A'   38 A"   39 A"   95 A'   96 A'   97 A'   98 A'   40 A"                 
127.895 127.912 151.562 162.9921901.721
 99 A'  100 A'  101 A'  102 A'  103 A'                                         
 --------------------------------------------------------------

          Ground-State Mulliken Net Atomic Charges

     Atom                 Charge (a.u.)
  ----------------------------------------
      1 C                    -0.135750
      2 P                     0.117188
      3 I                    -0.128966
      4 H                     0.197048
      5 F                    -0.049520
  ----------------------------------------
  Sum of atomic charges =     0.000000

 -----------------------------------------------------------------
                    Cartesian Multipole Moments
 -----------------------------------------------------------------
    Charge (ESU x 10^10)
                 0.0000
    Dipole Moment (Debye)
         X       1.5422      Y       0.8513      Z      -0.0000
       Tot       1.7616
    Quadrupole Moments (Debye-Ang)
        XX     -45.8608     XY       2.8943     YY     -54.4896
        XZ       0.0000     YZ      -0.0000     ZZ     -53.7557
    Octopole Moments (Debye-Ang^2)
       XXX     -13.8952    XXY      -3.4658    XYY     -15.3950
       YYY     -16.5589    XXZ       0.0000    XYZ       0.0000
       YYZ       0.0000    XZZ     -11.7225    YZZ      -6.1768
       ZZZ      -0.0000
    Hexadecapole Moments (Debye-Ang^3)
      XXXX    -585.5607   XXXY       3.0380   XXYY    -159.0759
      XYYY     -16.1017   YYYY    -242.4884   XXXZ      -0.0000
      XXYZ       0.0000   XYYZ       0.0000   YYYZ       0.0000
      XXZZ    -131.1178   XYZZ      -7.6561   YYZZ     -52.1114
      XZZZ      -0.0000   YZZZ       0.0000   ZZZZ     -74.3412
 -----------------------------------------------------------------
 Calculating MO derivatives via CPSCF
 D1JvT checksum  = 176580 11551.1006720798
 D1KAT checksum  = 401580 617.7747933068
   1         3          15      0.143853    0.049836
   2         3          15      0.017430    0.007057
   3         3          15      0.002063    0.000801
   4         4          14      0.000188    0.000082
   5        16           2      0.000015    0.000010
   6        18           0      0.000000    0.000000    Roots Converged
 Time for AOints: 4.9 s (CPU) 1.2 s (wall)
 ------------------------------------------------------------------------------
                     AOints        : Timing summary (seconds)
 ------------------------------------------------------------------------------
     job step          cpu (% of tot)      sys (% of tot)     wall (% of tot)
 ------------------------------------------------------------------------------
  cpscf_lag         0.2631E+02 (34.1)   0.4000E-05 (30.8)   0.6836E+01 (33.6)
  iterzp            0.4592E+02 (59.5)   0.8000E-05 (61.5)   0.1215E+02 (59.8)
  make_fx           0.0000E+00 ( 0.0)   0.0000E+00 ( 0.0)   0.0000E+00 ( 0.0)
  AOints            0.4888E+01 ( 6.3)   0.1000E-05 ( 7.7)   0.1245E+01 ( 6.1)
 ------------------------------------------------------------------------------
   Grand Totals     0.7722E+02          0.1300E-04          0.2033E+02
 ------------------------------------------------------------------------------
 Calculating analytic Hessian of the SCF energy
 Polarizability Matrix (a.u.)
            1           2           3
    1 -97.3674746  -5.5231666   0.0000000
    2  -5.5231666 -62.7950455  -0.0000000
    3   0.0000000  -0.0000000 -44.5223511

 Direct stationary perturbation theory relativistic correction:

 rels  =      97.459998903105
 relv  =    -322.851687655560
 rel2e =      41.784035658362
 E_rel =    -183.607653094093

 Hessian of the SCF Energy
            1           2           3           4           5           6
    1   0.5820229  -0.0425338   0.0000000  -0.1698245   0.1271060  -0.0000000
    2  -0.0425338   0.5581996  -0.0000000   0.1439178  -0.1810844   0.0000000
    3   0.0000000  -0.0000000   0.0929515  -0.0000000  -0.0000000  -0.0300961
    4  -0.1698245   0.1439178  -0.0000000   0.2461292  -0.1072442   0.0000000
    5   0.1271060  -0.1810844  -0.0000000  -0.1072442   0.2588718   0.0000000
    6  -0.0000000   0.0000000  -0.0300961   0.0000000   0.0000000   0.0159251
    7  -0.0193207  -0.0117530   0.0000000  -0.0691993  -0.0341561  -0.0000000
    8   0.0045214   0.0022459   0.0000000  -0.0487263  -0.0388661  -0.0000000
    9   0.0000000   0.0000000   0.0021072  -0.0000000   0.0000000  -0.0045198
   10  -0.3230871  -0.0609000   0.0000000  -0.0104819  -0.0049839  -0.0000000
   11  -0.0439114  -0.0578346   0.0000000   0.0094829   0.0091108   0.0000000
   12  -0.0000000   0.0000000  -0.0311179   0.0000000  -0.0000000   0.0027482
   13  -0.0697906  -0.0287310  -0.0000000   0.0033764   0.0192782  -0.0000000
   14  -0.0451821  -0.3215265  -0.0000000   0.0025698  -0.0480321  -0.0000000
   15  -0.0000000  -0.0000000  -0.0338446   0.0000000   0.0000000   0.0159426
            7           8           9          10          11          12
    1  -0.0193207   0.0045214   0.0000000  -0.3230871  -0.0439114  -0.0000000
    2  -0.0117530   0.0022459   0.0000000  -0.0609000  -0.0578346   0.0000000
    3   0.0000000   0.0000000   0.0021072   0.0000000   0.0000000  -0.0311179
    4  -0.0691993  -0.0487263  -0.0000000  -0.0104819   0.0094829   0.0000000
    5  -0.0341561  -0.0388661   0.0000000  -0.0049839   0.0091108  -0.0000000
    6  -0.0000000  -0.0000000  -0.0045198  -0.0000000   0.0000000   0.0027482
    7   0.0885404   0.0398568   0.0000000   0.0006974   0.0028207   0.0000000
    8   0.0398568   0.0330978  -0.0000000   0.0015264  -0.0015430   0.0000000
    9   0.0000000  -0.0000000   0.0028684  -0.0000000   0.0000000   0.0043904
   10   0.0006974   0.0015264  -0.0000000   0.3300529   0.0700387   0.0000000
   11   0.0028207  -0.0015430   0.0000000   0.0700387   0.0786610  -0.0000000
   12   0.0000000   0.0000000   0.0043904   0.0000000  -0.0000000   0.0179979
   13  -0.0007179   0.0028217   0.0000000   0.0028187  -0.0384308   0.0000000
   14   0.0032316   0.0050653  -0.0000000  -0.0056812  -0.0283942   0.0000000
   15   0.0000000  -0.0000000  -0.0048461  -0.0000000   0.0000000   0.0059814
           13          14          15
    1  -0.0697906  -0.0451821  -0.0000000
    2  -0.0287310  -0.3215265  -0.0000000
    3  -0.0000000  -0.0000000  -0.0338446
    4   0.0033764   0.0025698   0.0000000
    5   0.0192782  -0.0480321   0.0000000
    6  -0.0000000  -0.0000000   0.0159426
    7  -0.0007179   0.0032316   0.0000000
    8   0.0028217   0.0050653  -0.0000000
    9   0.0000000  -0.0000000  -0.0048461
   10   0.0028187  -0.0056812  -0.0000000
   11  -0.0384308  -0.0283942   0.0000000
   12   0.0000000   0.0000000   0.0059814
   13   0.0643133   0.0450620   0.0000000
   14   0.0450620   0.3928874   0.0000000
   15   0.0000000   0.0000000   0.0167667
 Gradient time:  CPU 115.38 s  wall 30.52 s
 **********************************************************************
 **                                                                  **
 **                       VIBRATIONAL ANALYSIS                       **
 **                       --------------------                       **
 **                                                                  **
 **        VIBRATIONAL FREQUENCIES (CM**-1) AND NORMAL MODES         **
 **     FORCE CONSTANTS (mDYN/ANGSTROM) AND REDUCED MASSES (AMU)     **
 **                  INFRARED INTENSITIES (KM/MOL)                   **
 **                                                                  **
 **********************************************************************


 Mode:                 1                      2                      3
 Frequency:       130.38                 309.61                 316.73
 Force Cnst:      0.1887                 0.2022                 1.1908
 Red. Mass:      18.8360                 3.5807                20.1475
 IR Active:          YES                    YES                    YES
 IR Intens:        0.673                  3.017                 21.525
 Raman Active:       YES                    YES                    YES
               X      Y      Z        X      Y      Z        X      Y      Z
 C          0.294  0.003  0.000   -0.000 -0.000  0.372    0.389  0.075  0.000
 P          0.056 -0.228 -0.000   -0.000 -0.000 -0.123    0.585  0.250 -0.000
 I         -0.162  0.060  0.000    0.000  0.000  0.014   -0.155 -0.092  0.000
 H          0.197  0.391  0.000   -0.000  0.000  0.902    0.493 -0.309  0.000
 F          0.796 -0.053 -0.000    0.000 -0.000 -0.178   -0.192  0.174 -0.000
 TransDip  -0.026  0.003  0.000   -0.000 -0.000  0.056    0.147  0.022  0.000

 Mode:                 4                      5                      6
 Frequency:       484.74                 786.24                 844.68
 Force Cnst:      2.0905                 0.4895                 2.3339
 Red. Mass:      15.1008                 1.3440                 5.5520
 IR Active:          YES                    YES                    YES
 IR Intens:       14.250                 38.071                 11.990
 Raman Active:       YES                    YES                    YES
               X      Y      Z        X      Y      Z        X      Y      Z
 C         -0.464 -0.241 -0.000    0.000 -0.000 -0.170    0.464  0.024  0.000
 P          0.060  0.453  0.000   -0.000  0.000  0.012   -0.172  0.128 -0.000
 I         -0.010 -0.024 -0.000   -0.000 -0.000  0.001   -0.001  0.002  0.000
 H         -0.498 -0.071 -0.000   -0.000  0.000  0.985    0.621 -0.556 -0.000
 F          0.292 -0.424  0.000   -0.000 -0.000  0.028   -0.039 -0.207 -0.000
 TransDip   0.032  0.116 -0.000    0.000  0.000  0.198   -0.099  0.051 -0.000

 Mode:                 7                      8                      9
 Frequency:      1203.54                1391.17                3141.52
 Force Cnst:      2.4066                 1.9337                 6.3167
 Red. Mass:       2.8199                 1.6958                 1.0863
 IR Active:          YES                    YES                    YES
 IR Intens:      174.263                 77.448                  1.714
 Raman Active:       YES                    YES                    YES
               X      Y      Z        X      Y      Z        X      Y      Z
 C          0.008  0.305  0.000    0.106 -0.211  0.000   -0.083 -0.018 -0.000
 P          0.038 -0.028  0.000   -0.020  0.030  0.000    0.000 -0.001  0.000
 I         -0.001 -0.000 -0.000    0.000 -0.000 -0.000    0.000  0.000 -0.000
 H         -0.159  0.916 -0.000   -0.176  0.954 -0.000    0.966  0.243 -0.000
 F         -0.055 -0.192 -0.000   -0.027  0.034 -0.000   -0.000 -0.000  0.000
 TransDip  -0.164  0.390 -0.000    0.225 -0.170 -0.000    0.020 -0.037 -0.000

 STANDARD THERMODYNAMIC QUANTITIES AT   298.15 K  AND     1.00 ATM

   This Molecule has  0 Imaginary Frequencies
   Zero point vibrational energy:       12.307 kcal/mol

   Atom    1 Element C  Has Mass   12.00000
   Atom    2 Element P  Has Mass   30.97376
   Atom    3 Element I  Has Mass  126.90440
   Atom    4 Element H  Has Mass    1.00783
   Atom    5 Element F  Has Mass   18.99840
   Molecular Mass:   189.884390 amu
   Principal axes and moments of inertia in amu*Bohr^2:
                             1           2           3
    Eigenvalues --      283.52180  1154.69770  1438.21950
          X               1.00000     0.00207    -0.00000
          Y              -0.00207     1.00000    -0.00000
          Z               0.00000     0.00000     1.00000
   Rotational Symmetry Number is   1
   The Molecule is an Asymmetric Top
   Translational Enthalpy:        0.889 kcal/mol
   Rotational Enthalpy:           0.889 kcal/mol
   Vibrational Enthalpy:         13.496 kcal/mol
   gas constant (RT):             0.592 kcal/mol
   Translational Entropy:        41.629  cal/mol.K
   Rotational Entropy:           27.645  cal/mol.K
   Vibrational Entropy:           6.781  cal/mol.K

   Total Enthalpy:               15.866 kcal/mol
   Total Entropy:                76.055  cal/mol.K
Archival summary:
1\1\TWL02\FREQ\ProcedureUnspecified\BasisUnspecified\11111\taweetha\MonNov2616:22:492018MonNov2616:22:492018\0\\#,FREQ,ProcedureUnspecified,BasisUnspecified,\\0,1\I\P,1,2.4829\C,2,1.67753,1,102.717\H,3,1.08924,2,118.986,1,180,0\F,3,1.33521,2,129.004,1,-0,0\\\@

 Total job time:  35.15s(wall), 132.12s(cpu) 
 Mon Nov 26 16:22:49 2018

        *************************************************************
        *                                                           *
        *  Thank you very much for using Q-Chem.  Have a nice day.  *
        *                                                           *
        *************************************************************
