# Supplementary material for: Geometric and energetic data from ab initio calculations of haloethene, haloimine, halomethylenephosphine, haloiminophosphine, halodiazene, halodiphosphene and halocyclopropane
Source: Data Brief. 2019 Nov 2;27:104738. doi: 10.1016/j.dib.2019.104738 (PMC6861602; doi:10.1016/j.dib.2019.104738)
Supplement: Multimedia component 5 [file mmc5.zip › CP/B3LYP/FICPBrE.out]

Q-Chem Developer Version!
                  Welcome to Q-Chem
     A Quantum Leap Into The Future Of Chemistry


 Q-Chem 5.1, Q-Chem, Inc., Pleasanton, CA (2018)

 Yihan Shao,  Zhengting Gan,  E. Epifanovsky,  A. T. B. Gilbert,  M. Wormit,  
 J. Kussmann,  A. W. Lange,  A. Behn,  Jia Deng,  Xintian Feng,  D. Ghosh,  
 M. Goldey,  P. R. Horn,  L. D. Jacobson,  I. Kaliman,  T. Kus,  A. Landau,  
 Jie Liu,  E. I. Proynov,  R. M. Richard,  R. P. Steele,  E. J. Sundstrom,  
 H. L. Woodcock III,  P. M. Zimmerman,  D. Zuev,  B. Albrecht,  E. Alguire,  
 S. A. Baeppler,  D. Barton,  Z. Benda,  Y. A. Bernard,  E. J. Berquist,  
 K. B. Bravaya,  H. Burton,  D. Casanova,  Chun-Min Chang,  Yunqing Chen,  
 A. Chien,  K. D. Closser,  M. P. Coons,  S. Coriani,  S. Dasgupta,  
 A. L. Dempwolff,  M. Diedenhofen,  Hainam Do,  R. G. Edgar,  Po-Tung Fang,  
 S. Faraji,  S. Fatehi,  Qingguo Feng,  K. D. Fenk,  J. Fosso-Tande,  
 Qinghui Ge,  A. Ghysels,  G. Gidofalvi,  J. Gomes,  J. Gonthier,  A. Gunina,  
 D. Hait,  M. W. D. Hanson-Heine,  P. H. P. Harbach,  A. W. Hauser,  
 J. E. Herr,  E. G. Hohenstein,  Z. C. Holden,  Kerwin Hui,  B. C. Huynh,  
 T.-C. Jagau,  Hyunjun Ji,  B. Kaduk,  K. Khistyaev,  Jaehoon Kim,  
 P. Klunzinger,  K. Koh,  D. Kosenkov,  L. Koulias,  T. Kowalczyk,  
 C. M. Krauter,  A. Kunitsa,  Ka Un Lao,  A. Laurent,  K. V. Lawler,  
 Joonho Lee,  D. Lefrancois,  S. Lehtola,  D. S. Levine,  Yi-Pei Li,  
 You-Sheng Lin,  Fenglai Liu,  E. Livshits,  A. Luenser,  P. Manohar,  
 E. Mansoor,  S. F. Manzer,  Shan-Ping Mao,  Yuezhi Mao,  N. Mardirossian,  
 A. V. Marenich,  T. Markovich,  L. A. Martinez-Martinez,  S. A. Maurer,  
 N. J. Mayhall,  S. C. McKenzie,  J.-M. Mewes,  A. F. Morrison,  
 J. W. Mullinax,  K. Nanda,  T. S. Nguyen-Beck,  R. Olivares-Amaya,  
 J. A. Parkhill,  T. M. Perrine,  F. Plasser,  P. Pokhilko,  S. Prager,  
 A. Prociuk,  E. Ramos,  D. R. Rehn,  F. Rob,  M. Schneider,  N. Sergueev,  
 S. M. Sharada,  S. Sharma,  D. W. Small,  T. Stauch,  T. Stein,  
 Yu-Chuan Su,  A. J. W. Thom,  A. Tkatchenko,  T. Tsuchimochi,  N. M. Tubman,  
 L. Vogt,  M. L. Vidal,  O. Vydrov,  M. A. Watson,  J. Wenzel,  
 M. de Wergifosse,  T. A. Wesolowski,  A. White,  J. Witte,  A. Yamada,  
 Jun Yang,  K. Yao,  S. Yeganeh,  S. R. Yost,  Zhi-Qiang You,  A. Zech,  
 Igor Ying Zhang,  Xing Zhang,  Yan Zhao,  Ying Zhu,  B. R. Brooks,  
 G. K. L. Chan,  C. J. Cramer,  M. S. Gordon,  W. J. Hehre,  A. Klamt,  
 M. W. Schmidt,  C. D. Sherrill,  D. G. Truhlar,  A. Aspuru-Guzik,  R. Baer,  
 A. T. Bell,  N. A. Besley,  Jeng-Da Chai,  A. E. DePrince, III,  
 R. A. DiStasio Jr.,  A. Dreuw,  B. D. Dunietz,  T. R. Furlani,  
 Chao-Ping Hsu,  Yousung Jung,  Jing Kong,  D. S. Lambrecht,  WanZhen Liang,  
 C. Ochsenfeld,  V. A. Rassolov,  L. V. Slipchenko,  J. E. Subotnik,  
 T. Van Voorhis,  J. M. Herbert,  A. I. Krylov,  P. M. W. Gill,  M. Head-Gordon

 Contributors to earlier versions of Q-Chem not listed above: 
 R. D. Adamson,  B. Austin,  J. Baker,  G. J. O. Beran,  K. Brandhorst,  
 S. T. Brown,  E. F. C. Byrd,  A. K. Chakraborty,  C.-L. Cheng,  
 Siu Hung Chien,  D. M. Chipman,  D. L. Crittenden,  H. Dachsel,  
 R. J. Doerksen,  A. D. Dutoi,  L. Fusti-Molnar,  W. A. Goddard III,  
 A. Golubeva-Zadorozhnaya,  S. R. Gwaltney,  G. Hawkins,  A. Heyden,  
 S. Hirata,  G. Kedziora,  F. J. Keil,  C. Kelley,  Jihan Kim,  R. A. King,  
 R. Z. Khaliullin,  P. P. Korambath,  W. Kurlancheek,  A. M. Lee,  M. S. Lee,  
 S. V. Levchenko,  Ching Yeh Lin,  D. Liotard,  R. C. Lochan,  I. Lotan,  
 P. E. Maslen,  N. Nair,  D. P. O'Neill,  D. Neuhauser,  E. Neuscamman,  
 C. M. Oana,  R. Olson,  B. Peters,  R. Peverati,  P. A. Pieniazek,  
 Y. M. Rhee,  J. Ritchie,  M. A. Rohrdanz,  E. Rosta,  N. J. Russ,  
 H. F. Schaefer III,  N. E. Schultz,  N. Shenvi,  A. C. Simmonett,  A. Sodt,  
 D. Stuck,  K. S. Thanthiriwatte,  V. Vanovschi,  Tao Wang,  A. Warshel,  
 C. F. Williams,  Q. Wu,  X. Xu,  W. Zhang

 Please cite Q-Chem as follows:
 Y. Shao et al., Mol. Phys. 113, 184-215 (2015)
 DOI: 10.1080/00268976.2014.952696

 Q-Chem 5.1.2 for Intel X86 EM64T Linux

 Parts of Q-Chem use Armadillo 8.300.2 (Tropical Shenanigans).
 http://arma.sourceforge.net/

 Q-Chem begins on Mon Nov 26 12:31:17 2018  

Host: 
0

     Scratch files written to /scratch/taweetham/qchem45445//
Input Ideriv = 2
Curr. Ideriv = -1
Max.  Ideriv = 2

Checking the input file for inconsistencies... 	...done.

--------------------------------------------------------------
User input:
--------------------------------------------------------------
$molecule
0 1
C 
P 1 1.5 
Br 2 PBr 1 120. 
I 1 PI 2 120.  3 180.0
F 1 PF 2 120.  3 0.0

PH=1.44
PF=1.54
PCl=2.03
PBr=2.5
PI=2.6
$end

$rem
   job_type	optimization
   basis	6-311++g**
   method	b3lyp
$end

--------------------------------------------------------------
 ----------------------------------------------------------------
             Standard Nuclear Orientation (Angstroms)
    I     Atom           X                Y                Z
 ----------------------------------------------------------------
    1      C       0.0489776569    -0.4488030746     0.0000000000
    2      P      -0.9654513770     0.6561556283    -0.0000000000
    3      Br     -3.4056794167     0.1127523579     0.0000000000
    4      I       2.5868148182     0.1163363267    -0.0000000000
    5      F      -0.4127223407    -1.9179637575     0.0000000000
 ----------------------------------------------------------------
 Molecular Point Group                 Cs    NOp =  2
 Largest Abelian Subgroup              Cs    NOp =  2
 Nuclear Repulsion Energy =   681.6686862499 hartrees
 There are       59 alpha and       59 beta electrons
 Requested basis set is 6-311++G(d,p)
 There are 68 shells and 184 basis functions

 Total QAlloc Memory Limit   2000 MB
 Mega-Array Size       188 MB
 MEM_STATIC part       192 MB
 A cutoff of  1.0D-11 yielded   1637 shell pairs
 There are     12899 function pairs (     14431 Cartesian)

 -------------------------------------------------------
 OpenMP Integral Computing Module                       
 Release: version 1.0, May 2013, Q-Chem Inc. Pittsburgh 
 -------------------------------------------------------
 Integral Job Info:
 Integral job number is                      11
 Integral operator is                         1
 short-range coefficients                     0
 long-range coefficients              100000000
 Omega coefficients                           0
 if combine SR and LR in K                    0
 Integral screening is                        0
 Integral computing path is                   2
 max size of driver memory is            800000
 size of driver memory is                593474
 size of scratch memory is             29623520
 max col of scratch BK array               1296
 max len of scratch array in speh3          155
 max len of scratch index in speh4           18
 max int batch size is                      520
 min int batch size is                       52
 fixed nKL is                                45
 max L of basis functions is                  2
 order of int derivative is                   0
 number of shells is                         68
 number of basis is                         195
 number of cartesian basis is               195
 number of contracted shell pairs          1637
 number of primitive shell pairs           3829
 maxK2 (contraction) of shell pair           36
 max number of K2 of shell pair               1
 max number of CS2 of shell pair            206
 max number of PS2 of shell pair            206
 mem total for path MDJ                  526780
 -------------------------------------------------------
 Smallest overlap matrix eigenvalue = 6.54E-04

 Scale SEOQF with 1.000000e-01/1.000000e-01/1.000000e-01

 Standard Electronic Orientation quadrupole field applied
 Nucleus-field energy     =     0.0000000307 hartrees
 Guess from superposition of atomic densities
 Warning:  Energy on first SCF cycle will be non-variational
 SAD guess density has 118.000000 electrons

 -----------------------------------------------------------------------
  General SCF calculation program by
  Eric Jon Sundstrom, Paul Horn, Yuezhi Mao, Dmitri Zuev, Alec White,
  David Stuck, Shaama M.S., Shane Yost, Joonho Lee, David Small,
  Daniel Levine, Susi Lehtola, Hugh Burton, Evgeny Epifanovsky
 -----------------------------------------------------------------------
 Exchange:     0.2000 Hartree-Fock + 0.0800 Slater + 0.7200 B88
 Correlation:  0.1900 VWN1RPA + 0.8100 LYP
 Using SG-1 standard quadrature grid
 using 4 threads for integral computing
 -------------------------------------------------------
 OpenMP Integral computing Module                
 Release: version 2.0, May 2017, Q-Chem Inc. Pleasanton 
 -------------------------------------------------------
 -------------------------------------------------------
 OpenMP BLAS3 based DFT computing Module                
 Release: version 1.0, May 2013, Q-Chem Inc. Pittsburgh 
 -------------------------------------------------------
 A restricted SCF calculation will be
 performed using DIIS
 SCF converges when DIIS error is below 1.0e-08
 ---------------------------------------
  Cycle       Energy         DIIS error
 ---------------------------------------
    1   -9973.1500955608      3.20e-02  
    2   -9972.8731139230      3.24e-03  
    3   -9972.7657492765      6.32e-03  
    4   -9972.9034698559      1.28e-03  
    5   -9972.9073883305      2.76e-04  
    6   -9972.9074689888      2.48e-04  
    7   -9972.9077566232      7.01e-05  
    8   -9972.9077755839      3.23e-05  
    9   -9972.9077797863      3.50e-06  
   10   -9972.9077798498      1.24e-06  
   11   -9972.9077798588      6.38e-07  
   12   -9972.9077798609      1.82e-07  
   13   -9972.9077798609      2.51e-08  
   14   -9972.9077798610      8.08e-09  Convergence criterion met
 ---------------------------------------
 SCF time:   CPU 34.93s  wall 14.00s 
 SCF   energy in the final basis set =    -9972.9077798610
 Total energy in the final basis set =    -9972.9077798610

 --------------------------------------------------------------
             Orbital Energies (a.u.) and Symmetries
 --------------------------------------------------------------

 Alpha MOs, Restricted
 -- Occupied --                  
******* -482.84 -176.35 -165.76 -165.75 -165.75  -77.12  -62.50
  1 A'    2 A'    3 A'    4 A'    5 A'    1 A"    6 A'    7 A'                 
-56.317 -56.313 -56.313 -35.849 -31.344 -31.336 -31.335 -24.716
  8 A'    2 A"    9 A'   10 A'   11 A'   12 A'    3 A"   13 A'                 
-22.994 -22.992 -22.992 -22.986 -22.986 -10.337  -8.704  -6.621
 14 A'   15 A'    4 A"   16 A'    5 A"   17 A'   18 A'   19 A'                 
 -6.535  -6.523  -6.522  -6.397  -4.812  -4.793  -4.793  -4.783
 20 A'    6 A"   21 A'   22 A'   23 A'   24 A'    7 A"   25 A'                 
 -4.779  -4.778  -2.646  -2.642  -2.642  -2.632  -2.632  -2.076
  8 A"   26 A'   27 A'    9 A"   28 A'   10 A"   29 A'   30 A'                 
 -2.071  -2.071  -2.055  -2.054  -1.201  -0.815  -0.769  -0.674
 31 A'   11 A"   32 A'   12 A"   33 A'   34 A'   35 A'   36 A'                 
 -0.565  -0.481  -0.462  -0.455  -0.375  -0.352  -0.333  -0.313
 37 A'   38 A'   13 A"   39 A'   40 A'   14 A"   41 A'   15 A"                 
 -0.310  -0.299  -0.297
 42 A'   43 A'   16 A"                                                         
 -- Virtual --                   
 -0.198  -0.127  -0.091  -0.011   0.019   0.025   0.041   0.043
 44 A'   45 A'   17 A"   46 A'   47 A'   48 A'   18 A"   49 A'                 
  0.064   0.074   0.076   0.083   0.094   0.097   0.117   0.135
 50 A'   51 A'   19 A"   52 A'   20 A"   53 A'   54 A'   55 A'                 
  0.162   0.176   0.198   0.203   0.252   0.260   0.270   0.274
 56 A'   57 A'   58 A'   21 A"   59 A'   22 A"   60 A'   23 A"                 
  0.282   0.337   0.356   0.372   0.380   0.383   0.392   0.409
 61 A'   62 A'   63 A'   24 A"   64 A'   25 A"   65 A'   66 A'                 
  0.413   0.429   0.453   0.511   0.512   0.540   0.544   0.562
 67 A'   26 A"   68 A'   27 A"   69 A'   70 A'   71 A'   28 A"                 
  0.570   0.577   0.599   0.615   0.661   0.663   0.682   0.703
 29 A"   72 A'   73 A'   74 A'   30 A"   75 A'   31 A"   76 A'                 
  0.825   0.859   0.972   1.123   1.179   1.211   1.280   1.286
 77 A'   78 A'   79 A'   80 A'   32 A"   81 A'   33 A"   82 A'                 
  1.386   1.393   1.420   1.497   1.529   1.570   1.581   1.640
 83 A'   84 A'   34 A"   35 A"   85 A'   36 A"   86 A'   87 A'                 
  1.668   1.933   1.993   2.002   2.020   2.070   2.642   2.728
 88 A'   89 A'   37 A"   90 A'   91 A'   92 A'   38 A"   93 A'                 
  3.080   3.766   3.769   3.830   3.846   3.922   3.927   3.933
 94 A'   39 A"   95 A'   40 A"   96 A'   41 A"   97 A'   42 A"                 
  3.986   3.992   3.997   4.002   4.022   4.054   4.143   4.289
 98 A'   43 A"   44 A"   99 A'  100 A'  101 A'  102 A'  103 A'                 
  4.454   5.944   5.966   5.986   6.280   6.309   6.362   6.576
104 A'   45 A"  105 A'  106 A'   46 A"  107 A'  108 A'  109 A'                 
  6.954   7.548   7.556   7.586  13.764  13.879  14.081  23.409
110 A'   47 A"  111 A'  112 A'   48 A"  113 A'  114 A'  115 A'                 
 27.734  28.287  28.306  28.314  28.492  28.494  28.495  28.518
116 A'   49 A"  117 A'  118 A'   50 A"  119 A'   51 A"  120 A'                 
 28.567  47.868  66.732 127.832 127.846 127.861 151.545 163.109
121 A'  122 A'  123 A'   52 A"  124 A'  125 A'  126 A'  127 A'                 
289.744 289.750 289.7951020.6491901.704
 53 A"  128 A'  129 A'  130 A'  131 A'                                         

 Beta MOs, Restricted
 -- Occupied --                  
******* -482.84 -176.35 -165.76 -165.75 -165.75  -77.12  -62.50
  1 A'    2 A'    3 A'    4 A'    5 A'    1 A"    6 A'    7 A'                 
-56.317 -56.313 -56.313 -35.849 -31.344 -31.336 -31.335 -24.716
  8 A'    2 A"    9 A'   10 A'   11 A'   12 A'    3 A"   13 A'                 
-22.994 -22.992 -22.992 -22.986 -22.986 -10.337  -8.704  -6.621
 14 A'   15 A'    4 A"   16 A'    5 A"   17 A'   18 A'   19 A'                 
 -6.535  -6.523  -6.522  -6.397  -4.812  -4.793  -4.793  -4.783
 20 A'    6 A"   21 A'   22 A'   23 A'   24 A'    7 A"   25 A'                 
 -4.779  -4.778  -2.646  -2.642  -2.642  -2.632  -2.632  -2.076
  8 A"   26 A'   27 A'    9 A"   28 A'   10 A"   29 A'   30 A'                 
 -2.071  -2.071  -2.055  -2.054  -1.201  -0.815  -0.769  -0.674
 31 A'   11 A"   32 A'   12 A"   33 A'   34 A'   35 A'   36 A'                 
 -0.565  -0.481  -0.462  -0.455  -0.375  -0.352  -0.333  -0.313
 37 A'   38 A'   13 A"   39 A'   40 A'   14 A"   41 A'   15 A"                 
 -0.310  -0.299  -0.297
 42 A'   43 A'   16 A"                                                         
 -- Virtual --                   
 -0.198  -0.127  -0.091  -0.011   0.019   0.025   0.041   0.043
 44 A'   45 A'   17 A"   46 A'   47 A'   48 A'   18 A"   49 A'                 
  0.064   0.074   0.076   0.083   0.094   0.097   0.117   0.135
 50 A'   51 A'   19 A"   52 A'   20 A"   53 A'   54 A'   55 A'                 
  0.162   0.176   0.198   0.203   0.252   0.260   0.270   0.274
 56 A'   57 A'   58 A'   21 A"   59 A'   22 A"   60 A'   23 A"                 
  0.282   0.337   0.356   0.372   0.380   0.383   0.392   0.409
 61 A'   62 A'   63 A'   24 A"   64 A'   25 A"   65 A'   66 A'                 
  0.413   0.429   0.453   0.511   0.512   0.540   0.544   0.562
 67 A'   26 A"   68 A'   27 A"   69 A'   70 A'   71 A'   28 A"                 
  0.570   0.577   0.599   0.615   0.661   0.663   0.682   0.703
 29 A"   72 A'   73 A'   74 A'   30 A"   75 A'   31 A"   76 A'                 
  0.825   0.859   0.972   1.123   1.179   1.211   1.280   1.286
 77 A'   78 A'   79 A'   80 A'   32 A"   81 A'   33 A"   82 A'                 
  1.386   1.393   1.420   1.497   1.529   1.570   1.581   1.640
 83 A'   84 A'   34 A"   35 A"   85 A'   36 A"   86 A'   87 A'                 
  1.668   1.933   1.993   2.002   2.020   2.070   2.642   2.728
 88 A'   89 A'   37 A"   90 A'   91 A'   92 A'   38 A"   93 A'                 
  3.080   3.766   3.769   3.830   3.846   3.922   3.927   3.933
 94 A'   39 A"   95 A'   40 A"   96 A'   41 A"   97 A'   42 A"                 
  3.986   3.992   3.997   4.002   4.022   4.054   4.143   4.289
 98 A'   43 A"   44 A"   99 A'  100 A'  101 A'  102 A'  103 A'                 
  4.454   5.944   5.966   5.986   6.280   6.309   6.362   6.576
104 A'   45 A"  105 A'  106 A'   46 A"  107 A'  108 A'  109 A'                 
  6.954   7.548   7.556   7.586  13.764  13.879  14.081  23.409
110 A'   47 A"  111 A'  112 A'   48 A"  113 A'  114 A'  115 A'                 
 27.734  28.287  28.306  28.314  28.492  28.494  28.495  28.518
116 A'   49 A"  117 A'  118 A'   50 A"  119 A'   51 A"  120 A'                 
 28.567  47.868  66.732 127.832 127.846 127.861 151.545 163.109
121 A'  122 A'  123 A'   52 A"  124 A'  125 A'  126 A'  127 A'                 
289.744 289.750 289.7951020.6491901.704
 53 A"  128 A'  129 A'  130 A'  131 A'                                         
 --------------------------------------------------------------

          Ground-State Mulliken Net Atomic Charges

     Atom                 Charge (a.u.)
  ----------------------------------------
      1 C                     0.029504
      2 P                     0.147365
      3 Br                   -0.166409
      4 I                     0.134720
      5 F                    -0.145180
  ----------------------------------------
  Sum of atomic charges =     0.000000

 -----------------------------------------------------------------
                    Cartesian Multipole Moments
 -----------------------------------------------------------------
    Charge (ESU x 10^10)
                 0.0000
    Dipole Moment (Debye)
         X       2.5411      Y       1.6118      Z       0.0000
       Tot       3.0092
    Quadrupole Moments (Debye-Ang)
        XX     -66.8298     XY       0.2171     YY     -74.5946
        XZ       0.0000     YZ      -0.0000     ZZ     -71.1275
    Octopole Moments (Debye-Ang^2)
       XXX      53.2339    XXY       2.4149    XYY       6.7776
       YYY       0.8462    XXZ       0.0000    XYZ       0.0000
       YYZ       0.0000    XZZ       3.6649    YZZ      -1.3395
       ZZZ       0.0000
    Hexadecapole Moments (Debye-Ang^3)
      XXXX   -2390.7154   XXXY      35.4141   XXYY    -480.5406
      XYYY       8.2723   YYYY    -263.1099   XXXZ      -0.0000
      XXYZ       0.0000   XYYZ       0.0000   YYYZ      -0.0000
      XXZZ    -457.6877   XYZZ       2.6979   YYZZ     -57.3329
      XZZZ       0.0000   YZZZ      -0.0000   ZZZZ     -93.8291
 -----------------------------------------------------------------
 Calculating analytic gradient of the SCF energy
 Gradient of SCF Energy
            1           2           3           4           5
    1  -0.1031620   0.1226110  -0.0316027   0.0521267  -0.0399729
    2   0.2012334  -0.1519180   0.0035142   0.0136076  -0.0664371
    3  -0.0000000   0.0000000   0.0000000   0.0000000   0.0000000
 Max gradient component =       2.012E-01
 RMS gradient           =       8.131E-02
 Gradient time:  CPU 8.64 s  wall 2.94 s
 Geometry Optimization Parameters
   NAtoms,    NIC,     NZ,  NCons,   NDum,   NFix, NCnnct, MaxDiis
        5      20       5       0       0       0       0       0


** GEOMETRY OPTIMIZATION IN DELOCALIZED INTERNAL COORDINATES **
   Searching for a Minimum

   Optimization Cycle:   1

                       Coordinates (Angstroms)
     ATOM                X               Y               Z
      1  C         0.0489776569   -0.4488030746    0.0000000000
      2  P        -0.9654513770    0.6561556283    0.0000000000
      3  Br       -3.4056794167    0.1127523579    0.0000000000
      4  I         2.5868148182    0.1163363267    0.0000000000
      5  F        -0.4127223407   -1.9179637575    0.0000000000
   Point Group: cs    Number of degrees of freedom:     7


   Energy is  -9972.907779861


 Attempting to Generate Delocalized Internal Coordinates

  7 Hessian modes will be used to form the next step
  Hessian Eigenvalues:
     0.044459    0.092515    0.250000    0.250000    0.250000    0.285189
     0.766766

 Minimum Search - Taking Simple RFO Step
 Searching for Lamda that Minimizes Along All modes
 Value Taken    Lamda =  -0.08820251
 Calculated Step too Large.  Step scaled by  0.540134
 Step Taken.  Stepsize is  0.300000

                             Maximum     Tolerance    Cnvgd?
         Gradient           0.165898      0.000300      NO
         Displacement       0.191082      0.001200      NO
         Energy change     *********      0.000001      NO


 New Cartesian Coordinates Obtained by Inverse Iteration

 Displacement from previous Coordinates is:  0.327219
 ----------------------------------------------------------------
             Standard Nuclear Orientation (Angstroms)
    I     Atom           X                Y                Z
 ----------------------------------------------------------------
    1      C       0.0471765860    -0.4556106462     0.0000000000
    2      P      -0.9709500265     0.7225036917     0.0000000000
    3      Br     -3.3359222960     0.0731007282     0.0000000000
    4      I       2.4776071281     0.0576405741     0.0000000000
    5      F      -0.3659720509    -1.8791568670     0.0000000000
 ----------------------------------------------------------------
 Molecular Point Group                 Cs    NOp =  2
 Largest Abelian Subgroup              Cs    NOp =  2
 Nuclear Repulsion Energy =   698.9903504021 hartrees
 There are       59 alpha and       59 beta electrons
 Applying Cartesian multipole field
    Component          Value
    ---------          -----
     (2,0,0)        1.00000E-11
     (0,2,0)        2.00000E-11
     (0,0,2)       -3.00000E-11
 Nucleus-field energy     =     0.0000000290 hartrees
 Requested basis set is 6-311++G(d,p)
 There are 68 shells and 184 basis functions
 A cutoff of  1.0D-11 yielded   1660 shell pairs
 There are     13119 function pairs (     14674 Cartesian)
 Smallest overlap matrix eigenvalue = 6.60E-04
 Guess MOs from SCF MO coefficient file

 -----------------------------------------------------------------------
  General SCF calculation program by
  Eric Jon Sundstrom, Paul Horn, Yuezhi Mao, Dmitri Zuev, Alec White,
  David Stuck, Shaama M.S., Shane Yost, Joonho Lee, David Small,
  Daniel Levine, Susi Lehtola, Hugh Burton, Evgeny Epifanovsky
 -----------------------------------------------------------------------
 Exchange:     0.2000 Hartree-Fock + 0.0800 Slater + 0.7200 B88
 Correlation:  0.1900 VWN1RPA + 0.8100 LYP
 Using SG-1 standard quadrature grid
 using 4 threads for integral computing
 -------------------------------------------------------
 OpenMP Integral computing Module                
 Release: version 2.0, May 2017, Q-Chem Inc. Pleasanton 
 -------------------------------------------------------
 -------------------------------------------------------
 OpenMP BLAS3 based DFT computing Module                
 Release: version 1.0, May 2013, Q-Chem Inc. Pittsburgh 
 -------------------------------------------------------
 A restricted SCF calculation will be
 performed using DIIS
 SCF converges when DIIS error is below 1.0e-08
 ---------------------------------------
  Cycle       Energy         DIIS error
 ---------------------------------------
    1   -9972.9456721210      8.55e-04  
    2   -9972.9493065727      4.43e-04  
    3   -9972.9478870774      7.01e-04  
    4   -9972.9501269422      1.09e-04  
    5   -9972.9501751763      4.18e-05  
    6   -9972.9501821213      9.79e-06  
    7   -9972.9501824113      4.07e-06  
    8   -9972.9501824722      1.58e-06  
    9   -9972.9501824824      4.40e-07  
   10   -9972.9501824832      1.73e-07  
   11   -9972.9501824835      3.63e-08  
   12   -9972.9501824833      9.06e-09  Convergence criterion met
 ---------------------------------------
 SCF time:   CPU 30.64s  wall 11.00s 
 SCF   energy in the final basis set =    -9972.9501824833
 Total energy in the final basis set =    -9972.9501824833

 --------------------------------------------------------------
             Orbital Energies (a.u.) and Symmetries
 --------------------------------------------------------------

 Alpha MOs, Restricted
 -- Occupied --                  
******* -482.84 -176.35 -165.75 -165.75 -165.75  -77.12  -62.50
  1 A'    2 A'    3 A'    4 A'    5 A'    1 A"    6 A'    7 A'                 
-56.317 -56.313 -56.313 -35.844 -31.339 -31.331 -31.330 -24.726
  8 A'    2 A"    9 A'   10 A'   11 A'   12 A'    3 A"   13 A'                 
-22.989 -22.987 -22.987 -22.981 -22.981 -10.342  -8.704  -6.621
 14 A'   15 A'    4 A"   16 A'    5 A"   17 A'   18 A'   19 A'                 
 -6.535  -6.523  -6.522  -6.392  -4.807  -4.789  -4.788  -4.784
 20 A'    6 A"   21 A'   22 A'   23 A'   24 A'    7 A"   25 A'                 
 -4.780  -4.778  -2.646  -2.643  -2.642  -2.633  -2.633  -2.071
  8 A"   26 A'   27 A'    9 A"   28 A'   10 A"   29 A'   30 A'                 
 -2.066  -2.066  -2.050  -2.050  -1.221  -0.808  -0.767  -0.673
 31 A'   11 A"   32 A'   12 A"   33 A'   34 A'   35 A'   36 A'                 
 -0.582  -0.488  -0.475  -0.465  -0.376  -0.348  -0.339  -0.313
 37 A'   38 A'   13 A"   39 A'   40 A'   14 A"   41 A'   15 A"                 
 -0.308  -0.300  -0.290
 42 A'   43 A'   16 A"                                                         
 -- Virtual --                   
 -0.176  -0.111  -0.095  -0.010   0.023   0.026   0.041   0.044
 44 A'   45 A'   17 A"   46 A'   47 A'   48 A'   18 A"   49 A'                 
  0.063   0.074   0.076   0.082   0.091   0.101   0.118   0.133
 50 A'   51 A'   19 A"   52 A'   20 A"   53 A'   54 A'   55 A'                 
  0.159   0.181   0.196   0.205   0.251   0.265   0.267   0.275
 56 A'   57 A'   58 A'   21 A"   59 A'   22 A"   60 A'   23 A"                 
  0.282   0.333   0.353   0.375   0.382   0.388   0.389   0.412
 61 A'   62 A'   63 A'   24 A"   25 A"   64 A'   65 A'   66 A'                 
  0.426   0.428   0.452   0.504   0.517   0.542   0.551   0.556
 67 A'   26 A"   68 A'   27 A"   69 A'   70 A'   71 A'   28 A"                 
  0.566   0.579   0.607   0.630   0.653   0.671   0.695   0.706
 29 A"   72 A'   73 A'   74 A'   75 A'   30 A"   31 A"   76 A'                 
  0.829   0.878   0.995   1.056   1.178   1.222   1.290   1.294
 77 A'   78 A'   79 A'   80 A'   32 A"   81 A'   33 A"   82 A'                 
  1.373   1.405   1.408   1.488   1.551   1.555   1.599   1.662
 83 A'   84 A'   34 A"   35 A"   36 A"   85 A'   86 A'   87 A'                 
  1.684   1.906   1.976   1.992   2.005   2.075   2.630   2.728
 88 A'   89 A'   90 A'   37 A"   91 A'   92 A'   38 A"   93 A'                 
  3.049   3.755   3.758   3.850   3.865   3.926   3.934   3.944
 94 A'   39 A"   95 A'   40 A"   96 A'   41 A"   97 A'   42 A"                 
  3.992   3.997   3.998   4.011   4.026   4.096   4.155   4.303
 43 A"   98 A'   44 A"   99 A'  100 A'  101 A'  102 A'  103 A'                 
  4.523   5.951   5.976   6.000   6.272   6.306   6.385   6.574
104 A'   45 A"  105 A'  106 A'   46 A"  107 A'  108 A'  109 A'                 
  6.930   7.548   7.557   7.593  13.763  13.887  14.032  23.365
110 A'   47 A"  111 A'  112 A'   48 A"  113 A'  114 A'  115 A'                 
 27.750  28.294  28.314  28.324  28.497  28.500  28.503  28.530
116 A'   49 A"  117 A'  118 A'   50 A"  119 A'   51 A"  120 A'                 
 28.589  47.867  66.721 127.839 127.854 127.873 151.559 163.065
121 A'  122 A'  123 A'   52 A"  124 A'  125 A'  126 A'  127 A'                 
289.744 289.752 289.8021020.6471901.719
 53 A"  128 A'  129 A'  130 A'  131 A'                                         

 Beta MOs, Restricted
 -- Occupied --                  
******* -482.84 -176.35 -165.75 -165.75 -165.75  -77.12  -62.50
  1 A'    2 A'    3 A'    4 A'    5 A'    1 A"    6 A'    7 A'                 
-56.317 -56.313 -56.313 -35.844 -31.339 -31.331 -31.330 -24.726
  8 A'    2 A"    9 A'   10 A'   11 A'   12 A'    3 A"   13 A'                 
-22.989 -22.987 -22.987 -22.981 -22.981 -10.342  -8.704  -6.621
 14 A'   15 A'    4 A"   16 A'    5 A"   17 A'   18 A'   19 A'                 
 -6.535  -6.523  -6.522  -6.392  -4.807  -4.789  -4.788  -4.784
 20 A'    6 A"   21 A'   22 A'   23 A'   24 A'    7 A"   25 A'                 
 -4.780  -4.778  -2.646  -2.643  -2.642  -2.633  -2.633  -2.071
  8 A"   26 A'   27 A'    9 A"   28 A'   10 A"   29 A'   30 A'                 
 -2.066  -2.066  -2.050  -2.050  -1.221  -0.808  -0.767  -0.673
 31 A'   11 A"   32 A'   12 A"   33 A'   34 A'   35 A'   36 A'                 
 -0.582  -0.488  -0.475  -0.465  -0.376  -0.348  -0.339  -0.313
 37 A'   38 A'   13 A"   39 A'   40 A'   14 A"   41 A'   15 A"                 
 -0.308  -0.300  -0.290
 42 A'   43 A'   16 A"                                                         
 -- Virtual --                   
 -0.176  -0.111  -0.095  -0.010   0.023   0.026   0.041   0.044
 44 A'   45 A'   17 A"   46 A'   47 A'   48 A'   18 A"   49 A'                 
  0.063   0.074   0.076   0.082   0.091   0.101   0.118   0.133
 50 A'   51 A'   19 A"   52 A'   20 A"   53 A'   54 A'   55 A'                 
  0.159   0.181   0.196   0.205   0.251   0.265   0.267   0.275
 56 A'   57 A'   58 A'   21 A"   59 A'   22 A"   60 A'   23 A"                 
  0.282   0.333   0.353   0.375   0.382   0.388   0.389   0.412
 61 A'   62 A'   63 A'   24 A"   25 A"   64 A'   65 A'   66 A'                 
  0.426   0.428   0.452   0.504   0.517   0.542   0.551   0.556
 67 A'   26 A"   68 A'   27 A"   69 A'   70 A'   71 A'   28 A"                 
  0.566   0.579   0.607   0.630   0.653   0.671   0.695   0.706
 29 A"   72 A'   73 A'   74 A'   75 A'   30 A"   31 A"   76 A'                 
  0.829   0.878   0.995   1.056   1.178   1.222   1.290   1.294
 77 A'   78 A'   79 A'   80 A'   32 A"   81 A'   33 A"   82 A'                 
  1.373   1.405   1.408   1.488   1.551   1.555   1.599   1.662
 83 A'   84 A'   34 A"   35 A"   36 A"   85 A'   86 A'   87 A'                 
  1.684   1.906   1.976   1.992   2.005   2.075   2.630   2.728
 88 A'   89 A'   90 A'   37 A"   91 A'   92 A'   38 A"   93 A'                 
  3.049   3.755   3.758   3.850   3.865   3.926   3.934   3.944
 94 A'   39 A"   95 A'   40 A"   96 A'   41 A"   97 A'   42 A"                 
  3.992   3.997   3.998   4.011   4.026   4.096   4.155   4.303
 43 A"   98 A'   44 A"   99 A'  100 A'  101 A'  102 A'  103 A'                 
  4.523   5.951   5.976   6.000   6.272   6.306   6.385   6.574
104 A'   45 A"  105 A'  106 A'   46 A"  107 A'  108 A'  109 A'                 
  6.930   7.548   7.557   7.593  13.763  13.887  14.032  23.365
110 A'   47 A"  111 A'  112 A'   48 A"  113 A'  114 A'  115 A'                 
 27.750  28.294  28.314  28.324  28.497  28.500  28.503  28.530
116 A'   49 A"  117 A'  118 A'   50 A"  119 A'   51 A"  120 A'                 
 28.589  47.867  66.721 127.839 127.854 127.873 151.559 163.065
121 A'  122 A'  123 A'   52 A"  124 A'  125 A'  126 A'  127 A'                 
289.744 289.752 289.8021020.6471901.719
 53 A"  128 A'  129 A'  130 A'  131 A'                                         
 --------------------------------------------------------------

          Ground-State Mulliken Net Atomic Charges

     Atom                 Charge (a.u.)
  ----------------------------------------
      1 C                     0.000886
      2 P                     0.146524
      3 Br                   -0.169804
      4 I                     0.127882
      5 F                    -0.105487
  ----------------------------------------
  Sum of atomic charges =     0.000000

 -----------------------------------------------------------------
                    Cartesian Multipole Moments
 -----------------------------------------------------------------
    Charge (ESU x 10^10)
                 0.0000
    Dipole Moment (Debye)
         X       2.2127      Y       1.4016      Z       0.0000
       Tot       2.6193
    Quadrupole Moments (Debye-Ang)
        XX     -67.5722     XY       0.1094     YY     -73.8929
        XZ       0.0000     YZ      -0.0000     ZZ     -71.2393
    Octopole Moments (Debye-Ang^2)
       XXX      52.5231    XXY       2.0719    XYY       7.5095
       YYY       3.8390    XXZ       0.0000    XYZ      -0.0000
       YYZ       0.0000    XZZ       5.2602    YZZ      -0.0979
       ZZZ       0.0000
    Hexadecapole Moments (Debye-Ang^3)
      XXXX   -2268.5682   XXXY      44.2738   XXYY    -455.0234
      XYYY      17.9298   YYYY    -259.4479   XXXZ       0.0000
      XXYZ      -0.0000   XYYZ       0.0000   YYYZ      -0.0000
      XXZZ    -432.7511   XYZZ       5.9885   YYZZ     -57.0579
      XZZZ       0.0000   YZZZ      -0.0000   ZZZZ     -94.3459
 -----------------------------------------------------------------
 Calculating analytic gradient of the SCF energy
 Gradient of SCF Energy
            1           2           3           4           5
    1  -0.0592659   0.0755953  -0.0305909   0.0481640  -0.0339026
    2   0.1431892  -0.0933310   0.0011220   0.0121971  -0.0631773
    3  -0.0000000   0.0000000  -0.0000000   0.0000000  -0.0000000
 Max gradient component =       1.432E-01
 RMS gradient           =       5.597E-02
 Gradient time:  CPU 8.95 s  wall 3.64 s
 Geometry Optimization Parameters
   NAtoms,    NIC,     NZ,  NCons,   NDum,   NFix, NCnnct, MaxDiis
        5      20       5       0       0       0       0       0

 Cartesian Hessian Update
 Hessian Updated using BFGS Update


** GEOMETRY OPTIMIZATION IN DELOCALIZED INTERNAL COORDINATES **
   Searching for a Minimum

   Optimization Cycle:   2

                       Coordinates (Angstroms)
     ATOM                X               Y               Z
      1  C         0.0471765860   -0.4556106462    0.0000000000
      2  P        -0.9709500265    0.7225036917    0.0000000000
      3  Br       -3.3359222960    0.0731007282    0.0000000000
      4  I         2.4776071281    0.0576405741    0.0000000000
      5  F        -0.3659720509   -1.8791568670    0.0000000000
   Point Group: cs    Number of degrees of freedom:     7


   Energy is  -9972.950182483

 Hessian Updated using BFGS Update

  6 Hessian modes will be used to form the next step
  Hessian Eigenvalues:
     0.036284    0.083828    0.179983    0.250909    0.265125    0.899534

 Minimum Search - Taking Simple RFO Step
 Searching for Lamda that Minimizes Along All modes
 Value Taken    Lamda =  -0.08654543
 Calculated Step too Large.  Step scaled by  0.418589
 Step Taken.  Stepsize is  0.300000

                             Maximum     Tolerance    Cnvgd?
         Gradient           0.116385      0.000300      NO
         Displacement       0.189847      0.001200      NO
         Energy change     -0.042403      0.000001      NO


 New Cartesian Coordinates Obtained by Inverse Iteration

 Displacement from previous Coordinates is:  0.371222
 ----------------------------------------------------------------
             Standard Nuclear Orientation (Angstroms)
    I     Atom           X                Y                Z
 ----------------------------------------------------------------
    1      C       0.0321782980    -0.4568156717     0.0000000000
    2      P      -0.9703468962     0.7838074570     0.0000000000
    3      Br     -3.2392759133     0.0129629513     0.0000000000
    4      I       2.3669764409    -0.0079259643     0.0000000000
    5      F      -0.3375925887    -1.8135512914     0.0000000000
 ----------------------------------------------------------------
 Molecular Point Group                 Cs    NOp =  2
 Largest Abelian Subgroup              Cs    NOp =  2
 Nuclear Repulsion Energy =   721.2246181276 hartrees
 There are       59 alpha and       59 beta electrons
 Applying Cartesian multipole field
    Component          Value
    ---------          -----
     (2,0,0)        1.00000E-11
     (0,2,0)        2.00000E-11
     (0,0,2)       -3.00000E-11
 Nucleus-field energy     =     0.0000000271 hartrees
 Requested basis set is 6-311++G(d,p)
 There are 68 shells and 184 basis functions
 A cutoff of  1.0D-11 yielded   1676 shell pairs
 There are     13219 function pairs (     14785 Cartesian)
 Smallest overlap matrix eigenvalue = 6.54E-04
 Guess MOs from SCF MO coefficient file

 -----------------------------------------------------------------------
  General SCF calculation program by
  Eric Jon Sundstrom, Paul Horn, Yuezhi Mao, Dmitri Zuev, Alec White,
  David Stuck, Shaama M.S., Shane Yost, Joonho Lee, David Small,
  Daniel Levine, Susi Lehtola, Hugh Burton, Evgeny Epifanovsky
 -----------------------------------------------------------------------
 Exchange:     0.2000 Hartree-Fock + 0.0800 Slater + 0.7200 B88
 Correlation:  0.1900 VWN1RPA + 0.8100 LYP
 Using SG-1 standard quadrature grid
 using 4 threads for integral computing
 -------------------------------------------------------
 OpenMP Integral computing Module                
 Release: version 2.0, May 2017, Q-Chem Inc. Pleasanton 
 -------------------------------------------------------
 -------------------------------------------------------
 OpenMP BLAS3 based DFT computing Module                
 Release: version 1.0, May 2013, Q-Chem Inc. Pittsburgh 
 -------------------------------------------------------
 A restricted SCF calculation will be
 performed using DIIS
 SCF converges when DIIS error is below 1.0e-08
 ---------------------------------------
  Cycle       Energy         DIIS error
 ---------------------------------------
    1   -9972.9768904691      9.65e-04  
    2   -9972.9821108949      2.35e-04  
    3   -9972.9818729041      3.25e-04  
    4   -9972.9822903829      1.22e-04  
    5   -9972.9823517582      3.52e-05  
    6   -9972.9823576611      8.05e-06  
    7   -9972.9823579025      2.87e-06  
    8   -9972.9823579281      9.22e-07  
    9   -9972.9823579314      2.83e-07  
   10   -9972.9823579314      1.15e-07  
   11   -9972.9823579315      4.91e-08  
   12   -9972.9823579315      7.79e-09  Convergence criterion met
 ---------------------------------------
 SCF time:   CPU 31.21s  wall 12.00s 
 SCF   energy in the final basis set =    -9972.9823579315
 Total energy in the final basis set =    -9972.9823579315

 --------------------------------------------------------------
             Orbital Energies (a.u.) and Symmetries
 --------------------------------------------------------------

 Alpha MOs, Restricted
 -- Occupied --                  
******* -482.84 -176.34 -165.75 -165.74 -165.74  -77.12  -62.50
  1 A'    2 A'    3 A'    4 A'    5 A'    1 A"    6 A'    7 A'                 
-56.316 -56.313 -56.313 -35.838 -31.332 -31.325 -31.325 -24.739
  8 A'    2 A"    9 A'   10 A'   11 A'   12 A'    3 A"   13 A'                 
-22.983 -22.981 -22.981 -22.976 -22.976 -10.343  -8.704  -6.618
 14 A'   15 A'    4 A"   16 A'    5 A"   17 A'   18 A'   19 A'                 
 -6.535  -6.523  -6.522  -6.386  -4.800  -4.783  -4.783  -4.781
 20 A'    6 A"   21 A'   22 A'   23 A'   24 A'    7 A"   25 A'                 
 -4.776  -4.775  -2.646  -2.642  -2.642  -2.633  -2.633  -2.065
  8 A"   26 A'   27 A'    9 A"   28 A'   10 A"   29 A'   30 A'                 
 -2.060  -2.060  -2.045  -2.045  -1.253  -0.807  -0.765  -0.672
 31 A'   11 A"   32 A'   12 A"   33 A'   34 A'   35 A'   36 A'                 
 -0.603  -0.504  -0.497  -0.472  -0.375  -0.346  -0.344  -0.313
 37 A'   38 A'   13 A"   39 A'   40 A'   14 A"   41 A'   15 A"                 
 -0.306  -0.300  -0.281
 42 A'   43 A'   16 A"                                                         
 -- Virtual --                   
 -0.151  -0.095  -0.092  -0.008   0.025   0.030   0.042   0.047
 44 A'   17 A"   45 A'   46 A'   47 A'   48 A'   18 A"   49 A'                 
  0.063   0.075   0.077   0.082   0.089   0.109   0.119   0.133
 50 A'   51 A'   19 A"   52 A'   20 A"   53 A'   54 A'   55 A'                 
  0.164   0.187   0.198   0.207   0.252   0.264   0.269   0.278
 56 A'   57 A'   58 A'   21 A"   59 A'   60 A'   22 A"   23 A"                 
  0.280   0.331   0.349   0.375   0.385   0.386   0.400   0.415
 61 A'   62 A'   63 A'   24 A"   25 A"   64 A'   65 A'   66 A'                 
  0.427   0.441   0.453   0.497   0.502   0.545   0.564   0.566
 26 A"   67 A'   68 A'   27 A"   69 A'   28 A"   70 A'   29 A"                 
  0.569   0.583   0.611   0.641   0.665   0.686   0.712   0.716
 71 A'   72 A'   73 A'   74 A'   75 A'   30 A"   31 A"   76 A'                 
  0.830   0.893   1.012   1.024   1.183   1.250   1.301   1.303
 77 A'   78 A'   79 A'   80 A'   32 A"   81 A'   33 A"   82 A'                 
  1.355   1.394   1.406   1.477   1.545   1.575   1.618   1.683
 83 A'   34 A"   84 A'   35 A"   36 A"   85 A'   86 A'   87 A'                 
  1.737   1.881   1.937   1.992   2.009   2.083   2.621   2.744
 88 A'   89 A'   90 A'   37 A"   91 A'   92 A'   38 A"   93 A'                 
  3.058   3.740   3.744   3.888   3.902   3.932   3.941   3.957
 94 A'   39 A"   95 A'   40 A"   96 A'   41 A"   97 A'   42 A"                 
  3.992   4.001   4.001   4.032   4.036   4.144   4.172   4.318
 43 A"   44 A"   98 A'   99 A'  100 A'  101 A'  102 A'  103 A'                 
  4.601   5.959   5.985   6.010   6.259   6.301   6.431   6.576
104 A'   45 A"  105 A'  106 A'   46 A"  107 A'  108 A'  109 A'                 
  6.919   7.548   7.560   7.603  13.768  13.901  14.009  23.368
110 A'   47 A"  111 A'  112 A'   48 A"  113 A'  114 A'  115 A'                 
 27.770  28.302  28.323  28.333  28.502  28.507  28.512  28.544
116 A'   49 A"  117 A'  118 A'   50 A"  119 A'   51 A"  120 A'                 
 28.614  47.868  66.707 127.847 127.863 127.884 151.577 163.041
121 A'  122 A'  123 A'   52 A"  124 A'  125 A'  126 A'  127 A'                 
289.745 289.755 289.8111020.6491901.737
 53 A"  128 A'  129 A'  130 A'  131 A'                                         

 Beta MOs, Restricted
 -- Occupied --                  
******* -482.84 -176.34 -165.75 -165.74 -165.74  -77.12  -62.50
  1 A'    2 A'    3 A'    4 A'    5 A'    1 A"    6 A'    7 A'                 
-56.316 -56.313 -56.313 -35.838 -31.332 -31.325 -31.325 -24.739
  8 A'    2 A"    9 A'   10 A'   11 A'   12 A'    3 A"   13 A'                 
-22.983 -22.981 -22.981 -22.976 -22.976 -10.343  -8.704  -6.618
 14 A'   15 A'    4 A"   16 A'    5 A"   17 A'   18 A'   19 A'                 
 -6.535  -6.523  -6.522  -6.386  -4.800  -4.783  -4.783  -4.781
 20 A'    6 A"   21 A'   22 A'   23 A'   24 A'    7 A"   25 A'                 
 -4.776  -4.775  -2.646  -2.642  -2.642  -2.633  -2.633  -2.065
  8 A"   26 A'   27 A'    9 A"   28 A'   10 A"   29 A'   30 A'                 
 -2.060  -2.060  -2.045  -2.045  -1.253  -0.807  -0.765  -0.672
 31 A'   11 A"   32 A'   12 A"   33 A'   34 A'   35 A'   36 A'                 
 -0.603  -0.504  -0.497  -0.472  -0.375  -0.346  -0.344  -0.313
 37 A'   38 A'   13 A"   39 A'   40 A'   14 A"   41 A'   15 A"                 
 -0.306  -0.300  -0.281
 42 A'   43 A'   16 A"                                                         
 -- Virtual --                   
 -0.151  -0.095  -0.092  -0.008   0.025   0.030   0.042   0.047
 44 A'   17 A"   45 A'   46 A'   47 A'   48 A'   18 A"   49 A'                 
  0.063   0.075   0.077   0.082   0.089   0.109   0.119   0.133
 50 A'   51 A'   19 A"   52 A'   20 A"   53 A'   54 A'   55 A'                 
  0.164   0.187   0.198   0.207   0.252   0.264   0.269   0.278
 56 A'   57 A'   58 A'   21 A"   59 A'   60 A'   22 A"   23 A"                 
  0.280   0.331   0.349   0.375   0.385   0.386   0.400   0.415
 61 A'   62 A'   63 A'   24 A"   25 A"   64 A'   65 A'   66 A'                 
  0.427   0.441   0.453   0.497   0.502   0.545   0.564   0.566
 26 A"   67 A'   68 A'   27 A"   69 A'   28 A"   70 A'   29 A"                 
  0.569   0.583   0.611   0.641   0.665   0.686   0.712   0.716
 71 A'   72 A'   73 A'   74 A'   75 A'   30 A"   31 A"   76 A'                 
  0.830   0.893   1.012   1.024   1.183   1.250   1.301   1.303
 77 A'   78 A'   79 A'   80 A'   32 A"   81 A'   33 A"   82 A'                 
  1.355   1.394   1.406   1.477   1.545   1.575   1.618   1.683
 83 A'   34 A"   84 A'   35 A"   36 A"   85 A'   86 A'   87 A'                 
  1.737   1.881   1.937   1.992   2.009   2.083   2.621   2.744
 88 A'   89 A'   90 A'   37 A"   91 A'   92 A'   38 A"   93 A'                 
  3.058   3.740   3.744   3.888   3.902   3.932   3.941   3.957
 94 A'   39 A"   95 A'   40 A"   96 A'   41 A"   97 A'   42 A"                 
  3.992   4.001   4.001   4.032   4.036   4.144   4.172   4.318
 43 A"   44 A"   98 A'   99 A'  100 A'  101 A'  102 A'  103 A'                 
  4.601   5.959   5.985   6.010   6.259   6.301   6.431   6.576
104 A'   45 A"  105 A'  106 A'   46 A"  107 A'  108 A'  109 A'                 
  6.919   7.548   7.560   7.603  13.768  13.901  14.009  23.368
110 A'   47 A"  111 A'  112 A'   48 A"  113 A'  114 A'  115 A'                 
 27.770  28.302  28.323  28.333  28.502  28.507  28.512  28.544
116 A'   49 A"  117 A'  118 A'   50 A"  119 A'   51 A"  120 A'                 
 28.614  47.868  66.707 127.847 127.863 127.884 151.577 163.041
121 A'  122 A'  123 A'   52 A"  124 A'  125 A'  126 A'  127 A'                 
289.745 289.755 289.8111020.6491901.737
 53 A"  128 A'  129 A'  130 A'  131 A'                                         
 --------------------------------------------------------------

          Ground-State Mulliken Net Atomic Charges

     Atom                 Charge (a.u.)
  ----------------------------------------
      1 C                    -0.040168
      2 P                     0.145802
      3 Br                   -0.174228
      4 I                     0.116500
      5 F                    -0.047907
  ----------------------------------------
  Sum of atomic charges =     0.000000

 -----------------------------------------------------------------
                    Cartesian Multipole Moments
 -----------------------------------------------------------------
    Charge (ESU x 10^10)
                 0.0000
    Dipole Moment (Debye)
         X       1.8877      Y       1.0752      Z       0.0000
       Tot       2.1724
    Quadrupole Moments (Debye-Ang)
        XX     -68.4157     XY       0.0153     YY     -72.9557
        XZ       0.0000     YZ       0.0000     ZZ     -71.2510
    Octopole Moments (Debye-Ang^2)
       XXX      51.1050    XXY       2.2438    XYY       7.7348
       YYY       7.7475    XXZ       0.0000    XYZ      -0.0000
       YYZ      -0.0000    XZZ       6.4554    YZZ       1.5233
       ZZZ       0.0000
    Hexadecapole Moments (Debye-Ang^3)
      XXXX   -2133.5748   XXXY      48.9920   XXYY    -425.9752
      XYYY      23.5439   YYYY    -253.4354   XXXZ      -0.0000
      XXYZ      -0.0000   XYYZ       0.0000   YYYZ       0.0000
      XXZZ    -405.1628   XYZZ       7.9666   YYZZ     -56.4346
      XZZZ      -0.0000   YZZZ      -0.0000   ZZZZ     -94.6458
 -----------------------------------------------------------------
 Calculating analytic gradient of the SCF energy
 Gradient of SCF Energy
            1           2           3           4           5
    1  -0.0450558   0.0491595  -0.0243753   0.0445501  -0.0242785
    2   0.0950306  -0.0594243  -0.0011920   0.0099998  -0.0444142
    3  -0.0000000  -0.0000000  -0.0000000   0.0000000   0.0000000
 Max gradient component =       9.503E-02
 RMS gradient           =       3.852E-02
 Gradient time:  CPU 9.28 s  wall 3.18 s
 Geometry Optimization Parameters
   NAtoms,    NIC,     NZ,  NCons,   NDum,   NFix, NCnnct, MaxDiis
        5      20       5       0       0       0       0       0

 Cartesian Hessian Update
 Hessian Updated using BFGS Update


** GEOMETRY OPTIMIZATION IN DELOCALIZED INTERNAL COORDINATES **
   Searching for a Minimum

   Optimization Cycle:   3

                       Coordinates (Angstroms)
     ATOM                X               Y               Z
      1  C         0.0321782980   -0.4568156717    0.0000000000
      2  P        -0.9703468962    0.7838074570    0.0000000000
      3  Br       -3.2392759133    0.0129629513    0.0000000000
      4  I         2.3669764409   -0.0079259643    0.0000000000
      5  F        -0.3375925887   -1.8135512914    0.0000000000
   Point Group: cs    Number of degrees of freedom:     7


   Energy is  -9972.982357932

 Hessian Updated using BFGS Update

  7 Hessian modes will be used to form the next step
  Hessian Eigenvalues:
     0.038344    0.089557    0.189783    0.250000    0.250999    0.266808
     0.881963

 Minimum Search - Taking Simple RFO Step
 Searching for Lamda that Minimizes Along All modes
 Value Taken    Lamda =  -0.05762100
 Calculated Step too Large.  Step scaled by  0.444193
 Step Taken.  Stepsize is  0.300000

                             Maximum     Tolerance    Cnvgd?
         Gradient           0.076944      0.000300      NO
         Displacement       0.193283      0.001200      NO
         Energy change     -0.032175      0.000001      NO


 New Cartesian Coordinates Obtained by Inverse Iteration

 Displacement from previous Coordinates is:  0.353636
 ----------------------------------------------------------------
             Standard Nuclear Orientation (Angstroms)
    I     Atom           X                Y                Z
 ----------------------------------------------------------------
    1      C       0.0250706965    -0.4588680745     0.0000000000
    2      P      -0.9616214793     0.8303701737     0.0000000000
    3      Br     -3.1458854880    -0.0296761378     0.0000000000
    4      I       2.2401493168    -0.0592690346     0.0000000000
    5      F      -0.3057737052    -1.7640794459     0.0000000000
 ----------------------------------------------------------------
 Molecular Point Group                 Cs    NOp =  2
 Largest Abelian Subgroup              Cs    NOp =  2
 Nuclear Repulsion Energy =   746.4129580380 hartrees
 There are       59 alpha and       59 beta electrons
 Applying Cartesian multipole field
    Component          Value
    ---------          -----
     (2,0,0)        1.00000E-11
     (0,2,0)        2.00000E-11
     (0,0,2)       -3.00000E-11
 Nucleus-field energy     =     0.0000000252 hartrees
 Requested basis set is 6-311++G(d,p)
 There are 68 shells and 184 basis functions
 A cutoff of  1.0D-11 yielded   1696 shell pairs
 There are     13358 function pairs (     14941 Cartesian)
 Smallest overlap matrix eigenvalue = 6.42E-04
 Guess MOs from SCF MO coefficient file

 -----------------------------------------------------------------------
  General SCF calculation program by
  Eric Jon Sundstrom, Paul Horn, Yuezhi Mao, Dmitri Zuev, Alec White,
  David Stuck, Shaama M.S., Shane Yost, Joonho Lee, David Small,
  Daniel Levine, Susi Lehtola, Hugh Burton, Evgeny Epifanovsky
 -----------------------------------------------------------------------
 Exchange:     0.2000 Hartree-Fock + 0.0800 Slater + 0.7200 B88
 Correlation:  0.1900 VWN1RPA + 0.8100 LYP
 Using SG-1 standard quadrature grid
 using 4 threads for integral computing
 -------------------------------------------------------
 OpenMP Integral computing Module                
 Release: version 2.0, May 2017, Q-Chem Inc. Pleasanton 
 -------------------------------------------------------
 -------------------------------------------------------
 OpenMP BLAS3 based DFT computing Module                
 Release: version 1.0, May 2013, Q-Chem Inc. Pittsburgh 
 -------------------------------------------------------
 A restricted SCF calculation will be
 performed using DIIS
 SCF converges when DIIS error is below 1.0e-08
 ---------------------------------------
  Cycle       Energy         DIIS error
 ---------------------------------------
    1   -9972.9981747494      9.30e-04  
    2   -9973.0026152069      2.44e-04  
    3   -9973.0023770810      3.28e-04  
    4   -9973.0028287022      1.08e-04  
    5   -9973.0028805097      3.54e-05  
    6   -9973.0028863632      8.22e-06  
    7   -9973.0028865754      4.10e-06  
    8   -9973.0028866270      1.04e-06  
    9   -9973.0028866304      2.65e-07  
   10   -9973.0028866306      1.09e-07  
   11   -9973.0028866306      2.50e-08  
   12   -9973.0028866306      5.37e-09  Convergence criterion met
 ---------------------------------------
 SCF time:   CPU 31.93s  wall 12.00s 
 SCF   energy in the final basis set =    -9973.0028866306
 Total energy in the final basis set =    -9973.0028866306

 --------------------------------------------------------------
             Orbital Energies (a.u.) and Symmetries
 --------------------------------------------------------------

 Alpha MOs, Restricted
 -- Occupied --                  
******* -482.84 -176.34 -165.74 -165.74 -165.74  -77.12  -62.49
  1 A'    2 A'    3 A'    4 A'    5 A'    1 A"    6 A'    7 A'                 
-56.315 -56.311 -56.311 -35.834 -31.328 -31.321 -31.321 -24.748
  8 A'    2 A"    9 A'   10 A'   11 A'   12 A'    3 A"   13 A'                 
-22.978 -22.977 -22.976 -22.972 -22.972 -10.341  -8.702  -6.613
 14 A'   15 A'    4 A"   16 A'    5 A"   17 A'   18 A'   19 A'                 
 -6.533  -6.521  -6.521  -6.383  -4.796  -4.780  -4.779  -4.776
 20 A'    6 A"   21 A'   22 A'   23 A'   24 A'    7 A"   25 A'                 
 -4.771  -4.770  -2.644  -2.641  -2.640  -2.631  -2.631  -2.061
  8 A"   26 A'   27 A'    9 A"   28 A'   10 A"   29 A'   30 A'                 
 -2.057  -2.056  -2.043  -2.042  -1.282  -0.809  -0.765  -0.673
 31 A'   11 A"   32 A'   12 A"   33 A'   34 A'   35 A'   36 A'                 
 -0.620  -0.519  -0.516  -0.476  -0.375  -0.348  -0.345  -0.314
 37 A'   38 A'   13 A"   39 A'   40 A'   41 A'   14 A"   15 A"                 
 -0.304  -0.300  -0.272
 42 A'   43 A'   16 A"                                                         
 -- Virtual --                   
 -0.123  -0.093  -0.076  -0.006   0.026   0.032   0.042   0.050
 44 A'   17 A"   45 A'   46 A'   47 A'   48 A'   18 A"   49 A'                 
  0.062   0.076   0.077   0.083   0.086   0.113   0.119   0.133
 50 A'   51 A'   19 A"   52 A'   20 A"   53 A'   54 A'   55 A'                 
  0.173   0.190   0.207   0.207   0.254   0.263   0.271   0.278
 56 A'   57 A'   58 A'   21 A"   59 A'   60 A'   22 A"   61 A'                 
  0.280   0.331   0.345   0.375   0.386   0.389   0.411   0.424
 23 A"   62 A'   63 A'   24 A"   64 A'   25 A"   65 A'   66 A'                 
  0.427   0.443   0.463   0.491   0.491   0.534   0.567   0.580
 26 A"   67 A'   68 A'   27 A"   69 A'   28 A"   29 A"   70 A'                 
  0.592   0.598   0.613   0.644   0.686   0.702   0.730   0.738
 71 A'   72 A'   73 A'   74 A'   75 A'   30 A"   31 A"   76 A'                 
  0.826   0.909   0.989   1.039   1.192   1.278   1.310   1.314
 77 A'   78 A'   79 A'   80 A'   32 A"   81 A'   33 A"   82 A'                 
  1.357   1.384   1.398   1.467   1.545   1.589   1.639   1.696
 83 A'   34 A"   84 A'   35 A"   36 A"   85 A'   86 A'   87 A'                 
  1.772   1.876   1.909   1.993   2.014   2.092   2.615   2.756
 88 A'   89 A'   90 A'   37 A"   91 A'   92 A'   38 A"   93 A'                 
  3.087   3.728   3.733   3.922   3.939   3.941   3.948   3.972
 94 A'   39 A"   95 A'   40 A"   96 A'   41 A"   97 A'   42 A"                 
  3.994   4.004   4.005   4.048   4.056   4.188   4.192   4.341
 43 A"   44 A"   98 A'   99 A'  100 A'  101 A'  102 A'  103 A'                 
  4.638   5.965   5.993   6.014   6.249   6.298   6.483   6.582
104 A'   45 A"  105 A'  106 A'   46 A"  107 A'  108 A'  109 A'                 
  6.913   7.550   7.564   7.614  13.774  13.911  13.998  23.397
110 A'   47 A"  111 A'  112 A'   48 A"  113 A'  114 A'  115 A'                 
 27.795  28.309  28.330  28.340  28.506  28.512  28.521  28.557
116 A'   49 A"  117 A'  118 A'   50 A"  119 A'   51 A"  120 A'                 
 28.637  47.872  66.699 127.853 127.870 127.892 151.598 163.029
121 A'  122 A'  123 A'   52 A"  124 A'  125 A'  126 A'  127 A'                 
289.747 289.759 289.8221020.6541901.759
 53 A"  128 A'  129 A'  130 A'  131 A'                                         

 Beta MOs, Restricted
 -- Occupied --                  
******* -482.84 -176.34 -165.74 -165.74 -165.74  -77.12  -62.49
  1 A'    2 A'    3 A'    4 A'    5 A'    1 A"    6 A'    7 A'                 
-56.315 -56.311 -56.311 -35.834 -31.328 -31.321 -31.321 -24.748
  8 A'    2 A"    9 A'   10 A'   11 A'   12 A'    3 A"   13 A'                 
-22.978 -22.977 -22.976 -22.972 -22.972 -10.341  -8.702  -6.613
 14 A'   15 A'    4 A"   16 A'    5 A"   17 A'   18 A'   19 A'                 
 -6.533  -6.521  -6.521  -6.383  -4.796  -4.780  -4.779  -4.776
 20 A'    6 A"   21 A'   22 A'   23 A'   24 A'    7 A"   25 A'                 
 -4.771  -4.770  -2.644  -2.641  -2.640  -2.631  -2.631  -2.061
  8 A"   26 A'   27 A'    9 A"   28 A'   10 A"   29 A'   30 A'                 
 -2.057  -2.056  -2.043  -2.042  -1.282  -0.809  -0.765  -0.673
 31 A'   11 A"   32 A'   12 A"   33 A'   34 A'   35 A'   36 A'                 
 -0.620  -0.519  -0.516  -0.476  -0.375  -0.348  -0.345  -0.314
 37 A'   38 A'   13 A"   39 A'   40 A'   41 A'   14 A"   15 A"                 
 -0.304  -0.300  -0.272
 42 A'   43 A'   16 A"                                                         
 -- Virtual --                   
 -0.123  -0.093  -0.076  -0.006   0.026   0.032   0.042   0.050
 44 A'   17 A"   45 A'   46 A'   47 A'   48 A'   18 A"   49 A'                 
  0.062   0.076   0.077   0.083   0.086   0.113   0.119   0.133
 50 A'   51 A'   19 A"   52 A'   20 A"   53 A'   54 A'   55 A'                 
  0.173   0.190   0.207   0.207   0.254   0.263   0.271   0.278
 56 A'   57 A'   58 A'   21 A"   59 A'   60 A'   22 A"   61 A'                 
  0.280   0.331   0.345   0.375   0.386   0.389   0.411   0.424
 23 A"   62 A'   63 A'   24 A"   64 A'   25 A"   65 A'   66 A'                 
  0.427   0.443   0.463   0.491   0.491   0.534   0.567   0.580
 26 A"   67 A'   68 A'   27 A"   69 A'   28 A"   29 A"   70 A'                 
  0.592   0.598   0.613   0.644   0.686   0.702   0.730   0.738
 71 A'   72 A'   73 A'   74 A'   75 A'   30 A"   31 A"   76 A'                 
  0.826   0.909   0.989   1.039   1.192   1.278   1.310   1.314
 77 A'   78 A'   79 A'   80 A'   32 A"   81 A'   33 A"   82 A'                 
  1.357   1.384   1.398   1.467   1.545   1.589   1.639   1.696
 83 A'   34 A"   84 A'   35 A"   36 A"   85 A'   86 A'   87 A'                 
  1.772   1.876   1.909   1.993   2.014   2.092   2.615   2.756
 88 A'   89 A'   90 A'   37 A"   91 A'   92 A'   38 A"   93 A'                 
  3.087   3.728   3.733   3.922   3.939   3.941   3.948   3.972
 94 A'   39 A"   95 A'   40 A"   96 A'   41 A"   97 A'   42 A"                 
  3.994   4.004   4.005   4.048   4.056   4.188   4.192   4.341
 43 A"   44 A"   98 A'   99 A'  100 A'  101 A'  102 A'  103 A'                 
  4.638   5.965   5.993   6.014   6.249   6.298   6.483   6.582
104 A'   45 A"  105 A'  106 A'   46 A"  107 A'  108 A'  109 A'                 
  6.913   7.550   7.564   7.614  13.774  13.911  13.998  23.397
110 A'   47 A"  111 A'  112 A'   48 A"  113 A'  114 A'  115 A'                 
 27.795  28.309  28.330  28.340  28.506  28.512  28.521  28.557
116 A'   49 A"  117 A'  118 A'   50 A"  119 A'   51 A"  120 A'                 
 28.637  47.872  66.699 127.853 127.870 127.892 151.598 163.029
121 A'  122 A'  123 A'   52 A"  124 A'  125 A'  126 A'  127 A'                 
289.747 289.759 289.8221020.6541901.759
 53 A"  128 A'  129 A'  130 A'  131 A'                                         
 --------------------------------------------------------------

          Ground-State Mulliken Net Atomic Charges

     Atom                 Charge (a.u.)
  ----------------------------------------
      1 C                    -0.092148
      2 P                     0.147174
      3 Br                   -0.179297
      4 I                     0.117330
      5 F                     0.006940
  ----------------------------------------
  Sum of atomic charges =    -0.000000

 -----------------------------------------------------------------
                    Cartesian Multipole Moments
 -----------------------------------------------------------------
    Charge (ESU x 10^10)
                -0.0000
    Dipole Moment (Debye)
         X       1.7517      Y       0.8110      Z      -0.0000
       Tot       1.9303
    Quadrupole Moments (Debye-Ang)
        XX     -69.1452     XY      -0.0250     YY     -72.1872
        XZ       0.0000     YZ       0.0000     ZZ     -71.1677
    Octopole Moments (Debye-Ang^2)
       XXX      52.5585    XXY       2.5459    XYY       8.7278
       YYY      10.7523    XXZ      -0.0000    XYZ       0.0000
       YYZ      -0.0000    XZZ       8.2633    YZZ       2.6828
       ZZZ      -0.0000
    Hexadecapole Moments (Debye-Ang^3)
      XXXX   -1993.3391   XXXY      52.3741   XXYY    -396.1632
      XYYY      28.0746   YYYY    -251.2356   XXXZ       0.0000
      XXYZ       0.0000   XYYZ       0.0000   YYYZ       0.0000
      XXZZ    -376.5845   XYZZ       9.5974   YYZZ     -56.2948
      XZZZ       0.0000   YZZZ       0.0000   ZZZZ     -94.6143
 -----------------------------------------------------------------
 Calculating analytic gradient of the SCF energy
 Gradient of SCF Energy
            1           2           3           4           5
    1  -0.0332378   0.0326445  -0.0156601   0.0266925  -0.0104391
    2   0.0489371  -0.0364748  -0.0020330   0.0056236  -0.0160528
    3  -0.0000000   0.0000000   0.0000000  -0.0000000  -0.0000000
 Max gradient component =       4.894E-02
 RMS gradient           =       2.199E-02
 Gradient time:  CPU 9.43 s  wall 3.42 s
 Geometry Optimization Parameters
   NAtoms,    NIC,     NZ,  NCons,   NDum,   NFix, NCnnct, MaxDiis
        5      20       5       0       0       0       0       0

 Cartesian Hessian Update
 Hessian Updated using BFGS Update


** GEOMETRY OPTIMIZATION IN DELOCALIZED INTERNAL COORDINATES **
   Searching for a Minimum

   Optimization Cycle:   4

                       Coordinates (Angstroms)
     ATOM                X               Y               Z
      1  C         0.0250706965   -0.4588680745    0.0000000000
      2  P        -0.9616214793    0.8303701737    0.0000000000
      3  Br       -3.1458854880   -0.0296761378    0.0000000000
      4  I         2.2401493168   -0.0592690346    0.0000000000
      5  F        -0.3057737052   -1.7640794459    0.0000000000
   Point Group: cs    Number of degrees of freedom:     7


   Energy is  -9973.002886631

 Hessian Updated using BFGS Update

  7 Hessian modes will be used to form the next step
  Hessian Eigenvalues:
     0.060585    0.092312    0.215207    0.250019    0.251488    0.283752
     0.831675

 Minimum Search - Taking Simple RFO Step
 Searching for Lamda that Minimizes Along All modes
 Value Taken    Lamda =  -0.01695331
 Calculated Step too Large.  Step scaled by  0.811237
 Step Taken.  Stepsize is  0.300000

                             Maximum     Tolerance    Cnvgd?
         Gradient           0.040696      0.000300      NO
         Displacement       0.196363      0.001200      NO
         Energy change     -0.020529      0.000001      NO


 New Cartesian Coordinates Obtained by Inverse Iteration

 Displacement from previous Coordinates is:  0.351582
 ----------------------------------------------------------------
             Standard Nuclear Orientation (Angstroms)
    I     Atom           X                Y                Z
 ----------------------------------------------------------------
    1      C       0.0222526544    -0.4562892664     0.0000000000
    2      P      -0.9575929171     0.8772593534     0.0000000000
    3      Br     -3.0389069351    -0.0652932711     0.0000000000
    4      I       2.1099497584    -0.0989013679     0.0000000000
    5      F      -0.2837632197    -1.7382979673     0.0000000000
 ----------------------------------------------------------------
 Molecular Point Group                 Cs    NOp =  2
 Largest Abelian Subgroup              Cs    NOp =  2
 Nuclear Repulsion Energy =   774.0108617525 hartrees
 There are       59 alpha and       59 beta electrons
 Applying Cartesian multipole field
    Component          Value
    ---------          -----
     (2,0,0)        1.00000E-11
     (0,2,0)        2.00000E-11
     (0,0,2)       -3.00000E-11
 Nucleus-field energy     =     0.0000000234 hartrees
 Requested basis set is 6-311++G(d,p)
 There are 68 shells and 184 basis functions
 A cutoff of  1.0D-11 yielded   1730 shell pairs
 There are     13650 function pairs (     15289 Cartesian)
 Smallest overlap matrix eigenvalue = 6.34E-04
 Guess MOs from SCF MO coefficient file

 -----------------------------------------------------------------------
  General SCF calculation program by
  Eric Jon Sundstrom, Paul Horn, Yuezhi Mao, Dmitri Zuev, Alec White,
  David Stuck, Shaama M.S., Shane Yost, Joonho Lee, David Small,
  Daniel Levine, Susi Lehtola, Hugh Burton, Evgeny Epifanovsky
 -----------------------------------------------------------------------
 Exchange:     0.2000 Hartree-Fock + 0.0800 Slater + 0.7200 B88
 Correlation:  0.1900 VWN1RPA + 0.8100 LYP
 Using SG-1 standard quadrature grid
 using 4 threads for integral computing
 -------------------------------------------------------
 OpenMP Integral computing Module                
 Release: version 2.0, May 2017, Q-Chem Inc. Pleasanton 
 -------------------------------------------------------
 -------------------------------------------------------
 OpenMP BLAS3 based DFT computing Module                
 Release: version 1.0, May 2013, Q-Chem Inc. Pittsburgh 
 -------------------------------------------------------
 A restricted SCF calculation will be
 performed using DIIS
 SCF converges when DIIS error is below 1.0e-08
 ---------------------------------------
  Cycle       Energy         DIIS error
 ---------------------------------------
    1   -9973.0054321571      8.52e-04  
    2   -9973.0092631153      3.04e-04  
    3   -9973.0089550205      4.03e-04  
    4   -9973.0096395749      1.04e-04  
    5   -9973.0096876088      4.16e-05  
    6   -9973.0096951821      9.31e-06  
    7   -9973.0096954442      3.94e-06  
    8   -9973.0096954895      9.01e-07  
    9   -9973.0096954919      2.59e-07  
   10   -9973.0096954922      9.76e-08  
   11   -9973.0096954922      1.90e-08  
   12   -9973.0096954922      3.59e-09  Convergence criterion met
 ---------------------------------------
 SCF time:   CPU 32.97s  wall 13.00s 
 SCF   energy in the final basis set =    -9973.0096954922
 Total energy in the final basis set =    -9973.0096954922

 --------------------------------------------------------------
             Orbital Energies (a.u.) and Symmetries
 --------------------------------------------------------------

 Alpha MOs, Restricted
 -- Occupied --                  
******* -482.84 -176.34 -165.74 -165.74 -165.74  -77.11  -62.49
  1 A'    2 A'    3 A'    4 A'    5 A'    1 A"    6 A'    7 A'                 
-56.313 -56.310 -56.310 -35.832 -31.325 -31.319 -31.319 -24.750
  8 A'    2 A"    9 A'   10 A'   11 A'   12 A'    3 A"   13 A'                 
-22.975 -22.974 -22.974 -22.970 -22.970 -10.336  -8.702  -6.608
 14 A'   15 A'    4 A"   16 A'    5 A"   17 A'   18 A'   19 A'                 
 -6.532  -6.521  -6.520  -6.381  -4.794  -4.779  -4.778  -4.771
 20 A'    6 A"   21 A'   22 A'   23 A'   24 A'    7 A"   25 A'                 
 -4.766  -4.765  -2.643  -2.640  -2.640  -2.631  -2.631  -2.059
  8 A"   26 A'   27 A'    9 A"   28 A'   10 A"   29 A'   30 A'                 
 -2.055  -2.054  -2.042  -2.042  -1.295  -0.814  -0.770  -0.674
 31 A'   11 A"   32 A'   12 A"   33 A'   34 A'   35 A'   36 A'                 
 -0.626  -0.524  -0.524  -0.479  -0.377  -0.353  -0.348  -0.317
 37 A'   13 A"   38 A'   39 A'   40 A'   41 A'   14 A"   15 A"                 
 -0.303  -0.300  -0.262
 42 A'   43 A'   16 A"                                                         
 -- Virtual --                   
 -0.093  -0.092  -0.062  -0.006   0.027   0.032   0.043   0.051
 44 A'   17 A"   45 A'   46 A'   47 A'   48 A'   18 A"   49 A'                 
  0.062   0.076   0.078   0.085   0.085   0.112   0.119   0.133
 50 A'   51 A'   19 A"   52 A'   20 A"   53 A'   54 A'   55 A'                 
  0.177   0.194   0.208   0.222   0.257   0.263   0.272   0.278
 56 A'   57 A'   21 A"   58 A'   59 A'   60 A'   22 A"   61 A'                 
  0.283   0.329   0.343   0.377   0.387   0.394   0.418   0.429
 23 A"   62 A'   63 A'   24 A"   64 A'   25 A"   65 A'   26 A"                 
  0.436   0.440   0.470   0.483   0.490   0.521   0.570   0.587
 66 A'   67 A'   68 A'   27 A"   69 A'   28 A"   29 A"   70 A'                 
  0.600   0.616   0.629   0.660   0.706   0.717   0.751   0.769
 71 A'   72 A'   73 A'   74 A'   75 A'   30 A"   31 A"   76 A'                 
  0.818   0.924   0.966   1.060   1.204   1.286   1.313   1.326
 77 A'   78 A'   79 A'   80 A'   32 A"   81 A'   33 A"   82 A'                 
  1.380   1.382   1.392   1.458   1.549   1.603   1.660   1.705
 83 A'   34 A"   84 A'   35 A"   36 A"   85 A'   86 A'   87 A'                 
  1.767   1.878   1.901   1.994   2.021   2.104   2.611   2.769
 88 A'   89 A'   90 A'   37 A"   91 A'   92 A'   38 A"   93 A'                 
  3.096   3.725   3.729   3.929   3.953   3.960   3.961   3.984
 94 A'   39 A"   95 A'   40 A"   96 A'   41 A"   97 A'   42 A"                 
  3.997   4.009   4.009   4.062   4.075   4.205   4.218   4.382
 43 A"   98 A'   44 A"   99 A'  100 A'  101 A'  102 A'  103 A'                 
  4.645   5.970   5.997   6.021   6.246   6.299   6.520   6.592
104 A'   45 A"  105 A'  106 A'   46 A"  107 A'  108 A'  109 A'                 
  6.904   7.551   7.568   7.626  13.781  13.918  13.987  23.418
110 A'   47 A"  111 A'  112 A'   48 A"  113 A'  114 A'  115 A'                 
 27.827  28.314  28.335  28.352  28.509  28.516  28.530  28.568
116 A'   49 A"  117 A'  118 A'   50 A"  119 A'   51 A"  120 A'                 
 28.653  47.879  66.701 127.858 127.875 127.901 151.625 163.017
121 A'  122 A'  123 A'   52 A"  124 A'  125 A'  126 A'  127 A'                 
289.749 289.765 289.8341020.6621901.787
 53 A"  128 A'  129 A'  130 A'  131 A'                                         

 Beta MOs, Restricted
 -- Occupied --                  
******* -482.84 -176.34 -165.74 -165.74 -165.74  -77.11  -62.49
  1 A'    2 A'    3 A'    4 A'    5 A'    1 A"    6 A'    7 A'                 
-56.313 -56.310 -56.310 -35.832 -31.325 -31.319 -31.319 -24.750
  8 A'    2 A"    9 A'   10 A'   11 A'   12 A'    3 A"   13 A'                 
-22.975 -22.974 -22.974 -22.970 -22.970 -10.336  -8.702  -6.608
 14 A'   15 A'    4 A"   16 A'    5 A"   17 A'   18 A'   19 A'                 
 -6.532  -6.521  -6.520  -6.381  -4.794  -4.779  -4.778  -4.771
 20 A'    6 A"   21 A'   22 A'   23 A'   24 A'    7 A"   25 A'                 
 -4.766  -4.765  -2.643  -2.640  -2.640  -2.631  -2.631  -2.059
  8 A"   26 A'   27 A'    9 A"   28 A'   10 A"   29 A'   30 A'                 
 -2.055  -2.054  -2.042  -2.042  -1.295  -0.814  -0.770  -0.674
 31 A'   11 A"   32 A'   12 A"   33 A'   34 A'   35 A'   36 A'                 
 -0.626  -0.524  -0.524  -0.479  -0.377  -0.353  -0.348  -0.317
 37 A'   13 A"   38 A'   39 A'   40 A'   41 A'   14 A"   15 A"                 
 -0.303  -0.300  -0.262
 42 A'   43 A'   16 A"                                                         
 -- Virtual --                   
 -0.093  -0.092  -0.062  -0.006   0.027   0.032   0.043   0.051
 44 A'   17 A"   45 A'   46 A'   47 A'   48 A'   18 A"   49 A'                 
  0.062   0.076   0.078   0.085   0.085   0.112   0.119   0.133
 50 A'   51 A'   19 A"   52 A'   20 A"   53 A'   54 A'   55 A'                 
  0.177   0.194   0.208   0.222   0.257   0.263   0.272   0.278
 56 A'   57 A'   21 A"   58 A'   59 A'   60 A'   22 A"   61 A'                 
  0.283   0.329   0.343   0.377   0.387   0.394   0.418   0.429
 23 A"   62 A'   63 A'   24 A"   64 A'   25 A"   65 A'   26 A"                 
  0.436   0.440   0.470   0.483   0.490   0.521   0.570   0.587
 66 A'   67 A'   68 A'   27 A"   69 A'   28 A"   29 A"   70 A'                 
  0.600   0.616   0.629   0.660   0.706   0.717   0.751   0.769
 71 A'   72 A'   73 A'   74 A'   75 A'   30 A"   31 A"   76 A'                 
  0.818   0.924   0.966   1.060   1.204   1.286   1.313   1.326
 77 A'   78 A'   79 A'   80 A'   32 A"   81 A'   33 A"   82 A'                 
  1.380   1.382   1.392   1.458   1.549   1.603   1.660   1.705
 83 A'   34 A"   84 A'   35 A"   36 A"   85 A'   86 A'   87 A'                 
  1.767   1.878   1.901   1.994   2.021   2.104   2.611   2.769
 88 A'   89 A'   90 A'   37 A"   91 A'   92 A'   38 A"   93 A'                 
  3.096   3.725   3.729   3.929   3.953   3.960   3.961   3.984
 94 A'   39 A"   95 A'   40 A"   96 A'   41 A"   97 A'   42 A"                 
  3.997   4.009   4.009   4.062   4.075   4.205   4.218   4.382
 43 A"   98 A'   44 A"   99 A'  100 A'  101 A'  102 A'  103 A'                 
  4.645   5.970   5.997   6.021   6.246   6.299   6.520   6.592
104 A'   45 A"  105 A'  106 A'   46 A"  107 A'  108 A'  109 A'                 
  6.904   7.551   7.568   7.626  13.781  13.918  13.987  23.418
110 A'   47 A"  111 A'  112 A'   48 A"  113 A'  114 A'  115 A'                 
 27.827  28.314  28.335  28.352  28.509  28.516  28.530  28.568
116 A'   49 A"  117 A'  118 A'   50 A"  119 A'   51 A"  120 A'                 
 28.653  47.879  66.701 127.858 127.875 127.901 151.625 163.017
121 A'  122 A'  123 A'   52 A"  124 A'  125 A'  126 A'  127 A'                 
289.749 289.765 289.8341020.6621901.787
 53 A"  128 A'  129 A'  130 A'  131 A'                                         
 --------------------------------------------------------------

          Ground-State Mulliken Net Atomic Charges

     Atom                 Charge (a.u.)
  ----------------------------------------
      1 C                    -0.147816
      2 P                     0.151879
      3 Br                   -0.177255
      4 I                     0.133832
      5 F                     0.039360
  ----------------------------------------
  Sum of atomic charges =    -0.000000

 -----------------------------------------------------------------
                    Cartesian Multipole Moments
 -----------------------------------------------------------------
    Charge (ESU x 10^10)
                -0.0000
    Dipole Moment (Debye)
         X       1.6663      Y       0.6943      Z       0.0000
       Tot       1.8051
    Quadrupole Moments (Debye-Ang)
        XX     -69.3375     XY      -0.0645     YY     -71.6816
        XZ       0.0000     YZ       0.0000     ZZ     -70.9911
    Octopole Moments (Debye-Ang^2)
       XXX      53.9872    XXY       2.8662    XYY       9.7704
       YYY      13.3448    XXZ      -0.0000    XYZ      -0.0000
       YYZ      -0.0000    XZZ      10.0475    YZZ       3.5314
       ZZZ       0.0000
    Hexadecapole Moments (Debye-Ang^3)
      XXXX   -1843.1955   XXXY      54.4226   XXYY    -365.7585
      XYYY      30.7093   YYYY    -254.3045   XXXZ       0.0000
      XXYZ      -0.0000   XYYZ       0.0000   YYYZ       0.0000
      XXZZ    -346.8055   XYZZ      10.6082   YYZZ     -56.8764
      XZZZ       0.0000   YZZZ      -0.0000   ZZZZ     -94.1861
 -----------------------------------------------------------------
 Calculating analytic gradient of the SCF energy
 Gradient of SCF Energy
            1           2           3           4           5
    1  -0.0115801   0.0164897  -0.0023622  -0.0057106   0.0031632
    2   0.0111734  -0.0145233  -0.0009578  -0.0006264   0.0049341
    3   0.0000000   0.0000000  -0.0000000  -0.0000000  -0.0000000
 Max gradient component =       1.649E-02
 RMS gradient           =       7.374E-03
 Gradient time:  CPU 9.85 s  wall 3.52 s
 Geometry Optimization Parameters
   NAtoms,    NIC,     NZ,  NCons,   NDum,   NFix, NCnnct, MaxDiis
        5      20       5       0       0       0       0       0

 Cartesian Hessian Update
 Hessian Updated using BFGS Update


** GEOMETRY OPTIMIZATION IN DELOCALIZED INTERNAL COORDINATES **
   Searching for a Minimum

   Optimization Cycle:   5

                       Coordinates (Angstroms)
     ATOM                X               Y               Z
      1  C         0.0222526544   -0.4562892664    0.0000000000
      2  P        -0.9575929171    0.8772593534    0.0000000000
      3  Br       -3.0389069351   -0.0652932711    0.0000000000
      4  I         2.1099497584   -0.0989013679    0.0000000000
      5  F        -0.2837632197   -1.7382979673    0.0000000000
   Point Group: cs    Number of degrees of freedom:     7


   Energy is  -9973.009695492

 Hessian Updated using BFGS Update

  7 Hessian modes will be used to form the next step
  Hessian Eigenvalues:
     0.075160    0.102776    0.228810    0.250037    0.258806    0.296121
     0.773111

 Minimum Search - Taking Simple RFO Step
 Searching for Lamda that Minimizes Along All modes
 Value Taken    Lamda =  -0.00116821
 Step Taken.  Stepsize is  0.084927

                             Maximum     Tolerance    Cnvgd?
         Gradient           0.016394      0.000300      NO
         Displacement       0.062011      0.001200      NO
         Energy change     -0.006809      0.000001      NO


 New Cartesian Coordinates Obtained by Inverse Iteration

 Displacement from previous Coordinates is:  0.086355
 ----------------------------------------------------------------
             Standard Nuclear Orientation (Angstroms)
    I     Atom           X                Y                Z
 ----------------------------------------------------------------
    1      C       0.0141398235    -0.4546497803     0.0000000000
    2      P      -0.9787685046     0.8904156430     0.0000000000
    3      Br     -3.0181506885    -0.0771675460     0.0000000000
    4      I       2.1331727260    -0.1061504397     0.0000000000
    5      F      -0.2984540157    -1.7339703963     0.0000000000
 ----------------------------------------------------------------
 Molecular Point Group                 Cs    NOp =  2
 Largest Abelian Subgroup              Cs    NOp =  2
 Nuclear Repulsion Energy =   772.2450629188 hartrees
 There are       59 alpha and       59 beta electrons
 Applying Cartesian multipole field
    Component          Value
    ---------          -----
     (2,0,0)        1.00000E-11
     (0,2,0)        2.00000E-11
     (0,0,2)       -3.00000E-11
 Nucleus-field energy     =     0.0000000235 hartrees
 Requested basis set is 6-311++G(d,p)
 There are 68 shells and 184 basis functions
 A cutoff of  1.0D-11 yielded   1732 shell pairs
 There are     13649 function pairs (     15284 Cartesian)
 Smallest overlap matrix eigenvalue = 6.43E-04
 Guess MOs from SCF MO coefficient file

 -----------------------------------------------------------------------
  General SCF calculation program by
  Eric Jon Sundstrom, Paul Horn, Yuezhi Mao, Dmitri Zuev, Alec White,
  David Stuck, Shaama M.S., Shane Yost, Joonho Lee, David Small,
  Daniel Levine, Susi Lehtola, Hugh Burton, Evgeny Epifanovsky
 -----------------------------------------------------------------------
 Exchange:     0.2000 Hartree-Fock + 0.0800 Slater + 0.7200 B88
 Correlation:  0.1900 VWN1RPA + 0.8100 LYP
 Using SG-1 standard quadrature grid
 using 4 threads for integral computing
 -------------------------------------------------------
 OpenMP Integral computing Module                
 Release: version 2.0, May 2017, Q-Chem Inc. Pleasanton 
 -------------------------------------------------------
 -------------------------------------------------------
 OpenMP BLAS3 based DFT computing Module                
 Release: version 1.0, May 2013, Q-Chem Inc. Pittsburgh 
 -------------------------------------------------------
 A restricted SCF calculation will be
 performed using DIIS
 SCF converges when DIIS error is below 1.0e-08
 ---------------------------------------
  Cycle       Energy         DIIS error
 ---------------------------------------
    1   -9973.0098054946      2.77e-04  
    2   -9973.0098319292      3.10e-04  
    3   -9973.0101008783      1.91e-04  
    4   -9973.0102681402      4.37e-05  
    5   -9973.0102750229      1.11e-05  
    6   -9973.0102753690      2.14e-06  
    7   -9973.0102753850      9.26e-07  
    8   -9973.0102753867      1.97e-07  
    9   -9973.0102753868      7.57e-08  
   10   -9973.0102753868      1.36e-08  
   11   -9973.0102753869      7.70e-09  Convergence criterion met
 ---------------------------------------
 SCF time:   CPU 30.29s  wall 11.00s 
 SCF   energy in the final basis set =    -9973.0102753869
 Total energy in the final basis set =    -9973.0102753869

 --------------------------------------------------------------
             Orbital Energies (a.u.) and Symmetries
 --------------------------------------------------------------

 Alpha MOs, Restricted
 -- Occupied --                  
******* -482.84 -176.33 -165.74 -165.74 -165.74  -77.11  -62.50
  1 A'    2 A'    3 A'    4 A'    5 A'    1 A"    6 A'    7 A'                 
-56.316 -56.312 -56.312 -35.830 -31.323 -31.317 -31.317 -24.751
  8 A'    2 A"    9 A'   10 A'   11 A'   12 A'    3 A"   13 A'                 
-22.974 -22.972 -22.972 -22.968 -22.968 -10.338  -8.704  -6.608
 14 A'   15 A'    4 A"   16 A'    5 A"   17 A'   18 A'   19 A'                 
 -6.534  -6.523  -6.523  -6.379  -4.792  -4.777  -4.776  -4.771
 20 A'    6 A"   21 A'   22 A'   23 A'   24 A'    7 A"   25 A'                 
 -4.766  -4.765  -2.645  -2.642  -2.642  -2.633  -2.633  -2.057
  8 A"   26 A'   27 A'    9 A"   28 A'   10 A"   29 A'   30 A'                 
 -2.053  -2.052  -2.040  -2.039  -1.296  -0.816  -0.766  -0.671
 31 A'   11 A"   32 A'   12 A"   33 A'   34 A'   35 A'   36 A'                 
 -0.626  -0.525  -0.524  -0.480  -0.375  -0.355  -0.347  -0.316
 37 A'   13 A"   38 A'   39 A'   40 A'   41 A'   14 A"   15 A"                 
 -0.303  -0.300  -0.261
 42 A'   43 A'   16 A"                                                         
 -- Virtual --                   
 -0.093  -0.093  -0.063  -0.005   0.026   0.032   0.042   0.051
 17 A"   44 A'   45 A'   46 A'   47 A'   48 A'   18 A"   49 A'                 
  0.061   0.076   0.078   0.085   0.085   0.112   0.119   0.134
 50 A'   51 A'   19 A"   52 A'   20 A"   53 A'   54 A'   55 A'                 
  0.176   0.194   0.210   0.219   0.256   0.262   0.272   0.278
 56 A'   57 A'   21 A"   58 A'   59 A'   60 A'   22 A"   61 A'                 
  0.283   0.325   0.342   0.378   0.385   0.394   0.418   0.428
 23 A"   62 A'   63 A'   24 A"   64 A'   25 A"   65 A'   26 A"                 
  0.434   0.440   0.467   0.476   0.489   0.518   0.569   0.586
 66 A'   67 A'   68 A'   27 A"   69 A'   28 A"   29 A"   70 A'                 
  0.600   0.618   0.624   0.655   0.709   0.718   0.758   0.774
 71 A'   72 A'   73 A'   74 A'   75 A'   30 A"   31 A"   76 A'                 
  0.823   0.922   0.952   1.068   1.203   1.284   1.311   1.325
 77 A'   78 A'   79 A'   80 A'   32 A"   81 A'   33 A"   82 A'                 
  1.377   1.380   1.393   1.453   1.550   1.601   1.662   1.709
 83 A'   34 A"   84 A'   35 A"   36 A"   85 A'   86 A'   87 A'                 
  1.770   1.869   1.898   1.992   2.021   2.105   2.611   2.768
 88 A'   89 A'   90 A'   37 A"   91 A'   92 A'   38 A"   93 A'                 
  3.082   3.724   3.729   3.931   3.954   3.960   3.960   3.983
 94 A'   39 A"   95 A'   40 A"   96 A'   41 A"   97 A'   42 A"                 
  3.995   4.008   4.009   4.065   4.073   4.208   4.222   4.375
 43 A"   98 A'   44 A"   99 A'  100 A'  101 A'  102 A'  103 A'                 
  4.643   5.971   5.997   6.021   6.245   6.298   6.513   6.593
104 A'   45 A"  105 A'  106 A'   46 A"  107 A'  108 A'  109 A'                 
  6.894   7.549   7.567   7.628  13.781  13.917  13.975  23.414
110 A'   47 A"  111 A'  112 A'   48 A"  113 A'  114 A'  115 A'                 
 27.823  28.315  28.335  28.351  28.511  28.518  28.530  28.568
116 A'   49 A"  117 A'  118 A'   50 A"  119 A'   51 A"  120 A'                 
 28.653  47.878  66.699 127.859 127.876 127.901 151.622 163.004
121 A'  122 A'  123 A'   52 A"  124 A'  125 A'  126 A'  127 A'                 
289.748 289.764 289.8371020.6631901.783
 53 A"  128 A'  129 A'  130 A'  131 A'                                         

 Beta MOs, Restricted
 -- Occupied --                  
******* -482.84 -176.33 -165.74 -165.74 -165.74  -77.11  -62.50
  1 A'    2 A'    3 A'    4 A'    5 A'    1 A"    6 A'    7 A'                 
-56.316 -56.312 -56.312 -35.830 -31.323 -31.317 -31.317 -24.751
  8 A'    2 A"    9 A'   10 A'   11 A'   12 A'    3 A"   13 A'                 
-22.974 -22.972 -22.972 -22.968 -22.968 -10.338  -8.704  -6.608
 14 A'   15 A'    4 A"   16 A'    5 A"   17 A'   18 A'   19 A'                 
 -6.534  -6.523  -6.523  -6.379  -4.792  -4.777  -4.776  -4.771
 20 A'    6 A"   21 A'   22 A'   23 A'   24 A'    7 A"   25 A'                 
 -4.766  -4.765  -2.645  -2.642  -2.642  -2.633  -2.633  -2.057
  8 A"   26 A'   27 A'    9 A"   28 A'   10 A"   29 A'   30 A'                 
 -2.053  -2.052  -2.040  -2.039  -1.296  -0.816  -0.766  -0.671
 31 A'   11 A"   32 A'   12 A"   33 A'   34 A'   35 A'   36 A'                 
 -0.626  -0.525  -0.524  -0.480  -0.375  -0.355  -0.347  -0.316
 37 A'   13 A"   38 A'   39 A'   40 A'   41 A'   14 A"   15 A"                 
 -0.303  -0.300  -0.261
 42 A'   43 A'   16 A"                                                         
 -- Virtual --                   
 -0.093  -0.093  -0.063  -0.005   0.026   0.032   0.042   0.051
 17 A"   44 A'   45 A'   46 A'   47 A'   48 A'   18 A"   49 A'                 
  0.061   0.076   0.078   0.085   0.085   0.112   0.119   0.134
 50 A'   51 A'   19 A"   52 A'   20 A"   53 A'   54 A'   55 A'                 
  0.176   0.194   0.210   0.219   0.256   0.262   0.272   0.278
 56 A'   57 A'   21 A"   58 A'   59 A'   60 A'   22 A"   61 A'                 
  0.283   0.325   0.342   0.378   0.385   0.394   0.418   0.428
 23 A"   62 A'   63 A'   24 A"   64 A'   25 A"   65 A'   26 A"                 
  0.434   0.440   0.467   0.476   0.489   0.518   0.569   0.586
 66 A'   67 A'   68 A'   27 A"   69 A'   28 A"   29 A"   70 A'                 
  0.600   0.618   0.624   0.655   0.709   0.718   0.758   0.774
 71 A'   72 A'   73 A'   74 A'   75 A'   30 A"   31 A"   76 A'                 
  0.823   0.922   0.952   1.068   1.203   1.284   1.311   1.325
 77 A'   78 A'   79 A'   80 A'   32 A"   81 A'   33 A"   82 A'                 
  1.377   1.380   1.393   1.453   1.550   1.601   1.662   1.709
 83 A'   34 A"   84 A'   35 A"   36 A"   85 A'   86 A'   87 A'                 
  1.770   1.869   1.898   1.992   2.021   2.105   2.611   2.768
 88 A'   89 A'   90 A'   37 A"   91 A'   92 A'   38 A"   93 A'                 
  3.082   3.724   3.729   3.931   3.954   3.960   3.960   3.983
 94 A'   39 A"   95 A'   40 A"   96 A'   41 A"   97 A'   42 A"                 
  3.995   4.008   4.009   4.065   4.073   4.208   4.222   4.375
 43 A"   98 A'   44 A"   99 A'  100 A'  101 A'  102 A'  103 A'                 
  4.643   5.971   5.997   6.021   6.245   6.298   6.513   6.593
104 A'   45 A"  105 A'  106 A'   46 A"  107 A'  108 A'  109 A'                 
  6.894   7.549   7.567   7.628  13.781  13.917  13.975  23.414
110 A'   47 A"  111 A'  112 A'   48 A"  113 A'  114 A'  115 A'                 
 27.823  28.315  28.335  28.351  28.511  28.518  28.530  28.568
116 A'   49 A"  117 A'  118 A'   50 A"  119 A'   51 A"  120 A'                 
 28.653  47.878  66.699 127.859 127.876 127.901 151.622 163.004
121 A'  122 A'  123 A'   52 A"  124 A'  125 A'  126 A'  127 A'                 
289.748 289.764 289.8371020.6631901.783
 53 A"  128 A'  129 A'  130 A'  131 A'                                         
 --------------------------------------------------------------

          Ground-State Mulliken Net Atomic Charges

     Atom                 Charge (a.u.)
  ----------------------------------------
      1 C                    -0.152854
      2 P                     0.154061
      3 Br                   -0.168363
      4 I                     0.123218
      5 F                     0.043937
  ----------------------------------------
  Sum of atomic charges =    -0.000000

 -----------------------------------------------------------------
                    Cartesian Multipole Moments
 -----------------------------------------------------------------
    Charge (ESU x 10^10)
                -0.0000
    Dipole Moment (Debye)
         X       1.4324      Y       0.6790      Z      -0.0000
       Tot       1.5852
    Quadrupole Moments (Debye-Ang)
        XX     -68.9860     XY      -0.0659     YY     -71.6265
        XZ      -0.0000     YZ      -0.0000     ZZ     -71.0698
    Octopole Moments (Debye-Ang^2)
       XXX      50.2429    XXY       3.0837    XYY       8.5942
       YYY      13.9670    XXZ      -0.0000    XYZ       0.0000
       YYZ      -0.0000    XZZ       9.0656    YZZ       3.7388
       ZZZ      -0.0000
    Hexadecapole Moments (Debye-Ang^3)
      XXXX   -1844.0523   XXXY      54.8890   XXYY    -366.3413
      XYYY      31.1919   YYYY    -255.8391   XXXZ      -0.0000
      XXYZ       0.0000   XYYZ      -0.0000   YYYZ      -0.0000
      XXZZ    -347.4532   XYZZ      10.7587   YYZZ     -57.2379
      XZZZ      -0.0000   YZZZ      -0.0000   ZZZZ     -94.4553
 -----------------------------------------------------------------
 Calculating analytic gradient of the SCF energy
 Gradient of SCF Energy
            1           2           3           4           5
    1  -0.0112082   0.0042161   0.0034111   0.0015128   0.0020682
    2   0.0018380  -0.0065467   0.0006084   0.0001538   0.0039465
    3  -0.0000000  -0.0000000   0.0000000   0.0000000   0.0000000
 Max gradient component =       1.121E-02
 RMS gradient           =       3.863E-03
 Gradient time:  CPU 9.95 s  wall 3.86 s
 Geometry Optimization Parameters
   NAtoms,    NIC,     NZ,  NCons,   NDum,   NFix, NCnnct, MaxDiis
        5      20       5       0       0       0       0       0

 Cartesian Hessian Update
 Hessian Updated using BFGS Update


** GEOMETRY OPTIMIZATION IN DELOCALIZED INTERNAL COORDINATES **
   Searching for a Minimum

   Optimization Cycle:   6

                       Coordinates (Angstroms)
     ATOM                X               Y               Z
      1  C         0.0141398235   -0.4546497803    0.0000000000
      2  P        -0.9787685046    0.8904156430    0.0000000000
      3  Br       -3.0181506885   -0.0771675460    0.0000000000
      4  I         2.1331727260   -0.1061504397    0.0000000000
      5  F        -0.2984540157   -1.7339703963    0.0000000000
   Point Group: cs    Number of degrees of freedom:     7


   Energy is  -9973.010275387

 Hessian Updated using BFGS Update

  7 Hessian modes will be used to form the next step
  Hessian Eigenvalues:
     0.102538    0.122913    0.235638    0.246513    0.256758    0.291457
     0.484094

 Minimum Search - Taking Simple RFO Step
 Searching for Lamda that Minimizes Along All modes
 Value Taken    Lamda =  -0.00041734
 Step Taken.  Stepsize is  0.038814

                             Maximum     Tolerance    Cnvgd?
         Gradient           0.006715      0.000300      NO
         Displacement       0.024044      0.001200      NO
         Energy change     -0.000580      0.000001      NO


 New Cartesian Coordinates Obtained by Inverse Iteration

 Displacement from previous Coordinates is:  0.048493
 ----------------------------------------------------------------
             Standard Nuclear Orientation (Angstroms)
    I     Atom           X                Y                Z
 ----------------------------------------------------------------
    1      C       0.0266772786    -0.4542472447     0.0000000000
    2      P      -0.9836300039     0.8898352901     0.0000000000
    3      Br     -3.0364408273    -0.0703190906     0.0000000000
    4      I       2.1379836858    -0.1065971717     0.0000000000
    5      F      -0.2926507925    -1.7401943023     0.0000000000
 ----------------------------------------------------------------
 Molecular Point Group                 Cs    NOp =  2
 Largest Abelian Subgroup              Cs    NOp =  2
 Nuclear Repulsion Energy =   769.5688012145 hartrees
 There are       59 alpha and       59 beta electrons
 Applying Cartesian multipole field
    Component          Value
    ---------          -----
     (2,0,0)        1.00000E-11
     (0,2,0)        2.00000E-11
     (0,0,2)       -3.00000E-11
 Nucleus-field energy     =     0.0000000237 hartrees
 Requested basis set is 6-311++G(d,p)
 There are 68 shells and 184 basis functions
 A cutoff of  1.0D-11 yielded   1727 shell pairs
 There are     13601 function pairs (     15222 Cartesian)
 Smallest overlap matrix eigenvalue = 6.50E-04
 Guess MOs from SCF MO coefficient file

 -----------------------------------------------------------------------
  General SCF calculation program by
  Eric Jon Sundstrom, Paul Horn, Yuezhi Mao, Dmitri Zuev, Alec White,
  David Stuck, Shaama M.S., Shane Yost, Joonho Lee, David Small,
  Daniel Levine, Susi Lehtola, Hugh Burton, Evgeny Epifanovsky
 -----------------------------------------------------------------------
 Exchange:     0.2000 Hartree-Fock + 0.0800 Slater + 0.7200 B88
 Correlation:  0.1900 VWN1RPA + 0.8100 LYP
 Using SG-1 standard quadrature grid
 using 4 threads for integral computing
 -------------------------------------------------------
 OpenMP Integral computing Module                
 Release: version 2.0, May 2017, Q-Chem Inc. Pleasanton 
 -------------------------------------------------------
 -------------------------------------------------------
 OpenMP BLAS3 based DFT computing Module                
 Release: version 1.0, May 2013, Q-Chem Inc. Pittsburgh 
 -------------------------------------------------------
 A restricted SCF calculation will be
 performed using DIIS
 SCF converges when DIIS error is below 1.0e-08
 ---------------------------------------
  Cycle       Energy         DIIS error
 ---------------------------------------
    1   -9973.0104021328      1.50e-04  
    2   -9973.0105187154      4.49e-05  
    3   -9973.0105022261      7.31e-05  
    4   -9973.0105264664      1.65e-05  
    5   -9973.0105277349      5.24e-06  
    6   -9973.0105278452      1.49e-06  
    7   -9973.0105278520      4.67e-07  
    8   -9973.0105278525      1.91e-07  
    9   -9973.0105278527      3.98e-08  
   10   -9973.0105278526      1.26e-08  
   11   -9973.0105278526      4.67e-09  Convergence criterion met
 ---------------------------------------
 SCF time:   CPU 30.21s  wall 12.00s 
 SCF   energy in the final basis set =    -9973.0105278526
 Total energy in the final basis set =    -9973.0105278526

 --------------------------------------------------------------
             Orbital Energies (a.u.) and Symmetries
 --------------------------------------------------------------

 Alpha MOs, Restricted
 -- Occupied --                  
******* -482.84 -176.33 -165.74 -165.74 -165.74  -77.11  -62.50
  1 A'    2 A'    3 A'    4 A'    5 A'    1 A"    6 A'    7 A'                 
-56.315 -56.312 -56.312 -35.831 -31.324 -31.318 -31.318 -24.749
  8 A'    2 A"    9 A'   10 A'   11 A'   12 A'    3 A"   13 A'                 
-22.975 -22.973 -22.973 -22.969 -22.969 -10.339  -8.704  -6.609
 14 A'   15 A'    4 A"   16 A'    5 A"   17 A'   18 A'   19 A'                 
 -6.534  -6.523  -6.522  -6.380  -4.793  -4.778  -4.778  -4.772
 20 A'    6 A"   21 A'   22 A'   23 A'   24 A'    7 A"   25 A'                 
 -4.767  -4.766  -2.645  -2.642  -2.642  -2.633  -2.633  -2.059
  8 A"   26 A'   27 A'    9 A"   28 A'   10 A"   29 A'   30 A'                 
 -2.054  -2.054  -2.041  -2.041  -1.291  -0.814  -0.766  -0.671
 31 A'   11 A"   32 A'   12 A"   33 A'   34 A'   35 A'   36 A'                 
 -0.623  -0.522  -0.521  -0.480  -0.376  -0.353  -0.347  -0.317
 37 A'   38 A'   13 A"   39 A'   40 A'   41 A'   14 A"   15 A"                 
 -0.303  -0.300  -0.261
 42 A'   43 A'   16 A"                                                         
 -- Virtual --                   
 -0.095  -0.093  -0.064  -0.006   0.026   0.032   0.043   0.050
 17 A"   44 A'   45 A'   46 A'   47 A'   48 A'   18 A"   49 A'                 
  0.062   0.076   0.078   0.083   0.085   0.111   0.119   0.133
 50 A'   51 A'   19 A"   52 A'   20 A"   53 A'   54 A'   55 A'                 
  0.174   0.194   0.209   0.219   0.256   0.261   0.272   0.278
 56 A'   57 A'   21 A"   58 A'   59 A'   60 A'   22 A"   61 A'                 
  0.283   0.324   0.342   0.378   0.385   0.394   0.418   0.428
 23 A"   62 A'   63 A'   24 A"   64 A'   25 A"   65 A'   26 A"                 
  0.436   0.440   0.466   0.477   0.488   0.519   0.568   0.586
 66 A'   67 A'   68 A'   27 A"   69 A'   28 A"   29 A"   70 A'                 
  0.597   0.617   0.625   0.655   0.706   0.718   0.756   0.771
 71 A'   72 A'   73 A'   74 A'   75 A'   30 A"   31 A"   76 A'                 
  0.821   0.920   0.945   1.065   1.202   1.286   1.310   1.325
 77 A'   78 A'   79 A'   80 A'   32 A"   81 A'   33 A"   82 A'                 
  1.378   1.382   1.393   1.450   1.550   1.602   1.661   1.708
 83 A'   34 A"   84 A'   35 A"   36 A"   85 A'   86 A'   87 A'                 
  1.767   1.859   1.899   1.993   2.020   2.102   2.610   2.765
 88 A'   89 A'   90 A'   37 A"   91 A'   92 A'   38 A"   93 A'                 
  3.065   3.726   3.731   3.929   3.952   3.954   3.955   3.983
 94 A'   39 A"   95 A'   40 A"   96 A'   97 A'   41 A"   42 A"                 
  3.995   4.007   4.009   4.062   4.072   4.207   4.219   4.375
 43 A"   98 A'   44 A"   99 A'  100 A'  101 A'  102 A'  103 A'                 
  4.639   5.970   5.996   6.020   6.247   6.299   6.506   6.591
104 A'   45 A"  105 A'  106 A'   46 A"  107 A'  108 A'  109 A'                 
  6.887   7.549   7.566   7.626  13.780  13.915  13.969  23.403
110 A'   47 A"  111 A'  112 A'   48 A"  113 A'  114 A'  115 A'                 
 27.822  28.314  28.334  28.350  28.509  28.517  28.529  28.567
116 A'   49 A"  117 A'  118 A'   50 A"  119 A'   51 A"  120 A'                 
 28.652  47.877  66.701 127.858 127.875 127.900 151.621 162.995
121 A'  122 A'  123 A'   52 A"  124 A'  125 A'  126 A'  127 A'                 
289.748 289.763 289.8351020.6611901.783
 53 A"  128 A'  129 A'  130 A'  131 A'                                         

 Beta MOs, Restricted
 -- Occupied --                  
******* -482.84 -176.33 -165.74 -165.74 -165.74  -77.11  -62.50
  1 A'    2 A'    3 A'    4 A'    5 A'    1 A"    6 A'    7 A'                 
-56.315 -56.312 -56.312 -35.831 -31.324 -31.318 -31.318 -24.749
  8 A'    2 A"    9 A'   10 A'   11 A'   12 A'    3 A"   13 A'                 
-22.975 -22.973 -22.973 -22.969 -22.969 -10.339  -8.704  -6.609
 14 A'   15 A'    4 A"   16 A'    5 A"   17 A'   18 A'   19 A'                 
 -6.534  -6.523  -6.522  -6.380  -4.793  -4.778  -4.778  -4.772
 20 A'    6 A"   21 A'   22 A'   23 A'   24 A'    7 A"   25 A'                 
 -4.767  -4.766  -2.645  -2.642  -2.642  -2.633  -2.633  -2.059
  8 A"   26 A'   27 A'    9 A"   28 A'   10 A"   29 A'   30 A'                 
 -2.054  -2.054  -2.041  -2.041  -1.291  -0.814  -0.766  -0.671
 31 A'   11 A"   32 A'   12 A"   33 A'   34 A'   35 A'   36 A'                 
 -0.623  -0.522  -0.521  -0.480  -0.376  -0.353  -0.347  -0.317
 37 A'   38 A'   13 A"   39 A'   40 A'   41 A'   14 A"   15 A"                 
 -0.303  -0.300  -0.261
 42 A'   43 A'   16 A"                                                         
 -- Virtual --                   
 -0.095  -0.093  -0.064  -0.006   0.026   0.032   0.043   0.050
 17 A"   44 A'   45 A'   46 A'   47 A'   48 A'   18 A"   49 A'                 
  0.062   0.076   0.078   0.083   0.085   0.111   0.119   0.133
 50 A'   51 A'   19 A"   52 A'   20 A"   53 A'   54 A'   55 A'                 
  0.174   0.194   0.209   0.219   0.256   0.261   0.272   0.278
 56 A'   57 A'   21 A"   58 A'   59 A'   60 A'   22 A"   61 A'                 
  0.283   0.324   0.342   0.378   0.385   0.394   0.418   0.428
 23 A"   62 A'   63 A'   24 A"   64 A'   25 A"   65 A'   26 A"                 
  0.436   0.440   0.466   0.477   0.488   0.519   0.568   0.586
 66 A'   67 A'   68 A'   27 A"   69 A'   28 A"   29 A"   70 A'                 
  0.597   0.617   0.625   0.655   0.706   0.718   0.756   0.771
 71 A'   72 A'   73 A'   74 A'   75 A'   30 A"   31 A"   76 A'                 
  0.821   0.920   0.945   1.065   1.202   1.286   1.310   1.325
 77 A'   78 A'   79 A'   80 A'   32 A"   81 A'   33 A"   82 A'                 
  1.378   1.382   1.393   1.450   1.550   1.602   1.661   1.708
 83 A'   34 A"   84 A'   35 A"   36 A"   85 A'   86 A'   87 A'                 
  1.767   1.859   1.899   1.993   2.020   2.102   2.610   2.765
 88 A'   89 A'   90 A'   37 A"   91 A'   92 A'   38 A"   93 A'                 
  3.065   3.726   3.731   3.929   3.952   3.954   3.955   3.983
 94 A'   39 A"   95 A'   40 A"   96 A'   97 A'   41 A"   42 A"                 
  3.995   4.007   4.009   4.062   4.072   4.207   4.219   4.375
 43 A"   98 A'   44 A"   99 A'  100 A'  101 A'  102 A'  103 A'                 
  4.639   5.970   5.996   6.020   6.247   6.299   6.506   6.591
104 A'   45 A"  105 A'  106 A'   46 A"  107 A'  108 A'  109 A'                 
  6.887   7.549   7.566   7.626  13.780  13.915  13.969  23.403
110 A'   47 A"  111 A'  112 A'   48 A"  113 A'  114 A'  115 A'                 
 27.822  28.314  28.334  28.350  28.509  28.517  28.529  28.567
116 A'   49 A"  117 A'  118 A'   50 A"  119 A'   51 A"  120 A'                 
 28.652  47.877  66.701 127.858 127.875 127.900 151.621 162.995
121 A'  122 A'  123 A'   52 A"  124 A'  125 A'  126 A'  127 A'                 
289.748 289.763 289.8351020.6611901.783
 53 A"  128 A'  129 A'  130 A'  131 A'                                         
 --------------------------------------------------------------

          Ground-State Mulliken Net Atomic Charges

     Atom                 Charge (a.u.)
  ----------------------------------------
      1 C                    -0.153190
      2 P                     0.153619
      3 Br                   -0.168274
      4 I                     0.131034
      5 F                     0.036811
  ----------------------------------------
  Sum of atomic charges =    -0.000000

 -----------------------------------------------------------------
                    Cartesian Multipole Moments
 -----------------------------------------------------------------
    Charge (ESU x 10^10)
                -0.0000
    Dipole Moment (Debye)
         X       1.5202      Y       0.7104      Z       0.0000
       Tot       1.6780
    Quadrupole Moments (Debye-Ang)
        XX     -68.8616     XY      -0.0761     YY     -71.7473
        XZ      -0.0000     YZ       0.0000     ZZ     -71.0980
    Octopole Moments (Debye-Ang^2)
       XXX      51.3446    XXY       3.0018    XYY       8.9725
       YYY      13.8884    XXZ       0.0000    XYZ      -0.0000
       YYZ       0.0000    XZZ       9.3854    YZZ       3.6540
       ZZZ       0.0000
    Hexadecapole Moments (Debye-Ang^3)
      XXXX   -1857.7057   XXXY      56.4325   XXYY    -369.3656
      XYYY      32.7459   YYYY    -256.8589   XXXZ      -0.0000
      XXYZ      -0.0000   XYYZ      -0.0000   YYYZ       0.0000
      XXZZ    -350.1508   XYZZ      11.2942   YYZZ     -57.3951
      XZZZ      -0.0000   YZZZ       0.0000   ZZZZ     -94.5147
 -----------------------------------------------------------------
 Calculating analytic gradient of the SCF energy
 Gradient of SCF Energy
            1           2           3           4           5
    1  -0.0039723   0.0019841   0.0004906   0.0011594   0.0003382
    2   0.0029744  -0.0021211   0.0003203   0.0001141  -0.0012877
    3  -0.0000000   0.0000000  -0.0000000  -0.0000000   0.0000000
 Max gradient component =       3.972E-03
 RMS gradient           =       1.561E-03
 Gradient time:  CPU 9.71 s  wall 4.13 s
 Geometry Optimization Parameters
   NAtoms,    NIC,     NZ,  NCons,   NDum,   NFix, NCnnct, MaxDiis
        5      20       5       0       0       0       0       0

 Cartesian Hessian Update
 Hessian Updated using BFGS Update


** GEOMETRY OPTIMIZATION IN DELOCALIZED INTERNAL COORDINATES **
   Searching for a Minimum

   Optimization Cycle:   7

                       Coordinates (Angstroms)
     ATOM                X               Y               Z
      1  C         0.0266772786   -0.4542472447    0.0000000000
      2  P        -0.9836300039    0.8898352901    0.0000000000
      3  Br       -3.0364408273   -0.0703190906    0.0000000000
      4  I         2.1379836858   -0.1065971717    0.0000000000
      5  F        -0.2926507925   -1.7401943023    0.0000000000
   Point Group: cs    Number of degrees of freedom:     7


   Energy is  -9973.010527853

 Hessian Updated using BFGS Update

  7 Hessian modes will be used to form the next step
  Hessian Eigenvalues:
     0.099475    0.110054    0.202768    0.247753    0.266617    0.321649
     0.440120

 Minimum Search - Taking Simple RFO Step
 Searching for Lamda that Minimizes Along All modes
 Value Taken    Lamda =  -0.00007457
 Step Taken.  Stepsize is  0.021945

                             Maximum     Tolerance    Cnvgd?
         Gradient           0.002244      0.000300      NO
         Displacement       0.015736      0.001200      NO
         Energy change     -0.000252      0.000001      NO


 New Cartesian Coordinates Obtained by Inverse Iteration

 Displacement from previous Coordinates is:  0.021287
 ----------------------------------------------------------------
             Standard Nuclear Orientation (Angstroms)
    I     Atom           X                Y                Z
 ----------------------------------------------------------------
    1      C       0.0328052006    -0.4525584424     0.0000000000
    2      P      -0.9863222170     0.8922801017     0.0000000000
    3      Br     -3.0388505749    -0.0742165097     0.0000000000
    4      I       2.1381204008    -0.1117582480     0.0000000000
    5      F      -0.2938134688    -1.7352694208     0.0000000000
 ----------------------------------------------------------------
 Molecular Point Group                 Cs    NOp =  2
 Largest Abelian Subgroup              Cs    NOp =  2
 Nuclear Repulsion Energy =   769.4481274990 hartrees
 There are       59 alpha and       59 beta electrons
 Applying Cartesian multipole field
    Component          Value
    ---------          -----
     (2,0,0)        1.00000E-11
     (0,2,0)        2.00000E-11
     (0,0,2)       -3.00000E-11
 Nucleus-field energy     =     0.0000000237 hartrees
 Requested basis set is 6-311++G(d,p)
 There are 68 shells and 184 basis functions
 A cutoff of  1.0D-11 yielded   1726 shell pairs
 There are     13598 function pairs (     15219 Cartesian)
 Smallest overlap matrix eigenvalue = 6.53E-04
 Guess MOs from SCF MO coefficient file

 -----------------------------------------------------------------------
  General SCF calculation program by
  Eric Jon Sundstrom, Paul Horn, Yuezhi Mao, Dmitri Zuev, Alec White,
  David Stuck, Shaama M.S., Shane Yost, Joonho Lee, David Small,
  Daniel Levine, Susi Lehtola, Hugh Burton, Evgeny Epifanovsky
 -----------------------------------------------------------------------
 Exchange:     0.2000 Hartree-Fock + 0.0800 Slater + 0.7200 B88
 Correlation:  0.1900 VWN1RPA + 0.8100 LYP
 Using SG-1 standard quadrature grid
 using 4 threads for integral computing
 -------------------------------------------------------
 OpenMP Integral computing Module                
 Release: version 2.0, May 2017, Q-Chem Inc. Pleasanton 
 -------------------------------------------------------
 -------------------------------------------------------
 OpenMP BLAS3 based DFT computing Module                
 Release: version 1.0, May 2013, Q-Chem Inc. Pittsburgh 
 -------------------------------------------------------
 A restricted SCF calculation will be
 performed using DIIS
 SCF converges when DIIS error is below 1.0e-08
 ---------------------------------------
  Cycle       Energy         DIIS error
 ---------------------------------------
    1   -9973.0105197515      8.28e-05  
    2   -9973.0105645245      2.05e-05  
    3   -9973.0105612927      3.27e-05  
    4   -9973.0105662672      1.03e-05  
    5   -9973.0105667278      2.92e-06  
    6   -9973.0105667606      7.29e-07  
    7   -9973.0105667620      2.41e-07  
    8   -9973.0105667621      1.03e-07  
    9   -9973.0105667622      1.74e-08  
   10   -9973.0105667621      5.99e-09  Convergence criterion met
 ---------------------------------------
 SCF time:   CPU 27.36s  wall 10.00s 
 SCF   energy in the final basis set =    -9973.0105667621
 Total energy in the final basis set =    -9973.0105667621

 --------------------------------------------------------------
             Orbital Energies (a.u.) and Symmetries
 --------------------------------------------------------------

 Alpha MOs, Restricted
 -- Occupied --                  
******* -482.84 -176.34 -165.74 -165.74 -165.74  -77.11  -62.50
  1 A'    2 A'    3 A'    4 A'    5 A'    1 A"    6 A'    7 A'                 
-56.315 -56.312 -56.312 -35.832 -31.325 -31.319 -31.319 -24.749
  8 A'    2 A"    9 A'   10 A'   11 A'   12 A'    3 A"   13 A'                 
-22.975 -22.974 -22.974 -22.969 -22.969 -10.339  -8.704  -6.608
 14 A'   15 A'    4 A"   16 A'    5 A"   17 A'   18 A'   19 A'                 
 -6.534  -6.523  -6.522  -6.381  -4.793  -4.778  -4.778  -4.771
 20 A'    6 A"   21 A'   22 A'   23 A'   24 A'    7 A"   25 A'                 
 -4.767  -4.766  -2.645  -2.642  -2.642  -2.633  -2.633  -2.059
  8 A"   26 A'   27 A'    9 A"   28 A'   10 A"   29 A'   30 A'                 
 -2.055  -2.054  -2.041  -2.041  -1.292  -0.813  -0.766  -0.672
 31 A'   11 A"   32 A'   12 A"   33 A'   34 A'   35 A'   36 A'                 
 -0.623  -0.522  -0.522  -0.480  -0.377  -0.353  -0.346  -0.317
 37 A'   38 A'   13 A"   39 A'   40 A'   41 A'   14 A"   15 A"                 
 -0.303  -0.301  -0.260
 42 A'   43 A'   16 A"                                                         
 -- Virtual --                   
 -0.095  -0.093  -0.064  -0.005   0.026   0.032   0.043   0.050
 17 A"   44 A'   45 A'   46 A'   47 A'   48 A'   18 A"   49 A'                 
  0.062   0.076   0.078   0.083   0.085   0.111   0.119   0.133
 50 A'   51 A'   19 A"   52 A'   20 A"   53 A'   54 A'   55 A'                 
  0.174   0.194   0.209   0.219   0.255   0.261   0.272   0.278
 56 A'   57 A'   21 A"   58 A'   59 A'   60 A'   22 A"   61 A'                 
  0.283   0.323   0.342   0.378   0.385   0.394   0.418   0.428
 23 A"   62 A'   63 A'   24 A"   64 A'   25 A"   65 A'   26 A"                 
  0.436   0.440   0.466   0.478   0.488   0.519   0.568   0.586
 66 A'   67 A'   68 A'   27 A"   69 A'   28 A"   29 A"   70 A'                 
  0.597   0.618   0.626   0.655   0.706   0.719   0.756   0.771
 71 A'   72 A'   73 A'   74 A'   75 A'   30 A"   31 A"   76 A'                 
  0.820   0.920   0.941   1.064   1.202   1.286   1.309   1.325
 77 A'   78 A'   79 A'   80 A'   32 A"   81 A'   33 A"   82 A'                 
  1.379   1.382   1.394   1.448   1.550   1.603   1.662   1.708
 83 A'   34 A"   84 A'   35 A"   36 A"   85 A'   86 A'   87 A'                 
  1.768   1.853   1.899   1.993   2.020   2.102   2.609   2.766
 88 A'   89 A'   90 A'   37 A"   91 A'   92 A'   38 A"   93 A'                 
  3.061   3.726   3.730   3.929   3.952   3.955   3.956   3.983
 94 A'   39 A"   95 A'   40 A"   96 A'   97 A'   41 A"   42 A"                 
  3.995   4.007   4.009   4.062   4.073   4.207   4.218   4.376
 43 A"   98 A'   44 A"   99 A'  100 A'  101 A'  102 A'  103 A'                 
  4.639   5.970   5.996   6.020   6.246   6.299   6.506   6.591
104 A'   45 A"  105 A'  106 A'   46 A"  107 A'  108 A'  109 A'                 
  6.885   7.549   7.566   7.626  13.780  13.915  13.966  23.403
110 A'   47 A"  111 A'  112 A'   48 A"  113 A'  114 A'  115 A'                 
 27.823  28.313  28.334  28.350  28.509  28.516  28.529  28.567
116 A'   49 A"  117 A'  118 A'   50 A"  119 A'   51 A"  120 A'                 
 28.652  47.877  66.701 127.858 127.874 127.900 151.621 162.991
121 A'  122 A'  123 A'   52 A"  124 A'  125 A'  126 A'  127 A'                 
289.748 289.764 289.8351020.6611901.783
 53 A"  128 A'  129 A'  130 A'  131 A'                                         

 Beta MOs, Restricted
 -- Occupied --                  
******* -482.84 -176.34 -165.74 -165.74 -165.74  -77.11  -62.50
  1 A'    2 A'    3 A'    4 A'    5 A'    1 A"    6 A'    7 A'                 
-56.315 -56.312 -56.312 -35.832 -31.325 -31.319 -31.319 -24.749
  8 A'    2 A"    9 A'   10 A'   11 A'   12 A'    3 A"   13 A'                 
-22.975 -22.974 -22.974 -22.969 -22.969 -10.339  -8.704  -6.608
 14 A'   15 A'    4 A"   16 A'    5 A"   17 A'   18 A'   19 A'                 
 -6.534  -6.523  -6.522  -6.381  -4.793  -4.778  -4.778  -4.771
 20 A'    6 A"   21 A'   22 A'   23 A'   24 A'    7 A"   25 A'                 
 -4.767  -4.766  -2.645  -2.642  -2.642  -2.633  -2.633  -2.059
  8 A"   26 A'   27 A'    9 A"   28 A'   10 A"   29 A'   30 A'                 
 -2.055  -2.054  -2.041  -2.041  -1.292  -0.813  -0.766  -0.672
 31 A'   11 A"   32 A'   12 A"   33 A'   34 A'   35 A'   36 A'                 
 -0.623  -0.522  -0.522  -0.480  -0.377  -0.353  -0.346  -0.317
 37 A'   38 A'   13 A"   39 A'   40 A'   41 A'   14 A"   15 A"                 
 -0.303  -0.301  -0.260
 42 A'   43 A'   16 A"                                                         
 -- Virtual --                   
 -0.095  -0.093  -0.064  -0.005   0.026   0.032   0.043   0.050
 17 A"   44 A'   45 A'   46 A'   47 A'   48 A'   18 A"   49 A'                 
  0.062   0.076   0.078   0.083   0.085   0.111   0.119   0.133
 50 A'   51 A'   19 A"   52 A'   20 A"   53 A'   54 A'   55 A'                 
  0.174   0.194   0.209   0.219   0.255   0.261   0.272   0.278
 56 A'   57 A'   21 A"   58 A'   59 A'   60 A'   22 A"   61 A'                 
  0.283   0.323   0.342   0.378   0.385   0.394   0.418   0.428
 23 A"   62 A'   63 A'   24 A"   64 A'   25 A"   65 A'   26 A"                 
  0.436   0.440   0.466   0.478   0.488   0.519   0.568   0.586
 66 A'   67 A'   68 A'   27 A"   69 A'   28 A"   29 A"   70 A'                 
  0.597   0.618   0.626   0.655   0.706   0.719   0.756   0.771
 71 A'   72 A'   73 A'   74 A'   75 A'   30 A"   31 A"   76 A'                 
  0.820   0.920   0.941   1.064   1.202   1.286   1.309   1.325
 77 A'   78 A'   79 A'   80 A'   32 A"   81 A'   33 A"   82 A'                 
  1.379   1.382   1.394   1.448   1.550   1.603   1.662   1.708
 83 A'   34 A"   84 A'   35 A"   36 A"   85 A'   86 A'   87 A'                 
  1.768   1.853   1.899   1.993   2.020   2.102   2.609   2.766
 88 A'   89 A'   90 A'   37 A"   91 A'   92 A'   38 A"   93 A'                 
  3.061   3.726   3.730   3.929   3.952   3.955   3.956   3.983
 94 A'   39 A"   95 A'   40 A"   96 A'   97 A'   41 A"   42 A"                 
  3.995   4.007   4.009   4.062   4.073   4.207   4.218   4.376
 43 A"   98 A'   44 A"   99 A'  100 A'  101 A'  102 A'  103 A'                 
  4.639   5.970   5.996   6.020   6.246   6.299   6.506   6.591
104 A'   45 A"  105 A'  106 A'   46 A"  107 A'  108 A'  109 A'                 
  6.885   7.549   7.566   7.626  13.780  13.915  13.966  23.403
110 A'   47 A"  111 A'  112 A'   48 A"  113 A'  114 A'  115 A'                 
 27.823  28.313  28.334  28.350  28.509  28.516  28.529  28.567
116 A'   49 A"  117 A'  118 A'   50 A"  119 A'   51 A"  120 A'                 
 28.652  47.877  66.701 127.858 127.874 127.900 151.621 162.991
121 A'  122 A'  123 A'   52 A"  124 A'  125 A'  126 A'  127 A'                 
289.748 289.764 289.8351020.6611901.783
 53 A"  128 A'  129 A'  130 A'  131 A'                                         
 --------------------------------------------------------------

          Ground-State Mulliken Net Atomic Charges

     Atom                 Charge (a.u.)
  ----------------------------------------
      1 C                    -0.157400
      2 P                     0.153046
      3 Br                   -0.168906
      4 I                     0.134652
      5 F                     0.038608
  ----------------------------------------
  Sum of atomic charges =    -0.000000

 -----------------------------------------------------------------
                    Cartesian Multipole Moments
 -----------------------------------------------------------------
    Charge (ESU x 10^10)
                -0.0000
    Dipole Moment (Debye)
         X       1.5664      Y       0.6971      Z       0.0000
       Tot       1.7145
    Quadrupole Moments (Debye-Ang)
        XX     -68.8514     XY      -0.0826     YY     -71.7494
        XZ       0.0000     YZ      -0.0000     ZZ     -71.1116
    Octopole Moments (Debye-Ang^2)
       XXX      51.8221    XXY       3.0863    XYY       9.0743
       YYY      14.2747    XXZ       0.0000    XYZ      -0.0000
       YYZ      -0.0000    XZZ       9.5221    YZZ       3.7775
       ZZZ       0.0000
    Hexadecapole Moments (Debye-Ang^3)
      XXXX   -1859.8785   XXXY      56.7833   XXYY    -369.6996
      XYYY      33.3036   YYYY    -256.9346   XXXZ      -0.0000
      XXYZ      -0.0000   XYYZ       0.0000   YYYZ      -0.0000
      XXZZ    -350.5005   XYZZ      11.4769   YYZZ     -57.4355
      XZZZ       0.0000   YZZZ      -0.0000   ZZZZ     -94.5668
 -----------------------------------------------------------------
 Calculating analytic gradient of the SCF energy
 Gradient of SCF Energy
            1           2           3           4           5
    1  -0.0004287   0.0002715  -0.0002314   0.0001770   0.0002116
    2  -0.0004560   0.0001663   0.0001216  -0.0001162   0.0002843
    3   0.0000000  -0.0000000  -0.0000000   0.0000000  -0.0000000
 Max gradient component =       4.560E-04
 RMS gradient           =       2.209E-04
 Gradient time:  CPU 9.64 s  wall 3.57 s
 Geometry Optimization Parameters
   NAtoms,    NIC,     NZ,  NCons,   NDum,   NFix, NCnnct, MaxDiis
        5      20       5       0       0       0       0       0

 Cartesian Hessian Update
 Hessian Updated using BFGS Update


** GEOMETRY OPTIMIZATION IN DELOCALIZED INTERNAL COORDINATES **
   Searching for a Minimum

   Optimization Cycle:   8

                       Coordinates (Angstroms)
     ATOM                X               Y               Z
      1  C         0.0328052006   -0.4525584424    0.0000000000
      2  P        -0.9863222170    0.8922801017    0.0000000000
      3  Br       -3.0388505749   -0.0742165097    0.0000000000
      4  I         2.1381204008   -0.1117582480    0.0000000000
      5  F        -0.2938134688   -1.7352694208    0.0000000000
   Point Group: cs    Number of degrees of freedom:     7


   Energy is  -9973.010566762

 Hessian Updated using BFGS Update

  7 Hessian modes will be used to form the next step
  Hessian Eigenvalues:
     0.086089    0.113132    0.196670    0.247773    0.266485    0.347101
     0.450822

 Minimum Search - Taking Simple RFO Step
 Searching for Lamda that Minimizes Along All modes
 Value Taken    Lamda =  -0.00000305
 Step Taken.  Stepsize is  0.005023

                             Maximum     Tolerance    Cnvgd?
         Gradient           0.000483      0.000300      NO
         Displacement       0.004366      0.001200      NO
         Energy change     -0.000039      0.000001      NO


 New Cartesian Coordinates Obtained by Inverse Iteration

 Displacement from previous Coordinates is:  0.007618
 ----------------------------------------------------------------
             Standard Nuclear Orientation (Angstroms)
    I     Atom           X                Y                Z
 ----------------------------------------------------------------
    1      C       0.0334012096    -0.4515162676     0.0000000000
    2      P      -0.9864783677     0.8931442712     0.0000000000
    3      Br     -3.0365940015    -0.0760659896     0.0000000000
    4      I       2.1373593274    -0.1125608811     0.0000000000
    5      F      -0.2957488270    -1.7345236521     0.0000000000
 ----------------------------------------------------------------
 Molecular Point Group                 Cs    NOp =  2
 Largest Abelian Subgroup              Cs    NOp =  2
 Nuclear Repulsion Energy =   769.7601921774 hartrees
 There are       59 alpha and       59 beta electrons
 Applying Cartesian multipole field
    Component          Value
    ---------          -----
     (2,0,0)        1.00000E-11
     (0,2,0)        2.00000E-11
     (0,0,2)       -3.00000E-11
 Nucleus-field energy     =     0.0000000237 hartrees
 Requested basis set is 6-311++G(d,p)
 There are 68 shells and 184 basis functions
 A cutoff of  1.0D-11 yielded   1728 shell pairs
 There are     13624 function pairs (     15256 Cartesian)
 Smallest overlap matrix eigenvalue = 6.53E-04
 Guess MOs from SCF MO coefficient file

 -----------------------------------------------------------------------
  General SCF calculation program by
  Eric Jon Sundstrom, Paul Horn, Yuezhi Mao, Dmitri Zuev, Alec White,
  David Stuck, Shaama M.S., Shane Yost, Joonho Lee, David Small,
  Daniel Levine, Susi Lehtola, Hugh Burton, Evgeny Epifanovsky
 -----------------------------------------------------------------------
 Exchange:     0.2000 Hartree-Fock + 0.0800 Slater + 0.7200 B88
 Correlation:  0.1900 VWN1RPA + 0.8100 LYP
 Using SG-1 standard quadrature grid
 using 4 threads for integral computing
 -------------------------------------------------------
 OpenMP Integral computing Module                
 Release: version 2.0, May 2017, Q-Chem Inc. Pleasanton 
 -------------------------------------------------------
 -------------------------------------------------------
 OpenMP BLAS3 based DFT computing Module                
 Release: version 1.0, May 2013, Q-Chem Inc. Pittsburgh 
 -------------------------------------------------------
 A restricted SCF calculation will be
 performed using DIIS
 SCF converges when DIIS error is below 1.0e-08
 ---------------------------------------
  Cycle       Energy         DIIS error
 ---------------------------------------
    1   -9973.0105645133      2.38e-05  
    2   -9973.0105681179      4.91e-06  
    3   -9973.0105680743      6.10e-06  
    4   -9973.0105682103      1.79e-06  
    5   -9973.0105682194      8.89e-07  
    6   -9973.0105682231      2.44e-07  
    7   -9973.0105682233      8.06e-08  
    8   -9973.0105682234      2.06e-08  
    9   -9973.0105682233      2.35e-09  Convergence criterion met
 ---------------------------------------
 SCF time:   CPU 24.65s  wall 9.00s 
 SCF   energy in the final basis set =    -9973.0105682233
 Total energy in the final basis set =    -9973.0105682233

 --------------------------------------------------------------
             Orbital Energies (a.u.) and Symmetries
 --------------------------------------------------------------

 Alpha MOs, Restricted
 -- Occupied --                  
******* -482.84 -176.34 -165.74 -165.74 -165.74  -77.11  -62.50
  1 A'    2 A'    3 A'    4 A'    5 A'    1 A"    6 A'    7 A'                 
-56.315 -56.312 -56.312 -35.832 -31.325 -31.319 -31.319 -24.749
  8 A'    2 A"    9 A'   10 A'   11 A'   12 A'    3 A"   13 A'                 
-22.975 -22.974 -22.974 -22.970 -22.970 -10.339  -8.704  -6.608
 14 A'   15 A'    4 A"   16 A'    5 A"   17 A'   18 A'   19 A'                 
 -6.534  -6.523  -6.522  -6.381  -4.793  -4.779  -4.778  -4.771
 20 A'    6 A"   21 A'   22 A'   23 A'   24 A'    7 A"   25 A'                 
 -4.767  -4.766  -2.645  -2.642  -2.642  -2.633  -2.633  -2.059
  8 A"   26 A'   27 A'    9 A"   28 A'   10 A"   29 A'   30 A'                 
 -2.055  -2.054  -2.041  -2.041  -1.291  -0.813  -0.766  -0.672
 31 A'   11 A"   32 A'   12 A"   33 A'   34 A'   35 A'   36 A'                 
 -0.622  -0.521  -0.521  -0.480  -0.377  -0.353  -0.346  -0.317
 37 A'   38 A'   13 A"   39 A'   40 A'   41 A'   14 A"   15 A"                 
 -0.303  -0.301  -0.260
 42 A'   43 A'   16 A"                                                         
 -- Virtual --                   
 -0.095  -0.092  -0.064  -0.005   0.026   0.032   0.043   0.050
 17 A"   44 A'   45 A'   46 A'   47 A'   48 A'   18 A"   49 A'                 
  0.062   0.076   0.078   0.083   0.085   0.111   0.119   0.133
 50 A'   51 A'   19 A"   52 A'   20 A"   53 A'   54 A'   55 A'                 
  0.174   0.194   0.209   0.219   0.255   0.261   0.272   0.278
 56 A'   57 A'   21 A"   58 A'   59 A'   60 A'   22 A"   61 A'                 
  0.284   0.323   0.342   0.378   0.385   0.394   0.418   0.428
 23 A"   62 A'   63 A'   24 A"   64 A'   25 A"   65 A'   26 A"                 
  0.436   0.441   0.466   0.478   0.488   0.519   0.568   0.586
 66 A'   67 A'   68 A'   27 A"   69 A'   28 A"   29 A"   70 A'                 
  0.597   0.618   0.626   0.655   0.706   0.719   0.756   0.771
 71 A'   72 A'   73 A'   74 A'   75 A'   30 A"   31 A"   76 A'                 
  0.820   0.920   0.941   1.064   1.202   1.287   1.309   1.325
 77 A'   78 A'   79 A'   80 A'   32 A"   81 A'   33 A"   82 A'                 
  1.379   1.383   1.394   1.448   1.550   1.603   1.663   1.708
 83 A'   34 A"   84 A'   35 A"   36 A"   85 A'   86 A'   87 A'                 
  1.768   1.852   1.900   1.993   2.020   2.102   2.609   2.767
 88 A'   89 A'   90 A'   37 A"   91 A'   92 A'   38 A"   93 A'                 
  3.059   3.726   3.731   3.929   3.952   3.954   3.956   3.983
 94 A'   39 A"   95 A'   40 A"   96 A'   97 A'   41 A"   42 A"                 
  3.995   4.007   4.009   4.062   4.073   4.207   4.218   4.376
 43 A"   98 A'   44 A"   99 A'  100 A'  101 A'  102 A'  103 A'                 
  4.639   5.970   5.996   6.020   6.247   6.300   6.506   6.591
104 A'   45 A"  105 A'  106 A'   46 A"  107 A'  108 A'  109 A'                 
  6.884   7.549   7.566   7.626  13.780  13.915  13.966  23.402
110 A'   47 A"  111 A'  112 A'   48 A"  113 A'  114 A'  115 A'                 
 27.823  28.313  28.334  28.350  28.509  28.516  28.529  28.567
116 A'   49 A"  117 A'  118 A'   50 A"  119 A'   51 A"  120 A'                 
 28.652  47.877  66.701 127.858 127.874 127.900 151.622 162.991
121 A'  122 A'  123 A'   52 A"  124 A'  125 A'  126 A'  127 A'                 
289.748 289.764 289.8351020.6611901.784
 53 A"  128 A'  129 A'  130 A'  131 A'                                         

 Beta MOs, Restricted
 -- Occupied --                  
******* -482.84 -176.34 -165.74 -165.74 -165.74  -77.11  -62.50
  1 A'    2 A'    3 A'    4 A'    5 A'    1 A"    6 A'    7 A'                 
-56.315 -56.312 -56.312 -35.832 -31.325 -31.319 -31.319 -24.749
  8 A'    2 A"    9 A'   10 A'   11 A'   12 A'    3 A"   13 A'                 
-22.975 -22.974 -22.974 -22.970 -22.970 -10.339  -8.704  -6.608
 14 A'   15 A'    4 A"   16 A'    5 A"   17 A'   18 A'   19 A'                 
 -6.534  -6.523  -6.522  -6.381  -4.793  -4.779  -4.778  -4.771
 20 A'    6 A"   21 A'   22 A'   23 A'   24 A'    7 A"   25 A'                 
 -4.767  -4.766  -2.645  -2.642  -2.642  -2.633  -2.633  -2.059
  8 A"   26 A'   27 A'    9 A"   28 A'   10 A"   29 A'   30 A'                 
 -2.055  -2.054  -2.041  -2.041  -1.291  -0.813  -0.766  -0.672
 31 A'   11 A"   32 A'   12 A"   33 A'   34 A'   35 A'   36 A'                 
 -0.622  -0.521  -0.521  -0.480  -0.377  -0.353  -0.346  -0.317
 37 A'   38 A'   13 A"   39 A'   40 A'   41 A'   14 A"   15 A"                 
 -0.303  -0.301  -0.260
 42 A'   43 A'   16 A"                                                         
 -- Virtual --                   
 -0.095  -0.092  -0.064  -0.005   0.026   0.032   0.043   0.050
 17 A"   44 A'   45 A'   46 A'   47 A'   48 A'   18 A"   49 A'                 
  0.062   0.076   0.078   0.083   0.085   0.111   0.119   0.133
 50 A'   51 A'   19 A"   52 A'   20 A"   53 A'   54 A'   55 A'                 
  0.174   0.194   0.209   0.219   0.255   0.261   0.272   0.278
 56 A'   57 A'   21 A"   58 A'   59 A'   60 A'   22 A"   61 A'                 
  0.284   0.323   0.342   0.378   0.385   0.394   0.418   0.428
 23 A"   62 A'   63 A'   24 A"   64 A'   25 A"   65 A'   26 A"                 
  0.436   0.441   0.466   0.478   0.488   0.519   0.568   0.586
 66 A'   67 A'   68 A'   27 A"   69 A'   28 A"   29 A"   70 A'                 
  0.597   0.618   0.626   0.655   0.706   0.719   0.756   0.771
 71 A'   72 A'   73 A'   74 A'   75 A'   30 A"   31 A"   76 A'                 
  0.820   0.920   0.941   1.064   1.202   1.287   1.309   1.325
 77 A'   78 A'   79 A'   80 A'   32 A"   81 A'   33 A"   82 A'                 
  1.379   1.383   1.394   1.448   1.550   1.603   1.663   1.708
 83 A'   34 A"   84 A'   35 A"   36 A"   85 A'   86 A'   87 A'                 
  1.768   1.852   1.900   1.993   2.020   2.102   2.609   2.767
 88 A'   89 A'   90 A'   37 A"   91 A'   92 A'   38 A"   93 A'                 
  3.059   3.726   3.731   3.929   3.952   3.954   3.956   3.983
 94 A'   39 A"   95 A'   40 A"   96 A'   97 A'   41 A"   42 A"                 
  3.995   4.007   4.009   4.062   4.073   4.207   4.218   4.376
 43 A"   98 A'   44 A"   99 A'  100 A'  101 A'  102 A'  103 A'                 
  4.639   5.970   5.996   6.020   6.247   6.300   6.506   6.591
104 A'   45 A"  105 A'  106 A'   46 A"  107 A'  108 A'  109 A'                 
  6.884   7.549   7.566   7.626  13.780  13.915  13.966  23.402
110 A'   47 A"  111 A'  112 A'   48 A"  113 A'  114 A'  115 A'                 
 27.823  28.313  28.334  28.350  28.509  28.516  28.529  28.567
116 A'   49 A"  117 A'  118 A'   50 A"  119 A'   51 A"  120 A'                 
 28.652  47.877  66.701 127.858 127.874 127.900 151.622 162.991
121 A'  122 A'  123 A'   52 A"  124 A'  125 A'  126 A'  127 A'                 
289.748 289.764 289.8351020.6611901.784
 53 A"  128 A'  129 A'  130 A'  131 A'                                         
 --------------------------------------------------------------

          Ground-State Mulliken Net Atomic Charges

     Atom                 Charge (a.u.)
  ----------------------------------------
      1 C                    -0.158136
      2 P                     0.153255
      3 Br                   -0.168616
      4 I                     0.135525
      5 F                     0.037973
  ----------------------------------------
  Sum of atomic charges =    -0.000000

 -----------------------------------------------------------------
                    Cartesian Multipole Moments
 -----------------------------------------------------------------
    Charge (ESU x 10^10)
                -0.0000
    Dipole Moment (Debye)
         X       1.5693      Y       0.7021      Z       0.0000
       Tot       1.7192
    Quadrupole Moments (Debye-Ang)
        XX     -68.8255     XY      -0.0851     YY     -71.7552
        XZ       0.0000     YZ       0.0000     ZZ     -71.1071
    Octopole Moments (Debye-Ang^2)
       XXX      51.7717    XXY       3.1052    XYY       9.0600
       YYY      14.3972    XXZ       0.0000    XYZ       0.0000
       YYZ      -0.0000    XZZ       9.5122    YZZ       3.8168
       ZZZ       0.0000
    Hexadecapole Moments (Debye-Ang^3)
      XXXX   -1857.7749   XXXY      56.6315   XXYY    -369.3038
      XYYY      33.1440   YYYY    -257.0602   XXXZ       0.0000
      XXYZ      -0.0000   XYYZ       0.0000   YYYZ       0.0000
      XXZZ    -350.1171   XYZZ      11.4195   YYZZ     -57.4524
      XZZZ       0.0000   YZZZ      -0.0000   ZZZZ     -94.5494
 -----------------------------------------------------------------
 Calculating analytic gradient of the SCF energy
 Gradient of SCF Energy
            1           2           3           4           5
    1   0.0000799   0.0000408   0.0000018  -0.0000331  -0.0000894
    2  -0.0000959   0.0002594   0.0001229  -0.0000924  -0.0001941
    3   0.0000000   0.0000000   0.0000000  -0.0000000  -0.0000000
 Max gradient component =       2.594E-04
 RMS gradient           =       1.016E-04
 Gradient time:  CPU 9.83 s  wall 3.92 s
 Geometry Optimization Parameters
   NAtoms,    NIC,     NZ,  NCons,   NDum,   NFix, NCnnct, MaxDiis
        5      20       5       0       0       0       0       0

 Cartesian Hessian Update
 Hessian Updated using BFGS Update


** GEOMETRY OPTIMIZATION IN DELOCALIZED INTERNAL COORDINATES **
   Searching for a Minimum

   Optimization Cycle:   9

                       Coordinates (Angstroms)
     ATOM                X               Y               Z
      1  C         0.0334012096   -0.4515162676    0.0000000000
      2  P        -0.9864783677    0.8931442712    0.0000000000
      3  Br       -3.0365940015   -0.0760659896    0.0000000000
      4  I         2.1373593274   -0.1125608811    0.0000000000
      5  F        -0.2957488270   -1.7345236521    0.0000000000
   Point Group: cs    Number of degrees of freedom:     7


   Energy is  -9973.010568223

 Hessian Updated using BFGS Update

  7 Hessian modes will be used to form the next step
  Hessian Eigenvalues:
     0.083838    0.112545    0.185552    0.247780    0.287468    0.357983
     0.462366

 Minimum Search - Taking Simple RFO Step
 Searching for Lamda that Minimizes Along All modes
 Value Taken    Lamda =   0.00000000
 Step Taken.  Stepsize is  0.001013

                             Maximum     Tolerance    Cnvgd?
         Gradient           0.000257      0.000300     YES
         Displacement       0.000544      0.001200     YES
         Energy change     -0.000001      0.000001      NO


                       Distance Matrix (Angstroms)
             C (  1)   P (  2)   Br(  3)   I (  4)
   P (  2)  1.687681
   Br(  3)  3.092868  2.267673
   I (  4)  2.131087  3.281738  5.174082
   F (  5)  1.324556  2.716937  3.203547  2.924171

 Final energy is   -9973.0105682233298     


 ******************************
 **  OPTIMIZATION CONVERGED  **
 ******************************

                       Coordinates (Angstroms)
     ATOM                X               Y               Z
      1  C         0.0334012096   -0.4515162676    0.0000000000
      2  P        -0.9864783677    0.8931442712    0.0000000000
      3  Br       -3.0365940015   -0.0760659896    0.0000000000
      4  I         2.1373593274   -0.1125608811    0.0000000000
      5  F        -0.2957488270   -1.7345236521    0.0000000000

Z-matrix Print:
$molecule
0 1
I 
C  1 2.131087
F  2 1.324556 1 113.540600
P  2 1.687681 1 118.027164 3 -180.000000 0
Br 4 2.267673 2 101.876232 1 -180.000000 0
$end


 --------------------------------------------------------------
             Orbital Energies (a.u.) and Symmetries
 --------------------------------------------------------------

 Alpha MOs, Restricted
 -- Occupied --                  
******* -482.84 -176.34 -165.74 -165.74 -165.74  -77.11  -62.50
  1 A'    2 A'    3 A'    4 A'    5 A'    1 A"    6 A'    7 A'                 
-56.315 -56.312 -56.312 -35.832 -31.325 -31.319 -31.319 -24.749
  8 A'    2 A"    9 A'   10 A'   11 A'   12 A'    3 A"   13 A'                 
-22.975 -22.974 -22.974 -22.970 -22.970 -10.339  -8.704  -6.608
 14 A'   15 A'    4 A"   16 A'    5 A"   17 A'   18 A'   19 A'                 
 -6.534  -6.523  -6.522  -6.381  -4.793  -4.779  -4.778  -4.771
 20 A'    6 A"   21 A'   22 A'   23 A'   24 A'    7 A"   25 A'                 
 -4.767  -4.766  -2.645  -2.642  -2.642  -2.633  -2.633  -2.059
  8 A"   26 A'   27 A'    9 A"   28 A'   10 A"   29 A'   30 A'                 
 -2.055  -2.054  -2.041  -2.041  -1.291  -0.813  -0.766  -0.672
 31 A'   11 A"   32 A'   12 A"   33 A'   34 A'   35 A'   36 A'                 
 -0.622  -0.521  -0.521  -0.480  -0.377  -0.353  -0.346  -0.317
 37 A'   38 A'   13 A"   39 A'   40 A'   41 A'   14 A"   15 A"                 
 -0.303  -0.301  -0.260
 42 A'   43 A'   16 A"                                                         
 -- Virtual --                   
 -0.095  -0.092  -0.064  -0.005   0.026   0.032   0.043   0.050
 17 A"   44 A'   45 A'   46 A'   47 A'   48 A'   18 A"   49 A'                 
  0.062   0.076   0.078   0.083   0.085   0.111   0.119   0.133
 50 A'   51 A'   19 A"   52 A'   20 A"   53 A'   54 A'   55 A'                 
  0.174   0.194   0.209   0.219   0.255   0.261   0.272   0.278
 56 A'   57 A'   21 A"   58 A'   59 A'   60 A'   22 A"   61 A'                 
  0.284   0.323   0.342   0.378   0.385   0.394   0.418   0.428
 23 A"   62 A'   63 A'   24 A"   64 A'   25 A"   65 A'   26 A"                 
  0.436   0.441   0.466   0.478   0.488   0.519   0.568   0.586
 66 A'   67 A'   68 A'   27 A"   69 A'   28 A"   29 A"   70 A'                 
  0.597   0.618   0.626   0.655   0.706   0.719   0.756   0.771
 71 A'   72 A'   73 A'   74 A'   75 A'   30 A"   31 A"   76 A'                 
  0.820   0.920   0.941   1.064   1.202   1.287   1.309   1.325
 77 A'   78 A'   79 A'   80 A'   32 A"   81 A'   33 A"   82 A'                 
  1.379   1.383   1.394   1.448   1.550   1.603   1.663   1.708
 83 A'   34 A"   84 A'   35 A"   36 A"   85 A'   86 A'   87 A'                 
  1.768   1.852   1.900   1.993   2.020   2.102   2.609   2.767
 88 A'   89 A'   90 A'   37 A"   91 A'   92 A'   38 A"   93 A'                 
  3.059   3.726   3.731   3.929   3.952   3.954   3.956   3.983
 94 A'   39 A"   95 A'   40 A"   96 A'   97 A'   41 A"   42 A"                 
  3.995   4.007   4.009   4.062   4.073   4.207   4.218   4.376
 43 A"   98 A'   44 A"   99 A'  100 A'  101 A'  102 A'  103 A'                 
  4.639   5.970   5.996   6.020   6.247   6.300   6.506   6.591
104 A'   45 A"  105 A'  106 A'   46 A"  107 A'  108 A'  109 A'                 
  6.884   7.549   7.566   7.626  13.780  13.915  13.966  23.402
110 A'   47 A"  111 A'  112 A'   48 A"  113 A'  114 A'  115 A'                 
 27.823  28.313  28.334  28.350  28.509  28.516  28.529  28.567
116 A'   49 A"  117 A'  118 A'   50 A"  119 A'   51 A"  120 A'                 
 28.652  47.877  66.701 127.858 127.874 127.900 151.622 162.991
121 A'  122 A'  123 A'   52 A"  124 A'  125 A'  126 A'  127 A'                 
289.748 289.764 289.8351020.6611901.784
 53 A"  128 A'  129 A'  130 A'  131 A'                                         

 Beta MOs, Restricted
 -- Occupied --                  
******* -482.84 -176.34 -165.74 -165.74 -165.74  -77.11  -62.50
  1 A'    2 A'    3 A'    4 A'    5 A'    1 A"    6 A'    7 A'                 
-56.315 -56.312 -56.312 -35.832 -31.325 -31.319 -31.319 -24.749
  8 A'    2 A"    9 A'   10 A'   11 A'   12 A'    3 A"   13 A'                 
-22.975 -22.974 -22.974 -22.970 -22.970 -10.339  -8.704  -6.608
 14 A'   15 A'    4 A"   16 A'    5 A"   17 A'   18 A'   19 A'                 
 -6.534  -6.523  -6.522  -6.381  -4.793  -4.779  -4.778  -4.771
 20 A'    6 A"   21 A'   22 A'   23 A'   24 A'    7 A"   25 A'                 
 -4.767  -4.766  -2.645  -2.642  -2.642  -2.633  -2.633  -2.059
  8 A"   26 A'   27 A'    9 A"   28 A'   10 A"   29 A'   30 A'                 
 -2.055  -2.054  -2.041  -2.041  -1.291  -0.813  -0.766  -0.672
 31 A'   11 A"   32 A'   12 A"   33 A'   34 A'   35 A'   36 A'                 
 -0.622  -0.521  -0.521  -0.480  -0.377  -0.353  -0.346  -0.317
 37 A'   38 A'   13 A"   39 A'   40 A'   41 A'   14 A"   15 A"                 
 -0.303  -0.301  -0.260
 42 A'   43 A'   16 A"                                                         
 -- Virtual --                   
 -0.095  -0.092  -0.064  -0.005   0.026   0.032   0.043   0.050
 17 A"   44 A'   45 A'   46 A'   47 A'   48 A'   18 A"   49 A'                 
  0.062   0.076   0.078   0.083   0.085   0.111   0.119   0.133
 50 A'   51 A'   19 A"   52 A'   20 A"   53 A'   54 A'   55 A'                 
  0.174   0.194   0.209   0.219   0.255   0.261   0.272   0.278
 56 A'   57 A'   21 A"   58 A'   59 A'   60 A'   22 A"   61 A'                 
  0.284   0.323   0.342   0.378   0.385   0.394   0.418   0.428
 23 A"   62 A'   63 A'   24 A"   64 A'   25 A"   65 A'   26 A"                 
  0.436   0.441   0.466   0.478   0.488   0.519   0.568   0.586
 66 A'   67 A'   68 A'   27 A"   69 A'   28 A"   29 A"   70 A'                 
  0.597   0.618   0.626   0.655   0.706   0.719   0.756   0.771
 71 A'   72 A'   73 A'   74 A'   75 A'   30 A"   31 A"   76 A'                 
  0.820   0.920   0.941   1.064   1.202   1.287   1.309   1.325
 77 A'   78 A'   79 A'   80 A'   32 A"   81 A'   33 A"   82 A'                 
  1.379   1.383   1.394   1.448   1.550   1.603   1.663   1.708
 83 A'   34 A"   84 A'   35 A"   36 A"   85 A'   86 A'   87 A'                 
  1.768   1.852   1.900   1.993   2.020   2.102   2.609   2.767
 88 A'   89 A'   90 A'   37 A"   91 A'   92 A'   38 A"   93 A'                 
  3.059   3.726   3.731   3.929   3.952   3.954   3.956   3.983
 94 A'   39 A"   95 A'   40 A"   96 A'   97 A'   41 A"   42 A"                 
  3.995   4.007   4.009   4.062   4.073   4.207   4.218   4.376
 43 A"   98 A'   44 A"   99 A'  100 A'  101 A'  102 A'  103 A'                 
  4.639   5.970   5.996   6.020   6.247   6.300   6.506   6.591
104 A'   45 A"  105 A'  106 A'   46 A"  107 A'  108 A'  109 A'                 
  6.884   7.549   7.566   7.626  13.780  13.915  13.966  23.402
110 A'   47 A"  111 A'  112 A'   48 A"  113 A'  114 A'  115 A'                 
 27.823  28.313  28.334  28.350  28.509  28.516  28.529  28.567
116 A'   49 A"  117 A'  118 A'   50 A"  119 A'   51 A"  120 A'                 
 28.652  47.877  66.701 127.858 127.874 127.900 151.622 162.991
121 A'  122 A'  123 A'   52 A"  124 A'  125 A'  126 A'  127 A'                 
289.748 289.764 289.8351020.6611901.784
 53 A"  128 A'  129 A'  130 A'  131 A'                                         
 --------------------------------------------------------------

          Ground-State Mulliken Net Atomic Charges

     Atom                 Charge (a.u.)
  ----------------------------------------
      1 C                    -0.158136
      2 P                     0.153255
      3 Br                   -0.168616
      4 I                     0.135525
      5 F                     0.037973
  ----------------------------------------
  Sum of atomic charges =    -0.000000

 -----------------------------------------------------------------
                    Cartesian Multipole Moments
 -----------------------------------------------------------------
    Charge (ESU x 10^10)
                -0.0000
    Dipole Moment (Debye)
         X       1.5693      Y       0.7021      Z       0.0000
       Tot       1.7192
    Quadrupole Moments (Debye-Ang)
        XX     -68.8255     XY      -0.0851     YY     -71.7552
        XZ       0.0000     YZ       0.0000     ZZ     -71.1071
    Octopole Moments (Debye-Ang^2)
       XXX      51.7717    XXY       3.1052    XYY       9.0600
       YYY      14.3972    XXZ       0.0000    XYZ       0.0000
       YYZ      -0.0000    XZZ       9.5122    YZZ       3.8168
       ZZZ       0.0000
    Hexadecapole Moments (Debye-Ang^3)
      XXXX   -1857.7749   XXXY      56.6315   XXYY    -369.3038
      XYYY      33.1440   YYYY    -257.0602   XXXZ       0.0000
      XXYZ      -0.0000   XYYZ       0.0000   YYYZ       0.0000
      XXZZ    -350.1171   XYZZ      11.4195   YYZZ     -57.4524
      XZZZ       0.0000   YZZZ      -0.0000   ZZZZ     -94.5494
 -----------------------------------------------------------------
Archival summary:
1\1\TWL02\OPT\ProcedureUnspecified\BasisUnspecified\1r1111\taweetha\MonNov2612:33:342018MonNov2612:33:342018\0\\#,OPT,ProcedureUnspecified,BasisUnspecified,\\0,1\I\C,1,2.13109\F,2,1.32456,1,113.541\P,2,1.68768,1,118.027,3,-180,0\Br,4,2.26767,2,101.876,1,-180,0\\\@

 Total job time:  137.59s(wall), 361.03s(cpu) 
 Mon Nov 26 12:33:34 2018

        *************************************************************
        *                                                           *
        *  Thank you very much for using Q-Chem.  Have a nice day.  *
        *                                                           *
        *************************************************************


 
User input: 2 of 2 
 
Q-Chem Developer Version!
                  Welcome to Q-Chem
     A Quantum Leap Into The Future Of Chemistry


 Q-Chem 5.1, Q-Chem, Inc., Pleasanton, CA (2018)

 Yihan Shao,  Zhengting Gan,  E. Epifanovsky,  A. T. B. Gilbert,  M. Wormit,  
 J. Kussmann,  A. W. Lange,  A. Behn,  Jia Deng,  Xintian Feng,  D. Ghosh,  
 M. Goldey,  P. R. Horn,  L. D. Jacobson,  I. Kaliman,  T. Kus,  A. Landau,  
 Jie Liu,  E. I. Proynov,  R. M. Richard,  R. P. Steele,  E. J. Sundstrom,  
 H. L. Woodcock III,  P. M. Zimmerman,  D. Zuev,  B. Albrecht,  E. Alguire,  
 S. A. Baeppler,  D. Barton,  Z. Benda,  Y. A. Bernard,  E. J. Berquist,  
 K. B. Bravaya,  H. Burton,  D. Casanova,  Chun-Min Chang,  Yunqing Chen,  
 A. Chien,  K. D. Closser,  M. P. Coons,  S. Coriani,  S. Dasgupta,  
 A. L. Dempwolff,  M. Diedenhofen,  Hainam Do,  R. G. Edgar,  Po-Tung Fang,  
 S. Faraji,  S. Fatehi,  Qingguo Feng,  K. D. Fenk,  J. Fosso-Tande,  
 Qinghui Ge,  A. Ghysels,  G. Gidofalvi,  J. Gomes,  J. Gonthier,  A. Gunina,  
 D. Hait,  M. W. D. Hanson-Heine,  P. H. P. Harbach,  A. W. Hauser,  
 J. E. Herr,  E. G. Hohenstein,  Z. C. Holden,  Kerwin Hui,  B. C. Huynh,  
 T.-C. Jagau,  Hyunjun Ji,  B. Kaduk,  K. Khistyaev,  Jaehoon Kim,  
 P. Klunzinger,  K. Koh,  D. Kosenkov,  L. Koulias,  T. Kowalczyk,  
 C. M. Krauter,  A. Kunitsa,  Ka Un Lao,  A. Laurent,  K. V. Lawler,  
 Joonho Lee,  D. Lefrancois,  S. Lehtola,  D. S. Levine,  Yi-Pei Li,  
 You-Sheng Lin,  Fenglai Liu,  E. Livshits,  A. Luenser,  P. Manohar,  
 E. Mansoor,  S. F. Manzer,  Shan-Ping Mao,  Yuezhi Mao,  N. Mardirossian,  
 A. V. Marenich,  T. Markovich,  L. A. Martinez-Martinez,  S. A. Maurer,  
 N. J. Mayhall,  S. C. McKenzie,  J.-M. Mewes,  A. F. Morrison,  
 J. W. Mullinax,  K. Nanda,  T. S. Nguyen-Beck,  R. Olivares-Amaya,  
 J. A. Parkhill,  T. M. Perrine,  F. Plasser,  P. Pokhilko,  S. Prager,  
 A. Prociuk,  E. Ramos,  D. R. Rehn,  F. Rob,  M. Schneider,  N. Sergueev,  
 S. M. Sharada,  S. Sharma,  D. W. Small,  T. Stauch,  T. Stein,  
 Yu-Chuan Su,  A. J. W. Thom,  A. Tkatchenko,  T. Tsuchimochi,  N. M. Tubman,  
 L. Vogt,  M. L. Vidal,  O. Vydrov,  M. A. Watson,  J. Wenzel,  
 M. de Wergifosse,  T. A. Wesolowski,  A. White,  J. Witte,  A. Yamada,  
 Jun Yang,  K. Yao,  S. Yeganeh,  S. R. Yost,  Zhi-Qiang You,  A. Zech,  
 Igor Ying Zhang,  Xing Zhang,  Yan Zhao,  Ying Zhu,  B. R. Brooks,  
 G. K. L. Chan,  C. J. Cramer,  M. S. Gordon,  W. J. Hehre,  A. Klamt,  
 M. W. Schmidt,  C. D. Sherrill,  D. G. Truhlar,  A. Aspuru-Guzik,  R. Baer,  
 A. T. Bell,  N. A. Besley,  Jeng-Da Chai,  A. E. DePrince, III,  
 R. A. DiStasio Jr.,  A. Dreuw,  B. D. Dunietz,  T. R. Furlani,  
 Chao-Ping Hsu,  Yousung Jung,  Jing Kong,  D. S. Lambrecht,  WanZhen Liang,  
 C. Ochsenfeld,  V. A. Rassolov,  L. V. Slipchenko,  J. E. Subotnik,  
 T. Van Voorhis,  J. M. Herbert,  A. I. Krylov,  P. M. W. Gill,  M. Head-Gordon

 Contributors to earlier versions of Q-Chem not listed above: 
 R. D. Adamson,  B. Austin,  J. Baker,  G. J. O. Beran,  K. Brandhorst,  
 S. T. Brown,  E. F. C. Byrd,  A. K. Chakraborty,  C.-L. Cheng,  
 Siu Hung Chien,  D. M. Chipman,  D. L. Crittenden,  H. Dachsel,  
 R. J. Doerksen,  A. D. Dutoi,  L. Fusti-Molnar,  W. A. Goddard III,  
 A. Golubeva-Zadorozhnaya,  S. R. Gwaltney,  G. Hawkins,  A. Heyden,  
 S. Hirata,  G. Kedziora,  F. J. Keil,  C. Kelley,  Jihan Kim,  R. A. King,  
 R. Z. Khaliullin,  P. P. Korambath,  W. Kurlancheek,  A. M. Lee,  M. S. Lee,  
 S. V. Levchenko,  Ching Yeh Lin,  D. Liotard,  R. C. Lochan,  I. Lotan,  
 P. E. Maslen,  N. Nair,  D. P. O'Neill,  D. Neuhauser,  E. Neuscamman,  
 C. M. Oana,  R. Olson,  B. Peters,  R. Peverati,  P. A. Pieniazek,  
 Y. M. Rhee,  J. Ritchie,  M. A. Rohrdanz,  E. Rosta,  N. J. Russ,  
 H. F. Schaefer III,  N. E. Schultz,  N. Shenvi,  A. C. Simmonett,  A. Sodt,  
 D. Stuck,  K. S. Thanthiriwatte,  V. Vanovschi,  Tao Wang,  A. Warshel,  
 C. F. Williams,  Q. Wu,  X. Xu,  W. Zhang

 Please cite Q-Chem as follows:
 Y. Shao et al., Mol. Phys. 113, 184-215 (2015)
 DOI: 10.1080/00268976.2014.952696

 Q-Chem 5.1.2 for Intel X86 EM64T Linux

 Parts of Q-Chem use Armadillo 8.300.2 (Tropical Shenanigans).
 http://arma.sourceforge.net/

 Q-Chem begins on Mon Nov 26 12:33:35 2018  

Host: 
0

     Scratch files written to /scratch/taweetham/qchem45445//
The previous job contains 0 fragments, simply inherited here
Input Ideriv = 2
Curr. Ideriv = -1
Max.  Ideriv = 2

Checking the input file for inconsistencies... 	...done.

--------------------------------------------------------------
User input:
--------------------------------------------------------------

$molecule
read
$end

$rem
   job_type 	frequency
   basis 	6-311++g**
   method	b3lyp	
$end


--------------------------------------------------------------
 ----------------------------------------------------------------
             Standard Nuclear Orientation (Angstroms)
    I     Atom           X                Y                Z
 ----------------------------------------------------------------
    1      C       0.1293564509    -0.3333211661    -0.0000000000
    2      P      -0.9263225606     0.9834203201     0.0000000000
    3      Br     -2.9496267941    -0.0405829126    -0.0000000000
    4      I       2.2234361703     0.0621034716     0.0000000000
    5      F      -0.1651643921    -1.6247177622    -0.0000000000
 ----------------------------------------------------------------
 Molecular Point Group                 Cs    NOp =  2
 Largest Abelian Subgroup              Cs    NOp =  2
 Nuclear Repulsion Energy =   769.7601921774 hartrees
 There are       59 alpha and       59 beta electrons
 Requested basis set is 6-311++G(d,p)
 There are 68 shells and 184 basis functions

 Total QAlloc Memory Limit   2000 MB
 Mega-Array Size       188 MB
 MEM_STATIC part       192 MB

                       Distance Matrix (Angstroms)
             C (  1)   P (  2)   Br(  3)   I (  4)
   P (  2)  1.687681
   Br(  3)  3.092868  2.267673
   I (  4)  2.131087  3.281738  5.174082
   F (  5)  1.324556  2.716937  3.203547  2.924171

 A cutoff of  1.0D-11 yielded   1728 shell pairs
 There are     13624 function pairs (     15256 Cartesian)

 -------------------------------------------------------
 OpenMP Integral Computing Module                       
 Release: version 1.0, May 2013, Q-Chem Inc. Pittsburgh 
 -------------------------------------------------------
 Integral Job Info:
 Integral job number is                      11
 Integral operator is                         1
 short-range coefficients                     0
 long-range coefficients              100000000
 Omega coefficients                           0
 if combine SR and LR in K                    0
 Integral screening is                        0
 Integral computing path is                   2
 max size of driver memory is            800000
 size of driver memory is                593474
 size of scratch memory is             29623520
 max col of scratch BK array               1296
 max len of scratch array in speh3          155
 max len of scratch index in speh4           18
 max int batch size is                      520
 min int batch size is                       52
 fixed nKL is                                45
 max L of basis functions is                  2
 order of int derivative is                   0
 number of shells is                         68
 number of basis is                         195
 number of cartesian basis is               195
 number of contracted shell pairs          1728
 number of primitive shell pairs           4014
 maxK2 (contraction) of shell pair           36
 max number of K2 of shell pair               1
 max number of CS2 of shell pair            219
 max number of PS2 of shell pair            219
 mem total for path MDJ                  528028
 -------------------------------------------------------
 Smallest overlap matrix eigenvalue = 6.53E-04
 Guess from superposition of atomic densities
 Warning:  Energy on first SCF cycle will be non-variational
 SAD guess density has 118.000000 electrons

 -----------------------------------------------------------------------
  General SCF calculation program by
  Eric Jon Sundstrom, Paul Horn, Yuezhi Mao, Dmitri Zuev, Alec White,
  David Stuck, Shaama M.S., Shane Yost, Joonho Lee, David Small,
  Daniel Levine, Susi Lehtola, Hugh Burton, Evgeny Epifanovsky
 -----------------------------------------------------------------------
 Exchange:     0.2000 Hartree-Fock + 0.0800 Slater + 0.7200 B88
 Correlation:  0.1900 VWN1RPA + 0.8100 LYP
 Using SG-1 standard quadrature grid
 using 4 threads for integral computing
 -------------------------------------------------------
 OpenMP Integral computing Module                
 Release: version 2.0, May 2017, Q-Chem Inc. Pleasanton 
 -------------------------------------------------------
 -------------------------------------------------------
 OpenMP BLAS3 based DFT computing Module                
 Release: version 1.0, May 2013, Q-Chem Inc. Pittsburgh 
 -------------------------------------------------------
 A restricted SCF calculation will be
 performed using DIIS
 SCF converges when DIIS error is below 1.0e-08
 ---------------------------------------
  Cycle       Energy         DIIS error
 ---------------------------------------
    1   -9973.5238279072      3.74e-02  
    2   -9972.9933914779      2.65e-03  
    3   -9972.9781430590      3.28e-03  
    4   -9973.0078355786      1.02e-03  
    5   -9973.0105750663      1.17e-04  
    6   -9973.0105877013      5.33e-05  
    7   -9973.0105920661      4.16e-05  
    8   -9973.0106000618      5.67e-06  
    9   -9973.0106001380      1.39e-06  
   10   -9973.0106001439      3.90e-07  
   11   -9973.0106001446      9.26e-08  
   12   -9973.0106001446      1.82e-08  
   13   -9973.0106001447      1.13e-08  
   14   -9973.0106001446      1.25e-09  Convergence criterion met
 ---------------------------------------
 SCF time:   CPU 38.46s  wall 14.00s 
 SCF   energy in the final basis set =    -9973.0106001446
 Total energy in the final basis set =    -9973.0106001446

 --------------------------------------------------------------
             Orbital Energies (a.u.) and Symmetries
 --------------------------------------------------------------

 Alpha MOs, Restricted
 -- Occupied --                  
******* -482.84 -176.34 -165.74 -165.74 -165.74  -77.11  -62.50
  1 A'    2 A'    3 A'    4 A'    5 A'    1 A"    6 A'    7 A'                 
-56.315 -56.312 -56.312 -35.832 -31.325 -31.319 -31.319 -24.749
  8 A'    2 A"    9 A'   10 A'   11 A'   12 A'    3 A"   13 A'                 
-22.975 -22.974 -22.974 -22.970 -22.970 -10.339  -8.704  -6.608
 14 A'   15 A'    4 A"   16 A'    5 A"   17 A'   18 A'   19 A'                 
 -6.534  -6.523  -6.522  -6.381  -4.794  -4.779  -4.778  -4.771
 20 A'    6 A"   21 A'   22 A'   23 A'   24 A'    7 A"   25 A'                 
 -4.767  -4.766  -2.645  -2.642  -2.642  -2.633  -2.633  -2.059
  8 A"   26 A'   27 A'    9 A"   28 A'   29 A'   10 A"   30 A'                 
 -2.055  -2.054  -2.041  -2.041  -1.291  -0.813  -0.766  -0.672
 31 A'   11 A"   32 A'   12 A"   33 A'   34 A'   35 A'   36 A'                 
 -0.622  -0.521  -0.521  -0.480  -0.377  -0.353  -0.346  -0.317
 37 A'   38 A'   13 A"   39 A'   40 A'   41 A'   14 A"   15 A"                 
 -0.303  -0.301  -0.260
 42 A'   43 A'   16 A"                                                         
 -- Virtual --                   
 -0.095  -0.092  -0.064  -0.005   0.026   0.032   0.043   0.050
 17 A"   44 A'   45 A'   46 A'   47 A'   48 A'   18 A"   49 A'                 
  0.062   0.076   0.078   0.083   0.085   0.111   0.119   0.133
 50 A'   51 A'   19 A"   52 A'   20 A"   53 A'   54 A'   55 A'                 
  0.174   0.194   0.209   0.219   0.255   0.261   0.272   0.278
 56 A'   57 A'   21 A"   58 A'   59 A'   60 A'   22 A"   61 A'                 
  0.284   0.323   0.342   0.378   0.385   0.394   0.418   0.428
 23 A"   62 A'   63 A'   24 A"   64 A'   25 A"   65 A'   26 A"                 
  0.436   0.441   0.466   0.478   0.488   0.519   0.568   0.586
 66 A'   67 A'   68 A'   27 A"   69 A'   28 A"   29 A"   70 A'                 
  0.597   0.618   0.626   0.655   0.706   0.719   0.756   0.771
 71 A'   72 A'   73 A'   74 A'   75 A'   30 A"   31 A"   76 A'                 
  0.820   0.920   0.941   1.064   1.202   1.287   1.309   1.325
 77 A'   78 A'   79 A'   80 A'   32 A"   81 A'   33 A"   82 A'                 
  1.379   1.383   1.394   1.448   1.550   1.603   1.663   1.708
 83 A'   34 A"   84 A'   35 A"   36 A"   85 A'   86 A'   87 A'                 
  1.768   1.852   1.900   1.993   2.020   2.102   2.609   2.767
 88 A'   89 A'   90 A'   37 A"   91 A'   92 A'   38 A"   93 A'                 
  3.059   3.726   3.731   3.928   3.952   3.954   3.956   3.983
 94 A'   39 A"   95 A'   40 A"   96 A'   97 A'   41 A"   42 A"                 
  3.996   4.007   4.009   4.062   4.073   4.207   4.218   4.376
 43 A"   98 A'   44 A"   99 A'  100 A'  101 A'  102 A'  103 A'                 
  4.639   5.970   5.996   6.020   6.247   6.300   6.506   6.591
104 A'   45 A"  105 A'  106 A'   46 A"  107 A'  108 A'  109 A'                 
  6.884   7.549   7.566   7.626  13.780  13.915  13.966  23.402
110 A'   47 A"  111 A'  112 A'   48 A"  113 A'  114 A'  115 A'                 
 27.823  28.313  28.334  28.350  28.509  28.516  28.529  28.567
116 A'   49 A"  117 A'  118 A'   50 A"  119 A'   51 A"  120 A'                 
 28.652  47.877  66.701 127.858 127.874 127.900 151.622 162.991
121 A'  122 A'  123 A'   52 A"  124 A'  125 A'  126 A'  127 A'                 
289.748 289.764 289.8351020.6611901.784
 53 A"  128 A'  129 A'  130 A'  131 A'                                         

 Beta MOs, Restricted
 -- Occupied --                  
******* -482.84 -176.34 -165.74 -165.74 -165.74  -77.11  -62.50
  1 A'    2 A'    3 A'    4 A'    5 A'    1 A"    6 A'    7 A'                 
-56.315 -56.312 -56.312 -35.832 -31.325 -31.319 -31.319 -24.749
  8 A'    2 A"    9 A'   10 A'   11 A'   12 A'    3 A"   13 A'                 
-22.975 -22.974 -22.974 -22.970 -22.970 -10.339  -8.704  -6.608
 14 A'   15 A'    4 A"   16 A'    5 A"   17 A'   18 A'   19 A'                 
 -6.534  -6.523  -6.522  -6.381  -4.794  -4.779  -4.778  -4.771
 20 A'    6 A"   21 A'   22 A'   23 A'   24 A'    7 A"   25 A'                 
 -4.767  -4.766  -2.645  -2.642  -2.642  -2.633  -2.633  -2.059
  8 A"   26 A'   27 A'    9 A"   28 A'   29 A'   10 A"   30 A'                 
 -2.055  -2.054  -2.041  -2.041  -1.291  -0.813  -0.766  -0.672
 31 A'   11 A"   32 A'   12 A"   33 A'   34 A'   35 A'   36 A'                 
 -0.622  -0.521  -0.521  -0.480  -0.377  -0.353  -0.346  -0.317
 37 A'   38 A'   13 A"   39 A'   40 A'   41 A'   14 A"   15 A"                 
 -0.303  -0.301  -0.260
 42 A'   43 A'   16 A"                                                         
 -- Virtual --                   
 -0.095  -0.092  -0.064  -0.005   0.026   0.032   0.043   0.050
 17 A"   44 A'   45 A'   46 A'   47 A'   48 A'   18 A"   49 A'                 
  0.062   0.076   0.078   0.083   0.085   0.111   0.119   0.133
 50 A'   51 A'   19 A"   52 A'   20 A"   53 A'   54 A'   55 A'                 
  0.174   0.194   0.209   0.219   0.255   0.261   0.272   0.278
 56 A'   57 A'   21 A"   58 A'   59 A'   60 A'   22 A"   61 A'                 
  0.284   0.323   0.342   0.378   0.385   0.394   0.418   0.428
 23 A"   62 A'   63 A'   24 A"   64 A'   25 A"   65 A'   26 A"                 
  0.436   0.441   0.466   0.478   0.488   0.519   0.568   0.586
 66 A'   67 A'   68 A'   27 A"   69 A'   28 A"   29 A"   70 A'                 
  0.597   0.618   0.626   0.655   0.706   0.719   0.756   0.771
 71 A'   72 A'   73 A'   74 A'   75 A'   30 A"   31 A"   76 A'                 
  0.820   0.920   0.941   1.064   1.202   1.287   1.309   1.325
 77 A'   78 A'   79 A'   80 A'   32 A"   81 A'   33 A"   82 A'                 
  1.379   1.383   1.394   1.448   1.550   1.603   1.663   1.708
 83 A'   34 A"   84 A'   35 A"   36 A"   85 A'   86 A'   87 A'                 
  1.768   1.852   1.900   1.993   2.020   2.102   2.609   2.767
 88 A'   89 A'   90 A'   37 A"   91 A'   92 A'   38 A"   93 A'                 
  3.059   3.726   3.731   3.928   3.952   3.954   3.956   3.983
 94 A'   39 A"   95 A'   40 A"   96 A'   97 A'   41 A"   42 A"                 
  3.996   4.007   4.009   4.062   4.073   4.207   4.218   4.376
 43 A"   98 A'   44 A"   99 A'  100 A'  101 A'  102 A'  103 A'                 
  4.639   5.970   5.996   6.020   6.247   6.300   6.506   6.591
104 A'   45 A"  105 A'  106 A'   46 A"  107 A'  108 A'  109 A'                 
  6.884   7.549   7.566   7.626  13.780  13.915  13.966  23.402
110 A'   47 A"  111 A'  112 A'   48 A"  113 A'  114 A'  115 A'                 
 27.823  28.313  28.334  28.350  28.509  28.516  28.529  28.567
116 A'   49 A"  117 A'  118 A'   50 A"  119 A'   51 A"  120 A'                 
 28.652  47.877  66.701 127.858 127.874 127.900 151.622 162.991
121 A'  122 A'  123 A'   52 A"  124 A'  125 A'  126 A'  127 A'                 
289.748 289.764 289.8351020.6611901.784
 53 A"  128 A'  129 A'  130 A'  131 A'                                         
 --------------------------------------------------------------

          Ground-State Mulliken Net Atomic Charges

     Atom                 Charge (a.u.)
  ----------------------------------------
      1 C                    -0.158210
      2 P                     0.153374
      3 Br                   -0.168661
      4 I                     0.135474
      5 F                     0.038022
  ----------------------------------------
  Sum of atomic charges =    -0.000000

 -----------------------------------------------------------------
                    Cartesian Multipole Moments
 -----------------------------------------------------------------
    Charge (ESU x 10^10)
                -0.0000
    Dipole Moment (Debye)
         X       1.5503      Y       0.7438      Z       0.0000
       Tot       1.7195
    Quadrupole Moments (Debye-Ang)
        XX     -68.5683     XY       0.2354     YY     -71.5843
        XZ       0.0000     YZ       0.0000     ZZ     -71.1080
    Octopole Moments (Debye-Ang^2)
       XXX      34.2142    XXY      -4.0131    XYY       2.8722
       YYY     -10.0642    XXZ      -0.0000    XYZ       0.0000
       YYZ       0.0000    XZZ       3.4444    YZZ      -4.2572
       ZZZ       0.0000
    Hexadecapole Moments (Debye-Ang^3)
      XXXX   -1848.5083   XXXY      41.3392   XXYY    -367.0052
      XYYY      12.5368   YYYY    -253.5470   XXXZ       0.0000
      XXYZ       0.0000   XYYZ       0.0000   YYYZ       0.0000
      XXZZ    -349.4505   XYZZ       4.2789   YYZZ     -57.0733
      XZZZ       0.0000   YZZZ       0.0000   ZZZZ     -94.5524
 -----------------------------------------------------------------
 Calculating MO derivatives via CPSCF
 D1JvT checksum  = 262500 18216.3911508163
 D1KAT checksum  = 668040 754.0523502508
   1         3          15      0.127669    0.041857
   2         3          15      0.017821    0.006520
   3         3          15      0.002550    0.001121
   4         3          15      0.000315    0.000174
   5        15           3      0.000030    0.000022
   6        17           1      0.000001    0.000001
   7        18           0      0.000000    0.000000    Roots Converged
 Time for AOints: 11.0 s (CPU) 5.5 s (wall)
 ------------------------------------------------------------------------------
                     AOints        : Timing summary (seconds)
 ------------------------------------------------------------------------------
     job step          cpu (% of tot)      sys (% of tot)     wall (% of tot)
 ------------------------------------------------------------------------------
  cpscf_lag         0.5539E+02 (33.8)   0.4000E-05 (11.8)   0.2026E+02 (32.7)
  iterzp            0.9741E+02 (59.4)   0.2900E-04 (85.3)   0.3595E+02 (58.0)
  make_fx           0.0000E+00 ( 0.0)   0.0000E+00 ( 0.0)   0.0000E+00 ( 0.0)
  AOints            0.1102E+02 ( 6.7)   0.1000E-05 ( 2.9)   0.5542E+01 ( 8.9)
 ------------------------------------------------------------------------------
   Grand Totals     0.1640E+03          0.3400E-04          0.6197E+02
 ------------------------------------------------------------------------------
 Calculating analytic Hessian of the SCF energy
 Polarizability Matrix (a.u.)
            1           2           3
    1-153.9404138   2.3530853   0.0000000
    2   2.3530853 -70.1078891   0.0000000
    3   0.0000000   0.0000000 -54.5025177

 Direct stationary perturbation theory relativistic correction:

 rels  =     114.258003481120
 relv  =    -380.582700879171
 rel2e =      51.634187358250
 E_rel =    -214.690510039801

 Hessian of the SCF Energy
            1           2           3           4           5           6
    1   0.2716465  -0.0765288   0.0000000  -0.1173397   0.1094876  -0.0000000
    2  -0.0765288   0.5322350   0.0000000   0.1394103  -0.1893079  -0.0000000
    3   0.0000000   0.0000000   0.0706430  -0.0000000  -0.0000000  -0.0267256
    4  -0.1173397   0.1394103  -0.0000000   0.2159429  -0.0857713   0.0000000
    5   0.1094876  -0.1893079  -0.0000000  -0.0857713   0.2731065   0.0000000
    6  -0.0000000  -0.0000000  -0.0267256   0.0000000   0.0000000   0.0153869
    7  -0.0195753  -0.0116552  -0.0000000  -0.0811607  -0.0342733   0.0000000
    8   0.0051439   0.0012150   0.0000000  -0.0493251  -0.0410400  -0.0000000
    9   0.0000000   0.0000000   0.0031113  -0.0000000  -0.0000000  -0.0053853
   10  -0.0765779   0.0114288  -0.0000000  -0.0191684  -0.0033729   0.0000000
   11   0.0053903  -0.0191215  -0.0000000   0.0029359   0.0050439  -0.0000000
   12  -0.0000000  -0.0000000  -0.0161448  -0.0000000   0.0000000   0.0015999
   13  -0.0581537  -0.0626551  -0.0000000   0.0017260   0.0139299   0.0000000
   14  -0.0434931  -0.3250206  -0.0000000  -0.0072497  -0.0478026   0.0000000
   15  -0.0000000  -0.0000000  -0.0308840   0.0000000  -0.0000000   0.0151240
            7           8           9          10          11          12
    1  -0.0195753   0.0051439   0.0000000  -0.0765779   0.0053903  -0.0000000
    2  -0.0116552   0.0012150   0.0000000   0.0114288  -0.0191215  -0.0000000
    3  -0.0000000   0.0000000   0.0031113  -0.0000000  -0.0000000  -0.0161448
    4  -0.0811607  -0.0493251  -0.0000000  -0.0191684   0.0029359  -0.0000000
    5  -0.0342733  -0.0410400  -0.0000000  -0.0033729   0.0050439   0.0000000
    6   0.0000000  -0.0000000  -0.0053853   0.0000000  -0.0000000   0.0015999
    7   0.1020021   0.0389022   0.0000000  -0.0023991   0.0023338  -0.0000000
    8   0.0389022   0.0327879   0.0000000   0.0009513  -0.0002163  -0.0000000
    9   0.0000000   0.0000000   0.0039275  -0.0000000  -0.0000000   0.0026015
   10  -0.0023991   0.0009513  -0.0000000   0.1167957   0.0148171   0.0000000
   11   0.0023338  -0.0002163  -0.0000000   0.0148171   0.0262107   0.0000000
   12  -0.0000000  -0.0000000   0.0026015   0.0000000   0.0000000   0.0083016
   13   0.0011330   0.0043278  -0.0000000  -0.0186502  -0.0254771   0.0000000
   14   0.0046926   0.0072534  -0.0000000  -0.0238243  -0.0119169   0.0000000
   15   0.0000000  -0.0000000  -0.0042550  -0.0000000   0.0000000   0.0036417
           13          14          15
    1  -0.0581537  -0.0434931  -0.0000000
    2  -0.0626551  -0.3250206  -0.0000000
    3  -0.0000000  -0.0000000  -0.0308840
    4   0.0017260  -0.0072497   0.0000000
    5   0.0139299  -0.0478026  -0.0000000
    6   0.0000000   0.0000000   0.0151240
    7   0.0011330   0.0046926   0.0000000
    8   0.0043278   0.0072534  -0.0000000
    9  -0.0000000  -0.0000000  -0.0042550
   10  -0.0186502  -0.0238243  -0.0000000
   11  -0.0254771  -0.0119169   0.0000000
   12   0.0000000   0.0000000   0.0036417
   13   0.0739450   0.0698745   0.0000000
   14   0.0698745   0.3774867   0.0000000
   15   0.0000000   0.0000000   0.0163732
 Gradient time:  CPU 246.65 s  wall 92.24 s
 **********************************************************************
 **                                                                  **
 **                       VIBRATIONAL ANALYSIS                       **
 **                       --------------------                       **
 **                                                                  **
 **        VIBRATIONAL FREQUENCIES (CM**-1) AND NORMAL MODES         **
 **     FORCE CONSTANTS (mDYN/ANGSTROM) AND REDUCED MASSES (AMU)     **
 **                  INFRARED INTENSITIES (KM/MOL)                   **
 **                                                                  **
 **********************************************************************


 Mode:                 1                      2                      3
 Frequency:        93.72                 116.79                 152.99
 Force Cnst:      0.1416                 0.2446                 0.6626
 Red. Mass:      27.3559                30.4365                48.0466
 IR Active:          YES                    YES                    YES
 IR Intens:        0.006                  0.215                  0.127
 Raman Active:       YES                    YES                    YES
               X      Y      Z        X      Y      Z        X      Y      Z
 C          0.000 -0.000  0.485   -0.098  0.460  0.000    0.023  0.465 -0.000
 P          0.000 -0.000  0.626   -0.095  0.471  0.000   -0.388  0.232 -0.000
 Br        -0.000  0.000 -0.240    0.297 -0.215 -0.000   -0.442 -0.118  0.000
 I          0.000  0.000 -0.131   -0.099 -0.102 -0.000    0.367 -0.098  0.000
 F          0.000 -0.000  0.546   -0.360  0.514  0.000   -0.001  0.474  0.000
 TransDip   0.000 -0.000  0.002    0.010  0.011  0.000    0.010 -0.005  0.000

 Mode:                 4                      5                      6
 Frequency:       280.41                 388.34                 429.97
 Force Cnst:      0.9653                 3.0073                 1.4128
 Red. Mass:      20.8368                33.8456                12.9704
 IR Active:          YES                    YES                    YES
 IR Intens:        0.264                 83.982                  3.716
 Raman Active:       YES                    YES                    YES
               X      Y      Z        X      Y      Z        X      Y      Z
 C          0.213  0.288  0.000    0.287 -0.022 -0.000   -0.000 -0.000  0.950
 P         -0.077  0.103 -0.000    0.851  0.293  0.000    0.000  0.000 -0.147
 Br        -0.017  0.022 -0.000   -0.257 -0.147 -0.000   -0.000 -0.000  0.007
 I         -0.126 -0.085 -0.000   -0.067  0.005  0.000    0.000  0.000 -0.017
 F          0.903  0.125 -0.000   -0.054  0.111  0.000   -0.000 -0.000 -0.273
 TransDip  -0.016 -0.001 -0.000    0.290  0.045  0.000   -0.000  0.000 -0.062

 Mode:                 7                      8                      9
 Frequency:       515.34                 874.36                1262.25
 Force Cnst:      3.0071                 6.4856                12.5933
 Red. Mass:      19.2184                14.3985                13.4153
 IR Active:          YES                    YES                    YES
 IR Intens:       21.697                 75.251                157.326
 Raman Active:       YES                    YES                    YES
               X      Y      Z        X      Y      Z        X      Y      Z
 C         -0.599 -0.269 -0.000    0.882  0.014  0.000   -0.160  0.900  0.000
 P         -0.047  0.495  0.000   -0.170  0.199 -0.000    0.095 -0.112 -0.000
 Br        -0.003 -0.032 -0.000   -0.006  0.001  0.000   -0.003 -0.001  0.000
 I          0.045  0.006  0.000   -0.015  0.003 -0.000    0.004 -0.001 -0.000
 F          0.168 -0.539  0.000   -0.157 -0.359 -0.000   -0.069 -0.372 -0.000
 TransDip  -0.117  0.092  0.000    0.236  0.146 -0.000   -0.041  0.400 -0.000

 STANDARD THERMODYNAMIC QUANTITIES AT   298.15 K  AND     1.00 ATM

   This Molecule has  0 Imaginary Frequencies
   Zero point vibrational energy:        5.881 kcal/mol

   Atom    1 Element C  Has Mass   12.00000
   Atom    2 Element P  Has Mass   30.97376
   Atom    3 Element Br Has Mass   78.91830
   Atom    4 Element I  Has Mass  126.90440
   Atom    5 Element F  Has Mass   18.99840
   Molecular Mass:   267.794860 amu
   Principal axes and moments of inertia in amu*Bohr^2:
                             1           2           3
    Eigenvalues --      293.00257  4784.97083  5077.97340
          X               1.00000    -0.00264    -0.00000
          Y               0.00264     1.00000    -0.00000
          Z               0.00000     0.00000     1.00000
   Rotational Symmetry Number is   1
   The Molecule is an Asymmetric Top
   Translational Enthalpy:        0.889 kcal/mol
   Rotational Enthalpy:           0.889 kcal/mol
   Vibrational Enthalpy:          8.028 kcal/mol
   gas constant (RT):             0.592 kcal/mol
   Translational Entropy:        42.654  cal/mol.K
   Rotational Entropy:           30.344  cal/mol.K
   Vibrational Entropy:          13.572  cal/mol.K

   Total Enthalpy:               10.398 kcal/mol
   Total Entropy:                86.570  cal/mol.K
Archival summary:
1\1\TWL02\FREQ\ProcedureUnspecified\BasisUnspecified\1r1111\taweetha\MonNov2612:35:222018MonNov2612:35:222018\0\\#,FREQ,ProcedureUnspecified,BasisUnspecified,\\0,1\I\C,1,2.13109\F,2,1.32456,1,113.541\P,2,1.68768,1,118.027,3,-180,0\Br,4,2.26767,2,101.876,1,-180,0\\\@

 Total job time:  107.20s(wall), 285.31s(cpu) 
 Mon Nov 26 12:35:22 2018

        *************************************************************
        *                                                           *
        *  Thank you very much for using Q-Chem.  Have a nice day.  *
        *                                                           *
        *************************************************************
