# Supplementary material for: Geometric and energetic data from ab initio calculations of haloethene, haloimine, halomethylenephosphine, haloiminophosphine, halodiazene, halodiphosphene and halocyclopropane
Source: Data Brief. 2019 Nov 2;27:104738. doi: 10.1016/j.dib.2019.104738 (PMC6861602; doi:10.1016/j.dib.2019.104738)
Supplement: Multimedia component 5 [file mmc5.zip › CP/B3LYP/FICPClE.out]

Q-Chem Developer Version!
                  Welcome to Q-Chem
     A Quantum Leap Into The Future Of Chemistry


 Q-Chem 5.1, Q-Chem, Inc., Pleasanton, CA (2018)

 Yihan Shao,  Zhengting Gan,  E. Epifanovsky,  A. T. B. Gilbert,  M. Wormit,  
 J. Kussmann,  A. W. Lange,  A. Behn,  Jia Deng,  Xintian Feng,  D. Ghosh,  
 M. Goldey,  P. R. Horn,  L. D. Jacobson,  I. Kaliman,  T. Kus,  A. Landau,  
 Jie Liu,  E. I. Proynov,  R. M. Richard,  R. P. Steele,  E. J. Sundstrom,  
 H. L. Woodcock III,  P. M. Zimmerman,  D. Zuev,  B. Albrecht,  E. Alguire,  
 S. A. Baeppler,  D. Barton,  Z. Benda,  Y. A. Bernard,  E. J. Berquist,  
 K. B. Bravaya,  H. Burton,  D. Casanova,  Chun-Min Chang,  Yunqing Chen,  
 A. Chien,  K. D. Closser,  M. P. Coons,  S. Coriani,  S. Dasgupta,  
 A. L. Dempwolff,  M. Diedenhofen,  Hainam Do,  R. G. Edgar,  Po-Tung Fang,  
 S. Faraji,  S. Fatehi,  Qingguo Feng,  K. D. Fenk,  J. Fosso-Tande,  
 Qinghui Ge,  A. Ghysels,  G. Gidofalvi,  J. Gomes,  J. Gonthier,  A. Gunina,  
 D. Hait,  M. W. D. Hanson-Heine,  P. H. P. Harbach,  A. W. Hauser,  
 J. E. Herr,  E. G. Hohenstein,  Z. C. Holden,  Kerwin Hui,  B. C. Huynh,  
 T.-C. Jagau,  Hyunjun Ji,  B. Kaduk,  K. Khistyaev,  Jaehoon Kim,  
 P. Klunzinger,  K. Koh,  D. Kosenkov,  L. Koulias,  T. Kowalczyk,  
 C. M. Krauter,  A. Kunitsa,  Ka Un Lao,  A. Laurent,  K. V. Lawler,  
 Joonho Lee,  D. Lefrancois,  S. Lehtola,  D. S. Levine,  Yi-Pei Li,  
 You-Sheng Lin,  Fenglai Liu,  E. Livshits,  A. Luenser,  P. Manohar,  
 E. Mansoor,  S. F. Manzer,  Shan-Ping Mao,  Yuezhi Mao,  N. Mardirossian,  
 A. V. Marenich,  T. Markovich,  L. A. Martinez-Martinez,  S. A. Maurer,  
 N. J. Mayhall,  S. C. McKenzie,  J.-M. Mewes,  A. F. Morrison,  
 J. W. Mullinax,  K. Nanda,  T. S. Nguyen-Beck,  R. Olivares-Amaya,  
 J. A. Parkhill,  T. M. Perrine,  F. Plasser,  P. Pokhilko,  S. Prager,  
 A. Prociuk,  E. Ramos,  D. R. Rehn,  F. Rob,  M. Schneider,  N. Sergueev,  
 S. M. Sharada,  S. Sharma,  D. W. Small,  T. Stauch,  T. Stein,  
 Yu-Chuan Su,  A. J. W. Thom,  A. Tkatchenko,  T. Tsuchimochi,  N. M. Tubman,  
 L. Vogt,  M. L. Vidal,  O. Vydrov,  M. A. Watson,  J. Wenzel,  
 M. de Wergifosse,  T. A. Wesolowski,  A. White,  J. Witte,  A. Yamada,  
 Jun Yang,  K. Yao,  S. Yeganeh,  S. R. Yost,  Zhi-Qiang You,  A. Zech,  
 Igor Ying Zhang,  Xing Zhang,  Yan Zhao,  Ying Zhu,  B. R. Brooks,  
 G. K. L. Chan,  C. J. Cramer,  M. S. Gordon,  W. J. Hehre,  A. Klamt,  
 M. W. Schmidt,  C. D. Sherrill,  D. G. Truhlar,  A. Aspuru-Guzik,  R. Baer,  
 A. T. Bell,  N. A. Besley,  Jeng-Da Chai,  A. E. DePrince, III,  
 R. A. DiStasio Jr.,  A. Dreuw,  B. D. Dunietz,  T. R. Furlani,  
 Chao-Ping Hsu,  Yousung Jung,  Jing Kong,  D. S. Lambrecht,  WanZhen Liang,  
 C. Ochsenfeld,  V. A. Rassolov,  L. V. Slipchenko,  J. E. Subotnik,  
 T. Van Voorhis,  J. M. Herbert,  A. I. Krylov,  P. M. W. Gill,  M. Head-Gordon

 Contributors to earlier versions of Q-Chem not listed above: 
 R. D. Adamson,  B. Austin,  J. Baker,  G. J. O. Beran,  K. Brandhorst,  
 S. T. Brown,  E. F. C. Byrd,  A. K. Chakraborty,  C.-L. Cheng,  
 Siu Hung Chien,  D. M. Chipman,  D. L. Crittenden,  H. Dachsel,  
 R. J. Doerksen,  A. D. Dutoi,  L. Fusti-Molnar,  W. A. Goddard III,  
 A. Golubeva-Zadorozhnaya,  S. R. Gwaltney,  G. Hawkins,  A. Heyden,  
 S. Hirata,  G. Kedziora,  F. J. Keil,  C. Kelley,  Jihan Kim,  R. A. King,  
 R. Z. Khaliullin,  P. P. Korambath,  W. Kurlancheek,  A. M. Lee,  M. S. Lee,  
 S. V. Levchenko,  Ching Yeh Lin,  D. Liotard,  R. C. Lochan,  I. Lotan,  
 P. E. Maslen,  N. Nair,  D. P. O'Neill,  D. Neuhauser,  E. Neuscamman,  
 C. M. Oana,  R. Olson,  B. Peters,  R. Peverati,  P. A. Pieniazek,  
 Y. M. Rhee,  J. Ritchie,  M. A. Rohrdanz,  E. Rosta,  N. J. Russ,  
 H. F. Schaefer III,  N. E. Schultz,  N. Shenvi,  A. C. Simmonett,  A. Sodt,  
 D. Stuck,  K. S. Thanthiriwatte,  V. Vanovschi,  Tao Wang,  A. Warshel,  
 C. F. Williams,  Q. Wu,  X. Xu,  W. Zhang

 Please cite Q-Chem as follows:
 Y. Shao et al., Mol. Phys. 113, 184-215 (2015)
 DOI: 10.1080/00268976.2014.952696

 Q-Chem 5.1.2 for Intel X86 EM64T Linux

 Parts of Q-Chem use Armadillo 8.300.2 (Tropical Shenanigans).
 http://arma.sourceforge.net/

 Q-Chem begins on Mon Nov 26 13:45:49 2018  

Host: 
0

     Scratch files written to /scratch/taweetham/qchem47131//
Input Ideriv = 2
Curr. Ideriv = -1
Max.  Ideriv = 2

Checking the input file for inconsistencies... 	...done.

--------------------------------------------------------------
User input:
--------------------------------------------------------------
$molecule
0 1
C 
P 1 1.5 
Cl 2 PCl 1 120. 
I 1 PI 2 120.  3 180.0
F 1 PF 2 120.  3 0.0

PH=1.44
PF=1.54
PCl=2.03
PBr=2.5
PI=2.6
$end

$rem
   job_type	optimization
   basis	6-311++g**
   method	b3lyp
$end

--------------------------------------------------------------
 ----------------------------------------------------------------
             Standard Nuclear Orientation (Angstroms)
    I     Atom           X                Y                Z
 ----------------------------------------------------------------
    1      C       0.6450168822    -0.4415491498    -0.0000000000
    2      P       1.6519957397     0.6702033320     0.0000000000
    3      Cl      3.6363820736     0.2422887637     0.0000000000
    4      I      -1.8965616736     0.1065187702     0.0000000000
    5      F       1.1165817844    -1.9075732093    -0.0000000000
 ----------------------------------------------------------------
 Molecular Point Group                 Cs    NOp =  2
 Largest Abelian Subgroup              Cs    NOp =  2
 Nuclear Repulsion Energy =   523.5481493182 hartrees
 There are       50 alpha and       50 beta electrons
 Requested basis set is 6-311++G(d,p)
 There are 62 shells and 166 basis functions

 Total QAlloc Memory Limit   2000 MB
 Mega-Array Size       188 MB
 MEM_STATIC part       192 MB
 A cutoff of  1.0D-11 yielded   1454 shell pairs
 There are     11248 function pairs (     12501 Cartesian)

 -------------------------------------------------------
 OpenMP Integral Computing Module                       
 Release: version 1.0, May 2013, Q-Chem Inc. Pittsburgh 
 -------------------------------------------------------
 Integral Job Info:
 Integral job number is                      11
 Integral operator is                         1
 short-range coefficients                     0
 long-range coefficients              100000000
 Omega coefficients                           0
 if combine SR and LR in K                    0
 Integral screening is                        0
 Integral computing path is                   2
 max size of driver memory is            800000
 size of driver memory is                593474
 size of scratch memory is             11933652
 max col of scratch BK array               1296
 max len of scratch array in speh3          155
 max len of scratch index in speh4           18
 max int batch size is                      520
 min int batch size is                       52
 fixed nKL is                                52
 max L of basis functions is                  2
 order of int derivative is                   0
 number of shells is                         62
 number of basis is                         175
 number of cartesian basis is               175
 number of contracted shell pairs          1454
 number of primitive shell pairs           3401
 maxK2 (contraction) of shell pair           36
 max number of K2 of shell pair               1
 max number of CS2 of shell pair            184
 max number of PS2 of shell pair            216
 mem total for path MDJ                  524284
 -------------------------------------------------------
 Smallest overlap matrix eigenvalue = 7.98E-04

 Scale SEOQF with 1.000000e-01/1.000000e-01/1.000000e-01

 Standard Electronic Orientation quadrupole field applied
 Nucleus-field energy     =     0.0000000198 hartrees
 Guess from superposition of atomic densities
 Warning:  Energy on first SCF cycle will be non-variational
 SAD guess density has 100.000000 electrons

 -----------------------------------------------------------------------
  General SCF calculation program by
  Eric Jon Sundstrom, Paul Horn, Yuezhi Mao, Dmitri Zuev, Alec White,
  David Stuck, Shaama M.S., Shane Yost, Joonho Lee, David Small,
  Daniel Levine, Susi Lehtola, Hugh Burton, Evgeny Epifanovsky
 -----------------------------------------------------------------------
 Exchange:     0.2000 Hartree-Fock + 0.0800 Slater + 0.7200 B88
 Correlation:  0.1900 VWN1RPA + 0.8100 LYP
 Using SG-1 standard quadrature grid
 using 4 threads for integral computing
 -------------------------------------------------------
 OpenMP Integral computing Module                
 Release: version 2.0, May 2017, Q-Chem Inc. Pleasanton 
 -------------------------------------------------------
 -------------------------------------------------------
 OpenMP BLAS3 based DFT computing Module                
 Release: version 1.0, May 2013, Q-Chem Inc. Pittsburgh 
 -------------------------------------------------------
 A restricted SCF calculation will be
 performed using DIIS
 SCF converges when DIIS error is below 1.0e-08
 ---------------------------------------
  Cycle       Energy         DIIS error
 ---------------------------------------
    1   -7859.4606547558      3.58e-02  
    2   -7858.9604565966      3.31e-03  
    3   -7858.8667244604      6.79e-03  
    4   -7858.9866785761      1.12e-03  
    5   -7858.9898549720      4.05e-04  
    6   -7858.9902029877      2.88e-04  
    7   -7858.9904874840      7.34e-05  
    8   -7858.9905068435      1.31e-05  
    9   -7858.9905074839      2.34e-06  
   10   -7858.9905075058      8.27e-07  
   11   -7858.9905075087      2.13e-07  
   12   -7858.9905075089      1.05e-07  
   13   -7858.9905075090      2.27e-08  
   14   -7858.9905075090      6.46e-09  Convergence criterion met
 ---------------------------------------
 SCF time:   CPU 25.59s  wall 9.00s 
 SCF   energy in the final basis set =    -7858.9905075090
 Total energy in the final basis set =    -7858.9905075090

 --------------------------------------------------------------
             Orbital Energies (a.u.) and Symmetries
 --------------------------------------------------------------

 Alpha MOs, Restricted
 -- Occupied --                  
******* -176.35 -165.75 -165.75 -165.75 -101.59  -77.11  -35.84
  1 A'    2 A'    3 A'    4 A'    1 A"    5 A'    6 A'    7 A'                 
-31.336 -31.328 -31.327 -24.707 -22.986 -22.984 -22.984 -22.978
  8 A'    9 A'    2 A"   10 A'   11 A'   12 A'    3 A"   13 A'                 
-22.978 -10.326  -9.504  -7.267  -7.259  -7.258  -6.613  -6.389
  4 A"   14 A'   15 A'   16 A'    5 A"   17 A'   18 A'   19 A'                 
 -4.804  -4.785  -4.785  -4.776  -4.772  -4.769  -2.068  -2.063
 20 A'   21 A'    6 A"   22 A'    7 A"   23 A'   24 A'   25 A'                 
 -2.063  -2.046  -2.046  -1.193  -0.890  -0.787  -0.666  -0.563
  8 A"   26 A'    9 A"   27 A'   28 A'   29 A'   30 A'   31 A'                 
 -0.503  -0.463  -0.456  -0.389  -0.383  -0.370  -0.325  -0.312
 32 A'   33 A'   10 A"   11 A"   34 A'   35 A'   12 A"   36 A'                 
 -0.299  -0.293
 37 A'   13 A"                                                                 
 -- Virtual --                   
 -0.183  -0.087  -0.079   0.001   0.024   0.033   0.040   0.054
 38 A'   39 A'   14 A"   40 A'   41 A'   42 A'   15 A"   43 A'                 
  0.069   0.084   0.089   0.097   0.104   0.109   0.133   0.149
 44 A'   45 A'   16 A"   17 A"   46 A'   47 A'   48 A'   49 A'                 
  0.166   0.186   0.203   0.210   0.253   0.261   0.270   0.282
 50 A'   51 A'   52 A'   18 A"   53 A'   19 A"   54 A'   20 A"                 
  0.288   0.336   0.368   0.380   0.385   0.388   0.389   0.415
 55 A'   56 A'   57 A'   21 A"   58 A'   22 A"   59 A'   60 A'                 
  0.438   0.449   0.478   0.531   0.558   0.570   0.586   0.611
 61 A'   23 A"   62 A'   63 A'   24 A"   64 A'   25 A"   65 A'                 
  0.639   0.663   0.725   0.811   0.832   0.842   0.855   0.889
 66 A'   26 A"   67 A'   68 A'   27 A"   69 A'   70 A'   71 A'                 
  0.899   0.945   1.136   1.188   1.220   1.225   1.288   1.294
 28 A"   72 A'   73 A'   29 A"   74 A'   75 A'   30 A"   76 A'                 
  1.392   1.399   1.427   1.511   1.542   1.578   1.615   1.661
 77 A'   78 A'   31 A"   32 A"   79 A'   33 A"   80 A'   81 A'                 
  1.779   1.937   2.026   2.228   2.252   2.363   2.653   2.743
 82 A'   83 A'   84 A'   34 A"   85 A'   86 A'   35 A"   87 A'                 
  3.098   3.773   3.777   3.838   3.856   3.930   3.938   3.941
 88 A'   36 A"   89 A'   37 A"   90 A'   38 A"   91 A'   39 A"                 
  3.998   4.066   4.301   4.462   5.952   5.971   5.995   6.289
 92 A'   93 A'   94 A'   95 A'   40 A"   96 A'   97 A'   41 A"                 
  6.311   6.377   6.961   9.639  13.772  13.900  14.099  23.421
 98 A'   99 A'  100 A'  101 A'   42 A"  102 A'  103 A'  104 A'                 
 25.794  25.837  26.157  27.746  28.296  28.311  28.323  28.500
 43 A"  105 A'  106 A'  107 A'   44 A"  108 A'  109 A'   45 A"                 
 28.503  28.503  28.527  28.576  66.740 127.840 127.852 127.870
 46 A"  110 A'  111 A'  112 A'  113 A'   47 A"  114 A'  115 A'                 
151.556 163.123 215.6241901.716
116 A'  117 A'  118 A'  119 A'                                                 

 Beta MOs, Restricted
 -- Occupied --                  
******* -176.35 -165.75 -165.75 -165.75 -101.59  -77.11  -35.84
  1 A'    2 A'    3 A'    4 A'    1 A"    5 A'    6 A'    7 A'                 
-31.336 -31.328 -31.327 -24.707 -22.986 -22.984 -22.984 -22.978
  8 A'    9 A'    2 A"   10 A'   11 A'   12 A'    3 A"   13 A'                 
-22.978 -10.326  -9.504  -7.267  -7.259  -7.258  -6.613  -6.389
  4 A"   14 A'   15 A'   16 A'    5 A"   17 A'   18 A'   19 A'                 
 -4.804  -4.785  -4.785  -4.776  -4.772  -4.769  -2.068  -2.063
 20 A'   21 A'    6 A"   22 A'    7 A"   23 A'   24 A'   25 A'                 
 -2.063  -2.046  -2.046  -1.193  -0.890  -0.787  -0.666  -0.563
  8 A"   26 A'    9 A"   27 A'   28 A'   29 A'   30 A'   31 A'                 
 -0.503  -0.463  -0.456  -0.389  -0.383  -0.370  -0.325  -0.312
 32 A'   33 A'   10 A"   11 A"   34 A'   35 A'   12 A"   36 A'                 
 -0.299  -0.293
 37 A'   13 A"                                                                 
 -- Virtual --                   
 -0.183  -0.087  -0.079   0.001   0.024   0.033   0.040   0.054
 38 A'   39 A'   14 A"   40 A'   41 A'   42 A'   15 A"   43 A'                 
  0.069   0.084   0.089   0.097   0.104   0.109   0.133   0.149
 44 A'   45 A'   16 A"   17 A"   46 A'   47 A'   48 A'   49 A'                 
  0.166   0.186   0.203   0.210   0.253   0.261   0.270   0.282
 50 A'   51 A'   52 A'   18 A"   53 A'   19 A"   54 A'   20 A"                 
  0.288   0.336   0.368   0.380   0.385   0.388   0.389   0.415
 55 A'   56 A'   57 A'   21 A"   58 A'   22 A"   59 A'   60 A'                 
  0.438   0.449   0.478   0.531   0.558   0.570   0.586   0.611
 61 A'   23 A"   62 A'   63 A'   24 A"   64 A'   25 A"   65 A'                 
  0.639   0.663   0.725   0.811   0.832   0.842   0.855   0.889
 66 A'   26 A"   67 A'   68 A'   27 A"   69 A'   70 A'   71 A'                 
  0.899   0.945   1.136   1.188   1.220   1.225   1.288   1.294
 28 A"   72 A'   73 A'   29 A"   74 A'   75 A'   30 A"   76 A'                 
  1.392   1.399   1.427   1.511   1.542   1.578   1.615   1.661
 77 A'   78 A'   31 A"   32 A"   79 A'   33 A"   80 A'   81 A'                 
  1.779   1.937   2.026   2.228   2.252   2.363   2.653   2.743
 82 A'   83 A'   84 A'   34 A"   85 A'   86 A'   35 A"   87 A'                 
  3.098   3.773   3.777   3.838   3.856   3.930   3.938   3.941
 88 A'   36 A"   89 A'   37 A"   90 A'   38 A"   91 A'   39 A"                 
  3.998   4.066   4.301   4.462   5.952   5.971   5.995   6.289
 92 A'   93 A'   94 A'   95 A'   40 A"   96 A'   97 A'   41 A"                 
  6.311   6.377   6.961   9.639  13.772  13.900  14.099  23.421
 98 A'   99 A'  100 A'  101 A'   42 A"  102 A'  103 A'  104 A'                 
 25.794  25.837  26.157  27.746  28.296  28.311  28.323  28.500
 43 A"  105 A'  106 A'  107 A'   44 A"  108 A'  109 A'   45 A"                 
 28.503  28.503  28.527  28.576  66.740 127.840 127.852 127.870
 46 A"  110 A'  111 A'  112 A'  113 A'   47 A"  114 A'  115 A'                 
151.556 163.123 215.6241901.716
116 A'  117 A'  118 A'  119 A'                                                 
 --------------------------------------------------------------

          Ground-State Mulliken Net Atomic Charges

     Atom                 Charge (a.u.)
  ----------------------------------------
      1 C                    -0.036892
      2 P                     0.078119
      3 Cl                    0.004450
      4 I                     0.121600
      5 F                    -0.167277
  ----------------------------------------
  Sum of atomic charges =     0.000000

 -----------------------------------------------------------------
                    Cartesian Multipole Moments
 -----------------------------------------------------------------
    Charge (ESU x 10^10)
                 0.0000
    Dipole Moment (Debye)
         X      -1.2048      Y       1.4510      Z       0.0000
       Tot       1.8860
    Quadrupole Moments (Debye-Ang)
        XX     -59.9534     XY       1.0243     YY     -69.1969
        XZ       0.0000     YZ      -0.0000     ZZ     -64.7885
    Octopole Moments (Debye-Ang^2)
       XXX     -88.8742    XXY       3.4930    XYY     -26.9173
       YYY      -2.6233    XXZ       0.0000    XYZ      -0.0000
       YYZ       0.0000    XZZ     -20.0759    YZZ      -2.3511
       ZZZ       0.0000
    Hexadecapole Moments (Debye-Ang^3)
      XXXX   -1842.3739   XXXY     -30.4419   XXYY    -371.8215
      XYYY     -17.3128   YYYY    -261.1528   XXXZ       0.0000
      XXYZ      -0.0000   XYYZ       0.0000   YYYZ      -0.0000
      XXZZ    -340.1192   XYZZ      -6.6588   YYZZ     -55.1343
      XZZZ       0.0000   YZZZ      -0.0000   ZZZZ     -84.4152
 -----------------------------------------------------------------
 Calculating analytic gradient of the SCF energy
 Gradient of SCF Energy
            1           2           3           4           5
    1   0.1070227  -0.0782583  -0.0129011  -0.0541050   0.0382417
    2   0.2054159  -0.1755818   0.0196673   0.0135891  -0.0630905
    3   0.0000000   0.0000000  -0.0000000   0.0000000  -0.0000000
 Max gradient component =       2.054E-01
 RMS gradient           =       8.153E-02
 Gradient time:  CPU 6.49 s  wall 2.17 s
 Geometry Optimization Parameters
   NAtoms,    NIC,     NZ,  NCons,   NDum,   NFix, NCnnct, MaxDiis
        5      20       5       0       0       0       0       0


** GEOMETRY OPTIMIZATION IN DELOCALIZED INTERNAL COORDINATES **
   Searching for a Minimum

   Optimization Cycle:   1

                       Coordinates (Angstroms)
     ATOM                X               Y               Z
      1  C         0.6450168822   -0.4415491498    0.0000000000
      2  P         1.6519957397    0.6702033320    0.0000000000
      3  Cl        3.6363820736    0.2422887637    0.0000000000
      4  I        -1.8965616736    0.1065187702    0.0000000000
      5  F         1.1165817844   -1.9075732093    0.0000000000
   Point Group: cs    Number of degrees of freedom:     7


   Energy is  -7858.990507509


 Attempting to Generate Delocalized Internal Coordinates

  7 Hessian modes will be used to form the next step
  Hessian Eigenvalues:
     0.044459    0.250000    0.250000    0.250000    0.285189    0.313687
     0.766766

 Minimum Search - Taking Simple RFO Step
 Searching for Lamda that Minimizes Along All modes
 Value Taken    Lamda =  -0.09006570
 Calculated Step too Large.  Step scaled by  0.547821
 Step Taken.  Stepsize is  0.300000

                             Maximum     Tolerance    Cnvgd?
         Gradient           0.160072      0.000300      NO
         Displacement       0.173804      0.001200      NO
         Energy change     *********      0.000001      NO


 New Cartesian Coordinates Obtained by Inverse Iteration

 Displacement from previous Coordinates is:  0.324863
 ----------------------------------------------------------------
             Standard Nuclear Orientation (Angstroms)
    I     Atom           X                Y                Z
 ----------------------------------------------------------------
    1      C       0.6352074959    -0.4417375412     0.0000000000
    2      P       1.6423625806     0.7492987930     0.0000000000
    3      Cl      3.6043903274     0.1832147322     0.0000000000
    4      I      -1.7972895117     0.0406801127     0.0000000000
    5      F       1.0687439142    -1.8615675900     0.0000000000
 ----------------------------------------------------------------
 Molecular Point Group                 Cs    NOp =  2
 Largest Abelian Subgroup              Cs    NOp =  2
 Nuclear Repulsion Energy =   534.4977261251 hartrees
 There are       50 alpha and       50 beta electrons
 Applying Cartesian multipole field
    Component          Value
    ---------          -----
     (2,0,0)        1.00000E-11
     (0,2,0)        2.00000E-11
     (0,0,2)       -3.00000E-11
 Nucleus-field energy     =     0.0000000189 hartrees
 Requested basis set is 6-311++G(d,p)
 There are 62 shells and 166 basis functions
 A cutoff of  1.0D-11 yielded   1470 shell pairs
 There are     11411 function pairs (     12681 Cartesian)
 Smallest overlap matrix eigenvalue = 8.25E-04
 Guess MOs from SCF MO coefficient file

 -----------------------------------------------------------------------
  General SCF calculation program by
  Eric Jon Sundstrom, Paul Horn, Yuezhi Mao, Dmitri Zuev, Alec White,
  David Stuck, Shaama M.S., Shane Yost, Joonho Lee, David Small,
  Daniel Levine, Susi Lehtola, Hugh Burton, Evgeny Epifanovsky
 -----------------------------------------------------------------------
 Exchange:     0.2000 Hartree-Fock + 0.0800 Slater + 0.7200 B88
 Correlation:  0.1900 VWN1RPA + 0.8100 LYP
 Using SG-1 standard quadrature grid
 using 4 threads for integral computing
 -------------------------------------------------------
 OpenMP Integral computing Module                
 Release: version 2.0, May 2017, Q-Chem Inc. Pleasanton 
 -------------------------------------------------------
 -------------------------------------------------------
 OpenMP BLAS3 based DFT computing Module                
 Release: version 1.0, May 2013, Q-Chem Inc. Pittsburgh 
 -------------------------------------------------------
 A restricted SCF calculation will be
 performed using DIIS
 SCF converges when DIIS error is below 1.0e-08
 ---------------------------------------
  Cycle       Energy         DIIS error
 ---------------------------------------
    1   -7859.0279413036      1.02e-03  
    2   -7859.0327355913      4.57e-04  
    3   -7859.0310600579      7.98e-04  
    4   -7859.0334381939      1.17e-04  
    5   -7859.0334843124      3.88e-05  
    6   -7859.0334884304      1.22e-05  
    7   -7859.0334887767      4.00e-06  
    8   -7859.0334888238      1.42e-06  
    9   -7859.0334888311      1.55e-07  
   10   -7859.0334888312      4.97e-08  
   11   -7859.0334888312      1.17e-08  
   12   -7859.0334888311      5.75e-09  Convergence criterion met
 ---------------------------------------
 SCF time:   CPU 22.27s  wall 8.00s 
 SCF   energy in the final basis set =    -7859.0334888311
 Total energy in the final basis set =    -7859.0334888311

 --------------------------------------------------------------
             Orbital Energies (a.u.) and Symmetries
 --------------------------------------------------------------

 Alpha MOs, Restricted
 -- Occupied --                  
******* -176.34 -165.75 -165.74 -165.74 -101.58  -77.12  -35.84
  1 A'    2 A'    3 A'    4 A'    1 A"    5 A'    6 A'    7 A'                 
-31.331 -31.324 -31.323 -24.719 -22.982 -22.980 -22.980 -22.974
  8 A'    9 A'    2 A"   10 A'   11 A'   12 A'    3 A"   13 A'                 
-22.974 -10.333  -9.499  -7.263  -7.254  -7.254  -6.616  -6.385
  4 A"   14 A'   15 A'   16 A'    5 A"   17 A'   18 A'   19 A'                 
 -4.799  -4.781  -4.781  -4.779  -4.775  -4.773  -2.064  -2.059
 20 A'   21 A'    6 A"   22 A'    7 A"   23 A'   24 A'   25 A'                 
 -2.058  -2.043  -2.043  -1.215  -0.884  -0.776  -0.666  -0.578
  8 A"   26 A'    9 A"   27 A'   28 A'   29 A'   30 A'   31 A'                 
 -0.502  -0.476  -0.470  -0.385  -0.382  -0.373  -0.321  -0.318
 32 A'   33 A'   10 A"   11 A"   34 A'   35 A'   12 A"   36 A'                 
 -0.300  -0.286
 37 A'   13 A"                                                                 
 -- Virtual --                   
 -0.160  -0.086  -0.075  -0.001   0.026   0.032   0.040   0.055
 38 A'   14 A"   39 A'   40 A'   41 A'   42 A'   15 A"   43 A'                 
  0.070   0.083   0.090   0.094   0.100   0.112   0.136   0.145
 44 A'   45 A'   16 A"   17 A"   46 A'   47 A'   48 A'   49 A'                 
  0.162   0.191   0.201   0.211   0.252   0.264   0.267   0.282
 50 A'   51 A'   52 A'   18 A"   53 A'   19 A"   54 A'   20 A"                 
  0.289   0.331   0.364   0.381   0.387   0.392   0.397   0.429
 55 A'   56 A'   57 A'   21 A"   22 A"   58 A'   59 A'   60 A'                 
  0.437   0.449   0.478   0.549   0.552   0.557   0.588   0.604
 61 A'   23 A"   62 A'   24 A"   63 A'   64 A'   25 A"   65 A'                 
  0.633   0.673   0.738   0.814   0.836   0.849   0.870   0.894
 66 A'   26 A"   67 A'   68 A'   27 A"   69 A'   70 A'   71 A'                 
  0.900   0.947   1.063   1.185   1.225   1.231   1.297   1.301
 28 A"   72 A'   73 A'   29 A"   74 A'   75 A'   30 A"   76 A'                 
  1.380   1.407   1.413   1.498   1.557   1.564   1.628   1.685
 77 A'   78 A'   31 A"   32 A"   33 A"   79 A'   80 A'   81 A'                 
  1.776   1.909   1.980   2.231   2.256   2.361   2.639   2.739
 82 A'   83 A'   84 A'   34 A"   85 A'   86 A'   35 A"   87 A'                 
  3.061   3.761   3.765   3.855   3.872   3.933   3.943   3.952
 88 A'   36 A"   89 A'   37 A"   90 A'   38 A"   91 A'   39 A"                 
  4.017   4.106   4.314   4.525   5.958   5.980   6.009   6.278
 92 A'   93 A'   94 A'   95 A'   40 A"   96 A'   97 A'   41 A"                 
  6.307   6.395   6.937   9.640  13.769  13.902  14.041  23.372
 98 A'   99 A'  100 A'  101 A'   42 A"  102 A'  103 A'  104 A'                 
 25.795  25.846  26.149  27.762  28.302  28.318  28.332  28.504
 43 A"  105 A'  106 A'  107 A'   44 A"  108 A'  109 A'   45 A"                 
 28.508  28.510  28.538  28.599  66.727 127.846 127.859 127.881
110 A'   46 A"  111 A'  112 A'  113 A'   47 A"  114 A'  115 A'                 
151.570 163.077 215.6241901.730
116 A'  117 A'  118 A'  119 A'                                                 

 Beta MOs, Restricted
 -- Occupied --                  
******* -176.34 -165.75 -165.74 -165.74 -101.58  -77.12  -35.84
  1 A'    2 A'    3 A'    4 A'    1 A"    5 A'    6 A'    7 A'                 
-31.331 -31.324 -31.323 -24.719 -22.982 -22.980 -22.980 -22.974
  8 A'    9 A'    2 A"   10 A'   11 A'   12 A'    3 A"   13 A'                 
-22.974 -10.333  -9.499  -7.263  -7.254  -7.254  -6.616  -6.385
  4 A"   14 A'   15 A'   16 A'    5 A"   17 A'   18 A'   19 A'                 
 -4.799  -4.781  -4.781  -4.779  -4.775  -4.773  -2.064  -2.059
 20 A'   21 A'    6 A"   22 A'    7 A"   23 A'   24 A'   25 A'                 
 -2.058  -2.043  -2.043  -1.215  -0.884  -0.776  -0.666  -0.578
  8 A"   26 A'    9 A"   27 A'   28 A'   29 A'   30 A'   31 A'                 
 -0.502  -0.476  -0.470  -0.385  -0.382  -0.373  -0.321  -0.318
 32 A'   33 A'   10 A"   11 A"   34 A'   35 A'   12 A"   36 A'                 
 -0.300  -0.286
 37 A'   13 A"                                                                 
 -- Virtual --                   
 -0.160  -0.086  -0.075  -0.001   0.026   0.032   0.040   0.055
 38 A'   14 A"   39 A'   40 A'   41 A'   42 A'   15 A"   43 A'                 
  0.070   0.083   0.090   0.094   0.100   0.112   0.136   0.145
 44 A'   45 A'   16 A"   17 A"   46 A'   47 A'   48 A'   49 A'                 
  0.162   0.191   0.201   0.211   0.252   0.264   0.267   0.282
 50 A'   51 A'   52 A'   18 A"   53 A'   19 A"   54 A'   20 A"                 
  0.289   0.331   0.364   0.381   0.387   0.392   0.397   0.429
 55 A'   56 A'   57 A'   21 A"   22 A"   58 A'   59 A'   60 A'                 
  0.437   0.449   0.478   0.549   0.552   0.557   0.588   0.604
 61 A'   23 A"   62 A'   24 A"   63 A'   64 A'   25 A"   65 A'                 
  0.633   0.673   0.738   0.814   0.836   0.849   0.870   0.894
 66 A'   26 A"   67 A'   68 A'   27 A"   69 A'   70 A'   71 A'                 
  0.900   0.947   1.063   1.185   1.225   1.231   1.297   1.301
 28 A"   72 A'   73 A'   29 A"   74 A'   75 A'   30 A"   76 A'                 
  1.380   1.407   1.413   1.498   1.557   1.564   1.628   1.685
 77 A'   78 A'   31 A"   32 A"   33 A"   79 A'   80 A'   81 A'                 
  1.776   1.909   1.980   2.231   2.256   2.361   2.639   2.739
 82 A'   83 A'   84 A'   34 A"   85 A'   86 A'   35 A"   87 A'                 
  3.061   3.761   3.765   3.855   3.872   3.933   3.943   3.952
 88 A'   36 A"   89 A'   37 A"   90 A'   38 A"   91 A'   39 A"                 
  4.017   4.106   4.314   4.525   5.958   5.980   6.009   6.278
 92 A'   93 A'   94 A'   95 A'   40 A"   96 A'   97 A'   41 A"                 
  6.307   6.395   6.937   9.640  13.769  13.902  14.041  23.372
 98 A'   99 A'  100 A'  101 A'   42 A"  102 A'  103 A'  104 A'                 
 25.795  25.846  26.149  27.762  28.302  28.318  28.332  28.504
 43 A"  105 A'  106 A'  107 A'   44 A"  108 A'  109 A'   45 A"                 
 28.508  28.510  28.538  28.599  66.727 127.846 127.859 127.881
110 A'   46 A"  111 A'  112 A'  113 A'   47 A"  114 A'  115 A'                 
151.570 163.077 215.6241901.730
116 A'  117 A'  118 A'  119 A'                                                 
 --------------------------------------------------------------

          Ground-State Mulliken Net Atomic Charges

     Atom                 Charge (a.u.)
  ----------------------------------------
      1 C                    -0.053628
      2 P                     0.077569
      3 Cl                   -0.017170
      4 I                     0.114870
      5 F                    -0.121641
  ----------------------------------------
  Sum of atomic charges =     0.000000

 -----------------------------------------------------------------
                    Cartesian Multipole Moments
 -----------------------------------------------------------------
    Charge (ESU x 10^10)
                 0.0000
    Dipole Moment (Debye)
         X      -1.1610      Y       1.3064      Z      -0.0000
       Tot       1.7477
    Quadrupole Moments (Debye-Ang)
        XX     -61.6156     XY       1.0759     YY     -68.2933
        XZ      -0.0000     YZ      -0.0000     ZZ     -64.9802
    Octopole Moments (Debye-Ang^2)
       XXX     -96.7259    XXY       3.3022    XYY     -27.5862
       YYY       0.2927    XXZ      -0.0000    XYZ      -0.0000
       YYZ      -0.0000    XZZ     -22.5537    YZZ      -1.0882
       ZZZ      -0.0000
    Hexadecapole Moments (Debye-Ang^3)
      XXXX   -1789.7606   XXXY     -40.9044   XXYY    -356.3152
      XYYY     -27.7414   YYYY    -255.9718   XXXZ       0.0000
      XXYZ      -0.0000   XYYZ      -0.0000   YYYZ      -0.0000
      XXZZ    -327.3282   XYZZ      -9.9753   YYZZ     -54.7432
      XZZZ      -0.0000   YZZZ      -0.0000   ZZZZ     -85.1358
 -----------------------------------------------------------------
 Calculating analytic gradient of the SCF energy
 Gradient of SCF Energy
            1           2           3           4           5
    1   0.0616238  -0.0365585  -0.0086585  -0.0495315   0.0331247
    2   0.1431811  -0.1082536   0.0147850   0.0117385  -0.0614510
    3  -0.0000000   0.0000000   0.0000000   0.0000000   0.0000000
 Max gradient component =       1.432E-01
 RMS gradient           =       5.484E-02
 Gradient time:  CPU 6.59 s  wall 2.29 s
 Geometry Optimization Parameters
   NAtoms,    NIC,     NZ,  NCons,   NDum,   NFix, NCnnct, MaxDiis
        5      20       5       0       0       0       0       0

 Cartesian Hessian Update
 Hessian Updated using BFGS Update


** GEOMETRY OPTIMIZATION IN DELOCALIZED INTERNAL COORDINATES **
   Searching for a Minimum

   Optimization Cycle:   2

                       Coordinates (Angstroms)
     ATOM                X               Y               Z
      1  C         0.6352074959   -0.4417375412    0.0000000000
      2  P         1.6423625806    0.7492987930    0.0000000000
      3  Cl        3.6043903274    0.1832147322    0.0000000000
      4  I        -1.7972895117    0.0406801127    0.0000000000
      5  F         1.0687439142   -1.8615675900    0.0000000000
   Point Group: cs    Number of degrees of freedom:     7


   Energy is  -7859.033488831

 Hessian Updated using BFGS Update

  6 Hessian modes will be used to form the next step
  Hessian Eigenvalues:
     0.038140    0.182393    0.250289    0.270380    0.313750    0.855376

 Minimum Search - Taking Simple RFO Step
 Searching for Lamda that Minimizes Along All modes
 Value Taken    Lamda =  -0.07874828
 Calculated Step too Large.  Step scaled by  0.445419
 Step Taken.  Stepsize is  0.300000

                             Maximum     Tolerance    Cnvgd?
         Gradient           0.107696      0.000300      NO
         Displacement       0.167521      0.001200      NO
         Energy change     -0.042981      0.000001      NO


 New Cartesian Coordinates Obtained by Inverse Iteration

 Displacement from previous Coordinates is:  0.333143
 ----------------------------------------------------------------
             Standard Nuclear Orientation (Angstroms)
    I     Atom           X                Y                Z
 ----------------------------------------------------------------
    1      C       0.6322659921    -0.4436435645     0.0000000000
    2      P       1.6270868186     0.8082529801     0.0000000000
    3      Cl      3.5635546654     0.1249326146     0.0000000000
    4      I      -1.6909730995    -0.0248670462     0.0000000000
    5      F       1.0214804297    -1.7947864772     0.0000000000
 ----------------------------------------------------------------
 Molecular Point Group                 Cs    NOp =  2
 Largest Abelian Subgroup              Cs    NOp =  2
 Nuclear Repulsion Energy =   548.9362335702 hartrees
 There are       50 alpha and       50 beta electrons
 Applying Cartesian multipole field
    Component          Value
    ---------          -----
     (2,0,0)        1.00000E-11
     (0,2,0)        2.00000E-11
     (0,0,2)       -3.00000E-11
 Nucleus-field energy     =     0.0000000178 hartrees
 Requested basis set is 6-311++G(d,p)
 There are 62 shells and 166 basis functions
 A cutoff of  1.0D-11 yielded   1486 shell pairs
 There are     11515 function pairs (     12799 Cartesian)
 Smallest overlap matrix eigenvalue = 8.23E-04
 Guess MOs from SCF MO coefficient file

 -----------------------------------------------------------------------
  General SCF calculation program by
  Eric Jon Sundstrom, Paul Horn, Yuezhi Mao, Dmitri Zuev, Alec White,
  David Stuck, Shaama M.S., Shane Yost, Joonho Lee, David Small,
  Daniel Levine, Susi Lehtola, Hugh Burton, Evgeny Epifanovsky
 -----------------------------------------------------------------------
 Exchange:     0.2000 Hartree-Fock + 0.0800 Slater + 0.7200 B88
 Correlation:  0.1900 VWN1RPA + 0.8100 LYP
 Using SG-1 standard quadrature grid
 using 4 threads for integral computing
 -------------------------------------------------------
 OpenMP Integral computing Module                
 Release: version 2.0, May 2017, Q-Chem Inc. Pleasanton 
 -------------------------------------------------------
 -------------------------------------------------------
 OpenMP BLAS3 based DFT computing Module                
 Release: version 1.0, May 2013, Q-Chem Inc. Pittsburgh 
 -------------------------------------------------------
 A restricted SCF calculation will be
 performed using DIIS
 SCF converges when DIIS error is below 1.0e-08
 ---------------------------------------
  Cycle       Energy         DIIS error
 ---------------------------------------
    1   -7859.0583228651      1.12e-03  
    2   -7859.0640984610      2.11e-04  
    3   -7859.0641538993      1.68e-04  
    4   -7859.0642135478      9.87e-05  
    5   -7859.0642433496      3.05e-05  
    6   -7859.0642469258      9.16e-06  
    7   -7859.0642472016      2.62e-06  
    8   -7859.0642472167      1.29e-06  
    9   -7859.0642472217      1.33e-07  
   10   -7859.0642472218      3.57e-08  
   11   -7859.0642472217      1.70e-08  
   12   -7859.0642472218      5.64e-09  Convergence criterion met
 ---------------------------------------
 SCF time:   CPU 22.73s  wall 8.00s 
 SCF   energy in the final basis set =    -7859.0642472218
 Total energy in the final basis set =    -7859.0642472218

 --------------------------------------------------------------
             Orbital Energies (a.u.) and Symmetries
 --------------------------------------------------------------

 Alpha MOs, Restricted
 -- Occupied --                  
******* -176.34 -165.74 -165.74 -165.74 -101.58  -77.12  -35.83
  1 A'    2 A'    3 A'    4 A'    1 A"    5 A'    6 A'    7 A'                 
-31.327 -31.320 -31.319 -24.735 -22.977 -22.975 -22.975 -22.970
  8 A'    9 A'    2 A"   10 A'   11 A'   12 A'    3 A"   13 A'                 
-22.970 -10.335  -9.493  -7.257  -7.249  -7.248  -6.615  -6.381
  4 A"   14 A'   15 A'   16 A'    5 A"   17 A'   18 A'   19 A'                 
 -4.795  -4.778  -4.778  -4.777  -4.773  -4.771  -2.060  -2.055
 20 A'   21 A'   22 A'    6 A"    7 A"   23 A'   24 A'   25 A'                 
 -2.054  -2.040  -2.040  -1.250  -0.877  -0.771  -0.667  -0.600
  8 A"   26 A'    9 A"   27 A'   28 A'   29 A'   30 A'   31 A'                 
 -0.504  -0.495  -0.494  -0.381  -0.380  -0.375  -0.320  -0.320
 32 A'   33 A'   10 A"   34 A'   11 A"   35 A'   12 A"   36 A'                 
 -0.299  -0.277
 37 A'   13 A"                                                                 
 -- Virtual --                   
 -0.134  -0.088  -0.063  -0.003   0.028   0.034   0.040   0.056
 38 A'   14 A"   39 A'   40 A'   41 A'   42 A'   15 A"   43 A'                 
  0.070   0.081   0.089   0.092   0.100   0.117   0.138   0.142
 44 A'   45 A'   16 A"   17 A"   46 A'   47 A'   48 A'   49 A'                 
  0.168   0.195   0.203   0.212   0.252   0.267   0.267   0.283
 50 A'   51 A'   52 A'   18 A"   53 A'   54 A'   19 A"   20 A"                 
  0.288   0.330   0.359   0.380   0.390   0.397   0.410   0.430
 55 A'   56 A'   57 A'   21 A"   22 A"   58 A'   59 A'   60 A'                 
  0.450   0.450   0.482   0.540   0.547   0.577   0.593   0.603
 23 A"   61 A'   62 A'   24 A"   63 A'   64 A'   25 A"   65 A'                 
  0.643   0.689   0.747   0.817   0.842   0.855   0.882   0.902
 66 A'   26 A"   67 A'   68 A'   27 A"   69 A'   70 A'   71 A'                 
  0.903   0.949   1.019   1.188   1.227   1.261   1.307   1.308
 28 A"   72 A'   73 A'   29 A"   74 A'   75 A'   30 A"   76 A'                 
  1.360   1.398   1.407   1.483   1.551   1.583   1.641   1.742
 77 A'   31 A"   78 A'   32 A"   33 A"   79 A'   80 A'   81 A'                 
  1.772   1.883   1.941   2.235   2.262   2.361   2.627   2.754
 82 A'   83 A'   84 A'   34 A"   85 A'   86 A'   35 A"   87 A'                 
  3.066   3.743   3.749   3.892   3.909   3.937   3.949   3.965
 88 A'   36 A"   89 A'   37 A"   90 A'   38 A"   91 A'   39 A"                 
  4.039   4.156   4.326   4.604   5.964   5.988   6.018   6.263
 92 A'   93 A'   94 A'   95 A'   40 A"   96 A'   97 A'   41 A"                 
  6.300   6.441   6.927   9.643  13.771  13.908  14.014  23.373
 98 A'   99 A'  100 A'  101 A'   42 A"  102 A'  103 A'  104 A'                 
 25.799  25.858  26.144  27.779  28.308  28.326  28.340  28.508
 43 A"  105 A'  106 A'  107 A'   44 A"  108 A'  109 A'   45 A"                 
 28.513  28.518  28.551  28.623  66.711 127.852 127.866 127.890
110 A'   46 A"  111 A'  112 A'  113 A'   47 A"  114 A'  115 A'                 
151.585 163.052 215.6271901.745
116 A'  117 A'  118 A'  119 A'                                                 

 Beta MOs, Restricted
 -- Occupied --                  
******* -176.34 -165.74 -165.74 -165.74 -101.58  -77.12  -35.83
  1 A'    2 A'    3 A'    4 A'    1 A"    5 A'    6 A'    7 A'                 
-31.327 -31.320 -31.319 -24.735 -22.977 -22.975 -22.975 -22.970
  8 A'    9 A'    2 A"   10 A'   11 A'   12 A'    3 A"   13 A'                 
-22.970 -10.335  -9.493  -7.257  -7.249  -7.248  -6.615  -6.381
  4 A"   14 A'   15 A'   16 A'    5 A"   17 A'   18 A'   19 A'                 
 -4.795  -4.778  -4.778  -4.777  -4.773  -4.771  -2.060  -2.055
 20 A'   21 A'   22 A'    6 A"    7 A"   23 A'   24 A'   25 A'                 
 -2.054  -2.040  -2.040  -1.250  -0.877  -0.771  -0.667  -0.600
  8 A"   26 A'    9 A"   27 A'   28 A'   29 A'   30 A'   31 A'                 
 -0.504  -0.495  -0.494  -0.381  -0.380  -0.375  -0.320  -0.320
 32 A'   33 A'   10 A"   34 A'   11 A"   35 A'   12 A"   36 A'                 
 -0.299  -0.277
 37 A'   13 A"                                                                 
 -- Virtual --                   
 -0.134  -0.088  -0.063  -0.003   0.028   0.034   0.040   0.056
 38 A'   14 A"   39 A'   40 A'   41 A'   42 A'   15 A"   43 A'                 
  0.070   0.081   0.089   0.092   0.100   0.117   0.138   0.142
 44 A'   45 A'   16 A"   17 A"   46 A'   47 A'   48 A'   49 A'                 
  0.168   0.195   0.203   0.212   0.252   0.267   0.267   0.283
 50 A'   51 A'   52 A'   18 A"   53 A'   54 A'   19 A"   20 A"                 
  0.288   0.330   0.359   0.380   0.390   0.397   0.410   0.430
 55 A'   56 A'   57 A'   21 A"   22 A"   58 A'   59 A'   60 A'                 
  0.450   0.450   0.482   0.540   0.547   0.577   0.593   0.603
 23 A"   61 A'   62 A'   24 A"   63 A'   64 A'   25 A"   65 A'                 
  0.643   0.689   0.747   0.817   0.842   0.855   0.882   0.902
 66 A'   26 A"   67 A'   68 A'   27 A"   69 A'   70 A'   71 A'                 
  0.903   0.949   1.019   1.188   1.227   1.261   1.307   1.308
 28 A"   72 A'   73 A'   29 A"   74 A'   75 A'   30 A"   76 A'                 
  1.360   1.398   1.407   1.483   1.551   1.583   1.641   1.742
 77 A'   31 A"   78 A'   32 A"   33 A"   79 A'   80 A'   81 A'                 
  1.772   1.883   1.941   2.235   2.262   2.361   2.627   2.754
 82 A'   83 A'   84 A'   34 A"   85 A'   86 A'   35 A"   87 A'                 
  3.066   3.743   3.749   3.892   3.909   3.937   3.949   3.965
 88 A'   36 A"   89 A'   37 A"   90 A'   38 A"   91 A'   39 A"                 
  4.039   4.156   4.326   4.604   5.964   5.988   6.018   6.263
 92 A'   93 A'   94 A'   95 A'   40 A"   96 A'   97 A'   41 A"                 
  6.300   6.441   6.927   9.643  13.771  13.908  14.014  23.373
 98 A'   99 A'  100 A'  101 A'   42 A"  102 A'  103 A'  104 A'                 
 25.799  25.858  26.144  27.779  28.308  28.326  28.340  28.508
 43 A"  105 A'  106 A'  107 A'   44 A"  108 A'  109 A'   45 A"                 
 28.513  28.518  28.551  28.623  66.711 127.852 127.866 127.890
110 A'   46 A"  111 A'  112 A'  113 A'   47 A"  114 A'  115 A'                 
151.585 163.052 215.6271901.745
116 A'  117 A'  118 A'  119 A'                                                 
 --------------------------------------------------------------

          Ground-State Mulliken Net Atomic Charges

     Atom                 Charge (a.u.)
  ----------------------------------------
      1 C                    -0.089686
      2 P                     0.078104
      3 Cl                   -0.039720
      4 I                     0.109051
      5 F                    -0.057749
  ----------------------------------------
  Sum of atomic charges =    -0.000000

 -----------------------------------------------------------------
                    Cartesian Multipole Moments
 -----------------------------------------------------------------
    Charge (ESU x 10^10)
                -0.0000
    Dipole Moment (Debye)
         X      -1.1880      Y       1.0120      Z       0.0000
       Tot       1.5606
    Quadrupole Moments (Debye-Ang)
        XX     -63.4099     XY       0.9574     YY     -67.2439
        XZ       0.0000     YZ      -0.0000     ZZ     -65.0650
    Octopole Moments (Debye-Ang^2)
       XXX    -105.4675    XXY       3.3429    XYY     -28.3446
       YYY       3.1716    XXZ       0.0000    XYZ      -0.0000
       YYZ       0.0000    XZZ     -25.1090    YZZ       0.1633
       ZZZ       0.0000
    Hexadecapole Moments (Debye-Ang^3)
      XXXX   -1733.4669   XXXY     -48.4281   XXYY    -339.2170
      XYYY     -36.2429   YYYY    -248.7809   XXXZ       0.0000
      XXYZ      -0.0000   XYYZ      -0.0000   YYYZ      -0.0000
      XXZZ    -313.5216   XYZZ     -12.7152   YYZZ     -54.0259
      XZZZ       0.0000   YZZZ      -0.0000   ZZZZ     -85.6296
 -----------------------------------------------------------------
 Calculating analytic gradient of the SCF energy
 Gradient of SCF Energy
            1           2           3           4           5
    1   0.0472989  -0.0187287  -0.0069661  -0.0447865   0.0231823
    2   0.0915385  -0.0692763   0.0102535   0.0097526  -0.0422682
    3   0.0000000  -0.0000000  -0.0000000  -0.0000000  -0.0000000
 Max gradient component =       9.154E-02
 RMS gradient           =       3.683E-02
 Gradient time:  CPU 6.82 s  wall 2.43 s
 Geometry Optimization Parameters
   NAtoms,    NIC,     NZ,  NCons,   NDum,   NFix, NCnnct, MaxDiis
        5      20       5       0       0       0       0       0

 Cartesian Hessian Update
 Hessian Updated using BFGS Update


** GEOMETRY OPTIMIZATION IN DELOCALIZED INTERNAL COORDINATES **
   Searching for a Minimum

   Optimization Cycle:   3

                       Coordinates (Angstroms)
     ATOM                X               Y               Z
      1  C         0.6322659921   -0.4436435645    0.0000000000
      2  P         1.6270868186    0.8082529801    0.0000000000
      3  Cl        3.5635546654    0.1249326146    0.0000000000
      4  I        -1.6909730995   -0.0248670462    0.0000000000
      5  F         1.0214804297   -1.7947864772    0.0000000000
   Point Group: cs    Number of degrees of freedom:     7


   Energy is  -7859.064247222

 Hessian Updated using BFGS Update

  7 Hessian modes will be used to form the next step
  Hessian Eigenvalues:
     0.038502    0.197300    0.250037    0.252365    0.269642    0.313835
     0.838179

 Minimum Search - Taking Simple RFO Step
 Searching for Lamda that Minimizes Along All modes
 Value Taken    Lamda =  -0.05161350
 Calculated Step too Large.  Step scaled by  0.457076
 Step Taken.  Stepsize is  0.300000

                             Maximum     Tolerance    Cnvgd?
         Gradient           0.067470      0.000300      NO
         Displacement       0.167377      0.001200      NO
         Energy change     -0.030758      0.000001      NO


 New Cartesian Coordinates Obtained by Inverse Iteration

 Displacement from previous Coordinates is:  0.310113
 ----------------------------------------------------------------
             Standard Nuclear Orientation (Angstroms)
    I     Atom           X                Y                Z
 ----------------------------------------------------------------
    1      C       0.6208599188    -0.4459210244     0.0000000000
    2      P       1.6069502527     0.8492190074     0.0000000000
    3      Cl      3.5271489874     0.0888501257     0.0000000000
    4      I      -1.5712663271    -0.0765291727     0.0000000000
    5      F       0.9697219745    -1.7457304292     0.0000000000
 ----------------------------------------------------------------
 Molecular Point Group                 Cs    NOp =  2
 Largest Abelian Subgroup              Cs    NOp =  2
 Nuclear Repulsion Energy =   565.8329674914 hartrees
 There are       50 alpha and       50 beta electrons
 Applying Cartesian multipole field
    Component          Value
    ---------          -----
     (2,0,0)        1.00000E-11
     (0,2,0)        2.00000E-11
     (0,0,2)       -3.00000E-11
 Nucleus-field energy     =     0.0000000168 hartrees
 Requested basis set is 6-311++G(d,p)
 There are 62 shells and 166 basis functions
 A cutoff of  1.0D-11 yielded   1497 shell pairs
 There are     11572 function pairs (     12864 Cartesian)
 Smallest overlap matrix eigenvalue = 8.08E-04
 Guess MOs from SCF MO coefficient file

 -----------------------------------------------------------------------
  General SCF calculation program by
  Eric Jon Sundstrom, Paul Horn, Yuezhi Mao, Dmitri Zuev, Alec White,
  David Stuck, Shaama M.S., Shane Yost, Joonho Lee, David Small,
  Daniel Levine, Susi Lehtola, Hugh Burton, Evgeny Epifanovsky
 -----------------------------------------------------------------------
 Exchange:     0.2000 Hartree-Fock + 0.0800 Slater + 0.7200 B88
 Correlation:  0.1900 VWN1RPA + 0.8100 LYP
 Using SG-1 standard quadrature grid
 using 4 threads for integral computing
 -------------------------------------------------------
 OpenMP Integral computing Module                
 Release: version 2.0, May 2017, Q-Chem Inc. Pleasanton 
 -------------------------------------------------------
 -------------------------------------------------------
 OpenMP BLAS3 based DFT computing Module                
 Release: version 1.0, May 2013, Q-Chem Inc. Pittsburgh 
 -------------------------------------------------------
 A restricted SCF calculation will be
 performed using DIIS
 SCF converges when DIIS error is below 1.0e-08
 ---------------------------------------
  Cycle       Energy         DIIS error
 ---------------------------------------
    1   -7859.0775537778      1.06e-03  
    2   -7859.0819083965      3.47e-04  
    3   -7859.0812132555      5.47e-04  
    4   -7859.0822935062      1.04e-04  
    5   -7859.0823347416      3.81e-05  
    6   -7859.0823393572      8.27e-06  
    7   -7859.0823394971      3.68e-06  
    8   -7859.0823395337      1.02e-06  
    9   -7859.0823395368      1.46e-07  
   10   -7859.0823395369      5.80e-08  
   11   -7859.0823395368      1.60e-08  
   12   -7859.0823395370      3.80e-09  Convergence criterion met
 ---------------------------------------
 SCF time:   CPU 23.18s  wall 9.00s 
 SCF   energy in the final basis set =    -7859.0823395370
 Total energy in the final basis set =    -7859.0823395370

 --------------------------------------------------------------
             Orbital Energies (a.u.) and Symmetries
 --------------------------------------------------------------

 Alpha MOs, Restricted
 -- Occupied --                  
******* -176.33 -165.74 -165.74 -165.74 -101.57  -77.12  -35.83
  1 A'    2 A'    3 A'    4 A'    1 A"    5 A'    6 A'    7 A'                 
-31.324 -31.318 -31.318 -24.745 -22.975 -22.973 -22.973 -22.969
  8 A'    9 A'    2 A"   10 A'   11 A'   12 A'    3 A"   13 A'                 
-22.969 -10.335  -9.487  -7.251  -7.242  -7.242  -6.611  -6.380
  4 A"   14 A'   15 A'   16 A'    5 A"   17 A'   18 A'   19 A'                 
 -4.793  -4.777  -4.776  -4.775  -4.770  -4.768  -2.058  -2.054
 20 A'   21 A'    6 A"   22 A'    7 A"   23 A'   24 A'   25 A'                 
 -2.053  -2.040  -2.039  -1.279  -0.870  -0.773  -0.672  -0.617
  8 A"   26 A'    9 A"   27 A'   28 A'   29 A'   30 A'   31 A'                 
 -0.516  -0.514  -0.496  -0.382  -0.375  -0.375  -0.322  -0.319
 32 A'   10 A"   33 A'   34 A'   11 A"   35 A'   12 A"   36 A'                 
 -0.300  -0.269
 37 A'   13 A"                                                                 
 -- Virtual --                   
 -0.105  -0.089  -0.055  -0.004   0.028   0.037   0.041   0.057
 38 A'   14 A"   39 A'   40 A'   41 A'   42 A'   15 A"   43 A'                 
  0.070   0.080   0.087   0.094   0.102   0.119   0.136   0.144
 44 A'   45 A'   16 A"   17 A"   46 A'   47 A'   48 A'   49 A'                 
  0.177   0.198   0.212   0.212   0.254   0.268   0.269   0.284
 50 A'   51 A'   18 A"   52 A'   53 A'   54 A'   19 A"   20 A"                 
  0.287   0.329   0.355   0.378   0.393   0.403   0.423   0.432
 55 A'   56 A'   57 A'   21 A"   22 A"   58 A'   59 A'   60 A'                 
  0.452   0.463   0.489   0.531   0.540   0.599   0.599   0.615
 23 A"   61 A'   62 A'   24 A"   63 A'   64 A'   25 A"   65 A'                 
  0.660   0.707   0.752   0.814   0.848   0.860   0.891   0.906
 66 A'   26 A"   67 A'   68 A'   27 A"   69 A'   70 A'   28 A"                 
  0.909   0.953   0.992   1.196   1.227   1.288   1.313   1.316
 71 A'   72 A'   73 A'   29 A"   74 A'   75 A'   30 A"   76 A'                 
  1.363   1.388   1.398   1.469   1.551   1.596   1.655   1.765
 77 A'   31 A"   78 A'   32 A"   33 A"   79 A'   80 A'   81 A'                 
  1.778   1.879   1.914   2.240   2.267   2.362   2.619   2.766
 82 A'   83 A'   84 A'   34 A"   85 A'   86 A'   35 A"   87 A'                 
  3.092   3.731   3.737   3.925   3.945   3.945   3.955   3.978
 88 A'   36 A"   89 A'   37 A"   90 A'   38 A"   91 A'   39 A"                 
  4.063   4.199   4.347   4.640   5.969   5.993   6.020   6.252
 92 A'   93 A'   94 A'   95 A'   40 A"   96 A'   97 A'   41 A"                 
  6.295   6.493   6.922   9.648  13.775  13.912  14.001  23.400
 98 A'   99 A'  100 A'  101 A'   42 A"  102 A'  103 A'  104 A'                 
 25.803  25.868  26.140  27.802  28.313  28.331  28.345  28.510
 43 A"  105 A'  106 A'  107 A'   44 A"  108 A'  109 A'   45 A"                 
 28.516  28.526  28.563  28.645  66.702 127.857 127.871 127.897
110 A'   46 A"  111 A'  112 A'  113 A'   47 A"  114 A'  115 A'                 
151.604 163.037 215.6321901.765
116 A'  117 A'  118 A'  119 A'                                                 

 Beta MOs, Restricted
 -- Occupied --                  
******* -176.33 -165.74 -165.74 -165.74 -101.57  -77.12  -35.83
  1 A'    2 A'    3 A'    4 A'    1 A"    5 A'    6 A'    7 A'                 
-31.324 -31.318 -31.318 -24.745 -22.975 -22.973 -22.973 -22.969
  8 A'    9 A'    2 A"   10 A'   11 A'   12 A'    3 A"   13 A'                 
-22.969 -10.335  -9.487  -7.251  -7.242  -7.242  -6.611  -6.380
  4 A"   14 A'   15 A'   16 A'    5 A"   17 A'   18 A'   19 A'                 
 -4.793  -4.777  -4.776  -4.775  -4.770  -4.768  -2.058  -2.054
 20 A'   21 A'    6 A"   22 A'    7 A"   23 A'   24 A'   25 A'                 
 -2.053  -2.040  -2.039  -1.279  -0.870  -0.773  -0.672  -0.617
  8 A"   26 A'    9 A"   27 A'   28 A'   29 A'   30 A'   31 A'                 
 -0.516  -0.514  -0.496  -0.382  -0.375  -0.375  -0.322  -0.319
 32 A'   10 A"   33 A'   34 A'   11 A"   35 A'   12 A"   36 A'                 
 -0.300  -0.269
 37 A'   13 A"                                                                 
 -- Virtual --                   
 -0.105  -0.089  -0.055  -0.004   0.028   0.037   0.041   0.057
 38 A'   14 A"   39 A'   40 A'   41 A'   42 A'   15 A"   43 A'                 
  0.070   0.080   0.087   0.094   0.102   0.119   0.136   0.144
 44 A'   45 A'   16 A"   17 A"   46 A'   47 A'   48 A'   49 A'                 
  0.177   0.198   0.212   0.212   0.254   0.268   0.269   0.284
 50 A'   51 A'   18 A"   52 A'   53 A'   54 A'   19 A"   20 A"                 
  0.287   0.329   0.355   0.378   0.393   0.403   0.423   0.432
 55 A'   56 A'   57 A'   21 A"   22 A"   58 A'   59 A'   60 A'                 
  0.452   0.463   0.489   0.531   0.540   0.599   0.599   0.615
 23 A"   61 A'   62 A'   24 A"   63 A'   64 A'   25 A"   65 A'                 
  0.660   0.707   0.752   0.814   0.848   0.860   0.891   0.906
 66 A'   26 A"   67 A'   68 A'   27 A"   69 A'   70 A'   28 A"                 
  0.909   0.953   0.992   1.196   1.227   1.288   1.313   1.316
 71 A'   72 A'   73 A'   29 A"   74 A'   75 A'   30 A"   76 A'                 
  1.363   1.388   1.398   1.469   1.551   1.596   1.655   1.765
 77 A'   31 A"   78 A'   32 A"   33 A"   79 A'   80 A'   81 A'                 
  1.778   1.879   1.914   2.240   2.267   2.362   2.619   2.766
 82 A'   83 A'   84 A'   34 A"   85 A'   86 A'   35 A"   87 A'                 
  3.092   3.731   3.737   3.925   3.945   3.945   3.955   3.978
 88 A'   36 A"   89 A'   37 A"   90 A'   38 A"   91 A'   39 A"                 
  4.063   4.199   4.347   4.640   5.969   5.993   6.020   6.252
 92 A'   93 A'   94 A'   95 A'   40 A"   96 A'   97 A'   41 A"                 
  6.295   6.493   6.922   9.648  13.775  13.912  14.001  23.400
 98 A'   99 A'  100 A'  101 A'   42 A"  102 A'  103 A'  104 A'                 
 25.803  25.868  26.140  27.802  28.313  28.331  28.345  28.510
 43 A"  105 A'  106 A'  107 A'   44 A"  108 A'  109 A'   45 A"                 
 28.516  28.526  28.563  28.645  66.702 127.857 127.871 127.897
110 A'   46 A"  111 A'  112 A'  113 A'   47 A"  114 A'  115 A'                 
151.604 163.037 215.6321901.765
116 A'  117 A'  118 A'  119 A'                                                 
 --------------------------------------------------------------

          Ground-State Mulliken Net Atomic Charges

     Atom                 Charge (a.u.)
  ----------------------------------------
      1 C                    -0.133894
      2 P                     0.076898
      3 Cl                   -0.059865
      4 I                     0.117899
      5 F                    -0.001037
  ----------------------------------------
  Sum of atomic charges =     0.000000

 -----------------------------------------------------------------
                    Cartesian Multipole Moments
 -----------------------------------------------------------------
    Charge (ESU x 10^10)
                 0.0000
    Dipole Moment (Debye)
         X      -1.3811      Y       0.7716      Z       0.0000
       Tot       1.5820
    Quadrupole Moments (Debye-Ang)
        XX     -64.9975     XY       0.8503     YY     -66.4702
        XZ       0.0000     YZ       0.0000     ZZ     -65.0389
    Octopole Moments (Debye-Ang^2)
       XXX    -115.3923    XXY       3.4626    XYY     -30.0806
       YYY       5.4926    XXZ       0.0000    XYZ       0.0000
       YYZ      -0.0000    XZZ     -28.1198    YZZ       1.0424
       ZZZ       0.0000
    Hexadecapole Moments (Debye-Ang^3)
      XXXX   -1671.1071   XXXY     -53.8935   XXYY    -322.4544
      XYYY     -42.7041   YYYY    -245.5568   XXXZ       0.0000
      XXYZ       0.0000   XYYZ       0.0000   YYYZ       0.0000
      XXZZ    -299.0440   XYZZ     -14.9535   YYZZ     -53.7761
      XZZZ       0.0000   YZZZ       0.0000   ZZZZ     -85.7367
 -----------------------------------------------------------------
 Calculating analytic gradient of the SCF energy
 Gradient of SCF Energy
            1           2           3           4           5
    1   0.0304168  -0.0115305  -0.0060136  -0.0215055   0.0086328
    2   0.0452031  -0.0433088   0.0067081   0.0042931  -0.0128955
    3  -0.0000000   0.0000000  -0.0000000  -0.0000000  -0.0000000
 Max gradient component =       4.520E-02
 RMS gradient           =       1.963E-02
 Gradient time:  CPU 6.95 s  wall 2.69 s
 Geometry Optimization Parameters
   NAtoms,    NIC,     NZ,  NCons,   NDum,   NFix, NCnnct, MaxDiis
        5      20       5       0       0       0       0       0

 Cartesian Hessian Update
 Hessian Updated using BFGS Update


** GEOMETRY OPTIMIZATION IN DELOCALIZED INTERNAL COORDINATES **
   Searching for a Minimum

   Optimization Cycle:   4

                       Coordinates (Angstroms)
     ATOM                X               Y               Z
      1  C         0.6208599188   -0.4459210244    0.0000000000
      2  P         1.6069502527    0.8492190074    0.0000000000
      3  Cl        3.5271489874    0.0888501257    0.0000000000
      4  I        -1.5712663271   -0.0765291727    0.0000000000
      5  F         0.9697219745   -1.7457304292    0.0000000000
   Point Group: cs    Number of degrees of freedom:     7


   Energy is  -7859.082339537

 Hessian Updated using BFGS Update

  7 Hessian modes will be used to form the next step
  Hessian Eigenvalues:
     0.072107    0.221026    0.250101    0.251928    0.277170    0.318378
     0.781051

 Minimum Search - Taking Simple RFO Step
 Searching for Lamda that Minimizes Along All modes
 Value Taken    Lamda =  -0.01028243
 Step Taken.  Stepsize is  0.259097

                             Maximum     Tolerance    Cnvgd?
         Gradient           0.033093      0.000300      NO
         Displacement       0.161667      0.001200      NO
         Energy change     -0.018092      0.000001      NO


 New Cartesian Coordinates Obtained by Inverse Iteration

 Displacement from previous Coordinates is:  0.269479
 ----------------------------------------------------------------
             Standard Nuclear Orientation (Angstroms)
    I     Atom           X                Y                Z
 ----------------------------------------------------------------
    1      C       0.6082845886    -0.4436520042     0.0000000000
    2      P       1.5885661897     0.9008390610     0.0000000000
    3      Cl      3.4923336981     0.0490605011     0.0000000000
    4      I      -1.4697515414    -0.1202673543     0.0000000000
    5      F       0.9339818712    -1.7160916969     0.0000000000
 ----------------------------------------------------------------
 Molecular Point Group                 Cs    NOp =  2
 Largest Abelian Subgroup              Cs    NOp =  2
 Nuclear Repulsion Energy =   580.0684921318 hartrees
 There are       50 alpha and       50 beta electrons
 Applying Cartesian multipole field
    Component          Value
    ---------          -----
     (2,0,0)        1.00000E-11
     (0,2,0)        2.00000E-11
     (0,0,2)       -3.00000E-11
 Nucleus-field energy     =     0.0000000161 hartrees
 Requested basis set is 6-311++G(d,p)
 There are 62 shells and 166 basis functions
 A cutoff of  1.0D-11 yielded   1514 shell pairs
 There are     11707 function pairs (     13020 Cartesian)
 Smallest overlap matrix eigenvalue = 8.09E-04
 Guess MOs from SCF MO coefficient file

 -----------------------------------------------------------------------
  General SCF calculation program by
  Eric Jon Sundstrom, Paul Horn, Yuezhi Mao, Dmitri Zuev, Alec White,
  David Stuck, Shaama M.S., Shane Yost, Joonho Lee, David Small,
  Daniel Levine, Susi Lehtola, Hugh Burton, Evgeny Epifanovsky
 -----------------------------------------------------------------------
 Exchange:     0.2000 Hartree-Fock + 0.0800 Slater + 0.7200 B88
 Correlation:  0.1900 VWN1RPA + 0.8100 LYP
 Using SG-1 standard quadrature grid
 using 4 threads for integral computing
 -------------------------------------------------------
 OpenMP Integral computing Module                
 Release: version 2.0, May 2017, Q-Chem Inc. Pleasanton 
 -------------------------------------------------------
 -------------------------------------------------------
 OpenMP BLAS3 based DFT computing Module                
 Release: version 1.0, May 2013, Q-Chem Inc. Pittsburgh 
 -------------------------------------------------------
 A restricted SCF calculation will be
 performed using DIIS
 SCF converges when DIIS error is below 1.0e-08
 ---------------------------------------
  Cycle       Energy         DIIS error
 ---------------------------------------
    1   -7859.0828401574      9.20e-04  
    2   -7859.0863486174      3.20e-04  
    3   -7859.0859803212      4.49e-04  
    4   -7859.0866635248      1.11e-04  
    5   -7859.0867102896      4.06e-05  
    6   -7859.0867156383      8.15e-06  
    7   -7859.0867157928      3.53e-06  
    8   -7859.0867158238      9.11e-07  
    9   -7859.0867158264      1.41e-07  
   10   -7859.0867158265      6.94e-08  
   11   -7859.0867158266      1.15e-08  
   12   -7859.0867158265      3.67e-09  Convergence criterion met
 ---------------------------------------
 SCF time:   CPU 23.46s  wall 9.00s 
 SCF   energy in the final basis set =    -7859.0867158265
 Total energy in the final basis set =    -7859.0867158265

 --------------------------------------------------------------
             Orbital Energies (a.u.) and Symmetries
 --------------------------------------------------------------

 Alpha MOs, Restricted
 -- Occupied --                  
******* -176.33 -165.74 -165.74 -165.74 -101.57  -77.11  -35.83
  1 A'    2 A'    3 A'    4 A'    1 A"    5 A'    6 A'    7 A'                 
-31.324 -31.318 -31.318 -24.750 -22.975 -22.973 -22.973 -22.969
  8 A'    9 A'    2 A"   10 A'   11 A'   12 A'    3 A"   13 A'                 
-22.969 -10.334  -9.480  -7.244  -7.236  -7.235  -6.610  -6.381
  4 A"   14 A'   15 A'   16 A'    5 A"   17 A'   18 A'   19 A'                 
 -4.793  -4.778  -4.778  -4.773  -4.768  -4.767  -2.059  -2.054
 20 A'   21 A'    6 A"   22 A'    7 A"   23 A'   24 A'   25 A'                 
 -2.054  -2.041  -2.041  -1.297  -0.862  -0.779  -0.675  -0.627
  8 A"   26 A'    9 A"   27 A'   28 A'   29 A'   30 A'   31 A'                 
 -0.526  -0.525  -0.493  -0.384  -0.373  -0.369  -0.326  -0.319
 10 A"   32 A'   33 A'   34 A'   35 A'   11 A"   12 A"   36 A'                 
 -0.303  -0.262
 37 A'   13 A"                                                                 
 -- Virtual --                   
 -0.091  -0.081  -0.054  -0.004   0.028   0.038   0.042   0.057
 14 A"   38 A'   39 A'   40 A'   41 A'   42 A'   15 A"   43 A'                 
  0.071   0.078   0.084   0.095   0.104   0.116   0.134   0.148
 44 A'   45 A'   16 A"   17 A"   46 A'   47 A'   48 A'   49 A'                 
  0.180   0.201   0.211   0.225   0.255   0.268   0.269   0.284
 50 A'   51 A'   18 A"   52 A'   53 A'   54 A'   19 A"   20 A"                 
  0.287   0.326   0.353   0.379   0.396   0.409   0.431   0.438
 55 A'   56 A'   57 A'   21 A"   22 A"   58 A'   59 A'   60 A'                 
  0.454   0.470   0.494   0.520   0.532   0.597   0.606   0.647
 23 A"   61 A'   62 A'   24 A"   63 A'   64 A'   25 A"   65 A'                 
  0.675   0.721   0.753   0.807   0.854   0.866   0.901   0.907
 66 A'   26 A"   67 A'   68 A'   27 A"   69 A'   70 A'   28 A"                 
  0.912   0.956   0.965   1.206   1.220   1.286   1.313   1.324
 71 A'   72 A'   73 A'   29 A"   74 A'   75 A'   30 A"   76 A'                 
  1.383   1.384   1.391   1.455   1.551   1.607   1.669   1.751
 31 A"   77 A'   78 A'   32 A"   33 A"   79 A'   80 A'   81 A'                 
  1.771   1.885   1.903   2.245   2.273   2.363   2.611   2.774
 82 A'   83 A'   84 A'   34 A"   85 A'   86 A'   35 A"   87 A'                 
  3.096   3.724   3.730   3.930   3.956   3.964   3.968   3.989
 88 A'   36 A"   89 A'   37 A"   90 A'   38 A"   91 A'   39 A"                 
  4.077   4.208   4.383   4.645   5.970   5.994   6.025   6.245
 92 A'   93 A'   94 A'   95 A'   40 A"   96 A'   97 A'   41 A"                 
  6.294   6.529   6.908   9.654  13.776  13.911  13.982  23.420
 98 A'   99 A'  100 A'  101 A'   42 A"  102 A'  103 A'  104 A'                 
 25.807  25.877  26.130  27.827  28.314  28.333  28.355  28.509
 43 A"  105 A'  106 A'  107 A'   44 A"  108 A'  109 A'   45 A"                 
 28.518  28.531  28.570  28.655  66.699 127.859 127.874 127.904
110 A'   46 A"  111 A'  112 A'  113 A'   47 A"  114 A'  115 A'                 
151.625 163.015 215.6381901.787
116 A'  117 A'  118 A'  119 A'                                                 

 Beta MOs, Restricted
 -- Occupied --                  
******* -176.33 -165.74 -165.74 -165.74 -101.57  -77.11  -35.83
  1 A'    2 A'    3 A'    4 A'    1 A"    5 A'    6 A'    7 A'                 
-31.324 -31.318 -31.318 -24.750 -22.975 -22.973 -22.973 -22.969
  8 A'    9 A'    2 A"   10 A'   11 A'   12 A'    3 A"   13 A'                 
-22.969 -10.334  -9.480  -7.244  -7.236  -7.235  -6.610  -6.381
  4 A"   14 A'   15 A'   16 A'    5 A"   17 A'   18 A'   19 A'                 
 -4.793  -4.778  -4.778  -4.773  -4.768  -4.767  -2.059  -2.054
 20 A'   21 A'    6 A"   22 A'    7 A"   23 A'   24 A'   25 A'                 
 -2.054  -2.041  -2.041  -1.297  -0.862  -0.779  -0.675  -0.627
  8 A"   26 A'    9 A"   27 A'   28 A'   29 A'   30 A'   31 A'                 
 -0.526  -0.525  -0.493  -0.384  -0.373  -0.369  -0.326  -0.319
 10 A"   32 A'   33 A'   34 A'   35 A'   11 A"   12 A"   36 A'                 
 -0.303  -0.262
 37 A'   13 A"                                                                 
 -- Virtual --                   
 -0.091  -0.081  -0.054  -0.004   0.028   0.038   0.042   0.057
 14 A"   38 A'   39 A'   40 A'   41 A'   42 A'   15 A"   43 A'                 
  0.071   0.078   0.084   0.095   0.104   0.116   0.134   0.148
 44 A'   45 A'   16 A"   17 A"   46 A'   47 A'   48 A'   49 A'                 
  0.180   0.201   0.211   0.225   0.255   0.268   0.269   0.284
 50 A'   51 A'   18 A"   52 A'   53 A'   54 A'   19 A"   20 A"                 
  0.287   0.326   0.353   0.379   0.396   0.409   0.431   0.438
 55 A'   56 A'   57 A'   21 A"   22 A"   58 A'   59 A'   60 A'                 
  0.454   0.470   0.494   0.520   0.532   0.597   0.606   0.647
 23 A"   61 A'   62 A'   24 A"   63 A'   64 A'   25 A"   65 A'                 
  0.675   0.721   0.753   0.807   0.854   0.866   0.901   0.907
 66 A'   26 A"   67 A'   68 A'   27 A"   69 A'   70 A'   28 A"                 
  0.912   0.956   0.965   1.206   1.220   1.286   1.313   1.324
 71 A'   72 A'   73 A'   29 A"   74 A'   75 A'   30 A"   76 A'                 
  1.383   1.384   1.391   1.455   1.551   1.607   1.669   1.751
 31 A"   77 A'   78 A'   32 A"   33 A"   79 A'   80 A'   81 A'                 
  1.771   1.885   1.903   2.245   2.273   2.363   2.611   2.774
 82 A'   83 A'   84 A'   34 A"   85 A'   86 A'   35 A"   87 A'                 
  3.096   3.724   3.730   3.930   3.956   3.964   3.968   3.989
 88 A'   36 A"   89 A'   37 A"   90 A'   38 A"   91 A'   39 A"                 
  4.077   4.208   4.383   4.645   5.970   5.994   6.025   6.245
 92 A'   93 A'   94 A'   95 A'   40 A"   96 A'   97 A'   41 A"                 
  6.294   6.529   6.908   9.654  13.776  13.911  13.982  23.420
 98 A'   99 A'  100 A'  101 A'   42 A"  102 A'  103 A'  104 A'                 
 25.807  25.877  26.130  27.827  28.314  28.333  28.355  28.509
 43 A"  105 A'  106 A'  107 A'   44 A"  108 A'  109 A'   45 A"                 
 28.518  28.531  28.570  28.655  66.699 127.859 127.874 127.904
110 A'   46 A"  111 A'  112 A'  113 A'   47 A"  114 A'  115 A'                 
151.625 163.015 215.6381901.787
116 A'  117 A'  118 A'  119 A'                                                 
 --------------------------------------------------------------

          Ground-State Mulliken Net Atomic Charges

     Atom                 Charge (a.u.)
  ----------------------------------------
      1 C                    -0.168986
      2 P                     0.076237
      3 Cl                   -0.080369
      4 I                     0.137084
      5 F                     0.036035
  ----------------------------------------
  Sum of atomic charges =    -0.000000

 -----------------------------------------------------------------
                    Cartesian Multipole Moments
 -----------------------------------------------------------------
    Charge (ESU x 10^10)
                -0.0000
    Dipole Moment (Debye)
         X      -1.7051      Y       0.6933      Z      -0.0000
       Tot       1.8406
    Quadrupole Moments (Debye-Ang)
        XX     -66.5259     XY       0.9355     YY     -65.8556
        XZ      -0.0000     YZ      -0.0000     ZZ     -65.0194
    Octopole Moments (Debye-Ang^2)
       XXX    -125.1421    XXY       3.8209    XYY     -31.6512
       YYY       7.8372    XXZ      -0.0000    XYZ      -0.0000
       YYZ       0.0000    XZZ     -30.9141    YZZ       1.7389
       ZZZ       0.0000
    Hexadecapole Moments (Debye-Ang^3)
      XXXX   -1623.4821   XXXY     -57.1030   XXYY    -309.1309
      XYYY     -45.9415   YYYY    -247.7494   XXXZ      -0.0000
      XXYZ      -0.0000   XYYZ       0.0000   YYYZ      -0.0000
      XXZZ    -287.4581   XYZZ     -16.3211   YYZZ     -54.4047
      XZZZ       0.0000   YZZZ      -0.0000   ZZZZ     -85.7643
 -----------------------------------------------------------------
 Calculating analytic gradient of the SCF energy
 Gradient of SCF Energy
            1           2           3           4           5
    1   0.0083649  -0.0070212  -0.0038176   0.0080026  -0.0055287
    2   0.0030185  -0.0128351   0.0016547  -0.0014721   0.0096340
    3   0.0000000  -0.0000000   0.0000000   0.0000000  -0.0000000
 Max gradient component =       1.284E-02
 RMS gradient           =       5.774E-03
 Gradient time:  CPU 7.07 s  wall 2.68 s
 Geometry Optimization Parameters
   NAtoms,    NIC,     NZ,  NCons,   NDum,   NFix, NCnnct, MaxDiis
        5      20       5       0       0       0       0       0

 Cartesian Hessian Update
 Hessian Updated using BFGS Update


** GEOMETRY OPTIMIZATION IN DELOCALIZED INTERNAL COORDINATES **
   Searching for a Minimum

   Optimization Cycle:   5

                       Coordinates (Angstroms)
     ATOM                X               Y               Z
      1  C         0.6082845886   -0.4436520042    0.0000000000
      2  P         1.5885661897    0.9008390610    0.0000000000
      3  Cl        3.4923336981    0.0490605011    0.0000000000
      4  I        -1.4697515414   -0.1202673543    0.0000000000
      5  F         0.9339818712   -1.7160916969    0.0000000000
   Point Group: cs    Number of degrees of freedom:     7


   Energy is  -7859.086715826

 Hessian Updated using BFGS Update

  7 Hessian modes will be used to form the next step
  Hessian Eigenvalues:
     0.088945    0.226582    0.250762    0.255873    0.280061    0.337537
     0.697452

 Minimum Search - Taking Simple RFO Step
 Searching for Lamda that Minimizes Along All modes
 Value Taken    Lamda =  -0.00103746
 Step Taken.  Stepsize is  0.064669

                             Maximum     Tolerance    Cnvgd?
         Gradient           0.017977      0.000300      NO
         Displacement       0.042820      0.001200      NO
         Energy change     -0.004376      0.000001      NO


 New Cartesian Coordinates Obtained by Inverse Iteration

 Displacement from previous Coordinates is:  0.072040
 ----------------------------------------------------------------
             Standard Nuclear Orientation (Angstroms)
    I     Atom           X                Y                Z
 ----------------------------------------------------------------
    1      C       0.6087478928    -0.4412721791     0.0000000000
    2      P       1.5968567958     0.9109629694     0.0000000000
    3      Cl      3.5001409840     0.0397129691     0.0000000000
    4      I      -1.5002211063    -0.1225567735     0.0000000000
    5      F       0.9478902400    -1.7169584791     0.0000000000
 ----------------------------------------------------------------
 Molecular Point Group                 Cs    NOp =  2
 Largest Abelian Subgroup              Cs    NOp =  2
 Nuclear Repulsion Energy =   574.9351651083 hartrees
 There are       50 alpha and       50 beta electrons
 Applying Cartesian multipole field
    Component          Value
    ---------          -----
     (2,0,0)        1.00000E-11
     (0,2,0)        2.00000E-11
     (0,0,2)       -3.00000E-11
 Nucleus-field energy     =     0.0000000164 hartrees
 Requested basis set is 6-311++G(d,p)
 There are 62 shells and 166 basis functions
 A cutoff of  1.0D-11 yielded   1508 shell pairs
 There are     11661 function pairs (     12965 Cartesian)
 Smallest overlap matrix eigenvalue = 8.25E-04
 Guess MOs from SCF MO coefficient file

 -----------------------------------------------------------------------
  General SCF calculation program by
  Eric Jon Sundstrom, Paul Horn, Yuezhi Mao, Dmitri Zuev, Alec White,
  David Stuck, Shaama M.S., Shane Yost, Joonho Lee, David Small,
  Daniel Levine, Susi Lehtola, Hugh Burton, Evgeny Epifanovsky
 -----------------------------------------------------------------------
 Exchange:     0.2000 Hartree-Fock + 0.0800 Slater + 0.7200 B88
 Correlation:  0.1900 VWN1RPA + 0.8100 LYP
 Using SG-1 standard quadrature grid
 using 4 threads for integral computing
 -------------------------------------------------------
 OpenMP Integral computing Module                
 Release: version 2.0, May 2017, Q-Chem Inc. Pleasanton 
 -------------------------------------------------------
 -------------------------------------------------------
 OpenMP BLAS3 based DFT computing Module                
 Release: version 1.0, May 2013, Q-Chem Inc. Pittsburgh 
 -------------------------------------------------------
 A restricted SCF calculation will be
 performed using DIIS
 SCF converges when DIIS error is below 1.0e-08
 ---------------------------------------
  Cycle       Energy         DIIS error
 ---------------------------------------
    1   -7859.0870748941      2.60e-04  
    2   -7859.0871052562      2.59e-04  
    3   -7859.0872150163      1.87e-04  
    4   -7859.0873462525      4.06e-05  
    5   -7859.0873522388      7.00e-06  
    6   -7859.0873523413      2.30e-06  
    7   -7859.0873523564      8.64e-07  
    8   -7859.0873523586      1.80e-07  
    9   -7859.0873523585      3.68e-08  
   10   -7859.0873523585      1.71e-08  
   11   -7859.0873523586      3.79e-09  Convergence criterion met
 ---------------------------------------
 SCF time:   CPU 21.42s  wall 9.00s 
 SCF   energy in the final basis set =    -7859.0873523586
 Total energy in the final basis set =    -7859.0873523586

 --------------------------------------------------------------
             Orbital Energies (a.u.) and Symmetries
 --------------------------------------------------------------

 Alpha MOs, Restricted
 -- Occupied --                  
******* -176.33 -165.74 -165.74 -165.74 -101.57  -77.12  -35.83
  1 A'    2 A'    3 A'    4 A'    1 A"    5 A'    6 A'    7 A'                 
-31.325 -31.318 -31.318 -24.750 -22.975 -22.974 -22.974 -22.969
  8 A'    9 A'    2 A"   10 A'   11 A'   12 A'    3 A"   13 A'                 
-22.969 -10.337  -9.480  -7.244  -7.236  -7.235  -6.612  -6.381
  4 A"   14 A'   15 A'   16 A'    5 A"   17 A'   18 A'   19 A'                 
 -4.793  -4.778  -4.778  -4.775  -4.770  -4.769  -2.059  -2.054
 20 A'   21 A'    6 A"   22 A'    7 A"   23 A'   24 A'   25 A'                 
 -2.054  -2.041  -2.041  -1.294  -0.860  -0.774  -0.674  -0.625
  8 A"   26 A'    9 A"   27 A'   28 A'   29 A'   30 A'   31 A'                 
 -0.524  -0.524  -0.492  -0.383  -0.372  -0.368  -0.325  -0.319
 10 A"   32 A'   33 A'   34 A'   35 A'   11 A"   12 A"   36 A'                 
 -0.302  -0.263
 37 A'   13 A"                                                                 
 -- Virtual --                   
 -0.093  -0.087  -0.058  -0.004   0.028   0.037   0.042   0.056
 14 A"   38 A'   39 A'   40 A'   41 A'   42 A'   15 A"   43 A'                 
  0.071   0.077   0.085   0.095   0.104   0.116   0.134   0.148
 44 A'   45 A'   16 A"   17 A"   46 A'   47 A'   48 A'   49 A'                 
  0.178   0.200   0.211   0.221   0.254   0.267   0.270   0.283
 50 A'   51 A'   18 A"   52 A'   53 A'   54 A'   19 A"   20 A"                 
  0.287   0.323   0.353   0.378   0.394   0.409   0.429   0.437
 55 A'   56 A'   57 A'   21 A"   22 A"   58 A'   59 A'   60 A'                 
  0.453   0.468   0.492   0.519   0.531   0.594   0.607   0.638
 23 A"   61 A'   62 A'   24 A"   63 A'   64 A'   25 A"   65 A'                 
  0.669   0.718   0.751   0.810   0.854   0.865   0.901   0.905
 66 A'   26 A"   67 A'   68 A'   27 A"   69 A'   70 A'   28 A"                 
  0.911   0.952   0.957   1.202   1.216   1.286   1.311   1.322
 71 A'   72 A'   73 A'   29 A"   74 A'   75 A'   30 A"   76 A'                 
  1.379   1.382   1.392   1.451   1.550   1.603   1.667   1.747
 77 A'   31 A"   78 A'   32 A"   33 A"   79 A'   80 A'   81 A'                 
  1.771   1.874   1.901   2.245   2.273   2.360   2.611   2.769
 82 A'   83 A'   84 A'   34 A"   85 A'   86 A'   35 A"   87 A'                 
  3.078   3.725   3.730   3.930   3.954   3.958   3.962   3.986
 88 A'   36 A"   89 A'   37 A"   90 A'   38 A"   91 A'   39 A"                 
  4.073   4.208   4.372   4.640   5.970   5.993   6.022   6.245
 92 A'   93 A'   94 A'   95 A'   40 A"   96 A'   97 A'   41 A"                 
  6.294   6.516   6.898   9.653  13.774  13.907  13.971  23.409
 98 A'   99 A'  100 A'  101 A'   42 A"  102 A'  103 A'  104 A'                 
 25.806  25.877  26.123  27.820  28.314  28.332  28.351  28.509
 43 A"  105 A'  106 A'  107 A'   44 A"  108 A'  109 A'   45 A"                 
 28.517  28.529  28.568  28.653  66.698 127.858 127.872 127.901
110 A'   46 A"  111 A'  112 A'  113 A'   47 A"  114 A'  115 A'                 
151.619 163.003 215.6361901.781
116 A'  117 A'  118 A'  119 A'                                                 

 Beta MOs, Restricted
 -- Occupied --                  
******* -176.33 -165.74 -165.74 -165.74 -101.57  -77.12  -35.83
  1 A'    2 A'    3 A'    4 A'    1 A"    5 A'    6 A'    7 A'                 
-31.325 -31.318 -31.318 -24.750 -22.975 -22.974 -22.974 -22.969
  8 A'    9 A'    2 A"   10 A'   11 A'   12 A'    3 A"   13 A'                 
-22.969 -10.337  -9.480  -7.244  -7.236  -7.235  -6.612  -6.381
  4 A"   14 A'   15 A'   16 A'    5 A"   17 A'   18 A'   19 A'                 
 -4.793  -4.778  -4.778  -4.775  -4.770  -4.769  -2.059  -2.054
 20 A'   21 A'    6 A"   22 A'    7 A"   23 A'   24 A'   25 A'                 
 -2.054  -2.041  -2.041  -1.294  -0.860  -0.774  -0.674  -0.625
  8 A"   26 A'    9 A"   27 A'   28 A'   29 A'   30 A'   31 A'                 
 -0.524  -0.524  -0.492  -0.383  -0.372  -0.368  -0.325  -0.319
 10 A"   32 A'   33 A'   34 A'   35 A'   11 A"   12 A"   36 A'                 
 -0.302  -0.263
 37 A'   13 A"                                                                 
 -- Virtual --                   
 -0.093  -0.087  -0.058  -0.004   0.028   0.037   0.042   0.056
 14 A"   38 A'   39 A'   40 A'   41 A'   42 A'   15 A"   43 A'                 
  0.071   0.077   0.085   0.095   0.104   0.116   0.134   0.148
 44 A'   45 A'   16 A"   17 A"   46 A'   47 A'   48 A'   49 A'                 
  0.178   0.200   0.211   0.221   0.254   0.267   0.270   0.283
 50 A'   51 A'   18 A"   52 A'   53 A'   54 A'   19 A"   20 A"                 
  0.287   0.323   0.353   0.378   0.394   0.409   0.429   0.437
 55 A'   56 A'   57 A'   21 A"   22 A"   58 A'   59 A'   60 A'                 
  0.453   0.468   0.492   0.519   0.531   0.594   0.607   0.638
 23 A"   61 A'   62 A'   24 A"   63 A'   64 A'   25 A"   65 A'                 
  0.669   0.718   0.751   0.810   0.854   0.865   0.901   0.905
 66 A'   26 A"   67 A'   68 A'   27 A"   69 A'   70 A'   28 A"                 
  0.911   0.952   0.957   1.202   1.216   1.286   1.311   1.322
 71 A'   72 A'   73 A'   29 A"   74 A'   75 A'   30 A"   76 A'                 
  1.379   1.382   1.392   1.451   1.550   1.603   1.667   1.747
 77 A'   31 A"   78 A'   32 A"   33 A"   79 A'   80 A'   81 A'                 
  1.771   1.874   1.901   2.245   2.273   2.360   2.611   2.769
 82 A'   83 A'   84 A'   34 A"   85 A'   86 A'   35 A"   87 A'                 
  3.078   3.725   3.730   3.930   3.954   3.958   3.962   3.986
 88 A'   36 A"   89 A'   37 A"   90 A'   38 A"   91 A'   39 A"                 
  4.073   4.208   4.372   4.640   5.970   5.993   6.022   6.245
 92 A'   93 A'   94 A'   95 A'   40 A"   96 A'   97 A'   41 A"                 
  6.294   6.516   6.898   9.653  13.774  13.907  13.971  23.409
 98 A'   99 A'  100 A'  101 A'   42 A"  102 A'  103 A'  104 A'                 
 25.806  25.877  26.123  27.820  28.314  28.332  28.351  28.509
 43 A"  105 A'  106 A'  107 A'   44 A"  108 A'  109 A'   45 A"                 
 28.517  28.529  28.568  28.653  66.698 127.858 127.872 127.901
110 A'   46 A"  111 A'  112 A'  113 A'   47 A"  114 A'  115 A'                 
151.619 163.003 215.6361901.781
116 A'  117 A'  118 A'  119 A'                                                 
 --------------------------------------------------------------

          Ground-State Mulliken Net Atomic Charges

     Atom                 Charge (a.u.)
  ----------------------------------------
      1 C                    -0.161748
      2 P                     0.078128
      3 Cl                   -0.081067
      4 I                     0.131747
      5 F                     0.032940
  ----------------------------------------
  Sum of atomic charges =    -0.000000

 -----------------------------------------------------------------
                    Cartesian Multipole Moments
 -----------------------------------------------------------------
    Charge (ESU x 10^10)
                -0.0000
    Dipole Moment (Debye)
         X      -1.6985      Y       0.7482      Z      -0.0000
       Tot       1.8559
    Quadrupole Moments (Debye-Ang)
        XX     -66.5023     XY       1.0168     YY     -65.8520
        XZ       0.0000     YZ       0.0000     ZZ     -65.1272
    Octopole Moments (Debye-Ang^2)
       XXX    -124.0357    XXY       3.9987    XYY     -30.9225
       YYY       8.1881    XXZ       0.0000    XYZ       0.0000
       YYZ       0.0000    XZZ     -30.3651    YZZ       1.8164
       ZZZ      -0.0000
    Hexadecapole Moments (Debye-Ang^3)
      XXXX   -1645.1078   XXXY     -57.0189   XXYY    -312.9528
      XYYY     -45.6886   YYYY    -249.1100   XXXZ       0.0000
      XXYZ       0.0000   XYYZ       0.0000   YYYZ      -0.0000
      XXZZ    -291.4308   XYZZ     -16.2738   YYZZ     -54.7297
      XZZZ       0.0000   YZZZ      -0.0000   ZZZZ     -86.0769
 -----------------------------------------------------------------
 Calculating analytic gradient of the SCF energy
 Gradient of SCF Energy
            1           2           3           4           5
    1   0.0072933  -0.0037391  -0.0017371   0.0001690  -0.0019861
    2   0.0027424  -0.0056948   0.0004359  -0.0003067   0.0028232
    3   0.0000000  -0.0000000  -0.0000000  -0.0000000  -0.0000000
 Max gradient component =       7.293E-03
 RMS gradient           =       2.856E-03
 Gradient time:  CPU 7.05 s  wall 2.44 s
 Geometry Optimization Parameters
   NAtoms,    NIC,     NZ,  NCons,   NDum,   NFix, NCnnct, MaxDiis
        5      20       5       0       0       0       0       0

 Cartesian Hessian Update
 Hessian Updated using BFGS Update


** GEOMETRY OPTIMIZATION IN DELOCALIZED INTERNAL COORDINATES **
   Searching for a Minimum

   Optimization Cycle:   6

                       Coordinates (Angstroms)
     ATOM                X               Y               Z
      1  C         0.6087478928   -0.4412721791    0.0000000000
      2  P         1.5968567958    0.9109629694    0.0000000000
      3  Cl        3.5001409840    0.0397129691    0.0000000000
      4  I        -1.5002211063   -0.1225567735    0.0000000000
      5  F         0.9478902400   -1.7169584791    0.0000000000
   Point Group: cs    Number of degrees of freedom:     7


   Energy is  -7859.087352359

 Hessian Updated using BFGS Update

  7 Hessian modes will be used to form the next step
  Hessian Eigenvalues:
     0.105298    0.226276    0.238558    0.251116    0.280064    0.307895
     0.530107

 Minimum Search - Taking Simple RFO Step
 Searching for Lamda that Minimizes Along All modes
 Value Taken    Lamda =  -0.00021063
 Step Taken.  Stepsize is  0.025844

                             Maximum     Tolerance    Cnvgd?
         Gradient           0.005666      0.000300      NO
         Displacement       0.013428      0.001200      NO
         Energy change     -0.000637      0.000001      NO


 New Cartesian Coordinates Obtained by Inverse Iteration

 Displacement from previous Coordinates is:  0.027556
 ----------------------------------------------------------------
             Standard Nuclear Orientation (Angstroms)
    I     Atom           X                Y                Z
 ----------------------------------------------------------------
    1      C       0.6012702173    -0.4419730010     0.0000000000
    2      P       1.5999719034     0.9132295885     0.0000000000
    3      Cl      3.5092840136     0.0418009000     0.0000000000
    4      I      -1.5060146671    -0.1219169388     0.0000000000
    5      F       0.9489033392    -1.7212520419     0.0000000000
 ----------------------------------------------------------------
 Molecular Point Group                 Cs    NOp =  2
 Largest Abelian Subgroup              Cs    NOp =  2
 Nuclear Repulsion Energy =   573.4360757867 hartrees
 There are       50 alpha and       50 beta electrons
 Applying Cartesian multipole field
    Component          Value
    ---------          -----
     (2,0,0)        1.00000E-11
     (0,2,0)        2.00000E-11
     (0,0,2)       -3.00000E-11
 Nucleus-field energy     =     0.0000000164 hartrees
 Requested basis set is 6-311++G(d,p)
 There are 62 shells and 166 basis functions
 A cutoff of  1.0D-11 yielded   1508 shell pairs
 There are     11661 function pairs (     12965 Cartesian)
 Smallest overlap matrix eigenvalue = 8.34E-04
 Guess MOs from SCF MO coefficient file

 -----------------------------------------------------------------------
  General SCF calculation program by
  Eric Jon Sundstrom, Paul Horn, Yuezhi Mao, Dmitri Zuev, Alec White,
  David Stuck, Shaama M.S., Shane Yost, Joonho Lee, David Small,
  Daniel Levine, Susi Lehtola, Hugh Burton, Evgeny Epifanovsky
 -----------------------------------------------------------------------
 Exchange:     0.2000 Hartree-Fock + 0.0800 Slater + 0.7200 B88
 Correlation:  0.1900 VWN1RPA + 0.8100 LYP
 Using SG-1 standard quadrature grid
 using 4 threads for integral computing
 -------------------------------------------------------
 OpenMP Integral computing Module                
 Release: version 2.0, May 2017, Q-Chem Inc. Pleasanton 
 -------------------------------------------------------
 -------------------------------------------------------
 OpenMP BLAS3 based DFT computing Module                
 Release: version 1.0, May 2013, Q-Chem Inc. Pittsburgh 
 -------------------------------------------------------
 A restricted SCF calculation will be
 performed using DIIS
 SCF converges when DIIS error is below 1.0e-08
 ---------------------------------------
  Cycle       Energy         DIIS error
 ---------------------------------------
    1   -7859.0874060951      1.23e-04  
    2   -7859.0874532780      7.06e-05  
    3   -7859.0874344155      9.75e-05  
    4   -7859.0874708684      1.25e-05  
    5   -7859.0874714093      5.49e-06  
    6   -7859.0874714824      1.06e-06  
    7   -7859.0874714853      2.60e-07  
    8   -7859.0874714854      1.17e-07  
    9   -7859.0874714855      2.44e-08  
   10   -7859.0874714855      4.77e-09  Convergence criterion met
 ---------------------------------------
 SCF time:   CPU 19.49s  wall 8.00s 
 SCF   energy in the final basis set =    -7859.0874714855
 Total energy in the final basis set =    -7859.0874714855

 --------------------------------------------------------------
             Orbital Energies (a.u.) and Symmetries
 --------------------------------------------------------------

 Alpha MOs, Restricted
 -- Occupied --                  
******* -176.34 -165.74 -165.74 -165.74 -101.57  -77.12  -35.83
  1 A'    2 A'    3 A'    4 A'    1 A"    5 A'    6 A'    7 A'                 
-31.325 -31.319 -31.319 -24.749 -22.976 -22.974 -22.974 -22.970
  8 A'    9 A'    2 A"   10 A'   11 A'   12 A'    3 A"   13 A'                 
-22.970 -10.338  -9.480  -7.244  -7.236  -7.235  -6.613  -6.381
  4 A"   14 A'   15 A'   16 A'    5 A"   17 A'   18 A'   19 A'                 
 -4.794  -4.779  -4.779  -4.776  -4.771  -4.770  -2.060  -2.055
 20 A'   21 A'    6 A"   22 A'    7 A"   23 A'   24 A'   25 A'                 
 -2.055  -2.042  -2.042  -1.291  -0.859  -0.774  -0.673  -0.623
  8 A"   26 A'    9 A"   27 A'   28 A'   29 A'   30 A'   31 A'                 
 -0.522  -0.521  -0.492  -0.384  -0.372  -0.367  -0.325  -0.319
 32 A'   10 A"   33 A'   34 A'   35 A'   11 A"   12 A"   36 A'                 
 -0.303  -0.263
 37 A'   13 A"                                                                 
 -- Virtual --                   
 -0.094  -0.087  -0.059  -0.004   0.027   0.037   0.042   0.056
 14 A"   38 A'   39 A'   40 A'   41 A'   42 A'   15 A"   43 A'                 
  0.072   0.077   0.085   0.095   0.103   0.115   0.134   0.147
 44 A'   45 A'   16 A"   17 A"   46 A'   47 A'   48 A'   49 A'                 
  0.176   0.200   0.211   0.220   0.254   0.266   0.270   0.283
 50 A'   51 A'   18 A"   52 A'   53 A'   54 A'   19 A"   20 A"                 
  0.287   0.322   0.353   0.378   0.394   0.409   0.428   0.437
 55 A'   56 A'   57 A'   21 A"   22 A"   58 A'   59 A'   60 A'                 
  0.453   0.468   0.490   0.518   0.531   0.593   0.609   0.638
 23 A"   61 A'   62 A'   24 A"   63 A'   64 A'   25 A"   65 A'                 
  0.668   0.718   0.752   0.810   0.855   0.865   0.898   0.904
 66 A'   26 A"   67 A'   68 A'   27 A"   69 A'   70 A'   28 A"                 
  0.910   0.950   0.952   1.201   1.214   1.288   1.309   1.321
 71 A'   72 A'   73 A'   29 A"   74 A'   75 A'   30 A"   76 A'                 
  1.378   1.382   1.393   1.449   1.550   1.604   1.666   1.745
 77 A'   31 A"   78 A'   32 A"   33 A"   79 A'   80 A'   81 A'                 
  1.769   1.866   1.901   2.245   2.273   2.358   2.610   2.767
 82 A'   83 A'   84 A'   34 A"   85 A'   86 A'   35 A"   87 A'                 
  3.064   3.726   3.731   3.928   3.952   3.955   3.958   3.985
 88 A'   36 A"   89 A'   37 A"   90 A'   38 A"   91 A'   39 A"                 
  4.072   4.207   4.371   4.637   5.969   5.992   6.021   6.246
 92 A'   93 A'   94 A'   95 A'   40 A"   96 A'   97 A'   41 A"                 
  6.294   6.510   6.892   9.653  13.773  13.905  13.965  23.401
 98 A'   99 A'  100 A'  101 A'   42 A"  102 A'  103 A'  104 A'                 
 25.806  25.876  26.119  27.819  28.313  28.331  28.350  28.508
 43 A"  105 A'  106 A'  107 A'   44 A"  108 A'  109 A'   45 A"                 
 28.516  28.529  28.567  28.652  66.699 127.857 127.872 127.900
110 A'   46 A"  111 A'  112 A'  113 A'   47 A"  114 A'  115 A'                 
151.618 162.996 215.6361901.780
116 A'  117 A'  118 A'  119 A'                                                 

 Beta MOs, Restricted
 -- Occupied --                  
******* -176.34 -165.74 -165.74 -165.74 -101.57  -77.12  -35.83
  1 A'    2 A'    3 A'    4 A'    1 A"    5 A'    6 A'    7 A'                 
-31.325 -31.319 -31.319 -24.749 -22.976 -22.974 -22.974 -22.970
  8 A'    9 A'    2 A"   10 A'   11 A'   12 A'    3 A"   13 A'                 
-22.970 -10.338  -9.480  -7.244  -7.236  -7.235  -6.613  -6.381
  4 A"   14 A'   15 A'   16 A'    5 A"   17 A'   18 A'   19 A'                 
 -4.794  -4.779  -4.779  -4.776  -4.771  -4.770  -2.060  -2.055
 20 A'   21 A'    6 A"   22 A'    7 A"   23 A'   24 A'   25 A'                 
 -2.055  -2.042  -2.042  -1.291  -0.859  -0.774  -0.673  -0.623
  8 A"   26 A'    9 A"   27 A'   28 A'   29 A'   30 A'   31 A'                 
 -0.522  -0.521  -0.492  -0.384  -0.372  -0.367  -0.325  -0.319
 32 A'   10 A"   33 A'   34 A'   35 A'   11 A"   12 A"   36 A'                 
 -0.303  -0.263
 37 A'   13 A"                                                                 
 -- Virtual --                   
 -0.094  -0.087  -0.059  -0.004   0.027   0.037   0.042   0.056
 14 A"   38 A'   39 A'   40 A'   41 A'   42 A'   15 A"   43 A'                 
  0.072   0.077   0.085   0.095   0.103   0.115   0.134   0.147
 44 A'   45 A'   16 A"   17 A"   46 A'   47 A'   48 A'   49 A'                 
  0.176   0.200   0.211   0.220   0.254   0.266   0.270   0.283
 50 A'   51 A'   18 A"   52 A'   53 A'   54 A'   19 A"   20 A"                 
  0.287   0.322   0.353   0.378   0.394   0.409   0.428   0.437
 55 A'   56 A'   57 A'   21 A"   22 A"   58 A'   59 A'   60 A'                 
  0.453   0.468   0.490   0.518   0.531   0.593   0.609   0.638
 23 A"   61 A'   62 A'   24 A"   63 A'   64 A'   25 A"   65 A'                 
  0.668   0.718   0.752   0.810   0.855   0.865   0.898   0.904
 66 A'   26 A"   67 A'   68 A'   27 A"   69 A'   70 A'   28 A"                 
  0.910   0.950   0.952   1.201   1.214   1.288   1.309   1.321
 71 A'   72 A'   73 A'   29 A"   74 A'   75 A'   30 A"   76 A'                 
  1.378   1.382   1.393   1.449   1.550   1.604   1.666   1.745
 77 A'   31 A"   78 A'   32 A"   33 A"   79 A'   80 A'   81 A'                 
  1.769   1.866   1.901   2.245   2.273   2.358   2.610   2.767
 82 A'   83 A'   84 A'   34 A"   85 A'   86 A'   35 A"   87 A'                 
  3.064   3.726   3.731   3.928   3.952   3.955   3.958   3.985
 88 A'   36 A"   89 A'   37 A"   90 A'   38 A"   91 A'   39 A"                 
  4.072   4.207   4.371   4.637   5.969   5.992   6.021   6.246
 92 A'   93 A'   94 A'   95 A'   40 A"   96 A'   97 A'   41 A"                 
  6.294   6.510   6.892   9.653  13.773  13.905  13.965  23.401
 98 A'   99 A'  100 A'  101 A'   42 A"  102 A'  103 A'  104 A'                 
 25.806  25.876  26.119  27.819  28.313  28.331  28.350  28.508
 43 A"  105 A'  106 A'  107 A'   44 A"  108 A'  109 A'   45 A"                 
 28.516  28.529  28.567  28.652  66.699 127.857 127.872 127.900
110 A'   46 A"  111 A'  112 A'  113 A'   47 A"  114 A'  115 A'                 
151.618 162.996 215.6361901.780
116 A'  117 A'  118 A'  119 A'                                                 
 --------------------------------------------------------------

          Ground-State Mulliken Net Atomic Charges

     Atom                 Charge (a.u.)
  ----------------------------------------
      1 C                    -0.160500
      2 P                     0.077702
      3 Cl                   -0.081834
      4 I                     0.136047
      5 F                     0.028586
  ----------------------------------------
  Sum of atomic charges =    -0.000000

 -----------------------------------------------------------------
                    Cartesian Multipole Moments
 -----------------------------------------------------------------
    Charge (ESU x 10^10)
                -0.0000
    Dipole Moment (Debye)
         X      -1.7593      Y       0.7752      Z      -0.0000
       Tot       1.9225
    Quadrupole Moments (Debye-Ang)
        XX     -66.5368     XY       1.0362     YY     -65.9043
        XZ      -0.0000     YZ      -0.0000     ZZ     -65.1602
    Octopole Moments (Debye-Ang^2)
       XXX    -124.4793    XXY       3.9917    XYY     -31.0064
       YYY       8.1648    XXZ       0.0000    XYZ      -0.0000
       YYZ      -0.0000    XZZ     -30.4372    YZZ       1.7656
       ZZZ       0.0000
    Hexadecapole Moments (Debye-Ang^3)
      XXXX   -1654.0498   XXXY     -57.6749   XXYY    -314.6467
      XYYY     -46.0903   YYYY    -250.1162   XXXZ      -0.0000
      XXYZ      -0.0000   XYYZ      -0.0000   YYYZ      -0.0000
      XXZZ    -292.9652   XYZZ     -16.4497   YYZZ     -54.9101
      XZZZ      -0.0000   YZZZ      -0.0000   ZZZZ     -86.1557
 -----------------------------------------------------------------
 Calculating analytic gradient of the SCF energy
 Gradient of SCF Energy
            1           2           3           4           5
    1   0.0020361  -0.0017253   0.0002347  -0.0004310  -0.0001144
    2   0.0023855  -0.0012615   0.0000381   0.0000470  -0.0012091
    3   0.0000000  -0.0000000   0.0000000   0.0000000  -0.0000000
 Max gradient component =       2.385E-03
 RMS gradient           =       1.037E-03
 Gradient time:  CPU 7.02 s  wall 2.68 s
 Geometry Optimization Parameters
   NAtoms,    NIC,     NZ,  NCons,   NDum,   NFix, NCnnct, MaxDiis
        5      20       5       0       0       0       0       0

 Cartesian Hessian Update
 Hessian Updated using BFGS Update


** GEOMETRY OPTIMIZATION IN DELOCALIZED INTERNAL COORDINATES **
   Searching for a Minimum

   Optimization Cycle:   7

                       Coordinates (Angstroms)
     ATOM                X               Y               Z
      1  C         0.6012702173   -0.4419730010    0.0000000000
      2  P         1.5999719034    0.9132295885    0.0000000000
      3  Cl        3.5092840136    0.0418009000    0.0000000000
      4  I        -1.5060146671   -0.1219169388    0.0000000000
      5  F         0.9489033392   -1.7212520419    0.0000000000
   Point Group: cs    Number of degrees of freedom:     7


   Energy is  -7859.087471486

 Hessian Updated using BFGS Update

  7 Hessian modes will be used to form the next step
  Hessian Eigenvalues:
     0.105005    0.185113    0.234941    0.250976    0.282683    0.364917
     0.476226

 Minimum Search - Taking Simple RFO Step
 Searching for Lamda that Minimizes Along All modes
 Value Taken    Lamda =  -0.00002573
 Step Taken.  Stepsize is  0.010807

                             Maximum     Tolerance    Cnvgd?
         Gradient           0.001928      0.000300      NO
         Displacement       0.006050      0.001200      NO
         Energy change     -0.000119      0.000001      NO


 New Cartesian Coordinates Obtained by Inverse Iteration

 Displacement from previous Coordinates is:  0.015093
 ----------------------------------------------------------------
             Standard Nuclear Orientation (Angstroms)
    I     Atom           X                Y                Z
 ----------------------------------------------------------------
    1      C       0.5989562029    -0.4412075847     0.0000000000
    2      P       1.6018350489     0.9155190929     0.0000000000
    3      Cl      3.5093753946     0.0379479770     0.0000000000
    4      I      -1.5077747004    -0.1251491287     0.0000000000
    5      F       0.9510228603    -1.7172218497     0.0000000000
 ----------------------------------------------------------------
 Molecular Point Group                 Cs    NOp =  2
 Largest Abelian Subgroup              Cs    NOp =  2
 Nuclear Repulsion Energy =   573.2607738930 hartrees
 There are       50 alpha and       50 beta electrons
 Applying Cartesian multipole field
    Component          Value
    ---------          -----
     (2,0,0)        1.00000E-11
     (0,2,0)        2.00000E-11
     (0,0,2)       -3.00000E-11
 Nucleus-field energy     =     0.0000000165 hartrees
 Requested basis set is 6-311++G(d,p)
 There are 62 shells and 166 basis functions
 A cutoff of  1.0D-11 yielded   1508 shell pairs
 There are     11661 function pairs (     12965 Cartesian)
 Smallest overlap matrix eigenvalue = 8.36E-04
 Guess MOs from SCF MO coefficient file

 -----------------------------------------------------------------------
  General SCF calculation program by
  Eric Jon Sundstrom, Paul Horn, Yuezhi Mao, Dmitri Zuev, Alec White,
  David Stuck, Shaama M.S., Shane Yost, Joonho Lee, David Small,
  Daniel Levine, Susi Lehtola, Hugh Burton, Evgeny Epifanovsky
 -----------------------------------------------------------------------
 Exchange:     0.2000 Hartree-Fock + 0.0800 Slater + 0.7200 B88
 Correlation:  0.1900 VWN1RPA + 0.8100 LYP
 Using SG-1 standard quadrature grid
 using 4 threads for integral computing
 -------------------------------------------------------
 OpenMP Integral computing Module                
 Release: version 2.0, May 2017, Q-Chem Inc. Pleasanton 
 -------------------------------------------------------
 -------------------------------------------------------
 OpenMP BLAS3 based DFT computing Module                
 Release: version 1.0, May 2013, Q-Chem Inc. Pittsburgh 
 -------------------------------------------------------
 A restricted SCF calculation will be
 performed using DIIS
 SCF converges when DIIS error is below 1.0e-08
 ---------------------------------------
  Cycle       Energy         DIIS error
 ---------------------------------------
    1   -7859.0874645357      5.98e-05  
    2   -7859.0874814653      2.65e-05  
    3   -7859.0874747610      4.91e-05  
    4   -7859.0874841760      4.70e-06  
    5   -7859.0874842310      2.65e-06  
    6   -7859.0874842507      4.18e-07  
    7   -7859.0874842512      1.48e-07  
    8   -7859.0874842512      5.40e-08  
    9   -7859.0874842512      6.68e-09  Convergence criterion met
 ---------------------------------------
 SCF time:   CPU 17.45s  wall 6.00s 
 SCF   energy in the final basis set =    -7859.0874842512
 Total energy in the final basis set =    -7859.0874842512

 --------------------------------------------------------------
             Orbital Energies (a.u.) and Symmetries
 --------------------------------------------------------------

 Alpha MOs, Restricted
 -- Occupied --                  
******* -176.34 -165.74 -165.74 -165.74 -101.57  -77.12  -35.83
  1 A'    2 A'    3 A'    4 A'    1 A"    5 A'    6 A'    7 A'                 
-31.326 -31.319 -31.319 -24.750 -22.976 -22.975 -22.974 -22.970
  8 A'    9 A'    2 A"   10 A'   11 A'   12 A'    3 A"   13 A'                 
-22.970 -10.338  -9.480  -7.244  -7.236  -7.235  -6.613  -6.382
  4 A"   14 A'   15 A'   16 A'    5 A"   17 A'   18 A'   19 A'                 
 -4.794  -4.779  -4.779  -4.776  -4.771  -4.770  -2.060  -2.055
 20 A'   21 A'    6 A"   22 A'    7 A"   23 A'   24 A'   25 A'                 
 -2.055  -2.042  -2.042  -1.292  -0.859  -0.773  -0.674  -0.624
  8 A"   26 A'    9 A"   27 A'   28 A'   29 A'   30 A'   31 A'                 
 -0.522  -0.522  -0.492  -0.384  -0.371  -0.367  -0.325  -0.319
 32 A'   10 A"   33 A'   34 A'   35 A'   11 A"   12 A"   36 A'                 
 -0.303  -0.263
 37 A'   13 A"                                                                 
 -- Virtual --                   
 -0.095  -0.087  -0.059  -0.004   0.027   0.037   0.042   0.056
 14 A"   38 A'   39 A'   40 A'   41 A'   42 A'   15 A"   43 A'                 
  0.072   0.077   0.085   0.095   0.102   0.115   0.134   0.148
 44 A'   45 A'   16 A"   17 A"   46 A'   47 A'   48 A'   49 A'                 
  0.176   0.200   0.211   0.221   0.253   0.266   0.270   0.283
 50 A'   51 A'   18 A"   52 A'   53 A'   54 A'   19 A"   20 A"                 
  0.287   0.321   0.353   0.378   0.394   0.409   0.427   0.437
 55 A'   56 A'   57 A'   21 A"   22 A"   58 A'   59 A'   60 A'                 
  0.454   0.468   0.490   0.518   0.532   0.593   0.609   0.639
 23 A"   61 A'   62 A'   24 A"   63 A'   64 A'   25 A"   65 A'                 
  0.668   0.719   0.752   0.810   0.855   0.865   0.898   0.904
 66 A'   26 A"   67 A'   68 A'   27 A"   69 A'   70 A'   28 A"                 
  0.910   0.948   0.952   1.201   1.213   1.287   1.309   1.321
 71 A'   72 A'   73 A'   29 A"   74 A'   75 A'   30 A"   76 A'                 
  1.378   1.382   1.394   1.447   1.550   1.603   1.667   1.745
 77 A'   31 A"   78 A'   32 A"   33 A"   79 A'   80 A'   81 A'                 
  1.770   1.863   1.901   2.246   2.273   2.358   2.610   2.768
 82 A'   83 A'   84 A'   34 A"   85 A'   86 A'   35 A"   87 A'                 
  3.062   3.725   3.731   3.928   3.952   3.956   3.959   3.985
 88 A'   36 A"   89 A'   37 A"   90 A'   38 A"   91 A'   39 A"                 
  4.072   4.207   4.371   4.638   5.969   5.992   6.021   6.246
 92 A'   93 A'   94 A'   95 A'   40 A"   96 A'   97 A'   41 A"                 
  6.294   6.511   6.890   9.653  13.774  13.905  13.963  23.402
 98 A'   99 A'  100 A'  101 A'   42 A"  102 A'  103 A'  104 A'                 
 25.806  25.876  26.118  27.819  28.313  28.330  28.350  28.508
 43 A"  105 A'  106 A'  107 A'   44 A"  108 A'  109 A'   45 A"                 
 28.516  28.529  28.567  28.652  66.699 127.857 127.871 127.900
110 A'   46 A"  111 A'  112 A'  113 A'   47 A"  114 A'  115 A'                 
151.618 162.993 215.6361901.780
116 A'  117 A'  118 A'  119 A'                                                 

 Beta MOs, Restricted
 -- Occupied --                  
******* -176.34 -165.74 -165.74 -165.74 -101.57  -77.12  -35.83
  1 A'    2 A'    3 A'    4 A'    1 A"    5 A'    6 A'    7 A'                 
-31.326 -31.319 -31.319 -24.750 -22.976 -22.975 -22.974 -22.970
  8 A'    9 A'    2 A"   10 A'   11 A'   12 A'    3 A"   13 A'                 
-22.970 -10.338  -9.480  -7.244  -7.236  -7.235  -6.613  -6.382
  4 A"   14 A'   15 A'   16 A'    5 A"   17 A'   18 A'   19 A'                 
 -4.794  -4.779  -4.779  -4.776  -4.771  -4.770  -2.060  -2.055
 20 A'   21 A'    6 A"   22 A'    7 A"   23 A'   24 A'   25 A'                 
 -2.055  -2.042  -2.042  -1.292  -0.859  -0.773  -0.674  -0.624
  8 A"   26 A'    9 A"   27 A'   28 A'   29 A'   30 A'   31 A'                 
 -0.522  -0.522  -0.492  -0.384  -0.371  -0.367  -0.325  -0.319
 32 A'   10 A"   33 A'   34 A'   35 A'   11 A"   12 A"   36 A'                 
 -0.303  -0.263
 37 A'   13 A"                                                                 
 -- Virtual --                   
 -0.095  -0.087  -0.059  -0.004   0.027   0.037   0.042   0.056
 14 A"   38 A'   39 A'   40 A'   41 A'   42 A'   15 A"   43 A'                 
  0.072   0.077   0.085   0.095   0.102   0.115   0.134   0.148
 44 A'   45 A'   16 A"   17 A"   46 A'   47 A'   48 A'   49 A'                 
  0.176   0.200   0.211   0.221   0.253   0.266   0.270   0.283
 50 A'   51 A'   18 A"   52 A'   53 A'   54 A'   19 A"   20 A"                 
  0.287   0.321   0.353   0.378   0.394   0.409   0.427   0.437
 55 A'   56 A'   57 A'   21 A"   22 A"   58 A'   59 A'   60 A'                 
  0.454   0.468   0.490   0.518   0.532   0.593   0.609   0.639
 23 A"   61 A'   62 A'   24 A"   63 A'   64 A'   25 A"   65 A'                 
  0.668   0.719   0.752   0.810   0.855   0.865   0.898   0.904
 66 A'   26 A"   67 A'   68 A'   27 A"   69 A'   70 A'   28 A"                 
  0.910   0.948   0.952   1.201   1.213   1.287   1.309   1.321
 71 A'   72 A'   73 A'   29 A"   74 A'   75 A'   30 A"   76 A'                 
  1.378   1.382   1.394   1.447   1.550   1.603   1.667   1.745
 77 A'   31 A"   78 A'   32 A"   33 A"   79 A'   80 A'   81 A'                 
  1.770   1.863   1.901   2.246   2.273   2.358   2.610   2.768
 82 A'   83 A'   84 A'   34 A"   85 A'   86 A'   35 A"   87 A'                 
  3.062   3.725   3.731   3.928   3.952   3.956   3.959   3.985
 88 A'   36 A"   89 A'   37 A"   90 A'   38 A"   91 A'   39 A"                 
  4.072   4.207   4.371   4.638   5.969   5.992   6.021   6.246
 92 A'   93 A'   94 A'   95 A'   40 A"   96 A'   97 A'   41 A"                 
  6.294   6.511   6.890   9.653  13.774  13.905  13.963  23.402
 98 A'   99 A'  100 A'  101 A'   42 A"  102 A'  103 A'  104 A'                 
 25.806  25.876  26.118  27.819  28.313  28.330  28.350  28.508
 43 A"  105 A'  106 A'  107 A'   44 A"  108 A'  109 A'   45 A"                 
 28.516  28.529  28.567  28.652  66.699 127.857 127.871 127.900
110 A'   46 A"  111 A'  112 A'  113 A'   47 A"  114 A'  115 A'                 
151.618 162.993 215.6361901.780
116 A'  117 A'  118 A'  119 A'                                                 
 --------------------------------------------------------------

          Ground-State Mulliken Net Atomic Charges

     Atom                 Charge (a.u.)
  ----------------------------------------
      1 C                    -0.162523
      2 P                     0.077053
      3 Cl                   -0.082070
      4 I                     0.136750
      5 F                     0.030790
  ----------------------------------------
  Sum of atomic charges =    -0.000000

 -----------------------------------------------------------------
                    Cartesian Multipole Moments
 -----------------------------------------------------------------
    Charge (ESU x 10^10)
                -0.0000
    Dipole Moment (Debye)
         X      -1.7747      Y       0.7640      Z       0.0000
       Tot       1.9322
    Quadrupole Moments (Debye-Ang)
        XX     -66.5664     XY       1.0346     YY     -65.8861
        XZ       0.0000     YZ       0.0000     ZZ     -65.1748
    Octopole Moments (Debye-Ang^2)
       XXX    -124.5779    XXY       4.0596    XYY     -30.9678
       YYY       8.3637    XXZ       0.0000    XYZ       0.0000
       YYZ       0.0000    XZZ     -30.4528    YZZ       1.8320
       ZZZ       0.0000
    Hexadecapole Moments (Debye-Ang^3)
      XXXX   -1655.9568   XXXY     -57.7463   XXYY    -314.8573
      XYYY     -46.3213   YYYY    -250.0456   XXXZ       0.0000
      XXYZ       0.0000   XYYZ       0.0000   YYYZ       0.0000
      XXZZ    -293.2694   XYZZ     -16.5268   YYZZ     -54.9286
      XZZZ       0.0000   YZZZ       0.0000   ZZZZ     -86.2109
 -----------------------------------------------------------------
 Calculating analytic gradient of the SCF energy
 Gradient of SCF Energy
            1           2           3           4           5
    1   0.0006163  -0.0005635   0.0004781  -0.0003970  -0.0001340
    2  -0.0005464   0.0002886  -0.0001190   0.0000160   0.0003607
    3  -0.0000000   0.0000000  -0.0000000  -0.0000000  -0.0000000
 Max gradient component =       6.163E-04
 RMS gradient           =       3.294E-04
 Gradient time:  CPU 6.96 s  wall 2.60 s
 Geometry Optimization Parameters
   NAtoms,    NIC,     NZ,  NCons,   NDum,   NFix, NCnnct, MaxDiis
        5      20       5       0       0       0       0       0

 Cartesian Hessian Update
 Hessian Updated using BFGS Update


** GEOMETRY OPTIMIZATION IN DELOCALIZED INTERNAL COORDINATES **
   Searching for a Minimum

   Optimization Cycle:   8

                       Coordinates (Angstroms)
     ATOM                X               Y               Z
      1  C         0.5989562029   -0.4412075847    0.0000000000
      2  P         1.6018350489    0.9155190929    0.0000000000
      3  Cl        3.5093753946    0.0379479770    0.0000000000
      4  I        -1.5077747004   -0.1251491287    0.0000000000
      5  F         0.9510228603   -1.7172218497    0.0000000000
   Point Group: cs    Number of degrees of freedom:     7


   Energy is  -7859.087484251

 Hessian Updated using BFGS Update

  7 Hessian modes will be used to form the next step
  Hessian Eigenvalues:
     0.090628    0.201135    0.237567    0.251049    0.299492    0.373809
     0.465491

 Minimum Search - Taking Simple RFO Step
 Searching for Lamda that Minimizes Along All modes
 Value Taken    Lamda =  -0.00000404
 Step Taken.  Stepsize is  0.005833

                             Maximum     Tolerance    Cnvgd?
         Gradient           0.000636      0.000300      NO
         Displacement       0.005274      0.001200      NO
         Energy change     -0.000013      0.000001      NO


 New Cartesian Coordinates Obtained by Inverse Iteration

 Displacement from previous Coordinates is:  0.005452
 ----------------------------------------------------------------
             Standard Nuclear Orientation (Angstroms)
    I     Atom           X                Y                Z
 ----------------------------------------------------------------
    1      C       0.5980349137    -0.4402929397     0.0000000000
    2      P       1.6019971058     0.9158944239     0.0000000000
    3      Cl      3.5079121189     0.0368943257     0.0000000000
    4      I      -1.5064101220    -0.1258115024     0.0000000000
    5      F       0.9518807899    -1.7167958007     0.0000000000
 ----------------------------------------------------------------
 Molecular Point Group                 Cs    NOp =  2
 Largest Abelian Subgroup              Cs    NOp =  2
 Nuclear Repulsion Energy =   573.5072953599 hartrees
 There are       50 alpha and       50 beta electrons
 Applying Cartesian multipole field
    Component          Value
    ---------          -----
     (2,0,0)        1.00000E-11
     (0,2,0)        2.00000E-11
     (0,0,2)       -3.00000E-11
 Nucleus-field energy     =     0.0000000164 hartrees
 Requested basis set is 6-311++G(d,p)
 There are 62 shells and 166 basis functions
 A cutoff of  1.0D-11 yielded   1508 shell pairs
 There are     11661 function pairs (     12965 Cartesian)
 Smallest overlap matrix eigenvalue = 8.36E-04
 Guess MOs from SCF MO coefficient file

 -----------------------------------------------------------------------
  General SCF calculation program by
  Eric Jon Sundstrom, Paul Horn, Yuezhi Mao, Dmitri Zuev, Alec White,
  David Stuck, Shaama M.S., Shane Yost, Joonho Lee, David Small,
  Daniel Levine, Susi Lehtola, Hugh Burton, Evgeny Epifanovsky
 -----------------------------------------------------------------------
 Exchange:     0.2000 Hartree-Fock + 0.0800 Slater + 0.7200 B88
 Correlation:  0.1900 VWN1RPA + 0.8100 LYP
 Using SG-1 standard quadrature grid
 using 4 threads for integral computing
 -------------------------------------------------------
 OpenMP Integral computing Module                
 Release: version 2.0, May 2017, Q-Chem Inc. Pleasanton 
 -------------------------------------------------------
 -------------------------------------------------------
 OpenMP BLAS3 based DFT computing Module                
 Release: version 1.0, May 2013, Q-Chem Inc. Pittsburgh 
 -------------------------------------------------------
 A restricted SCF calculation will be
 performed using DIIS
 SCF converges when DIIS error is below 1.0e-08
 ---------------------------------------
  Cycle       Energy         DIIS error
 ---------------------------------------
    1   -7859.0874834963      2.48e-05  
    2   -7859.0874862794      9.54e-06  
    3   -7859.0874856956      1.58e-05  
    4   -7859.0874865729      3.04e-06  
    5   -7859.0874866039      1.13e-06  
    6   -7859.0874866079      2.51e-07  
    7   -7859.0874866082      8.09e-08  
    8   -7859.0874866082      1.85e-08  
    9   -7859.0874866081      3.01e-09  Convergence criterion met
 ---------------------------------------
 SCF time:   CPU 17.50s  wall 7.00s 
 SCF   energy in the final basis set =    -7859.0874866081
 Total energy in the final basis set =    -7859.0874866081

 --------------------------------------------------------------
             Orbital Energies (a.u.) and Symmetries
 --------------------------------------------------------------

 Alpha MOs, Restricted
 -- Occupied --                  
******* -176.34 -165.74 -165.74 -165.74 -101.57  -77.12  -35.83
  1 A'    2 A'    3 A'    4 A'    1 A"    5 A'    6 A'    7 A'                 
-31.326 -31.319 -31.319 -24.749 -22.976 -22.975 -22.975 -22.970
  8 A'    9 A'    2 A"   10 A'   11 A'   12 A'    3 A"   13 A'                 
-22.970 -10.338  -9.480  -7.244  -7.236  -7.235  -6.613  -6.382
  4 A"   14 A'   15 A'   16 A'    5 A"   17 A'   18 A'   19 A'                 
 -4.794  -4.779  -4.779  -4.776  -4.771  -4.770  -2.060  -2.055
 20 A'   21 A'    6 A"   22 A'    7 A"   23 A'   24 A'   25 A'                 
 -2.055  -2.042  -2.042  -1.292  -0.859  -0.773  -0.674  -0.623
  8 A"   26 A'    9 A"   27 A'   28 A'   29 A'   30 A'   31 A'                 
 -0.522  -0.522  -0.492  -0.385  -0.371  -0.367  -0.325  -0.319
 32 A'   10 A"   33 A'   34 A'   35 A'   11 A"   12 A"   36 A'                 
 -0.303  -0.262
 37 A'   13 A"                                                                 
 -- Virtual --                   
 -0.095  -0.087  -0.059  -0.004   0.027   0.037   0.042   0.056
 14 A"   38 A'   39 A'   40 A'   41 A'   42 A'   15 A"   43 A'                 
  0.072   0.077   0.085   0.095   0.102   0.115   0.134   0.148
 44 A'   45 A'   16 A"   17 A"   46 A'   47 A'   48 A'   49 A'                 
  0.176   0.200   0.211   0.221   0.253   0.266   0.270   0.284
 50 A'   51 A'   18 A"   52 A'   53 A'   54 A'   19 A"   20 A"                 
  0.287   0.321   0.353   0.378   0.394   0.409   0.427   0.437
 55 A'   56 A'   57 A'   21 A"   22 A"   58 A'   59 A'   60 A'                 
  0.454   0.468   0.490   0.518   0.531   0.593   0.609   0.639
 23 A"   61 A'   62 A'   24 A"   63 A'   64 A'   25 A"   65 A'                 
  0.668   0.719   0.752   0.810   0.855   0.865   0.899   0.904
 66 A'   26 A"   67 A'   68 A'   27 A"   69 A'   70 A'   28 A"                 
  0.910   0.948   0.953   1.201   1.214   1.288   1.309   1.321
 71 A'   72 A'   73 A'   29 A"   74 A'   75 A'   30 A"   76 A'                 
  1.379   1.383   1.394   1.447   1.550   1.604   1.667   1.744
 77 A'   31 A"   78 A'   32 A"   33 A"   79 A'   80 A'   81 A'                 
  1.770   1.862   1.901   2.246   2.273   2.358   2.610   2.768
 82 A'   83 A'   84 A'   34 A"   85 A'   86 A'   35 A"   87 A'                 
  3.061   3.726   3.731   3.928   3.952   3.955   3.958   3.986
 88 A'   36 A"   89 A'   37 A"   90 A'   38 A"   91 A'   39 A"                 
  4.072   4.207   4.372   4.637   5.969   5.992   6.022   6.246
 92 A'   93 A'   94 A'   95 A'   40 A"   96 A'   97 A'   41 A"                 
  6.295   6.510   6.890   9.653  13.774  13.905  13.963  23.401
 98 A'   99 A'  100 A'  101 A'   42 A"  102 A'  103 A'  104 A'                 
 25.806  25.876  26.119  27.820  28.313  28.330  28.351  28.508
 43 A"  105 A'  106 A'  107 A'   44 A"  108 A'  109 A'   45 A"                 
 28.516  28.529  28.567  28.652  66.699 127.857 127.871 127.900
110 A'   46 A"  111 A'  112 A'  113 A'   47 A"  114 A'  115 A'                 
151.618 162.993 215.6361901.780
116 A'  117 A'  118 A'  119 A'                                                 

 Beta MOs, Restricted
 -- Occupied --                  
******* -176.34 -165.74 -165.74 -165.74 -101.57  -77.12  -35.83
  1 A'    2 A'    3 A'    4 A'    1 A"    5 A'    6 A'    7 A'                 
-31.326 -31.319 -31.319 -24.749 -22.976 -22.975 -22.975 -22.970
  8 A'    9 A'    2 A"   10 A'   11 A'   12 A'    3 A"   13 A'                 
-22.970 -10.338  -9.480  -7.244  -7.236  -7.235  -6.613  -6.382
  4 A"   14 A'   15 A'   16 A'    5 A"   17 A'   18 A'   19 A'                 
 -4.794  -4.779  -4.779  -4.776  -4.771  -4.770  -2.060  -2.055
 20 A'   21 A'    6 A"   22 A'    7 A"   23 A'   24 A'   25 A'                 
 -2.055  -2.042  -2.042  -1.292  -0.859  -0.773  -0.674  -0.623
  8 A"   26 A'    9 A"   27 A'   28 A'   29 A'   30 A'   31 A'                 
 -0.522  -0.522  -0.492  -0.385  -0.371  -0.367  -0.325  -0.319
 32 A'   10 A"   33 A'   34 A'   35 A'   11 A"   12 A"   36 A'                 
 -0.303  -0.262
 37 A'   13 A"                                                                 
 -- Virtual --                   
 -0.095  -0.087  -0.059  -0.004   0.027   0.037   0.042   0.056
 14 A"   38 A'   39 A'   40 A'   41 A'   42 A'   15 A"   43 A'                 
  0.072   0.077   0.085   0.095   0.102   0.115   0.134   0.148
 44 A'   45 A'   16 A"   17 A"   46 A'   47 A'   48 A'   49 A'                 
  0.176   0.200   0.211   0.221   0.253   0.266   0.270   0.284
 50 A'   51 A'   18 A"   52 A'   53 A'   54 A'   19 A"   20 A"                 
  0.287   0.321   0.353   0.378   0.394   0.409   0.427   0.437
 55 A'   56 A'   57 A'   21 A"   22 A"   58 A'   59 A'   60 A'                 
  0.454   0.468   0.490   0.518   0.531   0.593   0.609   0.639
 23 A"   61 A'   62 A'   24 A"   63 A'   64 A'   25 A"   65 A'                 
  0.668   0.719   0.752   0.810   0.855   0.865   0.899   0.904
 66 A'   26 A"   67 A'   68 A'   27 A"   69 A'   70 A'   28 A"                 
  0.910   0.948   0.953   1.201   1.214   1.288   1.309   1.321
 71 A'   72 A'   73 A'   29 A"   74 A'   75 A'   30 A"   76 A'                 
  1.379   1.383   1.394   1.447   1.550   1.604   1.667   1.744
 77 A'   31 A"   78 A'   32 A"   33 A"   79 A'   80 A'   81 A'                 
  1.770   1.862   1.901   2.246   2.273   2.358   2.610   2.768
 82 A'   83 A'   84 A'   34 A"   85 A'   86 A'   35 A"   87 A'                 
  3.061   3.726   3.731   3.928   3.952   3.955   3.958   3.986
 88 A'   36 A"   89 A'   37 A"   90 A'   38 A"   91 A'   39 A"                 
  4.072   4.207   4.372   4.637   5.969   5.992   6.022   6.246
 92 A'   93 A'   94 A'   95 A'   40 A"   96 A'   97 A'   41 A"                 
  6.295   6.510   6.890   9.653  13.774  13.905  13.963  23.401
 98 A'   99 A'  100 A'  101 A'   42 A"  102 A'  103 A'  104 A'                 
 25.806  25.876  26.119  27.820  28.313  28.330  28.351  28.508
 43 A"  105 A'  106 A'  107 A'   44 A"  108 A'  109 A'   45 A"                 
 28.516  28.529  28.567  28.652  66.699 127.857 127.871 127.900
110 A'   46 A"  111 A'  112 A'  113 A'   47 A"  114 A'  115 A'                 
151.618 162.993 215.6361901.780
116 A'  117 A'  118 A'  119 A'                                                 
 --------------------------------------------------------------

          Ground-State Mulliken Net Atomic Charges

     Atom                 Charge (a.u.)
  ----------------------------------------
      1 C                    -0.163344
      2 P                     0.077015
      3 Cl                   -0.081523
      4 I                     0.137864
      5 F                     0.029989
  ----------------------------------------
  Sum of atomic charges =    -0.000000

 -----------------------------------------------------------------
                    Cartesian Multipole Moments
 -----------------------------------------------------------------
    Charge (ESU x 10^10)
                -0.0000
    Dipole Moment (Debye)
         X      -1.7788      Y       0.7688      Z      -0.0000
       Tot       1.9378
    Quadrupole Moments (Debye-Ang)
        XX     -66.5414     XY       1.0425     YY     -65.8969
        XZ      -0.0000     YZ       0.0000     ZZ     -65.1688
    Octopole Moments (Debye-Ang^2)
       XXX    -124.5491    XXY       4.0806    XYY     -31.0083
       YYY       8.4374    XXZ      -0.0000    XYZ       0.0000
       YYZ      -0.0000    XZZ     -30.4770    YZZ       1.8543
       ZZZ      -0.0000
    Hexadecapole Moments (Debye-Ang^3)
      XXXX   -1654.1395   XXXY     -57.6637   XXYY    -314.5986
      XYYY     -46.2695   YYYY    -250.1261   XXXZ      -0.0000
      XXYZ       0.0000   XYYZ      -0.0000   YYYZ       0.0000
      XXZZ    -292.9884   XYZZ     -16.5082   YYZZ     -54.9348
      XZZZ      -0.0000   YZZZ       0.0000   ZZZZ     -86.1891
 -----------------------------------------------------------------
 Calculating analytic gradient of the SCF energy
 Gradient of SCF Energy
            1           2           3           4           5
    1   0.0000014  -0.0003534   0.0002720  -0.0000001   0.0000800
    2  -0.0001212   0.0002794  -0.0000712   0.0000001  -0.0000872
    3  -0.0000000   0.0000000   0.0000000   0.0000000   0.0000000
 Max gradient component =       3.534E-04
 RMS gradient           =       1.439E-04
 Gradient time:  CPU 7.00 s  wall 2.73 s
 Geometry Optimization Parameters
   NAtoms,    NIC,     NZ,  NCons,   NDum,   NFix, NCnnct, MaxDiis
        5      20       5       0       0       0       0       0

 Cartesian Hessian Update
 Hessian Updated using BFGS Update


** GEOMETRY OPTIMIZATION IN DELOCALIZED INTERNAL COORDINATES **
   Searching for a Minimum

   Optimization Cycle:   9

                       Coordinates (Angstroms)
     ATOM                X               Y               Z
      1  C         0.5980349137   -0.4402929397    0.0000000000
      2  P         1.6019971058    0.9158944239    0.0000000000
      3  Cl        3.5079121189    0.0368943257    0.0000000000
      4  I        -1.5064101220   -0.1258115024    0.0000000000
      5  F         0.9518807899   -1.7167958007    0.0000000000
   Point Group: cs    Number of degrees of freedom:     7


   Energy is  -7859.087486608

 Hessian Updated using BFGS Update

  7 Hessian modes will be used to form the next step
  Hessian Eigenvalues:
     0.082147    0.202055    0.224378    0.244512    0.274512    0.396443
     0.476365

 Minimum Search - Taking Simple RFO Step
 Searching for Lamda that Minimizes Along All modes
 Value Taken    Lamda =   0.00000000
 Step Taken.  Stepsize is  0.002364

                             Maximum     Tolerance    Cnvgd?
         Gradient           0.000314      0.000300      NO
         Displacement       0.001623      0.001200      NO
         Energy change     -0.000002      0.000001      NO


 New Cartesian Coordinates Obtained by Inverse Iteration

 Displacement from previous Coordinates is:  0.002506
 ----------------------------------------------------------------
             Standard Nuclear Orientation (Angstroms)
    I     Atom           X                Y                Z
 ----------------------------------------------------------------
    1      C       0.5978303837    -0.4397474584     0.0000000000
    2      P       1.6025570697     0.9157660316     0.0000000000
    3      Cl      3.5074461200     0.0365788069     0.0000000000
    4      I      -1.5063104953    -0.1264775657     0.0000000000
    5      F       0.9518917282    -1.7162313077     0.0000000000
 ----------------------------------------------------------------
 Molecular Point Group                 Cs    NOp =  2
 Largest Abelian Subgroup              Cs    NOp =  2
 Nuclear Repulsion Energy =   573.5759095022 hartrees
 There are       50 alpha and       50 beta electrons
 Applying Cartesian multipole field
    Component          Value
    ---------          -----
     (2,0,0)        1.00000E-11
     (0,2,0)        2.00000E-11
     (0,0,2)       -3.00000E-11
 Nucleus-field energy     =     0.0000000164 hartrees
 Requested basis set is 6-311++G(d,p)
 There are 62 shells and 166 basis functions
 A cutoff of  1.0D-11 yielded   1508 shell pairs
 There are     11661 function pairs (     12965 Cartesian)
 Smallest overlap matrix eigenvalue = 8.36E-04
 Guess MOs from SCF MO coefficient file

 -----------------------------------------------------------------------
  General SCF calculation program by
  Eric Jon Sundstrom, Paul Horn, Yuezhi Mao, Dmitri Zuev, Alec White,
  David Stuck, Shaama M.S., Shane Yost, Joonho Lee, David Small,
  Daniel Levine, Susi Lehtola, Hugh Burton, Evgeny Epifanovsky
 -----------------------------------------------------------------------
 Exchange:     0.2000 Hartree-Fock + 0.0800 Slater + 0.7200 B88
 Correlation:  0.1900 VWN1RPA + 0.8100 LYP
 Using SG-1 standard quadrature grid
 using 4 threads for integral computing
 -------------------------------------------------------
 OpenMP Integral computing Module                
 Release: version 2.0, May 2017, Q-Chem Inc. Pleasanton 
 -------------------------------------------------------
 -------------------------------------------------------
 OpenMP BLAS3 based DFT computing Module                
 Release: version 1.0, May 2013, Q-Chem Inc. Pittsburgh 
 -------------------------------------------------------
 A restricted SCF calculation will be
 performed using DIIS
 SCF converges when DIIS error is below 1.0e-08
 ---------------------------------------
  Cycle       Energy         DIIS error
 ---------------------------------------
    1   -7859.0874866973      8.72e-06  
    2   -7859.0874871006      3.86e-06  
    3   -7859.0874870800      4.50e-06  
    4   -7859.0874871414      1.70e-06  
    5   -7859.0874871524      3.45e-07  
    6   -7859.0874871526      8.60e-08  
    7   -7859.0874871528      3.87e-08  
    8   -7859.0874871527      7.53e-09  Convergence criterion met
 ---------------------------------------
 SCF time:   CPU 15.51s  wall 5.00s 
 SCF   energy in the final basis set =    -7859.0874871527
 Total energy in the final basis set =    -7859.0874871527

 --------------------------------------------------------------
             Orbital Energies (a.u.) and Symmetries
 --------------------------------------------------------------

 Alpha MOs, Restricted
 -- Occupied --                  
******* -176.34 -165.74 -165.74 -165.74 -101.57  -77.12  -35.83
  1 A'    2 A'    3 A'    4 A'    1 A"    5 A'    6 A'    7 A'                 
-31.326 -31.319 -31.319 -24.749 -22.976 -22.975 -22.975 -22.970
  8 A'    9 A'    2 A"   10 A'   11 A'   12 A'    3 A"   13 A'                 
-22.970 -10.338  -9.480  -7.244  -7.236  -7.235  -6.613  -6.382
  4 A"   14 A'   15 A'   16 A'    5 A"   17 A'   18 A'   19 A'                 
 -4.794  -4.779  -4.779  -4.776  -4.771  -4.770  -2.060  -2.055
 20 A'   21 A'    6 A"   22 A'    7 A"   23 A'   24 A'   25 A'                 
 -2.055  -2.042  -2.042  -1.291  -0.859  -0.773  -0.674  -0.623
  8 A"   26 A'    9 A"   27 A'   28 A'   29 A'   30 A'   31 A'                 
 -0.522  -0.522  -0.492  -0.385  -0.371  -0.367  -0.325  -0.319
 32 A'   10 A"   33 A'   34 A'   35 A'   11 A"   12 A"   36 A'                 
 -0.303  -0.262
 37 A'   13 A"                                                                 
 -- Virtual --                   
 -0.095  -0.086  -0.059  -0.004   0.027   0.037   0.042   0.056
 14 A"   38 A'   39 A'   40 A'   41 A'   42 A'   15 A"   43 A'                 
  0.072   0.077   0.085   0.095   0.102   0.115   0.134   0.148
 44 A'   45 A'   16 A"   17 A"   46 A'   47 A'   48 A'   49 A'                 
  0.176   0.200   0.211   0.221   0.253   0.266   0.270   0.284
 50 A'   51 A'   18 A"   52 A'   53 A'   54 A'   19 A"   20 A"                 
  0.287   0.321   0.353   0.378   0.394   0.409   0.427   0.437
 55 A'   56 A'   57 A'   21 A"   22 A"   58 A'   59 A'   60 A'                 
  0.454   0.468   0.490   0.518   0.531   0.593   0.609   0.640
 23 A"   61 A'   62 A'   24 A"   63 A'   64 A'   25 A"   65 A'                 
  0.668   0.719   0.752   0.810   0.855   0.865   0.899   0.905
 66 A'   26 A"   67 A'   68 A'   27 A"   69 A'   70 A'   28 A"                 
  0.910   0.948   0.953   1.201   1.214   1.288   1.309   1.321
 71 A'   72 A'   73 A'   29 A"   74 A'   75 A'   30 A"   76 A'                 
  1.379   1.383   1.394   1.447   1.550   1.604   1.667   1.745
 77 A'   31 A"   78 A'   32 A"   33 A"   79 A'   80 A'   81 A'                 
  1.770   1.862   1.902   2.245   2.273   2.359   2.610   2.769
 82 A'   83 A'   84 A'   34 A"   85 A'   86 A'   35 A"   87 A'                 
  3.061   3.726   3.731   3.928   3.952   3.956   3.958   3.986
 88 A'   36 A"   89 A'   37 A"   90 A'   38 A"   91 A'   39 A"                 
  4.072   4.207   4.372   4.637   5.969   5.992   6.022   6.246
 92 A'   93 A'   94 A'   95 A'   40 A"   96 A'   97 A'   41 A"                 
  6.295   6.510   6.891   9.653  13.774  13.905  13.963  23.401
 98 A'   99 A'  100 A'  101 A'   42 A"  102 A'  103 A'  104 A'                 
 25.806  25.876  26.119  27.820  28.313  28.330  28.351  28.508
 43 A"  105 A'  106 A'  107 A'   44 A"  108 A'  109 A'   45 A"                 
 28.516  28.529  28.567  28.652  66.699 127.857 127.871 127.900
110 A'   46 A"  111 A'  112 A'  113 A'   47 A"  114 A'  115 A'                 
151.619 162.993 215.6361901.780
116 A'  117 A'  118 A'  119 A'                                                 

 Beta MOs, Restricted
 -- Occupied --                  
******* -176.34 -165.74 -165.74 -165.74 -101.57  -77.12  -35.83
  1 A'    2 A'    3 A'    4 A'    1 A"    5 A'    6 A'    7 A'                 
-31.326 -31.319 -31.319 -24.749 -22.976 -22.975 -22.975 -22.970
  8 A'    9 A'    2 A"   10 A'   11 A'   12 A'    3 A"   13 A'                 
-22.970 -10.338  -9.480  -7.244  -7.236  -7.235  -6.613  -6.382
  4 A"   14 A'   15 A'   16 A'    5 A"   17 A'   18 A'   19 A'                 
 -4.794  -4.779  -4.779  -4.776  -4.771  -4.770  -2.060  -2.055
 20 A'   21 A'    6 A"   22 A'    7 A"   23 A'   24 A'   25 A'                 
 -2.055  -2.042  -2.042  -1.291  -0.859  -0.773  -0.674  -0.623
  8 A"   26 A'    9 A"   27 A'   28 A'   29 A'   30 A'   31 A'                 
 -0.522  -0.522  -0.492  -0.385  -0.371  -0.367  -0.325  -0.319
 32 A'   10 A"   33 A'   34 A'   35 A'   11 A"   12 A"   36 A'                 
 -0.303  -0.262
 37 A'   13 A"                                                                 
 -- Virtual --                   
 -0.095  -0.086  -0.059  -0.004   0.027   0.037   0.042   0.056
 14 A"   38 A'   39 A'   40 A'   41 A'   42 A'   15 A"   43 A'                 
  0.072   0.077   0.085   0.095   0.102   0.115   0.134   0.148
 44 A'   45 A'   16 A"   17 A"   46 A'   47 A'   48 A'   49 A'                 
  0.176   0.200   0.211   0.221   0.253   0.266   0.270   0.284
 50 A'   51 A'   18 A"   52 A'   53 A'   54 A'   19 A"   20 A"                 
  0.287   0.321   0.353   0.378   0.394   0.409   0.427   0.437
 55 A'   56 A'   57 A'   21 A"   22 A"   58 A'   59 A'   60 A'                 
  0.454   0.468   0.490   0.518   0.531   0.593   0.609   0.640
 23 A"   61 A'   62 A'   24 A"   63 A'   64 A'   25 A"   65 A'                 
  0.668   0.719   0.752   0.810   0.855   0.865   0.899   0.905
 66 A'   26 A"   67 A'   68 A'   27 A"   69 A'   70 A'   28 A"                 
  0.910   0.948   0.953   1.201   1.214   1.288   1.309   1.321
 71 A'   72 A'   73 A'   29 A"   74 A'   75 A'   30 A"   76 A'                 
  1.379   1.383   1.394   1.447   1.550   1.604   1.667   1.745
 77 A'   31 A"   78 A'   32 A"   33 A"   79 A'   80 A'   81 A'                 
  1.770   1.862   1.902   2.245   2.273   2.359   2.610   2.769
 82 A'   83 A'   84 A'   34 A"   85 A'   86 A'   35 A"   87 A'                 
  3.061   3.726   3.731   3.928   3.952   3.956   3.958   3.986
 88 A'   36 A"   89 A'   37 A"   90 A'   38 A"   91 A'   39 A"                 
  4.072   4.207   4.372   4.637   5.969   5.992   6.022   6.246
 92 A'   93 A'   94 A'   95 A'   40 A"   96 A'   97 A'   41 A"                 
  6.295   6.510   6.891   9.653  13.774  13.905  13.963  23.401
 98 A'   99 A'  100 A'  101 A'   42 A"  102 A'  103 A'  104 A'                 
 25.806  25.876  26.119  27.820  28.313  28.330  28.351  28.508
 43 A"  105 A'  106 A'  107 A'   44 A"  108 A'  109 A'   45 A"                 
 28.516  28.529  28.567  28.652  66.699 127.857 127.871 127.900
110 A'   46 A"  111 A'  112 A'  113 A'   47 A"  114 A'  115 A'                 
151.619 162.993 215.6361901.780
116 A'  117 A'  118 A'  119 A'                                                 
 --------------------------------------------------------------

          Ground-State Mulliken Net Atomic Charges

     Atom                 Charge (a.u.)
  ----------------------------------------
      1 C                    -0.163780
      2 P                     0.076867
      3 Cl                   -0.081018
      4 I                     0.138025
      5 F                     0.029906
  ----------------------------------------
  Sum of atomic charges =    -0.000000

 -----------------------------------------------------------------
                    Cartesian Multipole Moments
 -----------------------------------------------------------------
    Charge (ESU x 10^10)
                -0.0000
    Dipole Moment (Debye)
         X      -1.7748      Y       0.7676      Z       0.0000
       Tot       1.9337
    Quadrupole Moments (Debye-Ang)
        XX     -66.5167     XY       1.0440     YY     -65.9026
        XZ       0.0000     YZ      -0.0000     ZZ     -65.1663
    Octopole Moments (Debye-Ang^2)
       XXX    -124.4580    XXY       4.0919    XYY     -31.0141
       YYY       8.4867    XXZ       0.0000    XYZ       0.0000
       YYZ       0.0000    XZZ     -30.4733    YZZ       1.8724
       ZZZ       0.0000
    Hexadecapole Moments (Debye-Ang^3)
      XXXX   -1653.5286   XXXY     -57.6788   XXYY    -314.5507
      XYYY     -46.3491   YYYY    -250.0964   XXXZ       0.0000
      XXYZ       0.0000   XYYZ      -0.0000   YYYZ      -0.0000
      XXZZ    -292.9273   XYZZ     -16.5302   YYZZ     -54.9273
      XZZZ       0.0000   YZZZ      -0.0000   ZZZZ     -86.1826
 -----------------------------------------------------------------
 Calculating analytic gradient of the SCF energy
 Gradient of SCF Energy
            1           2           3           4           5
    1  -0.0000431  -0.0001640   0.0000903   0.0000535   0.0000633
    2  -0.0000350   0.0000585   0.0000276  -0.0000485  -0.0000026
    3   0.0000000  -0.0000000  -0.0000000   0.0000000  -0.0000000
 Max gradient component =       1.640E-04
 RMS gradient           =       5.861E-05
 Gradient time:  CPU 7.00 s  wall 2.98 s
 Geometry Optimization Parameters
   NAtoms,    NIC,     NZ,  NCons,   NDum,   NFix, NCnnct, MaxDiis
        5      20       5       0       0       0       0       0

 Cartesian Hessian Update
 Hessian Updated using BFGS Update


** GEOMETRY OPTIMIZATION IN DELOCALIZED INTERNAL COORDINATES **
   Searching for a Minimum

   Optimization Cycle:  10

                       Coordinates (Angstroms)
     ATOM                X               Y               Z
      1  C         0.5978303837   -0.4397474584    0.0000000000
      2  P         1.6025570697    0.9157660316    0.0000000000
      3  Cl        3.5074461200    0.0365788069    0.0000000000
      4  I        -1.5063104953   -0.1264775657    0.0000000000
      5  F         0.9518917282   -1.7162313077    0.0000000000
   Point Group: cs    Number of degrees of freedom:     7


   Energy is  -7859.087487153

 Hessian Updated using BFGS Update

  7 Hessian modes will be used to form the next step
  Hessian Eigenvalues:
     0.084968    0.155183    0.205298    0.241922    0.274657    0.391501
     0.487613

 Minimum Search - Taking Simple RFO Step
 Searching for Lamda that Minimizes Along All modes
 Value Taken    Lamda =   0.00000000
 Step Taken.  Stepsize is  0.001032

                             Maximum     Tolerance    Cnvgd?
         Gradient           0.000129      0.000300     YES
         Displacement       0.000849      0.001200     YES
         Energy change     -0.000001      0.000001     YES


                       Distance Matrix (Angstroms)
             C (  1)   P (  2)   Cl(  3)   I (  4)
   P (  2)  1.687274
   Cl(  3)  2.948347  2.097992
   I (  4)  2.127333  3.278922  5.016407
   F (  5)  1.324677  2.711231  3.098903  2.927469

 Final energy is   -7859.0874871526994     


 ******************************
 **  OPTIMIZATION CONVERGED  **
 ******************************

                       Coordinates (Angstroms)
     ATOM                X               Y               Z
      1  C         0.5978303837   -0.4397474584    0.0000000000
      2  P         1.6025570697    0.9157660316    0.0000000000
      3  Cl        3.5074461200    0.0365788069    0.0000000000
      4  I        -1.5063104953   -0.1264775657    0.0000000000
      5  F         0.9518917282   -1.7162313077    0.0000000000

Z-matrix Print:
$molecule
0 1
I 
C  1 2.127333
F  2 1.324677 1 113.970684
P  2 1.687274 1 118.078250 3 -180.000000 0
Cl 4 2.097992 2 101.771060 1 -180.000000 0
$end


 --------------------------------------------------------------
             Orbital Energies (a.u.) and Symmetries
 --------------------------------------------------------------

 Alpha MOs, Restricted
 -- Occupied --                  
******* -176.34 -165.74 -165.74 -165.74 -101.57  -77.12  -35.83
  1 A'    2 A'    3 A'    4 A'    1 A"    5 A'    6 A'    7 A'                 
-31.326 -31.319 -31.319 -24.749 -22.976 -22.975 -22.975 -22.970
  8 A'    9 A'    2 A"   10 A'   11 A'   12 A'    3 A"   13 A'                 
-22.970 -10.338  -9.480  -7.244  -7.236  -7.235  -6.613  -6.382
  4 A"   14 A'   15 A'   16 A'    5 A"   17 A'   18 A'   19 A'                 
 -4.794  -4.779  -4.779  -4.776  -4.771  -4.770  -2.060  -2.055
 20 A'   21 A'    6 A"   22 A'    7 A"   23 A'   24 A'   25 A'                 
 -2.055  -2.042  -2.042  -1.291  -0.859  -0.773  -0.674  -0.623
  8 A"   26 A'    9 A"   27 A'   28 A'   29 A'   30 A'   31 A'                 
 -0.522  -0.522  -0.492  -0.385  -0.371  -0.367  -0.325  -0.319
 32 A'   10 A"   33 A'   34 A'   35 A'   11 A"   12 A"   36 A'                 
 -0.303  -0.262
 37 A'   13 A"                                                                 
 -- Virtual --                   
 -0.095  -0.086  -0.059  -0.004   0.027   0.037   0.042   0.056
 14 A"   38 A'   39 A'   40 A'   41 A'   42 A'   15 A"   43 A'                 
  0.072   0.077   0.085   0.095   0.102   0.115   0.134   0.148
 44 A'   45 A'   16 A"   17 A"   46 A'   47 A'   48 A'   49 A'                 
  0.176   0.200   0.211   0.221   0.253   0.266   0.270   0.284
 50 A'   51 A'   18 A"   52 A'   53 A'   54 A'   19 A"   20 A"                 
  0.287   0.321   0.353   0.378   0.394   0.409   0.427   0.437
 55 A'   56 A'   57 A'   21 A"   22 A"   58 A'   59 A'   60 A'                 
  0.454   0.468   0.490   0.518   0.531   0.593   0.609   0.640
 23 A"   61 A'   62 A'   24 A"   63 A'   64 A'   25 A"   65 A'                 
  0.668   0.719   0.752   0.810   0.855   0.865   0.899   0.905
 66 A'   26 A"   67 A'   68 A'   27 A"   69 A'   70 A'   28 A"                 
  0.910   0.948   0.953   1.201   1.214   1.288   1.309   1.321
 71 A'   72 A'   73 A'   29 A"   74 A'   75 A'   30 A"   76 A'                 
  1.379   1.383   1.394   1.447   1.550   1.604   1.667   1.745
 77 A'   31 A"   78 A'   32 A"   33 A"   79 A'   80 A'   81 A'                 
  1.770   1.862   1.902   2.245   2.273   2.359   2.610   2.769
 82 A'   83 A'   84 A'   34 A"   85 A'   86 A'   35 A"   87 A'                 
  3.061   3.726   3.731   3.928   3.952   3.956   3.958   3.986
 88 A'   36 A"   89 A'   37 A"   90 A'   38 A"   91 A'   39 A"                 
  4.072   4.207   4.372   4.637   5.969   5.992   6.022   6.246
 92 A'   93 A'   94 A'   95 A'   40 A"   96 A'   97 A'   41 A"                 
  6.295   6.510   6.891   9.653  13.774  13.905  13.963  23.401
 98 A'   99 A'  100 A'  101 A'   42 A"  102 A'  103 A'  104 A'                 
 25.806  25.876  26.119  27.820  28.313  28.330  28.351  28.508
 43 A"  105 A'  106 A'  107 A'   44 A"  108 A'  109 A'   45 A"                 
 28.516  28.529  28.567  28.652  66.699 127.857 127.871 127.900
110 A'   46 A"  111 A'  112 A'  113 A'   47 A"  114 A'  115 A'                 
151.619 162.993 215.6361901.780
116 A'  117 A'  118 A'  119 A'                                                 

 Beta MOs, Restricted
 -- Occupied --                  
******* -176.34 -165.74 -165.74 -165.74 -101.57  -77.12  -35.83
  1 A'    2 A'    3 A'    4 A'    1 A"    5 A'    6 A'    7 A'                 
-31.326 -31.319 -31.319 -24.749 -22.976 -22.975 -22.975 -22.970
  8 A'    9 A'    2 A"   10 A'   11 A'   12 A'    3 A"   13 A'                 
-22.970 -10.338  -9.480  -7.244  -7.236  -7.235  -6.613  -6.382
  4 A"   14 A'   15 A'   16 A'    5 A"   17 A'   18 A'   19 A'                 
 -4.794  -4.779  -4.779  -4.776  -4.771  -4.770  -2.060  -2.055
 20 A'   21 A'    6 A"   22 A'    7 A"   23 A'   24 A'   25 A'                 
 -2.055  -2.042  -2.042  -1.291  -0.859  -0.773  -0.674  -0.623
  8 A"   26 A'    9 A"   27 A'   28 A'   29 A'   30 A'   31 A'                 
 -0.522  -0.522  -0.492  -0.385  -0.371  -0.367  -0.325  -0.319
 32 A'   10 A"   33 A'   34 A'   35 A'   11 A"   12 A"   36 A'                 
 -0.303  -0.262
 37 A'   13 A"                                                                 
 -- Virtual --                   
 -0.095  -0.086  -0.059  -0.004   0.027   0.037   0.042   0.056
 14 A"   38 A'   39 A'   40 A'   41 A'   42 A'   15 A"   43 A'                 
  0.072   0.077   0.085   0.095   0.102   0.115   0.134   0.148
 44 A'   45 A'   16 A"   17 A"   46 A'   47 A'   48 A'   49 A'                 
  0.176   0.200   0.211   0.221   0.253   0.266   0.270   0.284
 50 A'   51 A'   18 A"   52 A'   53 A'   54 A'   19 A"   20 A"                 
  0.287   0.321   0.353   0.378   0.394   0.409   0.427   0.437
 55 A'   56 A'   57 A'   21 A"   22 A"   58 A'   59 A'   60 A'                 
  0.454   0.468   0.490   0.518   0.531   0.593   0.609   0.640
 23 A"   61 A'   62 A'   24 A"   63 A'   64 A'   25 A"   65 A'                 
  0.668   0.719   0.752   0.810   0.855   0.865   0.899   0.905
 66 A'   26 A"   67 A'   68 A'   27 A"   69 A'   70 A'   28 A"                 
  0.910   0.948   0.953   1.201   1.214   1.288   1.309   1.321
 71 A'   72 A'   73 A'   29 A"   74 A'   75 A'   30 A"   76 A'                 
  1.379   1.383   1.394   1.447   1.550   1.604   1.667   1.745
 77 A'   31 A"   78 A'   32 A"   33 A"   79 A'   80 A'   81 A'                 
  1.770   1.862   1.902   2.245   2.273   2.359   2.610   2.769
 82 A'   83 A'   84 A'   34 A"   85 A'   86 A'   35 A"   87 A'                 
  3.061   3.726   3.731   3.928   3.952   3.956   3.958   3.986
 88 A'   36 A"   89 A'   37 A"   90 A'   38 A"   91 A'   39 A"                 
  4.072   4.207   4.372   4.637   5.969   5.992   6.022   6.246
 92 A'   93 A'   94 A'   95 A'   40 A"   96 A'   97 A'   41 A"                 
  6.295   6.510   6.891   9.653  13.774  13.905  13.963  23.401
 98 A'   99 A'  100 A'  101 A'   42 A"  102 A'  103 A'  104 A'                 
 25.806  25.876  26.119  27.820  28.313  28.330  28.351  28.508
 43 A"  105 A'  106 A'  107 A'   44 A"  108 A'  109 A'   45 A"                 
 28.516  28.529  28.567  28.652  66.699 127.857 127.871 127.900
110 A'   46 A"  111 A'  112 A'  113 A'   47 A"  114 A'  115 A'                 
151.619 162.993 215.6361901.780
116 A'  117 A'  118 A'  119 A'                                                 
 --------------------------------------------------------------

          Ground-State Mulliken Net Atomic Charges

     Atom                 Charge (a.u.)
  ----------------------------------------
      1 C                    -0.163780
      2 P                     0.076867
      3 Cl                   -0.081018
      4 I                     0.138025
      5 F                     0.029906
  ----------------------------------------
  Sum of atomic charges =    -0.000000

 -----------------------------------------------------------------
                    Cartesian Multipole Moments
 -----------------------------------------------------------------
    Charge (ESU x 10^10)
                -0.0000
    Dipole Moment (Debye)
         X      -1.7748      Y       0.7676      Z       0.0000
       Tot       1.9337
    Quadrupole Moments (Debye-Ang)
        XX     -66.5167     XY       1.0440     YY     -65.9026
        XZ       0.0000     YZ      -0.0000     ZZ     -65.1663
    Octopole Moments (Debye-Ang^2)
       XXX    -124.4580    XXY       4.0919    XYY     -31.0141
       YYY       8.4867    XXZ       0.0000    XYZ       0.0000
       YYZ       0.0000    XZZ     -30.4733    YZZ       1.8724
       ZZZ       0.0000
    Hexadecapole Moments (Debye-Ang^3)
      XXXX   -1653.5286   XXXY     -57.6788   XXYY    -314.5507
      XYYY     -46.3491   YYYY    -250.0964   XXXZ       0.0000
      XXYZ       0.0000   XYYZ      -0.0000   YYYZ      -0.0000
      XXZZ    -292.9273   XYZZ     -16.5302   YYZZ     -54.9273
      XZZZ       0.0000   YZZZ      -0.0000   ZZZZ     -86.1826
 -----------------------------------------------------------------
Archival summary:
1\1\TWL02\OPT\ProcedureUnspecified\BasisUnspecified\1l1111\taweetha\MonNov2613:47:352018MonNov2613:47:352018\0\\#,OPT,ProcedureUnspecified,BasisUnspecified,\\0,1\I\C,1,2.12733\F,2,1.32468,1,113.971\P,2,1.68727,1,118.078,3,-180,0\Cl,4,2.09799,2,101.771,1,-180,0\\\@

 Total job time:  106.86s(wall), 279.09s(cpu) 
 Mon Nov 26 13:47:35 2018

        *************************************************************
        *                                                           *
        *  Thank you very much for using Q-Chem.  Have a nice day.  *
        *                                                           *
        *************************************************************


 
User input: 2 of 2 
 
Q-Chem Developer Version!
                  Welcome to Q-Chem
     A Quantum Leap Into The Future Of Chemistry


 Q-Chem 5.1, Q-Chem, Inc., Pleasanton, CA (2018)

 Yihan Shao,  Zhengting Gan,  E. Epifanovsky,  A. T. B. Gilbert,  M. Wormit,  
 J. Kussmann,  A. W. Lange,  A. Behn,  Jia Deng,  Xintian Feng,  D. Ghosh,  
 M. Goldey,  P. R. Horn,  L. D. Jacobson,  I. Kaliman,  T. Kus,  A. Landau,  
 Jie Liu,  E. I. Proynov,  R. M. Richard,  R. P. Steele,  E. J. Sundstrom,  
 H. L. Woodcock III,  P. M. Zimmerman,  D. Zuev,  B. Albrecht,  E. Alguire,  
 S. A. Baeppler,  D. Barton,  Z. Benda,  Y. A. Bernard,  E. J. Berquist,  
 K. B. Bravaya,  H. Burton,  D. Casanova,  Chun-Min Chang,  Yunqing Chen,  
 A. Chien,  K. D. Closser,  M. P. Coons,  S. Coriani,  S. Dasgupta,  
 A. L. Dempwolff,  M. Diedenhofen,  Hainam Do,  R. G. Edgar,  Po-Tung Fang,  
 S. Faraji,  S. Fatehi,  Qingguo Feng,  K. D. Fenk,  J. Fosso-Tande,  
 Qinghui Ge,  A. Ghysels,  G. Gidofalvi,  J. Gomes,  J. Gonthier,  A. Gunina,  
 D. Hait,  M. W. D. Hanson-Heine,  P. H. P. Harbach,  A. W. Hauser,  
 J. E. Herr,  E. G. Hohenstein,  Z. C. Holden,  Kerwin Hui,  B. C. Huynh,  
 T.-C. Jagau,  Hyunjun Ji,  B. Kaduk,  K. Khistyaev,  Jaehoon Kim,  
 P. Klunzinger,  K. Koh,  D. Kosenkov,  L. Koulias,  T. Kowalczyk,  
 C. M. Krauter,  A. Kunitsa,  Ka Un Lao,  A. Laurent,  K. V. Lawler,  
 Joonho Lee,  D. Lefrancois,  S. Lehtola,  D. S. Levine,  Yi-Pei Li,  
 You-Sheng Lin,  Fenglai Liu,  E. Livshits,  A. Luenser,  P. Manohar,  
 E. Mansoor,  S. F. Manzer,  Shan-Ping Mao,  Yuezhi Mao,  N. Mardirossian,  
 A. V. Marenich,  T. Markovich,  L. A. Martinez-Martinez,  S. A. Maurer,  
 N. J. Mayhall,  S. C. McKenzie,  J.-M. Mewes,  A. F. Morrison,  
 J. W. Mullinax,  K. Nanda,  T. S. Nguyen-Beck,  R. Olivares-Amaya,  
 J. A. Parkhill,  T. M. Perrine,  F. Plasser,  P. Pokhilko,  S. Prager,  
 A. Prociuk,  E. Ramos,  D. R. Rehn,  F. Rob,  M. Schneider,  N. Sergueev,  
 S. M. Sharada,  S. Sharma,  D. W. Small,  T. Stauch,  T. Stein,  
 Yu-Chuan Su,  A. J. W. Thom,  A. Tkatchenko,  T. Tsuchimochi,  N. M. Tubman,  
 L. Vogt,  M. L. Vidal,  O. Vydrov,  M. A. Watson,  J. Wenzel,  
 M. de Wergifosse,  T. A. Wesolowski,  A. White,  J. Witte,  A. Yamada,  
 Jun Yang,  K. Yao,  S. Yeganeh,  S. R. Yost,  Zhi-Qiang You,  A. Zech,  
 Igor Ying Zhang,  Xing Zhang,  Yan Zhao,  Ying Zhu,  B. R. Brooks,  
 G. K. L. Chan,  C. J. Cramer,  M. S. Gordon,  W. J. Hehre,  A. Klamt,  
 M. W. Schmidt,  C. D. Sherrill,  D. G. Truhlar,  A. Aspuru-Guzik,  R. Baer,  
 A. T. Bell,  N. A. Besley,  Jeng-Da Chai,  A. E. DePrince, III,  
 R. A. DiStasio Jr.,  A. Dreuw,  B. D. Dunietz,  T. R. Furlani,  
 Chao-Ping Hsu,  Yousung Jung,  Jing Kong,  D. S. Lambrecht,  WanZhen Liang,  
 C. Ochsenfeld,  V. A. Rassolov,  L. V. Slipchenko,  J. E. Subotnik,  
 T. Van Voorhis,  J. M. Herbert,  A. I. Krylov,  P. M. W. Gill,  M. Head-Gordon

 Contributors to earlier versions of Q-Chem not listed above: 
 R. D. Adamson,  B. Austin,  J. Baker,  G. J. O. Beran,  K. Brandhorst,  
 S. T. Brown,  E. F. C. Byrd,  A. K. Chakraborty,  C.-L. Cheng,  
 Siu Hung Chien,  D. M. Chipman,  D. L. Crittenden,  H. Dachsel,  
 R. J. Doerksen,  A. D. Dutoi,  L. Fusti-Molnar,  W. A. Goddard III,  
 A. Golubeva-Zadorozhnaya,  S. R. Gwaltney,  G. Hawkins,  A. Heyden,  
 S. Hirata,  G. Kedziora,  F. J. Keil,  C. Kelley,  Jihan Kim,  R. A. King,  
 R. Z. Khaliullin,  P. P. Korambath,  W. Kurlancheek,  A. M. Lee,  M. S. Lee,  
 S. V. Levchenko,  Ching Yeh Lin,  D. Liotard,  R. C. Lochan,  I. Lotan,  
 P. E. Maslen,  N. Nair,  D. P. O'Neill,  D. Neuhauser,  E. Neuscamman,  
 C. M. Oana,  R. Olson,  B. Peters,  R. Peverati,  P. A. Pieniazek,  
 Y. M. Rhee,  J. Ritchie,  M. A. Rohrdanz,  E. Rosta,  N. J. Russ,  
 H. F. Schaefer III,  N. E. Schultz,  N. Shenvi,  A. C. Simmonett,  A. Sodt,  
 D. Stuck,  K. S. Thanthiriwatte,  V. Vanovschi,  Tao Wang,  A. Warshel,  
 C. F. Williams,  Q. Wu,  X. Xu,  W. Zhang

 Please cite Q-Chem as follows:
 Y. Shao et al., Mol. Phys. 113, 184-215 (2015)
 DOI: 10.1080/00268976.2014.952696

 Q-Chem 5.1.2 for Intel X86 EM64T Linux

 Parts of Q-Chem use Armadillo 8.300.2 (Tropical Shenanigans).
 http://arma.sourceforge.net/

 Q-Chem begins on Mon Nov 26 13:47:35 2018  

Host: 
0

     Scratch files written to /scratch/taweetham/qchem47131//
The previous job contains 0 fragments, simply inherited here
Input Ideriv = 2
Curr. Ideriv = -1
Max.  Ideriv = 2

Checking the input file for inconsistencies... 	...done.

--------------------------------------------------------------
User input:
--------------------------------------------------------------

$molecule
read
$end

$rem
   job_type 	frequency
   basis 	6-311++g**
   method	b3lyp	
$end


--------------------------------------------------------------
 ----------------------------------------------------------------
             Standard Nuclear Orientation (Angstroms)
    I     Atom           X                Y                Z
 ----------------------------------------------------------------
    1      C       0.4176719306    -0.3604295520    -0.0000000000
    2      P       1.4997582182     0.9341676059     0.0000000000
    3      Cl      3.3501184922    -0.0546394161     0.0000000000
    4      I      -1.6646122392     0.0750466246    -0.0000000000
    5      F       0.6966699393    -1.6553930899    -0.0000000000
 ----------------------------------------------------------------
 Molecular Point Group                 Cs    NOp =  2
 Largest Abelian Subgroup              Cs    NOp =  2
 Nuclear Repulsion Energy =   573.5759095022 hartrees
 There are       50 alpha and       50 beta electrons
 Requested basis set is 6-311++G(d,p)
 There are 62 shells and 166 basis functions

 Total QAlloc Memory Limit   2000 MB
 Mega-Array Size       188 MB
 MEM_STATIC part       192 MB

                       Distance Matrix (Angstroms)
             C (  1)   P (  2)   Cl(  3)   I (  4)
   P (  2)  1.687274
   Cl(  3)  2.948347  2.097992
   I (  4)  2.127333  3.278922  5.016407
   F (  5)  1.324677  2.711231  3.098903  2.927469

 A cutoff of  1.0D-11 yielded   1508 shell pairs
 There are     11661 function pairs (     12965 Cartesian)

 -------------------------------------------------------
 OpenMP Integral Computing Module                       
 Release: version 1.0, May 2013, Q-Chem Inc. Pittsburgh 
 -------------------------------------------------------
 Integral Job Info:
 Integral job number is                      11
 Integral operator is                         1
 short-range coefficients                     0
 long-range coefficients              100000000
 Omega coefficients                           0
 if combine SR and LR in K                    0
 Integral screening is                        0
 Integral computing path is                   2
 max size of driver memory is            800000
 size of driver memory is                593474
 size of scratch memory is             11933652
 max col of scratch BK array               1296
 max len of scratch array in speh3          155
 max len of scratch index in speh4           18
 max int batch size is                      520
 min int batch size is                       52
 fixed nKL is                                52
 max L of basis functions is                  2
 order of int derivative is                   0
 number of shells is                         62
 number of basis is                         175
 number of cartesian basis is               175
 number of contracted shell pairs          1508
 number of primitive shell pairs           3507
 maxK2 (contraction) of shell pair           36
 max number of K2 of shell pair               1
 max number of CS2 of shell pair            192
 max number of PS2 of shell pair            216
 mem total for path MDJ                  525116
 -------------------------------------------------------
 Smallest overlap matrix eigenvalue = 8.36E-04
 Guess from superposition of atomic densities
 Warning:  Energy on first SCF cycle will be non-variational
 SAD guess density has 100.000000 electrons

 -----------------------------------------------------------------------
  General SCF calculation program by
  Eric Jon Sundstrom, Paul Horn, Yuezhi Mao, Dmitri Zuev, Alec White,
  David Stuck, Shaama M.S., Shane Yost, Joonho Lee, David Small,
  Daniel Levine, Susi Lehtola, Hugh Burton, Evgeny Epifanovsky
 -----------------------------------------------------------------------
 Exchange:     0.2000 Hartree-Fock + 0.0800 Slater + 0.7200 B88
 Correlation:  0.1900 VWN1RPA + 0.8100 LYP
 Using SG-1 standard quadrature grid
 using 4 threads for integral computing
 -------------------------------------------------------
 OpenMP Integral computing Module                
 Release: version 2.0, May 2017, Q-Chem Inc. Pleasanton 
 -------------------------------------------------------
 -------------------------------------------------------
 OpenMP BLAS3 based DFT computing Module                
 Release: version 1.0, May 2013, Q-Chem Inc. Pittsburgh 
 -------------------------------------------------------
 A restricted SCF calculation will be
 performed using DIIS
 SCF converges when DIIS error is below 1.0e-08
 ---------------------------------------
  Cycle       Energy         DIIS error
 ---------------------------------------
    1   -7859.6586203424      3.90e-02  
    2   -7859.0661396072      2.81e-03  
    3   -7859.0413611390      4.10e-03  
    4   -7859.0861728312      7.15e-04  
    5   -7859.0873764594      2.08e-04  
    6   -7859.0874540113      7.43e-05  
    7   -7859.0874666808      4.36e-05  
    8   -7859.0874736247      1.20e-05  
    9   -7859.0874741679      1.52e-06  
   10   -7859.0874741723      6.10e-07  
   11   -7859.0874741736      1.81e-07  
   12   -7859.0874741738      3.37e-08  
   13   -7859.0874741737      5.37e-09  Convergence criterion met
 ---------------------------------------
 SCF time:   CPU 25.26s  wall 9.00s 
 SCF   energy in the final basis set =    -7859.0874741737
 Total energy in the final basis set =    -7859.0874741737

 --------------------------------------------------------------
             Orbital Energies (a.u.) and Symmetries
 --------------------------------------------------------------

 Alpha MOs, Restricted
 -- Occupied --                  
******* -176.34 -165.74 -165.74 -165.74 -101.57  -77.12  -35.83
  1 A'    2 A'    3 A'    4 A'    1 A"    5 A'    6 A'    7 A'                 
-31.326 -31.319 -31.319 -24.749 -22.976 -22.975 -22.975 -22.970
  8 A'    9 A'    2 A"   10 A'   11 A'   12 A'    3 A"   13 A'                 
-22.970 -10.338  -9.480  -7.244  -7.236  -7.235  -6.613  -6.382
  4 A"   14 A'   15 A'   16 A'    5 A"   17 A'   18 A'   19 A'                 
 -4.794  -4.779  -4.779  -4.776  -4.771  -4.770  -2.060  -2.055
 20 A'   21 A'    6 A"   22 A'    7 A"   23 A'   24 A'   25 A'                 
 -2.055  -2.042  -2.042  -1.292  -0.859  -0.773  -0.674  -0.623
  8 A"   26 A'    9 A"   27 A'   28 A'   29 A'   30 A'   31 A'                 
 -0.522  -0.522  -0.492  -0.385  -0.371  -0.367  -0.325  -0.319
 32 A'   10 A"   33 A'   34 A'   35 A'   11 A"   12 A"   36 A'                 
 -0.303  -0.262
 37 A'   13 A"                                                                 
 -- Virtual --                   
 -0.095  -0.086  -0.059  -0.004   0.027   0.037   0.042   0.056
 14 A"   38 A'   39 A'   40 A'   41 A'   42 A'   15 A"   43 A'                 
  0.072   0.077   0.085   0.095   0.102   0.115   0.134   0.148
 44 A'   45 A'   16 A"   17 A"   46 A'   47 A'   48 A'   49 A'                 
  0.176   0.200   0.211   0.221   0.253   0.266   0.270   0.283
 50 A'   51 A'   18 A"   52 A'   53 A'   54 A'   19 A"   20 A"                 
  0.287   0.321   0.353   0.378   0.394   0.409   0.428   0.437
 55 A'   56 A'   57 A'   21 A"   22 A"   58 A'   59 A'   60 A'                 
  0.453   0.468   0.490   0.518   0.531   0.593   0.609   0.639
 23 A"   61 A'   62 A'   24 A"   63 A'   64 A'   25 A"   65 A'                 
  0.668   0.719   0.752   0.810   0.855   0.865   0.898   0.905
 66 A'   26 A"   67 A'   68 A'   27 A"   69 A'   70 A'   28 A"                 
  0.910   0.948   0.953   1.201   1.214   1.288   1.309   1.322
 71 A'   72 A'   73 A'   29 A"   74 A'   75 A'   30 A"   76 A'                 
  1.379   1.383   1.394   1.447   1.550   1.604   1.667   1.745
 77 A'   31 A"   78 A'   32 A"   33 A"   79 A'   80 A'   81 A'                 
  1.770   1.862   1.902   2.246   2.273   2.359   2.610   2.769
 82 A'   83 A'   84 A'   34 A"   85 A'   86 A'   35 A"   87 A'                 
  3.061   3.726   3.731   3.928   3.952   3.956   3.958   3.986
 88 A'   36 A"   89 A'   37 A"   90 A'   38 A"   91 A'   39 A"                 
  4.072   4.207   4.372   4.637   5.969   5.992   6.022   6.246
 92 A'   93 A'   94 A'   95 A'   40 A"   96 A'   97 A'   41 A"                 
  6.295   6.510   6.891   9.653  13.774  13.905  13.964  23.401
 98 A'   99 A'  100 A'  101 A'   42 A"  102 A'  103 A'  104 A'                 
 25.806  25.876  26.119  27.820  28.313  28.330  28.351  28.508
 43 A"  105 A'  106 A'  107 A'   44 A"  108 A'  109 A'   45 A"                 
 28.516  28.529  28.567  28.652  66.699 127.857 127.871 127.900
110 A'   46 A"  111 A'  112 A'  113 A'   47 A"  114 A'  115 A'                 
151.619 162.993 215.6361901.780
116 A'  117 A'  118 A'  119 A'                                                 

 Beta MOs, Restricted
 -- Occupied --                  
******* -176.34 -165.74 -165.74 -165.74 -101.57  -77.12  -35.83
  1 A'    2 A'    3 A'    4 A'    1 A"    5 A'    6 A'    7 A'                 
-31.326 -31.319 -31.319 -24.749 -22.976 -22.975 -22.975 -22.970
  8 A'    9 A'    2 A"   10 A'   11 A'   12 A'    3 A"   13 A'                 
-22.970 -10.338  -9.480  -7.244  -7.236  -7.235  -6.613  -6.382
  4 A"   14 A'   15 A'   16 A'    5 A"   17 A'   18 A'   19 A'                 
 -4.794  -4.779  -4.779  -4.776  -4.771  -4.770  -2.060  -2.055
 20 A'   21 A'    6 A"   22 A'    7 A"   23 A'   24 A'   25 A'                 
 -2.055  -2.042  -2.042  -1.292  -0.859  -0.773  -0.674  -0.623
  8 A"   26 A'    9 A"   27 A'   28 A'   29 A'   30 A'   31 A'                 
 -0.522  -0.522  -0.492  -0.385  -0.371  -0.367  -0.325  -0.319
 32 A'   10 A"   33 A'   34 A'   35 A'   11 A"   12 A"   36 A'                 
 -0.303  -0.262
 37 A'   13 A"                                                                 
 -- Virtual --                   
 -0.095  -0.086  -0.059  -0.004   0.027   0.037   0.042   0.056
 14 A"   38 A'   39 A'   40 A'   41 A'   42 A'   15 A"   43 A'                 
  0.072   0.077   0.085   0.095   0.102   0.115   0.134   0.148
 44 A'   45 A'   16 A"   17 A"   46 A'   47 A'   48 A'   49 A'                 
  0.176   0.200   0.211   0.221   0.253   0.266   0.270   0.283
 50 A'   51 A'   18 A"   52 A'   53 A'   54 A'   19 A"   20 A"                 
  0.287   0.321   0.353   0.378   0.394   0.409   0.428   0.437
 55 A'   56 A'   57 A'   21 A"   22 A"   58 A'   59 A'   60 A'                 
  0.453   0.468   0.490   0.518   0.531   0.593   0.609   0.639
 23 A"   61 A'   62 A'   24 A"   63 A'   64 A'   25 A"   65 A'                 
  0.668   0.719   0.752   0.810   0.855   0.865   0.898   0.905
 66 A'   26 A"   67 A'   68 A'   27 A"   69 A'   70 A'   28 A"                 
  0.910   0.948   0.953   1.201   1.214   1.288   1.309   1.322
 71 A'   72 A'   73 A'   29 A"   74 A'   75 A'   30 A"   76 A'                 
  1.379   1.383   1.394   1.447   1.550   1.604   1.667   1.745
 77 A'   31 A"   78 A'   32 A"   33 A"   79 A'   80 A'   81 A'                 
  1.770   1.862   1.902   2.246   2.273   2.359   2.610   2.769
 82 A'   83 A'   84 A'   34 A"   85 A'   86 A'   35 A"   87 A'                 
  3.061   3.726   3.731   3.928   3.952   3.956   3.958   3.986
 88 A'   36 A"   89 A'   37 A"   90 A'   38 A"   91 A'   39 A"                 
  4.072   4.207   4.372   4.637   5.969   5.992   6.022   6.246
 92 A'   93 A'   94 A'   95 A'   40 A"   96 A'   97 A'   41 A"                 
  6.295   6.510   6.891   9.653  13.774  13.905  13.964  23.401
 98 A'   99 A'  100 A'  101 A'   42 A"  102 A'  103 A'  104 A'                 
 25.806  25.876  26.119  27.820  28.313  28.330  28.351  28.508
 43 A"  105 A'  106 A'  107 A'   44 A"  108 A'  109 A'   45 A"                 
 28.516  28.529  28.567  28.652  66.699 127.857 127.871 127.900
110 A'   46 A"  111 A'  112 A'  113 A'   47 A"  114 A'  115 A'                 
151.619 162.993 215.6361901.780
116 A'  117 A'  118 A'  119 A'                                                 
 --------------------------------------------------------------

          Ground-State Mulliken Net Atomic Charges

     Atom                 Charge (a.u.)
  ----------------------------------------
      1 C                    -0.163766
      2 P                     0.076967
      3 Cl                   -0.081154
      4 I                     0.137922
      5 F                     0.030031
  ----------------------------------------
  Sum of atomic charges =    -0.000000

 -----------------------------------------------------------------
                    Cartesian Multipole Moments
 -----------------------------------------------------------------
    Charge (ESU x 10^10)
                -0.0000
    Dipole Moment (Debye)
         X      -1.7268      Y       0.8687      Z       0.0000
       Tot       1.9330
    Quadrupole Moments (Debye-Ang)
        XX     -65.8687     XY       0.7458     YY     -65.8307
        XZ       0.0000     YZ      -0.0000     ZZ     -65.1677
    Octopole Moments (Debye-Ang^2)
       XXX     -92.9726    XXY      -0.0722    XYY     -20.7189
       YYY      -8.5178    XXZ       0.0000    XYZ       0.0000
       YYZ       0.0000    XZZ     -20.3066    YZZ      -3.7445
       ZZZ       0.0000
    Hexadecapole Moments (Debye-Ang^3)
      XXXX   -1595.8252   XXXY     -29.8510   XXYY    -304.5080
      XYYY     -14.9693   YYYY    -242.7961   XXXZ       0.0000
      XXYZ       0.0000   XYYZ      -0.0000   YYYZ      -0.0000
      XXZZ    -286.2852   XYZZ      -5.4208   YYZZ     -53.8256
      XZZZ       0.0000   YZZZ      -0.0000   ZZZZ     -86.1891
 -----------------------------------------------------------------
 Calculating MO derivatives via CPSCF
 D1JvT checksum  = 223200 15799.7100570405
 D1KAT checksum  = 538440 738.4144807639
   1         3          15      0.136047    0.045118
   2         3          15      0.018283    0.006920
   3         3          15      0.002335    0.000939
   4         4          14      0.000257    0.000114
   5        15           3      0.000023    0.000015
   6        17           1      0.000001    0.000001
   7        18           0      0.000000    0.000000    Roots Converged
 Time for AOints: 8.0 s (CPU) 2.8 s (wall)
 ------------------------------------------------------------------------------
                     AOints        : Timing summary (seconds)
 ------------------------------------------------------------------------------
     job step          cpu (% of tot)      sys (% of tot)     wall (% of tot)
 ------------------------------------------------------------------------------
  cpscf_lag         0.3861E+02 (32.5)   0.5000E-05 (26.3)   0.1459E+02 (32.9)
  iterzp            0.7192E+02 (60.6)   0.1200E-04 (63.2)   0.2688E+02 (60.6)
  make_fx           0.0000E+00 ( 0.0)   0.0000E+00 ( 0.0)   0.0000E+00 ( 0.0)
  AOints            0.7993E+01 ( 6.7)   0.1000E-05 ( 5.3)   0.2755E+01 ( 6.2)
 ------------------------------------------------------------------------------
   Grand Totals     0.1187E+03          0.1900E-04          0.4438E+02
 ------------------------------------------------------------------------------
 Calculating analytic Hessian of the SCF energy
 Polarizability Matrix (a.u.)
            1           2           3
    1-134.7063074  -4.1145407   0.0000000
    2  -4.1145407 -64.8058624  -0.0000000
    3   0.0000000  -0.0000000 -49.5989696

 Direct stationary perturbation theory relativistic correction:

 rels  =      98.241530033398
 relv  =    -326.031083400625
 rel2e =      42.786980143892
 E_rel =    -185.002573223336

 Hessian of the SCF Energy
            1           2           3           4           5           6
    1   0.2812948   0.0790154   0.0000000  -0.1236087  -0.1100024  -0.0000000
    2   0.0790154   0.5338760   0.0000000  -0.1447745  -0.1855430  -0.0000000
    3   0.0000000   0.0000000   0.0695748   0.0000000  -0.0000000  -0.0271585
    4  -0.1236087  -0.1447745   0.0000000   0.2375977   0.0799184   0.0000000
    5  -0.1100024  -0.1855430  -0.0000000   0.0799184   0.2785716  -0.0000000
    6  -0.0000000  -0.0000000  -0.0271585   0.0000000  -0.0000000   0.0168351
    7  -0.0227134   0.0148648  -0.0000000  -0.0968702   0.0398475   0.0000000
    8  -0.0065046   0.0004285  -0.0000000   0.0591651  -0.0486546  -0.0000000
    9   0.0000000   0.0000000   0.0035764   0.0000000  -0.0000000  -0.0066933
   10  -0.0770218  -0.0086838   0.0000000  -0.0181969   0.0043440   0.0000000
   11  -0.0021047  -0.0207292   0.0000000  -0.0022693   0.0052341   0.0000000
   12   0.0000000   0.0000000  -0.0149955  -0.0000000  -0.0000000   0.0012648
   13  -0.0579509   0.0595781  -0.0000000   0.0010781  -0.0141075   0.0000000
   14   0.0395963  -0.3280322  -0.0000000   0.0079603  -0.0496081   0.0000000
   15  -0.0000000  -0.0000000  -0.0309973  -0.0000000   0.0000000   0.0157519
            7           8           9          10          11          12
    1  -0.0227134  -0.0065046   0.0000000  -0.0770218  -0.0021047   0.0000000
    2   0.0148648   0.0004285   0.0000000  -0.0086838  -0.0207292   0.0000000
    3  -0.0000000  -0.0000000   0.0035764   0.0000000   0.0000000  -0.0149955
    4  -0.0968702   0.0591651   0.0000000  -0.0181969  -0.0022693  -0.0000000
    5   0.0398475  -0.0486546  -0.0000000   0.0043440   0.0052341  -0.0000000
    6   0.0000000  -0.0000000  -0.0066933   0.0000000   0.0000000   0.0012648
    7   0.1202526  -0.0472925  -0.0000000  -0.0029275  -0.0024904   0.0000000
    8  -0.0472925   0.0399193   0.0000000  -0.0008882  -0.0002544   0.0000000
    9  -0.0000000   0.0000000   0.0048703   0.0000000  -0.0000000   0.0029272
   10  -0.0029275  -0.0008882   0.0000000   0.1153804  -0.0187408  -0.0000000
   11  -0.0024904  -0.0002544  -0.0000000  -0.0187408   0.0281228  -0.0000000
   12   0.0000000   0.0000000   0.0029272  -0.0000000  -0.0000000   0.0072449
   13   0.0022585  -0.0044798  -0.0000000  -0.0172341   0.0256052  -0.0000000
   14  -0.0049294   0.0085612  -0.0000000   0.0239688  -0.0123733  -0.0000000
   15   0.0000000   0.0000000  -0.0046806  -0.0000000  -0.0000000   0.0035587
           13          14          15
    1  -0.0579509   0.0395963  -0.0000000
    2   0.0595781  -0.3280322  -0.0000000
    3  -0.0000000  -0.0000000  -0.0309973
    4   0.0010781   0.0079603  -0.0000000
    5  -0.0141075  -0.0496081   0.0000000
    6   0.0000000   0.0000000   0.0157519
    7   0.0022585  -0.0049294   0.0000000
    8  -0.0044798   0.0085612   0.0000000
    9  -0.0000000  -0.0000000  -0.0046806
   10  -0.0172341   0.0239688  -0.0000000
   11   0.0256052  -0.0123733  -0.0000000
   12  -0.0000000  -0.0000000   0.0035587
   13   0.0718484  -0.0665960   0.0000000
   14  -0.0665960   0.3814524   0.0000000
   15   0.0000000   0.0000000   0.0163673
 Gradient time:  CPU 175.44 s  wall 64.84 s
 **********************************************************************
 **                                                                  **
 **                       VIBRATIONAL ANALYSIS                       **
 **                       --------------------                       **
 **                                                                  **
 **        VIBRATIONAL FREQUENCIES (CM**-1) AND NORMAL MODES         **
 **     FORCE CONSTANTS (mDYN/ANGSTROM) AND REDUCED MASSES (AMU)     **
 **                  INFRARED INTENSITIES (KM/MOL)                   **
 **                                                                  **
 **********************************************************************


 Mode:                 1                      2                      3
 Frequency:       106.31                 137.19                 183.61
 Force Cnst:      0.1778                 0.2694                 0.8492
 Red. Mass:      26.6960                24.2938                42.7524
 IR Active:          YES                    YES                    YES
 IR Intens:        0.150                  0.546                  0.385
 Raman Active:       YES                    YES                    YES
               X      Y      Z        X      Y      Z        X      Y      Z
 C          0.000 -0.000  0.460   -0.046 -0.490 -0.000    0.087  0.147 -0.000
 P         -0.000 -0.000  0.567   -0.222 -0.374 -0.000    0.511 -0.101  0.000
 Cl         0.000  0.000 -0.498    0.189  0.424  0.000    0.751  0.079  0.000
 I          0.000  0.000 -0.112    0.043  0.100  0.000   -0.327 -0.028  0.000
 F         -0.000 -0.000  0.454   -0.246 -0.530  0.000   -0.091  0.113  0.000
 TransDip   0.000 -0.000  0.012    0.010 -0.021  0.000    0.008 -0.018  0.000

 Mode:                 4                      5                      6
 Frequency:       281.46                 428.43                 473.12
 Force Cnst:      0.9717                 1.4090                 3.9026
 Red. Mass:      20.8196                13.0287                29.5914
 IR Active:          YES                    YES                    YES
 IR Intens:        0.223                  4.333                134.804
 Raman Active:       YES                    YES                    YES
               X      Y      Z        X      Y      Z        X      Y      Z
 C          0.192 -0.290  0.000   -0.000  0.000  0.948    0.344 -0.043  0.000
 P         -0.088 -0.109 -0.000   -0.000 -0.000 -0.153    0.677 -0.150 -0.000
 Cl        -0.048 -0.050  0.000    0.000 -0.000  0.022   -0.521  0.267  0.000
 I         -0.119  0.088 -0.000    0.000 -0.000 -0.017   -0.044  0.001 -0.000
 F          0.903 -0.133 -0.000   -0.000  0.000 -0.278   -0.072 -0.222 -0.000
 TransDip  -0.015  0.004 -0.000   -0.000 -0.000 -0.067    0.370 -0.039 -0.000

 Mode:                 7                      8                      9
 Frequency:       527.02                 882.58                1266.45
 Force Cnst:      3.2830                 6.5729                12.6835
 Red. Mass:      20.0617                14.3219                13.4218
 IR Active:          YES                    YES                    YES
 IR Intens:       14.584                 78.860                163.254
 Raman Active:       YES                    YES                    YES
               X      Y      Z        X      Y      Z        X      Y      Z
 C          0.561 -0.282  0.000    0.886 -0.031  0.000    0.172  0.897  0.000
 P         -0.025  0.531 -0.000   -0.172 -0.192 -0.000   -0.099 -0.110 -0.000
 Cl         0.058 -0.114  0.000   -0.015 -0.003  0.000    0.008 -0.003  0.000
 I         -0.040  0.008 -0.000   -0.015 -0.003 -0.000   -0.004 -0.001 -0.000
 F         -0.156 -0.530 -0.000   -0.152  0.353 -0.000    0.064 -0.373 -0.000
 TransDip   0.050  0.111 -0.000    0.235 -0.160 -0.000    0.003  0.409 -0.000

 STANDARD THERMODYNAMIC QUANTITIES AT   298.15 K  AND     1.00 ATM

   This Molecule has  0 Imaginary Frequencies
   Zero point vibrational energy:        6.127 kcal/mol

   Atom    1 Element C  Has Mass   12.00000
   Atom    2 Element P  Has Mass   30.97376
   Atom    3 Element Cl Has Mass   34.96885
   Atom    4 Element I  Has Mass  126.90440
   Atom    5 Element F  Has Mass   18.99840
   Molecular Mass:   223.845410 amu
   Principal axes and moments of inertia in amu*Bohr^2:
                             1           2           3
    Eigenvalues --      290.89448  2932.70145  3223.59593
          X               0.99999     0.00334    -0.00000
          Y              -0.00334     0.99999    -0.00000
          Z               0.00000     0.00000     1.00000
   Rotational Symmetry Number is   1
   The Molecule is an Asymmetric Top
   Translational Enthalpy:        0.889 kcal/mol
   Rotational Enthalpy:           0.889 kcal/mol
   Vibrational Enthalpy:          8.149 kcal/mol
   gas constant (RT):             0.592 kcal/mol
   Translational Entropy:        42.120  cal/mol.K
   Rotational Entropy:           29.398  cal/mol.K
   Vibrational Entropy:          12.361  cal/mol.K

   Total Enthalpy:               10.519 kcal/mol
   Total Entropy:                83.880  cal/mol.K
Archival summary:
1\1\TWL02\FREQ\ProcedureUnspecified\BasisUnspecified\1l1111\taweetha\MonNov2613:48:502018MonNov2613:48:502018\0\\#,FREQ,ProcedureUnspecified,BasisUnspecified,\\0,1\I\C,1,2.12733\F,2,1.32468,1,113.971\P,2,1.68727,1,118.078,3,-180,0\Cl,4,2.09799,2,101.771,1,-180,0\\\@

 Total job time:  74.52s(wall), 200.90s(cpu) 
 Mon Nov 26 13:48:50 2018

        *************************************************************
        *                                                           *
        *  Thank you very much for using Q-Chem.  Have a nice day.  *
        *                                                           *
        *************************************************************
