# Supplementary material for: Geometric and energetic data from ab initio calculations of haloethene, haloimine, halomethylenephosphine, haloiminophosphine, halodiazene, halodiphosphene and halocyclopropane
Source: Data Brief. 2019 Nov 2;27:104738. doi: 10.1016/j.dib.2019.104738 (PMC6861602; doi:10.1016/j.dib.2019.104738)
Supplement: Multimedia component 5 [file mmc5.zip › CP/B3LYP/FICPFE.out]

Q-Chem Developer Version!
                  Welcome to Q-Chem
     A Quantum Leap Into The Future Of Chemistry


 Q-Chem 5.1, Q-Chem, Inc., Pleasanton, CA (2018)

 Yihan Shao,  Zhengting Gan,  E. Epifanovsky,  A. T. B. Gilbert,  M. Wormit,  
 J. Kussmann,  A. W. Lange,  A. Behn,  Jia Deng,  Xintian Feng,  D. Ghosh,  
 M. Goldey,  P. R. Horn,  L. D. Jacobson,  I. Kaliman,  T. Kus,  A. Landau,  
 Jie Liu,  E. I. Proynov,  R. M. Richard,  R. P. Steele,  E. J. Sundstrom,  
 H. L. Woodcock III,  P. M. Zimmerman,  D. Zuev,  B. Albrecht,  E. Alguire,  
 S. A. Baeppler,  D. Barton,  Z. Benda,  Y. A. Bernard,  E. J. Berquist,  
 K. B. Bravaya,  H. Burton,  D. Casanova,  Chun-Min Chang,  Yunqing Chen,  
 A. Chien,  K. D. Closser,  M. P. Coons,  S. Coriani,  S. Dasgupta,  
 A. L. Dempwolff,  M. Diedenhofen,  Hainam Do,  R. G. Edgar,  Po-Tung Fang,  
 S. Faraji,  S. Fatehi,  Qingguo Feng,  K. D. Fenk,  J. Fosso-Tande,  
 Qinghui Ge,  A. Ghysels,  G. Gidofalvi,  J. Gomes,  J. Gonthier,  A. Gunina,  
 D. Hait,  M. W. D. Hanson-Heine,  P. H. P. Harbach,  A. W. Hauser,  
 J. E. Herr,  E. G. Hohenstein,  Z. C. Holden,  Kerwin Hui,  B. C. Huynh,  
 T.-C. Jagau,  Hyunjun Ji,  B. Kaduk,  K. Khistyaev,  Jaehoon Kim,  
 P. Klunzinger,  K. Koh,  D. Kosenkov,  L. Koulias,  T. Kowalczyk,  
 C. M. Krauter,  A. Kunitsa,  Ka Un Lao,  A. Laurent,  K. V. Lawler,  
 Joonho Lee,  D. Lefrancois,  S. Lehtola,  D. S. Levine,  Yi-Pei Li,  
 You-Sheng Lin,  Fenglai Liu,  E. Livshits,  A. Luenser,  P. Manohar,  
 E. Mansoor,  S. F. Manzer,  Shan-Ping Mao,  Yuezhi Mao,  N. Mardirossian,  
 A. V. Marenich,  T. Markovich,  L. A. Martinez-Martinez,  S. A. Maurer,  
 N. J. Mayhall,  S. C. McKenzie,  J.-M. Mewes,  A. F. Morrison,  
 J. W. Mullinax,  K. Nanda,  T. S. Nguyen-Beck,  R. Olivares-Amaya,  
 J. A. Parkhill,  T. M. Perrine,  F. Plasser,  P. Pokhilko,  S. Prager,  
 A. Prociuk,  E. Ramos,  D. R. Rehn,  F. Rob,  M. Schneider,  N. Sergueev,  
 S. M. Sharada,  S. Sharma,  D. W. Small,  T. Stauch,  T. Stein,  
 Yu-Chuan Su,  A. J. W. Thom,  A. Tkatchenko,  T. Tsuchimochi,  N. M. Tubman,  
 L. Vogt,  M. L. Vidal,  O. Vydrov,  M. A. Watson,  J. Wenzel,  
 M. de Wergifosse,  T. A. Wesolowski,  A. White,  J. Witte,  A. Yamada,  
 Jun Yang,  K. Yao,  S. Yeganeh,  S. R. Yost,  Zhi-Qiang You,  A. Zech,  
 Igor Ying Zhang,  Xing Zhang,  Yan Zhao,  Ying Zhu,  B. R. Brooks,  
 G. K. L. Chan,  C. J. Cramer,  M. S. Gordon,  W. J. Hehre,  A. Klamt,  
 M. W. Schmidt,  C. D. Sherrill,  D. G. Truhlar,  A. Aspuru-Guzik,  R. Baer,  
 A. T. Bell,  N. A. Besley,  Jeng-Da Chai,  A. E. DePrince, III,  
 R. A. DiStasio Jr.,  A. Dreuw,  B. D. Dunietz,  T. R. Furlani,  
 Chao-Ping Hsu,  Yousung Jung,  Jing Kong,  D. S. Lambrecht,  WanZhen Liang,  
 C. Ochsenfeld,  V. A. Rassolov,  L. V. Slipchenko,  J. E. Subotnik,  
 T. Van Voorhis,  J. M. Herbert,  A. I. Krylov,  P. M. W. Gill,  M. Head-Gordon

 Contributors to earlier versions of Q-Chem not listed above: 
 R. D. Adamson,  B. Austin,  J. Baker,  G. J. O. Beran,  K. Brandhorst,  
 S. T. Brown,  E. F. C. Byrd,  A. K. Chakraborty,  C.-L. Cheng,  
 Siu Hung Chien,  D. M. Chipman,  D. L. Crittenden,  H. Dachsel,  
 R. J. Doerksen,  A. D. Dutoi,  L. Fusti-Molnar,  W. A. Goddard III,  
 A. Golubeva-Zadorozhnaya,  S. R. Gwaltney,  G. Hawkins,  A. Heyden,  
 S. Hirata,  G. Kedziora,  F. J. Keil,  C. Kelley,  Jihan Kim,  R. A. King,  
 R. Z. Khaliullin,  P. P. Korambath,  W. Kurlancheek,  A. M. Lee,  M. S. Lee,  
 S. V. Levchenko,  Ching Yeh Lin,  D. Liotard,  R. C. Lochan,  I. Lotan,  
 P. E. Maslen,  N. Nair,  D. P. O'Neill,  D. Neuhauser,  E. Neuscamman,  
 C. M. Oana,  R. Olson,  B. Peters,  R. Peverati,  P. A. Pieniazek,  
 Y. M. Rhee,  J. Ritchie,  M. A. Rohrdanz,  E. Rosta,  N. J. Russ,  
 H. F. Schaefer III,  N. E. Schultz,  N. Shenvi,  A. C. Simmonett,  A. Sodt,  
 D. Stuck,  K. S. Thanthiriwatte,  V. Vanovschi,  Tao Wang,  A. Warshel,  
 C. F. Williams,  Q. Wu,  X. Xu,  W. Zhang

 Please cite Q-Chem as follows:
 Y. Shao et al., Mol. Phys. 113, 184-215 (2015)
 DOI: 10.1080/00268976.2014.952696

 Q-Chem 5.1.2 for Intel X86 EM64T Linux

 Parts of Q-Chem use Armadillo 8.300.2 (Tropical Shenanigans).
 http://arma.sourceforge.net/

 Q-Chem begins on Mon Nov 26 14:48:17 2018  

Host: 
0

     Scratch files written to /scratch/taweetham/qchem48628//
Input Ideriv = 2
Curr. Ideriv = -1
Max.  Ideriv = 2

Checking the input file for inconsistencies... 	...done.

--------------------------------------------------------------
User input:
--------------------------------------------------------------
$molecule
0 1
C 
P 1 1.5 
F 2 PF 1 120. 
I 1 PI 2 120.  3 180.0
F 1 PF 2 120.  3 0.0

PH=1.44
PF=1.54
PCl=2.03
PBr=2.5
PI=2.6
$end

$rem
   job_type	optimization
   basis	6-311++g**
   method	b3lyp
$end

--------------------------------------------------------------
 ----------------------------------------------------------------
             Standard Nuclear Orientation (Angstroms)
    I     Atom           X                Y                Z
 ----------------------------------------------------------------
    1      C       1.0163593542    -0.4106651270    -0.0000000000
    2      P       2.0012667681     0.7206868899     0.0000000000
    3      F       3.5127596168     0.4257472886     0.0000000000
    4      I      -1.5355116890     0.0872848492    -0.0000000000
    5      F       1.5166805912    -1.8671261322    -0.0000000000
 ----------------------------------------------------------------
 Molecular Point Group                 Cs    NOp =  2
 Largest Abelian Subgroup              Cs    NOp =  2
 Nuclear Repulsion Energy =   450.1258886870 hartrees
 There are       46 alpha and       46 beta electrons
 Requested basis set is 6-311++G(d,p)
 There are 55 shells and 158 basis functions

 Total QAlloc Memory Limit   2000 MB
 Mega-Array Size       188 MB
 MEM_STATIC part       192 MB
 A cutoff of  1.0D-11 yielded   1196 shell pairs
 There are     10428 function pairs (     11639 Cartesian)

 -------------------------------------------------------
 OpenMP Integral Computing Module                       
 Release: version 1.0, May 2013, Q-Chem Inc. Pittsburgh 
 -------------------------------------------------------
 Integral Job Info:
 Integral job number is                      11
 Integral operator is                         1
 short-range coefficients                     0
 long-range coefficients              100000000
 Omega coefficients                           0
 if combine SR and LR in K                    0
 Integral screening is                        0
 Integral computing path is                   2
 max size of driver memory is            800000
 size of driver memory is                593474
 size of scratch memory is             11861008
 max col of scratch BK array               1296
 max len of scratch array in speh3          155
 max len of scratch index in speh4           18
 max int batch size is                      520
 min int batch size is                       52
 fixed nKL is                                52
 max L of basis functions is                  2
 order of int derivative is                   0
 number of shells is                         55
 number of basis is                         167
 number of cartesian basis is               167
 number of contracted shell pairs          1196
 number of primitive shell pairs           2793
 maxK2 (contraction) of shell pair           36
 max number of K2 of shell pair               1
 max number of CS2 of shell pair            119
 max number of PS2 of shell pair            222
 mem total for path MDJ                  521900
 -------------------------------------------------------
 Smallest overlap matrix eigenvalue = 9.74E-04

 Scale SEOQF with 1.000000e-01/1.000000e-01/1.000000e-01

 Standard Electronic Orientation quadrupole field applied
 Nucleus-field energy     =     0.0000000145 hartrees
 Guess from superposition of atomic densities
 Warning:  Energy on first SCF cycle will be non-variational
 SAD guess density has 92.000000 electrons

 -----------------------------------------------------------------------
  General SCF calculation program by
  Eric Jon Sundstrom, Paul Horn, Yuezhi Mao, Dmitri Zuev, Alec White,
  David Stuck, Shaama M.S., Shane Yost, Joonho Lee, David Small,
  Daniel Levine, Susi Lehtola, Hugh Burton, Evgeny Epifanovsky
 -----------------------------------------------------------------------
 Exchange:     0.2000 Hartree-Fock + 0.0800 Slater + 0.7200 B88
 Correlation:  0.1900 VWN1RPA + 0.8100 LYP
 Using SG-1 standard quadrature grid
 using 4 threads for integral computing
 -------------------------------------------------------
 OpenMP Integral computing Module                
 Release: version 2.0, May 2017, Q-Chem Inc. Pleasanton 
 -------------------------------------------------------
 -------------------------------------------------------
 OpenMP BLAS3 based DFT computing Module                
 Release: version 1.0, May 2013, Q-Chem Inc. Pittsburgh 
 -------------------------------------------------------
 A restricted SCF calculation will be
 performed using DIIS
 SCF converges when DIIS error is below 1.0e-08
 ---------------------------------------
  Cycle       Energy         DIIS error
 ---------------------------------------
    1   -7499.1347262171      3.90e-02  
    2   -7498.5924485982      4.36e-03  
    3   -7498.4857938468      8.04e-03  
    4   -7498.6264065582      1.55e-03  
    5   -7498.6316714545      6.62e-04  
    6   -7498.6325380838      2.23e-04  
    7   -7498.6326216943      1.36e-04  
    8   -7498.6326818673      1.76e-05  
    9   -7498.6326829162      7.04e-06  
   10   -7498.6326831042      1.28e-06  
   11   -7498.6326831094      4.44e-07  
   12   -7498.6326831102      8.24e-08  
   13   -7498.6326831103      2.06e-08  
   14   -7498.6326831103      6.43e-09  Convergence criterion met
 ---------------------------------------
 SCF time:   CPU 21.54s  wall 9.00s 
 SCF   energy in the final basis set =    -7498.6326831103
 Total energy in the final basis set =    -7498.6326831103

 --------------------------------------------------------------
             Orbital Energies (a.u.) and Symmetries
 --------------------------------------------------------------

 Alpha MOs, Restricted
 -- Occupied --                  
******* -176.35 -165.75 -165.75 -165.75  -77.13  -35.84  -31.34
  1 A'    2 A'    3 A'    4 A'    1 A"    5 A'    6 A'    7 A'                 
-31.328 -31.328 -24.740 -24.709 -22.986 -22.984 -22.984 -22.978
  8 A'    2 A"    9 A'   10 A'   11 A'   12 A'    3 A"   13 A'                 
-22.978 -10.320  -6.628  -6.389  -4.805  -4.791  -4.786  -4.785
  4 A"   14 A'   15 A'   16 A'   17 A'   18 A'    5 A"   19 A'                 
 -4.785  -4.783  -2.069  -2.064  -2.063  -2.047  -2.047  -1.282
  6 A"   20 A'   21 A'   22 A'    7 A"   23 A'    8 A"   24 A'                 
 -1.194  -0.799  -0.668  -0.612  -0.538  -0.518  -0.518  -0.457
 25 A'   26 A'   27 A'   28 A'   29 A'    9 A"   30 A'   31 A'                 
 -0.453  -0.377  -0.330  -0.322  -0.302  -0.293
 10 A"   32 A'   11 A"   33 A'   34 A'   12 A"                                 
 -- Virtual --                   
 -0.182  -0.083  -0.067   0.012   0.032   0.036   0.041   0.070
 35 A'   36 A'   13 A"   37 A'   38 A'   39 A'   14 A"   40 A'                 
  0.081   0.095   0.121   0.134   0.155   0.165   0.190   0.207
 41 A'   15 A"   42 A'   43 A'   44 A'   45 A'   16 A"   46 A'                 
  0.219   0.221   0.251   0.269   0.276   0.289   0.293   0.321
 47 A'   17 A"   48 A'   18 A"   49 A'   50 A'   19 A"   51 A'                 
  0.340   0.354   0.380   0.389   0.390   0.404   0.422   0.461
 52 A'   53 A'   20 A"   21 A"   54 A'   55 A'   56 A'   57 A'                 
  0.523   0.563   0.591   0.630   0.647   0.658   0.661   0.812
 58 A'   22 A"   59 A'   60 A'   23 A"   61 A'   24 A"   62 A'                 
  0.838   0.986   1.126   1.181   1.201   1.265   1.275   1.300
 63 A'   64 A'   65 A'   25 A"   66 A'   26 A"   67 A'   27 A"                 
  1.315   1.339   1.392   1.406   1.432   1.504   1.538   1.576
 68 A'   69 A'   70 A'   71 A'   28 A"   29 A"   72 A'   30 A"                 
  1.596   1.653   1.723   1.907   1.942   2.027   2.655   2.741
 73 A'   74 A'   75 A'   76 A'   77 A'   78 A'   31 A"   79 A'                 
  3.095   3.711   3.718   3.761   3.772   3.774   3.778   3.838
 80 A'   32 A"   81 A'   33 A"   34 A"   82 A'   83 A'   35 A"                 
  3.873   3.929   3.937   3.941   4.000   4.064   4.142   4.287
 84 A'   36 A"   85 A'   37 A"   86 A'   87 A'   88 A'   89 A'                 
  4.471   5.951   5.966   5.995   6.217   6.247   6.270   6.287
 90 A'   38 A"   91 A'   92 A'   39 A"   93 A'   94 A'   40 A"                 
  6.317   6.387   7.055  13.759  13.924  14.092  23.432  27.731
 95 A'   96 A'   97 A'   41 A"   98 A'   99 A'  100 A'  101 A'                 
 28.295  28.307  28.323  28.500  28.503  28.503  28.527  28.577
 42 A"  102 A'  103 A'   43 A"   44 A"  104 A'  105 A'  106 A'                 
 66.716  66.735 127.840 127.849 127.870 151.544 163.1911901.702
107 A'  108 A'   45 A"  109 A'  110 A'  111 A'  112 A'  113 A'                 

 Beta MOs, Restricted
 -- Occupied --                  
******* -176.35 -165.75 -165.75 -165.75  -77.13  -35.84  -31.34
  1 A'    2 A'    3 A'    4 A'    1 A"    5 A'    6 A'    7 A'                 
-31.328 -31.328 -24.740 -24.709 -22.986 -22.984 -22.984 -22.978
  8 A'    2 A"    9 A'   10 A'   11 A'   12 A'    3 A"   13 A'                 
-22.978 -10.320  -6.628  -6.389  -4.805  -4.791  -4.786  -4.785
  4 A"   14 A'   15 A'   16 A'   17 A'   18 A'    5 A"   19 A'                 
 -4.785  -4.783  -2.069  -2.064  -2.063  -2.047  -2.047  -1.282
  6 A"   20 A'   21 A'   22 A'    7 A"   23 A'    8 A"   24 A'                 
 -1.194  -0.799  -0.668  -0.612  -0.538  -0.518  -0.518  -0.457
 25 A'   26 A'   27 A'   28 A'   29 A'    9 A"   30 A'   31 A'                 
 -0.453  -0.377  -0.330  -0.322  -0.302  -0.293
 10 A"   32 A'   11 A"   33 A'   34 A'   12 A"                                 
 -- Virtual --                   
 -0.182  -0.083  -0.067   0.012   0.032   0.036   0.041   0.070
 35 A'   36 A'   13 A"   37 A'   38 A'   39 A'   14 A"   40 A'                 
  0.081   0.095   0.121   0.134   0.155   0.165   0.190   0.207
 41 A'   15 A"   42 A'   43 A'   44 A'   45 A'   16 A"   46 A'                 
  0.219   0.221   0.251   0.269   0.276   0.289   0.293   0.321
 47 A'   17 A"   48 A'   18 A"   49 A'   50 A'   19 A"   51 A'                 
  0.340   0.354   0.380   0.389   0.390   0.404   0.422   0.461
 52 A'   53 A'   20 A"   21 A"   54 A'   55 A'   56 A'   57 A'                 
  0.523   0.563   0.591   0.630   0.647   0.658   0.661   0.812
 58 A'   22 A"   59 A'   60 A'   23 A"   61 A'   24 A"   62 A'                 
  0.838   0.986   1.126   1.181   1.201   1.265   1.275   1.300
 63 A'   64 A'   65 A'   25 A"   66 A'   26 A"   67 A'   27 A"                 
  1.315   1.339   1.392   1.406   1.432   1.504   1.538   1.576
 68 A'   69 A'   70 A'   71 A'   28 A"   29 A"   72 A'   30 A"                 
  1.596   1.653   1.723   1.907   1.942   2.027   2.655   2.741
 73 A'   74 A'   75 A'   76 A'   77 A'   78 A'   31 A"   79 A'                 
  3.095   3.711   3.718   3.761   3.772   3.774   3.778   3.838
 80 A'   32 A"   81 A'   33 A"   34 A"   82 A'   83 A'   35 A"                 
  3.873   3.929   3.937   3.941   4.000   4.064   4.142   4.287
 84 A'   36 A"   85 A'   37 A"   86 A'   87 A'   88 A'   89 A'                 
  4.471   5.951   5.966   5.995   6.217   6.247   6.270   6.287
 90 A'   38 A"   91 A'   92 A'   39 A"   93 A'   94 A'   40 A"                 
  6.317   6.387   7.055  13.759  13.924  14.092  23.432  27.731
 95 A'   96 A'   97 A'   41 A"   98 A'   99 A'  100 A'  101 A'                 
 28.295  28.307  28.323  28.500  28.503  28.503  28.527  28.577
 42 A"  102 A'  103 A'   43 A"   44 A"  104 A'  105 A'  106 A'                 
 66.716  66.735 127.840 127.849 127.870 151.544 163.1911901.702
107 A'  108 A'   45 A"  109 A'  110 A'  111 A'  112 A'  113 A'                 
 --------------------------------------------------------------

          Ground-State Mulliken Net Atomic Charges

     Atom                 Charge (a.u.)
  ----------------------------------------
      1 C                    -0.194138
      2 P                     0.325842
      3 F                    -0.094042
      4 I                     0.126963
      5 F                    -0.164626
  ----------------------------------------
  Sum of atomic charges =    -0.000000

 -----------------------------------------------------------------
                    Cartesian Multipole Moments
 -----------------------------------------------------------------
    Charge (ESU x 10^10)
                -0.0000
    Dipole Moment (Debye)
         X      -1.3863      Y       1.3573      Z       0.0000
       Tot       1.9401
    Quadrupole Moments (Debye-Ang)
        XX     -54.7337     XY       1.5373     YY     -61.0434
        XZ       0.0000     YZ       0.0000     ZZ     -56.6869
    Octopole Moments (Debye-Ang^2)
       XXX     -68.2873    XXY       3.9652    XYY     -17.0184
       YYY      -1.6936    XXZ       0.0000    XYZ       0.0000
       YYZ       0.0000    XZZ      -8.5615    YZZ      -1.7646
       ZZZ       0.0000
    Hexadecapole Moments (Debye-Ang^3)
      XXXX   -1247.7604   XXXY     -19.1740   XXYY    -248.9823
      XYYY      -9.2488   YYYY    -248.8011   XXXZ       0.0000
      XXYZ       0.0000   XYYZ       0.0000   YYYZ       0.0000
      XXZZ    -211.0725   XYZZ      -4.2553   YYZZ     -51.1475
      XZZZ       0.0000   YZZZ       0.0000   ZZZZ     -72.2977
 -----------------------------------------------------------------
 Calculating analytic gradient of the SCF energy
 Gradient of SCF Energy
            1           2           3           4           5
    1   0.1067959  -0.0395797  -0.0484258  -0.0552503   0.0364599
    2   0.2114034  -0.1936702   0.0342400   0.0115240  -0.0634971
    3  -0.0000000   0.0000000   0.0000000  -0.0000000  -0.0000000
 Max gradient component =       2.114E-01
 RMS gradient           =       8.455E-02
 Gradient time:  CPU 5.43 s  wall 2.27 s
 Geometry Optimization Parameters
   NAtoms,    NIC,     NZ,  NCons,   NDum,   NFix, NCnnct, MaxDiis
        5      20       5       0       0       0       0       0


** GEOMETRY OPTIMIZATION IN DELOCALIZED INTERNAL COORDINATES **
   Searching for a Minimum

   Optimization Cycle:   1

                       Coordinates (Angstroms)
     ATOM                X               Y               Z
      1  C         1.0163593542   -0.4106651270    0.0000000000
      2  P         2.0012667681    0.7206868899    0.0000000000
      3  F         3.5127596168    0.4257472886    0.0000000000
      4  I        -1.5355116890    0.0872848492    0.0000000000
      5  F         1.5166805912   -1.8671261322    0.0000000000
   Point Group: cs    Number of degrees of freedom:     7


   Energy is  -7498.632683110


 Attempting to Generate Delocalized Internal Coordinates

  7 Hessian modes will be used to form the next step
  Hessian Eigenvalues:
     0.044459    0.250000    0.250000    0.250000    0.285189    0.648207
     0.766766

 Minimum Search - Taking Simple RFO Step
 Searching for Lamda that Minimizes Along All modes
 Value Taken    Lamda =  -0.09475669
 Calculated Step too Large.  Step scaled by  0.548613
 Step Taken.  Stepsize is  0.300000

                             Maximum     Tolerance    Cnvgd?
         Gradient           0.158317      0.000300      NO
         Displacement       0.180907      0.001200      NO
         Energy change     *********      0.000001      NO


 New Cartesian Coordinates Obtained by Inverse Iteration

 Displacement from previous Coordinates is:  0.302503
 ----------------------------------------------------------------
             Standard Nuclear Orientation (Angstroms)
    I     Atom           X                Y                Z
 ----------------------------------------------------------------
    1      C       1.0015018028    -0.4138609460     0.0000000000
    2      P       1.9900335889     0.7929302702     0.0000000000
    3      F       3.4922327020     0.3679848183     0.0000000000
    4      I      -1.4403542256     0.0325705830     0.0000000000
    5      F       1.4681407732    -1.8236969572     0.0000000000
 ----------------------------------------------------------------
 Molecular Point Group                 Cs    NOp =  2
 Largest Abelian Subgroup              Cs    NOp =  2
 Nuclear Repulsion Energy =   459.3552740145 hartrees
 There are       46 alpha and       46 beta electrons
 Applying Cartesian multipole field
    Component          Value
    ---------          -----
     (2,0,0)        1.00000E-11
     (0,2,0)        2.00000E-11
     (0,0,2)       -3.00000E-11
 Nucleus-field energy     =     0.0000000139 hartrees
 Requested basis set is 6-311++G(d,p)
 There are 55 shells and 158 basis functions
 A cutoff of  1.0D-11 yielded   1217 shell pairs
 There are     10666 function pairs (     11908 Cartesian)
 Smallest overlap matrix eigenvalue = 1.02E-03
 Guess MOs from SCF MO coefficient file

 -----------------------------------------------------------------------
  General SCF calculation program by
  Eric Jon Sundstrom, Paul Horn, Yuezhi Mao, Dmitri Zuev, Alec White,
  David Stuck, Shaama M.S., Shane Yost, Joonho Lee, David Small,
  Daniel Levine, Susi Lehtola, Hugh Burton, Evgeny Epifanovsky
 -----------------------------------------------------------------------
 Exchange:     0.2000 Hartree-Fock + 0.0800 Slater + 0.7200 B88
 Correlation:  0.1900 VWN1RPA + 0.8100 LYP
 Using SG-1 standard quadrature grid
 using 4 threads for integral computing
 -------------------------------------------------------
 OpenMP Integral computing Module                
 Release: version 2.0, May 2017, Q-Chem Inc. Pleasanton 
 -------------------------------------------------------
 -------------------------------------------------------
 OpenMP BLAS3 based DFT computing Module                
 Release: version 1.0, May 2013, Q-Chem Inc. Pittsburgh 
 -------------------------------------------------------
 A restricted SCF calculation will be
 performed using DIIS
 SCF converges when DIIS error is below 1.0e-08
 ---------------------------------------
  Cycle       Energy         DIIS error
 ---------------------------------------
    1   -7498.6704925137      1.27e-03  
    2   -7498.6766301185      5.59e-04  
    3   -7498.6746730016      9.23e-04  
    4   -7498.6775144687      1.84e-04  
    5   -7498.6776046599      5.56e-05  
    6   -7498.6776109005      1.12e-05  
    7   -7498.6776111847      3.95e-06  
    8   -7498.6776112263      1.56e-06  
    9   -7498.6776112321      5.92e-07  
   10   -7498.6776112328      1.51e-07  
   11   -7498.6776112329      2.39e-08  
   12   -7498.6776112329      8.98e-09  Convergence criterion met
 ---------------------------------------
 SCF time:   CPU 18.64s  wall 7.00s 
 SCF   energy in the final basis set =    -7498.6776112329
 Total energy in the final basis set =    -7498.6776112329

 --------------------------------------------------------------
             Orbital Energies (a.u.) and Symmetries
 --------------------------------------------------------------

 Alpha MOs, Restricted
 -- Occupied --                  
******* -176.34 -165.75 -165.74 -165.74  -77.13  -35.84  -31.33
  1 A'    2 A'    3 A'    4 A'    1 A"    5 A'    6 A'    7 A'                 
-31.323 -31.323 -24.731 -24.720 -22.981 -22.979 -22.979 -22.974
  8 A'    2 A"    9 A'   10 A'   11 A'   12 A'    3 A"   13 A'                 
-22.974 -10.327  -6.630  -6.385  -4.799  -4.794  -4.788  -4.786
  4 A"   14 A'   15 A'   16 A'   17 A'   18 A'    5 A"   19 A'                 
 -4.781  -4.780  -2.063  -2.059  -2.058  -2.043  -2.043  -1.268
 20 A'    6 A"   21 A'   22 A'    7 A"   23 A'    8 A"   24 A'                 
 -1.215  -0.788  -0.668  -0.608  -0.549  -0.510  -0.508  -0.467
 25 A'   26 A'   27 A'   28 A'   29 A'   30 A'    9 A"   31 A'                 
 -0.466  -0.383  -0.332  -0.325  -0.301  -0.286
 10 A"   32 A'   33 A'   11 A"   34 A'   12 A"                                 
 -- Virtual --                   
 -0.158  -0.076  -0.071   0.009   0.032   0.037   0.041   0.068
 35 A'   13 A"   36 A'   37 A'   38 A'   39 A'   14 A"   40 A'                 
  0.080   0.094   0.125   0.129   0.146   0.168   0.190   0.208
 41 A'   15 A"   42 A'   43 A'   44 A'   45 A'   16 A"   46 A'                 
  0.222   0.225   0.249   0.271   0.274   0.294   0.296   0.316
 17 A"   47 A'   48 A'   18 A"   49 A'   19 A"   50 A'   51 A'                 
  0.334   0.347   0.382   0.388   0.395   0.408   0.431   0.461
 52 A'   53 A'   20 A"   21 A"   54 A'   55 A'   56 A'   57 A'                 
  0.537   0.553   0.595   0.606   0.647   0.662   0.671   0.826
 58 A'   22 A"   59 A'   60 A'   23 A"   61 A'   24 A"   62 A'                 
  0.847   0.983   1.059   1.180   1.220   1.271   1.285   1.306
 63 A'   64 A'   65 A'   25 A"   66 A'   26 A"   67 A'   27 A"                 
  1.324   1.341   1.380   1.411   1.420   1.493   1.554   1.561
 68 A'   69 A'   70 A'   71 A'   28 A"   29 A"   30 A"   72 A'                 
  1.621   1.667   1.714   1.888   1.927   1.984   2.642   2.738
 73 A'   74 A'   75 A'   76 A'   77 A'   78 A'   31 A"   79 A'                 
  3.060   3.721   3.729   3.760   3.765   3.767   3.779   3.856
 80 A'   32 A"   81 A'   33 A"   34 A"   82 A'   83 A'   35 A"                 
  3.888   3.934   3.943   3.952   4.019   4.104   4.123   4.297
 84 A'   36 A"   85 A'   37 A"   86 A'   87 A'   88 A'   89 A'                 
  4.533   5.957   5.975   6.010   6.224   6.258   6.277   6.278
 90 A'   38 A"   91 A'   92 A'   39 A"   93 A'   94 A'   40 A"                 
  6.312   6.407   7.024  13.756  13.915  14.024  23.382  27.742
 95 A'   96 A'   97 A'   41 A"   98 A'   99 A'  100 A'  101 A'                 
 28.301  28.315  28.332  28.504  28.508  28.510  28.539  28.601
 42 A"  102 A'  103 A'   43 A"  104 A'   44 A"  105 A'  106 A'                 
 66.721  66.723 127.846 127.857 127.881 151.554 163.1431901.713
107 A'  108 A'   45 A"  109 A'  110 A'  111 A'  112 A'  113 A'                 

 Beta MOs, Restricted
 -- Occupied --                  
******* -176.34 -165.75 -165.74 -165.74  -77.13  -35.84  -31.33
  1 A'    2 A'    3 A'    4 A'    1 A"    5 A'    6 A'    7 A'                 
-31.323 -31.323 -24.731 -24.720 -22.981 -22.979 -22.979 -22.974
  8 A'    2 A"    9 A'   10 A'   11 A'   12 A'    3 A"   13 A'                 
-22.974 -10.327  -6.630  -6.385  -4.799  -4.794  -4.788  -4.786
  4 A"   14 A'   15 A'   16 A'   17 A'   18 A'    5 A"   19 A'                 
 -4.781  -4.780  -2.063  -2.059  -2.058  -2.043  -2.043  -1.268
 20 A'    6 A"   21 A'   22 A'    7 A"   23 A'    8 A"   24 A'                 
 -1.215  -0.788  -0.668  -0.608  -0.549  -0.510  -0.508  -0.467
 25 A'   26 A'   27 A'   28 A'   29 A'   30 A'    9 A"   31 A'                 
 -0.466  -0.383  -0.332  -0.325  -0.301  -0.286
 10 A"   32 A'   33 A'   11 A"   34 A'   12 A"                                 
 -- Virtual --                   
 -0.158  -0.076  -0.071   0.009   0.032   0.037   0.041   0.068
 35 A'   13 A"   36 A'   37 A'   38 A'   39 A'   14 A"   40 A'                 
  0.080   0.094   0.125   0.129   0.146   0.168   0.190   0.208
 41 A'   15 A"   42 A'   43 A'   44 A'   45 A'   16 A"   46 A'                 
  0.222   0.225   0.249   0.271   0.274   0.294   0.296   0.316
 17 A"   47 A'   48 A'   18 A"   49 A'   19 A"   50 A'   51 A'                 
  0.334   0.347   0.382   0.388   0.395   0.408   0.431   0.461
 52 A'   53 A'   20 A"   21 A"   54 A'   55 A'   56 A'   57 A'                 
  0.537   0.553   0.595   0.606   0.647   0.662   0.671   0.826
 58 A'   22 A"   59 A'   60 A'   23 A"   61 A'   24 A"   62 A'                 
  0.847   0.983   1.059   1.180   1.220   1.271   1.285   1.306
 63 A'   64 A'   65 A'   25 A"   66 A'   26 A"   67 A'   27 A"                 
  1.324   1.341   1.380   1.411   1.420   1.493   1.554   1.561
 68 A'   69 A'   70 A'   71 A'   28 A"   29 A"   30 A"   72 A'                 
  1.621   1.667   1.714   1.888   1.927   1.984   2.642   2.738
 73 A'   74 A'   75 A'   76 A'   77 A'   78 A'   31 A"   79 A'                 
  3.060   3.721   3.729   3.760   3.765   3.767   3.779   3.856
 80 A'   32 A"   81 A'   33 A"   34 A"   82 A'   83 A'   35 A"                 
  3.888   3.934   3.943   3.952   4.019   4.104   4.123   4.297
 84 A'   36 A"   85 A'   37 A"   86 A'   87 A'   88 A'   89 A'                 
  4.533   5.957   5.975   6.010   6.224   6.258   6.277   6.278
 90 A'   38 A"   91 A'   92 A'   39 A"   93 A'   94 A'   40 A"                 
  6.312   6.407   7.024  13.756  13.915  14.024  23.382  27.742
 95 A'   96 A'   97 A'   41 A"   98 A'   99 A'  100 A'  101 A'                 
 28.301  28.315  28.332  28.504  28.508  28.510  28.539  28.601
 42 A"  102 A'  103 A'   43 A"  104 A'   44 A"  105 A'  106 A'                 
 66.721  66.723 127.846 127.857 127.881 151.554 163.1431901.713
107 A'  108 A'   45 A"  109 A'  110 A'  111 A'  112 A'  113 A'                 
 --------------------------------------------------------------

          Ground-State Mulliken Net Atomic Charges

     Atom                 Charge (a.u.)
  ----------------------------------------
      1 C                    -0.203604
      2 P                     0.334222
      3 F                    -0.125829
      4 I                     0.115174
      5 F                    -0.119962
  ----------------------------------------
  Sum of atomic charges =    -0.000000

 -----------------------------------------------------------------
                    Cartesian Multipole Moments
 -----------------------------------------------------------------
    Charge (ESU x 10^10)
                -0.0000
    Dipole Moment (Debye)
         X      -1.2826      Y       1.3319      Z       0.0000
       Tot       1.8491
    Quadrupole Moments (Debye-Ang)
        XX     -56.1509     XY       1.8331     YY     -60.0478
        XZ       0.0000     YZ       0.0000     ZZ     -56.8435
    Octopole Moments (Debye-Ang^2)
       XXX     -75.9032    XXY       4.8213    XYY     -17.3268
       YYY      -0.4437    XXZ       0.0000    XYZ       0.0000
       YYZ       0.0000    XZZ     -11.0542    YZZ      -1.1395
       ZZZ       0.0000
    Hexadecapole Moments (Debye-Ang^3)
      XXXX   -1209.2535   XXXY     -26.1744   XXYY    -235.8898
      XYYY     -22.2302   YYYY    -244.9593   XXXZ       0.0000
      XXYZ       0.0000   XYYZ       0.0000   YYYZ       0.0000
      XXZZ    -202.2384   XYZZ      -8.3647   YYZZ     -50.9228
      XZZZ       0.0000   YZZZ       0.0000   ZZZZ     -72.9061
 -----------------------------------------------------------------
 Calculating analytic gradient of the SCF energy
 Gradient of SCF Energy
            1           2           3           4           5
    1   0.0618324  -0.0101947  -0.0336466  -0.0504837   0.0324926
    2   0.1450089  -0.1199776   0.0260924   0.0101603  -0.0612839
    3  -0.0000000   0.0000000   0.0000000  -0.0000000   0.0000000
 Max gradient component =       1.450E-01
 RMS gradient           =       5.694E-02
 Gradient time:  CPU 5.57 s  wall 1.88 s
 Geometry Optimization Parameters
   NAtoms,    NIC,     NZ,  NCons,   NDum,   NFix, NCnnct, MaxDiis
        5      20       5       0       0       0       0       0

 Cartesian Hessian Update
 Hessian Updated using BFGS Update


** GEOMETRY OPTIMIZATION IN DELOCALIZED INTERNAL COORDINATES **
   Searching for a Minimum

   Optimization Cycle:   2

                       Coordinates (Angstroms)
     ATOM                X               Y               Z
      1  C         1.0015018028   -0.4138609460    0.0000000000
      2  P         1.9900335889    0.7929302702    0.0000000000
      3  F         3.4922327020    0.3679848183    0.0000000000
      4  I        -1.4403542256    0.0325705830    0.0000000000
      5  F         1.4681407732   -1.8236969572    0.0000000000
   Point Group: cs    Number of degrees of freedom:     7


   Energy is  -7498.677611233

 Hessian Updated using BFGS Update

  6 Hessian modes will be used to form the next step
  Hessian Eigenvalues:
     0.038962    0.191148    0.251071    0.273996    0.631529    0.845932

 Minimum Search - Taking Simple RFO Step
 Searching for Lamda that Minimizes Along All modes
 Value Taken    Lamda =  -0.07938758
 Calculated Step too Large.  Step scaled by  0.453238
 Step Taken.  Stepsize is  0.300000

                             Maximum     Tolerance    Cnvgd?
         Gradient           0.104366      0.000300      NO
         Displacement       0.173426      0.001200      NO
         Energy change     -0.044928      0.000001      NO


 New Cartesian Coordinates Obtained by Inverse Iteration

 Displacement from previous Coordinates is:  0.303740
 ----------------------------------------------------------------
             Standard Nuclear Orientation (Angstroms)
    I     Atom           X                Y                Z
 ----------------------------------------------------------------
    1      C       0.9923617768    -0.4214229851     0.0000000000
    2      P       1.9738707650     0.8407477891     0.0000000000
    3      F       3.4685326059     0.3212875865     0.0000000000
    4      I      -1.3355206866    -0.0202274968     0.0000000000
    5      F       1.4123101802    -1.7644571253     0.0000000000
 ----------------------------------------------------------------
 Molecular Point Group                 Cs    NOp =  2
 Largest Abelian Subgroup              Cs    NOp =  2
 Nuclear Repulsion Energy =   471.9659267138 hartrees
 There are       46 alpha and       46 beta electrons
 Applying Cartesian multipole field
    Component          Value
    ---------          -----
     (2,0,0)        1.00000E-11
     (0,2,0)        2.00000E-11
     (0,0,2)       -3.00000E-11
 Nucleus-field energy     =     0.0000000131 hartrees
 Requested basis set is 6-311++G(d,p)
 There are 55 shells and 158 basis functions
 A cutoff of  1.0D-11 yielded   1235 shell pairs
 There are     10805 function pairs (     12059 Cartesian)
 Smallest overlap matrix eigenvalue = 1.03E-03
 Guess MOs from SCF MO coefficient file

 -----------------------------------------------------------------------
  General SCF calculation program by
  Eric Jon Sundstrom, Paul Horn, Yuezhi Mao, Dmitri Zuev, Alec White,
  David Stuck, Shaama M.S., Shane Yost, Joonho Lee, David Small,
  Daniel Levine, Susi Lehtola, Hugh Burton, Evgeny Epifanovsky
 -----------------------------------------------------------------------
 Exchange:     0.2000 Hartree-Fock + 0.0800 Slater + 0.7200 B88
 Correlation:  0.1900 VWN1RPA + 0.8100 LYP
 Using SG-1 standard quadrature grid
 using 4 threads for integral computing
 -------------------------------------------------------
 OpenMP Integral computing Module                
 Release: version 2.0, May 2017, Q-Chem Inc. Pleasanton 
 -------------------------------------------------------
 -------------------------------------------------------
 OpenMP BLAS3 based DFT computing Module                
 Release: version 1.0, May 2013, Q-Chem Inc. Pittsburgh 
 -------------------------------------------------------
 A restricted SCF calculation will be
 performed using DIIS
 SCF converges when DIIS error is below 1.0e-08
 ---------------------------------------
  Cycle       Energy         DIIS error
 ---------------------------------------
    1   -7498.7028608450      1.24e-03  
    2   -7498.7088970026      2.97e-04  
    3   -7498.7088694390      3.28e-04  
    4   -7498.7090894952      9.97e-05  
    5   -7498.7091102113      4.48e-05  
    6   -7498.7091168646      1.08e-05  
    7   -7498.7091171671      3.39e-06  
    8   -7498.7091172036      1.02e-06  
    9   -7498.7091172065      2.15e-07  
   10   -7498.7091172065      1.31e-07  
   11   -7498.7091172065      1.89e-08  
   12   -7498.7091172066      5.16e-09  Convergence criterion met
 ---------------------------------------
 SCF time:   CPU 18.85s  wall 7.00s 
 SCF   energy in the final basis set =    -7498.7091172066
 Total energy in the final basis set =    -7498.7091172066

 --------------------------------------------------------------
             Orbital Energies (a.u.) and Symmetries
 --------------------------------------------------------------

 Alpha MOs, Restricted
 -- Occupied --                  
******* -176.34 -165.74 -165.74 -165.74  -77.13  -35.83  -31.33
  1 A'    2 A'    3 A'    4 A'    1 A"    5 A'    6 A'    7 A'                 
-31.319 -31.319 -24.734 -24.721 -22.976 -22.975 -22.975 -22.970
  8 A'    2 A"    9 A'   10 A'   11 A'   12 A'    3 A"   13 A'                 
-22.970 -10.329  -6.628  -6.380  -4.794  -4.792  -4.786  -4.784
  4 A"   14 A'   15 A'   16 A'   17 A'   18 A'    5 A"   19 A'                 
 -4.777  -4.777  -2.059  -2.054  -2.054  -2.039  -2.039  -1.255
 20 A'    6 A"   21 A'   22 A'    7 A"   23 A'    8 A"   24 A'                 
 -1.246  -0.781  -0.670  -0.612  -0.557  -0.509  -0.502  -0.483
 25 A'   26 A'   27 A'   28 A'   29 A'   30 A'    9 A"   10 A"                 
 -0.476  -0.389  -0.336  -0.323  -0.300  -0.278
 31 A'   32 A'   33 A'   11 A"   34 A'   12 A"                                 
 -- Virtual --                   
 -0.131  -0.080  -0.058   0.006   0.031   0.042   0.042   0.066
 35 A'   13 A"   36 A'   37 A'   38 A'   14 A"   39 A'   40 A'                 
  0.080   0.092   0.124   0.136   0.146   0.173   0.190   0.210
 41 A'   15 A"   42 A'   43 A'   44 A'   45 A'   16 A"   46 A'                 
  0.222   0.229   0.249   0.274   0.274   0.296   0.303   0.312
 17 A"   47 A'   48 A'   18 A"   49 A'   19 A"   50 A'   51 A'                 
  0.330   0.345   0.381   0.391   0.401   0.411   0.437   0.467
 52 A'   53 A'   20 A"   21 A"   54 A'   55 A'   56 A'   57 A'                 
  0.543   0.556   0.592   0.602   0.650   0.679   0.687   0.831
 22 A"   58 A'   59 A'   60 A'   23 A"   61 A'   24 A"   62 A'                 
  0.856   0.981   1.021   1.183   1.256   1.277   1.295   1.312
 63 A'   64 A'   65 A'   25 A"   66 A'   26 A"   67 A'   27 A"                 
  1.330   1.338   1.369   1.409   1.411   1.479   1.547   1.579
 68 A'   69 A'   70 A'   28 A"   71 A'   29 A"   30 A"   72 A'                 
  1.638   1.680   1.748   1.871   1.909   1.960   2.631   2.753
 73 A'   74 A'   75 A'   76 A'   77 A'   78 A'   31 A"   79 A'                 
  3.064   3.732   3.741   3.744   3.752   3.771   3.790   3.893
 80 A'   32 A"   81 A'   33 A"   82 A'   34 A"   83 A'   35 A"                 
  3.920   3.938   3.949   3.965   4.042   4.110   4.156   4.305
 84 A'   36 A"   85 A'   37 A"   86 A'   87 A'   88 A'   89 A'                 
  4.611   5.963   5.984   6.020   6.233   6.265   6.269   6.287
 90 A'   38 A"   91 A'   92 A'   39 A"   40 A"   93 A'   94 A'                 
  6.305   6.455   7.008  13.759  13.910  13.995  23.382  27.756
 95 A'   96 A'   97 A'   41 A"   98 A'   99 A'  100 A'  101 A'                 
 28.308  28.323  28.340  28.508  28.513  28.519  28.553  28.626
 42 A"  102 A'  103 A'   43 A"  104 A'   44 A"  105 A'  106 A'                 
 66.709  66.729 127.852 127.864 127.892 151.565 163.1161901.725
107 A'  108 A'   45 A"  109 A'  110 A'  111 A'  112 A'  113 A'                 

 Beta MOs, Restricted
 -- Occupied --                  
******* -176.34 -165.74 -165.74 -165.74  -77.13  -35.83  -31.33
  1 A'    2 A'    3 A'    4 A'    1 A"    5 A'    6 A'    7 A'                 
-31.319 -31.319 -24.734 -24.721 -22.976 -22.975 -22.975 -22.970
  8 A'    2 A"    9 A'   10 A'   11 A'   12 A'    3 A"   13 A'                 
-22.970 -10.329  -6.628  -6.380  -4.794  -4.792  -4.786  -4.784
  4 A"   14 A'   15 A'   16 A'   17 A'   18 A'    5 A"   19 A'                 
 -4.777  -4.777  -2.059  -2.054  -2.054  -2.039  -2.039  -1.255
 20 A'    6 A"   21 A'   22 A'    7 A"   23 A'    8 A"   24 A'                 
 -1.246  -0.781  -0.670  -0.612  -0.557  -0.509  -0.502  -0.483
 25 A'   26 A'   27 A'   28 A'   29 A'   30 A'    9 A"   10 A"                 
 -0.476  -0.389  -0.336  -0.323  -0.300  -0.278
 31 A'   32 A'   33 A'   11 A"   34 A'   12 A"                                 
 -- Virtual --                   
 -0.131  -0.080  -0.058   0.006   0.031   0.042   0.042   0.066
 35 A'   13 A"   36 A'   37 A'   38 A'   14 A"   39 A'   40 A'                 
  0.080   0.092   0.124   0.136   0.146   0.173   0.190   0.210
 41 A'   15 A"   42 A'   43 A'   44 A'   45 A'   16 A"   46 A'                 
  0.222   0.229   0.249   0.274   0.274   0.296   0.303   0.312
 17 A"   47 A'   48 A'   18 A"   49 A'   19 A"   50 A'   51 A'                 
  0.330   0.345   0.381   0.391   0.401   0.411   0.437   0.467
 52 A'   53 A'   20 A"   21 A"   54 A'   55 A'   56 A'   57 A'                 
  0.543   0.556   0.592   0.602   0.650   0.679   0.687   0.831
 22 A"   58 A'   59 A'   60 A'   23 A"   61 A'   24 A"   62 A'                 
  0.856   0.981   1.021   1.183   1.256   1.277   1.295   1.312
 63 A'   64 A'   65 A'   25 A"   66 A'   26 A"   67 A'   27 A"                 
  1.330   1.338   1.369   1.409   1.411   1.479   1.547   1.579
 68 A'   69 A'   70 A'   28 A"   71 A'   29 A"   30 A"   72 A'                 
  1.638   1.680   1.748   1.871   1.909   1.960   2.631   2.753
 73 A'   74 A'   75 A'   76 A'   77 A'   78 A'   31 A"   79 A'                 
  3.064   3.732   3.741   3.744   3.752   3.771   3.790   3.893
 80 A'   32 A"   81 A'   33 A"   82 A'   34 A"   83 A'   35 A"                 
  3.920   3.938   3.949   3.965   4.042   4.110   4.156   4.305
 84 A'   36 A"   85 A'   37 A"   86 A'   87 A'   88 A'   89 A'                 
  4.611   5.963   5.984   6.020   6.233   6.265   6.269   6.287
 90 A'   38 A"   91 A'   92 A'   39 A"   40 A"   93 A'   94 A'                 
  6.305   6.455   7.008  13.759  13.910  13.995  23.382  27.756
 95 A'   96 A'   97 A'   41 A"   98 A'   99 A'  100 A'  101 A'                 
 28.308  28.323  28.340  28.508  28.513  28.519  28.553  28.626
 42 A"  102 A'  103 A'   43 A"  104 A'   44 A"  105 A'  106 A'                 
 66.709  66.729 127.852 127.864 127.892 151.565 163.1161901.725
107 A'  108 A'   45 A"  109 A'  110 A'  111 A'  112 A'  113 A'                 
 --------------------------------------------------------------

          Ground-State Mulliken Net Atomic Charges

     Atom                 Charge (a.u.)
  ----------------------------------------
      1 C                    -0.229847
      2 P                     0.335134
      3 F                    -0.154148
      4 I                     0.107409
      5 F                    -0.058548
  ----------------------------------------
  Sum of atomic charges =     0.000000

 -----------------------------------------------------------------
                    Cartesian Multipole Moments
 -----------------------------------------------------------------
    Charge (ESU x 10^10)
                 0.0000
    Dipole Moment (Debye)
         X      -1.2540      Y       1.0934      Z      -0.0000
       Tot       1.6637
    Quadrupole Moments (Debye-Ang)
        XX     -57.5795     XY       1.6998     YY     -59.0186
        XZ      -0.0000     YZ       0.0000     ZZ     -56.8962
    Octopole Moments (Debye-Ang^2)
       XXX     -84.4400    XXY       4.9986    XYY     -18.0528
       YYY       0.6746    XXZ      -0.0000    XYZ      -0.0000
       YYZ      -0.0000    XZZ     -13.7500    YZZ      -0.5653
       ZZZ      -0.0000
    Hexadecapole Moments (Debye-Ang^3)
      XXXX   -1167.4182   XXXY     -33.5562   XXYY    -222.3480
      XYYY     -33.7743   YYYY    -238.6900   XXXZ      -0.0000
      XXYZ      -0.0000   XYYZ      -0.0000   YYYZ       0.0000
      XXZZ    -192.7708   XYZZ     -12.0865   YYZZ     -50.2918
      XZZZ      -0.0000   YZZZ       0.0000   ZZZZ     -73.3108
 -----------------------------------------------------------------
 Calculating analytic gradient of the SCF energy
 Gradient of SCF Energy
            1           2           3           4           5
    1   0.0476570  -0.0016689  -0.0232365  -0.0455609   0.0228094
    2   0.0914304  -0.0772427   0.0185608   0.0090478  -0.0417963
    3  -0.0000000  -0.0000000   0.0000000   0.0000000   0.0000000
 Max gradient component =       9.143E-02
 RMS gradient           =       3.822E-02
 Gradient time:  CPU 5.70 s  wall 2.17 s
 Geometry Optimization Parameters
   NAtoms,    NIC,     NZ,  NCons,   NDum,   NFix, NCnnct, MaxDiis
        5      20       5       0       0       0       0       0

 Cartesian Hessian Update
 Hessian Updated using BFGS Update


** GEOMETRY OPTIMIZATION IN DELOCALIZED INTERNAL COORDINATES **
   Searching for a Minimum

   Optimization Cycle:   3

                       Coordinates (Angstroms)
     ATOM                X               Y               Z
      1  C         0.9923617768   -0.4214229851    0.0000000000
      2  P         1.9738707650    0.8407477891    0.0000000000
      3  F         3.4685326059    0.3212875865    0.0000000000
      4  I        -1.3355206866   -0.0202274968    0.0000000000
      5  F         1.4123101802   -1.7644571253    0.0000000000
   Point Group: cs    Number of degrees of freedom:     7


   Energy is  -7498.709117207

 Hessian Updated using BFGS Update

  7 Hessian modes will be used to form the next step
  Hessian Eigenvalues:
     0.038500    0.203143    0.250030    0.254330    0.273574    0.619264
     0.837883

 Minimum Search - Taking Simple RFO Step
 Searching for Lamda that Minimizes Along All modes
 Value Taken    Lamda =  -0.05275719
 Calculated Step too Large.  Step scaled by  0.457447
 Step Taken.  Stepsize is  0.300000

                             Maximum     Tolerance    Cnvgd?
         Gradient           0.064762      0.000300      NO
         Displacement       0.174232      0.001200      NO
         Energy change     -0.031506      0.000001      NO


 New Cartesian Coordinates Obtained by Inverse Iteration

 Displacement from previous Coordinates is:  0.296269
 ----------------------------------------------------------------
             Standard Nuclear Orientation (Angstroms)
    I     Atom           X                Y                Z
 ----------------------------------------------------------------
    1      C       0.9767993298    -0.4257416091     0.0000000000
    2      P       1.9537751552     0.8754458955     0.0000000000
    3      F       3.4443110645     0.2908953826     0.0000000000
    4      I      -1.2177877050    -0.0649003070     0.0000000000
    5      F       1.3544567968    -1.7197715936     0.0000000000
 ----------------------------------------------------------------
 Molecular Point Group                 Cs    NOp =  2
 Largest Abelian Subgroup              Cs    NOp =  2
 Nuclear Repulsion Energy =   487.1601155639 hartrees
 There are       46 alpha and       46 beta electrons
 Applying Cartesian multipole field
    Component          Value
    ---------          -----
     (2,0,0)        1.00000E-11
     (0,2,0)        2.00000E-11
     (0,0,2)       -3.00000E-11
 Nucleus-field energy     =     0.0000000123 hartrees
 Requested basis set is 6-311++G(d,p)
 There are 55 shells and 158 basis functions
 A cutoff of  1.0D-11 yielded   1245 shell pairs
 There are     10853 function pairs (     12112 Cartesian)
 Smallest overlap matrix eigenvalue = 1.01E-03
 Guess MOs from SCF MO coefficient file

 -----------------------------------------------------------------------
  General SCF calculation program by
  Eric Jon Sundstrom, Paul Horn, Yuezhi Mao, Dmitri Zuev, Alec White,
  David Stuck, Shaama M.S., Shane Yost, Joonho Lee, David Small,
  Daniel Levine, Susi Lehtola, Hugh Burton, Evgeny Epifanovsky
 -----------------------------------------------------------------------
 Exchange:     0.2000 Hartree-Fock + 0.0800 Slater + 0.7200 B88
 Correlation:  0.1900 VWN1RPA + 0.8100 LYP
 Using SG-1 standard quadrature grid
 using 4 threads for integral computing
 -------------------------------------------------------
 OpenMP Integral computing Module                
 Release: version 2.0, May 2017, Q-Chem Inc. Pleasanton 
 -------------------------------------------------------
 -------------------------------------------------------
 OpenMP BLAS3 based DFT computing Module                
 Release: version 1.0, May 2013, Q-Chem Inc. Pittsburgh 
 -------------------------------------------------------
 A restricted SCF calculation will be
 performed using DIIS
 SCF converges when DIIS error is below 1.0e-08
 ---------------------------------------
  Cycle       Energy         DIIS error
 ---------------------------------------
    1   -7498.7228466511      1.14e-03  
    2   -7498.7273340578      3.82e-04  
    3   -7498.7267520959      5.73e-04  
    4   -7498.7277069170      1.17e-04  
    5   -7498.7277531765      4.41e-05  
    6   -7498.7277584301      8.85e-06  
    7   -7498.7277585766      4.06e-06  
    8   -7498.7277586202      9.73e-07  
    9   -7498.7277586225      1.74e-07  
   10   -7498.7277586227      4.28e-08  
   11   -7498.7277586227      2.47e-08  
   12   -7498.7277586226      4.69e-09  Convergence criterion met
 ---------------------------------------
 SCF time:   CPU 19.36s  wall 7.00s 
 SCF   energy in the final basis set =    -7498.7277586226
 Total energy in the final basis set =    -7498.7277586226

 --------------------------------------------------------------
             Orbital Energies (a.u.) and Symmetries
 --------------------------------------------------------------

 Alpha MOs, Restricted
 -- Occupied --                  
******* -176.33 -165.74 -165.74 -165.74  -77.13  -35.83  -31.32
  1 A'    2 A'    3 A'    4 A'    1 A"    5 A'    6 A'    7 A'                 
-31.317 -31.317 -24.743 -24.711 -22.974 -22.972 -22.972 -22.968
  8 A'    2 A"    9 A'   10 A'   11 A'   12 A'    3 A"   13 A'                 
-22.968 -10.328  -6.624  -6.379  -4.792  -4.788  -4.782  -4.780
  4 A"   14 A'   15 A'   16 A'   17 A'   18 A'    5 A"   19 A'                 
 -4.776  -4.775  -2.057  -2.053  -2.052  -2.039  -2.039  -1.276
 20 A'    6 A"   21 A'   22 A'    7 A"   23 A'    8 A"   24 A'                 
 -1.239  -0.781  -0.676  -0.622  -0.555  -0.518  -0.513  -0.480
 25 A'   26 A'   27 A'   28 A'   29 A'   30 A'    9 A"   10 A"                 
 -0.474  -0.395  -0.337  -0.326  -0.301  -0.269
 31 A'   32 A'   33 A'   11 A"   34 A'   12 A"                                 
 -- Virtual --                   
 -0.100  -0.081  -0.050   0.003   0.032   0.042   0.046   0.065
 35 A'   13 A"   36 A'   37 A'   38 A'   14 A"   39 A'   40 A'                 
  0.079   0.090   0.122   0.135   0.157   0.179   0.191   0.214
 41 A'   15 A"   42 A'   43 A'   44 A'   45 A'   16 A"   46 A'                 
  0.223   0.234   0.252   0.273   0.276   0.296   0.308   0.310
 17 A"   47 A'   48 A'   49 A'   18 A"   19 A"   50 A'   51 A'                 
  0.329   0.345   0.380   0.395   0.408   0.417   0.440   0.479
 52 A'   53 A'   20 A"   21 A"   54 A'   55 A'   56 A'   57 A'                 
  0.534   0.570   0.592   0.619   0.654   0.704   0.705   0.827
 22 A"   58 A'   59 A'   60 A'   23 A"   61 A'   24 A"   62 A'                 
  0.864   0.979   0.994   1.192   1.284   1.285   1.306   1.317
 63 A'   64 A'   65 A'   25 A"   26 A"   66 A'   67 A'   27 A"                 
  1.333   1.347   1.373   1.402   1.407   1.467   1.545   1.591
 68 A'   69 A'   70 A'   28 A"   71 A'   29 A"   30 A"   72 A'                 
  1.652   1.681   1.778   1.870   1.889   1.955   2.623   2.764
 73 A'   74 A'   75 A'   76 A'   77 A'   78 A'   31 A"   79 A'                 
  3.089   3.733   3.739   3.743   3.754   3.777   3.802   3.926
 80 A'   32 A"   81 A'   33 A"   82 A'   34 A"   83 A'   35 A"                 
  3.946   3.947   3.957   3.980   4.068   4.102   4.204   4.321
 36 A"   84 A'   85 A'   37 A"   86 A'   87 A'   88 A'   89 A'                 
  4.649   5.968   5.990   6.025   6.240   6.257   6.280   6.296
 90 A'   38 A"   91 A'   92 A'   39 A"   40 A"   93 A'   94 A'                 
  6.306   6.505   6.998  13.763  13.905  13.983  23.407  27.776
 95 A'   96 A'   97 A'   41 A"   98 A'   99 A'  100 A'  101 A'                 
 28.312  28.328  28.347  28.510  28.517  28.527  28.565  28.650
 42 A"  102 A'  103 A'   43 A"  104 A'   44 A"  105 A'  106 A'                 
 66.701  66.737 127.857 127.870 127.899 151.582 163.0991901.742
107 A'  108 A'   45 A"  109 A'  110 A'  111 A'  112 A'  113 A'                 

 Beta MOs, Restricted
 -- Occupied --                  
******* -176.33 -165.74 -165.74 -165.74  -77.13  -35.83  -31.32
  1 A'    2 A'    3 A'    4 A'    1 A"    5 A'    6 A'    7 A'                 
-31.317 -31.317 -24.743 -24.711 -22.974 -22.972 -22.972 -22.968
  8 A'    2 A"    9 A'   10 A'   11 A'   12 A'    3 A"   13 A'                 
-22.968 -10.328  -6.624  -6.379  -4.792  -4.788  -4.782  -4.780
  4 A"   14 A'   15 A'   16 A'   17 A'   18 A'    5 A"   19 A'                 
 -4.776  -4.775  -2.057  -2.053  -2.052  -2.039  -2.039  -1.276
 20 A'    6 A"   21 A'   22 A'    7 A"   23 A'    8 A"   24 A'                 
 -1.239  -0.781  -0.676  -0.622  -0.555  -0.518  -0.513  -0.480
 25 A'   26 A'   27 A'   28 A'   29 A'   30 A'    9 A"   10 A"                 
 -0.474  -0.395  -0.337  -0.326  -0.301  -0.269
 31 A'   32 A'   33 A'   11 A"   34 A'   12 A"                                 
 -- Virtual --                   
 -0.100  -0.081  -0.050   0.003   0.032   0.042   0.046   0.065
 35 A'   13 A"   36 A'   37 A'   38 A'   14 A"   39 A'   40 A'                 
  0.079   0.090   0.122   0.135   0.157   0.179   0.191   0.214
 41 A'   15 A"   42 A'   43 A'   44 A'   45 A'   16 A"   46 A'                 
  0.223   0.234   0.252   0.273   0.276   0.296   0.308   0.310
 17 A"   47 A'   48 A'   49 A'   18 A"   19 A"   50 A'   51 A'                 
  0.329   0.345   0.380   0.395   0.408   0.417   0.440   0.479
 52 A'   53 A'   20 A"   21 A"   54 A'   55 A'   56 A'   57 A'                 
  0.534   0.570   0.592   0.619   0.654   0.704   0.705   0.827
 22 A"   58 A'   59 A'   60 A'   23 A"   61 A'   24 A"   62 A'                 
  0.864   0.979   0.994   1.192   1.284   1.285   1.306   1.317
 63 A'   64 A'   65 A'   25 A"   26 A"   66 A'   67 A'   27 A"                 
  1.333   1.347   1.373   1.402   1.407   1.467   1.545   1.591
 68 A'   69 A'   70 A'   28 A"   71 A'   29 A"   30 A"   72 A'                 
  1.652   1.681   1.778   1.870   1.889   1.955   2.623   2.764
 73 A'   74 A'   75 A'   76 A'   77 A'   78 A'   31 A"   79 A'                 
  3.089   3.733   3.739   3.743   3.754   3.777   3.802   3.926
 80 A'   32 A"   81 A'   33 A"   82 A'   34 A"   83 A'   35 A"                 
  3.946   3.947   3.957   3.980   4.068   4.102   4.204   4.321
 36 A"   84 A'   85 A'   37 A"   86 A'   87 A'   88 A'   89 A'                 
  4.649   5.968   5.990   6.025   6.240   6.257   6.280   6.296
 90 A'   38 A"   91 A'   92 A'   39 A"   40 A"   93 A'   94 A'                 
  6.306   6.505   6.998  13.763  13.905  13.983  23.407  27.776
 95 A'   96 A'   97 A'   41 A"   98 A'   99 A'  100 A'  101 A'                 
 28.312  28.328  28.347  28.510  28.517  28.527  28.565  28.650
 42 A"  102 A'  103 A'   43 A"  104 A'   44 A"  105 A'  106 A'                 
 66.701  66.737 127.857 127.870 127.899 151.582 163.0991901.742
107 A'  108 A'   45 A"  109 A'  110 A'  111 A'  112 A'  113 A'                 
 --------------------------------------------------------------

          Ground-State Mulliken Net Atomic Charges

     Atom                 Charge (a.u.)
  ----------------------------------------
      1 C                    -0.263785
      2 P                     0.331034
      3 F                    -0.176630
      4 I                     0.114394
      5 F                    -0.005013
  ----------------------------------------
  Sum of atomic charges =     0.000000

 -----------------------------------------------------------------
                    Cartesian Multipole Moments
 -----------------------------------------------------------------
    Charge (ESU x 10^10)
                 0.0000
    Dipole Moment (Debye)
         X      -1.3909      Y       0.8834      Z      -0.0000
       Tot       1.6477
    Quadrupole Moments (Debye-Ang)
        XX     -58.8968     XY       1.5463     YY     -58.2718
        XZ      -0.0000     YZ      -0.0000     ZZ     -56.8425
    Octopole Moments (Debye-Ang^2)
       XXX     -94.0354    XXY       5.0596    XYY     -19.8062
       YYY       1.9243    XXZ      -0.0000    XYZ      -0.0000
       YYZ      -0.0000    XZZ     -16.8316    YZZ      -0.0956
       ZZZ      -0.0000
    Hexadecapole Moments (Debye-Ang^3)
      XXXX   -1119.9588   XXXY     -39.5789   XXYY    -209.5257
      XYYY     -42.2205   YYYY    -235.5023   XXXZ      -0.0000
      XXYZ      -0.0000   XYYZ      -0.0000   YYYZ      -0.0000
      XXZZ    -182.5950   XYZZ     -15.0026   YYZZ     -50.0056
      XZZZ      -0.0000   YZZZ      -0.0000   ZZZZ     -73.3461
 -----------------------------------------------------------------
 Calculating analytic gradient of the SCF energy
 Gradient of SCF Energy
            1           2           3           4           5
    1   0.0305972  -0.0007387  -0.0161773  -0.0223082   0.0086271
    2   0.0448506  -0.0483105   0.0123312   0.0041710  -0.0130424
    3  -0.0000000  -0.0000000   0.0000000  -0.0000000   0.0000000
 Max gradient component =       4.831E-02
 RMS gradient           =       2.075E-02
 Gradient time:  CPU 5.79 s  wall 2.13 s
 Geometry Optimization Parameters
   NAtoms,    NIC,     NZ,  NCons,   NDum,   NFix, NCnnct, MaxDiis
        5      20       5       0       0       0       0       0

 Cartesian Hessian Update
 Hessian Updated using BFGS Update


** GEOMETRY OPTIMIZATION IN DELOCALIZED INTERNAL COORDINATES **
   Searching for a Minimum

   Optimization Cycle:   4

                       Coordinates (Angstroms)
     ATOM                X               Y               Z
      1  C         0.9767993298   -0.4257416091    0.0000000000
      2  P         1.9537751552    0.8754458955    0.0000000000
      3  F         3.4443110645    0.2908953826    0.0000000000
      4  I        -1.2177877050   -0.0649003070    0.0000000000
      5  F         1.3544567968   -1.7197715936    0.0000000000
   Point Group: cs    Number of degrees of freedom:     7


   Energy is  -7498.727758623

 Hessian Updated using BFGS Update

  7 Hessian modes will be used to form the next step
  Hessian Eigenvalues:
     0.072217    0.225038    0.250125    0.255416    0.282440    0.597493
     0.797171

 Minimum Search - Taking Simple RFO Step
 Searching for Lamda that Minimizes Along All modes
 Value Taken    Lamda =  -0.01132914
 Step Taken.  Stepsize is  0.267981

                             Maximum     Tolerance    Cnvgd?
         Gradient           0.036663      0.000300      NO
         Displacement       0.174676      0.001200      NO
         Energy change     -0.018641      0.000001      NO


 New Cartesian Coordinates Obtained by Inverse Iteration

 Displacement from previous Coordinates is:  0.263103
 ----------------------------------------------------------------
             Standard Nuclear Orientation (Angstroms)
    I     Atom           X                Y                Z
 ----------------------------------------------------------------
    1      C       0.9600289906    -0.4243897929     0.0000000000
    2      P       1.9365658845     0.9221365778     0.0000000000
    3      F       3.4214848676     0.2551358445     0.0000000000
    4      I      -1.1158820875    -0.1051826982     0.0000000000
    5      F       1.3093569860    -1.6917721627     0.0000000000
 ----------------------------------------------------------------
 Molecular Point Group                 Cs    NOp =  2
 Largest Abelian Subgroup              Cs    NOp =  2
 Nuclear Repulsion Energy =   500.2399447635 hartrees
 There are       46 alpha and       46 beta electrons
 Applying Cartesian multipole field
    Component          Value
    ---------          -----
     (2,0,0)        1.00000E-11
     (0,2,0)        2.00000E-11
     (0,0,2)       -3.00000E-11
 Nucleus-field energy     =     0.0000000118 hartrees
 Requested basis set is 6-311++G(d,p)
 There are 55 shells and 158 basis functions
 A cutoff of  1.0D-11 yielded   1256 shell pairs
 There are     10941 function pairs (     12213 Cartesian)
 Smallest overlap matrix eigenvalue = 1.01E-03
 Guess MOs from SCF MO coefficient file

 -----------------------------------------------------------------------
  General SCF calculation program by
  Eric Jon Sundstrom, Paul Horn, Yuezhi Mao, Dmitri Zuev, Alec White,
  David Stuck, Shaama M.S., Shane Yost, Joonho Lee, David Small,
  Daniel Levine, Susi Lehtola, Hugh Burton, Evgeny Epifanovsky
 -----------------------------------------------------------------------
 Exchange:     0.2000 Hartree-Fock + 0.0800 Slater + 0.7200 B88
 Correlation:  0.1900 VWN1RPA + 0.8100 LYP
 Using SG-1 standard quadrature grid
 using 4 threads for integral computing
 -------------------------------------------------------
 OpenMP Integral computing Module                
 Release: version 2.0, May 2017, Q-Chem Inc. Pleasanton 
 -------------------------------------------------------
 -------------------------------------------------------
 OpenMP BLAS3 based DFT computing Module                
 Release: version 1.0, May 2013, Q-Chem Inc. Pittsburgh 
 -------------------------------------------------------
 A restricted SCF calculation will be
 performed using DIIS
 SCF converges when DIIS error is below 1.0e-08
 ---------------------------------------
  Cycle       Energy         DIIS error
 ---------------------------------------
    1   -7498.7281430183      1.07e-03  
    2   -7498.7322411189      4.00e-04  
    3   -7498.7319471517      5.18e-04  
    4   -7498.7326168930      1.28e-04  
    5   -7498.7326691828      5.21e-05  
    6   -7498.7326771861      1.04e-05  
    7   -7498.7326774382      4.14e-06  
    8   -7498.7326774825      9.57e-07  
    9   -7498.7326774846      2.64e-07  
   10   -7498.7326774849      1.04e-07  
   11   -7498.7326774848      2.28e-08  
   12   -7498.7326774849      5.06e-09  Convergence criterion met
 ---------------------------------------
 SCF time:   CPU 19.58s  wall 7.00s 
 SCF   energy in the final basis set =    -7498.7326774849
 Total energy in the final basis set =    -7498.7326774849

 --------------------------------------------------------------
             Orbital Energies (a.u.) and Symmetries
 --------------------------------------------------------------

 Alpha MOs, Restricted
 -- Occupied --                  
******* -176.33 -165.74 -165.74 -165.74  -77.13  -35.83  -31.32
  1 A'    2 A'    3 A'    4 A'    1 A"    5 A'    6 A'    7 A'                 
-31.317 -31.317 -24.748 -24.699 -22.974 -22.972 -22.972 -22.968
  8 A'    2 A"    9 A'   10 A'   11 A'   12 A'    3 A"   13 A'                 
-22.968 -10.328  -6.621  -6.380  -4.792  -4.785  -4.779  -4.778
  4 A"   14 A'   15 A'   16 A'   17 A'   18 A'    5 A"   19 A'                 
 -4.777  -4.777  -2.058  -2.053  -2.053  -2.040  -2.040  -1.294
 20 A'    6 A"   21 A'   22 A'    7 A"   23 A'    8 A"   24 A'                 
 -1.222  -0.785  -0.680  -0.629  -0.546  -0.523  -0.523  -0.468
 25 A'   26 A'   27 A'   28 A'   29 A'    9 A"   30 A'   10 A"                 
 -0.463  -0.402  -0.338  -0.330  -0.304  -0.262
 31 A'   32 A'   33 A'   11 A"   34 A'   12 A"                                 
 -- Virtual --                   
 -0.085  -0.074  -0.048   0.001   0.031   0.043   0.048   0.064
 13 A"   35 A'   36 A'   37 A'   38 A'   14 A"   39 A'   40 A'                 
  0.077   0.088   0.120   0.131   0.159   0.187   0.192   0.220
 41 A'   15 A"   42 A'   43 A'   44 A'   45 A'   16 A"   46 A'                 
  0.225   0.238   0.257   0.271   0.279   0.294   0.305   0.312
 17 A"   47 A'   48 A'   49 A'   18 A"   19 A"   50 A'   51 A'                 
  0.331   0.345   0.381   0.399   0.412   0.424   0.441   0.490
 52 A'   53 A'   20 A"   21 A"   54 A'   55 A'   56 A'   57 A'                 
  0.522   0.564   0.592   0.651   0.656   0.720   0.727   0.818
 22 A"   58 A'   59 A'   60 A'   23 A"   24 A"   61 A'   62 A'                 
  0.871   0.959   0.973   1.203   1.277   1.292   1.315   1.316
 63 A'   64 A'   65 A'   25 A"   66 A'   26 A"   27 A"   67 A'                 
  1.352   1.358   1.388   1.397   1.403   1.453   1.546   1.601
 68 A'   69 A'   70 A'   28 A"   71 A'   29 A"   30 A"   72 A'                 
  1.664   1.677   1.772   1.857   1.891   1.961   2.616   2.773
 73 A'   74 A'   75 A'   76 A'   77 A'   78 A'   31 A"   79 A'                 
  3.093   3.727   3.733   3.756   3.768   3.784   3.813   3.932
 80 A'   32 A"   81 A'   33 A"   82 A'   34 A"   83 A'   35 A"                 
  3.955   3.966   3.966   3.991   4.084   4.088   4.217   4.355
 84 A'   36 A"   85 A'   37 A"   86 A'   87 A'   88 A'   89 A'                 
  4.654   5.969   5.991   6.032   6.243   6.259   6.292   6.298
 90 A'   38 A"   91 A'   92 A'   39 A"   40 A"   93 A'   94 A'                 
  6.320   6.539   6.979  13.766  13.895  13.966  23.428  27.802
 95 A'   96 A'   97 A'   41 A"   98 A'   99 A'  100 A'  101 A'                 
 28.314  28.330  28.357  28.510  28.518  28.533  28.573  28.662
 42 A"  102 A'  103 A'   43 A"  104 A'   44 A"  105 A'  106 A'                 
 66.699  66.746 127.859 127.872 127.906 151.603 163.0731901.765
107 A'  108 A'   45 A"  109 A'  110 A'  111 A'  112 A'  113 A'                 

 Beta MOs, Restricted
 -- Occupied --                  
******* -176.33 -165.74 -165.74 -165.74  -77.13  -35.83  -31.32
  1 A'    2 A'    3 A'    4 A'    1 A"    5 A'    6 A'    7 A'                 
-31.317 -31.317 -24.748 -24.699 -22.974 -22.972 -22.972 -22.968
  8 A'    2 A"    9 A'   10 A'   11 A'   12 A'    3 A"   13 A'                 
-22.968 -10.328  -6.621  -6.380  -4.792  -4.785  -4.779  -4.778
  4 A"   14 A'   15 A'   16 A'   17 A'   18 A'    5 A"   19 A'                 
 -4.777  -4.777  -2.058  -2.053  -2.053  -2.040  -2.040  -1.294
 20 A'    6 A"   21 A'   22 A'    7 A"   23 A'    8 A"   24 A'                 
 -1.222  -0.785  -0.680  -0.629  -0.546  -0.523  -0.523  -0.468
 25 A'   26 A'   27 A'   28 A'   29 A'    9 A"   30 A'   10 A"                 
 -0.463  -0.402  -0.338  -0.330  -0.304  -0.262
 31 A'   32 A'   33 A'   11 A"   34 A'   12 A"                                 
 -- Virtual --                   
 -0.085  -0.074  -0.048   0.001   0.031   0.043   0.048   0.064
 13 A"   35 A'   36 A'   37 A'   38 A'   14 A"   39 A'   40 A'                 
  0.077   0.088   0.120   0.131   0.159   0.187   0.192   0.220
 41 A'   15 A"   42 A'   43 A'   44 A'   45 A'   16 A"   46 A'                 
  0.225   0.238   0.257   0.271   0.279   0.294   0.305   0.312
 17 A"   47 A'   48 A'   49 A'   18 A"   19 A"   50 A'   51 A'                 
  0.331   0.345   0.381   0.399   0.412   0.424   0.441   0.490
 52 A'   53 A'   20 A"   21 A"   54 A'   55 A'   56 A'   57 A'                 
  0.522   0.564   0.592   0.651   0.656   0.720   0.727   0.818
 22 A"   58 A'   59 A'   60 A'   23 A"   24 A"   61 A'   62 A'                 
  0.871   0.959   0.973   1.203   1.277   1.292   1.315   1.316
 63 A'   64 A'   65 A'   25 A"   66 A'   26 A"   27 A"   67 A'                 
  1.352   1.358   1.388   1.397   1.403   1.453   1.546   1.601
 68 A'   69 A'   70 A'   28 A"   71 A'   29 A"   30 A"   72 A'                 
  1.664   1.677   1.772   1.857   1.891   1.961   2.616   2.773
 73 A'   74 A'   75 A'   76 A'   77 A'   78 A'   31 A"   79 A'                 
  3.093   3.727   3.733   3.756   3.768   3.784   3.813   3.932
 80 A'   32 A"   81 A'   33 A"   82 A'   34 A"   83 A'   35 A"                 
  3.955   3.966   3.966   3.991   4.084   4.088   4.217   4.355
 84 A'   36 A"   85 A'   37 A"   86 A'   87 A'   88 A'   89 A'                 
  4.654   5.969   5.991   6.032   6.243   6.259   6.292   6.298
 90 A'   38 A"   91 A'   92 A'   39 A"   40 A"   93 A'   94 A'                 
  6.320   6.539   6.979  13.766  13.895  13.966  23.428  27.802
 95 A'   96 A'   97 A'   41 A"   98 A'   99 A'  100 A'  101 A'                 
 28.314  28.330  28.357  28.510  28.518  28.533  28.573  28.662
 42 A"  102 A'  103 A'   43 A"  104 A'   44 A"  105 A'  106 A'                 
 66.699  66.746 127.859 127.872 127.906 151.603 163.0731901.765
107 A'  108 A'   45 A"  109 A'  110 A'  111 A'  112 A'  113 A'                 
 --------------------------------------------------------------

          Ground-State Mulliken Net Atomic Charges

     Atom                 Charge (a.u.)
  ----------------------------------------
      1 C                    -0.285976
      2 P                     0.327604
      3 F                    -0.203161
      4 I                     0.132049
      5 F                     0.029484
  ----------------------------------------
  Sum of atomic charges =     0.000000

 -----------------------------------------------------------------
                    Cartesian Multipole Moments
 -----------------------------------------------------------------
    Charge (ESU x 10^10)
                 0.0000
    Dipole Moment (Debye)
         X      -1.6790      Y       0.8318      Z      -0.0000
       Tot       1.8737
    Quadrupole Moments (Debye-Ang)
        XX     -60.3362     XY       1.6770     YY     -57.6358
        XZ      -0.0000     YZ      -0.0000     ZZ     -56.7840
    Octopole Moments (Debye-Ang^2)
       XXX    -103.8318    XXY       5.6292    XYY     -21.4593
       YYY       3.2538    XXZ      -0.0000    XYZ      -0.0000
       YYZ      -0.0000    XZZ     -19.7502    YZZ       0.2211
       ZZZ      -0.0000
    Hexadecapole Moments (Debye-Ang^3)
      XXXX   -1086.0211   XXXY     -43.3865   XXYY    -199.7928
      XYYY     -48.3833   YYYY    -236.9859   XXXZ      -0.0000
      XXYZ      -0.0000   XYYZ      -0.0000   YYYZ      -0.0000
      XXZZ    -174.8340   XYZZ     -17.4442   YYZZ     -50.4971
      XZZZ      -0.0000   YZZZ      -0.0000   ZZZZ     -73.2734
 -----------------------------------------------------------------
 Calculating analytic gradient of the SCF energy
 Gradient of SCF Energy
            1           2           3           4           5
    1   0.0080702  -0.0033025  -0.0070716   0.0080958  -0.0057919
    2   0.0014604  -0.0130807   0.0032606  -0.0014345   0.0097942
    3   0.0000000  -0.0000000   0.0000000   0.0000000   0.0000000
 Max gradient component =       1.308E-02
 RMS gradient           =       5.814E-03
 Gradient time:  CPU 5.96 s  wall 2.19 s
 Geometry Optimization Parameters
   NAtoms,    NIC,     NZ,  NCons,   NDum,   NFix, NCnnct, MaxDiis
        5      20       5       0       0       0       0       0

 Cartesian Hessian Update
 Hessian Updated using BFGS Update


** GEOMETRY OPTIMIZATION IN DELOCALIZED INTERNAL COORDINATES **
   Searching for a Minimum

   Optimization Cycle:   5

                       Coordinates (Angstroms)
     ATOM                X               Y               Z
      1  C         0.9600289906   -0.4243897929    0.0000000000
      2  P         1.9365658845    0.9221365778    0.0000000000
      3  F         3.4214848676    0.2551358445    0.0000000000
      4  I        -1.1158820875   -0.1051826982    0.0000000000
      5  F         1.3093569860   -1.6917721627    0.0000000000
   Point Group: cs    Number of degrees of freedom:     7


   Energy is  -7498.732677485

 Hessian Updated using BFGS Update

  7 Hessian modes will be used to form the next step
  Hessian Eigenvalues:
     0.089329    0.235608    0.252969    0.257844    0.295684    0.553193
     0.759117

 Minimum Search - Taking Simple RFO Step
 Searching for Lamda that Minimizes Along All modes
 Value Taken    Lamda =  -0.00109986
 Step Taken.  Stepsize is  0.065893

                             Maximum     Tolerance    Cnvgd?
         Gradient           0.016713      0.000300      NO
         Displacement       0.041194      0.001200      NO
         Energy change     -0.004919      0.000001      NO


 New Cartesian Coordinates Obtained by Inverse Iteration

 Displacement from previous Coordinates is:  0.074363
 ----------------------------------------------------------------
             Standard Nuclear Orientation (Angstroms)
    I     Atom           X                Y                Z
 ----------------------------------------------------------------
    1      C       0.9596451287    -0.4215606241     0.0000000000
    2      P       1.9458340129     0.9312681978     0.0000000000
    3      F       3.4312805181     0.2461620783     0.0000000000
    4      I      -1.1477259929    -0.1078630769     0.0000000000
    5      F       1.3225209745    -1.6920788066     0.0000000000
 ----------------------------------------------------------------
 Molecular Point Group                 Cs    NOp =  2
 Largest Abelian Subgroup              Cs    NOp =  2
 Nuclear Repulsion Energy =   495.2369128200 hartrees
 There are       46 alpha and       46 beta electrons
 Applying Cartesian multipole field
    Component          Value
    ---------          -----
     (2,0,0)        1.00000E-11
     (0,2,0)        2.00000E-11
     (0,0,2)       -3.00000E-11
 Nucleus-field energy     =     0.0000000120 hartrees
 Requested basis set is 6-311++G(d,p)
 There are 55 shells and 158 basis functions
 A cutoff of  1.0D-11 yielded   1253 shell pairs
 There are     10920 function pairs (     12188 Cartesian)
 Smallest overlap matrix eigenvalue = 1.03E-03
 Guess MOs from SCF MO coefficient file

 -----------------------------------------------------------------------
  General SCF calculation program by
  Eric Jon Sundstrom, Paul Horn, Yuezhi Mao, Dmitri Zuev, Alec White,
  David Stuck, Shaama M.S., Shane Yost, Joonho Lee, David Small,
  Daniel Levine, Susi Lehtola, Hugh Burton, Evgeny Epifanovsky
 -----------------------------------------------------------------------
 Exchange:     0.2000 Hartree-Fock + 0.0800 Slater + 0.7200 B88
 Correlation:  0.1900 VWN1RPA + 0.8100 LYP
 Using SG-1 standard quadrature grid
 using 4 threads for integral computing
 -------------------------------------------------------
 OpenMP Integral computing Module                
 Release: version 2.0, May 2017, Q-Chem Inc. Pleasanton 
 -------------------------------------------------------
 -------------------------------------------------------
 OpenMP BLAS3 based DFT computing Module                
 Release: version 1.0, May 2013, Q-Chem Inc. Pittsburgh 
 -------------------------------------------------------
 A restricted SCF calculation will be
 performed using DIIS
 SCF converges when DIIS error is below 1.0e-08
 ---------------------------------------
  Cycle       Energy         DIIS error
 ---------------------------------------
    1   -7498.7330353191      2.92e-04  
    2   -7498.7330912908      2.79e-04  
    3   -7498.7331917544      2.13e-04  
    4   -7498.7333444344      4.95e-05  
    5   -7498.7333506176      7.78e-06  
    6   -7498.7333507349      2.11e-06  
    7   -7498.7333507466      8.69e-07  
    8   -7498.7333507489      2.67e-07  
    9   -7498.7333507490      8.20e-08  
   10   -7498.7333507489      2.32e-08  
   11   -7498.7333507490      4.51e-09  Convergence criterion met
 ---------------------------------------
 SCF time:   CPU 17.76s  wall 7.00s 
 SCF   energy in the final basis set =    -7498.7333507490
 Total energy in the final basis set =    -7498.7333507490

 --------------------------------------------------------------
             Orbital Energies (a.u.) and Symmetries
 --------------------------------------------------------------

 Alpha MOs, Restricted
 -- Occupied --                  
******* -176.33 -165.74 -165.74 -165.74  -77.13  -35.83  -31.32
  1 A'    2 A'    3 A'    4 A'    1 A"    5 A'    6 A'    7 A'                 
-31.318 -31.317 -24.748 -24.699 -22.974 -22.973 -22.972 -22.968
  8 A'    2 A"    9 A'   10 A'   11 A'   12 A'    3 A"   13 A'                 
-22.968 -10.331  -6.624  -6.380  -4.792  -4.788  -4.782  -4.780
  4 A"   14 A'   15 A'   16 A'   17 A'   18 A'    5 A"   19 A'                 
 -4.777  -4.777  -2.058  -2.053  -2.053  -2.040  -2.040  -1.291
 20 A'    6 A"   21 A'   22 A'    7 A"   23 A'    8 A"   24 A'                 
 -1.220  -0.781  -0.679  -0.628  -0.544  -0.522  -0.521  -0.466
 25 A'   26 A'   27 A'   28 A'   29 A'   30 A'    9 A"   10 A"                 
 -0.462  -0.402  -0.339  -0.328  -0.304  -0.263
 31 A'   32 A'   33 A'   11 A"   34 A'   12 A"                                 
 -- Virtual --                   
 -0.087  -0.080  -0.052   0.001   0.030   0.043   0.048   0.064
 13 A"   35 A'   36 A'   37 A'   38 A'   14 A"   39 A'   40 A'                 
  0.077   0.088   0.120   0.129   0.158   0.185   0.192   0.217
 41 A'   15 A"   42 A'   43 A'   44 A'   45 A'   16 A"   46 A'                 
  0.225   0.236   0.256   0.270   0.279   0.294   0.304   0.310
 17 A"   47 A'   48 A'   49 A'   18 A"   19 A"   50 A'   51 A'                 
  0.329   0.344   0.380   0.397   0.413   0.422   0.439   0.486
 52 A'   53 A'   20 A"   21 A"   54 A'   55 A'   56 A'   57 A'                 
  0.522   0.561   0.589   0.641   0.655   0.717   0.722   0.821
 22 A"   58 A'   59 A'   60 A'   23 A"   24 A"   61 A'   62 A'                 
  0.867   0.949   0.969   1.199   1.279   1.291   1.313   1.314
 63 A'   64 A'   65 A'   25 A"   66 A'   26 A"   27 A"   67 A'                 
  1.351   1.360   1.383   1.396   1.404   1.450   1.545   1.598
 68 A'   69 A'   70 A'   28 A"   71 A'   29 A"   30 A"   72 A'                 
  1.662   1.675   1.772   1.849   1.884   1.960   2.615   2.768
 73 A'   74 A'   75 A'   76 A'   77 A'   78 A'   31 A"   79 A'                 
  3.075   3.727   3.734   3.757   3.769   3.783   3.812   3.931
 80 A'   32 A"   81 A'   33 A"   82 A'   34 A"   83 A'   35 A"                 
  3.953   3.960   3.961   3.988   4.079   4.080   4.216   4.345
 84 A'   36 A"   85 A'   37 A"   86 A'   87 A'   88 A'   89 A'                 
  4.649   5.968   5.990   6.028   6.243   6.259   6.291   6.300
 90 A'   38 A"   91 A'   92 A'   39 A"   40 A"   93 A'   94 A'                 
  6.320   6.526   6.968  13.764  13.890  13.955  23.416  27.794
 95 A'   96 A'   97 A'   41 A"   98 A'   99 A'  100 A'  101 A'                 
 28.313  28.329  28.353  28.510  28.517  28.531  28.570  28.659
 42 A"  102 A'  103 A'   43 A"  104 A'   44 A"  105 A'  106 A'                 
 66.698  66.745 127.858 127.871 127.904 151.597 163.0611901.758
107 A'  108 A'   45 A"  109 A'  110 A'  111 A'  112 A'  113 A'                 

 Beta MOs, Restricted
 -- Occupied --                  
******* -176.33 -165.74 -165.74 -165.74  -77.13  -35.83  -31.32
  1 A'    2 A'    3 A'    4 A'    1 A"    5 A'    6 A'    7 A'                 
-31.318 -31.317 -24.748 -24.699 -22.974 -22.973 -22.972 -22.968
  8 A'    2 A"    9 A'   10 A'   11 A'   12 A'    3 A"   13 A'                 
-22.968 -10.331  -6.624  -6.380  -4.792  -4.788  -4.782  -4.780
  4 A"   14 A'   15 A'   16 A'   17 A'   18 A'    5 A"   19 A'                 
 -4.777  -4.777  -2.058  -2.053  -2.053  -2.040  -2.040  -1.291
 20 A'    6 A"   21 A'   22 A'    7 A"   23 A'    8 A"   24 A'                 
 -1.220  -0.781  -0.679  -0.628  -0.544  -0.522  -0.521  -0.466
 25 A'   26 A'   27 A'   28 A'   29 A'   30 A'    9 A"   10 A"                 
 -0.462  -0.402  -0.339  -0.328  -0.304  -0.263
 31 A'   32 A'   33 A'   11 A"   34 A'   12 A"                                 
 -- Virtual --                   
 -0.087  -0.080  -0.052   0.001   0.030   0.043   0.048   0.064
 13 A"   35 A'   36 A'   37 A'   38 A'   14 A"   39 A'   40 A'                 
  0.077   0.088   0.120   0.129   0.158   0.185   0.192   0.217
 41 A'   15 A"   42 A'   43 A'   44 A'   45 A'   16 A"   46 A'                 
  0.225   0.236   0.256   0.270   0.279   0.294   0.304   0.310
 17 A"   47 A'   48 A'   49 A'   18 A"   19 A"   50 A'   51 A'                 
  0.329   0.344   0.380   0.397   0.413   0.422   0.439   0.486
 52 A'   53 A'   20 A"   21 A"   54 A'   55 A'   56 A'   57 A'                 
  0.522   0.561   0.589   0.641   0.655   0.717   0.722   0.821
 22 A"   58 A'   59 A'   60 A'   23 A"   24 A"   61 A'   62 A'                 
  0.867   0.949   0.969   1.199   1.279   1.291   1.313   1.314
 63 A'   64 A'   65 A'   25 A"   66 A'   26 A"   27 A"   67 A'                 
  1.351   1.360   1.383   1.396   1.404   1.450   1.545   1.598
 68 A'   69 A'   70 A'   28 A"   71 A'   29 A"   30 A"   72 A'                 
  1.662   1.675   1.772   1.849   1.884   1.960   2.615   2.768
 73 A'   74 A'   75 A'   76 A'   77 A'   78 A'   31 A"   79 A'                 
  3.075   3.727   3.734   3.757   3.769   3.783   3.812   3.931
 80 A'   32 A"   81 A'   33 A"   82 A'   34 A"   83 A'   35 A"                 
  3.953   3.960   3.961   3.988   4.079   4.080   4.216   4.345
 84 A'   36 A"   85 A'   37 A"   86 A'   87 A'   88 A'   89 A'                 
  4.649   5.968   5.990   6.028   6.243   6.259   6.291   6.300
 90 A'   38 A"   91 A'   92 A'   39 A"   40 A"   93 A'   94 A'                 
  6.320   6.526   6.968  13.764  13.890  13.955  23.416  27.794
 95 A'   96 A'   97 A'   41 A"   98 A'   99 A'  100 A'  101 A'                 
 28.313  28.329  28.353  28.510  28.517  28.531  28.570  28.659
 42 A"  102 A'  103 A'   43 A"  104 A'   44 A"  105 A'  106 A'                 
 66.698  66.745 127.858 127.871 127.904 151.597 163.0611901.758
107 A'  108 A'   45 A"  109 A'  110 A'  111 A'  112 A'  113 A'                 
 --------------------------------------------------------------

          Ground-State Mulliken Net Atomic Charges

     Atom                 Charge (a.u.)
  ----------------------------------------
      1 C                    -0.276616
      2 P                     0.332065
      3 F                    -0.208532
      4 I                     0.127181
      5 F                     0.025903
  ----------------------------------------
  Sum of atomic charges =     0.000000

 -----------------------------------------------------------------
                    Cartesian Multipole Moments
 -----------------------------------------------------------------
    Charge (ESU x 10^10)
                 0.0000
    Dipole Moment (Debye)
         X      -1.6951      Y       0.8989      Z      -0.0000
       Tot       1.9187
    Quadrupole Moments (Debye-Ang)
        XX     -60.3972     XY       1.8178     YY     -57.6150
        XZ      -0.0000     YZ       0.0000     ZZ     -56.8830
    Octopole Moments (Debye-Ang^2)
       XXX    -102.8165    XXY       5.9718    XYY     -20.6395
       YYY       3.4614    XXZ      -0.0000    XYZ       0.0000
       YYZ      -0.0000    XZZ     -19.1420    YZZ       0.2425
       ZZZ      -0.0000
    Hexadecapole Moments (Debye-Ang^3)
      XXXX   -1105.3534   XXXY     -43.2544   XXYY    -202.8276
      XYYY     -48.9302   YYYY    -237.9802   XXXZ      -0.0000
      XXYZ      -0.0000   XYYZ      -0.0000   YYYZ       0.0000
      XXZZ    -178.0525   XYZZ     -17.6901   YYZZ     -50.7636
      XZZZ      -0.0000   YZZZ       0.0000   ZZZZ     -73.5521
 -----------------------------------------------------------------
 Calculating analytic gradient of the SCF energy
 Gradient of SCF Energy
            1           2           3           4           5
    1   0.0071278  -0.0020523  -0.0029003   0.0000902  -0.0022653
    2   0.0014724  -0.0052430   0.0012384  -0.0003331   0.0028653
    3   0.0000000  -0.0000000   0.0000000  -0.0000000  -0.0000000
 Max gradient component =       7.128E-03
 RMS gradient           =       2.684E-03
 Gradient time:  CPU 5.83 s  wall 2.38 s
 Geometry Optimization Parameters
   NAtoms,    NIC,     NZ,  NCons,   NDum,   NFix, NCnnct, MaxDiis
        5      20       5       0       0       0       0       0

 Cartesian Hessian Update
 Hessian Updated using BFGS Update


** GEOMETRY OPTIMIZATION IN DELOCALIZED INTERNAL COORDINATES **
   Searching for a Minimum

   Optimization Cycle:   6

                       Coordinates (Angstroms)
     ATOM                X               Y               Z
      1  C         0.9596451287   -0.4215606241    0.0000000000
      2  P         1.9458340129    0.9312681978    0.0000000000
      3  F         3.4312805181    0.2461620783    0.0000000000
      4  I        -1.1477259929   -0.1078630769    0.0000000000
      5  F         1.3225209745   -1.6920788066    0.0000000000
   Point Group: cs    Number of degrees of freedom:     7


   Energy is  -7498.733350749

 Hessian Updated using BFGS Update

  7 Hessian modes will be used to form the next step
  Hessian Eigenvalues:
     0.107145    0.229838    0.236832    0.254864    0.301263    0.399179
     0.731824

 Minimum Search - Taking Simple RFO Step
 Searching for Lamda that Minimizes Along All modes
 Value Taken    Lamda =  -0.00020821
 Step Taken.  Stepsize is  0.026740

                             Maximum     Tolerance    Cnvgd?
         Gradient           0.004848      0.000300      NO
         Displacement       0.015558      0.001200      NO
         Energy change     -0.000673      0.000001      NO


 New Cartesian Coordinates Obtained by Inverse Iteration

 Displacement from previous Coordinates is:  0.025782
 ----------------------------------------------------------------
             Standard Nuclear Orientation (Angstroms)
    I     Atom           X                Y                Z
 ----------------------------------------------------------------
    1      C       0.9519507810    -0.4195330547     0.0000000000
    2      P       1.9488647643     0.9348153717     0.0000000000
    3      F       3.4371785378     0.2434108185     0.0000000000
    4      I      -1.1535108115    -0.1097935327     0.0000000000
    5      F       1.3270713696    -1.6929718344     0.0000000000
 ----------------------------------------------------------------
 Molecular Point Group                 Cs    NOp =  2
 Largest Abelian Subgroup              Cs    NOp =  2
 Nuclear Repulsion Energy =   494.0962627707 hartrees
 There are       46 alpha and       46 beta electrons
 Applying Cartesian multipole field
    Component          Value
    ---------          -----
     (2,0,0)        1.00000E-11
     (0,2,0)        2.00000E-11
     (0,0,2)       -3.00000E-11
 Nucleus-field energy     =     0.0000000120 hartrees
 Requested basis set is 6-311++G(d,p)
 There are 55 shells and 158 basis functions
 A cutoff of  1.0D-11 yielded   1253 shell pairs
 There are     10920 function pairs (     12188 Cartesian)
 Smallest overlap matrix eigenvalue = 1.04E-03
 Guess MOs from SCF MO coefficient file

 -----------------------------------------------------------------------
  General SCF calculation program by
  Eric Jon Sundstrom, Paul Horn, Yuezhi Mao, Dmitri Zuev, Alec White,
  David Stuck, Shaama M.S., Shane Yost, Joonho Lee, David Small,
  Daniel Levine, Susi Lehtola, Hugh Burton, Evgeny Epifanovsky
 -----------------------------------------------------------------------
 Exchange:     0.2000 Hartree-Fock + 0.0800 Slater + 0.7200 B88
 Correlation:  0.1900 VWN1RPA + 0.8100 LYP
 Using SG-1 standard quadrature grid
 using 4 threads for integral computing
 -------------------------------------------------------
 OpenMP Integral computing Module                
 Release: version 2.0, May 2017, Q-Chem Inc. Pleasanton 
 -------------------------------------------------------
 -------------------------------------------------------
 OpenMP BLAS3 based DFT computing Module                
 Release: version 1.0, May 2013, Q-Chem Inc. Pittsburgh 
 -------------------------------------------------------
 A restricted SCF calculation will be
 performed using DIIS
 SCF converges when DIIS error is below 1.0e-08
 ---------------------------------------
  Cycle       Energy         DIIS error
 ---------------------------------------
    1   -7498.7333737478      1.54e-04  
    2   -7498.7334529127      7.09e-05  
    3   -7498.7334268720      1.09e-04  
    4   -7498.7334678621      1.77e-05  
    5   -7498.7334686715      6.51e-06  
    6   -7498.7334687507      1.18e-06  
    7   -7498.7334687544      3.56e-07  
    8   -7498.7334687545      1.69e-07  
    9   -7498.7334687545      3.60e-08  
   10   -7498.7334687545      8.02e-09  Convergence criterion met
 ---------------------------------------
 SCF time:   CPU 16.28s  wall 7.00s 
 SCF   energy in the final basis set =    -7498.7334687545
 Total energy in the final basis set =    -7498.7334687545

 --------------------------------------------------------------
             Orbital Energies (a.u.) and Symmetries
 --------------------------------------------------------------

 Alpha MOs, Restricted
 -- Occupied --                  
******* -176.33 -165.74 -165.74 -165.74  -77.13  -35.83  -31.32
  1 A'    2 A'    3 A'    4 A'    1 A"    5 A'    6 A'    7 A'                 
-31.318 -31.318 -24.746 -24.698 -22.975 -22.974 -22.973 -22.969
  8 A'    2 A"    9 A'   10 A'   11 A'   12 A'    3 A"   13 A'                 
-22.969 -10.332  -6.624  -6.381  -4.793  -4.788  -4.782  -4.781
  4 A"   14 A'   15 A'   16 A'   17 A'   18 A'    5 A"   19 A'                 
 -4.778  -4.778  -2.059  -2.054  -2.054  -2.041  -2.041  -1.287
 20 A'    6 A"   21 A'   22 A'    7 A"   23 A'    8 A"   24 A'                 
 -1.218  -0.780  -0.679  -0.626  -0.543  -0.520  -0.519  -0.465
 25 A'   26 A'   27 A'   28 A'   29 A'   30 A'    9 A"   10 A"                 
 -0.460  -0.403  -0.339  -0.329  -0.305  -0.263
 31 A'   32 A'   33 A'   11 A"   34 A'   12 A"                                 
 -- Virtual --                   
 -0.088  -0.080  -0.053   0.001   0.030   0.043   0.048   0.064
 13 A"   35 A'   36 A'   37 A'   38 A'   14 A"   39 A'   40 A'                 
  0.077   0.088   0.120   0.127   0.156   0.185   0.192   0.217
 41 A'   15 A"   42 A'   43 A'   44 A'   45 A'   16 A"   46 A'                 
  0.225   0.235   0.256   0.269   0.279   0.294   0.304   0.309
 17 A"   47 A'   48 A'   49 A'   18 A"   19 A"   50 A'   51 A'                 
  0.329   0.344   0.380   0.396   0.413   0.421   0.439   0.484
 52 A'   53 A'   20 A"   21 A"   54 A'   55 A'   56 A'   57 A'                 
  0.521   0.558   0.588   0.641   0.655   0.717   0.721   0.820
 22 A"   58 A'   59 A'   60 A'   23 A"   24 A"   61 A'   62 A'                 
  0.866   0.942   0.967   1.198   1.281   1.292   1.312   1.314
 63 A'   64 A'   65 A'   25 A"   66 A'   26 A"   27 A"   67 A'                 
  1.350   1.362   1.384   1.397   1.404   1.448   1.545   1.599
 68 A'   69 A'   70 A'   28 A"   71 A'   29 A"   30 A"   72 A'                 
  1.663   1.675   1.770   1.842   1.883   1.959   2.614   2.767
 73 A'   74 A'   75 A'   76 A'   77 A'   78 A'   31 A"   79 A'                 
  3.061   3.728   3.735   3.758   3.770   3.783   3.811   3.929
 80 A'   32 A"   81 A'   33 A"   82 A'   34 A"   83 A'   35 A"                 
  3.950   3.956   3.958   3.987   4.075   4.078   4.215   4.344
 84 A'   36 A"   85 A'   37 A"   86 A'   87 A'   88 A'   89 A'                 
  4.646   5.968   5.989   6.028   6.244   6.260   6.291   6.302
 90 A'   38 A"   91 A'   92 A'   39 A"   40 A"   93 A'   94 A'                 
  6.321   6.520   6.961  13.763  13.888  13.950  23.407  27.794
 95 A'   96 A'   97 A'   41 A"   98 A'   99 A'  100 A'  101 A'                 
 28.312  28.328  28.352  28.509  28.516  28.530  28.569  28.658
 42 A"  102 A'  103 A'   43 A"  104 A'   44 A"  105 A'  106 A'                 
 66.699  66.745 127.857 127.870 127.903 151.596 163.0531901.757
107 A'  108 A'   45 A"  109 A'  110 A'  111 A'  112 A'  113 A'                 

 Beta MOs, Restricted
 -- Occupied --                  
******* -176.33 -165.74 -165.74 -165.74  -77.13  -35.83  -31.32
  1 A'    2 A'    3 A'    4 A'    1 A"    5 A'    6 A'    7 A'                 
-31.318 -31.318 -24.746 -24.698 -22.975 -22.974 -22.973 -22.969
  8 A'    2 A"    9 A'   10 A'   11 A'   12 A'    3 A"   13 A'                 
-22.969 -10.332  -6.624  -6.381  -4.793  -4.788  -4.782  -4.781
  4 A"   14 A'   15 A'   16 A'   17 A'   18 A'    5 A"   19 A'                 
 -4.778  -4.778  -2.059  -2.054  -2.054  -2.041  -2.041  -1.287
 20 A'    6 A"   21 A'   22 A'    7 A"   23 A'    8 A"   24 A'                 
 -1.218  -0.780  -0.679  -0.626  -0.543  -0.520  -0.519  -0.465
 25 A'   26 A'   27 A'   28 A'   29 A'   30 A'    9 A"   10 A"                 
 -0.460  -0.403  -0.339  -0.329  -0.305  -0.263
 31 A'   32 A'   33 A'   11 A"   34 A'   12 A"                                 
 -- Virtual --                   
 -0.088  -0.080  -0.053   0.001   0.030   0.043   0.048   0.064
 13 A"   35 A'   36 A'   37 A'   38 A'   14 A"   39 A'   40 A'                 
  0.077   0.088   0.120   0.127   0.156   0.185   0.192   0.217
 41 A'   15 A"   42 A'   43 A'   44 A'   45 A'   16 A"   46 A'                 
  0.225   0.235   0.256   0.269   0.279   0.294   0.304   0.309
 17 A"   47 A'   48 A'   49 A'   18 A"   19 A"   50 A'   51 A'                 
  0.329   0.344   0.380   0.396   0.413   0.421   0.439   0.484
 52 A'   53 A'   20 A"   21 A"   54 A'   55 A'   56 A'   57 A'                 
  0.521   0.558   0.588   0.641   0.655   0.717   0.721   0.820
 22 A"   58 A'   59 A'   60 A'   23 A"   24 A"   61 A'   62 A'                 
  0.866   0.942   0.967   1.198   1.281   1.292   1.312   1.314
 63 A'   64 A'   65 A'   25 A"   66 A'   26 A"   27 A"   67 A'                 
  1.350   1.362   1.384   1.397   1.404   1.448   1.545   1.599
 68 A'   69 A'   70 A'   28 A"   71 A'   29 A"   30 A"   72 A'                 
  1.663   1.675   1.770   1.842   1.883   1.959   2.614   2.767
 73 A'   74 A'   75 A'   76 A'   77 A'   78 A'   31 A"   79 A'                 
  3.061   3.728   3.735   3.758   3.770   3.783   3.811   3.929
 80 A'   32 A"   81 A'   33 A"   82 A'   34 A"   83 A'   35 A"                 
  3.950   3.956   3.958   3.987   4.075   4.078   4.215   4.344
 84 A'   36 A"   85 A'   37 A"   86 A'   87 A'   88 A'   89 A'                 
  4.646   5.968   5.989   6.028   6.244   6.260   6.291   6.302
 90 A'   38 A"   91 A'   92 A'   39 A"   40 A"   93 A'   94 A'                 
  6.321   6.520   6.961  13.763  13.888  13.950  23.407  27.794
 95 A'   96 A'   97 A'   41 A"   98 A'   99 A'  100 A'  101 A'                 
 28.312  28.328  28.352  28.509  28.516  28.530  28.569  28.658
 42 A"  102 A'  103 A'   43 A"  104 A'   44 A"  105 A'  106 A'                 
 66.699  66.745 127.857 127.870 127.903 151.596 163.0531901.757
107 A'  108 A'   45 A"  109 A'  110 A'  111 A'  112 A'  113 A'                 
 --------------------------------------------------------------

          Ground-State Mulliken Net Atomic Charges

     Atom                 Charge (a.u.)
  ----------------------------------------
      1 C                    -0.274672
      2 P                     0.333045
      3 F                    -0.211683
      4 I                     0.131903
      5 F                     0.021407
  ----------------------------------------
  Sum of atomic charges =     0.000000

 -----------------------------------------------------------------
                    Cartesian Multipole Moments
 -----------------------------------------------------------------
    Charge (ESU x 10^10)
                 0.0000
    Dipole Moment (Debye)
         X      -1.7713      Y       0.9382      Z       0.0000
       Tot       2.0044
    Quadrupole Moments (Debye-Ang)
        XX     -60.5184     XY       1.8835     YY     -57.6499
        XZ       0.0000     YZ       0.0000     ZZ     -56.9034
    Octopole Moments (Debye-Ang^2)
       XXX    -103.2813    XXY       6.1075    XYY     -20.6403
       YYY       3.6525    XXZ       0.0000    XYZ       0.0000
       YYZ       0.0000    XZZ     -19.1350    YZZ       0.2653
       ZZZ       0.0000
    Hexadecapole Moments (Debye-Ang^3)
      XXXX   -1111.6176   XXXY     -43.4730   XXYY    -203.7902
      XYYY     -49.2269   YYYY    -238.7240   XXXZ       0.0000
      XXYZ       0.0000   XYYZ       0.0000   YYYZ       0.0000
      XXZZ    -178.9048   XYZZ     -17.8392   YYZZ     -50.9028
      XZZZ       0.0000   YZZZ       0.0000   ZZZZ     -73.5845
 -----------------------------------------------------------------
 Calculating analytic gradient of the SCF energy
 Gradient of SCF Energy
            1           2           3           4           5
    1   0.0018876  -0.0015772   0.0001543  -0.0004071  -0.0000576
    2   0.0018311  -0.0008516   0.0002755   0.0000163  -0.0012713
    3  -0.0000000   0.0000000  -0.0000000  -0.0000000  -0.0000000
 Max gradient component =       1.888E-03
 RMS gradient           =       8.950E-04
 Gradient time:  CPU 5.89 s  wall 2.41 s
 Geometry Optimization Parameters
   NAtoms,    NIC,     NZ,  NCons,   NDum,   NFix, NCnnct, MaxDiis
        5      20       5       0       0       0       0       0

 Cartesian Hessian Update
 Hessian Updated using BFGS Update


** GEOMETRY OPTIMIZATION IN DELOCALIZED INTERNAL COORDINATES **
   Searching for a Minimum

   Optimization Cycle:   7

                       Coordinates (Angstroms)
     ATOM                X               Y               Z
      1  C         0.9519507810   -0.4195330547    0.0000000000
      2  P         1.9488647643    0.9348153717    0.0000000000
      3  F         3.4371785378    0.2434108185    0.0000000000
      4  I        -1.1535108115   -0.1097935327    0.0000000000
      5  F         1.3270713696   -1.6929718344    0.0000000000
   Point Group: cs    Number of degrees of freedom:     7


   Energy is  -7498.733468755

 Hessian Updated using BFGS Update

  7 Hessian modes will be used to form the next step
  Hessian Eigenvalues:
     0.106254    0.169569    0.243468    0.254856    0.305754    0.458548
     0.718819

 Minimum Search - Taking Simple RFO Step
 Searching for Lamda that Minimizes Along All modes
 Value Taken    Lamda =  -0.00002864
 Step Taken.  Stepsize is  0.012439

                             Maximum     Tolerance    Cnvgd?
         Gradient           0.001603      0.000300      NO
         Displacement       0.007478      0.001200      NO
         Energy change     -0.000118      0.000001      NO


 New Cartesian Coordinates Obtained by Inverse Iteration

 Displacement from previous Coordinates is:  0.021370
 ----------------------------------------------------------------
             Standard Nuclear Orientation (Angstroms)
    I     Atom           X                Y                Z
 ----------------------------------------------------------------
    1      C       0.9490965184    -0.4172175769     0.0000000000
    2      P       1.9513199481     0.9370857207     0.0000000000
    3      F       3.4373016875     0.2374685594     0.0000000000
    4      I      -1.1560335468    -0.1142510319     0.0000000000
    5      F       1.3298700341    -1.6871579029     0.0000000000
 ----------------------------------------------------------------
 Molecular Point Group                 Cs    NOp =  2
 Largest Abelian Subgroup              Cs    NOp =  2
 Nuclear Repulsion Energy =   493.8982577261 hartrees
 There are       46 alpha and       46 beta electrons
 Applying Cartesian multipole field
    Component          Value
    ---------          -----
     (2,0,0)        1.00000E-11
     (0,2,0)        2.00000E-11
     (0,0,2)       -3.00000E-11
 Nucleus-field energy     =     0.0000000121 hartrees
 Requested basis set is 6-311++G(d,p)
 There are 55 shells and 158 basis functions
 A cutoff of  1.0D-11 yielded   1253 shell pairs
 There are     10920 function pairs (     12188 Cartesian)
 Smallest overlap matrix eigenvalue = 1.04E-03
 Guess MOs from SCF MO coefficient file

 -----------------------------------------------------------------------
  General SCF calculation program by
  Eric Jon Sundstrom, Paul Horn, Yuezhi Mao, Dmitri Zuev, Alec White,
  David Stuck, Shaama M.S., Shane Yost, Joonho Lee, David Small,
  Daniel Levine, Susi Lehtola, Hugh Burton, Evgeny Epifanovsky
 -----------------------------------------------------------------------
 Exchange:     0.2000 Hartree-Fock + 0.0800 Slater + 0.7200 B88
 Correlation:  0.1900 VWN1RPA + 0.8100 LYP
 Using SG-1 standard quadrature grid
 using 4 threads for integral computing
 -------------------------------------------------------
 OpenMP Integral computing Module                
 Release: version 2.0, May 2017, Q-Chem Inc. Pleasanton 
 -------------------------------------------------------
 -------------------------------------------------------
 OpenMP BLAS3 based DFT computing Module                
 Release: version 1.0, May 2013, Q-Chem Inc. Pittsburgh 
 -------------------------------------------------------
 A restricted SCF calculation will be
 performed using DIIS
 SCF converges when DIIS error is below 1.0e-08
 ---------------------------------------
  Cycle       Energy         DIIS error
 ---------------------------------------
    1   -7498.7334497464      8.12e-05  
    2   -7498.7334813443      2.92e-05  
    3   -7498.7334721269      5.91e-05  
    4   -7498.7334844031      5.72e-06  
    5   -7498.7334844916      1.78e-06  
    6   -7498.7334844970      7.68e-07  
    7   -7498.7334844981      1.22e-07  
    8   -7498.7334844982      5.39e-08  
    9   -7498.7334844982      1.63e-08  
   10   -7498.7334844982      3.83e-09  Convergence criterion met
 ---------------------------------------
 SCF time:   CPU 16.24s  wall 6.00s 
 SCF   energy in the final basis set =    -7498.7334844982
 Total energy in the final basis set =    -7498.7334844982

 --------------------------------------------------------------
             Orbital Energies (a.u.) and Symmetries
 --------------------------------------------------------------

 Alpha MOs, Restricted
 -- Occupied --                  
******* -176.33 -165.74 -165.74 -165.74  -77.13  -35.83  -31.32
  1 A'    2 A'    3 A'    4 A'    1 A"    5 A'    6 A'    7 A'                 
-31.319 -31.318 -24.747 -24.698 -22.975 -22.974 -22.974 -22.969
  8 A'    2 A"    9 A'   10 A'   11 A'   12 A'    3 A"   13 A'                 
-22.969 -10.332  -6.624  -6.381  -4.793  -4.788  -4.782  -4.781
  4 A"   14 A'   15 A'   16 A'   17 A'   18 A'    5 A"   19 A'                 
 -4.778  -4.778  -2.059  -2.054  -2.054  -2.041  -2.041  -1.288
 20 A'    6 A"   21 A'   22 A'    7 A"   23 A'    8 A"   24 A'                 
 -1.217  -0.780  -0.679  -0.626  -0.542  -0.521  -0.519  -0.464
 25 A'   26 A'   27 A'   28 A'   29 A'   30 A'    9 A"   10 A"                 
 -0.460  -0.403  -0.339  -0.328  -0.305  -0.263
 31 A'   32 A'   33 A'   11 A"   34 A'   12 A"                                 
 -- Virtual --                   
 -0.089  -0.080  -0.053   0.001   0.030   0.043   0.048   0.064
 13 A"   35 A'   36 A'   37 A'   38 A'   14 A"   39 A'   40 A'                 
  0.076   0.088   0.120   0.127   0.156   0.186   0.192   0.217
 41 A'   15 A"   42 A'   43 A'   44 A'   45 A'   16 A"   46 A'                 
  0.225   0.235   0.256   0.269   0.279   0.294   0.303   0.309
 17 A"   47 A'   48 A'   49 A'   18 A"   19 A"   50 A'   51 A'                 
  0.328   0.344   0.380   0.396   0.414   0.422   0.438   0.484
 52 A'   53 A'   20 A"   21 A"   54 A'   55 A'   56 A'   57 A'                 
  0.520   0.557   0.587   0.641   0.655   0.718   0.722   0.820
 22 A"   58 A'   59 A'   60 A'   23 A"   24 A"   61 A'   62 A'                 
  0.866   0.940   0.967   1.198   1.280   1.292   1.312   1.314
 63 A'   64 A'   65 A'   25 A"   66 A'   26 A"   27 A"   67 A'                 
  1.351   1.362   1.384   1.397   1.404   1.446   1.545   1.599
 68 A'   69 A'   70 A'   28 A"   71 A'   29 A"   30 A"   72 A'                 
  1.664   1.675   1.771   1.838   1.882   1.960   2.614   2.768
 73 A'   74 A'   75 A'   76 A'   77 A'   78 A'   31 A"   79 A'                 
  3.060   3.728   3.735   3.759   3.770   3.783   3.811   3.929
 80 A'   32 A"   81 A'   33 A"   82 A'   34 A"   83 A'   35 A"                 
  3.951   3.957   3.958   3.987   4.074   4.078   4.215   4.345
 84 A'   36 A"   85 A'   37 A"   86 A'   87 A'   88 A'   89 A'                 
  4.647   5.968   5.989   6.028   6.244   6.261   6.290   6.303
 90 A'   38 A"   91 A'   92 A'   39 A"   40 A"   93 A'   94 A'                 
  6.322   6.521   6.959  13.763  13.888  13.948  23.408  27.794
 95 A'   96 A'   97 A'   41 A"   98 A'   99 A'  100 A'  101 A'                 
 28.312  28.328  28.352  28.509  28.516  28.530  28.569  28.658
 42 A"  102 A'  103 A'   43 A"  104 A'   44 A"  105 A'  106 A'                 
 66.699  66.745 127.857 127.870 127.903 151.597 163.0511901.758
107 A'  108 A'   45 A"  109 A'  110 A'  111 A'  112 A'  113 A'                 

 Beta MOs, Restricted
 -- Occupied --                  
******* -176.33 -165.74 -165.74 -165.74  -77.13  -35.83  -31.32
  1 A'    2 A'    3 A'    4 A'    1 A"    5 A'    6 A'    7 A'                 
-31.319 -31.318 -24.747 -24.698 -22.975 -22.974 -22.974 -22.969
  8 A'    2 A"    9 A'   10 A'   11 A'   12 A'    3 A"   13 A'                 
-22.969 -10.332  -6.624  -6.381  -4.793  -4.788  -4.782  -4.781
  4 A"   14 A'   15 A'   16 A'   17 A'   18 A'    5 A"   19 A'                 
 -4.778  -4.778  -2.059  -2.054  -2.054  -2.041  -2.041  -1.288
 20 A'    6 A"   21 A'   22 A'    7 A"   23 A'    8 A"   24 A'                 
 -1.217  -0.780  -0.679  -0.626  -0.542  -0.521  -0.519  -0.464
 25 A'   26 A'   27 A'   28 A'   29 A'   30 A'    9 A"   10 A"                 
 -0.460  -0.403  -0.339  -0.328  -0.305  -0.263
 31 A'   32 A'   33 A'   11 A"   34 A'   12 A"                                 
 -- Virtual --                   
 -0.089  -0.080  -0.053   0.001   0.030   0.043   0.048   0.064
 13 A"   35 A'   36 A'   37 A'   38 A'   14 A"   39 A'   40 A'                 
  0.076   0.088   0.120   0.127   0.156   0.186   0.192   0.217
 41 A'   15 A"   42 A'   43 A'   44 A'   45 A'   16 A"   46 A'                 
  0.225   0.235   0.256   0.269   0.279   0.294   0.303   0.309
 17 A"   47 A'   48 A'   49 A'   18 A"   19 A"   50 A'   51 A'                 
  0.328   0.344   0.380   0.396   0.414   0.422   0.438   0.484
 52 A'   53 A'   20 A"   21 A"   54 A'   55 A'   56 A'   57 A'                 
  0.520   0.557   0.587   0.641   0.655   0.718   0.722   0.820
 22 A"   58 A'   59 A'   60 A'   23 A"   24 A"   61 A'   62 A'                 
  0.866   0.940   0.967   1.198   1.280   1.292   1.312   1.314
 63 A'   64 A'   65 A'   25 A"   66 A'   26 A"   27 A"   67 A'                 
  1.351   1.362   1.384   1.397   1.404   1.446   1.545   1.599
 68 A'   69 A'   70 A'   28 A"   71 A'   29 A"   30 A"   72 A'                 
  1.664   1.675   1.771   1.838   1.882   1.960   2.614   2.768
 73 A'   74 A'   75 A'   76 A'   77 A'   78 A'   31 A"   79 A'                 
  3.060   3.728   3.735   3.759   3.770   3.783   3.811   3.929
 80 A'   32 A"   81 A'   33 A"   82 A'   34 A"   83 A'   35 A"                 
  3.951   3.957   3.958   3.987   4.074   4.078   4.215   4.345
 84 A'   36 A"   85 A'   37 A"   86 A'   87 A'   88 A'   89 A'                 
  4.647   5.968   5.989   6.028   6.244   6.261   6.290   6.303
 90 A'   38 A"   91 A'   92 A'   39 A"   40 A"   93 A'   94 A'                 
  6.322   6.521   6.959  13.763  13.888  13.948  23.408  27.794
 95 A'   96 A'   97 A'   41 A"   98 A'   99 A'  100 A'  101 A'                 
 28.312  28.328  28.352  28.509  28.516  28.530  28.569  28.658
 42 A"  102 A'  103 A'   43 A"  104 A'   44 A"  105 A'  106 A'                 
 66.699  66.745 127.857 127.870 127.903 151.597 163.0511901.758
107 A'  108 A'   45 A"  109 A'  110 A'  111 A'  112 A'  113 A'                 
 --------------------------------------------------------------

          Ground-State Mulliken Net Atomic Charges

     Atom                 Charge (a.u.)
  ----------------------------------------
      1 C                    -0.275623
      2 P                     0.332352
      3 F                    -0.212768
      4 I                     0.132697
      5 F                     0.023342
  ----------------------------------------
  Sum of atomic charges =     0.000000

 -----------------------------------------------------------------
                    Cartesian Multipole Moments
 -----------------------------------------------------------------
    Charge (ESU x 10^10)
                 0.0000
    Dipole Moment (Debye)
         X      -1.7897      Y       0.9333      Z       0.0000
       Tot       2.0184
    Quadrupole Moments (Debye-Ang)
        XX     -60.5553     XY       1.8996     YY     -57.6319
        XZ       0.0000     YZ       0.0000     ZZ     -56.9148
    Octopole Moments (Debye-Ang^2)
       XXX    -103.3324    XXY       6.2224    XYY     -20.5909
       YYY       3.8472    XXZ       0.0000    XYZ       0.0000
       YYZ       0.0000    XZZ     -19.1363    YZZ       0.3283
       ZZZ       0.0000
    Hexadecapole Moments (Debye-Ang^3)
      XXXX   -1113.6477   XXXY     -43.6071   XXYY    -204.0677
      XYYY     -49.8718   YYYY    -238.4262   XXXZ       0.0000
      XXYZ       0.0000   XYYZ       0.0000   YYYZ       0.0000
      XXZZ    -179.2768   XYZZ     -18.0547   YYZZ     -50.8854
      XZZZ       0.0000   YZZZ       0.0000   ZZZZ     -73.6311
 -----------------------------------------------------------------
 Calculating analytic gradient of the SCF energy
 Gradient of SCF Energy
            1           2           3           4           5
    1   0.0006216  -0.0009310   0.0007821  -0.0004198  -0.0000528
    2  -0.0007197   0.0005538  -0.0000559  -0.0000329   0.0002547
    3  -0.0000000   0.0000000  -0.0000000  -0.0000000  -0.0000000
 Max gradient component =       9.310E-04
 RMS gradient           =       4.425E-04
 Gradient time:  CPU 5.82 s  wall 2.14 s
 Geometry Optimization Parameters
   NAtoms,    NIC,     NZ,  NCons,   NDum,   NFix, NCnnct, MaxDiis
        5      20       5       0       0       0       0       0

 Cartesian Hessian Update
 Hessian Updated using BFGS Update


** GEOMETRY OPTIMIZATION IN DELOCALIZED INTERNAL COORDINATES **
   Searching for a Minimum

   Optimization Cycle:   8

                       Coordinates (Angstroms)
     ATOM                X               Y               Z
      1  C         0.9490965184   -0.4172175769    0.0000000000
      2  P         1.9513199481    0.9370857207    0.0000000000
      3  F         3.4373016875    0.2374685594    0.0000000000
      4  I        -1.1560335468   -0.1142510319    0.0000000000
      5  F         1.3298700341   -1.6871579029    0.0000000000
   Point Group: cs    Number of degrees of freedom:     7


   Energy is  -7498.733484498

 Hessian Updated using BFGS Update

  7 Hessian modes will be used to form the next step
  Hessian Eigenvalues:
     0.081343    0.162968    0.241841    0.255524    0.386527    0.458376
     0.698444

 Minimum Search - Taking Simple RFO Step
 Searching for Lamda that Minimizes Along All modes
 Value Taken    Lamda =  -0.00000762
 Step Taken.  Stepsize is  0.008344

                             Maximum     Tolerance    Cnvgd?
         Gradient           0.000752      0.000300      NO
         Displacement       0.006753      0.001200      NO
         Energy change     -0.000016      0.000001      NO


 New Cartesian Coordinates Obtained by Inverse Iteration

 Displacement from previous Coordinates is:  0.012175
 ----------------------------------------------------------------
             Standard Nuclear Orientation (Angstroms)
    I     Atom           X                Y                Z
 ----------------------------------------------------------------
    1      C       0.9475652972    -0.4148133559     0.0000000000
    2      P       1.9521964989     0.9380933400     0.0000000000
    3      F       3.4353226764     0.2339049579     0.0000000000
    4      I      -1.1552061636    -0.1165228835     0.0000000000
    5      F       1.3316763323    -1.6847342900     0.0000000000
 ----------------------------------------------------------------
 Molecular Point Group                 Cs    NOp =  2
 Largest Abelian Subgroup              Cs    NOp =  2
 Nuclear Repulsion Energy =   494.1065872932 hartrees
 There are       46 alpha and       46 beta electrons
 Applying Cartesian multipole field
    Component          Value
    ---------          -----
     (2,0,0)        1.00000E-11
     (0,2,0)        2.00000E-11
     (0,0,2)       -3.00000E-11
 Nucleus-field energy     =     0.0000000121 hartrees
 Requested basis set is 6-311++G(d,p)
 There are 55 shells and 158 basis functions
 A cutoff of  1.0D-11 yielded   1253 shell pairs
 There are     10920 function pairs (     12188 Cartesian)
 Smallest overlap matrix eigenvalue = 1.04E-03
 Guess MOs from SCF MO coefficient file

 -----------------------------------------------------------------------
  General SCF calculation program by
  Eric Jon Sundstrom, Paul Horn, Yuezhi Mao, Dmitri Zuev, Alec White,
  David Stuck, Shaama M.S., Shane Yost, Joonho Lee, David Small,
  Daniel Levine, Susi Lehtola, Hugh Burton, Evgeny Epifanovsky
 -----------------------------------------------------------------------
 Exchange:     0.2000 Hartree-Fock + 0.0800 Slater + 0.7200 B88
 Correlation:  0.1900 VWN1RPA + 0.8100 LYP
 Using SG-1 standard quadrature grid
 using 4 threads for integral computing
 -------------------------------------------------------
 OpenMP Integral computing Module                
 Release: version 2.0, May 2017, Q-Chem Inc. Pleasanton 
 -------------------------------------------------------
 -------------------------------------------------------
 OpenMP BLAS3 based DFT computing Module                
 Release: version 1.0, May 2013, Q-Chem Inc. Pittsburgh 
 -------------------------------------------------------
 A restricted SCF calculation will be
 performed using DIIS
 SCF converges when DIIS error is below 1.0e-08
 ---------------------------------------
  Cycle       Energy         DIIS error
 ---------------------------------------
    1   -7498.7334777205      4.74e-05  
    2   -7498.7334889358      1.29e-05  
    3   -7498.7334885908      1.81e-05  
    4   -7498.7334893603      3.74e-06  
    5   -7498.7334893914      2.23e-06  
    6   -7498.7334894069      3.83e-07  
    7   -7498.7334894073      1.03e-07  
    8   -7498.7334894074      4.13e-08  
    9   -7498.7334894074      1.44e-08  
   10   -7498.7334894074      2.54e-09  Convergence criterion met
 ---------------------------------------
 SCF time:   CPU 16.19s  wall 6.00s 
 SCF   energy in the final basis set =    -7498.7334894074
 Total energy in the final basis set =    -7498.7334894074

 --------------------------------------------------------------
             Orbital Energies (a.u.) and Symmetries
 --------------------------------------------------------------

 Alpha MOs, Restricted
 -- Occupied --                  
******* -176.34 -165.74 -165.74 -165.74  -77.13  -35.83  -31.32
  1 A'    2 A'    3 A'    4 A'    1 A"    5 A'    6 A'    7 A'                 
-31.319 -31.318 -24.746 -24.698 -22.975 -22.974 -22.974 -22.969
  8 A'    2 A"    9 A'   10 A'   11 A'   12 A'    3 A"   13 A'                 
-22.969 -10.331  -6.624  -6.381  -4.793  -4.788  -4.782  -4.781
  4 A"   14 A'   15 A'   16 A'   17 A'   18 A'    5 A"   19 A'                 
 -4.779  -4.778  -2.059  -2.055  -2.054  -2.041  -2.041  -1.288
 20 A'    6 A"   21 A'   22 A'    7 A"   23 A'    8 A"   24 A'                 
 -1.218  -0.780  -0.679  -0.625  -0.542  -0.520  -0.519  -0.464
 25 A'   26 A'   27 A'   28 A'   29 A'   30 A'    9 A"   10 A"                 
 -0.459  -0.404  -0.339  -0.329  -0.305  -0.262
 31 A'   32 A'   33 A'   11 A"   34 A'   12 A"                                 
 -- Virtual --                   
 -0.089  -0.080  -0.053   0.001   0.030   0.043   0.048   0.064
 13 A"   35 A'   36 A'   37 A'   38 A'   14 A"   39 A'   40 A'                 
  0.076   0.088   0.120   0.127   0.155   0.186   0.192   0.217
 41 A'   15 A"   42 A'   43 A'   44 A'   45 A'   16 A"   46 A'                 
  0.225   0.235   0.256   0.269   0.279   0.294   0.304   0.310
 17 A"   47 A'   48 A'   49 A'   18 A"   19 A"   50 A'   51 A'                 
  0.328   0.344   0.380   0.396   0.414   0.422   0.438   0.484
 52 A'   53 A'   20 A"   21 A"   54 A'   55 A'   56 A'   57 A'                 
  0.520   0.557   0.587   0.642   0.655   0.718   0.722   0.820
 22 A"   58 A'   59 A'   60 A'   23 A"   24 A"   61 A'   62 A'                 
  0.866   0.940   0.967   1.198   1.280   1.292   1.312   1.314
 63 A'   64 A'   65 A'   25 A"   66 A'   26 A"   27 A"   67 A'                 
  1.352   1.362   1.385   1.397   1.403   1.446   1.545   1.599
 68 A'   69 A'   70 A'   28 A"   71 A'   29 A"   30 A"   72 A'                 
  1.665   1.675   1.771   1.837   1.882   1.960   2.614   2.769
 73 A'   74 A'   75 A'   76 A'   77 A'   78 A'   31 A"   79 A'                 
  3.058   3.729   3.736   3.759   3.770   3.784   3.811   3.929
 80 A'   32 A"   81 A'   33 A"   82 A'   34 A"   83 A'   35 A"                 
  3.950   3.957   3.958   3.987   4.074   4.079   4.216   4.345
 84 A'   36 A"   85 A'   37 A"   86 A'   87 A'   88 A'   89 A'                 
  4.647   5.968   5.988   6.029   6.244   6.261   6.289   6.304
 90 A'   38 A"   91 A'   92 A'   39 A"   40 A"   93 A'   94 A'                 
  6.322   6.520   6.960  13.763  13.888  13.948  23.407  27.795
 95 A'   96 A'   97 A'   41 A"   98 A'   99 A'  100 A'  101 A'                 
 28.312  28.328  28.353  28.509  28.516  28.530  28.569  28.659
 42 A"  102 A'  103 A'   43 A"  104 A'   44 A"  105 A'  106 A'                 
 66.699  66.745 127.857 127.870 127.903 151.597 163.0511901.758
107 A'  108 A'   45 A"  109 A'  110 A'  111 A'  112 A'  113 A'                 

 Beta MOs, Restricted
 -- Occupied --                  
******* -176.34 -165.74 -165.74 -165.74  -77.13  -35.83  -31.32
  1 A'    2 A'    3 A'    4 A'    1 A"    5 A'    6 A'    7 A'                 
-31.319 -31.318 -24.746 -24.698 -22.975 -22.974 -22.974 -22.969
  8 A'    2 A"    9 A'   10 A'   11 A'   12 A'    3 A"   13 A'                 
-22.969 -10.331  -6.624  -6.381  -4.793  -4.788  -4.782  -4.781
  4 A"   14 A'   15 A'   16 A'   17 A'   18 A'    5 A"   19 A'                 
 -4.779  -4.778  -2.059  -2.055  -2.054  -2.041  -2.041  -1.288
 20 A'    6 A"   21 A'   22 A'    7 A"   23 A'    8 A"   24 A'                 
 -1.218  -0.780  -0.679  -0.625  -0.542  -0.520  -0.519  -0.464
 25 A'   26 A'   27 A'   28 A'   29 A'   30 A'    9 A"   10 A"                 
 -0.459  -0.404  -0.339  -0.329  -0.305  -0.262
 31 A'   32 A'   33 A'   11 A"   34 A'   12 A"                                 
 -- Virtual --                   
 -0.089  -0.080  -0.053   0.001   0.030   0.043   0.048   0.064
 13 A"   35 A'   36 A'   37 A'   38 A'   14 A"   39 A'   40 A'                 
  0.076   0.088   0.120   0.127   0.155   0.186   0.192   0.217
 41 A'   15 A"   42 A'   43 A'   44 A'   45 A'   16 A"   46 A'                 
  0.225   0.235   0.256   0.269   0.279   0.294   0.304   0.310
 17 A"   47 A'   48 A'   49 A'   18 A"   19 A"   50 A'   51 A'                 
  0.328   0.344   0.380   0.396   0.414   0.422   0.438   0.484
 52 A'   53 A'   20 A"   21 A"   54 A'   55 A'   56 A'   57 A'                 
  0.520   0.557   0.587   0.642   0.655   0.718   0.722   0.820
 22 A"   58 A'   59 A'   60 A'   23 A"   24 A"   61 A'   62 A'                 
  0.866   0.940   0.967   1.198   1.280   1.292   1.312   1.314
 63 A'   64 A'   65 A'   25 A"   66 A'   26 A"   27 A"   67 A'                 
  1.352   1.362   1.385   1.397   1.403   1.446   1.545   1.599
 68 A'   69 A'   70 A'   28 A"   71 A'   29 A"   30 A"   72 A'                 
  1.665   1.675   1.771   1.837   1.882   1.960   2.614   2.769
 73 A'   74 A'   75 A'   76 A'   77 A'   78 A'   31 A"   79 A'                 
  3.058   3.729   3.736   3.759   3.770   3.784   3.811   3.929
 80 A'   32 A"   81 A'   33 A"   82 A'   34 A"   83 A'   35 A"                 
  3.950   3.957   3.958   3.987   4.074   4.079   4.216   4.345
 84 A'   36 A"   85 A'   37 A"   86 A'   87 A'   88 A'   89 A'                 
  4.647   5.968   5.988   6.029   6.244   6.261   6.289   6.304
 90 A'   38 A"   91 A'   92 A'   39 A"   40 A"   93 A'   94 A'                 
  6.322   6.520   6.960  13.763  13.888  13.948  23.407  27.795
 95 A'   96 A'   97 A'   41 A"   98 A'   99 A'  100 A'  101 A'                 
 28.312  28.328  28.353  28.509  28.516  28.530  28.569  28.659
 42 A"  102 A'  103 A'   43 A"  104 A'   44 A"  105 A'  106 A'                 
 66.699  66.745 127.857 127.870 127.903 151.597 163.0511901.758
107 A'  108 A'   45 A"  109 A'  110 A'  111 A'  112 A'  113 A'                 
 --------------------------------------------------------------

          Ground-State Mulliken Net Atomic Charges

     Atom                 Charge (a.u.)
  ----------------------------------------
      1 C                    -0.276350
      2 P                     0.332094
      3 F                    -0.212309
      4 I                     0.134000
      5 F                     0.022565
  ----------------------------------------
  Sum of atomic charges =     0.000000

 -----------------------------------------------------------------
                    Cartesian Multipole Moments
 -----------------------------------------------------------------
    Charge (ESU x 10^10)
                 0.0000
    Dipole Moment (Debye)
         X      -1.7970      Y       0.9422      Z      -0.0000
       Tot       2.0290
    Quadrupole Moments (Debye-Ang)
        XX     -60.5318     XY       1.9300     YY     -57.6421
        XZ      -0.0000     YZ       0.0000     ZZ     -56.9098
    Octopole Moments (Debye-Ang^2)
       XXX    -103.2827    XXY       6.3190    XYY     -20.6479
       YYY       3.9831    XXZ      -0.0000    XYZ      -0.0000
       YYZ      -0.0000    XZZ     -19.1721    YZZ       0.3716
       ZZZ      -0.0000
    Hexadecapole Moments (Debye-Ang^3)
      XXXX   -1112.4852   XXXY     -43.4560   XXYY    -204.0145
      XYYY     -50.0701   YYYY    -238.3856   XXXZ      -0.0000
      XXYZ      -0.0000   XYYZ      -0.0000   YYYZ       0.0000
      XXZZ    -179.1903   XYZZ     -18.1172   YYZZ     -50.8780
      XZZZ      -0.0000   YZZZ       0.0000   ZZZZ     -73.6153
 -----------------------------------------------------------------
 Calculating analytic gradient of the SCF energy
 Gradient of SCF Energy
            1           2           3           4           5
    1  -0.0000586  -0.0005859   0.0004685  -0.0000170   0.0001929
    2  -0.0003703   0.0005585  -0.0000435  -0.0000809  -0.0000637
    3  -0.0000000   0.0000000  -0.0000000   0.0000000  -0.0000000
 Max gradient component =       5.859E-04
 RMS gradient           =       2.665E-04
 Gradient time:  CPU 5.85 s  wall 2.47 s
 Geometry Optimization Parameters
   NAtoms,    NIC,     NZ,  NCons,   NDum,   NFix, NCnnct, MaxDiis
        5      20       5       0       0       0       0       0

 Cartesian Hessian Update
 Hessian Updated using BFGS Update


** GEOMETRY OPTIMIZATION IN DELOCALIZED INTERNAL COORDINATES **
   Searching for a Minimum

   Optimization Cycle:   9

                       Coordinates (Angstroms)
     ATOM                X               Y               Z
      1  C         0.9475652972   -0.4148133559    0.0000000000
      2  P         1.9521964989    0.9380933400    0.0000000000
      3  F         3.4353226764    0.2339049579    0.0000000000
      4  I        -1.1552061636   -0.1165228835    0.0000000000
      5  F         1.3316763323   -1.6847342900    0.0000000000
   Point Group: cs    Number of degrees of freedom:     7


   Energy is  -7498.733489407

 Hessian Updated using BFGS Update

  7 Hessian modes will be used to form the next step
  Hessian Eigenvalues:
     0.068208    0.161673    0.239681    0.265580    0.358258    0.418199
     0.685455

 Minimum Search - Taking Simple RFO Step
 Searching for Lamda that Minimizes Along All modes
 Value Taken    Lamda =  -0.00000252
 Step Taken.  Stepsize is  0.004524

                             Maximum     Tolerance    Cnvgd?
         Gradient           0.000561      0.000300      NO
         Displacement       0.002885      0.001200      NO
         Energy change     -0.000005      0.000001      NO


 New Cartesian Coordinates Obtained by Inverse Iteration

 Displacement from previous Coordinates is:  0.007463
 ----------------------------------------------------------------
             Standard Nuclear Orientation (Angstroms)
    I     Atom           X                Y                Z
 ----------------------------------------------------------------
    1      C       0.9470021524    -0.4131189586     0.0000000000
    2      P       1.9532937215     0.9382880105     0.0000000000
    3      F       3.4344656536     0.2320891734     0.0000000000
    4      I      -1.1552947015    -0.1184245901     0.0000000000
    5      F       1.3320878153    -1.6829058667     0.0000000000
 ----------------------------------------------------------------
 Molecular Point Group                 Cs    NOp =  2
 Largest Abelian Subgroup              Cs    NOp =  2
 Nuclear Repulsion Energy =   494.1895205937 hartrees
 There are       46 alpha and       46 beta electrons
 Applying Cartesian multipole field
    Component          Value
    ---------          -----
     (2,0,0)        1.00000E-11
     (0,2,0)        2.00000E-11
     (0,0,2)       -3.00000E-11
 Nucleus-field energy     =     0.0000000120 hartrees
 Requested basis set is 6-311++G(d,p)
 There are 55 shells and 158 basis functions
 A cutoff of  1.0D-11 yielded   1253 shell pairs
 There are     10920 function pairs (     12188 Cartesian)
 Smallest overlap matrix eigenvalue = 1.04E-03
 Guess MOs from SCF MO coefficient file

 -----------------------------------------------------------------------
  General SCF calculation program by
  Eric Jon Sundstrom, Paul Horn, Yuezhi Mao, Dmitri Zuev, Alec White,
  David Stuck, Shaama M.S., Shane Yost, Joonho Lee, David Small,
  Daniel Levine, Susi Lehtola, Hugh Burton, Evgeny Epifanovsky
 -----------------------------------------------------------------------
 Exchange:     0.2000 Hartree-Fock + 0.0800 Slater + 0.7200 B88
 Correlation:  0.1900 VWN1RPA + 0.8100 LYP
 Using SG-1 standard quadrature grid
 using 4 threads for integral computing
 -------------------------------------------------------
 OpenMP Integral computing Module                
 Release: version 2.0, May 2017, Q-Chem Inc. Pleasanton 
 -------------------------------------------------------
 -------------------------------------------------------
 OpenMP BLAS3 based DFT computing Module                
 Release: version 1.0, May 2013, Q-Chem Inc. Pittsburgh 
 -------------------------------------------------------
 A restricted SCF calculation will be
 performed using DIIS
 SCF converges when DIIS error is below 1.0e-08
 ---------------------------------------
  Cycle       Energy         DIIS error
 ---------------------------------------
    1   -7498.7334876286      2.47e-05  
    2   -7498.7334906234      1.04e-05  
    3   -7498.7334905066      1.26e-05  
    4   -7498.7334908669      2.57e-06  
    5   -7498.7334908835      1.39e-06  
    6   -7498.7334908890      2.33e-07  
    7   -7498.7334908892      7.79e-08  
    8   -7498.7334908891      2.98e-08  
    9   -7498.7334908892      4.93e-09  Convergence criterion met
 ---------------------------------------
 SCF time:   CPU 14.70s  wall 5.00s 
 SCF   energy in the final basis set =    -7498.7334908892
 Total energy in the final basis set =    -7498.7334908892

 --------------------------------------------------------------
             Orbital Energies (a.u.) and Symmetries
 --------------------------------------------------------------

 Alpha MOs, Restricted
 -- Occupied --                  
******* -176.34 -165.74 -165.74 -165.74  -77.13  -35.83  -31.32
  1 A'    2 A'    3 A'    4 A'    1 A"    5 A'    6 A'    7 A'                 
-31.319 -31.318 -24.746 -24.698 -22.975 -22.974 -22.974 -22.969
  8 A'    2 A"    9 A'   10 A'   11 A'   12 A'    3 A"   13 A'                 
-22.969 -10.331  -6.624  -6.381  -4.793  -4.788  -4.782  -4.781
  4 A"   14 A'   15 A'   16 A'   17 A'   18 A'    5 A"   19 A'                 
 -4.779  -4.778  -2.059  -2.055  -2.054  -2.041  -2.041  -1.287
 20 A'    6 A"   21 A'   22 A'    7 A"   23 A'    8 A"   24 A'                 
 -1.218  -0.780  -0.679  -0.625  -0.542  -0.520  -0.519  -0.465
 25 A'   26 A'   27 A'   28 A'   29 A'   30 A'    9 A"   10 A"                 
 -0.460  -0.404  -0.338  -0.329  -0.305  -0.262
 31 A'   32 A'   33 A'   11 A"   34 A'   12 A"                                 
 -- Virtual --                   
 -0.088  -0.079  -0.053   0.001   0.030   0.043   0.048   0.064
 13 A"   35 A'   36 A'   37 A'   38 A'   14 A"   39 A'   40 A'                 
  0.076   0.088   0.120   0.127   0.155   0.186   0.192   0.217
 41 A'   15 A"   42 A'   43 A'   44 A'   45 A'   16 A"   46 A'                 
  0.225   0.235   0.256   0.269   0.279   0.294   0.304   0.310
 17 A"   47 A'   48 A'   49 A'   18 A"   19 A"   50 A'   51 A'                 
  0.328   0.345   0.380   0.396   0.415   0.422   0.438   0.484
 52 A'   53 A'   20 A"   21 A"   54 A'   55 A'   56 A'   57 A'                 
  0.520   0.557   0.587   0.643   0.655   0.718   0.723   0.820
 22 A"   58 A'   59 A'   60 A'   23 A"   24 A"   61 A'   62 A'                 
  0.866   0.940   0.967   1.198   1.280   1.292   1.312   1.315
 63 A'   64 A'   65 A'   25 A"   66 A'   26 A"   27 A"   67 A'                 
  1.352   1.363   1.386   1.398   1.402   1.446   1.545   1.599
 68 A'   69 A'   70 A'   28 A"   71 A'   29 A"   30 A"   72 A'                 
  1.665   1.675   1.771   1.837   1.882   1.960   2.614   2.769
 73 A'   74 A'   75 A'   76 A'   77 A'   78 A'   31 A"   79 A'                 
  3.058   3.729   3.736   3.758   3.770   3.783   3.811   3.929
 80 A'   32 A"   81 A'   33 A"   82 A'   34 A"   83 A'   35 A"                 
  3.950   3.957   3.958   3.987   4.075   4.079   4.216   4.346
 84 A'   36 A"   85 A'   37 A"   86 A'   87 A'   88 A'   89 A'                 
  4.647   5.968   5.988   6.029   6.244   6.261   6.289   6.304
 90 A'   38 A"   91 A'   92 A'   39 A"   40 A"   93 A'   94 A'                 
  6.322   6.520   6.960  13.764  13.888  13.948  23.407  27.795
 95 A'   96 A'   97 A'   41 A"   98 A'   99 A'  100 A'  101 A'                 
 28.312  28.328  28.353  28.509  28.516  28.530  28.569  28.659
 42 A"  102 A'  103 A'   43 A"  104 A'   44 A"  105 A'  106 A'                 
 66.699  66.745 127.857 127.870 127.903 151.597 163.0521901.758
107 A'  108 A'   45 A"  109 A'  110 A'  111 A'  112 A'  113 A'                 

 Beta MOs, Restricted
 -- Occupied --                  
******* -176.34 -165.74 -165.74 -165.74  -77.13  -35.83  -31.32
  1 A'    2 A'    3 A'    4 A'    1 A"    5 A'    6 A'    7 A'                 
-31.319 -31.318 -24.746 -24.698 -22.975 -22.974 -22.974 -22.969
  8 A'    2 A"    9 A'   10 A'   11 A'   12 A'    3 A"   13 A'                 
-22.969 -10.331  -6.624  -6.381  -4.793  -4.788  -4.782  -4.781
  4 A"   14 A'   15 A'   16 A'   17 A'   18 A'    5 A"   19 A'                 
 -4.779  -4.778  -2.059  -2.055  -2.054  -2.041  -2.041  -1.287
 20 A'    6 A"   21 A'   22 A'    7 A"   23 A'    8 A"   24 A'                 
 -1.218  -0.780  -0.679  -0.625  -0.542  -0.520  -0.519  -0.465
 25 A'   26 A'   27 A'   28 A'   29 A'   30 A'    9 A"   10 A"                 
 -0.460  -0.404  -0.338  -0.329  -0.305  -0.262
 31 A'   32 A'   33 A'   11 A"   34 A'   12 A"                                 
 -- Virtual --                   
 -0.088  -0.079  -0.053   0.001   0.030   0.043   0.048   0.064
 13 A"   35 A'   36 A'   37 A'   38 A'   14 A"   39 A'   40 A'                 
  0.076   0.088   0.120   0.127   0.155   0.186   0.192   0.217
 41 A'   15 A"   42 A'   43 A'   44 A'   45 A'   16 A"   46 A'                 
  0.225   0.235   0.256   0.269   0.279   0.294   0.304   0.310
 17 A"   47 A'   48 A'   49 A'   18 A"   19 A"   50 A'   51 A'                 
  0.328   0.345   0.380   0.396   0.415   0.422   0.438   0.484
 52 A'   53 A'   20 A"   21 A"   54 A'   55 A'   56 A'   57 A'                 
  0.520   0.557   0.587   0.643   0.655   0.718   0.723   0.820
 22 A"   58 A'   59 A'   60 A'   23 A"   24 A"   61 A'   62 A'                 
  0.866   0.940   0.967   1.198   1.280   1.292   1.312   1.315
 63 A'   64 A'   65 A'   25 A"   66 A'   26 A"   27 A"   67 A'                 
  1.352   1.363   1.386   1.398   1.402   1.446   1.545   1.599
 68 A'   69 A'   70 A'   28 A"   71 A'   29 A"   30 A"   72 A'                 
  1.665   1.675   1.771   1.837   1.882   1.960   2.614   2.769
 73 A'   74 A'   75 A'   76 A'   77 A'   78 A'   31 A"   79 A'                 
  3.058   3.729   3.736   3.758   3.770   3.783   3.811   3.929
 80 A'   32 A"   81 A'   33 A"   82 A'   34 A"   83 A'   35 A"                 
  3.950   3.957   3.958   3.987   4.075   4.079   4.216   4.346
 84 A'   36 A"   85 A'   37 A"   86 A'   87 A'   88 A'   89 A'                 
  4.647   5.968   5.988   6.029   6.244   6.261   6.289   6.304
 90 A'   38 A"   91 A'   92 A'   39 A"   40 A"   93 A'   94 A'                 
  6.322   6.520   6.960  13.764  13.888  13.948  23.407  27.795
 95 A'   96 A'   97 A'   41 A"   98 A'   99 A'  100 A'  101 A'                 
 28.312  28.328  28.353  28.509  28.516  28.530  28.569  28.659
 42 A"  102 A'  103 A'   43 A"  104 A'   44 A"  105 A'  106 A'                 
 66.699  66.745 127.857 127.870 127.903 151.597 163.0521901.758
107 A'  108 A'   45 A"  109 A'  110 A'  111 A'  112 A'  113 A'                 
 --------------------------------------------------------------

          Ground-State Mulliken Net Atomic Charges

     Atom                 Charge (a.u.)
  ----------------------------------------
      1 C                    -0.276981
      2 P                     0.331843
      3 F                    -0.211628
      4 I                     0.134354
      5 F                     0.022412
  ----------------------------------------
  Sum of atomic charges =     0.000000

 -----------------------------------------------------------------
                    Cartesian Multipole Moments
 -----------------------------------------------------------------
    Charge (ESU x 10^10)
                 0.0000
    Dipole Moment (Debye)
         X      -1.7940      Y       0.9433      Z      -0.0000
       Tot       2.0269
    Quadrupole Moments (Debye-Ang)
        XX     -60.4982     XY       1.9435     YY     -57.6512
        XZ      -0.0000     YZ       0.0000     ZZ     -56.9073
    Octopole Moments (Debye-Ang^2)
       XXX    -103.1585    XXY       6.3704    XYY     -20.6688
       YYY       4.0971    XXZ      -0.0000    XYZ       0.0000
       YYZ      -0.0000    XZZ     -19.1761    YZZ       0.4121
       ZZZ      -0.0000
    Hexadecapole Moments (Debye-Ang^3)
      XXXX   -1111.9544   XXXY     -43.4568   XXYY    -204.0469
      XYYY     -50.3050   YYYY    -238.2945   XXXZ      -0.0000
      XXYZ       0.0000   XYYZ      -0.0000   YYYZ       0.0000
      XXZZ    -179.1957   XYZZ     -18.1863   YYZZ     -50.8626
      XZZZ       0.0000   YZZZ       0.0000   ZZZZ     -73.6106
 -----------------------------------------------------------------
 Calculating analytic gradient of the SCF energy
 Gradient of SCF Energy
            1           2           3           4           5
    1  -0.0000913  -0.0002351   0.0000852   0.0000670   0.0001743
    2  -0.0001460   0.0001397   0.0001267  -0.0001734   0.0000530
    3   0.0000000   0.0000000   0.0000000  -0.0000000  -0.0000000
 Max gradient component =       2.351E-04
 RMS gradient           =       1.142E-04
 Gradient time:  CPU 5.92 s  wall 2.05 s
 Geometry Optimization Parameters
   NAtoms,    NIC,     NZ,  NCons,   NDum,   NFix, NCnnct, MaxDiis
        5      20       5       0       0       0       0       0

 Cartesian Hessian Update
 Hessian Updated using BFGS Update


** GEOMETRY OPTIMIZATION IN DELOCALIZED INTERNAL COORDINATES **
   Searching for a Minimum

   Optimization Cycle:  10

                       Coordinates (Angstroms)
     ATOM                X               Y               Z
      1  C         0.9470021524   -0.4131189586    0.0000000000
      2  P         1.9532937215    0.9382880105    0.0000000000
      3  F         3.4344656536    0.2320891734    0.0000000000
      4  I        -1.1552947015   -0.1184245901    0.0000000000
      5  F         1.3320878153   -1.6829058667    0.0000000000
   Point Group: cs    Number of degrees of freedom:     7


   Energy is  -7498.733490889

 Hessian Updated using BFGS Update

  7 Hessian modes will be used to form the next step
  Hessian Eigenvalues:
     0.071130    0.154333    0.214501    0.249382    0.348847    0.424917
     0.680486

 Minimum Search - Taking Simple RFO Step
 Searching for Lamda that Minimizes Along All modes
 Value Taken    Lamda =   0.00000000
 Step Taken.  Stepsize is  0.001140

                             Maximum     Tolerance    Cnvgd?
         Gradient           0.000182      0.000300     YES
         Displacement       0.000765      0.001200     YES
         Energy change     -0.000001      0.000001      NO


                       Distance Matrix (Angstroms)
             C (  1)   P (  2)   F (  3)   I (  4)
   P (  2)  1.684911
   F (  3)  2.569780  1.640910
   I (  4)  2.122851  3.283285  4.603125
   F (  5)  1.326895  2.693799  2.843800  2.938481

 Final energy is   -7498.7334908892362     


 ******************************
 **  OPTIMIZATION CONVERGED  **
 ******************************

                       Coordinates (Angstroms)
     ATOM                X               Y               Z
      1  C         0.9470021524   -0.4131189586    0.0000000000
      2  P         1.9532937215    0.9382880105    0.0000000000
      3  F         3.4344656536    0.2320891734    0.0000000000
      4  I        -1.1552947015   -0.1184245901    0.0000000000
      5  F         1.3320878153   -1.6829058667    0.0000000000

Z-matrix Print:
$molecule
0 1
I 
C  1 2.122851
F  2 1.326895 1 114.850444
P  2 1.684911 1 118.692720 3 -180.000000 0
F  4 1.640910 2 101.181244 1 -180.000000 0
$end


 --------------------------------------------------------------
             Orbital Energies (a.u.) and Symmetries
 --------------------------------------------------------------

 Alpha MOs, Restricted
 -- Occupied --                  
******* -176.34 -165.74 -165.74 -165.74  -77.13  -35.83  -31.32
  1 A'    2 A'    3 A'    4 A'    1 A"    5 A'    6 A'    7 A'                 
-31.319 -31.318 -24.746 -24.698 -22.975 -22.974 -22.974 -22.969
  8 A'    2 A"    9 A'   10 A'   11 A'   12 A'    3 A"   13 A'                 
-22.969 -10.331  -6.624  -6.381  -4.793  -4.788  -4.782  -4.781
  4 A"   14 A'   15 A'   16 A'   17 A'   18 A'    5 A"   19 A'                 
 -4.779  -4.778  -2.059  -2.055  -2.054  -2.041  -2.041  -1.287
 20 A'    6 A"   21 A'   22 A'    7 A"   23 A'    8 A"   24 A'                 
 -1.218  -0.780  -0.679  -0.625  -0.542  -0.520  -0.519  -0.465
 25 A'   26 A'   27 A'   28 A'   29 A'   30 A'    9 A"   10 A"                 
 -0.460  -0.404  -0.338  -0.329  -0.305  -0.262
 31 A'   32 A'   33 A'   11 A"   34 A'   12 A"                                 
 -- Virtual --                   
 -0.088  -0.079  -0.053   0.001   0.030   0.043   0.048   0.064
 13 A"   35 A'   36 A'   37 A'   38 A'   14 A"   39 A'   40 A'                 
  0.076   0.088   0.120   0.127   0.155   0.186   0.192   0.217
 41 A'   15 A"   42 A'   43 A'   44 A'   45 A'   16 A"   46 A'                 
  0.225   0.235   0.256   0.269   0.279   0.294   0.304   0.310
 17 A"   47 A'   48 A'   49 A'   18 A"   19 A"   50 A'   51 A'                 
  0.328   0.345   0.380   0.396   0.415   0.422   0.438   0.484
 52 A'   53 A'   20 A"   21 A"   54 A'   55 A'   56 A'   57 A'                 
  0.520   0.557   0.587   0.643   0.655   0.718   0.723   0.820
 22 A"   58 A'   59 A'   60 A'   23 A"   24 A"   61 A'   62 A'                 
  0.866   0.940   0.967   1.198   1.280   1.292   1.312   1.315
 63 A'   64 A'   65 A'   25 A"   66 A'   26 A"   27 A"   67 A'                 
  1.352   1.363   1.386   1.398   1.402   1.446   1.545   1.599
 68 A'   69 A'   70 A'   28 A"   71 A'   29 A"   30 A"   72 A'                 
  1.665   1.675   1.771   1.837   1.882   1.960   2.614   2.769
 73 A'   74 A'   75 A'   76 A'   77 A'   78 A'   31 A"   79 A'                 
  3.058   3.729   3.736   3.758   3.770   3.783   3.811   3.929
 80 A'   32 A"   81 A'   33 A"   82 A'   34 A"   83 A'   35 A"                 
  3.950   3.957   3.958   3.987   4.075   4.079   4.216   4.346
 84 A'   36 A"   85 A'   37 A"   86 A'   87 A'   88 A'   89 A'                 
  4.647   5.968   5.988   6.029   6.244   6.261   6.289   6.304
 90 A'   38 A"   91 A'   92 A'   39 A"   40 A"   93 A'   94 A'                 
  6.322   6.520   6.960  13.764  13.888  13.948  23.407  27.795
 95 A'   96 A'   97 A'   41 A"   98 A'   99 A'  100 A'  101 A'                 
 28.312  28.328  28.353  28.509  28.516  28.530  28.569  28.659
 42 A"  102 A'  103 A'   43 A"  104 A'   44 A"  105 A'  106 A'                 
 66.699  66.745 127.857 127.870 127.903 151.597 163.0521901.758
107 A'  108 A'   45 A"  109 A'  110 A'  111 A'  112 A'  113 A'                 

 Beta MOs, Restricted
 -- Occupied --                  
******* -176.34 -165.74 -165.74 -165.74  -77.13  -35.83  -31.32
  1 A'    2 A'    3 A'    4 A'    1 A"    5 A'    6 A'    7 A'                 
-31.319 -31.318 -24.746 -24.698 -22.975 -22.974 -22.974 -22.969
  8 A'    2 A"    9 A'   10 A'   11 A'   12 A'    3 A"   13 A'                 
-22.969 -10.331  -6.624  -6.381  -4.793  -4.788  -4.782  -4.781
  4 A"   14 A'   15 A'   16 A'   17 A'   18 A'    5 A"   19 A'                 
 -4.779  -4.778  -2.059  -2.055  -2.054  -2.041  -2.041  -1.287
 20 A'    6 A"   21 A'   22 A'    7 A"   23 A'    8 A"   24 A'                 
 -1.218  -0.780  -0.679  -0.625  -0.542  -0.520  -0.519  -0.465
 25 A'   26 A'   27 A'   28 A'   29 A'   30 A'    9 A"   10 A"                 
 -0.460  -0.404  -0.338  -0.329  -0.305  -0.262
 31 A'   32 A'   33 A'   11 A"   34 A'   12 A"                                 
 -- Virtual --                   
 -0.088  -0.079  -0.053   0.001   0.030   0.043   0.048   0.064
 13 A"   35 A'   36 A'   37 A'   38 A'   14 A"   39 A'   40 A'                 
  0.076   0.088   0.120   0.127   0.155   0.186   0.192   0.217
 41 A'   15 A"   42 A'   43 A'   44 A'   45 A'   16 A"   46 A'                 
  0.225   0.235   0.256   0.269   0.279   0.294   0.304   0.310
 17 A"   47 A'   48 A'   49 A'   18 A"   19 A"   50 A'   51 A'                 
  0.328   0.345   0.380   0.396   0.415   0.422   0.438   0.484
 52 A'   53 A'   20 A"   21 A"   54 A'   55 A'   56 A'   57 A'                 
  0.520   0.557   0.587   0.643   0.655   0.718   0.723   0.820
 22 A"   58 A'   59 A'   60 A'   23 A"   24 A"   61 A'   62 A'                 
  0.866   0.940   0.967   1.198   1.280   1.292   1.312   1.315
 63 A'   64 A'   65 A'   25 A"   66 A'   26 A"   27 A"   67 A'                 
  1.352   1.363   1.386   1.398   1.402   1.446   1.545   1.599
 68 A'   69 A'   70 A'   28 A"   71 A'   29 A"   30 A"   72 A'                 
  1.665   1.675   1.771   1.837   1.882   1.960   2.614   2.769
 73 A'   74 A'   75 A'   76 A'   77 A'   78 A'   31 A"   79 A'                 
  3.058   3.729   3.736   3.758   3.770   3.783   3.811   3.929
 80 A'   32 A"   81 A'   33 A"   82 A'   34 A"   83 A'   35 A"                 
  3.950   3.957   3.958   3.987   4.075   4.079   4.216   4.346
 84 A'   36 A"   85 A'   37 A"   86 A'   87 A'   88 A'   89 A'                 
  4.647   5.968   5.988   6.029   6.244   6.261   6.289   6.304
 90 A'   38 A"   91 A'   92 A'   39 A"   40 A"   93 A'   94 A'                 
  6.322   6.520   6.960  13.764  13.888  13.948  23.407  27.795
 95 A'   96 A'   97 A'   41 A"   98 A'   99 A'  100 A'  101 A'                 
 28.312  28.328  28.353  28.509  28.516  28.530  28.569  28.659
 42 A"  102 A'  103 A'   43 A"  104 A'   44 A"  105 A'  106 A'                 
 66.699  66.745 127.857 127.870 127.903 151.597 163.0521901.758
107 A'  108 A'   45 A"  109 A'  110 A'  111 A'  112 A'  113 A'                 
 --------------------------------------------------------------

          Ground-State Mulliken Net Atomic Charges

     Atom                 Charge (a.u.)
  ----------------------------------------
      1 C                    -0.276981
      2 P                     0.331843
      3 F                    -0.211628
      4 I                     0.134354
      5 F                     0.022412
  ----------------------------------------
  Sum of atomic charges =     0.000000

 -----------------------------------------------------------------
                    Cartesian Multipole Moments
 -----------------------------------------------------------------
    Charge (ESU x 10^10)
                 0.0000
    Dipole Moment (Debye)
         X      -1.7940      Y       0.9433      Z      -0.0000
       Tot       2.0269
    Quadrupole Moments (Debye-Ang)
        XX     -60.4982     XY       1.9435     YY     -57.6512
        XZ      -0.0000     YZ       0.0000     ZZ     -56.9073
    Octopole Moments (Debye-Ang^2)
       XXX    -103.1585    XXY       6.3704    XYY     -20.6688
       YYY       4.0971    XXZ      -0.0000    XYZ       0.0000
       YYZ      -0.0000    XZZ     -19.1761    YZZ       0.4121
       ZZZ      -0.0000
    Hexadecapole Moments (Debye-Ang^3)
      XXXX   -1111.9544   XXXY     -43.4568   XXYY    -204.0469
      XYYY     -50.3050   YYYY    -238.2945   XXXZ      -0.0000
      XXYZ       0.0000   XYYZ      -0.0000   YYYZ       0.0000
      XXZZ    -179.1957   XYZZ     -18.1863   YYZZ     -50.8626
      XZZZ       0.0000   YZZZ       0.0000   ZZZZ     -73.6106
 -----------------------------------------------------------------
Archival summary:
1\1\TWL02\OPT\ProcedureUnspecified\BasisUnspecified\1121\taweetha\MonNov2614:49:512018MonNov2614:49:512018\0\\#,OPT,ProcedureUnspecified,BasisUnspecified,\\0,1\I\C,1,2.12285\F,2,1.32689,1,114.85\P,2,1.68491,1,118.693,3,-180,0\F,4,1.64091,2,101.181,1,-180,0\\\@

 Total job time:  93.41s(wall), 238.35s(cpu) 
 Mon Nov 26 14:49:51 2018

        *************************************************************
        *                                                           *
        *  Thank you very much for using Q-Chem.  Have a nice day.  *
        *                                                           *
        *************************************************************


 
User input: 2 of 2 
 
Q-Chem Developer Version!
                  Welcome to Q-Chem
     A Quantum Leap Into The Future Of Chemistry


 Q-Chem 5.1, Q-Chem, Inc., Pleasanton, CA (2018)

 Yihan Shao,  Zhengting Gan,  E. Epifanovsky,  A. T. B. Gilbert,  M. Wormit,  
 J. Kussmann,  A. W. Lange,  A. Behn,  Jia Deng,  Xintian Feng,  D. Ghosh,  
 M. Goldey,  P. R. Horn,  L. D. Jacobson,  I. Kaliman,  T. Kus,  A. Landau,  
 Jie Liu,  E. I. Proynov,  R. M. Richard,  R. P. Steele,  E. J. Sundstrom,  
 H. L. Woodcock III,  P. M. Zimmerman,  D. Zuev,  B. Albrecht,  E. Alguire,  
 S. A. Baeppler,  D. Barton,  Z. Benda,  Y. A. Bernard,  E. J. Berquist,  
 K. B. Bravaya,  H. Burton,  D. Casanova,  Chun-Min Chang,  Yunqing Chen,  
 A. Chien,  K. D. Closser,  M. P. Coons,  S. Coriani,  S. Dasgupta,  
 A. L. Dempwolff,  M. Diedenhofen,  Hainam Do,  R. G. Edgar,  Po-Tung Fang,  
 S. Faraji,  S. Fatehi,  Qingguo Feng,  K. D. Fenk,  J. Fosso-Tande,  
 Qinghui Ge,  A. Ghysels,  G. Gidofalvi,  J. Gomes,  J. Gonthier,  A. Gunina,  
 D. Hait,  M. W. D. Hanson-Heine,  P. H. P. Harbach,  A. W. Hauser,  
 J. E. Herr,  E. G. Hohenstein,  Z. C. Holden,  Kerwin Hui,  B. C. Huynh,  
 T.-C. Jagau,  Hyunjun Ji,  B. Kaduk,  K. Khistyaev,  Jaehoon Kim,  
 P. Klunzinger,  K. Koh,  D. Kosenkov,  L. Koulias,  T. Kowalczyk,  
 C. M. Krauter,  A. Kunitsa,  Ka Un Lao,  A. Laurent,  K. V. Lawler,  
 Joonho Lee,  D. Lefrancois,  S. Lehtola,  D. S. Levine,  Yi-Pei Li,  
 You-Sheng Lin,  Fenglai Liu,  E. Livshits,  A. Luenser,  P. Manohar,  
 E. Mansoor,  S. F. Manzer,  Shan-Ping Mao,  Yuezhi Mao,  N. Mardirossian,  
 A. V. Marenich,  T. Markovich,  L. A. Martinez-Martinez,  S. A. Maurer,  
 N. J. Mayhall,  S. C. McKenzie,  J.-M. Mewes,  A. F. Morrison,  
 J. W. Mullinax,  K. Nanda,  T. S. Nguyen-Beck,  R. Olivares-Amaya,  
 J. A. Parkhill,  T. M. Perrine,  F. Plasser,  P. Pokhilko,  S. Prager,  
 A. Prociuk,  E. Ramos,  D. R. Rehn,  F. Rob,  M. Schneider,  N. Sergueev,  
 S. M. Sharada,  S. Sharma,  D. W. Small,  T. Stauch,  T. Stein,  
 Yu-Chuan Su,  A. J. W. Thom,  A. Tkatchenko,  T. Tsuchimochi,  N. M. Tubman,  
 L. Vogt,  M. L. Vidal,  O. Vydrov,  M. A. Watson,  J. Wenzel,  
 M. de Wergifosse,  T. A. Wesolowski,  A. White,  J. Witte,  A. Yamada,  
 Jun Yang,  K. Yao,  S. Yeganeh,  S. R. Yost,  Zhi-Qiang You,  A. Zech,  
 Igor Ying Zhang,  Xing Zhang,  Yan Zhao,  Ying Zhu,  B. R. Brooks,  
 G. K. L. Chan,  C. J. Cramer,  M. S. Gordon,  W. J. Hehre,  A. Klamt,  
 M. W. Schmidt,  C. D. Sherrill,  D. G. Truhlar,  A. Aspuru-Guzik,  R. Baer,  
 A. T. Bell,  N. A. Besley,  Jeng-Da Chai,  A. E. DePrince, III,  
 R. A. DiStasio Jr.,  A. Dreuw,  B. D. Dunietz,  T. R. Furlani,  
 Chao-Ping Hsu,  Yousung Jung,  Jing Kong,  D. S. Lambrecht,  WanZhen Liang,  
 C. Ochsenfeld,  V. A. Rassolov,  L. V. Slipchenko,  J. E. Subotnik,  
 T. Van Voorhis,  J. M. Herbert,  A. I. Krylov,  P. M. W. Gill,  M. Head-Gordon

 Contributors to earlier versions of Q-Chem not listed above: 
 R. D. Adamson,  B. Austin,  J. Baker,  G. J. O. Beran,  K. Brandhorst,  
 S. T. Brown,  E. F. C. Byrd,  A. K. Chakraborty,  C.-L. Cheng,  
 Siu Hung Chien,  D. M. Chipman,  D. L. Crittenden,  H. Dachsel,  
 R. J. Doerksen,  A. D. Dutoi,  L. Fusti-Molnar,  W. A. Goddard III,  
 A. Golubeva-Zadorozhnaya,  S. R. Gwaltney,  G. Hawkins,  A. Heyden,  
 S. Hirata,  G. Kedziora,  F. J. Keil,  C. Kelley,  Jihan Kim,  R. A. King,  
 R. Z. Khaliullin,  P. P. Korambath,  W. Kurlancheek,  A. M. Lee,  M. S. Lee,  
 S. V. Levchenko,  Ching Yeh Lin,  D. Liotard,  R. C. Lochan,  I. Lotan,  
 P. E. Maslen,  N. Nair,  D. P. O'Neill,  D. Neuhauser,  E. Neuscamman,  
 C. M. Oana,  R. Olson,  B. Peters,  R. Peverati,  P. A. Pieniazek,  
 Y. M. Rhee,  J. Ritchie,  M. A. Rohrdanz,  E. Rosta,  N. J. Russ,  
 H. F. Schaefer III,  N. E. Schultz,  N. Shenvi,  A. C. Simmonett,  A. Sodt,  
 D. Stuck,  K. S. Thanthiriwatte,  V. Vanovschi,  Tao Wang,  A. Warshel,  
 C. F. Williams,  Q. Wu,  X. Xu,  W. Zhang

 Please cite Q-Chem as follows:
 Y. Shao et al., Mol. Phys. 113, 184-215 (2015)
 DOI: 10.1080/00268976.2014.952696

 Q-Chem 5.1.2 for Intel X86 EM64T Linux

 Parts of Q-Chem use Armadillo 8.300.2 (Tropical Shenanigans).
 http://arma.sourceforge.net/

 Q-Chem begins on Mon Nov 26 14:49:51 2018  

Host: 
0

     Scratch files written to /scratch/taweetham/qchem48628//
The previous job contains 0 fragments, simply inherited here
Input Ideriv = 2
Curr. Ideriv = -1
Max.  Ideriv = 2

Checking the input file for inconsistencies... 	...done.

--------------------------------------------------------------
User input:
--------------------------------------------------------------

$molecule
read
$end

$rem
   job_type 	frequency
   basis 	6-311++g**
   method	b3lyp	
$end


--------------------------------------------------------------
 ----------------------------------------------------------------
             Standard Nuclear Orientation (Angstroms)
    I     Atom           X                Y                Z
 ----------------------------------------------------------------
    1      C       0.7306513354    -0.4014858214    -0.0000000000
    2      P       1.8628147540     0.8463641342     0.0000000000
    3      F       3.2688191122     0.0003506385     0.0000000000
    4      I      -1.3333334371     0.0949652756    -0.0000000000
    5      F       0.9912412036    -1.7025402709    -0.0000000000
 ----------------------------------------------------------------
 Molecular Point Group                 Cs    NOp =  2
 Largest Abelian Subgroup              Cs    NOp =  2
 Nuclear Repulsion Energy =   494.1895205937 hartrees
 There are       46 alpha and       46 beta electrons
 Requested basis set is 6-311++G(d,p)
 There are 55 shells and 158 basis functions

 Total QAlloc Memory Limit   2000 MB
 Mega-Array Size       188 MB
 MEM_STATIC part       192 MB

                       Distance Matrix (Angstroms)
             C (  1)   P (  2)   F (  3)   I (  4)
   P (  2)  1.684911
   F (  3)  2.569780  1.640910
   I (  4)  2.122851  3.283285  4.603125
   F (  5)  1.326895  2.693799  2.843800  2.938481

 A cutoff of  1.0D-11 yielded   1253 shell pairs
 There are     10920 function pairs (     12188 Cartesian)

 -------------------------------------------------------
 OpenMP Integral Computing Module                       
 Release: version 1.0, May 2013, Q-Chem Inc. Pittsburgh 
 -------------------------------------------------------
 Integral Job Info:
 Integral job number is                      11
 Integral operator is                         1
 short-range coefficients                     0
 long-range coefficients              100000000
 Omega coefficients                           0
 if combine SR and LR in K                    0
 Integral screening is                        0
 Integral computing path is                   2
 max size of driver memory is            800000
 size of driver memory is                593474
 size of scratch memory is             11861008
 max col of scratch BK array               1296
 max len of scratch array in speh3          155
 max len of scratch index in speh4           18
 max int batch size is                      520
 min int batch size is                       52
 fixed nKL is                                52
 max L of basis functions is                  2
 order of int derivative is                   0
 number of shells is                         55
 number of basis is                         167
 number of cartesian basis is               167
 number of contracted shell pairs          1253
 number of primitive shell pairs           2907
 maxK2 (contraction) of shell pair           36
 max number of K2 of shell pair               1
 max number of CS2 of shell pair            126
 max number of PS2 of shell pair            222
 mem total for path MDJ                  522672
 -------------------------------------------------------
 Smallest overlap matrix eigenvalue = 1.04E-03
 Guess from superposition of atomic densities
 Warning:  Energy on first SCF cycle will be non-variational
 SAD guess density has 92.000000 electrons

 -----------------------------------------------------------------------
  General SCF calculation program by
  Eric Jon Sundstrom, Paul Horn, Yuezhi Mao, Dmitri Zuev, Alec White,
  David Stuck, Shaama M.S., Shane Yost, Joonho Lee, David Small,
  Daniel Levine, Susi Lehtola, Hugh Burton, Evgeny Epifanovsky
 -----------------------------------------------------------------------
 Exchange:     0.2000 Hartree-Fock + 0.0800 Slater + 0.7200 B88
 Correlation:  0.1900 VWN1RPA + 0.8100 LYP
 Using SG-1 standard quadrature grid
 using 4 threads for integral computing
 -------------------------------------------------------
 OpenMP Integral computing Module                
 Release: version 2.0, May 2017, Q-Chem Inc. Pleasanton 
 -------------------------------------------------------
 -------------------------------------------------------
 OpenMP BLAS3 based DFT computing Module                
 Release: version 1.0, May 2013, Q-Chem Inc. Pittsburgh 
 -------------------------------------------------------
 A restricted SCF calculation will be
 performed using DIIS
 SCF converges when DIIS error is below 1.0e-08
 ---------------------------------------
  Cycle       Energy         DIIS error
 ---------------------------------------
    1   -7499.2713003716      4.13e-02  
    2   -7498.6977300290      4.30e-03  
    3   -7498.6200930999      7.67e-03  
    4   -7498.7323071869      7.57e-04  
    5   -7498.7333355887      2.72e-04  
    6   -7498.7334497034      1.86e-04  
    7   -7498.7335649209      2.66e-05  
    8   -7498.7335670230      1.20e-05  
    9   -7498.7335674468      1.75e-06  
   10   -7498.7335674504      1.11e-06  
   11   -7498.7335674531      2.12e-07  
   12   -7498.7335674531      4.16e-08  
   13   -7498.7335674532      7.91e-09  Convergence criterion met
 ---------------------------------------
 SCF time:   CPU 21.56s  wall 8.00s 
 SCF   energy in the final basis set =    -7498.7335674532
 Total energy in the final basis set =    -7498.7335674532

 --------------------------------------------------------------
             Orbital Energies (a.u.) and Symmetries
 --------------------------------------------------------------

 Alpha MOs, Restricted
 -- Occupied --                  
******* -176.34 -165.74 -165.74 -165.74  -77.13  -35.83  -31.32
  1 A'    2 A'    3 A'    4 A'    1 A"    5 A'    6 A'    7 A'                 
-31.319 -31.318 -24.746 -24.698 -22.975 -22.974 -22.974 -22.969
  8 A'    2 A"    9 A'   10 A'   11 A'   12 A'    3 A"   13 A'                 
-22.969 -10.331  -6.624  -6.381  -4.793  -4.788  -4.782  -4.781
  4 A"   14 A'   15 A'   16 A'   17 A'   18 A'    5 A"   19 A'                 
 -4.779  -4.778  -2.059  -2.055  -2.054  -2.041  -2.041  -1.287
 20 A'    6 A"   21 A'   22 A'    7 A"   23 A'    8 A"   24 A'                 
 -1.218  -0.780  -0.679  -0.625  -0.542  -0.520  -0.519  -0.465
 25 A'   26 A'   27 A'   28 A'   29 A'   30 A'    9 A"   10 A"                 
 -0.460  -0.404  -0.338  -0.329  -0.305  -0.262
 31 A'   32 A'   33 A'   11 A"   34 A'   12 A"                                 
 -- Virtual --                   
 -0.088  -0.079  -0.053   0.001   0.030   0.043   0.048   0.064
 13 A"   35 A'   36 A'   37 A'   38 A'   14 A"   39 A'   40 A'                 
  0.076   0.088   0.120   0.127   0.155   0.186   0.192   0.217
 41 A'   15 A"   42 A'   43 A'   44 A'   45 A'   16 A"   46 A'                 
  0.225   0.235   0.256   0.269   0.279   0.294   0.304   0.310
 17 A"   47 A'   48 A'   49 A'   18 A"   19 A"   50 A'   51 A'                 
  0.328   0.345   0.380   0.396   0.415   0.422   0.438   0.484
 52 A'   53 A'   20 A"   21 A"   54 A'   55 A'   56 A'   57 A'                 
  0.520   0.557   0.587   0.642   0.655   0.718   0.722   0.820
 22 A"   58 A'   59 A'   60 A'   23 A"   24 A"   61 A'   62 A'                 
  0.866   0.940   0.967   1.198   1.280   1.292   1.312   1.315
 63 A'   64 A'   65 A'   25 A"   66 A'   26 A"   27 A"   67 A'                 
  1.353   1.363   1.385   1.398   1.402   1.446   1.545   1.599
 68 A'   69 A'   70 A'   28 A"   71 A'   29 A"   30 A"   72 A'                 
  1.665   1.675   1.771   1.836   1.882   1.960   2.614   2.769
 73 A'   74 A'   75 A'   76 A'   77 A'   78 A'   31 A"   79 A'                 
  3.058   3.729   3.736   3.758   3.770   3.784   3.811   3.929
 80 A'   32 A"   81 A'   33 A"   82 A'   34 A"   83 A'   35 A"                 
  3.950   3.957   3.958   3.987   4.075   4.079   4.216   4.346
 84 A'   36 A"   85 A'   37 A"   86 A'   87 A'   88 A'   89 A'                 
  4.647   5.967   5.989   6.029   6.244   6.261   6.289   6.304
 90 A'   38 A"   91 A'   92 A'   39 A"   40 A"   93 A'   94 A'                 
  6.322   6.520   6.960  13.764  13.888  13.949  23.407  27.795
 95 A'   96 A'   97 A'   41 A"   98 A'   99 A'  100 A'  101 A'                 
 28.312  28.328  28.353  28.509  28.516  28.530  28.569  28.659
 42 A"  102 A'  103 A'   43 A"  104 A'   44 A"  105 A'  106 A'                 
 66.699  66.745 127.857 127.870 127.903 151.597 163.0521901.758
107 A'  108 A'   45 A"  109 A'  110 A'  111 A'  112 A'  113 A'                 

 Beta MOs, Restricted
 -- Occupied --                  
******* -176.34 -165.74 -165.74 -165.74  -77.13  -35.83  -31.32
  1 A'    2 A'    3 A'    4 A'    1 A"    5 A'    6 A'    7 A'                 
-31.319 -31.318 -24.746 -24.698 -22.975 -22.974 -22.974 -22.969
  8 A'    2 A"    9 A'   10 A'   11 A'   12 A'    3 A"   13 A'                 
-22.969 -10.331  -6.624  -6.381  -4.793  -4.788  -4.782  -4.781
  4 A"   14 A'   15 A'   16 A'   17 A'   18 A'    5 A"   19 A'                 
 -4.779  -4.778  -2.059  -2.055  -2.054  -2.041  -2.041  -1.287
 20 A'    6 A"   21 A'   22 A'    7 A"   23 A'    8 A"   24 A'                 
 -1.218  -0.780  -0.679  -0.625  -0.542  -0.520  -0.519  -0.465
 25 A'   26 A'   27 A'   28 A'   29 A'   30 A'    9 A"   10 A"                 
 -0.460  -0.404  -0.338  -0.329  -0.305  -0.262
 31 A'   32 A'   33 A'   11 A"   34 A'   12 A"                                 
 -- Virtual --                   
 -0.088  -0.079  -0.053   0.001   0.030   0.043   0.048   0.064
 13 A"   35 A'   36 A'   37 A'   38 A'   14 A"   39 A'   40 A'                 
  0.076   0.088   0.120   0.127   0.155   0.186   0.192   0.217
 41 A'   15 A"   42 A'   43 A'   44 A'   45 A'   16 A"   46 A'                 
  0.225   0.235   0.256   0.269   0.279   0.294   0.304   0.310
 17 A"   47 A'   48 A'   49 A'   18 A"   19 A"   50 A'   51 A'                 
  0.328   0.345   0.380   0.396   0.415   0.422   0.438   0.484
 52 A'   53 A'   20 A"   21 A"   54 A'   55 A'   56 A'   57 A'                 
  0.520   0.557   0.587   0.642   0.655   0.718   0.722   0.820
 22 A"   58 A'   59 A'   60 A'   23 A"   24 A"   61 A'   62 A'                 
  0.866   0.940   0.967   1.198   1.280   1.292   1.312   1.315
 63 A'   64 A'   65 A'   25 A"   66 A'   26 A"   27 A"   67 A'                 
  1.353   1.363   1.385   1.398   1.402   1.446   1.545   1.599
 68 A'   69 A'   70 A'   28 A"   71 A'   29 A"   30 A"   72 A'                 
  1.665   1.675   1.771   1.836   1.882   1.960   2.614   2.769
 73 A'   74 A'   75 A'   76 A'   77 A'   78 A'   31 A"   79 A'                 
  3.058   3.729   3.736   3.758   3.770   3.784   3.811   3.929
 80 A'   32 A"   81 A'   33 A"   82 A'   34 A"   83 A'   35 A"                 
  3.950   3.957   3.958   3.987   4.075   4.079   4.216   4.346
 84 A'   36 A"   85 A'   37 A"   86 A'   87 A'   88 A'   89 A'                 
  4.647   5.967   5.989   6.029   6.244   6.261   6.289   6.304
 90 A'   38 A"   91 A'   92 A'   39 A"   40 A"   93 A'   94 A'                 
  6.322   6.520   6.960  13.764  13.888  13.949  23.407  27.795
 95 A'   96 A'   97 A'   41 A"   98 A'   99 A'  100 A'  101 A'                 
 28.312  28.328  28.353  28.509  28.516  28.530  28.569  28.659
 42 A"  102 A'  103 A'   43 A"  104 A'   44 A"  105 A'  106 A'                 
 66.699  66.745 127.857 127.870 127.903 151.597 163.0521901.758
107 A'  108 A'   45 A"  109 A'  110 A'  111 A'  112 A'  113 A'                 
 --------------------------------------------------------------

          Ground-State Mulliken Net Atomic Charges

     Atom                 Charge (a.u.)
  ----------------------------------------
      1 C                    -0.278320
      2 P                     0.332717
      3 F                    -0.211465
      4 I                     0.134230
      5 F                     0.022838
  ----------------------------------------
  Sum of atomic charges =     0.000000

 -----------------------------------------------------------------
                    Cartesian Multipole Moments
 -----------------------------------------------------------------
    Charge (ESU x 10^10)
                 0.0000
    Dipole Moment (Debye)
         X      -1.6929      Y       1.1102      Z      -0.0000
       Tot       2.0245
    Quadrupole Moments (Debye-Ang)
        XX     -59.5169     XY       1.8213     YY     -57.8289
        XZ       0.0000     YZ      -0.0000     ZZ     -56.9101
    Octopole Moments (Debye-Ang^2)
       XXX     -69.5762    XXY       5.3969    XYY     -11.3964
       YYY      -7.3490    XXZ      -0.0000    XYZ      -0.0000
       YYZ       0.0000    XZZ      -9.2534    YZZ      -3.4954
       ZZZ      -0.0000
    Hexadecapole Moments (Debye-Ang^3)
      XXXX   -1060.9246   XXXY      -8.0037   XXYY    -199.0412
      XYYY     -18.3887   YYYY    -225.3940   XXXZ      -0.0000
      XXYZ      -0.0000   XYYZ       0.0000   YYYZ      -0.0000
      XXZZ    -176.6380   XYZZ      -6.8318   YYZZ     -48.6926
      XZZZ      -0.0000   YZZZ      -0.0000   ZZZZ     -73.6243
 -----------------------------------------------------------------
 Calculating MO derivatives via CPSCF
 D1JvT checksum  = 202920 15412.7797293709
 D1KAT checksum  = 469200 777.1103144442
   1         3          15      0.129200    0.044709
   2         3          15      0.018530    0.007750
   3         3          15      0.002116    0.001013
   4         3          15      0.000226    0.000111
   5        16           2      0.000017    0.000013
   6        17           1      0.000001    0.000001
   7        18           0      0.000000    0.000000    Roots Converged
 Time for AOints: 6.8 s (CPU) 2.5 s (wall)
 ------------------------------------------------------------------------------
                     AOints        : Timing summary (seconds)
 ------------------------------------------------------------------------------
     job step          cpu (% of tot)      sys (% of tot)     wall (% of tot)
 ------------------------------------------------------------------------------
  cpscf_lag         0.3525E+02 (32.7)   0.8000E-05 (42.1)   0.1345E+02 (32.3)
  iterzp            0.6567E+02 (60.9)   0.1100E-04 (57.9)   0.2551E+02 (61.3)
  make_fx           0.0000E+00 ( 0.0)   0.0000E+00 ( 0.0)   0.0000E+00 ( 0.0)
  AOints            0.6771E+01 ( 6.3)   0.0000E+00 ( 0.0)   0.2487E+01 ( 6.0)
 ------------------------------------------------------------------------------
   Grand Totals     0.1078E+03          0.1900E-04          0.4159E+02
 ------------------------------------------------------------------------------
 Calculating analytic Hessian of the SCF energy
 Polarizability Matrix (a.u.)
            1           2           3
    1-100.6637338  -8.7083083  -0.0000000
    2  -8.7083083 -57.5648595   0.0000000
    3  -0.0000000   0.0000000 -44.5301354

 Direct stationary perturbation theory relativistic correction:

 rels  =      97.514973620741
 relv  =    -323.240504344670
 rel2e =      42.033114903630
 E_rel =    -183.692415820299

 Hessian of the SCF Energy
            1           2           3           4           5           6
    1   0.2964603   0.0851500   0.0000000  -0.1355703  -0.1124791  -0.0000000
    2   0.0851500   0.5315513  -0.0000000  -0.1590460  -0.1791105  -0.0000000
    3   0.0000000  -0.0000000   0.0656029  -0.0000000   0.0000000  -0.0278461
    4  -0.1355703  -0.1590460  -0.0000000   0.3341384   0.0378070   0.0000000
    5  -0.1124791  -0.1791105   0.0000000   0.0378070   0.3217451   0.0000000
    6  -0.0000000  -0.0000000  -0.0278461   0.0000000   0.0000000   0.0224340
    7  -0.0311401   0.0229955   0.0000000  -0.1841208   0.0814497  -0.0000000
    8  -0.0117497  -0.0006425  -0.0000000   0.1123223  -0.0939272   0.0000000
    9  -0.0000000  -0.0000000   0.0049162  -0.0000000  -0.0000000  -0.0118458
   10  -0.0734769  -0.0022202  -0.0000000  -0.0145249   0.0065218   0.0000000
   11   0.0052482  -0.0210158   0.0000000  -0.0006141   0.0057739  -0.0000000
   12   0.0000000  -0.0000000  -0.0127241   0.0000000   0.0000000   0.0001465
   13  -0.0562729   0.0531207  -0.0000000   0.0000776  -0.0132994   0.0000000
   14   0.0338306  -0.3307826   0.0000000   0.0095309  -0.0544814  -0.0000000
   15  -0.0000000   0.0000000  -0.0299489   0.0000000  -0.0000000   0.0171115
            7           8           9          10          11          12
    1  -0.0311401  -0.0117497  -0.0000000  -0.0734769   0.0052482   0.0000000
    2   0.0229955  -0.0006425  -0.0000000  -0.0022202  -0.0210158  -0.0000000
    3   0.0000000  -0.0000000   0.0049162  -0.0000000   0.0000000  -0.0127241
    4  -0.1841208   0.1123223  -0.0000000  -0.0145249  -0.0006141   0.0000000
    5   0.0814497  -0.0939272  -0.0000000   0.0065218   0.0057739   0.0000000
    6  -0.0000000   0.0000000  -0.0118458   0.0000000  -0.0000000   0.0001465
    7   0.2146741  -0.0970810   0.0000000  -0.0048543  -0.0023735  -0.0000000
    8  -0.0970810   0.0808493   0.0000000  -0.0010108  -0.0007136   0.0000000
    9   0.0000000   0.0000000   0.0095617   0.0000000  -0.0000000   0.0039136
   10  -0.0048543  -0.0010108   0.0000000   0.1073558  -0.0277878  -0.0000000
   11  -0.0023735  -0.0007136  -0.0000000  -0.0277878   0.0286556   0.0000000
   12  -0.0000000   0.0000000   0.0039136  -0.0000000   0.0000000   0.0053655
   13   0.0054411  -0.0024809   0.0000000  -0.0144997   0.0255272   0.0000000
   14  -0.0049908   0.0144340   0.0000000   0.0244970  -0.0127002  -0.0000000
   15  -0.0000000   0.0000000  -0.0065456   0.0000000  -0.0000000   0.0032986
           13          14          15
    1  -0.0562729   0.0338306  -0.0000000
    2   0.0531207  -0.3307826   0.0000000
    3  -0.0000000   0.0000000  -0.0299489
    4   0.0000776   0.0095309   0.0000000
    5  -0.0132994  -0.0544814  -0.0000000
    6   0.0000000  -0.0000000   0.0171115
    7   0.0054411  -0.0049908  -0.0000000
    8  -0.0024809   0.0144340   0.0000000
    9   0.0000000   0.0000000  -0.0065456
   10  -0.0144997   0.0244970   0.0000000
   11   0.0255272  -0.0127002  -0.0000000
   12   0.0000000  -0.0000000   0.0032986
   13   0.0652539  -0.0628676  -0.0000000
   14  -0.0628676   0.3835301  -0.0000000
   15  -0.0000000  -0.0000000   0.0160845
 Gradient time:  CPU 159.91 s  wall 61.10 s
 **********************************************************************
 **                                                                  **
 **                       VIBRATIONAL ANALYSIS                       **
 **                       --------------------                       **
 **                                                                  **
 **        VIBRATIONAL FREQUENCIES (CM**-1) AND NORMAL MODES         **
 **     FORCE CONSTANTS (mDYN/ANGSTROM) AND REDUCED MASSES (AMU)     **
 **                  INFRARED INTENSITIES (KM/MOL)                   **
 **                                                                  **
 **********************************************************************


 Mode:                 1                      2                      3
 Frequency:       143.78                 150.66                 228.14
 Force Cnst:      0.2775                 0.2768                 0.7507
 Red. Mass:      22.7826                20.6973                24.4796
 IR Active:          YES                    YES                    YES
 IR Intens:        0.898                  1.141                  2.966
 Raman Active:       YES                    YES                    YES
               X      Y      Z        X      Y      Z        X      Y      Z
 C          0.059  0.456 -0.000   -0.000 -0.000 -0.414    0.192 -0.130 -0.000
 P          0.422  0.171 -0.000   -0.000 -0.000 -0.439    0.347 -0.169 -0.000
 F          0.019 -0.534  0.000   -0.000  0.000  0.748    0.720  0.436  0.000
 I         -0.141 -0.077  0.000    0.000  0.000  0.074   -0.194  0.017  0.000
 F          0.197  0.480 -0.000   -0.000 -0.000 -0.266   -0.115 -0.194 -0.000
 TransDip  -0.001  0.030 -0.000   -0.000 -0.000 -0.034    0.030 -0.046 -0.000

 Mode:                 4                      5                      6
 Frequency:       277.62                 420.65                 545.06
 Force Cnst:      0.9453                 1.3754                 3.3572
 Red. Mass:      20.8160                13.1924                19.1797
 IR Active:          YES                    YES                    YES
 IR Intens:        0.228                  6.546                 49.521
 Raman Active:       YES                    YES                    YES
               X      Y      Z        X      Y      Z        X      Y      Z
 C          0.148 -0.300 -0.000    0.000  0.000  0.940    0.580 -0.261 -0.000
 P         -0.116 -0.132  0.000    0.000  0.000 -0.172    0.152  0.462  0.000
 F         -0.079 -0.078 -0.000   -0.000  0.000  0.072   -0.224 -0.129 -0.000
 I         -0.108  0.095  0.000   -0.000  0.000 -0.015   -0.039  0.009  0.000
 F          0.895 -0.151  0.000    0.000 -0.000 -0.285   -0.130 -0.523  0.000
 TransDip  -0.014  0.006  0.000    0.000  0.000 -0.082    0.192  0.117  0.000

 Mode:                 7                      8                      9
 Frequency:       760.61                 897.02                1271.17
 Force Cnst:      7.5770                 6.7647                12.8123
 Red. Mass:      22.2293                14.2689                13.4576
 IR Active:          YES                    YES                    YES
 IR Intens:      190.785                 95.550                179.596
 Raman Active:       YES                    YES                    YES
               X      Y      Z        X      Y      Z        X      Y      Z
 C         -0.042 -0.095  0.000    0.886 -0.066  0.000    0.200  0.891 -0.000
 P         -0.436  0.292 -0.000   -0.176 -0.182 -0.000   -0.118 -0.104  0.000
 F          0.723 -0.436  0.000   -0.037 -0.005  0.000    0.033 -0.015 -0.000
 I          0.003  0.001 -0.000   -0.014 -0.002 -0.000   -0.003 -0.001  0.000
 F         -0.007  0.013 -0.000   -0.141  0.354 -0.000    0.055 -0.370  0.000
 TransDip  -0.434  0.083 -0.000    0.240 -0.201 -0.000   -0.101  0.417  0.000

 STANDARD THERMODYNAMIC QUANTITIES AT   298.15 K  AND     1.00 ATM

   This Molecule has  0 Imaginary Frequencies
   Zero point vibrational energy:        6.711 kcal/mol

   Atom    1 Element C  Has Mass   12.00000
   Atom    2 Element P  Has Mass   30.97376
   Atom    3 Element F  Has Mass   18.99840
   Atom    4 Element I  Has Mass  126.90440
   Atom    5 Element F  Has Mass   18.99840
   Molecular Mass:   207.874960 amu
   Principal axes and moments of inertia in amu*Bohr^2:
                             1           2           3
    Eigenvalues --      286.80984  1995.83777  2282.64761
          X               0.99998     0.00560    -0.00000
          Y              -0.00560     0.99998    -0.00000
          Z               0.00000     0.00000     1.00000
   Rotational Symmetry Number is   1
   The Molecule is an Asymmetric Top
   Translational Enthalpy:        0.889 kcal/mol
   Rotational Enthalpy:           0.889 kcal/mol
   Vibrational Enthalpy:          8.533 kcal/mol
   gas constant (RT):             0.592 kcal/mol
   Translational Entropy:        41.899  cal/mol.K
   Rotational Entropy:           28.659  cal/mol.K
   Vibrational Entropy:          10.717  cal/mol.K

   Total Enthalpy:               10.903 kcal/mol
   Total Entropy:                81.275  cal/mol.K
Archival summary:
1\1\TWL02\FREQ\ProcedureUnspecified\BasisUnspecified\1121\taweetha\MonNov2614:51:002018MonNov2614:51:002018\0\\#,FREQ,ProcedureUnspecified,BasisUnspecified,\\0,1\I\C,1,2.12285\F,2,1.32689,1,114.85\P,2,1.68491,1,118.693,3,180,0\F,4,1.64091,2,101.181,1,-180,0\\\@

 Total job time:  69.39s(wall), 181.65s(cpu) 
 Mon Nov 26 14:51:00 2018

        *************************************************************
        *                                                           *
        *  Thank you very much for using Q-Chem.  Have a nice day.  *
        *                                                           *
        *************************************************************
