# Supplementary material for: Geometric and energetic data from ab initio calculations of haloethene, haloimine, halomethylenephosphine, haloiminophosphine, halodiazene, halodiphosphene and halocyclopropane
Source: Data Brief. 2019 Nov 2;27:104738. doi: 10.1016/j.dib.2019.104738 (PMC6861602; doi:10.1016/j.dib.2019.104738)
Supplement: Multimedia component 5 [file mmc5.zip › CP/B3LYP/FICPHE.out]

Q-Chem Developer Version!
                  Welcome to Q-Chem
     A Quantum Leap Into The Future Of Chemistry


 Q-Chem 5.1, Q-Chem, Inc., Pleasanton, CA (2018)

 Yihan Shao,  Zhengting Gan,  E. Epifanovsky,  A. T. B. Gilbert,  M. Wormit,  
 J. Kussmann,  A. W. Lange,  A. Behn,  Jia Deng,  Xintian Feng,  D. Ghosh,  
 M. Goldey,  P. R. Horn,  L. D. Jacobson,  I. Kaliman,  T. Kus,  A. Landau,  
 Jie Liu,  E. I. Proynov,  R. M. Richard,  R. P. Steele,  E. J. Sundstrom,  
 H. L. Woodcock III,  P. M. Zimmerman,  D. Zuev,  B. Albrecht,  E. Alguire,  
 S. A. Baeppler,  D. Barton,  Z. Benda,  Y. A. Bernard,  E. J. Berquist,  
 K. B. Bravaya,  H. Burton,  D. Casanova,  Chun-Min Chang,  Yunqing Chen,  
 A. Chien,  K. D. Closser,  M. P. Coons,  S. Coriani,  S. Dasgupta,  
 A. L. Dempwolff,  M. Diedenhofen,  Hainam Do,  R. G. Edgar,  Po-Tung Fang,  
 S. Faraji,  S. Fatehi,  Qingguo Feng,  K. D. Fenk,  J. Fosso-Tande,  
 Qinghui Ge,  A. Ghysels,  G. Gidofalvi,  J. Gomes,  J. Gonthier,  A. Gunina,  
 D. Hait,  M. W. D. Hanson-Heine,  P. H. P. Harbach,  A. W. Hauser,  
 J. E. Herr,  E. G. Hohenstein,  Z. C. Holden,  Kerwin Hui,  B. C. Huynh,  
 T.-C. Jagau,  Hyunjun Ji,  B. Kaduk,  K. Khistyaev,  Jaehoon Kim,  
 P. Klunzinger,  K. Koh,  D. Kosenkov,  L. Koulias,  T. Kowalczyk,  
 C. M. Krauter,  A. Kunitsa,  Ka Un Lao,  A. Laurent,  K. V. Lawler,  
 Joonho Lee,  D. Lefrancois,  S. Lehtola,  D. S. Levine,  Yi-Pei Li,  
 You-Sheng Lin,  Fenglai Liu,  E. Livshits,  A. Luenser,  P. Manohar,  
 E. Mansoor,  S. F. Manzer,  Shan-Ping Mao,  Yuezhi Mao,  N. Mardirossian,  
 A. V. Marenich,  T. Markovich,  L. A. Martinez-Martinez,  S. A. Maurer,  
 N. J. Mayhall,  S. C. McKenzie,  J.-M. Mewes,  A. F. Morrison,  
 J. W. Mullinax,  K. Nanda,  T. S. Nguyen-Beck,  R. Olivares-Amaya,  
 J. A. Parkhill,  T. M. Perrine,  F. Plasser,  P. Pokhilko,  S. Prager,  
 A. Prociuk,  E. Ramos,  D. R. Rehn,  F. Rob,  M. Schneider,  N. Sergueev,  
 S. M. Sharada,  S. Sharma,  D. W. Small,  T. Stauch,  T. Stein,  
 Yu-Chuan Su,  A. J. W. Thom,  A. Tkatchenko,  T. Tsuchimochi,  N. M. Tubman,  
 L. Vogt,  M. L. Vidal,  O. Vydrov,  M. A. Watson,  J. Wenzel,  
 M. de Wergifosse,  T. A. Wesolowski,  A. White,  J. Witte,  A. Yamada,  
 Jun Yang,  K. Yao,  S. Yeganeh,  S. R. Yost,  Zhi-Qiang You,  A. Zech,  
 Igor Ying Zhang,  Xing Zhang,  Yan Zhao,  Ying Zhu,  B. R. Brooks,  
 G. K. L. Chan,  C. J. Cramer,  M. S. Gordon,  W. J. Hehre,  A. Klamt,  
 M. W. Schmidt,  C. D. Sherrill,  D. G. Truhlar,  A. Aspuru-Guzik,  R. Baer,  
 A. T. Bell,  N. A. Besley,  Jeng-Da Chai,  A. E. DePrince, III,  
 R. A. DiStasio Jr.,  A. Dreuw,  B. D. Dunietz,  T. R. Furlani,  
 Chao-Ping Hsu,  Yousung Jung,  Jing Kong,  D. S. Lambrecht,  WanZhen Liang,  
 C. Ochsenfeld,  V. A. Rassolov,  L. V. Slipchenko,  J. E. Subotnik,  
 T. Van Voorhis,  J. M. Herbert,  A. I. Krylov,  P. M. W. Gill,  M. Head-Gordon

 Contributors to earlier versions of Q-Chem not listed above: 
 R. D. Adamson,  B. Austin,  J. Baker,  G. J. O. Beran,  K. Brandhorst,  
 S. T. Brown,  E. F. C. Byrd,  A. K. Chakraborty,  C.-L. Cheng,  
 Siu Hung Chien,  D. M. Chipman,  D. L. Crittenden,  H. Dachsel,  
 R. J. Doerksen,  A. D. Dutoi,  L. Fusti-Molnar,  W. A. Goddard III,  
 A. Golubeva-Zadorozhnaya,  S. R. Gwaltney,  G. Hawkins,  A. Heyden,  
 S. Hirata,  G. Kedziora,  F. J. Keil,  C. Kelley,  Jihan Kim,  R. A. King,  
 R. Z. Khaliullin,  P. P. Korambath,  W. Kurlancheek,  A. M. Lee,  M. S. Lee,  
 S. V. Levchenko,  Ching Yeh Lin,  D. Liotard,  R. C. Lochan,  I. Lotan,  
 P. E. Maslen,  N. Nair,  D. P. O'Neill,  D. Neuhauser,  E. Neuscamman,  
 C. M. Oana,  R. Olson,  B. Peters,  R. Peverati,  P. A. Pieniazek,  
 Y. M. Rhee,  J. Ritchie,  M. A. Rohrdanz,  E. Rosta,  N. J. Russ,  
 H. F. Schaefer III,  N. E. Schultz,  N. Shenvi,  A. C. Simmonett,  A. Sodt,  
 D. Stuck,  K. S. Thanthiriwatte,  V. Vanovschi,  Tao Wang,  A. Warshel,  
 C. F. Williams,  Q. Wu,  X. Xu,  W. Zhang

 Please cite Q-Chem as follows:
 Y. Shao et al., Mol. Phys. 113, 184-215 (2015)
 DOI: 10.1080/00268976.2014.952696

 Q-Chem 5.1.2 for Intel X86 EM64T Linux

 Parts of Q-Chem use Armadillo 8.300.2 (Tropical Shenanigans).
 http://arma.sourceforge.net/

 Q-Chem begins on Mon Nov 26 15:26:06 2018  

Host: 
0

     Scratch files written to /scratch/taweetham/qchem50087//
Input Ideriv = 2
Curr. Ideriv = -1
Max.  Ideriv = 2

Checking the input file for inconsistencies... 	...done.

--------------------------------------------------------------
User input:
--------------------------------------------------------------
$molecule
0 1
C 
P 1 1.5 
H 2 PH 1 120. 
I 1 PI 2 120.  3 180.0
F 1 PF 2 120.  3 0.0

PH=1.44
PF=1.54
PCl=2.03
PBr=2.5
PI=2.6
$end

$rem
   job_type	optimization
   basis	6-311++g**
   method	b3lyp
$end

--------------------------------------------------------------
 ----------------------------------------------------------------
             Standard Nuclear Orientation (Angstroms)
    I     Atom           X                Y                Z
 ----------------------------------------------------------------
    1      C       1.3759764016    -0.2682448983     0.0000000000
    2      P       2.2735623611     0.9335618438    -0.0000000000
    3      H       3.7035669840     0.7641901267    -0.0000000000
    4      I      -1.2059763897     0.0375651465     0.0000000000
    5      F       1.9837653160    -1.6832334620     0.0000000000
 ----------------------------------------------------------------
 Molecular Point Group                 Cs    NOp =  2
 Largest Abelian Subgroup              Cs    NOp =  2
 Nuclear Repulsion Energy =   342.8971394591 hartrees
 There are       42 alpha and       42 beta electrons
 Requested basis set is 6-311++G(d,p)
 There are 54 shells and 143 basis functions

 Total QAlloc Memory Limit   2000 MB
 Mega-Array Size       188 MB
 MEM_STATIC part       192 MB
 A cutoff of  1.0D-11 yielded   1200 shell pairs
 There are      8849 function pairs (      9887 Cartesian)

 -------------------------------------------------------
 OpenMP Integral Computing Module                       
 Release: version 1.0, May 2013, Q-Chem Inc. Pittsburgh 
 -------------------------------------------------------
 Integral Job Info:
 Integral job number is                      11
 Integral operator is                         1
 short-range coefficients                     0
 long-range coefficients              100000000
 Omega coefficients                           0
 if combine SR and LR in K                    0
 Integral screening is                        0
 Integral computing path is                   2
 max size of driver memory is            800000
 size of driver memory is                593474
 size of scratch memory is             11861008
 max col of scratch BK array               1296
 max len of scratch array in speh3          155
 max len of scratch index in speh4           18
 max int batch size is                      520
 min int batch size is                       52
 fixed nKL is                                52
 max L of basis functions is                  2
 order of int derivative is                   0
 number of shells is                         54
 number of basis is                         151
 number of cartesian basis is               151
 number of contracted shell pairs          1200
 number of primitive shell pairs           2680
 maxK2 (contraction) of shell pair           36
 max number of K2 of shell pair               1
 max number of CS2 of shell pair            158
 max number of PS2 of shell pair            162
 mem total for path MDJ                  520876
 -------------------------------------------------------
 Smallest overlap matrix eigenvalue = 5.82E-04

 Scale SEOQF with 1.000000e-01/1.000000e-01/1.000000e-01

 Standard Electronic Orientation quadrupole field applied
 Nucleus-field energy     =     0.0000000105 hartrees
 Guess from superposition of atomic densities
 Warning:  Energy on first SCF cycle will be non-variational
 SAD guess density has 84.000000 electrons

 -----------------------------------------------------------------------
  General SCF calculation program by
  Eric Jon Sundstrom, Paul Horn, Yuezhi Mao, Dmitri Zuev, Alec White,
  David Stuck, Shaama M.S., Shane Yost, Joonho Lee, David Small,
  Daniel Levine, Susi Lehtola, Hugh Burton, Evgeny Epifanovsky
 -----------------------------------------------------------------------
 Exchange:     0.2000 Hartree-Fock + 0.0800 Slater + 0.7200 B88
 Correlation:  0.1900 VWN1RPA + 0.8100 LYP
 Using SG-1 standard quadrature grid
 using 4 threads for integral computing
 -------------------------------------------------------
 OpenMP Integral computing Module                
 Release: version 2.0, May 2017, Q-Chem Inc. Pleasanton 
 -------------------------------------------------------
 -------------------------------------------------------
 OpenMP BLAS3 based DFT computing Module                
 Release: version 1.0, May 2013, Q-Chem Inc. Pittsburgh 
 -------------------------------------------------------
 A restricted SCF calculation will be
 performed using DIIS
 SCF converges when DIIS error is below 1.0e-08
 ---------------------------------------
  Cycle       Energy         DIIS error
 ---------------------------------------
    1   -7399.6139459780      3.81e-02  
    2   -7399.3135578017      3.69e-03  
    3   -7399.2276246679      7.68e-03  
    4   -7399.3367090678      1.22e-03  
    5   -7399.3394581044      5.59e-04  
    6   -7399.3400735267      3.40e-04  
    7   -7399.3403759086      3.48e-05  
    8   -7399.3403790140      9.12e-06  
    9   -7399.3403792744      4.52e-06  
   10   -7399.3403793534      9.48e-07  
   11   -7399.3403793556      2.86e-07  
   12   -7399.3403793558      4.02e-08  
   13   -7399.3403793559      1.77e-08  
   14   -7399.3403793559      3.38e-09  Convergence criterion met
 ---------------------------------------
 SCF time:   CPU 17.13s  wall 4.00s 
 SCF   energy in the final basis set =    -7399.3403793559
 Total energy in the final basis set =    -7399.3403793559

 --------------------------------------------------------------
             Orbital Energies (a.u.) and Symmetries
 --------------------------------------------------------------

 Alpha MOs, Restricted
 -- Occupied --                  
******* -176.33 -165.74 -165.73 -165.73  -77.07  -35.83  -31.32
  1 A'    2 A'    3 A'    4 A'    1 A"    5 A'    6 A'    7 A'                 
-31.315 -31.315 -24.696 -22.973 -22.971 -22.971 -22.965 -22.965
  8 A'    2 A"    9 A'   10 A'   11 A'    3 A"   12 A'    4 A"                 
-10.326  -6.577  -6.376  -4.791  -4.772  -4.772  -4.738  -4.737
 13 A'   14 A'   15 A'   16 A'   17 A'    5 A"   18 A'    6 A"                 
 -4.733  -2.055  -2.050  -2.050  -2.034  -2.034  -1.183  -0.789
 19 A'   20 A'    7 A"   21 A'   22 A'    8 A"   23 A'   24 A'                 
 -0.656  -0.565  -0.501  -0.450  -0.446  -0.360  -0.328  -0.303
 25 A'   26 A'   27 A'   28 A'    9 A"   29 A'   10 A"   30 A'                 
 -0.286  -0.285
 11 A"   31 A'                                                                 
 -- Virtual --                   
 -0.168  -0.083  -0.048  -0.003   0.020   0.041   0.044   0.067
 32 A'   12 A"   33 A'   34 A'   35 A'   36 A'   13 A"   37 A'                 
  0.075   0.091   0.098   0.119   0.136   0.172   0.179   0.212
 38 A'   39 A'   14 A"   40 A'   41 A'   42 A'   43 A'   15 A"                 
  0.219   0.254   0.261   0.279   0.282   0.293   0.336   0.364
 44 A'   45 A'   16 A"   46 A'   17 A"   47 A'   48 A'   49 A'                 
  0.378   0.389   0.397   0.401   0.422   0.459   0.531   0.561
 50 A'   18 A"   19 A"   51 A'   52 A'   53 A'   54 A'   20 A"                 
  0.583   0.613   0.642   0.657   0.681   0.762   0.842   0.937
 55 A'   21 A"   56 A'   57 A'   22 A"   58 A'   59 A'   60 A'                 
  1.117   1.181   1.203   1.290   1.299   1.358   1.383   1.390
 61 A'   23 A"   62 A'   24 A"   63 A'   64 A'   25 A"   65 A'                 
  1.438   1.439   1.540   1.545   1.588   1.618   1.650   1.728
 26 A"   66 A'   67 A'   27 A"   28 A"   68 A'   69 A'   70 A'                 
  1.928   2.006   2.080   2.554   2.654   2.749   3.105   3.782
 71 A'   72 A'   73 A'   74 A'   29 A"   75 A'   76 A'   30 A"                 
  3.786   3.847   3.866   3.941   3.947   3.953   4.009   4.077
 77 A'   31 A"   78 A'   32 A"   79 A'   33 A"   80 A'   81 A'                 
  4.286   4.474   5.963   5.985   6.008   6.292   6.320   6.386
 82 A'   83 A'   34 A"   84 A'   85 A'   35 A"   86 A'   87 A'                 
  7.020  13.804  13.891  14.127  23.423  27.734  28.307  28.324
 88 A'   36 A"   89 A'   90 A'   91 A'   92 A'   37 A"   93 A'                 
 28.336  28.512  28.515  28.515  28.539  28.589  66.751 127.852
 94 A'   38 A"   95 A'   39 A"   96 A'   97 A'   98 A'   40 A"                 
127.866 127.882 151.548 163.1911901.706
 99 A'  100 A'  101 A'  102 A'  103 A'                                         

 Beta MOs, Restricted
 -- Occupied --                  
******* -176.33 -165.74 -165.73 -165.73  -77.07  -35.83  -31.32
  1 A'    2 A'    3 A'    4 A'    1 A"    5 A'    6 A'    7 A'                 
-31.315 -31.315 -24.696 -22.973 -22.971 -22.971 -22.965 -22.965
  8 A'    2 A"    9 A'   10 A'   11 A'    3 A"   12 A'    4 A"                 
-10.326  -6.577  -6.376  -4.791  -4.772  -4.772  -4.738  -4.737
 13 A'   14 A'   15 A'   16 A'   17 A'    5 A"   18 A'    6 A"                 
 -4.733  -2.055  -2.050  -2.050  -2.034  -2.034  -1.183  -0.789
 19 A'   20 A'    7 A"   21 A'   22 A'    8 A"   23 A'   24 A'                 
 -0.656  -0.565  -0.501  -0.450  -0.446  -0.360  -0.328  -0.303
 25 A'   26 A'   27 A'   28 A'    9 A"   29 A'   10 A"   30 A'                 
 -0.286  -0.285
 11 A"   31 A'                                                                 
 -- Virtual --                   
 -0.168  -0.083  -0.048  -0.003   0.020   0.041   0.044   0.067
 32 A'   12 A"   33 A'   34 A'   35 A'   36 A'   13 A"   37 A'                 
  0.075   0.091   0.098   0.119   0.136   0.172   0.179   0.212
 38 A'   39 A'   14 A"   40 A'   41 A'   42 A'   43 A'   15 A"                 
  0.219   0.254   0.261   0.279   0.282   0.293   0.336   0.364
 44 A'   45 A'   16 A"   46 A'   17 A"   47 A'   48 A'   49 A'                 
  0.378   0.389   0.397   0.401   0.422   0.459   0.531   0.561
 50 A'   18 A"   19 A"   51 A'   52 A'   53 A'   54 A'   20 A"                 
  0.583   0.613   0.642   0.657   0.681   0.762   0.842   0.937
 55 A'   21 A"   56 A'   57 A'   22 A"   58 A'   59 A'   60 A'                 
  1.117   1.181   1.203   1.290   1.299   1.358   1.383   1.390
 61 A'   23 A"   62 A'   24 A"   63 A'   64 A'   25 A"   65 A'                 
  1.438   1.439   1.540   1.545   1.588   1.618   1.650   1.728
 26 A"   66 A'   67 A'   27 A"   28 A"   68 A'   69 A'   70 A'                 
  1.928   2.006   2.080   2.554   2.654   2.749   3.105   3.782
 71 A'   72 A'   73 A'   74 A'   29 A"   75 A'   76 A'   30 A"                 
  3.786   3.847   3.866   3.941   3.947   3.953   4.009   4.077
 77 A'   31 A"   78 A'   32 A"   79 A'   33 A"   80 A'   81 A'                 
  4.286   4.474   5.963   5.985   6.008   6.292   6.320   6.386
 82 A'   83 A'   34 A"   84 A'   85 A'   35 A"   86 A'   87 A'                 
  7.020  13.804  13.891  14.127  23.423  27.734  28.307  28.324
 88 A'   36 A"   89 A'   90 A'   91 A'   92 A'   37 A"   93 A'                 
 28.336  28.512  28.515  28.515  28.539  28.589  66.751 127.852
 94 A'   38 A"   95 A'   39 A"   96 A'   97 A'   98 A'   40 A"                 
127.866 127.882 151.548 163.1911901.706
 99 A'  100 A'  101 A'  102 A'  103 A'                                         
 --------------------------------------------------------------

          Ground-State Mulliken Net Atomic Charges

     Atom                 Charge (a.u.)
  ----------------------------------------
      1 C                    -0.164904
      2 P                     0.225294
      3 H                    -0.000739
      4 I                     0.095934
      5 F                    -0.155585
  ----------------------------------------
  Sum of atomic charges =     0.000000

 -----------------------------------------------------------------
                    Cartesian Multipole Moments
 -----------------------------------------------------------------
    Charge (ESU x 10^10)
                 0.0000
    Dipole Moment (Debye)
         X       0.5335      Y       1.5552      Z      -0.0000
       Tot       1.6441
    Quadrupole Moments (Debye-Ang)
        XX     -42.6374     XY       4.1840     YY     -57.6824
        XZ      -0.0000     YZ       0.0000     ZZ     -53.1895
    Octopole Moments (Debye-Ang^2)
       XXX     -28.8426    XXY      12.9337    XYY     -21.4334
       YYY      -9.1526    XXZ      -0.0000    XYZ       0.0000
       YYZ      -0.0000    XZZ     -13.0221    YZZ      -3.3163
       ZZZ      -0.0000
    Hexadecapole Moments (Debye-Ang^3)
      XXXX    -804.5868   XXXY      16.9368   XXYY    -204.6432
      XYYY     -22.4042   YYYY    -252.0684   XXXZ      -0.0000
      XXYZ       0.0000   XYYZ      -0.0000   YYYZ       0.0000
      XXZZ    -166.8380   XYZZ      -7.9380   YYZZ     -51.1933
      XZZZ       0.0000   YZZZ       0.0000   ZZZZ     -71.4063
 -----------------------------------------------------------------
 Calculating analytic gradient of the SCF energy
 Gradient of SCF Energy
            1           2           3           4           5
    1   0.0765513  -0.0751841   0.0070045  -0.0532661   0.0448943
    2   0.1961032  -0.1794884   0.0249516   0.0107292  -0.0522955
    3  -0.0000000  -0.0000000   0.0000000   0.0000000   0.0000000
 Max gradient component =       1.961E-01
 RMS gradient           =       7.770E-02
 Gradient time:  CPU 4.25 s  wall 1.16 s
 Geometry Optimization Parameters
   NAtoms,    NIC,     NZ,  NCons,   NDum,   NFix, NCnnct, MaxDiis
        5      20       5       0       0       0       0       0


** GEOMETRY OPTIMIZATION IN DELOCALIZED INTERNAL COORDINATES **
   Searching for a Minimum

   Optimization Cycle:   1

                       Coordinates (Angstroms)
     ATOM                X               Y               Z
      1  C         1.3759764016   -0.2682448983    0.0000000000
      2  P         2.2735623611    0.9335618438    0.0000000000
      3  H         3.7035669840    0.7641901267    0.0000000000
      4  I        -1.2059763897    0.0375651465    0.0000000000
      5  F         1.9837653160   -1.6832334620    0.0000000000
   Point Group: cs    Number of degrees of freedom:     7


   Energy is  -7399.340379356


 Attempting to Generate Delocalized Internal Coordinates

  7 Hessian modes will be used to form the next step
  Hessian Eigenvalues:
     0.044459    0.160000    0.198009    0.250000    0.250000    0.285189
     0.766766

 Minimum Search - Taking Simple RFO Step
 Searching for Lamda that Minimizes Along All modes
 Value Taken    Lamda =  -0.08983374
 Calculated Step too Large.  Step scaled by  0.527108
 Step Taken.  Stepsize is  0.300000

                             Maximum     Tolerance    Cnvgd?
         Gradient           0.158126      0.000300      NO
         Displacement       0.202468      0.001200      NO
         Energy change     *********      0.000001      NO


 New Cartesian Coordinates Obtained by Inverse Iteration

 Displacement from previous Coordinates is:  0.347018
 ----------------------------------------------------------------
             Standard Nuclear Orientation (Angstroms)
    I     Atom           X                Y                Z
 ----------------------------------------------------------------
    1      C       1.3732174169    -0.2566919497     0.0000000000
    2      P       2.2652132402     1.0153353208     0.0000000000
    3      H       3.6619296752     0.6814120652     0.0000000000
    4      I      -1.1027645015    -0.0176225268     0.0000000000
    5      F       1.9332988422    -1.6385941527     0.0000000000
 ----------------------------------------------------------------
 Molecular Point Group                 Cs    NOp =  2
 Largest Abelian Subgroup              Cs    NOp =  2
 Nuclear Repulsion Energy =   351.2213004002 hartrees
 There are       42 alpha and       42 beta electrons
 Applying Cartesian multipole field
    Component          Value
    ---------          -----
     (2,0,0)        1.00000E-11
     (0,2,0)        2.00000E-11
     (0,0,2)       -3.00000E-11
 Nucleus-field energy     =     0.0000000100 hartrees
 Requested basis set is 6-311++G(d,p)
 There are 54 shells and 143 basis functions
 A cutoff of  1.0D-11 yielded   1222 shell pairs
 There are      9023 function pairs (     10077 Cartesian)
 Smallest overlap matrix eigenvalue = 5.86E-04
 Guess MOs from SCF MO coefficient file

 -----------------------------------------------------------------------
  General SCF calculation program by
  Eric Jon Sundstrom, Paul Horn, Yuezhi Mao, Dmitri Zuev, Alec White,
  David Stuck, Shaama M.S., Shane Yost, Joonho Lee, David Small,
  Daniel Levine, Susi Lehtola, Hugh Burton, Evgeny Epifanovsky
 -----------------------------------------------------------------------
 Exchange:     0.2000 Hartree-Fock + 0.0800 Slater + 0.7200 B88
 Correlation:  0.1900 VWN1RPA + 0.8100 LYP
 Using SG-1 standard quadrature grid
 using 4 threads for integral computing
 -------------------------------------------------------
 OpenMP Integral computing Module                
 Release: version 2.0, May 2017, Q-Chem Inc. Pleasanton 
 -------------------------------------------------------
 -------------------------------------------------------
 OpenMP BLAS3 based DFT computing Module                
 Release: version 1.0, May 2013, Q-Chem Inc. Pittsburgh 
 -------------------------------------------------------
 A restricted SCF calculation will be
 performed using DIIS
 SCF converges when DIIS error is below 1.0e-08
 ---------------------------------------
  Cycle       Energy         DIIS error
 ---------------------------------------
    1   -7399.3780742766      1.05e-03  
    2   -7399.3814615659      5.31e-04  
    3   -7399.3800216583      8.78e-04  
    4   -7399.3822241914      1.38e-04  
    5   -7399.3822757690      4.35e-05  
    6   -7399.3822806113      1.14e-05  
    7   -7399.3822808221      5.73e-06  
    8   -7399.3822808839      1.78e-06  
    9   -7399.3822808909      2.24e-07  
   10   -7399.3822808911      5.89e-08  
   11   -7399.3822808911      2.11e-08  
   12   -7399.3822808911      3.17e-09  Convergence criterion met
 ---------------------------------------
 SCF time:   CPU 14.87s  wall 4.00s 
 SCF   energy in the final basis set =    -7399.3822808911
 Total energy in the final basis set =    -7399.3822808911

 --------------------------------------------------------------
             Orbital Energies (a.u.) and Symmetries
 --------------------------------------------------------------

 Alpha MOs, Restricted
 -- Occupied --                  
******* -176.33 -165.73 -165.73 -165.73  -77.07  -35.82  -31.32
  1 A'    2 A'    3 A'    4 A'    1 A"    5 A'    6 A'    7 A'                 
-31.312 -31.312 -24.709 -22.969 -22.968 -22.968 -22.962 -22.962
  8 A'    2 A"    9 A'   10 A'   11 A'    3 A"   12 A'    4 A"                 
-10.332  -6.577  -6.373  -4.787  -4.769  -4.769  -4.738  -4.737
 13 A'   14 A'   15 A'   16 A'   17 A'    5 A"   18 A'    6 A"                 
 -4.733  -2.052  -2.047  -2.047  -2.032  -2.032  -1.204  -0.779
 19 A'   20 A'   21 A'    7 A"   22 A'    8 A"   23 A'   24 A'                 
 -0.657  -0.576  -0.501  -0.462  -0.460  -0.362  -0.323  -0.312
 25 A'   26 A'   27 A'   28 A'    9 A"   29 A'   10 A"   30 A'                 
 -0.287  -0.281
 31 A'   11 A"                                                                 
 -- Virtual --                   
 -0.146  -0.087  -0.033  -0.003   0.020   0.041   0.044   0.065
 32 A'   12 A"   33 A'   34 A'   35 A'   36 A'   13 A"   37 A'                 
  0.072   0.092   0.097   0.126   0.130   0.169   0.181   0.212
 38 A'   39 A'   14 A"   40 A'   41 A'   42 A'   43 A'   15 A"                 
  0.216   0.251   0.264   0.277   0.283   0.293   0.341   0.359
 44 A'   45 A'   16 A"   46 A'   17 A"   47 A'   48 A'   49 A'                 
  0.385   0.390   0.397   0.407   0.433   0.455   0.542   0.557
 50 A'   18 A"   19 A"   51 A'   52 A'   53 A'   54 A'   20 A"                 
  0.583   0.610   0.611   0.670   0.690   0.791   0.850   0.941
 55 A'   21 A"   56 A'   57 A'   22 A"   58 A'   59 A'   60 A'                 
  1.075   1.180   1.213   1.299   1.305   1.342   1.378   1.386
 61 A'   23 A"   62 A'   24 A"   63 A'   64 A'   65 A'   25 A"                 
  1.429   1.449   1.525   1.561   1.580   1.643   1.656   1.758
 26 A"   66 A'   27 A"   67 A'   28 A"   68 A'   69 A'   70 A'                 
  1.900   1.969   2.074   2.557   2.642   2.749   3.077   3.770
 71 A'   72 A'   73 A'   74 A'   29 A"   75 A'   76 A'   30 A"                 
  3.773   3.860   3.879   3.944   3.952   3.962   4.027   4.113
 77 A'   31 A"   78 A'   32 A"   79 A'   33 A"   80 A'   81 A'                 
  4.293   4.528   5.967   5.991   6.018   6.282   6.317   6.400
 82 A'   83 A'   34 A"   84 A'   85 A'   35 A"   86 A'   87 A'                 
  7.005  13.804  13.896  14.075  23.376  27.744  28.312  28.330
 88 A'   36 A"   89 A'   90 A'   91 A'   92 A'   37 A"   93 A'                 
 28.343  28.515  28.519  28.521  28.550  28.608  66.737 127.857
 94 A'   38 A"   95 A'   39 A"   96 A'   97 A'   98 A'   40 A"                 
127.871 127.891 151.557 163.1581901.715
 99 A'  100 A'  101 A'  102 A'  103 A'                                         

 Beta MOs, Restricted
 -- Occupied --                  
******* -176.33 -165.73 -165.73 -165.73  -77.07  -35.82  -31.32
  1 A'    2 A'    3 A'    4 A'    1 A"    5 A'    6 A'    7 A'                 
-31.312 -31.312 -24.709 -22.969 -22.968 -22.968 -22.962 -22.962
  8 A'    2 A"    9 A'   10 A'   11 A'    3 A"   12 A'    4 A"                 
-10.332  -6.577  -6.373  -4.787  -4.769  -4.769  -4.738  -4.737
 13 A'   14 A'   15 A'   16 A'   17 A'    5 A"   18 A'    6 A"                 
 -4.733  -2.052  -2.047  -2.047  -2.032  -2.032  -1.204  -0.779
 19 A'   20 A'   21 A'    7 A"   22 A'    8 A"   23 A'   24 A'                 
 -0.657  -0.576  -0.501  -0.462  -0.460  -0.362  -0.323  -0.312
 25 A'   26 A'   27 A'   28 A'    9 A"   29 A'   10 A"   30 A'                 
 -0.287  -0.281
 31 A'   11 A"                                                                 
 -- Virtual --                   
 -0.146  -0.087  -0.033  -0.003   0.020   0.041   0.044   0.065
 32 A'   12 A"   33 A'   34 A'   35 A'   36 A'   13 A"   37 A'                 
  0.072   0.092   0.097   0.126   0.130   0.169   0.181   0.212
 38 A'   39 A'   14 A"   40 A'   41 A'   42 A'   43 A'   15 A"                 
  0.216   0.251   0.264   0.277   0.283   0.293   0.341   0.359
 44 A'   45 A'   16 A"   46 A'   17 A"   47 A'   48 A'   49 A'                 
  0.385   0.390   0.397   0.407   0.433   0.455   0.542   0.557
 50 A'   18 A"   19 A"   51 A'   52 A'   53 A'   54 A'   20 A"                 
  0.583   0.610   0.611   0.670   0.690   0.791   0.850   0.941
 55 A'   21 A"   56 A'   57 A'   22 A"   58 A'   59 A'   60 A'                 
  1.075   1.180   1.213   1.299   1.305   1.342   1.378   1.386
 61 A'   23 A"   62 A'   24 A"   63 A'   64 A'   65 A'   25 A"                 
  1.429   1.449   1.525   1.561   1.580   1.643   1.656   1.758
 26 A"   66 A'   27 A"   67 A'   28 A"   68 A'   69 A'   70 A'                 
  1.900   1.969   2.074   2.557   2.642   2.749   3.077   3.770
 71 A'   72 A'   73 A'   74 A'   29 A"   75 A'   76 A'   30 A"                 
  3.773   3.860   3.879   3.944   3.952   3.962   4.027   4.113
 77 A'   31 A"   78 A'   32 A"   79 A'   33 A"   80 A'   81 A'                 
  4.293   4.528   5.967   5.991   6.018   6.282   6.317   6.400
 82 A'   83 A'   34 A"   84 A'   85 A'   35 A"   86 A'   87 A'                 
  7.005  13.804  13.896  14.075  23.376  27.744  28.312  28.330
 88 A'   36 A"   89 A'   90 A'   91 A'   92 A'   37 A"   93 A'                 
 28.343  28.515  28.519  28.521  28.550  28.608  66.737 127.857
 94 A'   38 A"   95 A'   39 A"   96 A'   97 A'   98 A'   40 A"                 
127.871 127.891 151.557 163.1581901.715
 99 A'  100 A'  101 A'  102 A'  103 A'                                         
 --------------------------------------------------------------

          Ground-State Mulliken Net Atomic Charges

     Atom                 Charge (a.u.)
  ----------------------------------------
      1 C                    -0.158213
      2 P                     0.197368
      3 H                    -0.014194
      4 I                     0.091199
      5 F                    -0.116160
  ----------------------------------------
  Sum of atomic charges =     0.000000

 -----------------------------------------------------------------
                    Cartesian Multipole Moments
 -----------------------------------------------------------------
    Charge (ESU x 10^10)
                -0.0000
    Dipole Moment (Debye)
         X       0.5356      Y       1.2956      Z      -0.0000
       Tot       1.4020
    Quadrupole Moments (Debye-Ang)
        XX     -43.8559     XY       3.5798     YY     -56.9835
        XZ      -0.0000     YZ      -0.0000     ZZ     -53.3614
    Octopole Moments (Debye-Ang^2)
       XXX     -39.4604    XXY      10.1850    XYY     -22.6648
       YYY      -9.2281    XXZ      -0.0000    XYZ      -0.0000
       YYZ      -0.0000    XZZ     -16.0939    YZZ      -3.2304
       ZZZ      -0.0000
    Hexadecapole Moments (Debye-Ang^3)
      XXXX    -778.1624   XXXY      -4.0930   XXYY    -195.3577
      XYYY     -38.8905   YYYY    -254.8570   XXXZ      -0.0000
      XXYZ      -0.0000   XYYZ      -0.0000   YYYZ      -0.0000
      XXZZ    -159.7490   XYZZ     -13.2904   YYZZ     -52.1014
      XZZZ      -0.0000   YZZZ      -0.0000   ZZZZ     -72.1270
 -----------------------------------------------------------------
 Calculating analytic gradient of the SCF energy
 Gradient of SCF Energy
            1           2           3           4           5
    1   0.0470290  -0.0430817   0.0068629  -0.0495575   0.0387473
    2   0.1419167  -0.1146224   0.0181025   0.0090553  -0.0544521
    3   0.0000000  -0.0000000  -0.0000000  -0.0000000  -0.0000000
 Max gradient component =       1.419E-01
 RMS gradient           =       5.460E-02
 Gradient time:  CPU 4.38 s  wall 1.19 s
 Geometry Optimization Parameters
   NAtoms,    NIC,     NZ,  NCons,   NDum,   NFix, NCnnct, MaxDiis
        5      20       5       0       0       0       0       0

 Cartesian Hessian Update
 Hessian Updated using BFGS Update


** GEOMETRY OPTIMIZATION IN DELOCALIZED INTERNAL COORDINATES **
   Searching for a Minimum

   Optimization Cycle:   2

                       Coordinates (Angstroms)
     ATOM                X               Y               Z
      1  C         1.3732174169   -0.2566919497    0.0000000000
      2  P         2.2652132402    1.0153353208    0.0000000000
      3  H         3.6619296752    0.6814120652    0.0000000000
      4  I        -1.1027645015   -0.0176225268    0.0000000000
      5  F         1.9332988422   -1.6385941527    0.0000000000
   Point Group: cs    Number of degrees of freedom:     7


   Energy is  -7399.382280891

 Hessian Updated using BFGS Update

  7 Hessian modes will be used to form the next step
  Hessian Eigenvalues:
     0.037166    0.139553    0.198016    0.220672    0.250902    0.265361
     0.820873

 Minimum Search - Taking Simple RFO Step
 Searching for Lamda that Minimizes Along All modes
 Value Taken    Lamda =  -0.08207763
 Calculated Step too Large.  Step scaled by  0.432662
 Step Taken.  Stepsize is  0.300000

                             Maximum     Tolerance    Cnvgd?
         Gradient           0.111338      0.000300      NO
         Displacement       0.191076      0.001200      NO
         Energy change     -0.041902      0.000001      NO


 New Cartesian Coordinates Obtained by Inverse Iteration

 Displacement from previous Coordinates is:  0.354770
 ----------------------------------------------------------------
             Standard Nuclear Orientation (Angstroms)
    I     Atom           X                Y                Z
 ----------------------------------------------------------------
    1      C       1.3727787127    -0.2471062889     0.0000000000
    2      P       2.2598941423     1.0755891661     0.0000000000
    3      H       3.6125391682     0.5997597143     0.0000000000
    4      I      -0.9947987177    -0.0744509316     0.0000000000
    5      F       1.8804813674    -1.5699529031     0.0000000000
 ----------------------------------------------------------------
 Molecular Point Group                 Cs    NOp =  2
 Largest Abelian Subgroup              Cs    NOp =  2
 Nuclear Repulsion Energy =   362.0468550950 hartrees
 There are       42 alpha and       42 beta electrons
 Applying Cartesian multipole field
    Component          Value
    ---------          -----
     (2,0,0)        1.00000E-11
     (0,2,0)        2.00000E-11
     (0,0,2)       -3.00000E-11
 Nucleus-field energy     =     0.0000000095 hartrees
 Requested basis set is 6-311++G(d,p)
 There are 54 shells and 143 basis functions
 A cutoff of  1.0D-11 yielded   1236 shell pairs
 There are      9113 function pairs (     10178 Cartesian)
 Smallest overlap matrix eigenvalue = 5.86E-04
 Guess MOs from SCF MO coefficient file

 -----------------------------------------------------------------------
  General SCF calculation program by
  Eric Jon Sundstrom, Paul Horn, Yuezhi Mao, Dmitri Zuev, Alec White,
  David Stuck, Shaama M.S., Shane Yost, Joonho Lee, David Small,
  Daniel Levine, Susi Lehtola, Hugh Burton, Evgeny Epifanovsky
 -----------------------------------------------------------------------
 Exchange:     0.2000 Hartree-Fock + 0.0800 Slater + 0.7200 B88
 Correlation:  0.1900 VWN1RPA + 0.8100 LYP
 Using SG-1 standard quadrature grid
 using 4 threads for integral computing
 -------------------------------------------------------
 OpenMP Integral computing Module                
 Release: version 2.0, May 2017, Q-Chem Inc. Pleasanton 
 -------------------------------------------------------
 -------------------------------------------------------
 OpenMP BLAS3 based DFT computing Module                
 Release: version 1.0, May 2013, Q-Chem Inc. Pittsburgh 
 -------------------------------------------------------
 A restricted SCF calculation will be
 performed using DIIS
 SCF converges when DIIS error is below 1.0e-08
 ---------------------------------------
  Cycle       Energy         DIIS error
 ---------------------------------------
    1   -7399.4089573229      1.19e-03  
    2   -7399.4135112300      2.68e-04  
    3   -7399.4133413031      3.53e-04  
    4   -7399.4136525357      1.64e-04  
    5   -7399.4137228018      3.53e-05  
    6   -7399.4137265887      6.19e-06  
    7   -7399.4137266656      2.08e-06  
    8   -7399.4137266770      7.24e-07  
    9   -7399.4137266777      3.64e-07  
   10   -7399.4137266779      4.24e-08  
   11   -7399.4137266779      1.36e-08  
   12   -7399.4137266779      2.06e-09  Convergence criterion met
 ---------------------------------------
 SCF time:   CPU 15.15s  wall 4.00s 
 SCF   energy in the final basis set =    -7399.4137266779
 Total energy in the final basis set =    -7399.4137266779

 --------------------------------------------------------------
             Orbital Energies (a.u.) and Symmetries
 --------------------------------------------------------------

 Alpha MOs, Restricted
 -- Occupied --                  
******* -176.32 -165.73 -165.73 -165.73  -77.07  -35.82  -31.31
  1 A'    2 A'    3 A'    4 A'    1 A"    5 A'    6 A'    7 A'                 
-31.307 -31.307 -24.724 -22.965 -22.963 -22.963 -22.958 -22.958
  8 A'    2 A"    9 A'   10 A'   11 A'    3 A"   12 A'    4 A"                 
-10.333  -6.574  -6.369  -4.782  -4.766  -4.766  -4.735  -4.734
 13 A'   14 A'   15 A'   16 A'   17 A'    5 A"   18 A'    6 A"                 
 -4.731  -2.047  -2.042  -2.042  -2.028  -2.028  -1.237  -0.773
 19 A'   20 A'   21 A'    7 A"    8 A"   22 A'   23 A'   24 A'                 
 -0.660  -0.594  -0.501  -0.482  -0.480  -0.361  -0.320  -0.319
 25 A'   26 A'   27 A'    9 A"   28 A'   29 A'   10 A"   30 A'                 
 -0.286  -0.275
 31 A'   11 A"                                                                 
 -- Virtual --                   
 -0.120  -0.087  -0.015  -0.004   0.020   0.042   0.045   0.063
 32 A'   12 A"   33 A'   34 A'   35 A'   36 A'   13 A"   37 A'                 
  0.072   0.094   0.095   0.127   0.134   0.173   0.185   0.212
 38 A'   39 A'   14 A"   40 A'   41 A'   42 A'   43 A'   15 A"                 
  0.214   0.251   0.267   0.276   0.285   0.290   0.347   0.354
 44 A'   45 A'   16 A"   46 A'   17 A"   47 A'   48 A'   49 A'                 
  0.389   0.393   0.399   0.415   0.445   0.459   0.552   0.554
 18 A"   50 A'   19 A"   51 A'   52 A'   53 A'   20 A"   54 A'                 
  0.585   0.603   0.611   0.690   0.705   0.806   0.857   0.944
 55 A'   56 A'   21 A"   57 A'   22 A"   58 A'   59 A'   60 A'                 
  1.040   1.184   1.249   1.310   1.313   1.334   1.357   1.382
 61 A'   23 A"   62 A'   24 A"   63 A'   64 A'   65 A'   25 A"                 
  1.425   1.462   1.501   1.580   1.586   1.642   1.690   1.799
 26 A"   66 A'   27 A"   67 A'   28 A"   68 A'   69 A'   70 A'                 
  1.875   1.938   2.069   2.563   2.632   2.771   3.080   3.753
 71 A'   72 A'   73 A'   74 A'   29 A"   75 A'   76 A'   30 A"                 
  3.756   3.894   3.913   3.948   3.958   3.975   4.048   4.162
 77 A'   31 A"   78 A'   32 A"   79 A'   33 A"   80 A'   81 A'                 
  4.303   4.605   5.973   5.999   6.026   6.268   6.310   6.439
 82 A'   83 A'   34 A"   84 A'   85 A'   35 A"   86 A'   87 A'                 
  7.003  13.807  13.903  14.050  23.371  27.760  28.318  28.337
 88 A'   36 A"   89 A'   90 A'   91 A'   92 A'   37 A"   93 A'                 
 28.350  28.520  28.524  28.530  28.562  28.632  66.721 127.863
 94 A'   38 A"   95 A'   39 A"   96 A'   97 A'   98 A'   40 A"                 
127.878 127.900 151.571 163.1431901.730
 99 A'  100 A'  101 A'  102 A'  103 A'                                         

 Beta MOs, Restricted
 -- Occupied --                  
******* -176.32 -165.73 -165.73 -165.73  -77.07  -35.82  -31.31
  1 A'    2 A'    3 A'    4 A'    1 A"    5 A'    6 A'    7 A'                 
-31.307 -31.307 -24.724 -22.965 -22.963 -22.963 -22.958 -22.958
  8 A'    2 A"    9 A'   10 A'   11 A'    3 A"   12 A'    4 A"                 
-10.333  -6.574  -6.369  -4.782  -4.766  -4.766  -4.735  -4.734
 13 A'   14 A'   15 A'   16 A'   17 A'    5 A"   18 A'    6 A"                 
 -4.731  -2.047  -2.042  -2.042  -2.028  -2.028  -1.237  -0.773
 19 A'   20 A'   21 A'    7 A"    8 A"   22 A'   23 A'   24 A'                 
 -0.660  -0.594  -0.501  -0.482  -0.480  -0.361  -0.320  -0.319
 25 A'   26 A'   27 A'    9 A"   28 A'   29 A'   10 A"   30 A'                 
 -0.286  -0.275
 31 A'   11 A"                                                                 
 -- Virtual --                   
 -0.120  -0.087  -0.015  -0.004   0.020   0.042   0.045   0.063
 32 A'   12 A"   33 A'   34 A'   35 A'   36 A'   13 A"   37 A'                 
  0.072   0.094   0.095   0.127   0.134   0.173   0.185   0.212
 38 A'   39 A'   14 A"   40 A'   41 A'   42 A'   43 A'   15 A"                 
  0.214   0.251   0.267   0.276   0.285   0.290   0.347   0.354
 44 A'   45 A'   16 A"   46 A'   17 A"   47 A'   48 A'   49 A'                 
  0.389   0.393   0.399   0.415   0.445   0.459   0.552   0.554
 18 A"   50 A'   19 A"   51 A'   52 A'   53 A'   20 A"   54 A'                 
  0.585   0.603   0.611   0.690   0.705   0.806   0.857   0.944
 55 A'   56 A'   21 A"   57 A'   22 A"   58 A'   59 A'   60 A'                 
  1.040   1.184   1.249   1.310   1.313   1.334   1.357   1.382
 61 A'   23 A"   62 A'   24 A"   63 A'   64 A'   65 A'   25 A"                 
  1.425   1.462   1.501   1.580   1.586   1.642   1.690   1.799
 26 A"   66 A'   27 A"   67 A'   28 A"   68 A'   69 A'   70 A'                 
  1.875   1.938   2.069   2.563   2.632   2.771   3.080   3.753
 71 A'   72 A'   73 A'   74 A'   29 A"   75 A'   76 A'   30 A"                 
  3.756   3.894   3.913   3.948   3.958   3.975   4.048   4.162
 77 A'   31 A"   78 A'   32 A"   79 A'   33 A"   80 A'   81 A'                 
  4.303   4.605   5.973   5.999   6.026   6.268   6.310   6.439
 82 A'   83 A'   34 A"   84 A'   85 A'   35 A"   86 A'   87 A'                 
  7.003  13.807  13.903  14.050  23.371  27.760  28.318  28.337
 88 A'   36 A"   89 A'   90 A'   91 A'   92 A'   37 A"   93 A'                 
 28.350  28.520  28.524  28.530  28.562  28.632  66.721 127.863
 94 A'   38 A"   95 A'   39 A"   96 A'   97 A'   98 A'   40 A"                 
127.878 127.900 151.571 163.1431901.730
 99 A'  100 A'  101 A'  102 A'  103 A'                                         
 --------------------------------------------------------------

          Ground-State Mulliken Net Atomic Charges

     Atom                 Charge (a.u.)
  ----------------------------------------
      1 C                    -0.173755
      2 P                     0.174029
      3 H                    -0.026440
      4 I                     0.083576
      5 F                    -0.057410
  ----------------------------------------
  Sum of atomic charges =     0.000000

 -----------------------------------------------------------------
                    Cartesian Multipole Moments
 -----------------------------------------------------------------
    Charge (ESU x 10^10)
                 0.0000
    Dipole Moment (Debye)
         X       0.5906      Y       0.9041      Z       0.0000
       Tot       1.0799
    Quadrupole Moments (Debye-Ang)
        XX     -44.9724     XY       2.7047     YY     -56.1966
        XZ      -0.0000     YZ       0.0000     ZZ     -53.4638
    Octopole Moments (Debye-Ang^2)
       XXX     -49.8328    XXY       7.2522    XYY     -24.0197
       YYY      -9.0285    XXZ       0.0000    XYZ       0.0000
       YYZ      -0.0000    XZZ     -19.2521    YZZ      -3.0947
       ZZZ       0.0000
    Hexadecapole Moments (Debye-Ang^3)
      XXXX    -752.3728   XXXY     -24.0536   XXYY    -185.9387
      XYYY     -54.0665   YYYY    -254.1335   XXXZ       0.0000
      XXYZ       0.0000   XYYZ      -0.0000   YYYZ       0.0000
      XXZZ    -153.0867   XYZZ     -18.3269   YYZZ     -52.4995
      XZZZ       0.0000   YZZZ       0.0000   ZZZZ     -72.7586
 -----------------------------------------------------------------
 Calculating analytic gradient of the SCF energy
 Gradient of SCF Energy
            1           2           3           4           5
    1   0.0404002  -0.0282445   0.0060466  -0.0457350   0.0275328
    2   0.0939913  -0.0733992   0.0112979   0.0076050  -0.0394950
    3   0.0000000  -0.0000000  -0.0000000   0.0000000   0.0000000
 Max gradient component =       9.399E-02
 RMS gradient           =       3.767E-02
 Gradient time:  CPU 4.45 s  wall 1.21 s
 Geometry Optimization Parameters
   NAtoms,    NIC,     NZ,  NCons,   NDum,   NFix, NCnnct, MaxDiis
        5      20       5       0       0       0       0       0

 Cartesian Hessian Update
 Hessian Updated using BFGS Update


** GEOMETRY OPTIMIZATION IN DELOCALIZED INTERNAL COORDINATES **
   Searching for a Minimum

   Optimization Cycle:   3

                       Coordinates (Angstroms)
     ATOM                X               Y               Z
      1  C         1.3727787127   -0.2471062889    0.0000000000
      2  P         2.2598941423    1.0755891661    0.0000000000
      3  H         3.6125391682    0.5997597143    0.0000000000
      4  I        -0.9947987177   -0.0744509316    0.0000000000
      5  F         1.8804813674   -1.5699529031    0.0000000000
   Point Group: cs    Number of degrees of freedom:     7


   Energy is  -7399.413726678

 Hessian Updated using BFGS Update

  7 Hessian modes will be used to form the next step
  Hessian Eigenvalues:
     0.037203    0.160776    0.197891    0.213272    0.254001    0.264588
     0.799590

 Minimum Search - Taking Simple RFO Step
 Searching for Lamda that Minimizes Along All modes
 Value Taken    Lamda =  -0.05555523
 Calculated Step too Large.  Step scaled by  0.445583
 Step Taken.  Stepsize is  0.300000

                             Maximum     Tolerance    Cnvgd?
         Gradient           0.072963      0.000300      NO
         Displacement       0.187028      0.001200      NO
         Energy change     -0.031446      0.000001      NO


 New Cartesian Coordinates Obtained by Inverse Iteration

 Displacement from previous Coordinates is:  0.330301
 ----------------------------------------------------------------
             Standard Nuclear Orientation (Angstroms)
    I     Atom           X                Y                Z
 ----------------------------------------------------------------
    1      C       1.3625738414    -0.2389806467     0.0000000000
    2      P       2.2542243894     1.1173981235     0.0000000000
    3      H       3.5652846456     0.5420576824     0.0000000000
    4      I      -0.8746079149    -0.1220743218     0.0000000000
    5      F       1.8234197115    -1.5145620806     0.0000000000
 ----------------------------------------------------------------
 Molecular Point Group                 Cs    NOp =  2
 Largest Abelian Subgroup              Cs    NOp =  2
 Nuclear Repulsion Energy =   375.3726824013 hartrees
 There are       42 alpha and       42 beta electrons
 Applying Cartesian multipole field
    Component          Value
    ---------          -----
     (2,0,0)        1.00000E-11
     (0,2,0)        2.00000E-11
     (0,0,2)       -3.00000E-11
 Nucleus-field energy     =     0.0000000090 hartrees
 Requested basis set is 6-311++G(d,p)
 There are 54 shells and 143 basis functions
 A cutoff of  1.0D-11 yielded   1245 shell pairs
 There are      9154 function pairs (     10224 Cartesian)
 Smallest overlap matrix eigenvalue = 5.83E-04
 Guess MOs from SCF MO coefficient file

 -----------------------------------------------------------------------
  General SCF calculation program by
  Eric Jon Sundstrom, Paul Horn, Yuezhi Mao, Dmitri Zuev, Alec White,
  David Stuck, Shaama M.S., Shane Yost, Joonho Lee, David Small,
  Daniel Levine, Susi Lehtola, Hugh Burton, Evgeny Epifanovsky
 -----------------------------------------------------------------------
 Exchange:     0.2000 Hartree-Fock + 0.0800 Slater + 0.7200 B88
 Correlation:  0.1900 VWN1RPA + 0.8100 LYP
 Using SG-1 standard quadrature grid
 using 4 threads for integral computing
 -------------------------------------------------------
 OpenMP Integral computing Module                
 Release: version 2.0, May 2017, Q-Chem Inc. Pleasanton 
 -------------------------------------------------------
 -------------------------------------------------------
 OpenMP BLAS3 based DFT computing Module                
 Release: version 1.0, May 2013, Q-Chem Inc. Pittsburgh 
 -------------------------------------------------------
 A restricted SCF calculation will be
 performed using DIIS
 SCF converges when DIIS error is below 1.0e-08
 ---------------------------------------
  Cycle       Energy         DIIS error
 ---------------------------------------
    1   -7399.4287369147      1.17e-03  
    2   -7399.4327524416      3.39e-04  
    3   -7399.4324533467      4.76e-04  
    4   -7399.4330074515      1.34e-04  
    5   -7399.4330580968      5.10e-05  
    6   -7399.4330643686      8.98e-06  
    7   -7399.4330644844      4.73e-06  
    8   -7399.4330645305      9.80e-07  
    9   -7399.4330645325      1.56e-07  
   10   -7399.4330645325      2.57e-08  
   11   -7399.4330645325      9.06e-09  Convergence criterion met
 ---------------------------------------
 SCF time:   CPU 14.15s  wall 4.00s 
 SCF   energy in the final basis set =    -7399.4330645325
 Total energy in the final basis set =    -7399.4330645325

 --------------------------------------------------------------
             Orbital Energies (a.u.) and Symmetries
 --------------------------------------------------------------

 Alpha MOs, Restricted
 -- Occupied --                  
******* -176.32 -165.73 -165.72 -165.72  -77.07  -35.82  -31.31
  1 A'    2 A'    3 A'    1 A"    4 A'    5 A'    6 A'    7 A'                 
-31.305 -31.305 -24.734 -22.962 -22.961 -22.960 -22.956 -22.956
  2 A"    8 A'    9 A'   10 A'    3 A"   11 A'   12 A'    4 A"                 
-10.331  -6.569  -6.367  -4.780  -4.764  -4.764  -4.730  -4.729
 13 A'   14 A'   15 A'   16 A'    5 A"   17 A'   18 A'    6 A"                 
 -4.726  -2.045  -2.040  -2.040  -2.027  -2.027  -1.266  -0.772
 19 A'   20 A'    7 A"   21 A'    8 A"   22 A'   23 A'   24 A'                 
 -0.667  -0.609  -0.506  -0.502  -0.487  -0.363  -0.322  -0.319
 25 A'   26 A'   27 A'    9 A"   28 A'   29 A'   30 A'   10 A"                 
 -0.286  -0.268
 31 A'   11 A"                                                                 
 -- Virtual --                   
 -0.090  -0.085  -0.007  -0.000   0.021   0.042   0.045   0.062
 32 A'   12 A"   33 A'   34 A'   35 A'   36 A'   13 A"   37 A'                 
  0.072   0.093   0.094   0.129   0.136   0.180   0.191   0.211
 38 A'   14 A"   39 A'   40 A'   41 A'   42 A'   43 A'   15 A"                 
  0.215   0.254   0.269   0.277   0.286   0.287   0.348   0.353
 44 A'   45 A'   16 A"   46 A'   47 A'   17 A"   48 A'   49 A'                 
  0.388   0.400   0.403   0.424   0.452   0.472   0.545   0.550
 18 A"   50 A'   19 A"   51 A'   52 A'   53 A'   20 A"   54 A'                 
  0.604   0.614   0.614   0.714   0.723   0.807   0.862   0.948
 55 A'   21 A"   56 A'   57 A'   22 A"   58 A'   59 A'   60 A'                 
  1.010   1.193   1.285   1.318   1.319   1.325   1.363   1.378
 61 A'   23 A"   62 A'   24 A"   63 A'   64 A'   65 A'   25 A"                 
  1.425   1.474   1.484   1.591   1.594   1.638   1.713   1.833
 26 A"   66 A'   27 A"   28 A"   67 A'   68 A'   69 A'   70 A'                 
  1.857   1.920   2.071   2.573   2.625   2.786   3.102   3.740
 71 A'   72 A'   73 A'   74 A'   29 A"   75 A'   76 A'   30 A"                 
  3.744   3.929   3.949   3.954   3.963   3.989   4.069   4.208
 77 A'   31 A"   78 A'   32 A"   79 A'   33 A"   80 A'   81 A'                 
  4.326   4.647   5.978   6.005   6.026   6.257   6.306   6.487
 82 A'   83 A'   34 A"   84 A'   85 A'   35 A"   86 A'   87 A'                 
  7.007  13.813  13.908  14.038  23.394  27.784  28.323  28.342
 88 A'   36 A"   89 A'   90 A'   91 A'   92 A'   37 A"   93 A'                 
 28.355  28.522  28.528  28.537  28.573  28.654  66.712 127.868
 94 A'   38 A"   95 A'   39 A"   96 A'   97 A'   98 A'   40 A"                 
127.883 127.906 151.591 163.1361901.751
 99 A'  100 A'  101 A'  102 A'  103 A'                                         

 Beta MOs, Restricted
 -- Occupied --                  
******* -176.32 -165.73 -165.72 -165.72  -77.07  -35.82  -31.31
  1 A'    2 A'    3 A'    1 A"    4 A'    5 A'    6 A'    7 A'                 
-31.305 -31.305 -24.734 -22.962 -22.961 -22.960 -22.956 -22.956
  2 A"    8 A'    9 A'   10 A'    3 A"   11 A'   12 A'    4 A"                 
-10.331  -6.569  -6.367  -4.780  -4.764  -4.764  -4.730  -4.729
 13 A'   14 A'   15 A'   16 A'    5 A"   17 A'   18 A'    6 A"                 
 -4.726  -2.045  -2.040  -2.040  -2.027  -2.027  -1.266  -0.772
 19 A'   20 A'    7 A"   21 A'    8 A"   22 A'   23 A'   24 A'                 
 -0.667  -0.609  -0.506  -0.502  -0.487  -0.363  -0.322  -0.319
 25 A'   26 A'   27 A'    9 A"   28 A'   29 A'   30 A'   10 A"                 
 -0.286  -0.268
 31 A'   11 A"                                                                 
 -- Virtual --                   
 -0.090  -0.085  -0.007  -0.000   0.021   0.042   0.045   0.062
 32 A'   12 A"   33 A'   34 A'   35 A'   36 A'   13 A"   37 A'                 
  0.072   0.093   0.094   0.129   0.136   0.180   0.191   0.211
 38 A'   14 A"   39 A'   40 A'   41 A'   42 A'   43 A'   15 A"                 
  0.215   0.254   0.269   0.277   0.286   0.287   0.348   0.353
 44 A'   45 A'   16 A"   46 A'   47 A'   17 A"   48 A'   49 A'                 
  0.388   0.400   0.403   0.424   0.452   0.472   0.545   0.550
 18 A"   50 A'   19 A"   51 A'   52 A'   53 A'   20 A"   54 A'                 
  0.604   0.614   0.614   0.714   0.723   0.807   0.862   0.948
 55 A'   21 A"   56 A'   57 A'   22 A"   58 A'   59 A'   60 A'                 
  1.010   1.193   1.285   1.318   1.319   1.325   1.363   1.378
 61 A'   23 A"   62 A'   24 A"   63 A'   64 A'   65 A'   25 A"                 
  1.425   1.474   1.484   1.591   1.594   1.638   1.713   1.833
 26 A"   66 A'   27 A"   28 A"   67 A'   68 A'   69 A'   70 A'                 
  1.857   1.920   2.071   2.573   2.625   2.786   3.102   3.740
 71 A'   72 A'   73 A'   74 A'   29 A"   75 A'   76 A'   30 A"                 
  3.744   3.929   3.949   3.954   3.963   3.989   4.069   4.208
 77 A'   31 A"   78 A'   32 A"   79 A'   33 A"   80 A'   81 A'                 
  4.326   4.647   5.978   6.005   6.026   6.257   6.306   6.487
 82 A'   83 A'   34 A"   84 A'   85 A'   35 A"   86 A'   87 A'                 
  7.007  13.813  13.908  14.038  23.394  27.784  28.323  28.342
 88 A'   36 A"   89 A'   90 A'   91 A'   92 A'   37 A"   93 A'                 
 28.355  28.522  28.528  28.537  28.573  28.654  66.712 127.868
 94 A'   38 A"   95 A'   39 A"   96 A'   97 A'   98 A'   40 A"                 
127.883 127.906 151.591 163.1361901.751
 99 A'  100 A'  101 A'  102 A'  103 A'                                         
 --------------------------------------------------------------

          Ground-State Mulliken Net Atomic Charges

     Atom                 Charge (a.u.)
  ----------------------------------------
      1 C                    -0.210427
      2 P                     0.159329
      3 H                    -0.037128
      4 I                     0.090448
      5 F                    -0.002222
  ----------------------------------------
  Sum of atomic charges =     0.000000

 -----------------------------------------------------------------
                    Cartesian Multipole Moments
 -----------------------------------------------------------------
    Charge (ESU x 10^10)
                 0.0000
    Dipole Moment (Debye)
         X       0.5038      Y       0.5616      Z      -0.0000
       Tot       0.7544
    Quadrupole Moments (Debye-Ang)
        XX     -46.0649     XY       1.9615     YY     -55.6435
        XZ      -0.0000     YZ       0.0000     ZZ     -53.4661
    Octopole Moments (Debye-Ang^2)
       XXX     -61.0485    XXY       4.9922    XYY     -26.3234
       YYY      -8.4616    XXZ      -0.0000    XYZ      -0.0000
       YYZ      -0.0000    XZZ     -22.7672    YZZ      -2.9655
       ZZZ      -0.0000
    Hexadecapole Moments (Debye-Ang^3)
      XXXX    -723.4253   XXXY     -38.9085   XXYY    -177.2909
      XYYY     -64.9227   YYYY    -254.7870   XXXZ      -0.0000
      XXYZ      -0.0000   XYYZ      -0.0000   YYYZ       0.0000
      XXZZ    -146.2242   XYZZ     -22.1768   YYZZ     -53.0097
      XZZZ      -0.0000   YZZZ      -0.0000   ZZZZ     -73.0561
 -----------------------------------------------------------------
 Calculating analytic gradient of the SCF energy
 Gradient of SCF Energy
            1           2           3           4           5
    1   0.0301253  -0.0202956   0.0038251  -0.0243633   0.0107084
    2   0.0483999  -0.0454785   0.0063768   0.0038785  -0.0131766
    3   0.0000000  -0.0000000   0.0000000  -0.0000000  -0.0000000
 Max gradient component =       4.840E-02
 RMS gradient           =       2.111E-02
 Gradient time:  CPU 4.56 s  wall 1.24 s
 Geometry Optimization Parameters
   NAtoms,    NIC,     NZ,  NCons,   NDum,   NFix, NCnnct, MaxDiis
        5      20       5       0       0       0       0       0

 Cartesian Hessian Update
 Hessian Updated using BFGS Update


** GEOMETRY OPTIMIZATION IN DELOCALIZED INTERNAL COORDINATES **
   Searching for a Minimum

   Optimization Cycle:   4

                       Coordinates (Angstroms)
     ATOM                X               Y               Z
      1  C         1.3625738414   -0.2389806467    0.0000000000
      2  P         2.2542243894    1.1173981235    0.0000000000
      3  H         3.5652846456    0.5420576824    0.0000000000
      4  I        -0.8746079149   -0.1220743218    0.0000000000
      5  F         1.8234197115   -1.5145620806    0.0000000000
   Point Group: cs    Number of degrees of freedom:     7


   Energy is  -7399.433064533

 Hessian Updated using BFGS Update

  7 Hessian modes will be used to form the next step
  Hessian Eigenvalues:
     0.067479    0.166380    0.198067    0.232025    0.259324    0.273340
     0.742840

 Minimum Search - Taking Simple RFO Step
 Searching for Lamda that Minimizes Along All modes
 Value Taken    Lamda =  -0.01334656
 Calculated Step too Large.  Step scaled by  0.984358
 Step Taken.  Stepsize is  0.300000

                             Maximum     Tolerance    Cnvgd?
         Gradient           0.038398      0.000300      NO
         Displacement       0.184310      0.001200      NO
         Energy change     -0.019338      0.000001      NO


 New Cartesian Coordinates Obtained by Inverse Iteration

 Displacement from previous Coordinates is:  0.344875
 ----------------------------------------------------------------
             Standard Nuclear Orientation (Angstroms)
    I     Atom           X                Y                Z
 ----------------------------------------------------------------
    1      C       1.3474808778    -0.2207471260     0.0000000000
    2      P       2.2559043495     1.1725320738     0.0000000000
    3      H       3.5012763556     0.4697217114     0.0000000000
    4      I      -0.7557597502    -0.1701940818     0.0000000000
    5      F       1.7819928403    -1.4674738207     0.0000000000
 ----------------------------------------------------------------
 Molecular Point Group                 Cs    NOp =  2
 Largest Abelian Subgroup              Cs    NOp =  2
 Nuclear Repulsion Energy =   388.3535893097 hartrees
 There are       42 alpha and       42 beta electrons
 Applying Cartesian multipole field
    Component          Value
    ---------          -----
     (2,0,0)        1.00000E-11
     (0,2,0)        2.00000E-11
     (0,0,2)       -3.00000E-11
 Nucleus-field energy     =     0.0000000087 hartrees
 Requested basis set is 6-311++G(d,p)
 There are 54 shells and 143 basis functions
 A cutoff of  1.0D-11 yielded   1259 shell pairs
 There are      9256 function pairs (     10339 Cartesian)
 Smallest overlap matrix eigenvalue = 5.90E-04
 Guess MOs from SCF MO coefficient file

 -----------------------------------------------------------------------
  General SCF calculation program by
  Eric Jon Sundstrom, Paul Horn, Yuezhi Mao, Dmitri Zuev, Alec White,
  David Stuck, Shaama M.S., Shane Yost, Joonho Lee, David Small,
  Daniel Levine, Susi Lehtola, Hugh Burton, Evgeny Epifanovsky
 -----------------------------------------------------------------------
 Exchange:     0.2000 Hartree-Fock + 0.0800 Slater + 0.7200 B88
 Correlation:  0.1900 VWN1RPA + 0.8100 LYP
 Using SG-1 standard quadrature grid
 using 4 threads for integral computing
 -------------------------------------------------------
 OpenMP Integral computing Module                
 Release: version 2.0, May 2017, Q-Chem Inc. Pleasanton 
 -------------------------------------------------------
 -------------------------------------------------------
 OpenMP BLAS3 based DFT computing Module                
 Release: version 1.0, May 2013, Q-Chem Inc. Pittsburgh 
 -------------------------------------------------------
 A restricted SCF calculation will be
 performed using DIIS
 SCF converges when DIIS error is below 1.0e-08
 ---------------------------------------
  Cycle       Energy         DIIS error
 ---------------------------------------
    1   -7399.4345428932      1.15e-03  
    2   -7399.4385419513      3.97e-04  
    3   -7399.4383566855      4.87e-04  
    4   -7399.4388983683      1.46e-04  
    5   -7399.4389572083      5.92e-05  
    6   -7399.4389659766      1.01e-05  
    7   -7399.4389661593      4.70e-06  
    8   -7399.4389662012      9.66e-07  
    9   -7399.4389662031      1.57e-07  
   10   -7399.4389662033      2.43e-08  
   11   -7399.4389662033      7.58e-09  Convergence criterion met
 ---------------------------------------
 SCF time:   CPU 14.44s  wall 3.00s 
 SCF   energy in the final basis set =    -7399.4389662033
 Total energy in the final basis set =    -7399.4389662033

 --------------------------------------------------------------
             Orbital Energies (a.u.) and Symmetries
 --------------------------------------------------------------

 Alpha MOs, Restricted
 -- Occupied --                  
******* -176.32 -165.73 -165.72 -165.72  -77.07  -35.82  -31.31
  1 A'    2 A'    3 A'    1 A"    4 A'    5 A'    6 A'    7 A'                 
-31.305 -31.305 -24.738 -22.961 -22.960 -22.960 -22.956 -22.956
  2 A"    8 A'    9 A'   10 A'    3 A"   11 A'    4 A"   12 A'                 
-10.328  -6.565  -6.367  -4.780  -4.765  -4.765  -4.726  -4.725
 13 A'   14 A'   15 A'   16 A'    5 A"   17 A'   18 A'    6 A"                 
 -4.722  -2.046  -2.041  -2.041  -2.028  -2.028  -1.285  -0.773
 19 A'   20 A'    7 A"   21 A'    8 A"   22 A'   23 A'   24 A'                 
 -0.675  -0.617  -0.515  -0.513  -0.483  -0.364  -0.326  -0.322
 25 A'   26 A'    9 A"   27 A'   28 A'   29 A'   30 A'   10 A"                 
 -0.287  -0.260
 31 A'   11 A"                                                                 
 -- Virtual --                   
 -0.085  -0.061  -0.008   0.005   0.024   0.043   0.046   0.060
 12 A"   32 A'   33 A'   34 A'   35 A'   36 A'   13 A"   37 A'                 
  0.073   0.091   0.095   0.131   0.136   0.178   0.199   0.210
 38 A'   14 A"   39 A'   40 A'   41 A'   42 A'   43 A'   15 A"                 
  0.222   0.258   0.270   0.277   0.281   0.289   0.343   0.358
 44 A'   45 A'   16 A"   46 A'   47 A'   17 A"   48 A'   49 A'                 
  0.390   0.406   0.407   0.435   0.458   0.488   0.535   0.535
 18 A"   19 A"   50 A'   51 A'   52 A'   53 A'   20 A"   54 A'                 
  0.607   0.618   0.655   0.737   0.741   0.804   0.865   0.949
 55 A'   21 A"   56 A'   57 A'   22 A"   58 A'   59 A'   60 A'                 
  0.976   1.206   1.270   1.320   1.330   1.336   1.379   1.395
 61 A'   23 A"   62 A'   24 A"   63 A'   64 A'   25 A"   65 A'                 
  1.422   1.469   1.496   1.597   1.604   1.627   1.725   1.831
 26 A"   27 A"   66 A'   28 A"   67 A'   68 A'   69 A'   70 A'                 
  1.850   1.912   2.080   2.585   2.619   2.795   3.104   3.734
 71 A'   72 A'   73 A'   74 A'   29 A"   75 A'   76 A'   30 A"                 
  3.738   3.941   3.967   3.969   3.975   4.001   4.084   4.219
 77 A'   31 A"   78 A'   32 A"   79 A'   33 A"   80 A'   81 A'                 
  4.376   4.657   5.980   6.007   6.031   6.251   6.303   6.524
 82 A'   83 A'   34 A"   84 A'   85 A'   35 A"   86 A'   87 A'                 
  7.006  13.817  13.910  14.022  23.416  27.819  28.325  28.345
 88 A'   36 A"   89 A'   90 A'   91 A'   92 A'   37 A"   93 A'                 
 28.364  28.522  28.530  28.544  28.581  28.666  66.709 127.871
 94 A'   38 A"   95 A'   39 A"   96 A'   97 A'   98 A'   40 A"                 
127.886 127.912 151.620 163.1241901.782
 99 A'  100 A'  101 A'  102 A'  103 A'                                         

 Beta MOs, Restricted
 -- Occupied --                  
******* -176.32 -165.73 -165.72 -165.72  -77.07  -35.82  -31.31
  1 A'    2 A'    3 A'    1 A"    4 A'    5 A'    6 A'    7 A'                 
-31.305 -31.305 -24.738 -22.961 -22.960 -22.960 -22.956 -22.956
  2 A"    8 A'    9 A'   10 A'    3 A"   11 A'    4 A"   12 A'                 
-10.328  -6.565  -6.367  -4.780  -4.765  -4.765  -4.726  -4.725
 13 A'   14 A'   15 A'   16 A'    5 A"   17 A'   18 A'    6 A"                 
 -4.722  -2.046  -2.041  -2.041  -2.028  -2.028  -1.285  -0.773
 19 A'   20 A'    7 A"   21 A'    8 A"   22 A'   23 A'   24 A'                 
 -0.675  -0.617  -0.515  -0.513  -0.483  -0.364  -0.326  -0.322
 25 A'   26 A'    9 A"   27 A'   28 A'   29 A'   30 A'   10 A"                 
 -0.287  -0.260
 31 A'   11 A"                                                                 
 -- Virtual --                   
 -0.085  -0.061  -0.008   0.005   0.024   0.043   0.046   0.060
 12 A"   32 A'   33 A'   34 A'   35 A'   36 A'   13 A"   37 A'                 
  0.073   0.091   0.095   0.131   0.136   0.178   0.199   0.210
 38 A'   14 A"   39 A'   40 A'   41 A'   42 A'   43 A'   15 A"                 
  0.222   0.258   0.270   0.277   0.281   0.289   0.343   0.358
 44 A'   45 A'   16 A"   46 A'   47 A'   17 A"   48 A'   49 A'                 
  0.390   0.406   0.407   0.435   0.458   0.488   0.535   0.535
 18 A"   19 A"   50 A'   51 A'   52 A'   53 A'   20 A"   54 A'                 
  0.607   0.618   0.655   0.737   0.741   0.804   0.865   0.949
 55 A'   21 A"   56 A'   57 A'   22 A"   58 A'   59 A'   60 A'                 
  0.976   1.206   1.270   1.320   1.330   1.336   1.379   1.395
 61 A'   23 A"   62 A'   24 A"   63 A'   64 A'   25 A"   65 A'                 
  1.422   1.469   1.496   1.597   1.604   1.627   1.725   1.831
 26 A"   27 A"   66 A'   28 A"   67 A'   68 A'   69 A'   70 A'                 
  1.850   1.912   2.080   2.585   2.619   2.795   3.104   3.734
 71 A'   72 A'   73 A'   74 A'   29 A"   75 A'   76 A'   30 A"                 
  3.738   3.941   3.967   3.969   3.975   4.001   4.084   4.219
 77 A'   31 A"   78 A'   32 A"   79 A'   33 A"   80 A'   81 A'                 
  4.376   4.657   5.980   6.007   6.031   6.251   6.303   6.524
 82 A'   83 A'   34 A"   84 A'   85 A'   35 A"   86 A'   87 A'                 
  7.006  13.817  13.910  14.022  23.416  27.819  28.325  28.345
 88 A'   36 A"   89 A'   90 A'   91 A'   92 A'   37 A"   93 A'                 
 28.364  28.522  28.530  28.544  28.581  28.666  66.709 127.871
 94 A'   38 A"   95 A'   39 A"   96 A'   97 A'   98 A'   40 A"                 
127.886 127.912 151.620 163.1241901.782
 99 A'  100 A'  101 A'  102 A'  103 A'                                         
 --------------------------------------------------------------

          Ground-State Mulliken Net Atomic Charges

     Atom                 Charge (a.u.)
  ----------------------------------------
      1 C                    -0.246702
      2 P                     0.147046
      3 H                    -0.046792
      4 I                     0.112941
      5 F                     0.033507
  ----------------------------------------
  Sum of atomic charges =     0.000000

 -----------------------------------------------------------------
                    Cartesian Multipole Moments
 -----------------------------------------------------------------
    Charge (ESU x 10^10)
                 0.0000
    Dipole Moment (Debye)
         X       0.2597      Y       0.3429      Z      -0.0000
       Tot       0.4301
    Quadrupole Moments (Debye-Ang)
        XX     -47.3277     XY       1.4963     YY     -55.2041
        XZ      -0.0000     YZ      -0.0000     ZZ     -53.4428
    Octopole Moments (Debye-Ang^2)
       XXX     -73.3336    XXY       3.2047    XYY     -29.1386
       YYY      -7.7889    XXZ      -0.0000    XYZ      -0.0000
       YYZ      -0.0000    XZZ     -26.5993    YZZ      -3.0058
       ZZZ      -0.0000
    Hexadecapole Moments (Debye-Ang^3)
      XXXX    -703.2210   XXXY     -52.3834   XXYY    -171.4827
      XYYY     -74.5608   YYYY    -260.2510   XXXZ      -0.0000
      XXYZ      -0.0000   XYYZ      -0.0000   YYYZ       0.0000
      XXZZ    -141.1650   XYZZ     -26.0014   YYZZ     -54.3827
      XZZZ      -0.0000   YZZZ      -0.0000   ZZZZ     -73.2125
 -----------------------------------------------------------------
 Calculating analytic gradient of the SCF energy
 Gradient of SCF Energy
            1           2           3           4           5
    1   0.0118889  -0.0114714  -0.0002146   0.0078664  -0.0080693
    2   0.0001957  -0.0121892  -0.0001525   0.0004686   0.0116774
    3  -0.0000000   0.0000000   0.0000000   0.0000000   0.0000000
 Max gradient component =       1.219E-02
 RMS gradient           =       6.759E-03
 Gradient time:  CPU 4.69 s  wall 1.27 s
 Geometry Optimization Parameters
   NAtoms,    NIC,     NZ,  NCons,   NDum,   NFix, NCnnct, MaxDiis
        5      20       5       0       0       0       0       0

 Cartesian Hessian Update
 Hessian Updated using BFGS Update


** GEOMETRY OPTIMIZATION IN DELOCALIZED INTERNAL COORDINATES **
   Searching for a Minimum

   Optimization Cycle:   5

                       Coordinates (Angstroms)
     ATOM                X               Y               Z
      1  C         1.3474808778   -0.2207471260    0.0000000000
      2  P         2.2559043495    1.1725320738    0.0000000000
      3  H         3.5012763556    0.4697217114    0.0000000000
      4  I        -0.7557597502   -0.1701940818    0.0000000000
      5  F         1.7819928403   -1.4674738207    0.0000000000
   Point Group: cs    Number of degrees of freedom:     7


   Energy is  -7399.438966203

 Hessian Updated using BFGS Update

  7 Hessian modes will be used to form the next step
  Hessian Eigenvalues:
     0.081641    0.162736    0.198123    0.236650    0.264649    0.313588
     0.670230

 Minimum Search - Taking Simple RFO Step
 Searching for Lamda that Minimizes Along All modes
 Value Taken    Lamda =  -0.00126644
 Step Taken.  Stepsize is  0.066761

                             Maximum     Tolerance    Cnvgd?
         Gradient           0.018425      0.000300      NO
         Displacement       0.044143      0.001200      NO
         Energy change     -0.005902      0.000001      NO


 New Cartesian Coordinates Obtained by Inverse Iteration

 Displacement from previous Coordinates is:  0.082163
 ----------------------------------------------------------------
             Standard Nuclear Orientation (Angstroms)
    I     Atom           X                Y                Z
 ----------------------------------------------------------------
    1      C       1.3454712217    -0.2119506727     0.0000000000
    2      P       2.2707862373     1.1841063538     0.0000000000
    3      H       3.5015544601     0.4551373073     0.0000000000
    4      I      -0.7854527098    -0.1789475840     0.0000000000
    5      F       1.7985354637    -1.4645066477     0.0000000000
 ----------------------------------------------------------------
 Molecular Point Group                 Cs    NOp =  2
 Largest Abelian Subgroup              Cs    NOp =  2
 Nuclear Repulsion Energy =   383.8608886128 hartrees
 There are       42 alpha and       42 beta electrons
 Applying Cartesian multipole field
    Component          Value
    ---------          -----
     (2,0,0)        1.00000E-11
     (0,2,0)        2.00000E-11
     (0,0,2)       -3.00000E-11
 Nucleus-field energy     =     0.0000000088 hartrees
 Requested basis set is 6-311++G(d,p)
 There are 54 shells and 143 basis functions
 A cutoff of  1.0D-11 yielded   1256 shell pairs
 There are      9231 function pairs (     10310 Cartesian)
 Smallest overlap matrix eigenvalue = 6.04E-04
 Guess MOs from SCF MO coefficient file

 -----------------------------------------------------------------------
  General SCF calculation program by
  Eric Jon Sundstrom, Paul Horn, Yuezhi Mao, Dmitri Zuev, Alec White,
  David Stuck, Shaama M.S., Shane Yost, Joonho Lee, David Small,
  Daniel Levine, Susi Lehtola, Hugh Burton, Evgeny Epifanovsky
 -----------------------------------------------------------------------
 Exchange:     0.2000 Hartree-Fock + 0.0800 Slater + 0.7200 B88
 Correlation:  0.1900 VWN1RPA + 0.8100 LYP
 Using SG-1 standard quadrature grid
 using 4 threads for integral computing
 -------------------------------------------------------
 OpenMP Integral computing Module                
 Release: version 2.0, May 2017, Q-Chem Inc. Pleasanton 
 -------------------------------------------------------
 -------------------------------------------------------
 OpenMP BLAS3 based DFT computing Module                
 Release: version 1.0, May 2013, Q-Chem Inc. Pittsburgh 
 -------------------------------------------------------
 A restricted SCF calculation will be
 performed using DIIS
 SCF converges when DIIS error is below 1.0e-08
 ---------------------------------------
  Cycle       Energy         DIIS error
 ---------------------------------------
    1   -7399.4393563470      3.52e-04  
    2   -7399.4394525903      3.15e-04  
    3   -7399.4395126233      2.69e-04  
    4   -7399.4397161755      4.76e-05  
    5   -7399.4397224427      1.11e-05  
    6   -7399.4397226310      3.05e-06  
    7   -7399.4397226492      9.01e-07  
    8   -7399.4397226508      2.70e-07  
    9   -7399.4397226510      3.47e-08  
   10   -7399.4397226509      7.22e-09  Convergence criterion met
 ---------------------------------------
 SCF time:   CPU 13.06s  wall 3.00s 
 SCF   energy in the final basis set =    -7399.4397226509
 Total energy in the final basis set =    -7399.4397226509

 --------------------------------------------------------------
             Orbital Energies (a.u.) and Symmetries
 --------------------------------------------------------------

 Alpha MOs, Restricted
 -- Occupied --                  
******* -176.32 -165.73 -165.72 -165.72  -77.07  -35.82  -31.31
  1 A'    2 A'    3 A'    1 A"    4 A'    5 A'    6 A'    7 A'                 
-31.306 -31.305 -24.737 -22.962 -22.961 -22.961 -22.956 -22.956
  2 A"    8 A'    9 A'   10 A'    3 A"   11 A'    4 A"   12 A'                 
-10.331  -6.567  -6.368  -4.780  -4.766  -4.765  -4.728  -4.727
 13 A'   14 A'   15 A'   16 A'    5 A"   17 A'   18 A'    6 A"                 
 -4.724  -2.046  -2.041  -2.041  -2.029  -2.028  -1.279  -0.769
 19 A'   20 A'    7 A"   21 A'    8 A"   22 A'   23 A'   24 A'                 
 -0.673  -0.614  -0.510  -0.510  -0.482  -0.364  -0.327  -0.320
 25 A'   26 A'    9 A"   27 A'   28 A'   29 A'   30 A'   10 A"                 
 -0.288  -0.261
 31 A'   11 A"                                                                 
 -- Virtual --                   
 -0.087  -0.067  -0.009   0.004   0.023   0.043   0.046   0.060
 12 A"   32 A'   33 A'   34 A'   35 A'   36 A'   13 A"   37 A'                 
  0.073   0.092   0.095   0.131   0.134   0.174   0.198   0.210
 38 A'   14 A"   39 A'   40 A'   41 A'   42 A'   43 A'   15 A"                 
  0.219   0.256   0.269   0.276   0.281   0.288   0.340   0.357
 44 A'   45 A'   16 A"   46 A'   47 A'   17 A"   48 A'   49 A'                 
  0.389   0.405   0.407   0.434   0.454   0.485   0.534   0.535
 18 A"   19 A"   50 A'   51 A'   52 A'   53 A'   54 A'   20 A"                 
  0.603   0.617   0.646   0.734   0.739   0.808   0.864   0.945
 55 A'   21 A"   56 A'   57 A'   22 A"   58 A'   59 A'   60 A'                 
  0.966   1.202   1.273   1.317   1.333   1.336   1.381   1.388
 61 A'   23 A"   62 A'   24 A"   63 A'   64 A'   25 A"   65 A'                 
  1.420   1.465   1.497   1.597   1.601   1.624   1.724   1.831
 26 A"   27 A"   66 A'   28 A"   67 A'   68 A'   69 A'   70 A'                 
  1.833   1.914   2.075   2.583   2.618   2.790   3.080   3.736
 71 A'   72 A'   73 A'   74 A'   29 A"   75 A'   76 A'   30 A"                 
  3.740   3.938   3.962   3.964   3.966   3.998   4.079   4.218
 77 A'   31 A"   32 A"   78 A'   79 A'   33 A"   80 A'   81 A'                 
  4.365   4.650   5.979   6.005   6.028   6.252   6.304   6.507
 82 A'   83 A'   34 A"   84 A'   85 A'   35 A"   86 A'   87 A'                 
  6.999  13.815  13.907  14.010  23.400  27.811  28.325  28.343
 88 A'   36 A"   89 A'   90 A'   91 A'   92 A'   37 A"   93 A'                 
 28.360  28.522  28.529  28.542  28.578  28.664  66.710 127.870
 94 A'   38 A"   95 A'   39 A"   96 A'   97 A'   98 A'   40 A"                 
127.885 127.910 151.614 163.1151901.775
 99 A'  100 A'  101 A'  102 A'  103 A'                                         

 Beta MOs, Restricted
 -- Occupied --                  
******* -176.32 -165.73 -165.72 -165.72  -77.07  -35.82  -31.31
  1 A'    2 A'    3 A'    1 A"    4 A'    5 A'    6 A'    7 A'                 
-31.306 -31.305 -24.737 -22.962 -22.961 -22.961 -22.956 -22.956
  2 A"    8 A'    9 A'   10 A'    3 A"   11 A'    4 A"   12 A'                 
-10.331  -6.567  -6.368  -4.780  -4.766  -4.765  -4.728  -4.727
 13 A'   14 A'   15 A'   16 A'    5 A"   17 A'   18 A'    6 A"                 
 -4.724  -2.046  -2.041  -2.041  -2.029  -2.028  -1.279  -0.769
 19 A'   20 A'    7 A"   21 A'    8 A"   22 A'   23 A'   24 A'                 
 -0.673  -0.614  -0.510  -0.510  -0.482  -0.364  -0.327  -0.320
 25 A'   26 A'    9 A"   27 A'   28 A'   29 A'   30 A'   10 A"                 
 -0.288  -0.261
 31 A'   11 A"                                                                 
 -- Virtual --                   
 -0.087  -0.067  -0.009   0.004   0.023   0.043   0.046   0.060
 12 A"   32 A'   33 A'   34 A'   35 A'   36 A'   13 A"   37 A'                 
  0.073   0.092   0.095   0.131   0.134   0.174   0.198   0.210
 38 A'   14 A"   39 A'   40 A'   41 A'   42 A'   43 A'   15 A"                 
  0.219   0.256   0.269   0.276   0.281   0.288   0.340   0.357
 44 A'   45 A'   16 A"   46 A'   47 A'   17 A"   48 A'   49 A'                 
  0.389   0.405   0.407   0.434   0.454   0.485   0.534   0.535
 18 A"   19 A"   50 A'   51 A'   52 A'   53 A'   54 A'   20 A"                 
  0.603   0.617   0.646   0.734   0.739   0.808   0.864   0.945
 55 A'   21 A"   56 A'   57 A'   22 A"   58 A'   59 A'   60 A'                 
  0.966   1.202   1.273   1.317   1.333   1.336   1.381   1.388
 61 A'   23 A"   62 A'   24 A"   63 A'   64 A'   25 A"   65 A'                 
  1.420   1.465   1.497   1.597   1.601   1.624   1.724   1.831
 26 A"   27 A"   66 A'   28 A"   67 A'   68 A'   69 A'   70 A'                 
  1.833   1.914   2.075   2.583   2.618   2.790   3.080   3.736
 71 A'   72 A'   73 A'   74 A'   29 A"   75 A'   76 A'   30 A"                 
  3.740   3.938   3.962   3.964   3.966   3.998   4.079   4.218
 77 A'   31 A"   32 A"   78 A'   79 A'   33 A"   80 A'   81 A'                 
  4.365   4.650   5.979   6.005   6.028   6.252   6.304   6.507
 82 A'   83 A'   34 A"   84 A'   85 A'   35 A"   86 A'   87 A'                 
  6.999  13.815  13.907  14.010  23.400  27.811  28.325  28.343
 88 A'   36 A"   89 A'   90 A'   91 A'   92 A'   37 A"   93 A'                 
 28.360  28.522  28.529  28.542  28.578  28.664  66.710 127.870
 94 A'   38 A"   95 A'   39 A"   96 A'   97 A'   98 A'   40 A"                 
127.885 127.910 151.614 163.1151901.775
 99 A'  100 A'  101 A'  102 A'  103 A'                                         
 --------------------------------------------------------------

          Ground-State Mulliken Net Atomic Charges

     Atom                 Charge (a.u.)
  ----------------------------------------
      1 C                    -0.237137
      2 P                     0.147618
      3 H                    -0.045254
      4 I                     0.110518
      5 F                     0.024255
  ----------------------------------------
  Sum of atomic charges =     0.000000

 -----------------------------------------------------------------
                    Cartesian Multipole Moments
 -----------------------------------------------------------------
    Charge (ESU x 10^10)
                 0.0000
    Dipole Moment (Debye)
         X       0.2570      Y       0.4057      Z       0.0000
       Tot       0.4803
    Quadrupole Moments (Debye-Ang)
        XX     -47.1696     XY       1.6662     YY     -55.2525
        XZ       0.0000     YZ      -0.0000     ZZ     -53.5337
    Octopole Moments (Debye-Ang^2)
       XXX     -71.3948    XXY       3.5237    XYY     -28.6065
       YYY      -7.4023    XXZ       0.0000    XYZ      -0.0000
       YYZ       0.0000    XZZ     -26.0968    YZZ      -2.9248
       ZZZ       0.0000
    Hexadecapole Moments (Debye-Ang^3)
      XXXX    -714.2463   XXXY     -53.6280   XXYY    -174.2885
      XYYY     -76.7009   YYYY    -262.6093   XXXZ       0.0000
      XXYZ      -0.0000   XYYZ       0.0000   YYYZ      -0.0000
      XXZZ    -143.7005   XYZZ     -26.7660   YYZZ     -54.8490
      XZZZ       0.0000   YZZZ       0.0000   ZZZZ     -73.4648
 -----------------------------------------------------------------
 Calculating analytic gradient of the SCF energy
 Gradient of SCF Energy
            1           2           3           4           5
    1   0.0091125  -0.0056101  -0.0001200  -0.0008165  -0.0025660
    2   0.0026020  -0.0049746  -0.0007473   0.0003554   0.0027645
    3   0.0000000  -0.0000000  -0.0000000   0.0000000  -0.0000000
 Max gradient component =       9.113E-03
 RMS gradient           =       3.282E-03
 Gradient time:  CPU 4.63 s  wall 1.25 s
 Geometry Optimization Parameters
   NAtoms,    NIC,     NZ,  NCons,   NDum,   NFix, NCnnct, MaxDiis
        5      20       5       0       0       0       0       0

 Cartesian Hessian Update
 Hessian Updated using BFGS Update


** GEOMETRY OPTIMIZATION IN DELOCALIZED INTERNAL COORDINATES **
   Searching for a Minimum

   Optimization Cycle:   6

                       Coordinates (Angstroms)
     ATOM                X               Y               Z
      1  C         1.3454712217   -0.2119506727    0.0000000000
      2  P         2.2707862373    1.1841063538    0.0000000000
      3  H         3.5015544601    0.4551373073    0.0000000000
      4  I        -0.7854527098   -0.1789475840    0.0000000000
      5  F         1.7985354637   -1.4645066477    0.0000000000
   Point Group: cs    Number of degrees of freedom:     7


   Energy is  -7399.439722651

 Hessian Updated using BFGS Update

  7 Hessian modes will be used to form the next step
  Hessian Eigenvalues:
     0.099901    0.162317    0.198047    0.222898    0.247254    0.308348
     0.505887

 Minimum Search - Taking Simple RFO Step
 Searching for Lamda that Minimizes Along All modes
 Value Taken    Lamda =  -0.00029467
 Step Taken.  Stepsize is  0.037754

                             Maximum     Tolerance    Cnvgd?
         Gradient           0.006165      0.000300      NO
         Displacement       0.034137      0.001200      NO
         Energy change     -0.000756      0.000001      NO


 New Cartesian Coordinates Obtained by Inverse Iteration

 Displacement from previous Coordinates is:  0.029856
 ----------------------------------------------------------------
             Standard Nuclear Orientation (Angstroms)
    I     Atom           X                Y                Z
 ----------------------------------------------------------------
    1      C       1.3340858405    -0.2092069664     0.0000000000
    2      P       2.2777759842     1.1863890565     0.0000000000
    3      H       3.5071605160     0.4560050639     0.0000000000
    4      I      -0.7876081241    -0.1831778486     0.0000000000
    5      F       1.7994804563    -1.4661705487     0.0000000000
 ----------------------------------------------------------------
 Molecular Point Group                 Cs    NOp =  2
 Largest Abelian Subgroup              Cs    NOp =  2
 Nuclear Repulsion Energy =   383.3733228568 hartrees
 There are       42 alpha and       42 beta electrons
 Applying Cartesian multipole field
    Component          Value
    ---------          -----
     (2,0,0)        1.00000E-11
     (0,2,0)        2.00000E-11
     (0,0,2)       -3.00000E-11
 Nucleus-field energy     =     0.0000000089 hartrees
 Requested basis set is 6-311++G(d,p)
 There are 54 shells and 143 basis functions
 A cutoff of  1.0D-11 yielded   1256 shell pairs
 There are      9231 function pairs (     10310 Cartesian)
 Smallest overlap matrix eigenvalue = 6.11E-04
 Guess MOs from SCF MO coefficient file

 -----------------------------------------------------------------------
  General SCF calculation program by
  Eric Jon Sundstrom, Paul Horn, Yuezhi Mao, Dmitri Zuev, Alec White,
  David Stuck, Shaama M.S., Shane Yost, Joonho Lee, David Small,
  Daniel Levine, Susi Lehtola, Hugh Burton, Evgeny Epifanovsky
 -----------------------------------------------------------------------
 Exchange:     0.2000 Hartree-Fock + 0.0800 Slater + 0.7200 B88
 Correlation:  0.1900 VWN1RPA + 0.8100 LYP
 Using SG-1 standard quadrature grid
 using 4 threads for integral computing
 -------------------------------------------------------
 OpenMP Integral computing Module                
 Release: version 2.0, May 2017, Q-Chem Inc. Pleasanton 
 -------------------------------------------------------
 -------------------------------------------------------
 OpenMP BLAS3 based DFT computing Module                
 Release: version 1.0, May 2013, Q-Chem Inc. Pittsburgh 
 -------------------------------------------------------
 A restricted SCF calculation will be
 performed using DIIS
 SCF converges when DIIS error is below 1.0e-08
 ---------------------------------------
  Cycle       Energy         DIIS error
 ---------------------------------------
    1   -7399.4397411484      2.02e-04  
    2   -7399.4398695764      6.68e-05  
    3   -7399.4398461752      1.10e-04  
    4   -7399.4398804674      2.37e-05  
    5   -7399.4398821718      5.16e-06  
    6   -7399.4398822346      1.60e-06  
    7   -7399.4398822380      5.11e-07  
    8   -7399.4398822383      1.62e-07  
    9   -7399.4398822383      3.61e-08  
   10   -7399.4398822384      6.11e-09  Convergence criterion met
 ---------------------------------------
 SCF time:   CPU 13.06s  wall 3.00s 
 SCF   energy in the final basis set =    -7399.4398822384
 Total energy in the final basis set =    -7399.4398822384

 --------------------------------------------------------------
             Orbital Energies (a.u.) and Symmetries
 --------------------------------------------------------------

 Alpha MOs, Restricted
 -- Occupied --                  
******* -176.32 -165.73 -165.73 -165.72  -77.07  -35.82  -31.31
  1 A'    2 A'    3 A'    1 A"    4 A'    5 A'    6 A'    7 A'                 
-31.307 -31.307 -24.734 -22.964 -22.962 -22.962 -22.958 -22.958
  2 A"    8 A'    9 A'   10 A'    3 A"   11 A'    4 A"   12 A'                 
-10.331  -6.567  -6.369  -4.782  -4.767  -4.767  -4.729  -4.727
 13 A'   14 A'   15 A'   16 A'    5 A"   17 A'   18 A'    6 A"                 
 -4.725  -2.047  -2.043  -2.043  -2.030  -2.030  -1.273  -0.768
 19 A'   20 A'    7 A"   21 A'    8 A"   22 A'   23 A'   24 A'                 
 -0.674  -0.611  -0.508  -0.507  -0.481  -0.366  -0.325  -0.321
 25 A'   26 A'   27 A'    9 A"   28 A'   29 A'   30 A'   10 A"                 
 -0.289  -0.261
 31 A'   11 A"                                                                 
 -- Virtual --                   
 -0.088  -0.067  -0.008   0.004   0.023   0.043   0.046   0.059
 12 A"   32 A'   33 A'   34 A'   35 A'   36 A'   13 A"   37 A'                 
  0.073   0.092   0.095   0.131   0.133   0.173   0.198   0.210
 38 A'   14 A"   39 A'   40 A'   41 A'   42 A'   43 A'   15 A"                 
  0.219   0.257   0.269   0.276   0.281   0.289   0.338   0.357
 44 A'   45 A'   16 A"   46 A'   47 A'   17 A"   48 A'   49 A'                 
  0.388   0.404   0.407   0.434   0.453   0.484   0.532   0.534
 18 A"   19 A"   50 A'   51 A'   52 A'   53 A'   54 A'   20 A"                 
  0.601   0.618   0.649   0.735   0.739   0.807   0.864   0.943
 55 A'   21 A"   56 A'   57 A'   22 A"   58 A'   59 A'   60 A'                 
  0.960   1.202   1.275   1.316   1.333   1.336   1.383   1.388
 61 A'   23 A"   62 A'   24 A"   63 A'   64 A'   25 A"   65 A'                 
  1.421   1.462   1.494   1.597   1.603   1.625   1.725   1.818
 26 A"   27 A"   66 A'   28 A"   67 A'   68 A'   69 A'   70 A'                 
  1.833   1.917   2.072   2.582   2.618   2.790   3.063   3.738
 71 A'   72 A'   73 A'   74 A'   29 A"   75 A'   76 A'   30 A"                 
  3.742   3.935   3.958   3.958   3.964   3.997   4.078   4.217
 77 A'   31 A"   78 A'   32 A"   79 A'   33 A"   80 A'   81 A'                 
  4.366   4.646   5.978   6.004   6.028   6.255   6.306   6.500
 82 A'   83 A'   34 A"   84 A'   85 A'   35 A"   86 A'   87 A'                 
  6.993  13.815  13.906  14.004  23.390  27.812  28.324  28.342
 88 A'   36 A"   89 A'   90 A'   91 A'   92 A'   37 A"   93 A'                 
 28.360  28.520  28.527  28.541  28.577  28.663  66.712 127.868
 94 A'   38 A"   95 A'   39 A"   96 A'   97 A'   98 A'   40 A"                 
127.883 127.909 151.614 163.1081901.775
 99 A'  100 A'  101 A'  102 A'  103 A'                                         

 Beta MOs, Restricted
 -- Occupied --                  
******* -176.32 -165.73 -165.73 -165.72  -77.07  -35.82  -31.31
  1 A'    2 A'    3 A'    1 A"    4 A'    5 A'    6 A'    7 A'                 
-31.307 -31.307 -24.734 -22.964 -22.962 -22.962 -22.958 -22.958
  2 A"    8 A'    9 A'   10 A'    3 A"   11 A'    4 A"   12 A'                 
-10.331  -6.567  -6.369  -4.782  -4.767  -4.767  -4.729  -4.727
 13 A'   14 A'   15 A'   16 A'    5 A"   17 A'   18 A'    6 A"                 
 -4.725  -2.047  -2.043  -2.043  -2.030  -2.030  -1.273  -0.768
 19 A'   20 A'    7 A"   21 A'    8 A"   22 A'   23 A'   24 A'                 
 -0.674  -0.611  -0.508  -0.507  -0.481  -0.366  -0.325  -0.321
 25 A'   26 A'   27 A'    9 A"   28 A'   29 A'   30 A'   10 A"                 
 -0.289  -0.261
 31 A'   11 A"                                                                 
 -- Virtual --                   
 -0.088  -0.067  -0.008   0.004   0.023   0.043   0.046   0.059
 12 A"   32 A'   33 A'   34 A'   35 A'   36 A'   13 A"   37 A'                 
  0.073   0.092   0.095   0.131   0.133   0.173   0.198   0.210
 38 A'   14 A"   39 A'   40 A'   41 A'   42 A'   43 A'   15 A"                 
  0.219   0.257   0.269   0.276   0.281   0.289   0.338   0.357
 44 A'   45 A'   16 A"   46 A'   47 A'   17 A"   48 A'   49 A'                 
  0.388   0.404   0.407   0.434   0.453   0.484   0.532   0.534
 18 A"   19 A"   50 A'   51 A'   52 A'   53 A'   54 A'   20 A"                 
  0.601   0.618   0.649   0.735   0.739   0.807   0.864   0.943
 55 A'   21 A"   56 A'   57 A'   22 A"   58 A'   59 A'   60 A'                 
  0.960   1.202   1.275   1.316   1.333   1.336   1.383   1.388
 61 A'   23 A"   62 A'   24 A"   63 A'   64 A'   25 A"   65 A'                 
  1.421   1.462   1.494   1.597   1.603   1.625   1.725   1.818
 26 A"   27 A"   66 A'   28 A"   67 A'   68 A'   69 A'   70 A'                 
  1.833   1.917   2.072   2.582   2.618   2.790   3.063   3.738
 71 A'   72 A'   73 A'   74 A'   29 A"   75 A'   76 A'   30 A"                 
  3.742   3.935   3.958   3.958   3.964   3.997   4.078   4.217
 77 A'   31 A"   78 A'   32 A"   79 A'   33 A"   80 A'   81 A'                 
  4.366   4.646   5.978   6.004   6.028   6.255   6.306   6.500
 82 A'   83 A'   34 A"   84 A'   85 A'   35 A"   86 A'   87 A'                 
  6.993  13.815  13.906  14.004  23.390  27.812  28.324  28.342
 88 A'   36 A"   89 A'   90 A'   91 A'   92 A'   37 A"   93 A'                 
 28.360  28.520  28.527  28.541  28.577  28.663  66.712 127.868
 94 A'   38 A"   95 A'   39 A"   96 A'   97 A'   98 A'   40 A"                 
127.883 127.909 151.614 163.1081901.775
 99 A'  100 A'  101 A'  102 A'  103 A'                                         
 --------------------------------------------------------------

          Ground-State Mulliken Net Atomic Charges

     Atom                 Charge (a.u.)
  ----------------------------------------
      1 C                    -0.240004
      2 P                     0.148047
      3 H                    -0.044768
      4 I                     0.119573
      5 F                     0.017152
  ----------------------------------------
  Sum of atomic charges =     0.000000

 -----------------------------------------------------------------
                    Cartesian Multipole Moments
 -----------------------------------------------------------------
    Charge (ESU x 10^10)
                 0.0000
    Dipole Moment (Debye)
         X       0.1706      Y       0.4202      Z      -0.0000
       Tot       0.4535
    Quadrupole Moments (Debye-Ang)
        XX     -47.1833     XY       1.7351     YY     -55.3635
        XZ      -0.0000     YZ       0.0000     ZZ     -53.5428
    Octopole Moments (Debye-Ang^2)
       XXX     -71.4178    XXY       3.7148    XYY     -28.8969
       YYY      -7.2028    XXZ       0.0000    XYZ       0.0000
       YYZ      -0.0000    XZZ     -26.2131    YZZ      -2.8665
       ZZZ       0.0000
    Hexadecapole Moments (Debye-Ang^3)
      XXXX    -715.2651   XXXY     -53.8930   XXYY    -175.2734
      XYYY     -77.7046   YYYY    -264.1258   XXXZ       0.0000
      XXYZ       0.0000   XYYZ      -0.0000   YYYZ       0.0000
      XXZZ    -144.2277   XYZZ     -27.0898   YYZZ     -55.0788
      XZZZ       0.0000   YZZZ       0.0000   ZZZZ     -73.4706
 -----------------------------------------------------------------
 Calculating analytic gradient of the SCF energy
 Gradient of SCF Energy
            1           2           3           4           5
    1   0.0011995  -0.0013079   0.0003673  -0.0002539  -0.0000050
    2   0.0025662  -0.0010806  -0.0001217   0.0001791  -0.0015429
    3   0.0000000  -0.0000000  -0.0000000  -0.0000000   0.0000000
 Max gradient component =       2.566E-03
 RMS gradient           =       9.497E-04
 Gradient time:  CPU 4.67 s  wall 1.26 s
 Geometry Optimization Parameters
   NAtoms,    NIC,     NZ,  NCons,   NDum,   NFix, NCnnct, MaxDiis
        5      20       5       0       0       0       0       0

 Cartesian Hessian Update
 Hessian Updated using BFGS Update


** GEOMETRY OPTIMIZATION IN DELOCALIZED INTERNAL COORDINATES **
   Searching for a Minimum

   Optimization Cycle:   7

                       Coordinates (Angstroms)
     ATOM                X               Y               Z
      1  C         1.3340858405   -0.2092069664    0.0000000000
      2  P         2.2777759842    1.1863890565    0.0000000000
      3  H         3.5071605160    0.4560050639    0.0000000000
      4  I        -0.7876081241   -0.1831778486    0.0000000000
      5  F         1.7994804563   -1.4661705487    0.0000000000
   Point Group: cs    Number of degrees of freedom:     7


   Energy is  -7399.439882238

 Hessian Updated using BFGS Update

  7 Hessian modes will be used to form the next step
  Hessian Eigenvalues:
     0.103144    0.153045    0.192317    0.204723    0.245162    0.334237
     0.494334

 Minimum Search - Taking Simple RFO Step
 Searching for Lamda that Minimizes Along All modes
 Value Taken    Lamda =  -0.00002624
 Step Taken.  Stepsize is  0.011768

                             Maximum     Tolerance    Cnvgd?
         Gradient           0.001985      0.000300      NO
         Displacement       0.007674      0.001200      NO
         Energy change     -0.000160      0.000001      NO


 New Cartesian Coordinates Obtained by Inverse Iteration

 Displacement from previous Coordinates is:  0.018158
 ----------------------------------------------------------------
             Standard Nuclear Orientation (Angstroms)
    I     Atom           X                Y                Z
 ----------------------------------------------------------------
    1      C       1.3322789695    -0.2079587900     0.0000000000
    2      P       2.2810712947     1.1883258875     0.0000000000
    3      H       3.5052884145     0.4510924479     0.0000000000
    4      I      -0.7889644699    -0.1867242602     0.0000000000
    5      F       1.8012204642    -1.4608965284     0.0000000000
 ----------------------------------------------------------------
 Molecular Point Group                 Cs    NOp =  2
 Largest Abelian Subgroup              Cs    NOp =  2
 Nuclear Repulsion Energy =   383.2103426912 hartrees
 There are       42 alpha and       42 beta electrons
 Applying Cartesian multipole field
    Component          Value
    ---------          -----
     (2,0,0)        1.00000E-11
     (0,2,0)        2.00000E-11
     (0,0,2)       -3.00000E-11
 Nucleus-field energy     =     0.0000000089 hartrees
 Requested basis set is 6-311++G(d,p)
 There are 54 shells and 143 basis functions
 A cutoff of  1.0D-11 yielded   1255 shell pairs
 There are      9228 function pairs (     10307 Cartesian)
 Smallest overlap matrix eigenvalue = 6.13E-04
 Guess MOs from SCF MO coefficient file

 -----------------------------------------------------------------------
  General SCF calculation program by
  Eric Jon Sundstrom, Paul Horn, Yuezhi Mao, Dmitri Zuev, Alec White,
  David Stuck, Shaama M.S., Shane Yost, Joonho Lee, David Small,
  Daniel Levine, Susi Lehtola, Hugh Burton, Evgeny Epifanovsky
 -----------------------------------------------------------------------
 Exchange:     0.2000 Hartree-Fock + 0.0800 Slater + 0.7200 B88
 Correlation:  0.1900 VWN1RPA + 0.8100 LYP
 Using SG-1 standard quadrature grid
 using 4 threads for integral computing
 -------------------------------------------------------
 OpenMP Integral computing Module                
 Release: version 2.0, May 2017, Q-Chem Inc. Pleasanton 
 -------------------------------------------------------
 -------------------------------------------------------
 OpenMP BLAS3 based DFT computing Module                
 Release: version 1.0, May 2013, Q-Chem Inc. Pittsburgh 
 -------------------------------------------------------
 A restricted SCF calculation will be
 performed using DIIS
 SCF converges when DIIS error is below 1.0e-08
 ---------------------------------------
  Cycle       Energy         DIIS error
 ---------------------------------------
    1   -7399.4398727368      7.07e-05  
    2   -7399.4398888725      3.40e-05  
    3   -7399.4398816254      6.03e-05  
    4   -7399.4398923318      5.92e-06  
    5   -7399.4398924157      2.43e-06  
    6   -7399.4398924264      6.66e-07  
    7   -7399.4398924273      1.35e-07  
    8   -7399.4398924273      6.18e-08  
    9   -7399.4398924274      7.44e-09  Convergence criterion met
 ---------------------------------------
 SCF time:   CPU 11.76s  wall 3.00s 
 SCF   energy in the final basis set =    -7399.4398924274
 Total energy in the final basis set =    -7399.4398924274

 --------------------------------------------------------------
             Orbital Energies (a.u.) and Symmetries
 --------------------------------------------------------------

 Alpha MOs, Restricted
 -- Occupied --                  
******* -176.32 -165.73 -165.73 -165.73  -77.07  -35.82  -31.31
  1 A'    2 A'    3 A'    1 A"    4 A'    5 A'    6 A'    7 A'                 
-31.307 -31.307 -24.735 -22.964 -22.962 -22.962 -22.958 -22.958
  2 A"    8 A'    9 A'   10 A'    3 A"   11 A'    4 A"   12 A'                 
-10.331  -6.567  -6.369  -4.782  -4.767  -4.767  -4.728  -4.727
 13 A'   14 A'   15 A'   16 A'    5 A"   17 A'   18 A'    6 A"                 
 -4.724  -2.048  -2.043  -2.043  -2.030  -2.030  -1.275  -0.768
 19 A'   20 A'    7 A"   21 A'    8 A"   22 A'   23 A'   24 A'                 
 -0.674  -0.612  -0.508  -0.508  -0.481  -0.366  -0.325  -0.320
 25 A'   26 A'   27 A'    9 A"   28 A'   29 A'   30 A'   10 A"                 
 -0.289  -0.260
 31 A'   11 A"                                                                 
 -- Virtual --                   
 -0.088  -0.067  -0.008   0.004   0.023   0.043   0.046   0.060
 12 A"   32 A'   33 A'   34 A'   35 A'   36 A'   13 A"   37 A'                 
  0.073   0.092   0.095   0.131   0.134   0.173   0.198   0.210
 38 A'   14 A"   39 A'   40 A'   41 A'   42 A'   43 A'   15 A"                 
  0.219   0.256   0.268   0.276   0.280   0.289   0.338   0.357
 44 A'   45 A'   16 A"   46 A'   47 A'   17 A"   48 A'   49 A'                 
  0.388   0.404   0.407   0.434   0.453   0.484   0.532   0.533
 18 A"   19 A"   50 A'   51 A'   52 A'   53 A'   54 A'   20 A"                 
  0.601   0.618   0.649   0.735   0.740   0.807   0.865   0.943
 55 A'   21 A"   56 A'   57 A'   22 A"   58 A'   59 A'   60 A'                 
  0.958   1.202   1.274   1.315   1.333   1.338   1.383   1.388
 61 A'   23 A"   62 A'   24 A"   63 A'   64 A'   25 A"   65 A'                 
  1.421   1.461   1.494   1.597   1.603   1.625   1.725   1.816
 26 A"   27 A"   66 A'   28 A"   67 A'   68 A'   69 A'   70 A'                 
  1.834   1.917   2.073   2.582   2.617   2.791   3.062   3.738
 71 A'   72 A'   73 A'   74 A'   29 A"   75 A'   76 A'   30 A"                 
  3.741   3.935   3.959   3.959   3.964   3.997   4.078   4.218
 77 A'   31 A"   32 A"   78 A'   79 A'   33 A"   80 A'   81 A'                 
  4.366   4.646   5.978   6.004   6.029   6.254   6.306   6.501
 82 A'   83 A'   34 A"   84 A'   85 A'   35 A"   86 A'   87 A'                 
  6.992  13.815  13.906  14.002  23.392  27.812  28.323  28.342
 88 A'   36 A"   89 A'   90 A'   91 A'   92 A'   37 A"   93 A'                 
 28.360  28.520  28.527  28.541  28.577  28.663  66.712 127.868
 94 A'   38 A"   95 A'   39 A"   96 A'   97 A'   98 A'   40 A"                 
127.883 127.909 151.614 163.1071901.775
 99 A'  100 A'  101 A'  102 A'  103 A'                                         

 Beta MOs, Restricted
 -- Occupied --                  
******* -176.32 -165.73 -165.73 -165.73  -77.07  -35.82  -31.31
  1 A'    2 A'    3 A'    1 A"    4 A'    5 A'    6 A'    7 A'                 
-31.307 -31.307 -24.735 -22.964 -22.962 -22.962 -22.958 -22.958
  2 A"    8 A'    9 A'   10 A'    3 A"   11 A'    4 A"   12 A'                 
-10.331  -6.567  -6.369  -4.782  -4.767  -4.767  -4.728  -4.727
 13 A'   14 A'   15 A'   16 A'    5 A"   17 A'   18 A'    6 A"                 
 -4.724  -2.048  -2.043  -2.043  -2.030  -2.030  -1.275  -0.768
 19 A'   20 A'    7 A"   21 A'    8 A"   22 A'   23 A'   24 A'                 
 -0.674  -0.612  -0.508  -0.508  -0.481  -0.366  -0.325  -0.320
 25 A'   26 A'   27 A'    9 A"   28 A'   29 A'   30 A'   10 A"                 
 -0.289  -0.260
 31 A'   11 A"                                                                 
 -- Virtual --                   
 -0.088  -0.067  -0.008   0.004   0.023   0.043   0.046   0.060
 12 A"   32 A'   33 A'   34 A'   35 A'   36 A'   13 A"   37 A'                 
  0.073   0.092   0.095   0.131   0.134   0.173   0.198   0.210
 38 A'   14 A"   39 A'   40 A'   41 A'   42 A'   43 A'   15 A"                 
  0.219   0.256   0.268   0.276   0.280   0.289   0.338   0.357
 44 A'   45 A'   16 A"   46 A'   47 A'   17 A"   48 A'   49 A'                 
  0.388   0.404   0.407   0.434   0.453   0.484   0.532   0.533
 18 A"   19 A"   50 A'   51 A'   52 A'   53 A'   54 A'   20 A"                 
  0.601   0.618   0.649   0.735   0.740   0.807   0.865   0.943
 55 A'   21 A"   56 A'   57 A'   22 A"   58 A'   59 A'   60 A'                 
  0.958   1.202   1.274   1.315   1.333   1.338   1.383   1.388
 61 A'   23 A"   62 A'   24 A"   63 A'   64 A'   25 A"   65 A'                 
  1.421   1.461   1.494   1.597   1.603   1.625   1.725   1.816
 26 A"   27 A"   66 A'   28 A"   67 A'   68 A'   69 A'   70 A'                 
  1.834   1.917   2.073   2.582   2.617   2.791   3.062   3.738
 71 A'   72 A'   73 A'   74 A'   29 A"   75 A'   76 A'   30 A"                 
  3.741   3.935   3.959   3.959   3.964   3.997   4.078   4.218
 77 A'   31 A"   32 A"   78 A'   79 A'   33 A"   80 A'   81 A'                 
  4.366   4.646   5.978   6.004   6.029   6.254   6.306   6.501
 82 A'   83 A'   34 A"   84 A'   85 A'   35 A"   86 A'   87 A'                 
  6.992  13.815  13.906  14.002  23.392  27.812  28.323  28.342
 88 A'   36 A"   89 A'   90 A'   91 A'   92 A'   37 A"   93 A'                 
 28.360  28.520  28.527  28.541  28.577  28.663  66.712 127.868
 94 A'   38 A"   95 A'   39 A"   96 A'   97 A'   98 A'   40 A"                 
127.883 127.909 151.614 163.1071901.775
 99 A'  100 A'  101 A'  102 A'  103 A'                                         
 --------------------------------------------------------------

          Ground-State Mulliken Net Atomic Charges

     Atom                 Charge (a.u.)
  ----------------------------------------
      1 C                    -0.241827
      2 P                     0.147353
      3 H                    -0.045236
      4 I                     0.120059
      5 F                     0.019651
  ----------------------------------------
  Sum of atomic charges =     0.000000

 -----------------------------------------------------------------
                    Cartesian Multipole Moments
 -----------------------------------------------------------------
    Charge (ESU x 10^10)
                 0.0000
    Dipole Moment (Debye)
         X       0.1589      Y       0.3957      Z       0.0000
       Tot       0.4264
    Quadrupole Moments (Debye-Ang)
        XX     -47.2076     XY       1.6904     YY     -55.3597
        XZ       0.0000     YZ       0.0000     ZZ     -53.5568
    Octopole Moments (Debye-Ang^2)
       XXX     -71.5113    XXY       3.6133    XYY     -28.9194
       YYY      -7.1629    XXZ       0.0000    XYZ       0.0000
       YYZ       0.0000    XZZ     -26.2572    YZZ      -2.8534
       ZZZ       0.0000
    Hexadecapole Moments (Debye-Ang^3)
      XXXX    -716.8317   XXXY     -54.7905   XXYY    -175.5955
      XYYY     -78.6239   YYYY    -264.2684   XXXZ       0.0000
      XXYZ       0.0000   XYYZ       0.0000   YYYZ       0.0000
      XXZZ    -144.5620   XYZZ     -27.3884   YYZZ     -55.1319
      XZZZ       0.0000   YZZZ       0.0000   ZZZZ     -73.5341
 -----------------------------------------------------------------
 Calculating analytic gradient of the SCF energy
 Gradient of SCF Energy
            1           2           3           4           5
    1   0.0001767   0.0003359   0.0000289  -0.0002943  -0.0002471
    2  -0.0003862   0.0001708  -0.0001038  -0.0000395   0.0003587
    3  -0.0000000  -0.0000000   0.0000000   0.0000000   0.0000000
 Max gradient component =       3.862E-04
 RMS gradient           =       2.020E-04
 Gradient time:  CPU 4.69 s  wall 1.27 s
 Geometry Optimization Parameters
   NAtoms,    NIC,     NZ,  NCons,   NDum,   NFix, NCnnct, MaxDiis
        5      20       5       0       0       0       0       0

 Cartesian Hessian Update
 Hessian Updated using BFGS Update


** GEOMETRY OPTIMIZATION IN DELOCALIZED INTERNAL COORDINATES **
   Searching for a Minimum

   Optimization Cycle:   8

                       Coordinates (Angstroms)
     ATOM                X               Y               Z
      1  C         1.3322789695   -0.2079587900    0.0000000000
      2  P         2.2810712947    1.1883258875    0.0000000000
      3  H         3.5052884145    0.4510924479    0.0000000000
      4  I        -0.7889644699   -0.1867242602    0.0000000000
      5  F         1.8012204642   -1.4608965284    0.0000000000
   Point Group: cs    Number of degrees of freedom:     7


   Energy is  -7399.439892427

 Hessian Updated using BFGS Update

  7 Hessian modes will be used to form the next step
  Hessian Eigenvalues:
     0.096872    0.170322    0.195104    0.223065    0.244749    0.354865
     0.493722

 Minimum Search - Taking Simple RFO Step
 Searching for Lamda that Minimizes Along All modes
 Value Taken    Lamda =  -0.00000238
 Step Taken.  Stepsize is  0.003534

                             Maximum     Tolerance    Cnvgd?
         Gradient           0.000484      0.000300      NO
         Displacement       0.001868      0.001200      NO
         Energy change     -0.000010      0.000001      NO


 New Cartesian Coordinates Obtained by Inverse Iteration

 Displacement from previous Coordinates is:  0.004943
 ----------------------------------------------------------------
             Standard Nuclear Orientation (Angstroms)
    I     Atom           X                Y                Z
 ----------------------------------------------------------------
    1      C       1.3321648727    -0.2084297064     0.0000000000
    2      P       2.2800024186     1.1878976189     0.0000000000
    3      H       3.5048100360     0.4517435879     0.0000000000
    4      I      -0.7877155887    -0.1854027622     0.0000000000
    5      F       1.8016329343    -1.4619699815     0.0000000000
 ----------------------------------------------------------------
 Molecular Point Group                 Cs    NOp =  2
 Largest Abelian Subgroup              Cs    NOp =  2
 Nuclear Repulsion Energy =   383.3518003556 hartrees
 There are       42 alpha and       42 beta electrons
 Applying Cartesian multipole field
    Component          Value
    ---------          -----
     (2,0,0)        1.00000E-11
     (0,2,0)        2.00000E-11
     (0,0,2)       -3.00000E-11
 Nucleus-field energy     =     0.0000000089 hartrees
 Requested basis set is 6-311++G(d,p)
 There are 54 shells and 143 basis functions
 A cutoff of  1.0D-11 yielded   1256 shell pairs
 There are      9231 function pairs (     10310 Cartesian)
 Smallest overlap matrix eigenvalue = 6.13E-04
 Guess MOs from SCF MO coefficient file

 -----------------------------------------------------------------------
  General SCF calculation program by
  Eric Jon Sundstrom, Paul Horn, Yuezhi Mao, Dmitri Zuev, Alec White,
  David Stuck, Shaama M.S., Shane Yost, Joonho Lee, David Small,
  Daniel Levine, Susi Lehtola, Hugh Burton, Evgeny Epifanovsky
 -----------------------------------------------------------------------
 Exchange:     0.2000 Hartree-Fock + 0.0800 Slater + 0.7200 B88
 Correlation:  0.1900 VWN1RPA + 0.8100 LYP
 Using SG-1 standard quadrature grid
 using 4 threads for integral computing
 -------------------------------------------------------
 OpenMP Integral computing Module                
 Release: version 2.0, May 2017, Q-Chem Inc. Pleasanton 
 -------------------------------------------------------
 -------------------------------------------------------
 OpenMP BLAS3 based DFT computing Module                
 Release: version 1.0, May 2013, Q-Chem Inc. Pittsburgh 
 -------------------------------------------------------
 A restricted SCF calculation will be
 performed using DIIS
 SCF converges when DIIS error is below 1.0e-08
 ---------------------------------------
  Cycle       Energy         DIIS error
 ---------------------------------------
    1   -7399.4398924326      1.76e-05  
    2   -7399.4398931450      1.24e-05  
    3   -7399.4398929106      1.54e-05  
    4   -7399.4398935812      2.04e-06  
    5   -7399.4398935909      8.94e-07  
    6   -7399.4398935924      1.78e-07  
    7   -7399.4398935925      5.35e-08  
    8   -7399.4398935926      1.84e-08  
    9   -7399.4398935926      3.27e-09  Convergence criterion met
 ---------------------------------------
 SCF time:   CPU 11.76s  wall 3.00s 
 SCF   energy in the final basis set =    -7399.4398935926
 Total energy in the final basis set =    -7399.4398935926

 --------------------------------------------------------------
             Orbital Energies (a.u.) and Symmetries
 --------------------------------------------------------------

 Alpha MOs, Restricted
 -- Occupied --                  
******* -176.32 -165.73 -165.73 -165.73  -77.07  -35.82  -31.31
  1 A'    2 A'    3 A'    1 A"    4 A'    5 A'    6 A'    7 A'                 
-31.307 -31.307 -24.734 -22.964 -22.962 -22.962 -22.958 -22.958
  2 A"    8 A'    9 A'   10 A'    3 A"   11 A'    4 A"   12 A'                 
-10.331  -6.567  -6.369  -4.782  -4.767  -4.767  -4.728  -4.727
 13 A'   14 A'   15 A'   16 A'    5 A"   17 A'   18 A'    6 A"                 
 -4.724  -2.048  -2.043  -2.043  -2.030  -2.030  -1.274  -0.768
 19 A'   20 A'    7 A"   21 A'    8 A"   22 A'   23 A'   24 A'                 
 -0.674  -0.611  -0.508  -0.507  -0.481  -0.366  -0.325  -0.321
 25 A'   26 A'   27 A'    9 A"   28 A'   29 A'   30 A'   10 A"                 
 -0.289  -0.260
 31 A'   11 A"                                                                 
 -- Virtual --                   
 -0.088  -0.067  -0.008   0.004   0.023   0.043   0.046   0.059
 12 A"   32 A'   33 A'   34 A'   35 A'   36 A'   13 A"   37 A'                 
  0.073   0.092   0.095   0.130   0.134   0.173   0.198   0.210
 38 A'   14 A"   39 A'   40 A'   41 A'   42 A'   43 A'   15 A"                 
  0.219   0.256   0.269   0.276   0.280   0.289   0.338   0.357
 44 A'   45 A'   16 A"   46 A'   47 A'   17 A"   48 A'   49 A'                 
  0.388   0.404   0.407   0.434   0.453   0.484   0.532   0.533
 18 A"   19 A"   50 A'   51 A'   52 A'   53 A'   54 A'   20 A"                 
  0.601   0.618   0.649   0.735   0.740   0.807   0.865   0.943
 55 A'   21 A"   56 A'   57 A'   22 A"   58 A'   59 A'   60 A'                 
  0.958   1.202   1.275   1.315   1.333   1.338   1.383   1.388
 61 A'   23 A"   62 A'   24 A"   63 A'   64 A'   25 A"   65 A'                 
  1.421   1.461   1.494   1.597   1.604   1.625   1.726   1.816
 26 A"   27 A"   66 A'   28 A"   67 A'   68 A'   69 A'   70 A'                 
  1.834   1.917   2.073   2.582   2.617   2.791   3.061   3.738
 71 A'   72 A'   73 A'   74 A'   29 A"   75 A'   76 A'   30 A"                 
  3.742   3.935   3.959   3.959   3.964   3.997   4.078   4.218
 77 A'   31 A"   78 A'   32 A"   79 A'   33 A"   80 A'   81 A'                 
  4.366   4.646   5.978   6.004   6.029   6.254   6.306   6.501
 82 A'   83 A'   34 A"   84 A'   85 A'   35 A"   86 A'   87 A'                 
  6.993  13.816  13.906  14.002  23.391  27.812  28.323  28.342
 88 A'   36 A"   89 A'   90 A'   91 A'   92 A'   37 A"   93 A'                 
 28.360  28.520  28.527  28.541  28.577  28.663  66.712 127.868
 94 A'   38 A"   95 A'   39 A"   96 A'   97 A'   98 A'   40 A"                 
127.883 127.909 151.614 163.1071901.775
 99 A'  100 A'  101 A'  102 A'  103 A'                                         

 Beta MOs, Restricted
 -- Occupied --                  
******* -176.32 -165.73 -165.73 -165.73  -77.07  -35.82  -31.31
  1 A'    2 A'    3 A'    1 A"    4 A'    5 A'    6 A'    7 A'                 
-31.307 -31.307 -24.734 -22.964 -22.962 -22.962 -22.958 -22.958
  2 A"    8 A'    9 A'   10 A'    3 A"   11 A'    4 A"   12 A'                 
-10.331  -6.567  -6.369  -4.782  -4.767  -4.767  -4.728  -4.727
 13 A'   14 A'   15 A'   16 A'    5 A"   17 A'   18 A'    6 A"                 
 -4.724  -2.048  -2.043  -2.043  -2.030  -2.030  -1.274  -0.768
 19 A'   20 A'    7 A"   21 A'    8 A"   22 A'   23 A'   24 A'                 
 -0.674  -0.611  -0.508  -0.507  -0.481  -0.366  -0.325  -0.321
 25 A'   26 A'   27 A'    9 A"   28 A'   29 A'   30 A'   10 A"                 
 -0.289  -0.260
 31 A'   11 A"                                                                 
 -- Virtual --                   
 -0.088  -0.067  -0.008   0.004   0.023   0.043   0.046   0.059
 12 A"   32 A'   33 A'   34 A'   35 A'   36 A'   13 A"   37 A'                 
  0.073   0.092   0.095   0.130   0.134   0.173   0.198   0.210
 38 A'   14 A"   39 A'   40 A'   41 A'   42 A'   43 A'   15 A"                 
  0.219   0.256   0.269   0.276   0.280   0.289   0.338   0.357
 44 A'   45 A'   16 A"   46 A'   47 A'   17 A"   48 A'   49 A'                 
  0.388   0.404   0.407   0.434   0.453   0.484   0.532   0.533
 18 A"   19 A"   50 A'   51 A'   52 A'   53 A'   54 A'   20 A"                 
  0.601   0.618   0.649   0.735   0.740   0.807   0.865   0.943
 55 A'   21 A"   56 A'   57 A'   22 A"   58 A'   59 A'   60 A'                 
  0.958   1.202   1.275   1.315   1.333   1.338   1.383   1.388
 61 A'   23 A"   62 A'   24 A"   63 A'   64 A'   25 A"   65 A'                 
  1.421   1.461   1.494   1.597   1.604   1.625   1.726   1.816
 26 A"   27 A"   66 A'   28 A"   67 A'   68 A'   69 A'   70 A'                 
  1.834   1.917   2.073   2.582   2.617   2.791   3.061   3.738
 71 A'   72 A'   73 A'   74 A'   29 A"   75 A'   76 A'   30 A"                 
  3.742   3.935   3.959   3.959   3.964   3.997   4.078   4.218
 77 A'   31 A"   78 A'   32 A"   79 A'   33 A"   80 A'   81 A'                 
  4.366   4.646   5.978   6.004   6.029   6.254   6.306   6.501
 82 A'   83 A'   34 A"   84 A'   85 A'   35 A"   86 A'   87 A'                 
  6.993  13.816  13.906  14.002  23.391  27.812  28.323  28.342
 88 A'   36 A"   89 A'   90 A'   91 A'   92 A'   37 A"   93 A'                 
 28.360  28.520  28.527  28.541  28.577  28.663  66.712 127.868
 94 A'   38 A"   95 A'   39 A"   96 A'   97 A'   98 A'   40 A"                 
127.883 127.909 151.614 163.1071901.775
 99 A'  100 A'  101 A'  102 A'  103 A'                                         
 --------------------------------------------------------------

          Ground-State Mulliken Net Atomic Charges

     Atom                 Charge (a.u.)
  ----------------------------------------
      1 C                    -0.241844
      2 P                     0.147512
      3 H                    -0.045191
      4 I                     0.120650
      5 F                     0.018873
  ----------------------------------------
  Sum of atomic charges =     0.000000

 -----------------------------------------------------------------
                    Cartesian Multipole Moments
 -----------------------------------------------------------------
    Charge (ESU x 10^10)
                 0.0000
    Dipole Moment (Debye)
         X       0.1546      Y       0.4011      Z       0.0000
       Tot       0.4298
    Quadrupole Moments (Debye-Ang)
        XX     -47.2165     XY       1.6968     YY     -55.3626
        XZ       0.0000     YZ       0.0000     ZZ     -53.5512
    Octopole Moments (Debye-Ang^2)
       XXX     -71.6026    XXY       3.6230    XYY     -28.9509
       YYY      -7.2185    XXZ       0.0000    XYZ       0.0000
       YYZ       0.0000    XZZ     -26.2764    YZZ      -2.8723
       ZZZ       0.0000
    Hexadecapole Moments (Debye-Ang^3)
      XXXX    -716.2854   XXXY     -54.5447   XXYY    -175.4843
      XYYY     -78.3417   YYYY    -264.2168   XXXZ       0.0000
      XXYZ       0.0000   XYYZ       0.0000   YYYZ       0.0000
      XXZZ    -144.4318   XYZZ     -27.2973   YYZZ     -55.1149
      XZZZ       0.0000   YZZZ       0.0000   ZZZZ     -73.5121
 -----------------------------------------------------------------
 Calculating analytic gradient of the SCF energy
 Gradient of SCF Energy
            1           2           3           4           5
    1  -0.0000390   0.0000817   0.0000024   0.0000065  -0.0000516
    2   0.0000998  -0.0000188  -0.0000997   0.0001031  -0.0000844
    3   0.0000000  -0.0000000   0.0000000   0.0000000   0.0000000
 Max gradient component =       1.031E-04
 RMS gradient           =       5.710E-05
 Gradient time:  CPU 4.64 s  wall 1.28 s
 Geometry Optimization Parameters
   NAtoms,    NIC,     NZ,  NCons,   NDum,   NFix, NCnnct, MaxDiis
        5      20       5       0       0       0       0       0

 Cartesian Hessian Update
 Hessian Updated using BFGS Update


** GEOMETRY OPTIMIZATION IN DELOCALIZED INTERNAL COORDINATES **
   Searching for a Minimum

   Optimization Cycle:   9

                       Coordinates (Angstroms)
     ATOM                X               Y               Z
      1  C         1.3321648727   -0.2084297064    0.0000000000
      2  P         2.2800024186    1.1878976189    0.0000000000
      3  H         3.5048100360    0.4517435879    0.0000000000
      4  I        -0.7877155887   -0.1854027622    0.0000000000
      5  F         1.8016329343   -1.4619699815    0.0000000000
   Point Group: cs    Number of degrees of freedom:     7


   Energy is  -7399.439893593

 Hessian Updated using BFGS Update

  7 Hessian modes will be used to form the next step
  Hessian Eigenvalues:
     0.102168    0.159481    0.194819    0.226385    0.233176    0.379424
     0.494239

 Minimum Search - Taking Simple RFO Step
 Searching for Lamda that Minimizes Along All modes
 Value Taken    Lamda =   0.00000000
 Step Taken.  Stepsize is  0.000516

                             Maximum     Tolerance    Cnvgd?
         Gradient           0.000065      0.000300     YES
         Displacement       0.000318      0.001200     YES
         Energy change     -0.000001      0.000001      NO


                       Distance Matrix (Angstroms)
             C (  1)   P (  2)   H (  3)   I (  4)
   P (  2)  1.687639
   H (  3)  2.270730  1.429012
   I (  4)  2.120006  3.361078  4.339554
   F (  5)  1.338568  2.692700  2.561857  2.886927

 Final energy is   -7399.4398935925610     


 ******************************
 **  OPTIMIZATION CONVERGED  **
 ******************************

                       Coordinates (Angstroms)
     ATOM                X               Y               Z
      1  C         1.3321648727   -0.2084297064    0.0000000000
      2  P         2.2800024186    1.1878976189    0.0000000000
      3  H         3.5048100360    0.4517435879    0.0000000000
      4  I        -0.7877155887   -0.1854027622    0.0000000000
      5  F         1.8016329343   -1.4619699815    0.0000000000

Z-matrix Print:
$molecule
0 1
I 
C  1 2.120006
F  2 1.338568 1 111.153960
P  2 1.687639 1 123.546613 3 -180.000000 0
H  4 1.429012 2 93.161556 1 -180.000000 0
$end


 --------------------------------------------------------------
             Orbital Energies (a.u.) and Symmetries
 --------------------------------------------------------------

 Alpha MOs, Restricted
 -- Occupied --                  
******* -176.32 -165.73 -165.73 -165.73  -77.07  -35.82  -31.31
  1 A'    2 A'    3 A'    1 A"    4 A'    5 A'    6 A'    7 A'                 
-31.307 -31.307 -24.734 -22.964 -22.962 -22.962 -22.958 -22.958
  2 A"    8 A'    9 A'   10 A'    3 A"   11 A'    4 A"   12 A'                 
-10.331  -6.567  -6.369  -4.782  -4.767  -4.767  -4.728  -4.727
 13 A'   14 A'   15 A'   16 A'    5 A"   17 A'   18 A'    6 A"                 
 -4.724  -2.048  -2.043  -2.043  -2.030  -2.030  -1.274  -0.768
 19 A'   20 A'    7 A"   21 A'    8 A"   22 A'   23 A'   24 A'                 
 -0.674  -0.611  -0.508  -0.507  -0.481  -0.366  -0.325  -0.321
 25 A'   26 A'   27 A'    9 A"   28 A'   29 A'   30 A'   10 A"                 
 -0.289  -0.260
 31 A'   11 A"                                                                 
 -- Virtual --                   
 -0.088  -0.067  -0.008   0.004   0.023   0.043   0.046   0.059
 12 A"   32 A'   33 A'   34 A'   35 A'   36 A'   13 A"   37 A'                 
  0.073   0.092   0.095   0.130   0.134   0.173   0.198   0.210
 38 A'   14 A"   39 A'   40 A'   41 A'   42 A'   43 A'   15 A"                 
  0.219   0.256   0.269   0.276   0.280   0.289   0.338   0.357
 44 A'   45 A'   16 A"   46 A'   47 A'   17 A"   48 A'   49 A'                 
  0.388   0.404   0.407   0.434   0.453   0.484   0.532   0.533
 18 A"   19 A"   50 A'   51 A'   52 A'   53 A'   54 A'   20 A"                 
  0.601   0.618   0.649   0.735   0.740   0.807   0.865   0.943
 55 A'   21 A"   56 A'   57 A'   22 A"   58 A'   59 A'   60 A'                 
  0.958   1.202   1.275   1.315   1.333   1.338   1.383   1.388
 61 A'   23 A"   62 A'   24 A"   63 A'   64 A'   25 A"   65 A'                 
  1.421   1.461   1.494   1.597   1.604   1.625   1.726   1.816
 26 A"   27 A"   66 A'   28 A"   67 A'   68 A'   69 A'   70 A'                 
  1.834   1.917   2.073   2.582   2.617   2.791   3.061   3.738
 71 A'   72 A'   73 A'   74 A'   29 A"   75 A'   76 A'   30 A"                 
  3.742   3.935   3.959   3.959   3.964   3.997   4.078   4.218
 77 A'   31 A"   78 A'   32 A"   79 A'   33 A"   80 A'   81 A'                 
  4.366   4.646   5.978   6.004   6.029   6.254   6.306   6.501
 82 A'   83 A'   34 A"   84 A'   85 A'   35 A"   86 A'   87 A'                 
  6.993  13.816  13.906  14.002  23.391  27.812  28.323  28.342
 88 A'   36 A"   89 A'   90 A'   91 A'   92 A'   37 A"   93 A'                 
 28.360  28.520  28.527  28.541  28.577  28.663  66.712 127.868
 94 A'   38 A"   95 A'   39 A"   96 A'   97 A'   98 A'   40 A"                 
127.883 127.909 151.614 163.1071901.775
 99 A'  100 A'  101 A'  102 A'  103 A'                                         

 Beta MOs, Restricted
 -- Occupied --                  
******* -176.32 -165.73 -165.73 -165.73  -77.07  -35.82  -31.31
  1 A'    2 A'    3 A'    1 A"    4 A'    5 A'    6 A'    7 A'                 
-31.307 -31.307 -24.734 -22.964 -22.962 -22.962 -22.958 -22.958
  2 A"    8 A'    9 A'   10 A'    3 A"   11 A'    4 A"   12 A'                 
-10.331  -6.567  -6.369  -4.782  -4.767  -4.767  -4.728  -4.727
 13 A'   14 A'   15 A'   16 A'    5 A"   17 A'   18 A'    6 A"                 
 -4.724  -2.048  -2.043  -2.043  -2.030  -2.030  -1.274  -0.768
 19 A'   20 A'    7 A"   21 A'    8 A"   22 A'   23 A'   24 A'                 
 -0.674  -0.611  -0.508  -0.507  -0.481  -0.366  -0.325  -0.321
 25 A'   26 A'   27 A'    9 A"   28 A'   29 A'   30 A'   10 A"                 
 -0.289  -0.260
 31 A'   11 A"                                                                 
 -- Virtual --                   
 -0.088  -0.067  -0.008   0.004   0.023   0.043   0.046   0.059
 12 A"   32 A'   33 A'   34 A'   35 A'   36 A'   13 A"   37 A'                 
  0.073   0.092   0.095   0.130   0.134   0.173   0.198   0.210
 38 A'   14 A"   39 A'   40 A'   41 A'   42 A'   43 A'   15 A"                 
  0.219   0.256   0.269   0.276   0.280   0.289   0.338   0.357
 44 A'   45 A'   16 A"   46 A'   47 A'   17 A"   48 A'   49 A'                 
  0.388   0.404   0.407   0.434   0.453   0.484   0.532   0.533
 18 A"   19 A"   50 A'   51 A'   52 A'   53 A'   54 A'   20 A"                 
  0.601   0.618   0.649   0.735   0.740   0.807   0.865   0.943
 55 A'   21 A"   56 A'   57 A'   22 A"   58 A'   59 A'   60 A'                 
  0.958   1.202   1.275   1.315   1.333   1.338   1.383   1.388
 61 A'   23 A"   62 A'   24 A"   63 A'   64 A'   25 A"   65 A'                 
  1.421   1.461   1.494   1.597   1.604   1.625   1.726   1.816
 26 A"   27 A"   66 A'   28 A"   67 A'   68 A'   69 A'   70 A'                 
  1.834   1.917   2.073   2.582   2.617   2.791   3.061   3.738
 71 A'   72 A'   73 A'   74 A'   29 A"   75 A'   76 A'   30 A"                 
  3.742   3.935   3.959   3.959   3.964   3.997   4.078   4.218
 77 A'   31 A"   78 A'   32 A"   79 A'   33 A"   80 A'   81 A'                 
  4.366   4.646   5.978   6.004   6.029   6.254   6.306   6.501
 82 A'   83 A'   34 A"   84 A'   85 A'   35 A"   86 A'   87 A'                 
  6.993  13.816  13.906  14.002  23.391  27.812  28.323  28.342
 88 A'   36 A"   89 A'   90 A'   91 A'   92 A'   37 A"   93 A'                 
 28.360  28.520  28.527  28.541  28.577  28.663  66.712 127.868
 94 A'   38 A"   95 A'   39 A"   96 A'   97 A'   98 A'   40 A"                 
127.883 127.909 151.614 163.1071901.775
 99 A'  100 A'  101 A'  102 A'  103 A'                                         
 --------------------------------------------------------------

          Ground-State Mulliken Net Atomic Charges

     Atom                 Charge (a.u.)
  ----------------------------------------
      1 C                    -0.241844
      2 P                     0.147512
      3 H                    -0.045191
      4 I                     0.120650
      5 F                     0.018873
  ----------------------------------------
  Sum of atomic charges =     0.000000

 -----------------------------------------------------------------
                    Cartesian Multipole Moments
 -----------------------------------------------------------------
    Charge (ESU x 10^10)
                 0.0000
    Dipole Moment (Debye)
         X       0.1546      Y       0.4011      Z       0.0000
       Tot       0.4298
    Quadrupole Moments (Debye-Ang)
        XX     -47.2165     XY       1.6968     YY     -55.3626
        XZ       0.0000     YZ       0.0000     ZZ     -53.5512
    Octopole Moments (Debye-Ang^2)
       XXX     -71.6026    XXY       3.6230    XYY     -28.9509
       YYY      -7.2185    XXZ       0.0000    XYZ       0.0000
       YYZ       0.0000    XZZ     -26.2764    YZZ      -2.8723
       ZZZ       0.0000
    Hexadecapole Moments (Debye-Ang^3)
      XXXX    -716.2854   XXXY     -54.5447   XXYY    -175.4843
      XYYY     -78.3417   YYYY    -264.2168   XXXZ       0.0000
      XXYZ       0.0000   XYYZ       0.0000   YYYZ       0.0000
      XXZZ    -144.4318   XYZZ     -27.2973   YYZZ     -55.1149
      XZZZ       0.0000   YZZZ       0.0000   ZZZZ     -73.5121
 -----------------------------------------------------------------
Archival summary:
1\1\TWL02\OPT\ProcedureUnspecified\BasisUnspecified\11111\taweetha\MonNov2615:26:522018MonNov2615:26:522018\0\\#,OPT,ProcedureUnspecified,BasisUnspecified,\\0,1\I\C,1,2.12001\F,2,1.33857,1,111.154\P,2,1.68764,1,123.547,3,-180,0\H,4,1.42901,2,93.1616,1,-180,0\\\@

 Total job time:  46.18s(wall), 167.18s(cpu) 
 Mon Nov 26 15:26:52 2018

        *************************************************************
        *                                                           *
        *  Thank you very much for using Q-Chem.  Have a nice day.  *
        *                                                           *
        *************************************************************


 
User input: 2 of 2 
 
Q-Chem Developer Version!
                  Welcome to Q-Chem
     A Quantum Leap Into The Future Of Chemistry


 Q-Chem 5.1, Q-Chem, Inc., Pleasanton, CA (2018)

 Yihan Shao,  Zhengting Gan,  E. Epifanovsky,  A. T. B. Gilbert,  M. Wormit,  
 J. Kussmann,  A. W. Lange,  A. Behn,  Jia Deng,  Xintian Feng,  D. Ghosh,  
 M. Goldey,  P. R. Horn,  L. D. Jacobson,  I. Kaliman,  T. Kus,  A. Landau,  
 Jie Liu,  E. I. Proynov,  R. M. Richard,  R. P. Steele,  E. J. Sundstrom,  
 H. L. Woodcock III,  P. M. Zimmerman,  D. Zuev,  B. Albrecht,  E. Alguire,  
 S. A. Baeppler,  D. Barton,  Z. Benda,  Y. A. Bernard,  E. J. Berquist,  
 K. B. Bravaya,  H. Burton,  D. Casanova,  Chun-Min Chang,  Yunqing Chen,  
 A. Chien,  K. D. Closser,  M. P. Coons,  S. Coriani,  S. Dasgupta,  
 A. L. Dempwolff,  M. Diedenhofen,  Hainam Do,  R. G. Edgar,  Po-Tung Fang,  
 S. Faraji,  S. Fatehi,  Qingguo Feng,  K. D. Fenk,  J. Fosso-Tande,  
 Qinghui Ge,  A. Ghysels,  G. Gidofalvi,  J. Gomes,  J. Gonthier,  A. Gunina,  
 D. Hait,  M. W. D. Hanson-Heine,  P. H. P. Harbach,  A. W. Hauser,  
 J. E. Herr,  E. G. Hohenstein,  Z. C. Holden,  Kerwin Hui,  B. C. Huynh,  
 T.-C. Jagau,  Hyunjun Ji,  B. Kaduk,  K. Khistyaev,  Jaehoon Kim,  
 P. Klunzinger,  K. Koh,  D. Kosenkov,  L. Koulias,  T. Kowalczyk,  
 C. M. Krauter,  A. Kunitsa,  Ka Un Lao,  A. Laurent,  K. V. Lawler,  
 Joonho Lee,  D. Lefrancois,  S. Lehtola,  D. S. Levine,  Yi-Pei Li,  
 You-Sheng Lin,  Fenglai Liu,  E. Livshits,  A. Luenser,  P. Manohar,  
 E. Mansoor,  S. F. Manzer,  Shan-Ping Mao,  Yuezhi Mao,  N. Mardirossian,  
 A. V. Marenich,  T. Markovich,  L. A. Martinez-Martinez,  S. A. Maurer,  
 N. J. Mayhall,  S. C. McKenzie,  J.-M. Mewes,  A. F. Morrison,  
 J. W. Mullinax,  K. Nanda,  T. S. Nguyen-Beck,  R. Olivares-Amaya,  
 J. A. Parkhill,  T. M. Perrine,  F. Plasser,  P. Pokhilko,  S. Prager,  
 A. Prociuk,  E. Ramos,  D. R. Rehn,  F. Rob,  M. Schneider,  N. Sergueev,  
 S. M. Sharada,  S. Sharma,  D. W. Small,  T. Stauch,  T. Stein,  
 Yu-Chuan Su,  A. J. W. Thom,  A. Tkatchenko,  T. Tsuchimochi,  N. M. Tubman,  
 L. Vogt,  M. L. Vidal,  O. Vydrov,  M. A. Watson,  J. Wenzel,  
 M. de Wergifosse,  T. A. Wesolowski,  A. White,  J. Witte,  A. Yamada,  
 Jun Yang,  K. Yao,  S. Yeganeh,  S. R. Yost,  Zhi-Qiang You,  A. Zech,  
 Igor Ying Zhang,  Xing Zhang,  Yan Zhao,  Ying Zhu,  B. R. Brooks,  
 G. K. L. Chan,  C. J. Cramer,  M. S. Gordon,  W. J. Hehre,  A. Klamt,  
 M. W. Schmidt,  C. D. Sherrill,  D. G. Truhlar,  A. Aspuru-Guzik,  R. Baer,  
 A. T. Bell,  N. A. Besley,  Jeng-Da Chai,  A. E. DePrince, III,  
 R. A. DiStasio Jr.,  A. Dreuw,  B. D. Dunietz,  T. R. Furlani,  
 Chao-Ping Hsu,  Yousung Jung,  Jing Kong,  D. S. Lambrecht,  WanZhen Liang,  
 C. Ochsenfeld,  V. A. Rassolov,  L. V. Slipchenko,  J. E. Subotnik,  
 T. Van Voorhis,  J. M. Herbert,  A. I. Krylov,  P. M. W. Gill,  M. Head-Gordon

 Contributors to earlier versions of Q-Chem not listed above: 
 R. D. Adamson,  B. Austin,  J. Baker,  G. J. O. Beran,  K. Brandhorst,  
 S. T. Brown,  E. F. C. Byrd,  A. K. Chakraborty,  C.-L. Cheng,  
 Siu Hung Chien,  D. M. Chipman,  D. L. Crittenden,  H. Dachsel,  
 R. J. Doerksen,  A. D. Dutoi,  L. Fusti-Molnar,  W. A. Goddard III,  
 A. Golubeva-Zadorozhnaya,  S. R. Gwaltney,  G. Hawkins,  A. Heyden,  
 S. Hirata,  G. Kedziora,  F. J. Keil,  C. Kelley,  Jihan Kim,  R. A. King,  
 R. Z. Khaliullin,  P. P. Korambath,  W. Kurlancheek,  A. M. Lee,  M. S. Lee,  
 S. V. Levchenko,  Ching Yeh Lin,  D. Liotard,  R. C. Lochan,  I. Lotan,  
 P. E. Maslen,  N. Nair,  D. P. O'Neill,  D. Neuhauser,  E. Neuscamman,  
 C. M. Oana,  R. Olson,  B. Peters,  R. Peverati,  P. A. Pieniazek,  
 Y. M. Rhee,  J. Ritchie,  M. A. Rohrdanz,  E. Rosta,  N. J. Russ,  
 H. F. Schaefer III,  N. E. Schultz,  N. Shenvi,  A. C. Simmonett,  A. Sodt,  
 D. Stuck,  K. S. Thanthiriwatte,  V. Vanovschi,  Tao Wang,  A. Warshel,  
 C. F. Williams,  Q. Wu,  X. Xu,  W. Zhang

 Please cite Q-Chem as follows:
 Y. Shao et al., Mol. Phys. 113, 184-215 (2015)
 DOI: 10.1080/00268976.2014.952696

 Q-Chem 5.1.2 for Intel X86 EM64T Linux

 Parts of Q-Chem use Armadillo 8.300.2 (Tropical Shenanigans).
 http://arma.sourceforge.net/

 Q-Chem begins on Mon Nov 26 15:26:52 2018  

Host: 
0

     Scratch files written to /scratch/taweetham/qchem50087//
The previous job contains 0 fragments, simply inherited here
Input Ideriv = 2
Curr. Ideriv = -1
Max.  Ideriv = 2

Checking the input file for inconsistencies... 	...done.

--------------------------------------------------------------
User input:
--------------------------------------------------------------

$molecule
read
$end

$rem
   job_type 	frequency
   basis 	6-311++g**
   method	b3lyp	
$end


--------------------------------------------------------------
 ----------------------------------------------------------------
             Standard Nuclear Orientation (Angstroms)
    I     Atom           X                Y                Z
 ----------------------------------------------------------------
    1      C       1.0391401965    -0.3630474649     0.0000000000
    2      P       2.2583320893     0.8038703306    -0.0000000000
    3      H       3.3018544768    -0.1724172723    -0.0000000000
    4      I      -1.0289300479     0.1033310021     0.0000000000
    5      F       1.2357350604    -1.6870995568     0.0000000000
 ----------------------------------------------------------------
 Molecular Point Group                 Cs    NOp =  2
 Largest Abelian Subgroup              Cs    NOp =  2
 Nuclear Repulsion Energy =   383.3518003556 hartrees
 There are       42 alpha and       42 beta electrons
 Requested basis set is 6-311++G(d,p)
 There are 54 shells and 143 basis functions

 Total QAlloc Memory Limit   2000 MB
 Mega-Array Size       188 MB
 MEM_STATIC part       192 MB

                       Distance Matrix (Angstroms)
             C (  1)   P (  2)   H (  3)   I (  4)
   P (  2)  1.687639
   H (  3)  2.270730  1.429012
   I (  4)  2.120006  3.361078  4.339554
   F (  5)  1.338568  2.692700  2.561857  2.886927

 A cutoff of  1.0D-11 yielded   1256 shell pairs
 There are      9231 function pairs (     10310 Cartesian)

 -------------------------------------------------------
 OpenMP Integral Computing Module                       
 Release: version 1.0, May 2013, Q-Chem Inc. Pittsburgh 
 -------------------------------------------------------
 Integral Job Info:
 Integral job number is                      11
 Integral operator is                         1
 short-range coefficients                     0
 long-range coefficients              100000000
 Omega coefficients                           0
 if combine SR and LR in K                    0
 Integral screening is                        0
 Integral computing path is                   2
 max size of driver memory is            800000
 size of driver memory is                593474
 size of scratch memory is             11861008
 max col of scratch BK array               1296
 max len of scratch array in speh3          155
 max len of scratch index in speh4           18
 max int batch size is                      520
 min int batch size is                       52
 fixed nKL is                                52
 max L of basis functions is                  2
 order of int derivative is                   0
 number of shells is                         54
 number of basis is                         151
 number of cartesian basis is               151
 number of contracted shell pairs          1256
 number of primitive shell pairs           2794
 maxK2 (contraction) of shell pair           36
 max number of K2 of shell pair               1
 max number of CS2 of shell pair            170
 max number of PS2 of shell pair            170
 mem total for path MDJ                  521314
 -------------------------------------------------------
 Smallest overlap matrix eigenvalue = 6.13E-04
 Guess from superposition of atomic densities
 Warning:  Energy on first SCF cycle will be non-variational
 SAD guess density has 84.000000 electrons

 -----------------------------------------------------------------------
  General SCF calculation program by
  Eric Jon Sundstrom, Paul Horn, Yuezhi Mao, Dmitri Zuev, Alec White,
  David Stuck, Shaama M.S., Shane Yost, Joonho Lee, David Small,
  Daniel Levine, Susi Lehtola, Hugh Burton, Evgeny Epifanovsky
 -----------------------------------------------------------------------
 Exchange:     0.2000 Hartree-Fock + 0.0800 Slater + 0.7200 B88
 Correlation:  0.1900 VWN1RPA + 0.8100 LYP
 Using SG-1 standard quadrature grid
 using 4 threads for integral computing
 -------------------------------------------------------
 OpenMP Integral computing Module                
 Release: version 2.0, May 2017, Q-Chem Inc. Pleasanton 
 -------------------------------------------------------
 -------------------------------------------------------
 OpenMP BLAS3 based DFT computing Module                
 Release: version 1.0, May 2013, Q-Chem Inc. Pittsburgh 
 -------------------------------------------------------
 A restricted SCF calculation will be
 performed using DIIS
 SCF converges when DIIS error is below 1.0e-08
 ---------------------------------------
  Cycle       Energy         DIIS error
 ---------------------------------------
    1   -7399.8547691231      4.29e-02  
    2   -7399.4258007938      2.90e-03  
    3   -7399.4125091294      3.95e-03  
    4   -7399.4368549719      9.96e-04  
    5   -7399.4387979346      5.20e-04  
    6   -7399.4394873244      1.05e-04  
    7   -7399.4395062675      3.40e-05  
    8   -7399.4395092299      7.03e-06  
    9   -7399.4395094003      1.37e-06  
   10   -7399.4395094060      4.30e-07  
   11   -7399.4395094065      9.84e-08  
   12   -7399.4395094066      1.94e-08  
   13   -7399.4395094065      4.12e-09  Convergence criterion met
 ---------------------------------------
 SCF time:   CPU 17.31s  wall 5.00s 
 SCF   energy in the final basis set =    -7399.4395094065
 Total energy in the final basis set =    -7399.4395094065

 --------------------------------------------------------------
             Orbital Energies (a.u.) and Symmetries
 --------------------------------------------------------------

 Alpha MOs, Restricted
 -- Occupied --                  
******* -176.32 -165.73 -165.73 -165.73  -77.07  -35.82  -31.31
  1 A'    2 A'    3 A'    1 A"    4 A'    5 A'    6 A'    7 A'                 
-31.307 -31.307 -24.734 -22.964 -22.962 -22.962 -22.958 -22.958
  2 A"    8 A'    9 A'   10 A'    3 A"   11 A'   12 A'    4 A"                 
-10.331  -6.567  -6.369  -4.782  -4.767  -4.767  -4.728  -4.727
 13 A'   14 A'   15 A'   16 A'    5 A"   17 A'   18 A'    6 A"                 
 -4.724  -2.048  -2.043  -2.043  -2.030  -2.030  -1.274  -0.768
 19 A'   20 A'    7 A"   21 A'   22 A'    8 A"   23 A'   24 A'                 
 -0.674  -0.611  -0.508  -0.507  -0.481  -0.366  -0.325  -0.321
 25 A'   26 A'   27 A'    9 A"   28 A'   29 A'   30 A'   10 A"                 
 -0.289  -0.260
 31 A'   11 A"                                                                 
 -- Virtual --                   
 -0.088  -0.067  -0.008   0.004   0.023   0.043   0.046   0.060
 12 A"   32 A'   33 A'   34 A'   35 A'   36 A'   13 A"   37 A'                 
  0.073   0.092   0.095   0.130   0.133   0.173   0.199   0.210
 38 A'   14 A"   39 A'   40 A'   41 A'   42 A'   43 A'   15 A"                 
  0.219   0.257   0.268   0.276   0.280   0.289   0.338   0.357
 44 A'   45 A'   16 A"   46 A'   47 A'   17 A"   48 A'   49 A'                 
  0.388   0.404   0.407   0.434   0.453   0.484   0.532   0.533
 18 A"   19 A"   50 A'   51 A'   52 A'   53 A'   54 A'   20 A"                 
  0.601   0.618   0.649   0.735   0.740   0.807   0.865   0.943
 55 A'   21 A"   56 A'   57 A'   22 A"   58 A'   59 A'   60 A'                 
  0.958   1.202   1.275   1.316   1.333   1.338   1.383   1.388
 61 A'   23 A"   62 A'   24 A"   63 A'   64 A'   25 A"   65 A'                 
  1.421   1.461   1.494   1.597   1.604   1.625   1.725   1.816
 26 A"   27 A"   66 A'   28 A"   67 A'   68 A'   69 A'   70 A'                 
  1.834   1.917   2.073   2.582   2.617   2.791   3.061   3.738
 71 A'   72 A'   73 A'   74 A'   29 A"   75 A'   76 A'   30 A"                 
  3.742   3.935   3.959   3.959   3.964   3.997   4.078   4.218
 77 A'   31 A"   78 A'   32 A"   79 A'   33 A"   80 A'   81 A'                 
  4.366   4.646   5.978   6.004   6.029   6.254   6.306   6.501
 82 A'   83 A'   34 A"   84 A'   85 A'   35 A"   86 A'   87 A'                 
  6.992  13.815  13.906  14.003  23.391  27.812  28.323  28.342
 88 A'   36 A"   89 A'   90 A'   91 A'   92 A'   37 A"   93 A'                 
 28.360  28.520  28.527  28.541  28.577  28.663  66.712 127.868
 94 A'   38 A"   95 A'   39 A"   96 A'   97 A'   98 A'   40 A"                 
127.883 127.909 151.614 163.1071901.775
 99 A'  100 A'  101 A'  102 A'  103 A'                                         

 Beta MOs, Restricted
 -- Occupied --                  
******* -176.32 -165.73 -165.73 -165.73  -77.07  -35.82  -31.31
  1 A'    2 A'    3 A'    1 A"    4 A'    5 A'    6 A'    7 A'                 
-31.307 -31.307 -24.734 -22.964 -22.962 -22.962 -22.958 -22.958
  2 A"    8 A'    9 A'   10 A'    3 A"   11 A'   12 A'    4 A"                 
-10.331  -6.567  -6.369  -4.782  -4.767  -4.767  -4.728  -4.727
 13 A'   14 A'   15 A'   16 A'    5 A"   17 A'   18 A'    6 A"                 
 -4.724  -2.048  -2.043  -2.043  -2.030  -2.030  -1.274  -0.768
 19 A'   20 A'    7 A"   21 A'   22 A'    8 A"   23 A'   24 A'                 
 -0.674  -0.611  -0.508  -0.507  -0.481  -0.366  -0.325  -0.321
 25 A'   26 A'   27 A'    9 A"   28 A'   29 A'   30 A'   10 A"                 
 -0.289  -0.260
 31 A'   11 A"                                                                 
 -- Virtual --                   
 -0.088  -0.067  -0.008   0.004   0.023   0.043   0.046   0.060
 12 A"   32 A'   33 A'   34 A'   35 A'   36 A'   13 A"   37 A'                 
  0.073   0.092   0.095   0.130   0.133   0.173   0.199   0.210
 38 A'   14 A"   39 A'   40 A'   41 A'   42 A'   43 A'   15 A"                 
  0.219   0.257   0.268   0.276   0.280   0.289   0.338   0.357
 44 A'   45 A'   16 A"   46 A'   47 A'   17 A"   48 A'   49 A'                 
  0.388   0.404   0.407   0.434   0.453   0.484   0.532   0.533
 18 A"   19 A"   50 A'   51 A'   52 A'   53 A'   54 A'   20 A"                 
  0.601   0.618   0.649   0.735   0.740   0.807   0.865   0.943
 55 A'   21 A"   56 A'   57 A'   22 A"   58 A'   59 A'   60 A'                 
  0.958   1.202   1.275   1.316   1.333   1.338   1.383   1.388
 61 A'   23 A"   62 A'   24 A"   63 A'   64 A'   25 A"   65 A'                 
  1.421   1.461   1.494   1.597   1.604   1.625   1.725   1.816
 26 A"   27 A"   66 A'   28 A"   67 A'   68 A'   69 A'   70 A'                 
  1.834   1.917   2.073   2.582   2.617   2.791   3.061   3.738
 71 A'   72 A'   73 A'   74 A'   29 A"   75 A'   76 A'   30 A"                 
  3.742   3.935   3.959   3.959   3.964   3.997   4.078   4.218
 77 A'   31 A"   78 A'   32 A"   79 A'   33 A"   80 A'   81 A'                 
  4.366   4.646   5.978   6.004   6.029   6.254   6.306   6.501
 82 A'   83 A'   34 A"   84 A'   85 A'   35 A"   86 A'   87 A'                 
  6.992  13.815  13.906  14.003  23.391  27.812  28.323  28.342
 88 A'   36 A"   89 A'   90 A'   91 A'   92 A'   37 A"   93 A'                 
 28.360  28.520  28.527  28.541  28.577  28.663  66.712 127.868
 94 A'   38 A"   95 A'   39 A"   96 A'   97 A'   98 A'   40 A"                 
127.883 127.909 151.614 163.1071901.775
 99 A'  100 A'  101 A'  102 A'  103 A'                                         
 --------------------------------------------------------------

          Ground-State Mulliken Net Atomic Charges

     Atom                 Charge (a.u.)
  ----------------------------------------
      1 C                    -0.241578
      2 P                     0.147628
      3 H                    -0.045093
      4 I                     0.120104
      5 F                     0.018939
  ----------------------------------------
  Sum of atomic charges =     0.000000

 -----------------------------------------------------------------
                    Cartesian Multipole Moments
 -----------------------------------------------------------------
    Charge (ESU x 10^10)
                 0.0000
    Dipole Moment (Debye)
         X       0.2393      Y       0.3579      Z       0.0000
       Tot       0.4305
    Quadrupole Moments (Debye-Ang)
        XX     -46.9860     XY      -0.1683     YY     -55.6178
        XZ       0.0000     YZ       0.0000     ZZ     -53.5551
    Octopole Moments (Debye-Ang^2)
       XXX     -37.5618    XXY       0.2304    XYY     -18.3031
       YYY      -8.2230    XXZ       0.0000    XYZ       0.0000
       YYZ      -0.0000    XZZ     -14.5158    YZZ      -3.7154
       ZZZ       0.0000
    Hexadecapole Moments (Debye-Ang^3)
      XXXX    -698.3376   XXXY     -21.5241   XXYY    -169.8944
      XYYY     -24.6297   YYYY    -222.9351   XXXZ       0.0000
      XXYZ       0.0000   XYYZ      -0.0000   YYYZ       0.0000
      XXZZ    -142.7334   XYZZ      -8.9481   YYZZ     -47.9804
      XZZZ       0.0000   YZZZ       0.0000   ZZZZ     -73.5288
 -----------------------------------------------------------------
 Calculating MO derivatives via CPSCF
 D1JvT checksum  = 179400 12883.1715051505
 D1KAT checksum  = 401580 651.9375099946
   1         3          15      0.143955    0.050733
   2         3          15      0.017683    0.006880
   3         3          15      0.002354    0.000992
   4         4          14      0.000219    0.000109
   5        16           2      0.000018    0.000013
   6        17           1      0.000001    0.000001
   7        18           0      0.000000    0.000000    Roots Converged
 Time for AOints: 5.0 s (CPU) 1.3 s (wall)
 ------------------------------------------------------------------------------
                     AOints        : Timing summary (seconds)
 ------------------------------------------------------------------------------
     job step          cpu (% of tot)      sys (% of tot)     wall (% of tot)
 ------------------------------------------------------------------------------
  cpscf_lag         0.2783E+02 (33.4)   0.5000E-05 (38.5)   0.7213E+01 (32.9)
  iterzp            0.5026E+02 (60.4)   0.8000E-05 (61.5)   0.1331E+02 (60.8)
  make_fx           0.0000E+00 ( 0.0)   0.0000E+00 ( 0.0)   0.0000E+00 ( 0.0)
  AOints            0.5036E+01 ( 6.1)   0.0000E+00 ( 0.0)   0.1282E+01 ( 5.9)
 ------------------------------------------------------------------------------
   Grand Totals     0.8322E+02          0.1300E-04          0.2190E+02
 ------------------------------------------------------------------------------
 Calculating analytic Hessian of the SCF energy
 Polarizability Matrix (a.u.)
            1           2           3
    1-104.2872750  -8.0646381   0.0000000
    2  -8.0646381 -58.8593896  -0.0000000
    3   0.0000000  -0.0000000 -44.8658845

 Direct stationary perturbation theory relativistic correction:

 rels  =      97.462902534909
 relv  =    -322.820765126841
 rel2e =      41.750940715436
 E_rel =    -183.606921876495

 Hessian of the SCF Energy
            1           2           3           4           5           6
    1   0.3117886   0.0965513   0.0000000  -0.1654235  -0.1114997   0.0000000
    2   0.0965513   0.4740786  -0.0000000  -0.1406383  -0.1613632   0.0000000
    3   0.0000000  -0.0000000   0.0741144   0.0000000   0.0000000  -0.0296297
    4  -0.1654235  -0.1406383   0.0000000   0.2787315   0.0520163  -0.0000000
    5  -0.1114997  -0.1613632   0.0000000   0.0520163   0.3154301  -0.0000000
    6   0.0000000   0.0000000  -0.0296297  -0.0000000  -0.0000000   0.0203336
    7  -0.0194060   0.0122254  -0.0000000  -0.0965275   0.0727676   0.0000000
    8  -0.0097851   0.0061618  -0.0000000   0.0989923  -0.1139883   0.0000000
    9  -0.0000000  -0.0000000   0.0035306   0.0000000   0.0000000  -0.0100257
   10  -0.0708457  -0.0043918  -0.0000000  -0.0205198   0.0078302  -0.0000000
   11   0.0046775  -0.0198420   0.0000000  -0.0038455   0.0051561  -0.0000000
   12  -0.0000000  -0.0000000  -0.0166213  -0.0000000   0.0000000   0.0017415
   13  -0.0561133   0.0362534  -0.0000000   0.0037394  -0.0211145  -0.0000000
   14   0.0200560  -0.2990352   0.0000000  -0.0065248  -0.0452347  -0.0000000
   15  -0.0000000   0.0000000  -0.0313940   0.0000000  -0.0000000   0.0175802
            7           8           9          10          11          12
    1  -0.0194060  -0.0097851  -0.0000000  -0.0708457   0.0046775  -0.0000000
    2   0.0122254   0.0061618  -0.0000000  -0.0043918  -0.0198420  -0.0000000
    3  -0.0000000  -0.0000000   0.0035306  -0.0000000   0.0000000  -0.0166213
    4  -0.0965275   0.0989923   0.0000000  -0.0205198  -0.0038455  -0.0000000
    5   0.0727676  -0.1139883   0.0000000   0.0078302   0.0051561   0.0000000
    6   0.0000000   0.0000000  -0.0100257  -0.0000000  -0.0000000   0.0017415
    7   0.1170691  -0.0841282  -0.0000000  -0.0032510  -0.0022561   0.0000000
    8  -0.0841282   0.1048024  -0.0000000  -0.0035256  -0.0003983  -0.0000000
    9  -0.0000000  -0.0000000   0.0092735  -0.0000000   0.0000000   0.0041233
   10  -0.0032510  -0.0035256  -0.0000000   0.1119478  -0.0257662   0.0000000
   11  -0.0022561  -0.0003983   0.0000000  -0.0257662   0.0310971  -0.0000000
   12   0.0000000  -0.0000000   0.0041233   0.0000000  -0.0000000   0.0063787
   13   0.0021154  -0.0015534   0.0000000  -0.0173313   0.0271902   0.0000000
   14   0.0013912   0.0034224   0.0000000   0.0258533  -0.0160128   0.0000000
   15   0.0000000   0.0000000  -0.0069018  -0.0000000  -0.0000000   0.0043777
           13          14          15
    1  -0.0561133   0.0200560  -0.0000000
    2   0.0362534  -0.2990352   0.0000000
    3  -0.0000000   0.0000000  -0.0313940
    4   0.0037394  -0.0065248   0.0000000
    5  -0.0211145  -0.0452347  -0.0000000
    6  -0.0000000  -0.0000000   0.0175802
    7   0.0021154   0.0013912   0.0000000
    8  -0.0015534   0.0034224   0.0000000
    9   0.0000000   0.0000000  -0.0069018
   10  -0.0173313   0.0258533  -0.0000000
   11   0.0271902  -0.0160128  -0.0000000
   12   0.0000000   0.0000000   0.0043777
   13   0.0675898  -0.0407757   0.0000000
   14  -0.0407757   0.3568603  -0.0000000
   15   0.0000000  -0.0000000   0.0163379
 Gradient time:  CPU 122.98 s  wall 32.48 s
 **********************************************************************
 **                                                                  **
 **                       VIBRATIONAL ANALYSIS                       **
 **                       --------------------                       **
 **                                                                  **
 **        VIBRATIONAL FREQUENCIES (CM**-1) AND NORMAL MODES         **
 **     FORCE CONSTANTS (mDYN/ANGSTROM) AND REDUCED MASSES (AMU)     **
 **                  INFRARED INTENSITIES (KM/MOL)                   **
 **                                                                  **
 **********************************************************************


 Mode:                 1                      2                      3
 Frequency:       195.21                 286.32                 409.53
 Force Cnst:      0.4083                 0.9638                 0.3500
 Red. Mass:      18.1862                19.9547                 3.5419
 IR Active:          YES                    YES                    YES
 IR Intens:        0.402                  0.204                  9.536
 Raman Active:       YES                    YES                    YES
               X      Y      Z        X      Y      Z        X      Y      Z
 C          0.118  0.335  0.000    0.231 -0.341 -0.000   -0.000  0.000  0.460
 P          0.584 -0.081 -0.000   -0.019 -0.107  0.000   -0.000 -0.000 -0.036
 H          0.057 -0.627 -0.000    0.211  0.132 -0.000   -0.000 -0.000 -0.883
 I         -0.159 -0.054 -0.000   -0.141  0.095  0.000    0.000  0.000 -0.014
 F          0.032  0.317 -0.000    0.816 -0.249  0.000    0.000  0.000 -0.091
 TransDip   0.000 -0.020 -0.000    0.014  0.004  0.000   -0.000  0.000 -0.099

 Mode:                 4                      5                      6
 Frequency:       451.06                 529.06                 834.32
 Force Cnst:      0.7704                 0.2199                 0.8261
 Red. Mass:       6.4273                 1.3332                 2.0143
 IR Active:          YES                    YES                    YES
 IR Intens:       34.024                  0.306                 78.145
 Raman Active:       YES                    YES                    YES
               X      Y      Z        X      Y      Z        X      Y      Z
 C         -0.316  0.175 -0.000    0.000  0.000  0.131    0.151 -0.029 -0.000
 P         -0.125 -0.206  0.000    0.000 -0.000 -0.049   -0.049 -0.095  0.000
 H         -0.542 -0.633  0.000    0.000  0.000  0.988    0.692  0.681 -0.000
 I          0.035 -0.003  0.000   -0.000 -0.000  0.001   -0.003 -0.001 -0.000
 F          0.195  0.279  0.000   -0.000 -0.000 -0.061   -0.030  0.147  0.000
 TransDip  -0.185 -0.027  0.000    0.000 -0.000  0.018    0.138 -0.247 -0.000

 Mode:                 7                      8                      9
 Frequency:       944.33                1217.32                2298.02
 Force Cnst:      1.2335                11.0756                 3.2319
 Red. Mass:       2.3476                12.6854                 1.0387
 IR Active:          YES                    YES                    YES
 IR Intens:      113.958                186.964                 66.406
 Raman Active:       YES                    YES                    YES
               X      Y      Z        X      Y      Z        X      Y      Z
 C          0.311 -0.053  0.000    0.279  0.847 -0.000   -0.003  0.002 -0.000
 P         -0.061 -0.005 -0.000   -0.113 -0.120  0.000   -0.023  0.022  0.000
 H         -0.665 -0.669  0.000    0.154  0.190 -0.000    0.729 -0.684 -0.000
 I         -0.003  0.000 -0.000   -0.005 -0.001  0.000    0.000 -0.000 -0.000
 F         -0.040  0.074 -0.000    0.031 -0.342  0.000    0.001 -0.001  0.000
 TransDip   0.340 -0.033 -0.000    0.093  0.428  0.000   -0.220  0.141 -0.000

 STANDARD THERMODYNAMIC QUANTITIES AT   298.15 K  AND     1.00 ATM

   This Molecule has  0 Imaginary Frequencies
   Zero point vibrational energy:       10.243 kcal/mol

   Atom    1 Element C  Has Mass   12.00000
   Atom    2 Element P  Has Mass   30.97376
   Atom    3 Element H  Has Mass    1.00783
   Atom    4 Element I  Has Mass  126.90440
   Atom    5 Element F  Has Mass   18.99840
   Molecular Mass:   189.884390 amu
   Principal axes and moments of inertia in amu*Bohr^2:
                             1           2           3
    Eigenvalues --      275.09419  1224.48042  1499.57461
          X               0.99998     0.00681     0.00000
          Y              -0.00681     0.99998     0.00000
          Z              -0.00000    -0.00000     1.00000
   Rotational Symmetry Number is   1
   The Molecule is an Asymmetric Top
   Translational Enthalpy:        0.889 kcal/mol
   Rotational Enthalpy:           0.889 kcal/mol
   Vibrational Enthalpy:         11.437 kcal/mol
   gas constant (RT):             0.592 kcal/mol
   Translational Entropy:        41.629  cal/mol.K
   Rotational Entropy:           27.715  cal/mol.K
   Vibrational Entropy:           6.320  cal/mol.K

   Total Enthalpy:               13.807 kcal/mol
   Total Entropy:                75.665  cal/mol.K
Archival summary:
1\1\TWL02\FREQ\ProcedureUnspecified\BasisUnspecified\11111\taweetha\MonNov2615:27:292018MonNov2615:27:292018\0\\#,FREQ,ProcedureUnspecified,BasisUnspecified,\\0,1\I\C,1,2.12001\F,2,1.33857,1,111.154\P,2,1.68764,1,123.547,3,180,0\H,4,1.42901,2,93.1616,1,-180,0\\\@

 Total job time:  37.27s(wall), 140.41s(cpu) 
 Mon Nov 26 15:27:29 2018

        *************************************************************
        *                                                           *
        *  Thank you very much for using Q-Chem.  Have a nice day.  *
        *                                                           *
        *************************************************************
