# Supplementary material for: Geometric and energetic data from ab initio calculations of haloethene, haloimine, halomethylenephosphine, haloiminophosphine, halodiazene, halodiphosphene and halocyclopropane
Source: Data Brief. 2019 Nov 2;27:104738. doi: 10.1016/j.dib.2019.104738 (PMC6861602; doi:10.1016/j.dib.2019.104738)
Supplement: Multimedia component 5 [file mmc5.zip › CP/B3LYP/FICPIE.out]

Q-Chem Developer Version!
                  Welcome to Q-Chem
     A Quantum Leap Into The Future Of Chemistry


 Q-Chem 5.1, Q-Chem, Inc., Pleasanton, CA (2018)

 Yihan Shao,  Zhengting Gan,  E. Epifanovsky,  A. T. B. Gilbert,  M. Wormit,  
 J. Kussmann,  A. W. Lange,  A. Behn,  Jia Deng,  Xintian Feng,  D. Ghosh,  
 M. Goldey,  P. R. Horn,  L. D. Jacobson,  I. Kaliman,  T. Kus,  A. Landau,  
 Jie Liu,  E. I. Proynov,  R. M. Richard,  R. P. Steele,  E. J. Sundstrom,  
 H. L. Woodcock III,  P. M. Zimmerman,  D. Zuev,  B. Albrecht,  E. Alguire,  
 S. A. Baeppler,  D. Barton,  Z. Benda,  Y. A. Bernard,  E. J. Berquist,  
 K. B. Bravaya,  H. Burton,  D. Casanova,  Chun-Min Chang,  Yunqing Chen,  
 A. Chien,  K. D. Closser,  M. P. Coons,  S. Coriani,  S. Dasgupta,  
 A. L. Dempwolff,  M. Diedenhofen,  Hainam Do,  R. G. Edgar,  Po-Tung Fang,  
 S. Faraji,  S. Fatehi,  Qingguo Feng,  K. D. Fenk,  J. Fosso-Tande,  
 Qinghui Ge,  A. Ghysels,  G. Gidofalvi,  J. Gomes,  J. Gonthier,  A. Gunina,  
 D. Hait,  M. W. D. Hanson-Heine,  P. H. P. Harbach,  A. W. Hauser,  
 J. E. Herr,  E. G. Hohenstein,  Z. C. Holden,  Kerwin Hui,  B. C. Huynh,  
 T.-C. Jagau,  Hyunjun Ji,  B. Kaduk,  K. Khistyaev,  Jaehoon Kim,  
 P. Klunzinger,  K. Koh,  D. Kosenkov,  L. Koulias,  T. Kowalczyk,  
 C. M. Krauter,  A. Kunitsa,  Ka Un Lao,  A. Laurent,  K. V. Lawler,  
 Joonho Lee,  D. Lefrancois,  S. Lehtola,  D. S. Levine,  Yi-Pei Li,  
 You-Sheng Lin,  Fenglai Liu,  E. Livshits,  A. Luenser,  P. Manohar,  
 E. Mansoor,  S. F. Manzer,  Shan-Ping Mao,  Yuezhi Mao,  N. Mardirossian,  
 A. V. Marenich,  T. Markovich,  L. A. Martinez-Martinez,  S. A. Maurer,  
 N. J. Mayhall,  S. C. McKenzie,  J.-M. Mewes,  A. F. Morrison,  
 J. W. Mullinax,  K. Nanda,  T. S. Nguyen-Beck,  R. Olivares-Amaya,  
 J. A. Parkhill,  T. M. Perrine,  F. Plasser,  P. Pokhilko,  S. Prager,  
 A. Prociuk,  E. Ramos,  D. R. Rehn,  F. Rob,  M. Schneider,  N. Sergueev,  
 S. M. Sharada,  S. Sharma,  D. W. Small,  T. Stauch,  T. Stein,  
 Yu-Chuan Su,  A. J. W. Thom,  A. Tkatchenko,  T. Tsuchimochi,  N. M. Tubman,  
 L. Vogt,  M. L. Vidal,  O. Vydrov,  M. A. Watson,  J. Wenzel,  
 M. de Wergifosse,  T. A. Wesolowski,  A. White,  J. Witte,  A. Yamada,  
 Jun Yang,  K. Yao,  S. Yeganeh,  S. R. Yost,  Zhi-Qiang You,  A. Zech,  
 Igor Ying Zhang,  Xing Zhang,  Yan Zhao,  Ying Zhu,  B. R. Brooks,  
 G. K. L. Chan,  C. J. Cramer,  M. S. Gordon,  W. J. Hehre,  A. Klamt,  
 M. W. Schmidt,  C. D. Sherrill,  D. G. Truhlar,  A. Aspuru-Guzik,  R. Baer,  
 A. T. Bell,  N. A. Besley,  Jeng-Da Chai,  A. E. DePrince, III,  
 R. A. DiStasio Jr.,  A. Dreuw,  B. D. Dunietz,  T. R. Furlani,  
 Chao-Ping Hsu,  Yousung Jung,  Jing Kong,  D. S. Lambrecht,  WanZhen Liang,  
 C. Ochsenfeld,  V. A. Rassolov,  L. V. Slipchenko,  J. E. Subotnik,  
 T. Van Voorhis,  J. M. Herbert,  A. I. Krylov,  P. M. W. Gill,  M. Head-Gordon

 Contributors to earlier versions of Q-Chem not listed above: 
 R. D. Adamson,  B. Austin,  J. Baker,  G. J. O. Beran,  K. Brandhorst,  
 S. T. Brown,  E. F. C. Byrd,  A. K. Chakraborty,  C.-L. Cheng,  
 Siu Hung Chien,  D. M. Chipman,  D. L. Crittenden,  H. Dachsel,  
 R. J. Doerksen,  A. D. Dutoi,  L. Fusti-Molnar,  W. A. Goddard III,  
 A. Golubeva-Zadorozhnaya,  S. R. Gwaltney,  G. Hawkins,  A. Heyden,  
 S. Hirata,  G. Kedziora,  F. J. Keil,  C. Kelley,  Jihan Kim,  R. A. King,  
 R. Z. Khaliullin,  P. P. Korambath,  W. Kurlancheek,  A. M. Lee,  M. S. Lee,  
 S. V. Levchenko,  Ching Yeh Lin,  D. Liotard,  R. C. Lochan,  I. Lotan,  
 P. E. Maslen,  N. Nair,  D. P. O'Neill,  D. Neuhauser,  E. Neuscamman,  
 C. M. Oana,  R. Olson,  B. Peters,  R. Peverati,  P. A. Pieniazek,  
 Y. M. Rhee,  J. Ritchie,  M. A. Rohrdanz,  E. Rosta,  N. J. Russ,  
 H. F. Schaefer III,  N. E. Schultz,  N. Shenvi,  A. C. Simmonett,  A. Sodt,  
 D. Stuck,  K. S. Thanthiriwatte,  V. Vanovschi,  Tao Wang,  A. Warshel,  
 C. F. Williams,  Q. Wu,  X. Xu,  W. Zhang

 Please cite Q-Chem as follows:
 Y. Shao et al., Mol. Phys. 113, 184-215 (2015)
 DOI: 10.1080/00268976.2014.952696

 Q-Chem 5.1.2 for Intel X86 EM64T Linux

 Parts of Q-Chem use Armadillo 8.300.2 (Tropical Shenanigans).
 http://arma.sourceforge.net/

 Q-Chem begins on Mon Nov 26 16:36:14 2018  

Host: 
0

     Scratch files written to /scratch/taweetham/qchem51558//
Input Ideriv = 2
Curr. Ideriv = -1
Max.  Ideriv = 2

Checking the input file for inconsistencies... 	...done.

--------------------------------------------------------------
User input:
--------------------------------------------------------------
$molecule
0 1
C 
P 1 1.5 
I 2 PI 1 120. 
I 1 PI 2 120.  3 180.0
F 1 PF 2 120.  3 0.0

PH=1.44
PF=1.54
PCl=2.03
PBr=2.5
PI=2.6
$end

$rem
   job_type	optimization
   basis	6-311++g**
   method	b3lyp
$end

--------------------------------------------------------------
 ----------------------------------------------------------------
             Standard Nuclear Orientation (Angstroms)
    I     Atom           X                Y                Z
 ----------------------------------------------------------------
    1      C       0.5392234537    -0.4535308714     0.0000000000
    2      P      -0.4787391601     0.6481733163     0.0000000000
    3      I      -3.0147533695     0.0749090407    -0.0000000000
    4      I       3.0752376631     0.1197334042    -0.0000000000
    5      F       0.0822310131    -1.9241626775    -0.0000000000
 ----------------------------------------------------------------
 Molecular Point Group                 Cs    NOp =  2
 Largest Abelian Subgroup              Cs    NOp =  2
 Nuclear Repulsion Energy =   850.0884123075 hartrees
 There are       68 alpha and       68 beta electrons
 Requested basis set is 6-311++G(d,p)
 There are 73 shells and 198 basis functions

 Total QAlloc Memory Limit   2000 MB
 Mega-Array Size       188 MB
 MEM_STATIC part       192 MB
 A cutoff of  1.0D-11 yielded   1800 shell pairs
 There are     14143 function pairs (     15979 Cartesian)

 -------------------------------------------------------
 OpenMP Integral Computing Module                       
 Release: version 1.0, May 2013, Q-Chem Inc. Pittsburgh 
 -------------------------------------------------------
 Integral Job Info:
 Integral job number is                      11
 Integral operator is                         1
 short-range coefficients                     0
 long-range coefficients              100000000
 Omega coefficients                           0
 if combine SR and LR in K                    0
 Integral screening is                        0
 Integral computing path is                   2
 max size of driver memory is            800000
 size of driver memory is                593474
 size of scratch memory is             11861008
 max col of scratch BK array               1296
 max len of scratch array in speh3          155
 max len of scratch index in speh4           18
 max int batch size is                      520
 min int batch size is                       52
 fixed nKL is                                52
 max L of basis functions is                  2
 order of int derivative is                   0
 number of shells is                         73
 number of basis is                         211
 number of cartesian basis is               211
 number of contracted shell pairs          1800
 number of primitive shell pairs           3739
 maxK2 (contraction) of shell pair           36
 max number of K2 of shell pair               1
 max number of CS2 of shell pair            266
 max number of PS2 of shell pair            266
 mem total for path MDJ                  535724
 -------------------------------------------------------
 Smallest overlap matrix eigenvalue = 9.42E-04

 Scale SEOQF with 1.000000e-01/1.000000e-01/1.000000e-01

 Standard Electronic Orientation quadrupole field applied
 Nucleus-field energy     =     0.0000000383 hartrees
 Guess from superposition of atomic densities
 Warning:  Energy on first SCF cycle will be non-variational
 SAD guess density has 136.000000 electrons

 -----------------------------------------------------------------------
  General SCF calculation program by
  Eric Jon Sundstrom, Paul Horn, Yuezhi Mao, Dmitri Zuev, Alec White,
  David Stuck, Shaama M.S., Shane Yost, Joonho Lee, David Small,
  Daniel Levine, Susi Lehtola, Hugh Burton, Evgeny Epifanovsky
 -----------------------------------------------------------------------
 Exchange:     0.2000 Hartree-Fock + 0.0800 Slater + 0.7200 B88
 Correlation:  0.1900 VWN1RPA + 0.8100 LYP
 Using SG-1 standard quadrature grid
 using 4 threads for integral computing
 -------------------------------------------------------
 OpenMP Integral computing Module                
 Release: version 2.0, May 2017, Q-Chem Inc. Pleasanton 
 -------------------------------------------------------
 -------------------------------------------------------
 OpenMP BLAS3 based DFT computing Module                
 Release: version 1.0, May 2013, Q-Chem Inc. Pittsburgh 
 -------------------------------------------------------
 A restricted SCF calculation will be
 performed using DIIS
 SCF converges when DIIS error is below 1.0e-08
 ---------------------------------------
  Cycle       Energy         DIIS error
 ---------------------------------------
    1  -14318.5618538432      3.18e-02  
    2  -14318.2633391801      2.77e-03  
    3  -14318.1657703980      5.78e-03  
    4  -14318.2885970867      9.21e-04  
    5  -14318.2915045371      3.14e-04  
    6  -14318.2917085096      2.79e-04  
    7  -14318.2921270077      4.30e-05  
    8  -14318.2921348833      1.85e-05  
    9  -14318.2921368970      3.26e-06  
   10  -14318.2921369475      1.61e-06  
   11  -14318.2921369602      4.87e-07  
   12  -14318.2921369618      1.20e-07  
   13  -14318.2921369616      3.34e-08  
   14  -14318.2921369617      6.56e-09  Convergence criterion met
 ---------------------------------------
 SCF time:   CPU 36.57s  wall 10.00s 
 SCF   energy in the final basis set =   -14318.2921369617
 Total energy in the final basis set =   -14318.2921369617

 --------------------------------------------------------------
             Orbital Energies (a.u.) and Symmetries
 --------------------------------------------------------------

 Alpha MOs, Restricted
 -- Occupied --                  
*******-1165.89 -176.35 -176.32 -165.75 -165.75 -165.75 -165.72
  1 A'    2 A'    3 A'    4 A'    5 A'    6 A'    1 A"    7 A'                 
-165.72 -165.72  -77.11  -35.84  -35.82  -31.34  -31.33  -31.33
  2 A"    8 A'    9 A'   10 A'   11 A'   12 A'   13 A'    3 A"                 
-31.310 -31.304 -31.303 -24.709 -22.986 -22.984 -22.984 -22.978
 14 A'    4 A"   15 A'   16 A'   17 A'   18 A'    5 A"   19 A'                 
-22.978 -22.960 -22.959 -22.959 -22.955 -22.955 -10.331  -6.608
  6 A"   20 A'    7 A"   21 A'    8 A"   22 A'   23 A'   24 A'                 
 -6.389  -6.365  -4.804  -4.785  -4.785  -4.778  -4.769  -4.766
 25 A'   26 A'   27 A'   28 A'    9 A"   29 A'   30 A'   10 A"                 
 -4.764  -4.763  -4.762  -2.068  -2.063  -2.063  -2.047  -2.047
 31 A'   11 A"   32 A'   33 A'   34 A'   12 A"   35 A'   13 A"                 
 -2.043  -2.039  -2.038  -2.026  -2.026  -1.194  -0.803  -0.673
 36 A'   14 A"   37 A'   15 A"   38 A'   39 A'   40 A'   41 A'                 
 -0.659  -0.556  -0.473  -0.456  -0.448  -0.368  -0.345  -0.321
 42 A'   43 A'   44 A'   16 A"   45 A'   46 A'   17 A"   47 A'                 
 -0.302  -0.301  -0.284  -0.282
 18 A"   48 A'   19 A"   49 A'                                                 
 -- Virtual --                   
 -0.189  -0.117  -0.087  -0.012   0.024   0.031   0.042   0.045
 50 A'   51 A'   20 A"   52 A'   53 A'   54 A'   21 A"   55 A'                 
  0.071   0.093   0.097   0.113   0.147   0.162   0.178   0.193
 56 A'   22 A"   57 A'   58 A'   59 A'   60 A'   61 A'   23 A"                 
  0.199   0.214   0.236   0.243   0.256   0.264   0.276   0.276
 62 A'   24 A"   63 A'   64 A'   65 A'   25 A"   66 A'   26 A"                 
  0.338   0.347   0.375   0.378   0.386   0.389   0.395   0.399
 67 A'   68 A'   27 A"   69 A'   28 A"   29 A"   70 A'   30 A"                 
  0.402   0.416   0.430   0.465   0.506   0.518   0.565   0.574
 71 A'   72 A'   73 A'   74 A'   75 A'   76 A'   31 A"   77 A'                 
  0.651   0.653   0.654   0.670   0.804   0.830   0.916   1.129
 78 A'   32 A"   79 A'   33 A"   80 A'   81 A'   82 A'   83 A'                 
  1.184   1.215   1.275   1.285   1.292   1.302   1.329   1.388
 34 A"   84 A'   35 A"   85 A'   36 A"   86 A'   87 A'   88 A'                 
  1.416   1.426   1.503   1.538   1.577   1.589   1.654   1.706
 89 A'   37 A"   38 A"   90 A'   39 A"   91 A'   92 A'   93 A'                 
  1.929   2.026   2.647   2.734   3.085   3.772   3.775   3.836
 94 A'   95 A'   40 A"   96 A'   97 A'   41 A"   98 A'   42 A"                 
  3.853   3.929   3.934   3.939   3.948   3.957   3.960   3.988
 99 A'   43 A"  100 A'   44 A"   45 A"  101 A'   46 A"  102 A'                 
  3.998   4.057   4.092   4.262   4.303   4.459   5.949   5.965
103 A'  104 A'  105 A'  106 A'  107 A'  108 A'   47 A"  109 A'                 
  5.974   5.987   5.995   6.017   6.285   6.317   6.370   6.964
 48 A"  110 A'  111 A'  112 A'   49 A"  113 A'  114 A'  115 A'                 
 13.773  13.887  14.090  23.412  27.722  27.744  28.294  28.306
 50 A"  116 A'  117 A'  118 A'  119 A'  120 A'   51 A"  121 A'                 
 28.320  28.321  28.335  28.351  28.500  28.502  28.503  28.522
 52 A"  122 A'  123 A'  124 A'   53 A"  125 A'   54 A"   55 A"                 
 28.524  28.527  28.528  28.539  28.574  28.602  66.736 127.840
126 A'   56 A"  127 A'  128 A'  129 A'  130 A'  131 A'   57 A"                 
127.848 127.866 127.868 127.877 127.897 151.537 151.557 163.122
132 A'   58 A"  133 A'  134 A'  135 A'  136 A'  137 A'  138 A'                 
*******1901.716
139 A'  140 A'                                                                 

 Beta MOs, Restricted
 -- Occupied --                  
*******-1165.89 -176.35 -176.32 -165.75 -165.75 -165.75 -165.72
  1 A'    2 A'    3 A'    4 A'    5 A'    6 A'    1 A"    7 A'                 
-165.72 -165.72  -77.11  -35.84  -35.82  -31.34  -31.33  -31.33
  2 A"    8 A'    9 A'   10 A'   11 A'   12 A'   13 A'    3 A"                 
-31.310 -31.304 -31.303 -24.709 -22.986 -22.984 -22.984 -22.978
 14 A'    4 A"   15 A'   16 A'   17 A'   18 A'    5 A"   19 A'                 
-22.978 -22.960 -22.959 -22.959 -22.955 -22.955 -10.331  -6.608
  6 A"   20 A'    7 A"   21 A'    8 A"   22 A'   23 A'   24 A'                 
 -6.389  -6.365  -4.804  -4.785  -4.785  -4.778  -4.769  -4.766
 25 A'   26 A'   27 A'   28 A'    9 A"   29 A'   30 A'   10 A"                 
 -4.764  -4.763  -4.762  -2.068  -2.063  -2.063  -2.047  -2.047
 31 A'   11 A"   32 A'   33 A'   34 A'   12 A"   35 A'   13 A"                 
 -2.043  -2.039  -2.038  -2.026  -2.026  -1.194  -0.803  -0.673
 36 A'   14 A"   37 A'   15 A"   38 A'   39 A'   40 A'   41 A'                 
 -0.659  -0.556  -0.473  -0.456  -0.448  -0.368  -0.345  -0.321
 42 A'   43 A'   44 A'   16 A"   45 A'   46 A'   17 A"   47 A'                 
 -0.302  -0.301  -0.284  -0.282
 18 A"   48 A'   19 A"   49 A'                                                 
 -- Virtual --                   
 -0.189  -0.117  -0.087  -0.012   0.024   0.031   0.042   0.045
 50 A'   51 A'   20 A"   52 A'   53 A'   54 A'   21 A"   55 A'                 
  0.071   0.093   0.097   0.113   0.147   0.162   0.178   0.193
 56 A'   22 A"   57 A'   58 A'   59 A'   60 A'   61 A'   23 A"                 
  0.199   0.214   0.236   0.243   0.256   0.264   0.276   0.276
 62 A'   24 A"   63 A'   64 A'   65 A'   25 A"   66 A'   26 A"                 
  0.338   0.347   0.375   0.378   0.386   0.389   0.395   0.399
 67 A'   68 A'   27 A"   69 A'   28 A"   29 A"   70 A'   30 A"                 
  0.402   0.416   0.430   0.465   0.506   0.518   0.565   0.574
 71 A'   72 A'   73 A'   74 A'   75 A'   76 A'   31 A"   77 A'                 
  0.651   0.653   0.654   0.670   0.804   0.830   0.916   1.129
 78 A'   32 A"   79 A'   33 A"   80 A'   81 A'   82 A'   83 A'                 
  1.184   1.215   1.275   1.285   1.292   1.302   1.329   1.388
 34 A"   84 A'   35 A"   85 A'   36 A"   86 A'   87 A'   88 A'                 
  1.416   1.426   1.503   1.538   1.577   1.589   1.654   1.706
 89 A'   37 A"   38 A"   90 A'   39 A"   91 A'   92 A'   93 A'                 
  1.929   2.026   2.647   2.734   3.085   3.772   3.775   3.836
 94 A'   95 A'   40 A"   96 A'   97 A'   41 A"   98 A'   42 A"                 
  3.853   3.929   3.934   3.939   3.948   3.957   3.960   3.988
 99 A'   43 A"  100 A'   44 A"   45 A"  101 A'   46 A"  102 A'                 
  3.998   4.057   4.092   4.262   4.303   4.459   5.949   5.965
103 A'  104 A'  105 A'  106 A'  107 A'  108 A'   47 A"  109 A'                 
  5.974   5.987   5.995   6.017   6.285   6.317   6.370   6.964
 48 A"  110 A'  111 A'  112 A'   49 A"  113 A'  114 A'  115 A'                 
 13.773  13.887  14.090  23.412  27.722  27.744  28.294  28.306
 50 A"  116 A'  117 A'  118 A'  119 A'  120 A'   51 A"  121 A'                 
 28.320  28.321  28.335  28.351  28.500  28.502  28.503  28.522
 52 A"  122 A'  123 A'  124 A'   53 A"  125 A'   54 A"   55 A"                 
 28.524  28.527  28.528  28.539  28.574  28.602  66.736 127.840
126 A'   56 A"  127 A'  128 A'  129 A'  130 A'  131 A'   57 A"                 
127.848 127.866 127.868 127.877 127.897 151.537 151.557 163.122
132 A'   58 A"  133 A'  134 A'  135 A'  136 A'  137 A'  138 A'                 
*******1901.716
139 A'  140 A'                                                                 
 --------------------------------------------------------------

          Ground-State Mulliken Net Atomic Charges

     Atom                 Charge (a.u.)
  ----------------------------------------
      1 C                    -0.017498
      2 P                     0.148299
      3 I                    -0.096081
      4 I                     0.118095
      5 F                    -0.152815
  ----------------------------------------
  Sum of atomic charges =    -0.000000

 -----------------------------------------------------------------
                    Cartesian Multipole Moments
 -----------------------------------------------------------------
    Charge (ESU x 10^10)
                -0.0000
    Dipole Moment (Debye)
         X       1.1102      Y       1.5368      Z       0.0000
       Tot       1.8959
    Quadrupole Moments (Debye-Ang)
        XX     -71.0960     XY       1.1080     YY     -85.3217
        XZ      -0.0000     YZ       0.0000     ZZ     -81.3506
    Octopole Moments (Debye-Ang^2)
       XXX      28.0171    XXY       2.9809    XYY       2.1122
       YYY       0.9400    XXZ       0.0000    XYZ       0.0000
       YYZ       0.0000    XZZ       0.5515    YZZ      -1.3870
       ZZZ      -0.0000
    Hexadecapole Moments (Debye-Ang^3)
      XXXX   -2934.1074   XXXY      42.6618   XXYY    -600.2413
      XYYY       9.2804   YYYY    -284.0319   XXXZ      -0.0000
      XXYZ       0.0000   XYYZ       0.0000   YYYZ       0.0000
      XXZZ    -579.0926   XYZZ       2.2070   YYZZ     -63.6229
      XZZZ      -0.0000   YZZZ       0.0000   ZZZZ    -112.0414
 -----------------------------------------------------------------
 Calculating analytic gradient of the SCF energy
 Gradient of SCF Energy
            1           2           3           4           5
    1  -0.1030746   0.1067279  -0.0149273   0.0514403  -0.0401663
    2   0.1967872  -0.1545702   0.0064715   0.0144852  -0.0631738
    3   0.0000000  -0.0000000   0.0000000  -0.0000000  -0.0000000
 Max gradient component =       1.968E-01
 RMS gradient           =       7.889E-02
 Gradient time:  CPU 9.54 s  wall 2.50 s
 Geometry Optimization Parameters
   NAtoms,    NIC,     NZ,  NCons,   NDum,   NFix, NCnnct, MaxDiis
        5      20       5       0       0       0       0       0


** GEOMETRY OPTIMIZATION IN DELOCALIZED INTERNAL COORDINATES **
   Searching for a Minimum

   Optimization Cycle:   1

                       Coordinates (Angstroms)
     ATOM                X               Y               Z
      1  C         0.5392234537   -0.4535308714    0.0000000000
      2  P        -0.4787391601    0.6481733163    0.0000000000
      3  I        -3.0147533695    0.0749090407    0.0000000000
      4  I         3.0752376631    0.1197334042    0.0000000000
      5  F         0.0822310131   -1.9241626775    0.0000000000
   Point Group: cs    Number of degrees of freedom:     7


   Energy is -14318.292136962


 Attempting to Generate Delocalized Internal Coordinates

  7 Hessian modes will be used to form the next step
  Hessian Eigenvalues:
     0.044459    0.075278    0.250000    0.250000    0.250000    0.285189
     0.766766

 Minimum Search - Taking Simple RFO Step
 Searching for Lamda that Minimizes Along All modes
 Value Taken    Lamda =  -0.08411203
 Calculated Step too Large.  Step scaled by  0.552610
 Step Taken.  Stepsize is  0.300000

                             Maximum     Tolerance    Cnvgd?
         Gradient           0.158808      0.000300      NO
         Displacement       0.188928      0.001200      NO
         Energy change     *********      0.000001      NO


 New Cartesian Coordinates Obtained by Inverse Iteration

 Displacement from previous Coordinates is:  0.329315
 ----------------------------------------------------------------
             Standard Nuclear Orientation (Angstroms)
    I     Atom           X                Y                Z
 ----------------------------------------------------------------
    1      C       0.5414400032    -0.4580286867     0.0000000000
    2      P      -0.4789395960     0.7203300062     0.0000000000
    3      I      -2.9617567699     0.0335707034     0.0000000000
    4      I       2.9667526270     0.0534477360     0.0000000000
    5      F       0.1357033360    -1.8841975466     0.0000000000
 ----------------------------------------------------------------
 Molecular Point Group                 Cs    NOp =  2
 Largest Abelian Subgroup              Cs    NOp =  2
 Nuclear Repulsion Energy =   868.7544432035 hartrees
 There are       68 alpha and       68 beta electrons
 Applying Cartesian multipole field
    Component          Value
    ---------          -----
     (2,0,0)        1.00000E-11
     (0,2,0)        2.00000E-11
     (0,0,2)       -3.00000E-11
 Nucleus-field energy     =     0.0000000364 hartrees
 Requested basis set is 6-311++G(d,p)
 There are 73 shells and 198 basis functions
 A cutoff of  1.0D-11 yielded   1837 shell pairs
 There are     14472 function pairs (     16336 Cartesian)
 Smallest overlap matrix eigenvalue = 9.68E-04
 Guess MOs from SCF MO coefficient file

 -----------------------------------------------------------------------
  General SCF calculation program by
  Eric Jon Sundstrom, Paul Horn, Yuezhi Mao, Dmitri Zuev, Alec White,
  David Stuck, Shaama M.S., Shane Yost, Joonho Lee, David Small,
  Daniel Levine, Susi Lehtola, Hugh Burton, Evgeny Epifanovsky
 -----------------------------------------------------------------------
 Exchange:     0.2000 Hartree-Fock + 0.0800 Slater + 0.7200 B88
 Correlation:  0.1900 VWN1RPA + 0.8100 LYP
 Using SG-1 standard quadrature grid
 using 4 threads for integral computing
 -------------------------------------------------------
 OpenMP Integral computing Module                
 Release: version 2.0, May 2017, Q-Chem Inc. Pleasanton 
 -------------------------------------------------------
 -------------------------------------------------------
 OpenMP BLAS3 based DFT computing Module                
 Release: version 1.0, May 2013, Q-Chem Inc. Pittsburgh 
 -------------------------------------------------------
 A restricted SCF calculation will be
 performed using DIIS
 SCF converges when DIIS error is below 1.0e-08
 ---------------------------------------
  Cycle       Energy         DIIS error
 ---------------------------------------
    1  -14318.3285778479      7.97e-04  
    2  -14318.3322710715      3.89e-04  
    3  -14318.3307631018      6.48e-04  
    4  -14318.3330177735      9.98e-05  
    5  -14318.3330661399      3.66e-05  
    6  -14318.3330725715      8.81e-06  
    7  -14318.3330728753      3.49e-06  
    8  -14318.3330729190      1.49e-06  
    9  -14318.3330729288      3.73e-07  
   10  -14318.3330729294      1.52e-07  
   11  -14318.3330729294      2.71e-08  
   12  -14318.3330729296      7.74e-09  Convergence criterion met
 ---------------------------------------
 SCF time:   CPU 31.54s  wall 9.00s 
 SCF   energy in the final basis set =   -14318.3330729296
 Total energy in the final basis set =   -14318.3330729296

 --------------------------------------------------------------
             Orbital Energies (a.u.) and Symmetries
 --------------------------------------------------------------

 Alpha MOs, Restricted
 -- Occupied --                  
*******-1165.89 -176.34 -176.32 -165.75 -165.74 -165.74 -165.72
  1 A'    2 A'    3 A'    4 A'    5 A'    6 A'    1 A"    7 A'                 
-165.72 -165.72  -77.11  -35.84  -35.81  -31.33  -31.32  -31.32
  2 A"    8 A'    9 A'   10 A'   11 A'   12 A'   13 A'    3 A"                 
-31.307 -31.302 -31.302 -24.720 -22.982 -22.980 -22.980 -22.975
 14 A'    4 A"   15 A'   16 A'   17 A'   18 A'    5 A"   19 A'                 
-22.975 -22.958 -22.957 -22.957 -22.953 -22.953 -10.337  -6.610
  6 A"   20 A'    7 A"   21 A'    8 A"   22 A'   23 A'   24 A'                 
 -6.385  -6.363  -4.800  -4.782  -4.781  -4.775  -4.772  -4.768
 25 A'   26 A'   27 A'   28 A'    9 A"   29 A'   30 A'   10 A"                 
 -4.767  -4.761  -4.761  -2.064  -2.059  -2.059  -2.044  -2.044
 31 A'   11 A"   32 A'   33 A'   34 A'   12 A"   35 A'   13 A"                 
 -2.041  -2.037  -2.036  -2.024  -2.024  -1.216  -0.793  -0.676
 36 A'   14 A"   37 A'   15 A"   38 A'   39 A'   40 A'   41 A'                 
 -0.656  -0.574  -0.482  -0.471  -0.456  -0.370  -0.340  -0.326
 42 A'   43 A'   44 A'   16 A"   45 A'   46 A'   17 A"   47 A'                 
 -0.301  -0.300  -0.282  -0.278
 18 A"   48 A'   49 A'   19 A"                                                 
 -- Virtual --                   
 -0.168  -0.103  -0.092  -0.011   0.025   0.034   0.043   0.045
 50 A'   51 A'   20 A"   52 A'   53 A'   54 A'   21 A"   55 A'                 
  0.071   0.091   0.098   0.110   0.146   0.164   0.176   0.193
 56 A'   22 A"   57 A'   58 A'   59 A'   60 A'   61 A'   23 A"                 
  0.199   0.214   0.239   0.248   0.254   0.266   0.271   0.279
 62 A'   24 A"   63 A'   64 A'   65 A'   25 A"   66 A'   26 A"                 
  0.331   0.340   0.376   0.384   0.386   0.390   0.397   0.398
 67 A'   68 A'   27 A"   28 A"   69 A'   29 A"   70 A'   30 A"                 
  0.400   0.425   0.435   0.461   0.513   0.543   0.556   0.573
 71 A'   72 A'   73 A'   74 A'   75 A'   76 A'   31 A"   77 A'                 
  0.632   0.660   0.668   0.677   0.817   0.838   0.935   1.059
 78 A'   32 A"   79 A'   33 A"   80 A'   81 A'   82 A'   83 A'                 
  1.182   1.225   1.278   1.291   1.300   1.306   1.336   1.376
 34 A"   84 A'   35 A"   85 A'   36 A"   86 A'   87 A'   88 A'                 
  1.412   1.426   1.493   1.555   1.562   1.606   1.677   1.706
 37 A"   89 A'   38 A"   39 A"   90 A'   91 A'   92 A'   93 A'                 
  1.902   1.980   2.634   2.730   3.052   3.760   3.763   3.855
 94 A'   95 A'   40 A"   96 A'   97 A'   41 A"   98 A'   42 A"                 
  3.870   3.932   3.939   3.948   3.951   3.960   3.963   3.995
 99 A'   43 A"  100 A'   44 A"   45 A"  101 A'   46 A"  102 A'                 
  4.016   4.089   4.107   4.258   4.315   4.525   5.954   5.972
103 A'  104 A'  105 A'  106 A'  107 A'  108 A'   47 A"  109 A'                 
  5.977   5.994   6.003   6.022   6.276   6.312   6.391   6.940
 48 A"  110 A'  111 A'  112 A'   49 A"  113 A'  114 A'  115 A'                 
 13.771  13.890  14.037  23.366  27.721  27.756  28.299  28.313
 50 A"  116 A'  117 A'  118 A'  119 A'  120 A'   51 A"  121 A'                 
 28.321  28.329  28.338  28.355  28.503  28.507  28.509  28.524
 52 A"  122 A'  123 A'  124 A'   53 A"  125 A'   54 A"   55 A"                 
 28.528  28.529  28.538  28.542  28.597  28.605  66.724 127.845
126 A'   56 A"  127 A'  128 A'  129 A'  130 A'  131 A'   57 A"                 
127.855 127.868 127.877 127.881 127.900 151.538 151.568 163.075
132 A'   58 A"  133 A'  134 A'  135 A'  136 A'  137 A'  138 A'                 
*******1901.727
139 A'  140 A'                                                                 

 Beta MOs, Restricted
 -- Occupied --                  
*******-1165.89 -176.34 -176.32 -165.75 -165.74 -165.74 -165.72
  1 A'    2 A'    3 A'    4 A'    5 A'    6 A'    1 A"    7 A'                 
-165.72 -165.72  -77.11  -35.84  -35.81  -31.33  -31.32  -31.32
  2 A"    8 A'    9 A'   10 A'   11 A'   12 A'   13 A'    3 A"                 
-31.307 -31.302 -31.302 -24.720 -22.982 -22.980 -22.980 -22.975
 14 A'    4 A"   15 A'   16 A'   17 A'   18 A'    5 A"   19 A'                 
-22.975 -22.958 -22.957 -22.957 -22.953 -22.953 -10.337  -6.610
  6 A"   20 A'    7 A"   21 A'    8 A"   22 A'   23 A'   24 A'                 
 -6.385  -6.363  -4.800  -4.782  -4.781  -4.775  -4.772  -4.768
 25 A'   26 A'   27 A'   28 A'    9 A"   29 A'   30 A'   10 A"                 
 -4.767  -4.761  -4.761  -2.064  -2.059  -2.059  -2.044  -2.044
 31 A'   11 A"   32 A'   33 A'   34 A'   12 A"   35 A'   13 A"                 
 -2.041  -2.037  -2.036  -2.024  -2.024  -1.216  -0.793  -0.676
 36 A'   14 A"   37 A'   15 A"   38 A'   39 A'   40 A'   41 A'                 
 -0.656  -0.574  -0.482  -0.471  -0.456  -0.370  -0.340  -0.326
 42 A'   43 A'   44 A'   16 A"   45 A'   46 A'   17 A"   47 A'                 
 -0.301  -0.300  -0.282  -0.278
 18 A"   48 A'   49 A'   19 A"                                                 
 -- Virtual --                   
 -0.168  -0.103  -0.092  -0.011   0.025   0.034   0.043   0.045
 50 A'   51 A'   20 A"   52 A'   53 A'   54 A'   21 A"   55 A'                 
  0.071   0.091   0.098   0.110   0.146   0.164   0.176   0.193
 56 A'   22 A"   57 A'   58 A'   59 A'   60 A'   61 A'   23 A"                 
  0.199   0.214   0.239   0.248   0.254   0.266   0.271   0.279
 62 A'   24 A"   63 A'   64 A'   65 A'   25 A"   66 A'   26 A"                 
  0.331   0.340   0.376   0.384   0.386   0.390   0.397   0.398
 67 A'   68 A'   27 A"   28 A"   69 A'   29 A"   70 A'   30 A"                 
  0.400   0.425   0.435   0.461   0.513   0.543   0.556   0.573
 71 A'   72 A'   73 A'   74 A'   75 A'   76 A'   31 A"   77 A'                 
  0.632   0.660   0.668   0.677   0.817   0.838   0.935   1.059
 78 A'   32 A"   79 A'   33 A"   80 A'   81 A'   82 A'   83 A'                 
  1.182   1.225   1.278   1.291   1.300   1.306   1.336   1.376
 34 A"   84 A'   35 A"   85 A'   36 A"   86 A'   87 A'   88 A'                 
  1.412   1.426   1.493   1.555   1.562   1.606   1.677   1.706
 37 A"   89 A'   38 A"   39 A"   90 A'   91 A'   92 A'   93 A'                 
  1.902   1.980   2.634   2.730   3.052   3.760   3.763   3.855
 94 A'   95 A'   40 A"   96 A'   97 A'   41 A"   98 A'   42 A"                 
  3.870   3.932   3.939   3.948   3.951   3.960   3.963   3.995
 99 A'   43 A"  100 A'   44 A"   45 A"  101 A'   46 A"  102 A'                 
  4.016   4.089   4.107   4.258   4.315   4.525   5.954   5.972
103 A'  104 A'  105 A'  106 A'  107 A'  108 A'   47 A"  109 A'                 
  5.977   5.994   6.003   6.022   6.276   6.312   6.391   6.940
 48 A"  110 A'  111 A'  112 A'   49 A"  113 A'  114 A'  115 A'                 
 13.771  13.890  14.037  23.366  27.721  27.756  28.299  28.313
 50 A"  116 A'  117 A'  118 A'  119 A'  120 A'   51 A"  121 A'                 
 28.321  28.329  28.338  28.355  28.503  28.507  28.509  28.524
 52 A"  122 A'  123 A'  124 A'   53 A"  125 A'   54 A"   55 A"                 
 28.528  28.529  28.538  28.542  28.597  28.605  66.724 127.845
126 A'   56 A"  127 A'  128 A'  129 A'  130 A'  131 A'   57 A"                 
127.855 127.868 127.877 127.881 127.900 151.538 151.568 163.075
132 A'   58 A"  133 A'  134 A'  135 A'  136 A'  137 A'  138 A'                 
*******1901.727
139 A'  140 A'                                                                 
 --------------------------------------------------------------

          Ground-State Mulliken Net Atomic Charges

     Atom                 Charge (a.u.)
  ----------------------------------------
      1 C                    -0.045563
      2 P                     0.143566
      3 I                    -0.105732
      4 I                     0.116378
      5 F                    -0.108650
  ----------------------------------------
  Sum of atomic charges =     0.000000

 -----------------------------------------------------------------
                    Cartesian Multipole Moments
 -----------------------------------------------------------------
    Charge (ESU x 10^10)
                 0.0000
    Dipole Moment (Debye)
         X       1.0364      Y       1.2946      Z      -0.0000
       Tot       1.6584
    Quadrupole Moments (Debye-Ang)
        XX     -72.6241     XY       1.0221     YY     -84.5472
        XZ       0.0000     YZ      -0.0000     ZZ     -81.5001
    Octopole Moments (Debye-Ang^2)
       XXX      29.2250    XXY       2.3065    XYY       2.9566
       YYY       5.4946    XXZ       0.0000    XYZ       0.0000
       YYZ      -0.0000    XZZ       2.0230    YZZ       0.4230
       ZZZ       0.0000
    Hexadecapole Moments (Debye-Ang^3)
      XXXX   -2813.1181   XXXY      51.3914   XXYY    -572.7400
      XYYY      18.5823   YYYY    -279.9574   XXXZ       0.0000
      XXYZ      -0.0000   XYYZ       0.0000   YYYZ      -0.0000
      XXZZ    -551.6101   XYZZ       5.5239   YYZZ     -63.3669
      XZZZ       0.0000   YZZZ      -0.0000   ZZZZ    -112.6890
 -----------------------------------------------------------------
 Calculating analytic gradient of the SCF energy
 Gradient of SCF Energy
            1           2           3           4           5
    1  -0.0589916   0.0605411  -0.0154124   0.0473813  -0.0335185
    2   0.1385067  -0.0944846   0.0044450   0.0127640  -0.0612312
    3   0.0000000  -0.0000000   0.0000000  -0.0000000  -0.0000000
 Max gradient component =       1.385E-01
 RMS gradient           =       5.341E-02
 Gradient time:  CPU 9.75 s  wall 2.55 s
 Geometry Optimization Parameters
   NAtoms,    NIC,     NZ,  NCons,   NDum,   NFix, NCnnct, MaxDiis
        5      20       5       0       0       0       0       0

 Cartesian Hessian Update
 Hessian Updated using BFGS Update


** GEOMETRY OPTIMIZATION IN DELOCALIZED INTERNAL COORDINATES **
   Searching for a Minimum

   Optimization Cycle:   2

                       Coordinates (Angstroms)
     ATOM                X               Y               Z
      1  C         0.5414400032   -0.4580286867    0.0000000000
      2  P        -0.4789395960    0.7203300062    0.0000000000
      3  I        -2.9617567699    0.0335707034    0.0000000000
      4  I         2.9667526270    0.0534477360    0.0000000000
      5  F         0.1357033360   -1.8841975466    0.0000000000
   Point Group: cs    Number of degrees of freedom:     7


   Energy is -14318.333072930

 Hessian Updated using BFGS Update

  6 Hessian modes will be used to form the next step
  Hessian Eigenvalues:
     0.036251    0.073563    0.174298    0.251436    0.265851    0.885713

 Minimum Search - Taking Simple RFO Step
 Searching for Lamda that Minimizes Along All modes
 Value Taken    Lamda =  -0.08004904
 Calculated Step too Large.  Step scaled by  0.430577
 Step Taken.  Stepsize is  0.300000

                             Maximum     Tolerance    Cnvgd?
         Gradient           0.109245      0.000300      NO
         Displacement       0.185058      0.001200      NO
         Energy change     -0.040936      0.000001      NO


 New Cartesian Coordinates Obtained by Inverse Iteration

 Displacement from previous Coordinates is:  0.376572
 ----------------------------------------------------------------
             Standard Nuclear Orientation (Angstroms)
    I     Atom           X                Y                Z
 ----------------------------------------------------------------
    1      C       0.5317308666    -0.4554264653     0.0000000000
    2      P      -0.4721379271     0.7876133691     0.0000000000
    3      I      -2.8808895523    -0.0314867986     0.0000000000
    4      I       2.8561981569    -0.0230174316     0.0000000000
    5      F       0.1682980562    -1.8125604613     0.0000000000
 ----------------------------------------------------------------
 Molecular Point Group                 Cs    NOp =  2
 Largest Abelian Subgroup              Cs    NOp =  2
 Nuclear Repulsion Energy =   893.8404000600 hartrees
 There are       68 alpha and       68 beta electrons
 Applying Cartesian multipole field
    Component          Value
    ---------          -----
     (2,0,0)        1.00000E-11
     (0,2,0)        2.00000E-11
     (0,0,2)       -3.00000E-11
 Nucleus-field energy     =     0.0000000342 hartrees
 Requested basis set is 6-311++G(d,p)
 There are 73 shells and 198 basis functions
 A cutoff of  1.0D-11 yielded   1864 shell pairs
 There are     14635 function pairs (     16522 Cartesian)
 Smallest overlap matrix eigenvalue = 9.62E-04
 Guess MOs from SCF MO coefficient file

 -----------------------------------------------------------------------
  General SCF calculation program by
  Eric Jon Sundstrom, Paul Horn, Yuezhi Mao, Dmitri Zuev, Alec White,
  David Stuck, Shaama M.S., Shane Yost, Joonho Lee, David Small,
  Daniel Levine, Susi Lehtola, Hugh Burton, Evgeny Epifanovsky
 -----------------------------------------------------------------------
 Exchange:     0.2000 Hartree-Fock + 0.0800 Slater + 0.7200 B88
 Correlation:  0.1900 VWN1RPA + 0.8100 LYP
 Using SG-1 standard quadrature grid
 using 4 threads for integral computing
 -------------------------------------------------------
 OpenMP Integral computing Module                
 Release: version 2.0, May 2017, Q-Chem Inc. Pleasanton 
 -------------------------------------------------------
 -------------------------------------------------------
 OpenMP BLAS3 based DFT computing Module                
 Release: version 1.0, May 2013, Q-Chem Inc. Pittsburgh 
 -------------------------------------------------------
 A restricted SCF calculation will be
 performed using DIIS
 SCF converges when DIIS error is below 1.0e-08
 ---------------------------------------
  Cycle       Energy         DIIS error
 ---------------------------------------
    1  -14318.3579631782      9.08e-04  
    2  -14318.3632647912      1.90e-04  
    3  -14318.3631901751      2.19e-04  
    4  -14318.3633975265      1.11e-04  
    5  -14318.3634565890      3.22e-05  
    6  -14318.3634625051      7.52e-06  
    7  -14318.3634628150      2.91e-06  
    8  -14318.3634628514      1.06e-06  
    9  -14318.3634628562      3.27e-07  
   10  -14318.3634628566      1.45e-07  
   11  -14318.3634628566      2.29e-08  
   12  -14318.3634628566      6.36e-09  Convergence criterion met
 ---------------------------------------
 SCF time:   CPU 32.26s  wall 9.00s 
 SCF   energy in the final basis set =   -14318.3634628566
 Total energy in the final basis set =   -14318.3634628566

 --------------------------------------------------------------
             Orbital Energies (a.u.) and Symmetries
 --------------------------------------------------------------

 Alpha MOs, Restricted
 -- Occupied --                  
*******-1165.88 -176.34 -176.32 -165.74 -165.74 -165.74 -165.72
  1 A'    2 A'    3 A'    4 A'    5 A'    6 A'    1 A"    7 A'                 
-165.72 -165.72  -77.11  -35.83  -35.81  -31.33  -31.32  -31.32
  2 A"    8 A'    9 A'   10 A'   11 A'   12 A'   13 A'    3 A"                 
-31.305 -31.299 -31.299 -24.735 -22.977 -22.976 -22.975 -22.970
 14 A'    4 A"   15 A'   16 A'   17 A'   18 A'    5 A"   19 A'                 
-22.970 -22.955 -22.954 -22.954 -22.950 -22.950 -10.340  -6.607
  6 A"   20 A'    7 A"   21 A'    8 A"   22 A'   23 A'   24 A'                 
 -6.381  -6.361  -4.795  -4.778  -4.778  -4.772  -4.770  -4.766
 25 A'   26 A'   27 A'   28 A'    9 A"   29 A'   30 A'   10 A"                 
 -4.765  -4.759  -4.758  -2.060  -2.055  -2.055  -2.040  -2.040
 31 A'   11 A"   32 A'   33 A'   34 A'   12 A"   35 A'   13 A"                 
 -2.038  -2.034  -2.033  -2.022  -2.022  -1.250  -0.788  -0.681
 36 A'   14 A"   37 A'   38 A'   15 A"   39 A'   40 A'   41 A'                 
 -0.653  -0.596  -0.500  -0.494  -0.461  -0.369  -0.338  -0.330
 42 A'   43 A'   44 A'   16 A"   45 A'   46 A'   17 A"   47 A'                 
 -0.300  -0.298  -0.281  -0.271
 18 A"   48 A'   49 A'   19 A"                                                 
 -- Virtual --                   
 -0.144  -0.093  -0.087  -0.008   0.025   0.037   0.043   0.049
 50 A'   20 A"   51 A'   52 A'   53 A'   54 A'   21 A"   55 A'                 
  0.072   0.088   0.099   0.111   0.151   0.168   0.177   0.193
 56 A'   22 A"   57 A'   58 A'   59 A'   60 A'   61 A'   23 A"                 
  0.202   0.214   0.240   0.249   0.260   0.266   0.268   0.282
 62 A'   24 A"   63 A'   64 A'   65 A'   66 A'   25 A"   26 A"                 
  0.323   0.337   0.376   0.381   0.392   0.392   0.395   0.399
 67 A'   68 A'   27 A"   28 A"   69 A'   29 A"   70 A'   30 A"                 
  0.405   0.429   0.448   0.463   0.526   0.546   0.569   0.585
 71 A'   72 A'   73 A'   74 A'   75 A'   31 A"   76 A'   77 A'                 
  0.620   0.670   0.688   0.692   0.821   0.850   0.949   1.018
 78 A'   32 A"   79 A'   33 A"   80 A'   81 A'   82 A'   83 A'                 
  1.185   1.254   1.280   1.297   1.308   1.311   1.343   1.358
 34 A"   84 A'   35 A"   85 A'   36 A"   86 A'   87 A'   88 A'                 
  1.398   1.425   1.481   1.547   1.583   1.624   1.697   1.745
 37 A"   89 A'   38 A"   39 A"   90 A'   91 A'   92 A'   93 A'                 
  1.877   1.942   2.624   2.743   3.061   3.743   3.746   3.892
 94 A'   95 A'   40 A"   96 A'   97 A'   41 A"   98 A'   42 A"                 
  3.906   3.936   3.945   3.952   3.961   3.964   3.968   4.005
 99 A'   43 A"  100 A'   44 A"   45 A"  101 A'   46 A"  102 A'                 
  4.037   4.103   4.152   4.258   4.328   4.602   5.959   5.980
103 A'  104 A'  105 A'  106 A'  107 A'  108 A'   47 A"   48 A"                 
  5.980   5.999   6.013   6.026   6.261   6.305   6.438   6.929
109 A'  110 A'  111 A'  112 A'   49 A"  113 A'  114 A'  115 A'                 
 13.774  13.900  14.012  23.368  27.724  27.772  28.305  28.320
 50 A"  116 A'  117 A'  118 A'  119 A'  120 A'   51 A"  121 A'                 
 28.325  28.336  28.342  28.360  28.507  28.512  28.517  28.527
 52 A"  122 A'  123 A'  124 A'   53 A"  125 A'   54 A"   55 A"                 
 28.532  28.532  28.547  28.551  28.610  28.623  66.709 127.850
126 A'   56 A"  127 A'  128 A'  129 A'  130 A'  131 A'   57 A"                 
127.862 127.871 127.883 127.888 127.904 151.541 151.581 163.049
132 A'   58 A"  133 A'  134 A'  135 A'  136 A'  137 A'  138 A'                 
*******1901.741
139 A'  140 A'                                                                 

 Beta MOs, Restricted
 -- Occupied --                  
*******-1165.88 -176.34 -176.32 -165.74 -165.74 -165.74 -165.72
  1 A'    2 A'    3 A'    4 A'    5 A'    6 A'    1 A"    7 A'                 
-165.72 -165.72  -77.11  -35.83  -35.81  -31.33  -31.32  -31.32
  2 A"    8 A'    9 A'   10 A'   11 A'   12 A'   13 A'    3 A"                 
-31.305 -31.299 -31.299 -24.735 -22.977 -22.976 -22.975 -22.970
 14 A'    4 A"   15 A'   16 A'   17 A'   18 A'    5 A"   19 A'                 
-22.970 -22.955 -22.954 -22.954 -22.950 -22.950 -10.340  -6.607
  6 A"   20 A'    7 A"   21 A'    8 A"   22 A'   23 A'   24 A'                 
 -6.381  -6.361  -4.795  -4.778  -4.778  -4.772  -4.770  -4.766
 25 A'   26 A'   27 A'   28 A'    9 A"   29 A'   30 A'   10 A"                 
 -4.765  -4.759  -4.758  -2.060  -2.055  -2.055  -2.040  -2.040
 31 A'   11 A"   32 A'   33 A'   34 A'   12 A"   35 A'   13 A"                 
 -2.038  -2.034  -2.033  -2.022  -2.022  -1.250  -0.788  -0.681
 36 A'   14 A"   37 A'   38 A'   15 A"   39 A'   40 A'   41 A'                 
 -0.653  -0.596  -0.500  -0.494  -0.461  -0.369  -0.338  -0.330
 42 A'   43 A'   44 A'   16 A"   45 A'   46 A'   17 A"   47 A'                 
 -0.300  -0.298  -0.281  -0.271
 18 A"   48 A'   49 A'   19 A"                                                 
 -- Virtual --                   
 -0.144  -0.093  -0.087  -0.008   0.025   0.037   0.043   0.049
 50 A'   20 A"   51 A'   52 A'   53 A'   54 A'   21 A"   55 A'                 
  0.072   0.088   0.099   0.111   0.151   0.168   0.177   0.193
 56 A'   22 A"   57 A'   58 A'   59 A'   60 A'   61 A'   23 A"                 
  0.202   0.214   0.240   0.249   0.260   0.266   0.268   0.282
 62 A'   24 A"   63 A'   64 A'   65 A'   66 A'   25 A"   26 A"                 
  0.323   0.337   0.376   0.381   0.392   0.392   0.395   0.399
 67 A'   68 A'   27 A"   28 A"   69 A'   29 A"   70 A'   30 A"                 
  0.405   0.429   0.448   0.463   0.526   0.546   0.569   0.585
 71 A'   72 A'   73 A'   74 A'   75 A'   31 A"   76 A'   77 A'                 
  0.620   0.670   0.688   0.692   0.821   0.850   0.949   1.018
 78 A'   32 A"   79 A'   33 A"   80 A'   81 A'   82 A'   83 A'                 
  1.185   1.254   1.280   1.297   1.308   1.311   1.343   1.358
 34 A"   84 A'   35 A"   85 A'   36 A"   86 A'   87 A'   88 A'                 
  1.398   1.425   1.481   1.547   1.583   1.624   1.697   1.745
 37 A"   89 A'   38 A"   39 A"   90 A'   91 A'   92 A'   93 A'                 
  1.877   1.942   2.624   2.743   3.061   3.743   3.746   3.892
 94 A'   95 A'   40 A"   96 A'   97 A'   41 A"   98 A'   42 A"                 
  3.906   3.936   3.945   3.952   3.961   3.964   3.968   4.005
 99 A'   43 A"  100 A'   44 A"   45 A"  101 A'   46 A"  102 A'                 
  4.037   4.103   4.152   4.258   4.328   4.602   5.959   5.980
103 A'  104 A'  105 A'  106 A'  107 A'  108 A'   47 A"   48 A"                 
  5.980   5.999   6.013   6.026   6.261   6.305   6.438   6.929
109 A'  110 A'  111 A'  112 A'   49 A"  113 A'  114 A'  115 A'                 
 13.774  13.900  14.012  23.368  27.724  27.772  28.305  28.320
 50 A"  116 A'  117 A'  118 A'  119 A'  120 A'   51 A"  121 A'                 
 28.325  28.336  28.342  28.360  28.507  28.512  28.517  28.527
 52 A"  122 A'  123 A'  124 A'   53 A"  125 A'   54 A"   55 A"                 
 28.532  28.532  28.547  28.551  28.610  28.623  66.709 127.850
126 A'   56 A"  127 A'  128 A'  129 A'  130 A'  131 A'   57 A"                 
127.862 127.871 127.883 127.888 127.904 151.541 151.581 163.049
132 A'   58 A"  133 A'  134 A'  135 A'  136 A'  137 A'  138 A'                 
*******1901.741
139 A'  140 A'                                                                 
 --------------------------------------------------------------

          Ground-State Mulliken Net Atomic Charges

     Atom                 Charge (a.u.)
  ----------------------------------------
      1 C                    -0.084855
      2 P                     0.136709
      3 I                    -0.117009
      4 I                     0.110809
      5 F                    -0.045654
  ----------------------------------------
  Sum of atomic charges =     0.000000

 -----------------------------------------------------------------
                    Cartesian Multipole Moments
 -----------------------------------------------------------------
    Charge (ESU x 10^10)
                 0.0000
    Dipole Moment (Debye)
         X       0.9963      Y       0.9316      Z      -0.0000
       Tot       1.3640
    Quadrupole Moments (Debye-Ang)
        XX     -74.3319     XY       0.8724     YY     -83.5177
        XZ      -0.0000     YZ       0.0000     ZZ     -81.5475
    Octopole Moments (Debye-Ang^2)
       XXX      29.0608    XXY       2.3667    XYY       3.1195
       YYY      12.0506    XXZ       0.0000    XYZ       0.0000
       YYZ      -0.0000    XZZ       2.9074    YZZ       2.9704
       ZZZ      -0.0000
    Hexadecapole Moments (Debye-Ang^3)
      XXXX   -2671.8954   XXXY      54.5183   XXYY    -539.8821
      XYYY      22.1229   YYYY    -273.9065   XXXZ      -0.0000
      XXYZ       0.0000   XYYZ      -0.0000   YYYZ       0.0000
      XXZZ    -519.8760   XYZZ       6.9842   YYZZ     -62.8339
      XZZZ      -0.0000   YZZZ       0.0000   ZZZZ    -113.1185
 -----------------------------------------------------------------
 Calculating analytic gradient of the SCF energy
 Gradient of SCF Energy
            1           2           3           4           5
    1  -0.0449257   0.0360411  -0.0110255   0.0433688  -0.0234587
    2   0.0899858  -0.0603772   0.0025491   0.0100199  -0.0421777
    3  -0.0000000  -0.0000000   0.0000000   0.0000000   0.0000000
 Max gradient component =       8.999E-02
 RMS gradient           =       3.605E-02
 Gradient time:  CPU 10.06 s  wall 2.62 s
 Geometry Optimization Parameters
   NAtoms,    NIC,     NZ,  NCons,   NDum,   NFix, NCnnct, MaxDiis
        5      20       5       0       0       0       0       0

 Cartesian Hessian Update
 Hessian Updated using BFGS Update


** GEOMETRY OPTIMIZATION IN DELOCALIZED INTERNAL COORDINATES **
   Searching for a Minimum

   Optimization Cycle:   3

                       Coordinates (Angstroms)
     ATOM                X               Y               Z
      1  C         0.5317308666   -0.4554264653    0.0000000000
      2  P        -0.4721379271    0.7876133691    0.0000000000
      3  I        -2.8808895523   -0.0314867986    0.0000000000
      4  I         2.8561981569   -0.0230174316    0.0000000000
      5  F         0.1682980562   -1.8125604613    0.0000000000
   Point Group: cs    Number of degrees of freedom:     7


   Energy is -14318.363462857

 Hessian Updated using BFGS Update

  7 Hessian modes will be used to form the next step
  Hessian Eigenvalues:
     0.038211    0.076259    0.187678    0.250027    0.251346    0.266797
     0.866989

 Minimum Search - Taking Simple RFO Step
 Searching for Lamda that Minimizes Along All modes
 Value Taken    Lamda =  -0.05174307
 Calculated Step too Large.  Step scaled by  0.455395
 Step Taken.  Stepsize is  0.300000

                             Maximum     Tolerance    Cnvgd?
         Gradient           0.069858      0.000300      NO
         Displacement       0.183080      0.001200      NO
         Energy change     -0.030390      0.000001      NO


 New Cartesian Coordinates Obtained by Inverse Iteration

 Displacement from previous Coordinates is:  0.350083
 ----------------------------------------------------------------
             Standard Nuclear Orientation (Angstroms)
    I     Atom           X                Y                Z
 ----------------------------------------------------------------
    1      C       0.5318518775    -0.4533610820     0.0000000000
    2      P      -0.4559741982     0.8389616247     0.0000000000
    3      I      -2.8071534352    -0.0790349979     0.0000000000
    4      I       2.7307766516    -0.0839107118     0.0000000000
    5      F       0.2036987046    -1.7575326206     0.0000000000
 ----------------------------------------------------------------
 Molecular Point Group                 Cs    NOp =  2
 Largest Abelian Subgroup              Cs    NOp =  2
 Nuclear Repulsion Energy =   921.1451463473 hartrees
 There are       68 alpha and       68 beta electrons
 Applying Cartesian multipole field
    Component          Value
    ---------          -----
     (2,0,0)        1.00000E-11
     (0,2,0)        2.00000E-11
     (0,0,2)       -3.00000E-11
 Nucleus-field energy     =     0.0000000321 hartrees
 Requested basis set is 6-311++G(d,p)
 There are 73 shells and 198 basis functions
 A cutoff of  1.0D-11 yielded   1883 shell pairs
 There are     14758 function pairs (     16662 Cartesian)
 Smallest overlap matrix eigenvalue = 9.41E-04
 Guess MOs from SCF MO coefficient file

 -----------------------------------------------------------------------
  General SCF calculation program by
  Eric Jon Sundstrom, Paul Horn, Yuezhi Mao, Dmitri Zuev, Alec White,
  David Stuck, Shaama M.S., Shane Yost, Joonho Lee, David Small,
  Daniel Levine, Susi Lehtola, Hugh Burton, Evgeny Epifanovsky
 -----------------------------------------------------------------------
 Exchange:     0.2000 Hartree-Fock + 0.0800 Slater + 0.7200 B88
 Correlation:  0.1900 VWN1RPA + 0.8100 LYP
 Using SG-1 standard quadrature grid
 using 4 threads for integral computing
 -------------------------------------------------------
 OpenMP Integral computing Module                
 Release: version 2.0, May 2017, Q-Chem Inc. Pleasanton 
 -------------------------------------------------------
 -------------------------------------------------------
 OpenMP BLAS3 based DFT computing Module                
 Release: version 1.0, May 2013, Q-Chem Inc. Pittsburgh 
 -------------------------------------------------------
 A restricted SCF calculation will be
 performed using DIIS
 SCF converges when DIIS error is below 1.0e-08
 ---------------------------------------
  Cycle       Energy         DIIS error
 ---------------------------------------
    1  -14318.3768921030      8.74e-04  
    2  -14318.3812311899      2.69e-04  
    3  -14318.3806964121      4.11e-04  
    4  -14318.3815587674      9.20e-05  
    5  -14318.3816038062      3.64e-05  
    6  -14318.3816102806      8.40e-06  
    7  -14318.3816105654      3.77e-06  
    8  -14318.3816106187      8.80e-07  
    9  -14318.3816106218      2.24e-07  
   10  -14318.3816106220      1.08e-07  
   11  -14318.3816106218      1.77e-08  
   12  -14318.3816106221      3.77e-09  Convergence criterion met
 ---------------------------------------
 SCF time:   CPU 33.04s  wall 9.00s 
 SCF   energy in the final basis set =   -14318.3816106221
 Total energy in the final basis set =   -14318.3816106221

 --------------------------------------------------------------
             Orbital Energies (a.u.) and Symmetries
 --------------------------------------------------------------

 Alpha MOs, Restricted
 -- Occupied --                  
*******-1165.88 -176.33 -176.31 -165.74 -165.74 -165.74 -165.72
  1 A'    2 A'    3 A'    4 A'    5 A'    6 A'    1 A"    7 A'                 
-165.71 -165.71  -77.11  -35.83  -35.81  -31.32  -31.32  -31.32
  2 A"    8 A'    9 A'   10 A'   11 A'   12 A'   13 A'    3 A"                 
-31.301 -31.296 -31.295 -24.746 -22.975 -22.973 -22.973 -22.968
 14 A'    4 A"   15 A'   16 A'   17 A'   18 A'    5 A"   19 A'                 
-22.968 -22.951 -22.950 -22.950 -22.946 -22.946 -10.339  -6.604
  6 A"   20 A'    7 A"   21 A'    8 A"   22 A'   23 A'   24 A'                 
 -6.380  -6.357  -4.793  -4.777  -4.776  -4.769  -4.766  -4.762
 25 A'   26 A'   27 A'   28 A'    9 A"   29 A'   30 A'   10 A"                 
 -4.761  -4.755  -4.755  -2.058  -2.053  -2.053  -2.039  -2.039
 31 A'   11 A"   32 A'   33 A'   34 A'   12 A"   35 A'   13 A"                 
 -2.035  -2.030  -2.030  -2.019  -2.019  -1.280  -0.788  -0.689
 36 A'   14 A"   37 A'   38 A'   15 A"   39 A'   40 A'   41 A'                 
 -0.651  -0.611  -0.516  -0.514  -0.463  -0.370  -0.337  -0.333
 42 A'   43 A'   44 A'   16 A"   45 A'   46 A'   17 A"   47 A'                 
 -0.299  -0.297  -0.279  -0.263
 18 A"   48 A'   49 A'   19 A"                                                 
 -- Virtual --                   
 -0.119  -0.093  -0.074  -0.007   0.026   0.038   0.043   0.052
 50 A'   20 A"   51 A'   52 A'   53 A'   54 A'   21 A"   55 A'                 
  0.074   0.085   0.099   0.110   0.157   0.171   0.182   0.194
 56 A'   22 A"   57 A'   58 A'   59 A'   60 A'   61 A'   23 A"                 
  0.207   0.214   0.240   0.249   0.264   0.271   0.273   0.285
 62 A'   24 A"   63 A'   64 A'   65 A'   25 A"   66 A'   26 A"                 
  0.315   0.335   0.373   0.380   0.392   0.396   0.399   0.403
 67 A'   68 A'   27 A"   28 A"   69 A'   29 A"   70 A'   30 A"                 
  0.417   0.430   0.458   0.469   0.536   0.536   0.592   0.610
 71 A'   72 A'   73 A'   74 A'   75 A'   31 A"   76 A'   77 A'                 
  0.616   0.677   0.710   0.714   0.817   0.863   0.957   0.990
 78 A'   32 A"   33 A"   79 A'   80 A'   81 A'   82 A'   83 A'                 
  1.193   1.279   1.283   1.302   1.313   1.319   1.346   1.365
 34 A"   84 A'   35 A"   85 A'   36 A"   86 A'   87 A'   88 A'                 
  1.389   1.416   1.469   1.546   1.596   1.643   1.696   1.777
 37 A"   89 A'   38 A"   39 A"   90 A'   91 A'   92 A'   93 A'                 
  1.874   1.916   2.616   2.754   3.089   3.730   3.734   3.925
 94 A'   95 A'   40 A"   96 A'   97 A'   41 A"   98 A'   42 A"                 
  3.941   3.945   3.950   3.956   3.968   3.969   3.978   4.016
 99 A'   43 A"  100 A'   44 A"   45 A"  101 A'   46 A"  102 A'                 
  4.060   4.113   4.191   4.273   4.345   4.638   5.963   5.984
103 A'  104 A'  105 A'  106 A'  107 A'  108 A'   47 A"   48 A"                 
  5.986   6.004   6.016   6.030   6.250   6.300   6.492   6.923
109 A'  110 A'  111 A'  112 A'   49 A"  113 A'  114 A'  115 A'                 
 13.778  13.907  14.001  23.396  27.731  27.792  28.309  28.325
 50 A"  116 A'  117 A'  118 A'  119 A'  120 A'   51 A"  121 A'                 
 28.329  28.342  28.347  28.364  28.510  28.516  28.525  28.531
 52 A"  122 A'  123 A'  124 A'   53 A"  125 A'   54 A"   55 A"                 
 28.536  28.536  28.553  28.563  28.615  28.647  66.701 127.855
 56 A"  126 A'  127 A'  128 A'  129 A'  130 A'  131 A'   57 A"                 
127.868 127.875 127.889 127.894 127.908 151.548 151.598 163.035
132 A'   58 A"  133 A'  134 A'  135 A'  136 A'  137 A'  138 A'                 
*******1901.758
139 A'  140 A'                                                                 

 Beta MOs, Restricted
 -- Occupied --                  
*******-1165.88 -176.33 -176.31 -165.74 -165.74 -165.74 -165.72
  1 A'    2 A'    3 A'    4 A'    5 A'    6 A'    1 A"    7 A'                 
-165.71 -165.71  -77.11  -35.83  -35.81  -31.32  -31.32  -31.32
  2 A"    8 A'    9 A'   10 A'   11 A'   12 A'   13 A'    3 A"                 
-31.301 -31.296 -31.295 -24.746 -22.975 -22.973 -22.973 -22.968
 14 A'    4 A"   15 A'   16 A'   17 A'   18 A'    5 A"   19 A'                 
-22.968 -22.951 -22.950 -22.950 -22.946 -22.946 -10.339  -6.604
  6 A"   20 A'    7 A"   21 A'    8 A"   22 A'   23 A'   24 A'                 
 -6.380  -6.357  -4.793  -4.777  -4.776  -4.769  -4.766  -4.762
 25 A'   26 A'   27 A'   28 A'    9 A"   29 A'   30 A'   10 A"                 
 -4.761  -4.755  -4.755  -2.058  -2.053  -2.053  -2.039  -2.039
 31 A'   11 A"   32 A'   33 A'   34 A'   12 A"   35 A'   13 A"                 
 -2.035  -2.030  -2.030  -2.019  -2.019  -1.280  -0.788  -0.689
 36 A'   14 A"   37 A'   38 A'   15 A"   39 A'   40 A'   41 A'                 
 -0.651  -0.611  -0.516  -0.514  -0.463  -0.370  -0.337  -0.333
 42 A'   43 A'   44 A'   16 A"   45 A'   46 A'   17 A"   47 A'                 
 -0.299  -0.297  -0.279  -0.263
 18 A"   48 A'   49 A'   19 A"                                                 
 -- Virtual --                   
 -0.119  -0.093  -0.074  -0.007   0.026   0.038   0.043   0.052
 50 A'   20 A"   51 A'   52 A'   53 A'   54 A'   21 A"   55 A'                 
  0.074   0.085   0.099   0.110   0.157   0.171   0.182   0.194
 56 A'   22 A"   57 A'   58 A'   59 A'   60 A'   61 A'   23 A"                 
  0.207   0.214   0.240   0.249   0.264   0.271   0.273   0.285
 62 A'   24 A"   63 A'   64 A'   65 A'   25 A"   66 A'   26 A"                 
  0.315   0.335   0.373   0.380   0.392   0.396   0.399   0.403
 67 A'   68 A'   27 A"   28 A"   69 A'   29 A"   70 A'   30 A"                 
  0.417   0.430   0.458   0.469   0.536   0.536   0.592   0.610
 71 A'   72 A'   73 A'   74 A'   75 A'   31 A"   76 A'   77 A'                 
  0.616   0.677   0.710   0.714   0.817   0.863   0.957   0.990
 78 A'   32 A"   33 A"   79 A'   80 A'   81 A'   82 A'   83 A'                 
  1.193   1.279   1.283   1.302   1.313   1.319   1.346   1.365
 34 A"   84 A'   35 A"   85 A'   36 A"   86 A'   87 A'   88 A'                 
  1.389   1.416   1.469   1.546   1.596   1.643   1.696   1.777
 37 A"   89 A'   38 A"   39 A"   90 A'   91 A'   92 A'   93 A'                 
  1.874   1.916   2.616   2.754   3.089   3.730   3.734   3.925
 94 A'   95 A'   40 A"   96 A'   97 A'   41 A"   98 A'   42 A"                 
  3.941   3.945   3.950   3.956   3.968   3.969   3.978   4.016
 99 A'   43 A"  100 A'   44 A"   45 A"  101 A'   46 A"  102 A'                 
  4.060   4.113   4.191   4.273   4.345   4.638   5.963   5.984
103 A'  104 A'  105 A'  106 A'  107 A'  108 A'   47 A"   48 A"                 
  5.986   6.004   6.016   6.030   6.250   6.300   6.492   6.923
109 A'  110 A'  111 A'  112 A'   49 A"  113 A'  114 A'  115 A'                 
 13.778  13.907  14.001  23.396  27.731  27.792  28.309  28.325
 50 A"  116 A'  117 A'  118 A'  119 A'  120 A'   51 A"  121 A'                 
 28.329  28.342  28.347  28.364  28.510  28.516  28.525  28.531
 52 A"  122 A'  123 A'  124 A'   53 A"  125 A'   54 A"   55 A"                 
 28.536  28.536  28.553  28.563  28.615  28.647  66.701 127.855
 56 A"  126 A'  127 A'  128 A'  129 A'  130 A'  131 A'   57 A"                 
127.868 127.875 127.889 127.894 127.908 151.548 151.598 163.035
132 A'   58 A"  133 A'  134 A'  135 A'  136 A'  137 A'  138 A'                 
*******1901.758
139 A'  140 A'                                                                 
 --------------------------------------------------------------

          Ground-State Mulliken Net Atomic Charges

     Atom                 Charge (a.u.)
  ----------------------------------------
      1 C                    -0.130210
      2 P                     0.128872
      3 I                    -0.129363
      4 I                     0.118641
      5 F                     0.012061
  ----------------------------------------
  Sum of atomic charges =     0.000000

 -----------------------------------------------------------------
                    Cartesian Multipole Moments
 -----------------------------------------------------------------
    Charge (ESU x 10^10)
                 0.0000
    Dipole Moment (Debye)
         X       1.1574      Y       0.6586      Z       0.0000
       Tot       1.3317
    Quadrupole Moments (Debye-Ang)
        XX     -75.6494     XY       0.7357     YY     -82.6959
        XZ      -0.0000     YZ       0.0000     ZZ     -81.5050
    Octopole Moments (Debye-Ang^2)
       XXX      32.0277    XXY       2.6892    XYY       4.1036
       YYY      17.2165    XXZ      -0.0000    XYZ       0.0000
       YYZ      -0.0000    XZZ       4.5896    YZZ       4.8626
       ZZZ       0.0000
    Hexadecapole Moments (Debye-Ang^3)
      XXXX   -2523.9288   XXXY      56.4214   XXYY    -506.5873
      XYYY      25.2540   YYYY    -272.5959   XXXZ      -0.0000
      XXYZ       0.0000   XYYZ       0.0000   YYYZ       0.0000
      XXZZ    -487.5654   XYZZ       8.2087   YYZZ     -62.9265
      XZZZ       0.0000   YZZZ       0.0000   ZZZZ    -113.2437
 -----------------------------------------------------------------
 Calculating analytic gradient of the SCF energy
 Gradient of SCF Energy
            1           2           3           4           5
    1  -0.0298776   0.0233517  -0.0060480   0.0215675  -0.0089936
    2   0.0448011  -0.0373635   0.0012283   0.0043242  -0.0129901
    3   0.0000000   0.0000000   0.0000000  -0.0000000  -0.0000000
 Max gradient component =       4.480E-02
 RMS gradient           =       1.934E-02
 Gradient time:  CPU 10.47 s  wall 2.72 s
 Geometry Optimization Parameters
   NAtoms,    NIC,     NZ,  NCons,   NDum,   NFix, NCnnct, MaxDiis
        5      20       5       0       0       0       0       0

 Cartesian Hessian Update
 Hessian Updated using BFGS Update


** GEOMETRY OPTIMIZATION IN DELOCALIZED INTERNAL COORDINATES **
   Searching for a Minimum

   Optimization Cycle:   4

                       Coordinates (Angstroms)
     ATOM                X               Y               Z
      1  C         0.5318518775   -0.4533610820    0.0000000000
      2  P        -0.4559741982    0.8389616247    0.0000000000
      3  I        -2.8071534352   -0.0790349979    0.0000000000
      4  I         2.7307766516   -0.0839107118    0.0000000000
      5  F         0.2036987046   -1.7575326206    0.0000000000
   Point Group: cs    Number of degrees of freedom:     7


   Energy is -14318.381610622

 Hessian Updated using BFGS Update

  7 Hessian modes will be used to form the next step
  Hessian Eigenvalues:
     0.067605    0.078134    0.211544    0.250103    0.252400    0.280859
     0.813159

 Minimum Search - Taking Simple RFO Step
 Searching for Lamda that Minimizes Along All modes
 Value Taken    Lamda =  -0.01060501
 Step Taken.  Stepsize is  0.271705

                             Maximum     Tolerance    Cnvgd?
         Gradient           0.035126      0.000300      NO
         Displacement       0.173933      0.001200      NO
         Energy change     -0.018148      0.000001      NO


 New Cartesian Coordinates Obtained by Inverse Iteration

 Displacement from previous Coordinates is:  0.334330
 ----------------------------------------------------------------
             Standard Nuclear Orientation (Angstroms)
    I     Atom           X                Y                Z
 ----------------------------------------------------------------
    1      C       0.5321506969    -0.4473786774     0.0000000000
    2      P      -0.4439121514     0.8987414962     0.0000000000
    3      I      -2.7206877222    -0.1277499080     0.0000000000
    4      I       2.6138452937    -0.1345663063     0.0000000000
    5      F       0.2218034833    -1.7239243922     0.0000000000
 ----------------------------------------------------------------
 Molecular Point Group                 Cs    NOp =  2
 Largest Abelian Subgroup              Cs    NOp =  2
 Nuclear Repulsion Energy =   948.9545501949 hartrees
 There are       68 alpha and       68 beta electrons
 Applying Cartesian multipole field
    Component          Value
    ---------          -----
     (2,0,0)        1.00000E-11
     (0,2,0)        2.00000E-11
     (0,0,2)       -3.00000E-11
 Nucleus-field energy     =     0.0000000301 hartrees
 Requested basis set is 6-311++G(d,p)
 There are 73 shells and 198 basis functions
 A cutoff of  1.0D-11 yielded   1921 shell pairs
 There are     15006 function pairs (     16967 Cartesian)
 Smallest overlap matrix eigenvalue = 9.38E-04
 Guess MOs from SCF MO coefficient file

 -----------------------------------------------------------------------
  General SCF calculation program by
  Eric Jon Sundstrom, Paul Horn, Yuezhi Mao, Dmitri Zuev, Alec White,
  David Stuck, Shaama M.S., Shane Yost, Joonho Lee, David Small,
  Daniel Levine, Susi Lehtola, Hugh Burton, Evgeny Epifanovsky
 -----------------------------------------------------------------------
 Exchange:     0.2000 Hartree-Fock + 0.0800 Slater + 0.7200 B88
 Correlation:  0.1900 VWN1RPA + 0.8100 LYP
 Using SG-1 standard quadrature grid
 using 4 threads for integral computing
 -------------------------------------------------------
 OpenMP Integral computing Module                
 Release: version 2.0, May 2017, Q-Chem Inc. Pleasanton 
 -------------------------------------------------------
 -------------------------------------------------------
 OpenMP BLAS3 based DFT computing Module                
 Release: version 1.0, May 2013, Q-Chem Inc. Pittsburgh 
 -------------------------------------------------------
 A restricted SCF calculation will be
 performed using DIIS
 SCF converges when DIIS error is below 1.0e-08
 ---------------------------------------
  Cycle       Energy         DIIS error
 ---------------------------------------
    1  -14318.3819538384      7.71e-04  
    2  -14318.3855086251      2.70e-04  
    3  -14318.3852048213      3.63e-04  
    4  -14318.3858471244      9.10e-05  
    5  -14318.3858890255      4.03e-05  
    6  -14318.3858973146      8.87e-06  
    7  -14318.3858976600      3.57e-06  
    8  -14318.3858977042      7.90e-07  
    9  -14318.3858977072      2.56e-07  
   10  -14318.3858977074      9.47e-08  
   11  -14318.3858977073      1.26e-08  
   12  -14318.3858977073      3.10e-09  Convergence criterion met
 ---------------------------------------
 SCF time:   CPU 33.92s  wall 9.00s 
 SCF   energy in the final basis set =   -14318.3858977073
 Total energy in the final basis set =   -14318.3858977073

 --------------------------------------------------------------
             Orbital Energies (a.u.) and Symmetries
 --------------------------------------------------------------

 Alpha MOs, Restricted
 -- Occupied --                  
*******-1165.88 -176.33 -176.31 -165.74 -165.74 -165.74 -165.71
  1 A'    2 A'    3 A'    4 A'    5 A'    6 A'    1 A"    7 A'                 
-165.71 -165.71  -77.11  -35.83  -35.80  -31.32  -31.32  -31.32
  2 A"    8 A'    9 A'   10 A'   11 A'   12 A'   13 A'    3 A"                 
-31.297 -31.292 -31.292 -24.750 -22.974 -22.972 -22.972 -22.968
 14 A'    4 A"   15 A'   16 A'   17 A'   18 A'    5 A"   19 A'                 
-22.968 -22.948 -22.947 -22.946 -22.943 -22.943 -10.337  -6.601
  6 A"   20 A'    7 A"   21 A'   22 A'    8 A"   23 A'   24 A'                 
 -6.380  -6.354  -4.792  -4.777  -4.777  -4.765  -4.763  -4.759
 25 A'   26 A'   27 A'   28 A'    9 A"   29 A'   30 A'   10 A"                 
 -4.758  -4.752  -4.752  -2.058  -2.053  -2.053  -2.040  -2.040
 31 A'   11 A"   32 A'   33 A'   34 A'   12 A"   35 A'   13 A"                 
 -2.031  -2.027  -2.027  -2.015  -2.015  -1.297  -0.791  -0.698
 36 A'   14 A"   37 A'   38 A'   15 A"   39 A'   40 A'   41 A'                 
 -0.649  -0.616  -0.526  -0.524  -0.466  -0.370  -0.339  -0.336
 42 A'   43 A'   16 A"   44 A'   45 A'   46 A'   17 A"   47 A'                 
 -0.300  -0.297  -0.277  -0.255
 18 A"   48 A'   49 A'   19 A"                                                 
 -- Virtual --                   
 -0.097  -0.093  -0.062  -0.006   0.026   0.038   0.044   0.053
 50 A'   20 A"   51 A'   52 A'   53 A'   54 A'   21 A"   55 A'                 
  0.075   0.083   0.097   0.110   0.156   0.172   0.190   0.194
 56 A'   22 A"   57 A'   58 A'   59 A'   60 A'   61 A'   23 A"                 
  0.213   0.215   0.237   0.251   0.263   0.273   0.285   0.286
 62 A'   24 A"   63 A'   64 A'   65 A'   25 A"   66 A'   26 A"                 
  0.310   0.331   0.371   0.380   0.391   0.400   0.401   0.409
 67 A'   68 A'   27 A"   28 A"   69 A'   29 A"   70 A'   30 A"                 
  0.426   0.436   0.463   0.478   0.524   0.543   0.599   0.617
 71 A'   72 A'   73 A'   74 A'   31 A"   75 A'   76 A'   77 A'                 
  0.650   0.685   0.725   0.741   0.808   0.878   0.958   0.960
 78 A'   32 A"   33 A"   79 A'   80 A'   81 A'   82 A'   83 A'                 
  1.204   1.275   1.287   1.313   1.314   1.329   1.349   1.385
 34 A"   84 A'   35 A"   36 A"   85 A'   86 A'   87 A'   37 A"                 
  1.389   1.407   1.456   1.547   1.609   1.661   1.687   1.770
 88 A'   89 A'   38 A"   39 A"   90 A'   91 A'   92 A'   93 A'                 
  1.888   1.902   2.610   2.765   3.093   3.724   3.727   3.931
 94 A'   95 A'   40 A"   96 A'   97 A'   41 A"   98 A'   42 A"                 
  3.954   3.959   3.962   3.964   3.973   3.974   3.990   4.028
 99 A'   43 A"  100 A'   44 A"   45 A"  101 A'   46 A"  102 A'                 
  4.073   4.125   4.198   4.296   4.374   4.643   5.965   5.988
103 A'  104 A'  105 A'  106 A'  107 A'  108 A'   47 A"  109 A'                 
  5.988   6.009   6.019   6.039   6.245   6.298   6.529   6.909
 48 A"  110 A'  111 A'  112 A'   49 A"  113 A'  114 A'  115 A'                 
 13.782  13.909  13.984  23.417  27.740  27.817  28.311  28.329
 50 A"  116 A'  117 A'  118 A'  119 A'  120 A'   51 A"  121 A'                 
 28.332  28.351  28.353  28.369  28.510  28.518  28.531  28.536
 52 A"  122 A'  123 A'  124 A'   53 A"  125 A'   54 A"   55 A"                 
 28.540  28.540  28.560  28.572  28.621  28.662  66.699 127.857
 56 A"  126 A'  127 A'  128 A'  129 A'  130 A'  131 A'   57 A"                 
127.871 127.878 127.893 127.902 127.914 151.557 151.618 163.015
132 A'   58 A"  133 A'  134 A'  135 A'  136 A'  137 A'  138 A'                 
*******1901.780
139 A'  140 A'                                                                 

 Beta MOs, Restricted
 -- Occupied --                  
*******-1165.88 -176.33 -176.31 -165.74 -165.74 -165.74 -165.71
  1 A'    2 A'    3 A'    4 A'    5 A'    6 A'    1 A"    7 A'                 
-165.71 -165.71  -77.11  -35.83  -35.80  -31.32  -31.32  -31.32
  2 A"    8 A'    9 A'   10 A'   11 A'   12 A'   13 A'    3 A"                 
-31.297 -31.292 -31.292 -24.750 -22.974 -22.972 -22.972 -22.968
 14 A'    4 A"   15 A'   16 A'   17 A'   18 A'    5 A"   19 A'                 
-22.968 -22.948 -22.947 -22.946 -22.943 -22.943 -10.337  -6.601
  6 A"   20 A'    7 A"   21 A'   22 A'    8 A"   23 A'   24 A'                 
 -6.380  -6.354  -4.792  -4.777  -4.777  -4.765  -4.763  -4.759
 25 A'   26 A'   27 A'   28 A'    9 A"   29 A'   30 A'   10 A"                 
 -4.758  -4.752  -4.752  -2.058  -2.053  -2.053  -2.040  -2.040
 31 A'   11 A"   32 A'   33 A'   34 A'   12 A"   35 A'   13 A"                 
 -2.031  -2.027  -2.027  -2.015  -2.015  -1.297  -0.791  -0.698
 36 A'   14 A"   37 A'   38 A'   15 A"   39 A'   40 A'   41 A'                 
 -0.649  -0.616  -0.526  -0.524  -0.466  -0.370  -0.339  -0.336
 42 A'   43 A'   16 A"   44 A'   45 A'   46 A'   17 A"   47 A'                 
 -0.300  -0.297  -0.277  -0.255
 18 A"   48 A'   49 A'   19 A"                                                 
 -- Virtual --                   
 -0.097  -0.093  -0.062  -0.006   0.026   0.038   0.044   0.053
 50 A'   20 A"   51 A'   52 A'   53 A'   54 A'   21 A"   55 A'                 
  0.075   0.083   0.097   0.110   0.156   0.172   0.190   0.194
 56 A'   22 A"   57 A'   58 A'   59 A'   60 A'   61 A'   23 A"                 
  0.213   0.215   0.237   0.251   0.263   0.273   0.285   0.286
 62 A'   24 A"   63 A'   64 A'   65 A'   25 A"   66 A'   26 A"                 
  0.310   0.331   0.371   0.380   0.391   0.400   0.401   0.409
 67 A'   68 A'   27 A"   28 A"   69 A'   29 A"   70 A'   30 A"                 
  0.426   0.436   0.463   0.478   0.524   0.543   0.599   0.617
 71 A'   72 A'   73 A'   74 A'   31 A"   75 A'   76 A'   77 A'                 
  0.650   0.685   0.725   0.741   0.808   0.878   0.958   0.960
 78 A'   32 A"   33 A"   79 A'   80 A'   81 A'   82 A'   83 A'                 
  1.204   1.275   1.287   1.313   1.314   1.329   1.349   1.385
 34 A"   84 A'   35 A"   36 A"   85 A'   86 A'   87 A'   37 A"                 
  1.389   1.407   1.456   1.547   1.609   1.661   1.687   1.770
 88 A'   89 A'   38 A"   39 A"   90 A'   91 A'   92 A'   93 A'                 
  1.888   1.902   2.610   2.765   3.093   3.724   3.727   3.931
 94 A'   95 A'   40 A"   96 A'   97 A'   41 A"   98 A'   42 A"                 
  3.954   3.959   3.962   3.964   3.973   3.974   3.990   4.028
 99 A'   43 A"  100 A'   44 A"   45 A"  101 A'   46 A"  102 A'                 
  4.073   4.125   4.198   4.296   4.374   4.643   5.965   5.988
103 A'  104 A'  105 A'  106 A'  107 A'  108 A'   47 A"  109 A'                 
  5.988   6.009   6.019   6.039   6.245   6.298   6.529   6.909
 48 A"  110 A'  111 A'  112 A'   49 A"  113 A'  114 A'  115 A'                 
 13.782  13.909  13.984  23.417  27.740  27.817  28.311  28.329
 50 A"  116 A'  117 A'  118 A'  119 A'  120 A'   51 A"  121 A'                 
 28.332  28.351  28.353  28.369  28.510  28.518  28.531  28.536
 52 A"  122 A'  123 A'  124 A'   53 A"  125 A'   54 A"   55 A"                 
 28.540  28.540  28.560  28.572  28.621  28.662  66.699 127.857
 56 A"  126 A'  127 A'  128 A'  129 A'  130 A'  131 A'   57 A"                 
127.871 127.878 127.893 127.902 127.914 151.557 151.618 163.015
132 A'   58 A"  133 A'  134 A'  135 A'  136 A'  137 A'  138 A'                 
*******1901.780
139 A'  140 A'                                                                 
 --------------------------------------------------------------

          Ground-State Mulliken Net Atomic Charges

     Atom                 Charge (a.u.)
  ----------------------------------------
      1 C                    -0.171314
      2 P                     0.120763
      3 I                    -0.136217
      4 I                     0.137888
      5 F                     0.048880
  ----------------------------------------
  Sum of atomic charges =     0.000000

 -----------------------------------------------------------------
                    Cartesian Multipole Moments
 -----------------------------------------------------------------
    Charge (ESU x 10^10)
                 0.0000
    Dipole Moment (Debye)
         X       1.3642      Y       0.5332      Z       0.0000
       Tot       1.4647
    Quadrupole Moments (Debye-Ang)
        XX     -76.5136     XY       0.6514     YY     -82.0526
        XZ      -0.0000     YZ      -0.0000     ZZ     -81.4265
    Octopole Moments (Debye-Ang^2)
       XXX      34.5685    XXY       3.1249    XYY       4.4803
       YYY      22.2497    XXZ       0.0000    XYZ       0.0000
       YYZ       0.0000    XZZ       5.8742    YZZ       6.5293
       ZZZ       0.0000
    Hexadecapole Moments (Debye-Ang^3)
      XXXX   -2372.1161   XXXY      56.1840   XXYY    -473.7946
      XYYY      25.3863   YYYY    -277.9000   XXXZ      -0.0000
      XXYZ      -0.0000   XYYZ      -0.0000   YYYZ      -0.0000
      XXZZ    -455.2416   XYZZ       8.3339   YYZZ     -64.0521
      XZZZ      -0.0000   YZZZ      -0.0000   ZZZZ    -113.1610
 -----------------------------------------------------------------
 Calculating analytic gradient of the SCF energy
 Gradient of SCF Energy
            1           2           3           4           5
    1  -0.0086274   0.0113132   0.0007584  -0.0088268   0.0053827
    2   0.0034557  -0.0111532  -0.0000094  -0.0016748   0.0093817
    3  -0.0000000  -0.0000000  -0.0000000   0.0000000   0.0000000
 Max gradient component =       1.131E-02
 RMS gradient           =       5.984E-03
 Gradient time:  CPU 10.72 s  wall 2.79 s
 Geometry Optimization Parameters
   NAtoms,    NIC,     NZ,  NCons,   NDum,   NFix, NCnnct, MaxDiis
        5      20       5       0       0       0       0       0

 Cartesian Hessian Update
 Hessian Updated using BFGS Update


** GEOMETRY OPTIMIZATION IN DELOCALIZED INTERNAL COORDINATES **
   Searching for a Minimum

   Optimization Cycle:   5

                       Coordinates (Angstroms)
     ATOM                X               Y               Z
      1  C         0.5321506969   -0.4473786774    0.0000000000
      2  P        -0.4439121514    0.8987414962    0.0000000000
      3  I        -2.7206877222   -0.1277499080    0.0000000000
      4  I         2.6138452937   -0.1345663063    0.0000000000
      5  F         0.2218034833   -1.7239243922    0.0000000000
   Point Group: cs    Number of degrees of freedom:     7


   Energy is -14318.385897707

 Hessian Updated using BFGS Update

  7 Hessian modes will be used to form the next step
  Hessian Eigenvalues:
     0.073778    0.089470    0.222480    0.250103    0.259519    0.298136
     0.731862

 Minimum Search - Taking Simple RFO Step
 Searching for Lamda that Minimizes Along All modes
 Value Taken    Lamda =  -0.00110730
 Step Taken.  Stepsize is  0.071964

                             Maximum     Tolerance    Cnvgd?
         Gradient           0.018062      0.000300      NO
         Displacement       0.043287      0.001200      NO
         Energy change     -0.004287      0.000001      NO


 New Cartesian Coordinates Obtained by Inverse Iteration

 Displacement from previous Coordinates is:  0.074857
 ----------------------------------------------------------------
             Standard Nuclear Orientation (Angstroms)
    I     Atom           X                Y                Z
 ----------------------------------------------------------------
    1      C       0.5296225681    -0.4460137072     0.0000000000
    2      P      -0.4567560769     0.9051006038     0.0000000000
    3      I      -2.7242239703    -0.1327660837     0.0000000000
    4      I       2.6471014705    -0.1348376984     0.0000000000
    5      F       0.2074556090    -1.7263609022     0.0000000000
 ----------------------------------------------------------------
 Molecular Point Group                 Cs    NOp =  2
 Largest Abelian Subgroup              Cs    NOp =  2
 Nuclear Repulsion Energy =   942.8044726769 hartrees
 There are       68 alpha and       68 beta electrons
 Applying Cartesian multipole field
    Component          Value
    ---------          -----
     (2,0,0)        1.00000E-11
     (0,2,0)        2.00000E-11
     (0,0,2)       -3.00000E-11
 Nucleus-field energy     =     0.0000000305 hartrees
 Requested basis set is 6-311++G(d,p)
 There are 73 shells and 198 basis functions
 A cutoff of  1.0D-11 yielded   1908 shell pairs
 There are     14892 function pairs (     16816 Cartesian)
 Smallest overlap matrix eigenvalue = 9.58E-04
 Guess MOs from SCF MO coefficient file

 -----------------------------------------------------------------------
  General SCF calculation program by
  Eric Jon Sundstrom, Paul Horn, Yuezhi Mao, Dmitri Zuev, Alec White,
  David Stuck, Shaama M.S., Shane Yost, Joonho Lee, David Small,
  Daniel Levine, Susi Lehtola, Hugh Burton, Evgeny Epifanovsky
 -----------------------------------------------------------------------
 Exchange:     0.2000 Hartree-Fock + 0.0800 Slater + 0.7200 B88
 Correlation:  0.1900 VWN1RPA + 0.8100 LYP
 Using SG-1 standard quadrature grid
 using 4 threads for integral computing
 -------------------------------------------------------
 OpenMP Integral computing Module                
 Release: version 2.0, May 2017, Q-Chem Inc. Pleasanton 
 -------------------------------------------------------
 -------------------------------------------------------
 OpenMP BLAS3 based DFT computing Module                
 Release: version 1.0, May 2013, Q-Chem Inc. Pittsburgh 
 -------------------------------------------------------
 A restricted SCF calculation will be
 performed using DIIS
 SCF converges when DIIS error is below 1.0e-08
 ---------------------------------------
  Cycle       Energy         DIIS error
 ---------------------------------------
    1  -14318.3862551633      2.30e-04  
    2  -14318.3862495120      2.39e-04  
    3  -14318.3863958066      1.65e-04  
    4  -14318.3865420583      3.67e-05  
    5  -14318.3865486679      6.48e-06  
    6  -14318.3865488308      2.42e-06  
    7  -14318.3865488546      6.88e-07  
    8  -14318.3865488560      1.45e-07  
    9  -14318.3865488562      4.62e-08  
   10  -14318.3865488563      1.57e-08  
   11  -14318.3865488562      4.48e-09  Convergence criterion met
 ---------------------------------------
 SCF time:   CPU 30.81s  wall 9.00s 
 SCF   energy in the final basis set =   -14318.3865488562
 Total energy in the final basis set =   -14318.3865488562

 --------------------------------------------------------------
             Orbital Energies (a.u.) and Symmetries
 --------------------------------------------------------------

 Alpha MOs, Restricted
 -- Occupied --                  
*******-1165.88 -176.33 -176.31 -165.74 -165.73 -165.73 -165.71
  1 A'    2 A'    3 A'    4 A'    5 A'    6 A'    1 A"    7 A'                 
-165.71 -165.71  -77.11  -35.83  -35.81  -31.32  -31.32  -31.32
  2 A"    8 A'    9 A'   10 A'   11 A'   12 A'   13 A'    3 A"                 
-31.298 -31.293 -31.293 -24.750 -22.973 -22.972 -22.972 -22.968
 14 A'    4 A"   15 A'   16 A'   17 A'   18 A'    5 A"   19 A'                 
-22.968 -22.949 -22.948 -22.948 -22.944 -22.944 -10.339  -6.602
  6 A"   20 A'    7 A"   21 A'   22 A'    8 A"   23 A'   24 A'                 
 -6.379  -6.355  -4.792  -4.777  -4.776  -4.766  -4.765  -4.761
 25 A'   26 A'   27 A'   28 A'    9 A"   29 A'   30 A'   10 A"                 
 -4.760  -4.753  -4.753  -2.057  -2.053  -2.052  -2.039  -2.039
 31 A'   11 A"   32 A'   33 A'   34 A'   12 A"   35 A'   13 A"                 
 -2.032  -2.028  -2.028  -2.016  -2.016  -1.294  -0.786  -0.696
 36 A'   14 A"   37 A'   38 A'   15 A"   39 A'   40 A'   41 A'                 
 -0.649  -0.615  -0.523  -0.523  -0.466  -0.369  -0.337  -0.336
 42 A'   43 A'   16 A"   44 A'   45 A'   46 A'   17 A"   47 A'                 
 -0.300  -0.297  -0.278  -0.256
 18 A"   48 A'   49 A'   19 A"                                                 
 -- Virtual --                   
 -0.100  -0.095  -0.066  -0.006   0.025   0.038   0.044   0.052
 50 A'   20 A"   51 A'   52 A'   53 A'   54 A'   21 A"   55 A'                 
  0.075   0.083   0.096   0.110   0.156   0.170   0.189   0.194
 56 A'   22 A"   57 A'   58 A'   59 A'   60 A'   61 A'   23 A"                 
  0.211   0.215   0.236   0.249   0.262   0.272   0.284   0.286
 62 A'   24 A"   63 A'   64 A'   65 A'   25 A"   66 A'   26 A"                 
  0.310   0.328   0.372   0.379   0.390   0.398   0.399   0.408
 67 A'   68 A'   27 A"   28 A"   69 A'   29 A"   70 A'   30 A"                 
  0.425   0.435   0.462   0.479   0.525   0.541   0.597   0.614
 71 A'   72 A'   73 A'   74 A'   31 A"   75 A'   76 A'   77 A'                 
  0.640   0.686   0.723   0.737   0.812   0.877   0.951   0.956
 78 A'   32 A"   33 A"   79 A'   80 A'   81 A'   82 A'   83 A'                 
  1.200   1.277   1.286   1.311   1.312   1.328   1.351   1.383
 34 A"   84 A'   35 A"   36 A"   85 A'   86 A'   87 A'   88 A'                 
  1.384   1.406   1.453   1.547   1.605   1.659   1.686   1.771
 37 A"   89 A'   38 A"   39 A"   90 A'   91 A'   92 A'   93 A'                 
  1.876   1.901   2.610   2.760   3.077   3.725   3.728   3.931
 94 A'   95 A'   40 A"   96 A'   97 A'   41 A"   98 A'   42 A"                 
  3.953   3.956   3.957   3.960   3.972   3.973   3.987   4.028
 99 A'  100 A'   43 A"   44 A"   45 A"  101 A'   46 A"  102 A'                 
  4.070   4.124   4.199   4.291   4.365   4.639   5.965   5.987
103 A'  104 A'  105 A'  106 A'  107 A'  108 A'   47 A"   48 A"                 
  5.987   6.008   6.017   6.037   6.245   6.298   6.516   6.901
109 A'  110 A'  111 A'  112 A'   49 A"  113 A'  114 A'  115 A'                 
 13.780  13.908  13.974  23.406  27.738  27.811  28.311  28.328
 50 A"  116 A'  117 A'  118 A'  119 A'  120 A'   51 A"  121 A'                 
 28.331  28.349  28.350  28.368  28.511  28.518  28.530  28.535
 52 A"  122 A'  123 A'  124 A'   53 A"  125 A'   54 A"   55 A"                 
 28.539  28.539  28.559  28.570  28.621  28.659  66.698 127.857
 56 A"  126 A'  127 A'  128 A'  129 A'  130 A'  131 A'   57 A"                 
127.871 127.877 127.892 127.900 127.912 151.555 151.613 163.004
132 A'   58 A"  133 A'  134 A'  135 A'  136 A'  137 A'  138 A'                 
*******1901.775
139 A'  140 A'                                                                 

 Beta MOs, Restricted
 -- Occupied --                  
*******-1165.88 -176.33 -176.31 -165.74 -165.73 -165.73 -165.71
  1 A'    2 A'    3 A'    4 A'    5 A'    6 A'    1 A"    7 A'                 
-165.71 -165.71  -77.11  -35.83  -35.81  -31.32  -31.32  -31.32
  2 A"    8 A'    9 A'   10 A'   11 A'   12 A'   13 A'    3 A"                 
-31.298 -31.293 -31.293 -24.750 -22.973 -22.972 -22.972 -22.968
 14 A'    4 A"   15 A'   16 A'   17 A'   18 A'    5 A"   19 A'                 
-22.968 -22.949 -22.948 -22.948 -22.944 -22.944 -10.339  -6.602
  6 A"   20 A'    7 A"   21 A'   22 A'    8 A"   23 A'   24 A'                 
 -6.379  -6.355  -4.792  -4.777  -4.776  -4.766  -4.765  -4.761
 25 A'   26 A'   27 A'   28 A'    9 A"   29 A'   30 A'   10 A"                 
 -4.760  -4.753  -4.753  -2.057  -2.053  -2.052  -2.039  -2.039
 31 A'   11 A"   32 A'   33 A'   34 A'   12 A"   35 A'   13 A"                 
 -2.032  -2.028  -2.028  -2.016  -2.016  -1.294  -0.786  -0.696
 36 A'   14 A"   37 A'   38 A'   15 A"   39 A'   40 A'   41 A'                 
 -0.649  -0.615  -0.523  -0.523  -0.466  -0.369  -0.337  -0.336
 42 A'   43 A'   16 A"   44 A'   45 A'   46 A'   17 A"   47 A'                 
 -0.300  -0.297  -0.278  -0.256
 18 A"   48 A'   49 A'   19 A"                                                 
 -- Virtual --                   
 -0.100  -0.095  -0.066  -0.006   0.025   0.038   0.044   0.052
 50 A'   20 A"   51 A'   52 A'   53 A'   54 A'   21 A"   55 A'                 
  0.075   0.083   0.096   0.110   0.156   0.170   0.189   0.194
 56 A'   22 A"   57 A'   58 A'   59 A'   60 A'   61 A'   23 A"                 
  0.211   0.215   0.236   0.249   0.262   0.272   0.284   0.286
 62 A'   24 A"   63 A'   64 A'   65 A'   25 A"   66 A'   26 A"                 
  0.310   0.328   0.372   0.379   0.390   0.398   0.399   0.408
 67 A'   68 A'   27 A"   28 A"   69 A'   29 A"   70 A'   30 A"                 
  0.425   0.435   0.462   0.479   0.525   0.541   0.597   0.614
 71 A'   72 A'   73 A'   74 A'   31 A"   75 A'   76 A'   77 A'                 
  0.640   0.686   0.723   0.737   0.812   0.877   0.951   0.956
 78 A'   32 A"   33 A"   79 A'   80 A'   81 A'   82 A'   83 A'                 
  1.200   1.277   1.286   1.311   1.312   1.328   1.351   1.383
 34 A"   84 A'   35 A"   36 A"   85 A'   86 A'   87 A'   88 A'                 
  1.384   1.406   1.453   1.547   1.605   1.659   1.686   1.771
 37 A"   89 A'   38 A"   39 A"   90 A'   91 A'   92 A'   93 A'                 
  1.876   1.901   2.610   2.760   3.077   3.725   3.728   3.931
 94 A'   95 A'   40 A"   96 A'   97 A'   41 A"   98 A'   42 A"                 
  3.953   3.956   3.957   3.960   3.972   3.973   3.987   4.028
 99 A'  100 A'   43 A"   44 A"   45 A"  101 A'   46 A"  102 A'                 
  4.070   4.124   4.199   4.291   4.365   4.639   5.965   5.987
103 A'  104 A'  105 A'  106 A'  107 A'  108 A'   47 A"   48 A"                 
  5.987   6.008   6.017   6.037   6.245   6.298   6.516   6.901
109 A'  110 A'  111 A'  112 A'   49 A"  113 A'  114 A'  115 A'                 
 13.780  13.908  13.974  23.406  27.738  27.811  28.311  28.328
 50 A"  116 A'  117 A'  118 A'  119 A'  120 A'   51 A"  121 A'                 
 28.331  28.349  28.350  28.368  28.511  28.518  28.530  28.535
 52 A"  122 A'  123 A'  124 A'   53 A"  125 A'   54 A"   55 A"                 
 28.539  28.539  28.559  28.570  28.621  28.659  66.698 127.857
 56 A"  126 A'  127 A'  128 A'  129 A'  130 A'  131 A'   57 A"                 
127.871 127.877 127.892 127.900 127.912 151.555 151.613 163.004
132 A'   58 A"  133 A'  134 A'  135 A'  136 A'  137 A'  138 A'                 
*******1901.775
139 A'  140 A'                                                                 
 --------------------------------------------------------------

          Ground-State Mulliken Net Atomic Charges

     Atom                 Charge (a.u.)
  ----------------------------------------
      1 C                    -0.166139
      2 P                     0.122677
      3 I                    -0.131950
      4 I                     0.130247
      5 F                     0.045164
  ----------------------------------------
  Sum of atomic charges =    -0.000000

 -----------------------------------------------------------------
                    Cartesian Multipole Moments
 -----------------------------------------------------------------
    Charge (ESU x 10^10)
                -0.0000
    Dipole Moment (Debye)
         X       1.2585      Y       0.5615      Z       0.0000
       Tot       1.3781
    Quadrupole Moments (Debye-Ang)
        XX     -76.3660     XY       0.6749     YY     -82.0853
        XZ       0.0000     YZ      -0.0000     ZZ     -81.5164
    Octopole Moments (Debye-Ang^2)
       XXX      32.5857    XXY       3.1849    XYY       3.6063
       YYY      22.6089    XXZ      -0.0000    XYZ      -0.0000
       YYZ       0.0000    XZZ       5.0384    YZZ       6.6306
       ZZZ       0.0000
    Hexadecapole Moments (Debye-Ang^3)
      XXXX   -2399.8196   XXXY      56.2920   XXYY    -479.6141
      XYYY      24.9575   YYYY    -279.3329   XXXZ       0.0000
      XXYZ      -0.0000   XYYZ       0.0000   YYYZ      -0.0000
      XXZZ    -461.0052   XYZZ       8.1650   YYZZ     -64.3535
      XZZZ       0.0000   YZZZ       0.0000   ZZZZ    -113.4103
 -----------------------------------------------------------------
 Calculating analytic gradient of the SCF energy
 Gradient of SCF Energy
            1           2           3           4           5
    1  -0.0082948   0.0053872   0.0011586   0.0001485   0.0016005
    2   0.0034550  -0.0059222   0.0001127  -0.0003532   0.0027077
    3   0.0000000  -0.0000000   0.0000000  -0.0000000  -0.0000000
 Max gradient component =       8.295E-03
 RMS gradient           =       3.227E-03
 Gradient time:  CPU 10.60 s  wall 2.76 s
 Geometry Optimization Parameters
   NAtoms,    NIC,     NZ,  NCons,   NDum,   NFix, NCnnct, MaxDiis
        5      20       5       0       0       0       0       0

 Cartesian Hessian Update
 Hessian Updated using BFGS Update


** GEOMETRY OPTIMIZATION IN DELOCALIZED INTERNAL COORDINATES **
   Searching for a Minimum

   Optimization Cycle:   6

                       Coordinates (Angstroms)
     ATOM                X               Y               Z
      1  C         0.5296225681   -0.4460137072    0.0000000000
      2  P        -0.4567560769    0.9051006038    0.0000000000
      3  I        -2.7242239703   -0.1327660837    0.0000000000
      4  I         2.6471014705   -0.1348376984    0.0000000000
      5  F         0.2074556090   -1.7263609022    0.0000000000
   Point Group: cs    Number of degrees of freedom:     7


   Energy is -14318.386548856

 Hessian Updated using BFGS Update

  7 Hessian modes will be used to form the next step
  Hessian Eigenvalues:
     0.077041    0.106507    0.213251    0.247271    0.250831    0.305664
     0.511685

 Minimum Search - Taking Simple RFO Step
 Searching for Lamda that Minimizes Along All modes
 Value Taken    Lamda =  -0.00023992
 Step Taken.  Stepsize is  0.027740

                             Maximum     Tolerance    Cnvgd?
         Gradient           0.005940      0.000300      NO
         Displacement       0.014735      0.001200      NO
         Energy change     -0.000651      0.000001      NO


 New Cartesian Coordinates Obtained by Inverse Iteration

 Displacement from previous Coordinates is:  0.041848
 ----------------------------------------------------------------
             Standard Nuclear Orientation (Angstroms)
    I     Atom           X                Y                Z
 ----------------------------------------------------------------
    1      C       0.5386787911    -0.4478804437     0.0000000000
    2      P      -0.4614040976     0.9037632654     0.0000000000
    3      I      -2.7391258377    -0.1256642422     0.0000000000
    4      I       2.6536409779    -0.1321498038     0.0000000000
    5      F       0.2114097665    -1.7329465633     0.0000000000
 ----------------------------------------------------------------
 Molecular Point Group                 Cs    NOp =  2
 Largest Abelian Subgroup              Cs    NOp =  2
 Nuclear Repulsion Energy =   939.5805760808 hartrees
 There are       68 alpha and       68 beta electrons
 Applying Cartesian multipole field
    Component          Value
    ---------          -----
     (2,0,0)        1.00000E-11
     (0,2,0)        2.00000E-11
     (0,0,2)       -3.00000E-11
 Nucleus-field energy     =     0.0000000307 hartrees
 Requested basis set is 6-311++G(d,p)
 There are 73 shells and 198 basis functions
 A cutoff of  1.0D-11 yielded   1904 shell pairs
 There are     14849 function pairs (     16762 Cartesian)
 Smallest overlap matrix eigenvalue = 9.71E-04
 Guess MOs from SCF MO coefficient file

 -----------------------------------------------------------------------
  General SCF calculation program by
  Eric Jon Sundstrom, Paul Horn, Yuezhi Mao, Dmitri Zuev, Alec White,
  David Stuck, Shaama M.S., Shane Yost, Joonho Lee, David Small,
  Daniel Levine, Susi Lehtola, Hugh Burton, Evgeny Epifanovsky
 -----------------------------------------------------------------------
 Exchange:     0.2000 Hartree-Fock + 0.0800 Slater + 0.7200 B88
 Correlation:  0.1900 VWN1RPA + 0.8100 LYP
 Using SG-1 standard quadrature grid
 using 4 threads for integral computing
 -------------------------------------------------------
 OpenMP Integral computing Module                
 Release: version 2.0, May 2017, Q-Chem Inc. Pleasanton 
 -------------------------------------------------------
 -------------------------------------------------------
 OpenMP BLAS3 based DFT computing Module                
 Release: version 1.0, May 2013, Q-Chem Inc. Pittsburgh 
 -------------------------------------------------------
 A restricted SCF calculation will be
 performed using DIIS
 SCF converges when DIIS error is below 1.0e-08
 ---------------------------------------
  Cycle       Energy         DIIS error
 ---------------------------------------
    1  -14318.3866210927      1.04e-04  
    2  -14318.3866722703      5.53e-05  
    3  -14318.3866522322      8.07e-05  
    4  -14318.3866878408      1.07e-05  
    5  -14318.3866883894      4.95e-06  
    6  -14318.3866884923      8.31e-07  
    7  -14318.3866884950      2.00e-07  
    8  -14318.3866884952      1.11e-07  
    9  -14318.3866884954      2.62e-08  
   10  -14318.3866884952      8.25e-09  Convergence criterion met
 ---------------------------------------
 SCF time:   CPU 28.00s  wall 7.00s 
 SCF   energy in the final basis set =   -14318.3866884952
 Total energy in the final basis set =   -14318.3866884952

 --------------------------------------------------------------
             Orbital Energies (a.u.) and Symmetries
 --------------------------------------------------------------

 Alpha MOs, Restricted
 -- Occupied --                  
*******-1165.88 -176.33 -176.31 -165.74 -165.74 -165.74 -165.71
  1 A'    2 A'    3 A'    4 A'    5 A'    6 A'    1 A"    7 A'                 
-165.71 -165.71  -77.11  -35.83  -35.81  -31.32  -31.32  -31.32
  2 A"    8 A'    9 A'   10 A'   11 A'   12 A'   13 A'    3 A"                 
-31.298 -31.293 -31.293 -24.748 -22.974 -22.973 -22.973 -22.968
 14 A'    4 A"   15 A'   16 A'   17 A'   18 A'    5 A"   19 A'                 
-22.968 -22.949 -22.948 -22.948 -22.944 -22.944 -10.340  -6.603
  6 A"   20 A'    7 A"   21 A'   22 A'    8 A"   23 A'   24 A'                 
 -6.380  -6.355  -4.792  -4.777  -4.777  -4.766  -4.765  -4.761
 25 A'   26 A'   27 A'   28 A'    9 A"   29 A'   30 A'   10 A"                 
 -4.761  -4.753  -4.753  -2.058  -2.053  -2.053  -2.040  -2.040
 31 A'   11 A"   32 A'   33 A'   34 A'   12 A"   35 A'   13 A"                 
 -2.032  -2.028  -2.028  -2.017  -2.017  -1.291  -0.784  -0.696
 36 A'   14 A"   37 A'   38 A'   15 A"   39 A'   40 A'   41 A'                 
 -0.649  -0.613  -0.521  -0.521  -0.466  -0.370  -0.337  -0.336
 42 A'   43 A'   44 A'   16 A"   45 A'   46 A'   17 A"   47 A'                 
 -0.300  -0.298  -0.278  -0.256
 18 A"   48 A'   49 A'   19 A"                                                 
 -- Virtual --                   
 -0.101  -0.096  -0.067  -0.006   0.025   0.038   0.044   0.052
 50 A'   20 A"   51 A'   52 A'   53 A'   54 A'   21 A"   55 A'                 
  0.074   0.083   0.096   0.110   0.155   0.170   0.188   0.194
 56 A'   22 A"   57 A'   58 A'   59 A'   60 A'   61 A'   23 A"                 
  0.210   0.215   0.237   0.249   0.262   0.272   0.282   0.286
 62 A'   24 A"   63 A'   64 A'   65 A'   25 A"   66 A'   26 A"                 
  0.310   0.327   0.372   0.379   0.390   0.398   0.399   0.407
 67 A'   68 A'   27 A"   28 A"   69 A'   29 A"   70 A'   30 A"                 
  0.425   0.434   0.461   0.477   0.524   0.539   0.596   0.611
 71 A'   72 A'   73 A'   74 A'   31 A"   75 A'   76 A'   77 A'                 
  0.639   0.685   0.723   0.736   0.811   0.876   0.943   0.956
 78 A'   32 A"   33 A"   79 A'   80 A'   81 A'   82 A'   83 A'                 
  1.199   1.279   1.286   1.310   1.311   1.327   1.349   1.382
 34 A"   84 A'   35 A"   36 A"   85 A'   86 A'   87 A'   88 A'                 
  1.385   1.408   1.451   1.547   1.606   1.658   1.687   1.769
 37 A"   89 A'   38 A"   39 A"   90 A'   91 A'   92 A'   93 A'                 
  1.866   1.902   2.609   2.758   3.063   3.726   3.729   3.929
 94 A'   95 A'   40 A"   96 A'   97 A'   41 A"   98 A'   42 A"                 
  3.951   3.952   3.954   3.959   3.971   3.973   3.986   4.025
 99 A'  100 A'   43 A"   44 A"   45 A"  101 A'   46 A"  102 A'                 
  4.069   4.122   4.198   4.290   4.364   4.636   5.964   5.986
103 A'  104 A'  105 A'  106 A'  107 A'  108 A'   47 A"   48 A"                 
  5.987   6.007   6.017   6.036   6.246   6.299   6.510   6.895
109 A'  110 A'  111 A'  112 A'   49 A"  113 A'  114 A'  115 A'                 
 13.780  13.906  13.968  23.398  27.737  27.810  28.311  28.327
 50 A"  116 A'  117 A'  118 A'  119 A'  120 A'   51 A"  121 A'                 
 28.331  28.349  28.349  28.368  28.510  28.517  28.529  28.534
 52 A"  122 A'  123 A'  124 A'   53 A"  125 A'   54 A"   55 A"                 
 28.538  28.539  28.558  28.569  28.620  28.658  66.699 127.857
 56 A"  126 A'  127 A'  128 A'  129 A'  130 A'  131 A'   57 A"                 
127.870 127.877 127.892 127.899 127.912 151.554 151.612 162.997
132 A'   58 A"  133 A'  134 A'  135 A'  136 A'  137 A'  138 A'                 
*******1901.773
139 A'  140 A'                                                                 

 Beta MOs, Restricted
 -- Occupied --                  
*******-1165.88 -176.33 -176.31 -165.74 -165.74 -165.74 -165.71
  1 A'    2 A'    3 A'    4 A'    5 A'    6 A'    1 A"    7 A'                 
-165.71 -165.71  -77.11  -35.83  -35.81  -31.32  -31.32  -31.32
  2 A"    8 A'    9 A'   10 A'   11 A'   12 A'   13 A'    3 A"                 
-31.298 -31.293 -31.293 -24.748 -22.974 -22.973 -22.973 -22.968
 14 A'    4 A"   15 A'   16 A'   17 A'   18 A'    5 A"   19 A'                 
-22.968 -22.949 -22.948 -22.948 -22.944 -22.944 -10.340  -6.603
  6 A"   20 A'    7 A"   21 A'   22 A'    8 A"   23 A'   24 A'                 
 -6.380  -6.355  -4.792  -4.777  -4.777  -4.766  -4.765  -4.761
 25 A'   26 A'   27 A'   28 A'    9 A"   29 A'   30 A'   10 A"                 
 -4.761  -4.753  -4.753  -2.058  -2.053  -2.053  -2.040  -2.040
 31 A'   11 A"   32 A'   33 A'   34 A'   12 A"   35 A'   13 A"                 
 -2.032  -2.028  -2.028  -2.017  -2.017  -1.291  -0.784  -0.696
 36 A'   14 A"   37 A'   38 A'   15 A"   39 A'   40 A'   41 A'                 
 -0.649  -0.613  -0.521  -0.521  -0.466  -0.370  -0.337  -0.336
 42 A'   43 A'   44 A'   16 A"   45 A'   46 A'   17 A"   47 A'                 
 -0.300  -0.298  -0.278  -0.256
 18 A"   48 A'   49 A'   19 A"                                                 
 -- Virtual --                   
 -0.101  -0.096  -0.067  -0.006   0.025   0.038   0.044   0.052
 50 A'   20 A"   51 A'   52 A'   53 A'   54 A'   21 A"   55 A'                 
  0.074   0.083   0.096   0.110   0.155   0.170   0.188   0.194
 56 A'   22 A"   57 A'   58 A'   59 A'   60 A'   61 A'   23 A"                 
  0.210   0.215   0.237   0.249   0.262   0.272   0.282   0.286
 62 A'   24 A"   63 A'   64 A'   65 A'   25 A"   66 A'   26 A"                 
  0.310   0.327   0.372   0.379   0.390   0.398   0.399   0.407
 67 A'   68 A'   27 A"   28 A"   69 A'   29 A"   70 A'   30 A"                 
  0.425   0.434   0.461   0.477   0.524   0.539   0.596   0.611
 71 A'   72 A'   73 A'   74 A'   31 A"   75 A'   76 A'   77 A'                 
  0.639   0.685   0.723   0.736   0.811   0.876   0.943   0.956
 78 A'   32 A"   33 A"   79 A'   80 A'   81 A'   82 A'   83 A'                 
  1.199   1.279   1.286   1.310   1.311   1.327   1.349   1.382
 34 A"   84 A'   35 A"   36 A"   85 A'   86 A'   87 A'   88 A'                 
  1.385   1.408   1.451   1.547   1.606   1.658   1.687   1.769
 37 A"   89 A'   38 A"   39 A"   90 A'   91 A'   92 A'   93 A'                 
  1.866   1.902   2.609   2.758   3.063   3.726   3.729   3.929
 94 A'   95 A'   40 A"   96 A'   97 A'   41 A"   98 A'   42 A"                 
  3.951   3.952   3.954   3.959   3.971   3.973   3.986   4.025
 99 A'  100 A'   43 A"   44 A"   45 A"  101 A'   46 A"  102 A'                 
  4.069   4.122   4.198   4.290   4.364   4.636   5.964   5.986
103 A'  104 A'  105 A'  106 A'  107 A'  108 A'   47 A"   48 A"                 
  5.987   6.007   6.017   6.036   6.246   6.299   6.510   6.895
109 A'  110 A'  111 A'  112 A'   49 A"  113 A'  114 A'  115 A'                 
 13.780  13.906  13.968  23.398  27.737  27.810  28.311  28.327
 50 A"  116 A'  117 A'  118 A'  119 A'  120 A'   51 A"  121 A'                 
 28.331  28.349  28.349  28.368  28.510  28.517  28.529  28.534
 52 A"  122 A'  123 A'  124 A'   53 A"  125 A'   54 A"   55 A"                 
 28.538  28.539  28.558  28.569  28.620  28.658  66.699 127.857
 56 A"  126 A'  127 A'  128 A'  129 A'  130 A'  131 A'   57 A"                 
127.870 127.877 127.892 127.899 127.912 151.554 151.612 162.997
132 A'   58 A"  133 A'  134 A'  135 A'  136 A'  137 A'  138 A'                 
*******1901.773
139 A'  140 A'                                                                 
 --------------------------------------------------------------

          Ground-State Mulliken Net Atomic Charges

     Atom                 Charge (a.u.)
  ----------------------------------------
      1 C                    -0.166058
      2 P                     0.122402
      3 I                    -0.130888
      4 I                     0.134776
      5 F                     0.039768
  ----------------------------------------
  Sum of atomic charges =    -0.000000

 -----------------------------------------------------------------
                    Cartesian Multipole Moments
 -----------------------------------------------------------------
    Charge (ESU x 10^10)
                -0.0000
    Dipole Moment (Debye)
         X       1.3001      Y       0.5823      Z       0.0000
       Tot       1.4246
    Quadrupole Moments (Debye-Ang)
        XX     -76.1772     XY       0.6832     YY     -82.1804
        XZ       0.0000     YZ       0.0000     ZZ     -81.5472
    Octopole Moments (Debye-Ang^2)
       XXX      33.6109    XXY       3.0681    XYY       3.9513
       YYY      22.0563    XXZ       0.0000    XYZ      -0.0000
       YYZ       0.0000    XZZ       5.3364    YZZ       6.3987
       ZZZ       0.0000
    Hexadecapole Moments (Debye-Ang^3)
      XXXX   -2415.8601   XXXY      57.7624   XXYY    -483.1942
      XYYY      26.3081   YYYY    -279.8923   XXXZ       0.0000
      XXYZ      -0.0000   XYYZ       0.0000   YYYZ      -0.0000
      XXZZ    -464.3216   XYZZ       8.6176   YYZZ     -64.4397
      XZZZ       0.0000   YZZZ      -0.0000   ZZZZ    -113.4890
 -----------------------------------------------------------------
 Calculating analytic gradient of the SCF energy
 Gradient of SCF Energy
            1           2           3           4           5
    1  -0.0030343   0.0028451  -0.0006285   0.0007648   0.0000528
    2   0.0033885  -0.0018973  -0.0000406  -0.0001170  -0.0013337
    3   0.0000000  -0.0000000   0.0000000  -0.0000000  -0.0000000
 Max gradient component =       3.388E-03
 RMS gradient           =       1.531E-03
 Gradient time:  CPU 10.63 s  wall 2.76 s
 Geometry Optimization Parameters
   NAtoms,    NIC,     NZ,  NCons,   NDum,   NFix, NCnnct, MaxDiis
        5      20       5       0       0       0       0       0

 Cartesian Hessian Update
 Hessian Updated using BFGS Update


** GEOMETRY OPTIMIZATION IN DELOCALIZED INTERNAL COORDINATES **
   Searching for a Minimum

   Optimization Cycle:   7

                       Coordinates (Angstroms)
     ATOM                X               Y               Z
      1  C         0.5386787911   -0.4478804437    0.0000000000
      2  P        -0.4614040976    0.9037632654    0.0000000000
      3  I        -2.7391258377   -0.1256642422    0.0000000000
      4  I         2.6536409779   -0.1321498038    0.0000000000
      5  F         0.2114097665   -1.7329465633    0.0000000000
   Point Group: cs    Number of degrees of freedom:     7


   Energy is -14318.386688495

 Hessian Updated using BFGS Update

  7 Hessian modes will be used to form the next step
  Hessian Eigenvalues:
     0.082479    0.104500    0.199372    0.238576    0.251135    0.324752
     0.421195

 Minimum Search - Taking Simple RFO Step
 Searching for Lamda that Minimizes Along All modes
 Value Taken    Lamda =  -0.00005665
 Step Taken.  Stepsize is  0.017595

                             Maximum     Tolerance    Cnvgd?
         Gradient           0.002766      0.000300      NO
         Displacement       0.013376      0.001200      NO
         Energy change     -0.000140      0.000001      NO


 New Cartesian Coordinates Obtained by Inverse Iteration

 Displacement from previous Coordinates is:  0.013955
 ----------------------------------------------------------------
             Standard Nuclear Orientation (Angstroms)
    I     Atom           X                Y                Z
 ----------------------------------------------------------------
    1      C       0.5415466711    -0.4482690306     0.0000000000
    2      P      -0.4656749021     0.9056320636     0.0000000000
    3      I      -2.7365901809    -0.1272581542     0.0000000000
    4      I       2.6542235620    -0.1345597907     0.0000000000
    5      F       0.2096944502    -1.7304228757     0.0000000000
 ----------------------------------------------------------------
 Molecular Point Group                 Cs    NOp =  2
 Largest Abelian Subgroup              Cs    NOp =  2
 Nuclear Repulsion Energy =   939.9372596308 hartrees
 There are       68 alpha and       68 beta electrons
 Applying Cartesian multipole field
    Component          Value
    ---------          -----
     (2,0,0)        1.00000E-11
     (0,2,0)        2.00000E-11
     (0,0,2)       -3.00000E-11
 Nucleus-field energy     =     0.0000000307 hartrees
 Requested basis set is 6-311++G(d,p)
 There are 73 shells and 198 basis functions
 A cutoff of  1.0D-11 yielded   1906 shell pairs
 There are     14855 function pairs (     16768 Cartesian)
 Smallest overlap matrix eigenvalue = 9.76E-04
 Guess MOs from SCF MO coefficient file

 -----------------------------------------------------------------------
  General SCF calculation program by
  Eric Jon Sundstrom, Paul Horn, Yuezhi Mao, Dmitri Zuev, Alec White,
  David Stuck, Shaama M.S., Shane Yost, Joonho Lee, David Small,
  Daniel Levine, Susi Lehtola, Hugh Burton, Evgeny Epifanovsky
 -----------------------------------------------------------------------
 Exchange:     0.2000 Hartree-Fock + 0.0800 Slater + 0.7200 B88
 Correlation:  0.1900 VWN1RPA + 0.8100 LYP
 Using SG-1 standard quadrature grid
 using 4 threads for integral computing
 -------------------------------------------------------
 OpenMP Integral computing Module                
 Release: version 2.0, May 2017, Q-Chem Inc. Pleasanton 
 -------------------------------------------------------
 -------------------------------------------------------
 OpenMP BLAS3 based DFT computing Module                
 Release: version 1.0, May 2013, Q-Chem Inc. Pittsburgh 
 -------------------------------------------------------
 A restricted SCF calculation will be
 performed using DIIS
 SCF converges when DIIS error is below 1.0e-08
 ---------------------------------------
  Cycle       Energy         DIIS error
 ---------------------------------------
    1  -14318.3866883705      6.03e-05  
    2  -14318.3867087037      3.75e-05  
    3  -14318.3867004226      5.38e-05  
    4  -14318.3867165012      6.51e-06  
    5  -14318.3867166757      2.93e-06  
    6  -14318.3867167029      5.64e-07  
    7  -14318.3867167042      2.10e-07  
    8  -14318.3867167046      7.50e-08  
    9  -14318.3867167047      1.89e-08  
   10  -14318.3867167047      6.82e-09  Convergence criterion met
 ---------------------------------------
 SCF time:   CPU 27.99s  wall 8.00s 
 SCF   energy in the final basis set =   -14318.3867167047
 Total energy in the final basis set =   -14318.3867167047

 --------------------------------------------------------------
             Orbital Energies (a.u.) and Symmetries
 --------------------------------------------------------------

 Alpha MOs, Restricted
 -- Occupied --                  
*******-1165.88 -176.33 -176.31 -165.74 -165.74 -165.74 -165.71
  1 A'    2 A'    3 A'    4 A'    5 A'    6 A'    1 A"    7 A'                 
-165.71 -165.71  -77.11  -35.83  -35.81  -31.32  -31.32  -31.32
  2 A"    8 A'    9 A'   10 A'   11 A'   12 A'   13 A'    3 A"                 
-31.298 -31.293 -31.293 -24.749 -22.974 -22.973 -22.973 -22.968
 14 A'    4 A"   15 A'   16 A'   17 A'   18 A'    5 A"   19 A'                 
-22.968 -22.949 -22.948 -22.948 -22.944 -22.944 -10.340  -6.603
  6 A"   20 A'    7 A"   21 A'   22 A'    8 A"   23 A'   24 A'                 
 -6.380  -6.355  -4.792  -4.777  -4.777  -4.767  -4.765  -4.761
 25 A'   26 A'   27 A'   28 A'    9 A"   29 A'   30 A'   10 A"                 
 -4.760  -4.753  -4.753  -2.058  -2.053  -2.053  -2.040  -2.040
 31 A'   11 A"   32 A'   33 A'   34 A'   12 A"   35 A'   13 A"                 
 -2.032  -2.028  -2.028  -2.017  -2.017  -1.292  -0.783  -0.696
 36 A'   14 A"   37 A'   38 A'   15 A"   39 A'   40 A'   41 A'                 
 -0.649  -0.613  -0.521  -0.521  -0.466  -0.370  -0.336  -0.335
 42 A'   43 A'   44 A'   16 A"   45 A'   46 A'   17 A"   47 A'                 
 -0.300  -0.298  -0.278  -0.255
 18 A"   48 A'   49 A'   19 A"                                                 
 -- Virtual --                   
 -0.100  -0.096  -0.067  -0.006   0.025   0.038   0.044   0.052
 50 A'   20 A"   51 A'   52 A'   53 A'   54 A'   21 A"   55 A'                 
  0.074   0.083   0.095   0.110   0.155   0.170   0.188   0.194
 56 A'   22 A"   57 A'   58 A'   59 A'   60 A'   61 A'   23 A"                 
  0.211   0.215   0.237   0.249   0.262   0.272   0.282   0.286
 62 A'   24 A"   63 A'   64 A'   65 A'   25 A"   66 A'   26 A"                 
  0.310   0.326   0.372   0.379   0.390   0.398   0.399   0.407
 67 A'   68 A'   27 A"   28 A"   69 A'   29 A"   70 A'   30 A"                 
  0.425   0.435   0.462   0.477   0.523   0.539   0.596   0.610
 71 A'   72 A'   73 A'   74 A'   31 A"   75 A'   76 A'   77 A'                 
  0.640   0.686   0.723   0.737   0.812   0.877   0.939   0.956
 78 A'   32 A"   33 A"   79 A'   80 A'   81 A'   82 A'   83 A'                 
  1.200   1.278   1.286   1.309   1.312   1.327   1.350   1.382
 34 A"   84 A'   35 A"   36 A"   85 A'   86 A'   87 A'   88 A'                 
  1.385   1.408   1.448   1.547   1.606   1.659   1.687   1.770
 37 A"   89 A'   38 A"   39 A"   90 A'   91 A'   92 A'   93 A'                 
  1.861   1.901   2.609   2.759   3.059   3.726   3.729   3.929
 94 A'   95 A'   40 A"   96 A'   97 A'   41 A"   98 A'   42 A"                 
  3.951   3.952   3.955   3.959   3.972   3.973   3.987   4.026
 99 A'  100 A'   43 A"   44 A"   45 A"  101 A'   46 A"  102 A'                 
  4.070   4.123   4.198   4.291   4.364   4.636   5.964   5.986
103 A'  104 A'  105 A'  106 A'  107 A'  108 A'   47 A"   48 A"                 
  5.987   6.007   6.017   6.036   6.246   6.299   6.511   6.892
109 A'  110 A'  111 A'  112 A'   49 A"  113 A'  114 A'  115 A'                 
 13.780  13.906  13.965  23.399  27.738  27.810  28.311  28.327
 50 A"  116 A'  117 A'  118 A'  119 A'  120 A'   51 A"  121 A'                 
 28.331  28.349  28.349  28.368  28.510  28.517  28.529  28.534
 52 A"  122 A'  123 A'  124 A'   53 A"  125 A'   54 A"   55 A"                 
 28.539  28.539  28.559  28.569  28.620  28.658  66.699 127.857
 56 A"  126 A'  127 A'  128 A'  129 A'  130 A'  131 A'   57 A"                 
127.870 127.877 127.892 127.899 127.912 151.555 151.612 162.993
132 A'   58 A"  133 A'  134 A'  135 A'  136 A'  137 A'  138 A'                 
*******1901.774
139 A'  140 A'                                                                 

 Beta MOs, Restricted
 -- Occupied --                  
*******-1165.88 -176.33 -176.31 -165.74 -165.74 -165.74 -165.71
  1 A'    2 A'    3 A'    4 A'    5 A'    6 A'    1 A"    7 A'                 
-165.71 -165.71  -77.11  -35.83  -35.81  -31.32  -31.32  -31.32
  2 A"    8 A'    9 A'   10 A'   11 A'   12 A'   13 A'    3 A"                 
-31.298 -31.293 -31.293 -24.749 -22.974 -22.973 -22.973 -22.968
 14 A'    4 A"   15 A'   16 A'   17 A'   18 A'    5 A"   19 A'                 
-22.968 -22.949 -22.948 -22.948 -22.944 -22.944 -10.340  -6.603
  6 A"   20 A'    7 A"   21 A'   22 A'    8 A"   23 A'   24 A'                 
 -6.380  -6.355  -4.792  -4.777  -4.777  -4.767  -4.765  -4.761
 25 A'   26 A'   27 A'   28 A'    9 A"   29 A'   30 A'   10 A"                 
 -4.760  -4.753  -4.753  -2.058  -2.053  -2.053  -2.040  -2.040
 31 A'   11 A"   32 A'   33 A'   34 A'   12 A"   35 A'   13 A"                 
 -2.032  -2.028  -2.028  -2.017  -2.017  -1.292  -0.783  -0.696
 36 A'   14 A"   37 A'   38 A'   15 A"   39 A'   40 A'   41 A'                 
 -0.649  -0.613  -0.521  -0.521  -0.466  -0.370  -0.336  -0.335
 42 A'   43 A'   44 A'   16 A"   45 A'   46 A'   17 A"   47 A'                 
 -0.300  -0.298  -0.278  -0.255
 18 A"   48 A'   49 A'   19 A"                                                 
 -- Virtual --                   
 -0.100  -0.096  -0.067  -0.006   0.025   0.038   0.044   0.052
 50 A'   20 A"   51 A'   52 A'   53 A'   54 A'   21 A"   55 A'                 
  0.074   0.083   0.095   0.110   0.155   0.170   0.188   0.194
 56 A'   22 A"   57 A'   58 A'   59 A'   60 A'   61 A'   23 A"                 
  0.211   0.215   0.237   0.249   0.262   0.272   0.282   0.286
 62 A'   24 A"   63 A'   64 A'   65 A'   25 A"   66 A'   26 A"                 
  0.310   0.326   0.372   0.379   0.390   0.398   0.399   0.407
 67 A'   68 A'   27 A"   28 A"   69 A'   29 A"   70 A'   30 A"                 
  0.425   0.435   0.462   0.477   0.523   0.539   0.596   0.610
 71 A'   72 A'   73 A'   74 A'   31 A"   75 A'   76 A'   77 A'                 
  0.640   0.686   0.723   0.737   0.812   0.877   0.939   0.956
 78 A'   32 A"   33 A"   79 A'   80 A'   81 A'   82 A'   83 A'                 
  1.200   1.278   1.286   1.309   1.312   1.327   1.350   1.382
 34 A"   84 A'   35 A"   36 A"   85 A'   86 A'   87 A'   88 A'                 
  1.385   1.408   1.448   1.547   1.606   1.659   1.687   1.770
 37 A"   89 A'   38 A"   39 A"   90 A'   91 A'   92 A'   93 A'                 
  1.861   1.901   2.609   2.759   3.059   3.726   3.729   3.929
 94 A'   95 A'   40 A"   96 A'   97 A'   41 A"   98 A'   42 A"                 
  3.951   3.952   3.955   3.959   3.972   3.973   3.987   4.026
 99 A'  100 A'   43 A"   44 A"   45 A"  101 A'   46 A"  102 A'                 
  4.070   4.123   4.198   4.291   4.364   4.636   5.964   5.986
103 A'  104 A'  105 A'  106 A'  107 A'  108 A'   47 A"   48 A"                 
  5.987   6.007   6.017   6.036   6.246   6.299   6.511   6.892
109 A'  110 A'  111 A'  112 A'   49 A"  113 A'  114 A'  115 A'                 
 13.780  13.906  13.965  23.399  27.738  27.810  28.311  28.327
 50 A"  116 A'  117 A'  118 A'  119 A'  120 A'   51 A"  121 A'                 
 28.331  28.349  28.349  28.368  28.510  28.517  28.529  28.534
 52 A"  122 A'  123 A'  124 A'   53 A"  125 A'   54 A"   55 A"                 
 28.539  28.539  28.559  28.569  28.620  28.658  66.699 127.857
 56 A"  126 A'  127 A'  128 A'  129 A'  130 A'  131 A'   57 A"                 
127.870 127.877 127.892 127.899 127.912 151.555 151.612 162.993
132 A'   58 A"  133 A'  134 A'  135 A'  136 A'  137 A'  138 A'                 
*******1901.774
139 A'  140 A'                                                                 
 --------------------------------------------------------------

          Ground-State Mulliken Net Atomic Charges

     Atom                 Charge (a.u.)
  ----------------------------------------
      1 C                    -0.169535
      2 P                     0.121369
      3 I                    -0.129671
      4 I                     0.136101
      5 F                     0.041736
  ----------------------------------------
  Sum of atomic charges =    -0.000000

 -----------------------------------------------------------------
                    Cartesian Multipole Moments
 -----------------------------------------------------------------
    Charge (ESU x 10^10)
                -0.0000
    Dipole Moment (Debye)
         X       1.2979      Y       0.5636      Z      -0.0000
       Tot       1.4150
    Quadrupole Moments (Debye-Ang)
        XX     -76.1225     XY       0.6824     YY     -82.1738
        XZ      -0.0000     YZ      -0.0000     ZZ     -81.5565
    Octopole Moments (Debye-Ang^2)
       XXX      33.4814    XXY       3.1441    XYY       3.8871
       YYY      22.2127    XXZ       0.0000    XYZ      -0.0000
       YYZ      -0.0000    XZZ       5.2924    YZZ       6.4501
       ZZZ      -0.0000
    Hexadecapole Moments (Debye-Ang^3)
      XXXX   -2414.0916   XXXY      58.0986   XXYY    -482.8441
      XYYY      26.6930   YYYY    -280.0881   XXXZ      -0.0000
      XXYZ      -0.0000   XYYZ      -0.0000   YYYZ      -0.0000
      XXZZ    -463.9519   XYZZ       8.7421   YYZZ     -64.4929
      XZZZ      -0.0000   YZZZ      -0.0000   ZZZZ    -113.5242
 -----------------------------------------------------------------
 Calculating analytic gradient of the SCF energy
 Gradient of SCF Energy
            1           2           3           4           5
    1  -0.0005800  -0.0001389   0.0001623   0.0005620  -0.0000054
    2  -0.0004499   0.0001520   0.0003584  -0.0001231   0.0000626
    3  -0.0000000  -0.0000000  -0.0000000   0.0000000   0.0000000
 Max gradient component =       5.800E-04
 RMS gradient           =       2.672E-04
 Gradient time:  CPU 10.71 s  wall 2.86 s
 Geometry Optimization Parameters
   NAtoms,    NIC,     NZ,  NCons,   NDum,   NFix, NCnnct, MaxDiis
        5      20       5       0       0       0       0       0

 Cartesian Hessian Update
 Hessian Updated using BFGS Update


** GEOMETRY OPTIMIZATION IN DELOCALIZED INTERNAL COORDINATES **
   Searching for a Minimum

   Optimization Cycle:   8

                       Coordinates (Angstroms)
     ATOM                X               Y               Z
      1  C         0.5415466711   -0.4482690306    0.0000000000
      2  P        -0.4656749021    0.9056320636    0.0000000000
      3  I        -2.7365901809   -0.1272581542    0.0000000000
      4  I         2.6542235620   -0.1345597907    0.0000000000
      5  F         0.2096944502   -1.7304228757    0.0000000000
   Point Group: cs    Number of degrees of freedom:     7


   Energy is -14318.386716705

 Hessian Updated using BFGS Update

  7 Hessian modes will be used to form the next step
  Hessian Eigenvalues:
     0.082457    0.096727    0.205802    0.233071    0.251335    0.337547
     0.434348

 Minimum Search - Taking Simple RFO Step
 Searching for Lamda that Minimizes Along All modes
 Value Taken    Lamda =  -0.00000416
 Step Taken.  Stepsize is  0.006357

                             Maximum     Tolerance    Cnvgd?
         Gradient           0.000363      0.000300      NO
         Displacement       0.004101      0.001200      NO
         Energy change     -0.000028      0.000001      NO


 New Cartesian Coordinates Obtained by Inverse Iteration

 Displacement from previous Coordinates is:  0.006288
 ----------------------------------------------------------------
             Standard Nuclear Orientation (Angstroms)
    I     Atom           X                Y                Z
 ----------------------------------------------------------------
    1      C       0.5426352240    -0.4473149507     0.0000000000
    2      P      -0.4649881986     0.9063593042     0.0000000000
    3      I      -2.7358595443    -0.1287642992     0.0000000000
    4      I       2.6525925088    -0.1355778658     0.0000000000
    5      F       0.2088196104    -1.7295799761     0.0000000000
 ----------------------------------------------------------------
 Molecular Point Group                 Cs    NOp =  2
 Largest Abelian Subgroup              Cs    NOp =  2
 Nuclear Repulsion Energy =   940.2704283095 hartrees
 There are       68 alpha and       68 beta electrons
 Applying Cartesian multipole field
    Component          Value
    ---------          -----
     (2,0,0)        1.00000E-11
     (0,2,0)        2.00000E-11
     (0,0,2)       -3.00000E-11
 Nucleus-field energy     =     0.0000000307 hartrees
 Requested basis set is 6-311++G(d,p)
 There are 73 shells and 198 basis functions
 A cutoff of  1.0D-11 yielded   1906 shell pairs
 There are     14855 function pairs (     16768 Cartesian)
 Smallest overlap matrix eigenvalue = 9.76E-04
 Guess MOs from SCF MO coefficient file

 -----------------------------------------------------------------------
  General SCF calculation program by
  Eric Jon Sundstrom, Paul Horn, Yuezhi Mao, Dmitri Zuev, Alec White,
  David Stuck, Shaama M.S., Shane Yost, Joonho Lee, David Small,
  Daniel Levine, Susi Lehtola, Hugh Burton, Evgeny Epifanovsky
 -----------------------------------------------------------------------
 Exchange:     0.2000 Hartree-Fock + 0.0800 Slater + 0.7200 B88
 Correlation:  0.1900 VWN1RPA + 0.8100 LYP
 Using SG-1 standard quadrature grid
 using 4 threads for integral computing
 -------------------------------------------------------
 OpenMP Integral computing Module                
 Release: version 2.0, May 2017, Q-Chem Inc. Pleasanton 
 -------------------------------------------------------
 -------------------------------------------------------
 OpenMP BLAS3 based DFT computing Module                
 Release: version 1.0, May 2013, Q-Chem Inc. Pittsburgh 
 -------------------------------------------------------
 A restricted SCF calculation will be
 performed using DIIS
 SCF converges when DIIS error is below 1.0e-08
 ---------------------------------------
  Cycle       Energy         DIIS error
 ---------------------------------------
    1  -14318.3867158450      2.05e-05  
    2  -14318.3867181266      1.24e-05  
    3  -14318.3867172686      1.76e-05  
    4  -14318.3867189029      2.65e-06  
    5  -14318.3867189339      9.07e-07  
    6  -14318.3867189369      2.26e-07  
    7  -14318.3867189374      8.39e-08  
    8  -14318.3867189372      1.37e-08  
    9  -14318.3867189374      5.62e-09  Convergence criterion met
 ---------------------------------------
 SCF time:   CPU 25.22s  wall 7.00s 
 SCF   energy in the final basis set =   -14318.3867189374
 Total energy in the final basis set =   -14318.3867189374

 --------------------------------------------------------------
             Orbital Energies (a.u.) and Symmetries
 --------------------------------------------------------------

 Alpha MOs, Restricted
 -- Occupied --                  
*******-1165.88 -176.33 -176.31 -165.74 -165.74 -165.74 -165.71
  1 A'    2 A'    3 A'    4 A'    5 A'    6 A'    1 A"    7 A'                 
-165.71 -165.71  -77.11  -35.83  -35.81  -31.32  -31.32  -31.32
  2 A"    8 A'    9 A'   10 A'   11 A'   12 A'   13 A'    3 A"                 
-31.298 -31.293 -31.293 -24.748 -22.974 -22.973 -22.973 -22.969
 14 A'    4 A"   15 A'   16 A'   17 A'   18 A'    5 A"   19 A'                 
-22.969 -22.949 -22.948 -22.948 -22.944 -22.944 -10.340  -6.603
  6 A"   20 A'    7 A"   21 A'   22 A'    8 A"   23 A'   24 A'                 
 -6.380  -6.355  -4.793  -4.778  -4.777  -4.766  -4.765  -4.761
 25 A'   26 A'   27 A'   28 A'    9 A"   29 A'   30 A'   10 A"                 
 -4.760  -4.753  -4.753  -2.058  -2.054  -2.053  -2.040  -2.040
 31 A'   11 A"   32 A'   33 A'   34 A'   12 A"   35 A'   13 A"                 
 -2.032  -2.028  -2.028  -2.017  -2.016  -1.291  -0.784  -0.696
 36 A'   14 A"   37 A'   38 A'   15 A"   39 A'   40 A'   41 A'                 
 -0.649  -0.612  -0.521  -0.521  -0.466  -0.370  -0.336  -0.335
 42 A'   43 A'   44 A'   16 A"   45 A'   46 A'   17 A"   47 A'                 
 -0.300  -0.298  -0.278  -0.255
 18 A"   48 A'   49 A'   19 A"                                                 
 -- Virtual --                   
 -0.100  -0.096  -0.067  -0.006   0.025   0.038   0.044   0.052
 50 A'   20 A"   51 A'   52 A'   53 A'   54 A'   21 A"   55 A'                 
  0.074   0.083   0.095   0.110   0.155   0.170   0.189   0.194
 56 A'   22 A"   57 A'   58 A'   59 A'   60 A'   61 A'   23 A"                 
  0.211   0.215   0.237   0.249   0.262   0.272   0.282   0.286
 62 A'   24 A"   63 A'   64 A'   65 A'   25 A"   66 A'   26 A"                 
  0.310   0.326   0.372   0.379   0.390   0.398   0.399   0.407
 67 A'   68 A'   27 A"   28 A"   69 A'   29 A"   70 A'   30 A"                 
  0.425   0.435   0.462   0.478   0.523   0.539   0.596   0.610
 71 A'   72 A'   73 A'   74 A'   31 A"   75 A'   76 A'   77 A'                 
  0.641   0.686   0.724   0.738   0.811   0.877   0.939   0.957
 78 A'   32 A"   33 A"   79 A'   80 A'   81 A'   82 A'   83 A'                 
  1.200   1.279   1.287   1.309   1.312   1.327   1.350   1.383
 34 A"   84 A'   35 A"   36 A"   85 A'   86 A'   87 A'   88 A'                 
  1.385   1.407   1.448   1.547   1.606   1.660   1.687   1.770
 37 A"   89 A'   38 A"   39 A"   90 A'   91 A'   92 A'   93 A'                 
  1.860   1.902   2.609   2.759   3.058   3.726   3.729   3.929
 94 A'   95 A'   40 A"   96 A'   97 A'   41 A"   98 A'   42 A"                 
  3.951   3.952   3.955   3.959   3.972   3.973   3.987   4.026
 99 A'  100 A'   43 A"   44 A"   45 A"  101 A'   46 A"  102 A'                 
  4.070   4.123   4.198   4.291   4.365   4.636   5.964   5.986
103 A'  104 A'  105 A'  106 A'  107 A'  108 A'   47 A"   48 A"                 
  5.986   6.007   6.017   6.036   6.246   6.299   6.511   6.892
109 A'  110 A'  111 A'  112 A'   49 A"  113 A'  114 A'  115 A'                 
 13.780  13.906  13.965  23.398  27.738  27.811  28.311  28.327
 50 A"  116 A'  117 A'  118 A'  119 A'  120 A'   51 A"  121 A'                 
 28.331  28.349  28.349  28.368  28.510  28.517  28.529  28.534
 52 A"  122 A'  123 A'  124 A'   53 A"  125 A'   54 A"   55 A"                 
 28.539  28.539  28.559  28.569  28.620  28.658  66.699 127.856
 56 A"  126 A'  127 A'  128 A'  129 A'  130 A'  131 A'   57 A"                 
127.870 127.877 127.892 127.899 127.912 151.555 151.613 162.993
132 A'   58 A"  133 A'  134 A'  135 A'  136 A'  137 A'  138 A'                 
*******1901.774
139 A'  140 A'                                                                 

 Beta MOs, Restricted
 -- Occupied --                  
*******-1165.88 -176.33 -176.31 -165.74 -165.74 -165.74 -165.71
  1 A'    2 A'    3 A'    4 A'    5 A'    6 A'    1 A"    7 A'                 
-165.71 -165.71  -77.11  -35.83  -35.81  -31.32  -31.32  -31.32
  2 A"    8 A'    9 A'   10 A'   11 A'   12 A'   13 A'    3 A"                 
-31.298 -31.293 -31.293 -24.748 -22.974 -22.973 -22.973 -22.969
 14 A'    4 A"   15 A'   16 A'   17 A'   18 A'    5 A"   19 A'                 
-22.969 -22.949 -22.948 -22.948 -22.944 -22.944 -10.340  -6.603
  6 A"   20 A'    7 A"   21 A'   22 A'    8 A"   23 A'   24 A'                 
 -6.380  -6.355  -4.793  -4.778  -4.777  -4.766  -4.765  -4.761
 25 A'   26 A'   27 A'   28 A'    9 A"   29 A'   30 A'   10 A"                 
 -4.760  -4.753  -4.753  -2.058  -2.054  -2.053  -2.040  -2.040
 31 A'   11 A"   32 A'   33 A'   34 A'   12 A"   35 A'   13 A"                 
 -2.032  -2.028  -2.028  -2.017  -2.016  -1.291  -0.784  -0.696
 36 A'   14 A"   37 A'   38 A'   15 A"   39 A'   40 A'   41 A'                 
 -0.649  -0.612  -0.521  -0.521  -0.466  -0.370  -0.336  -0.335
 42 A'   43 A'   44 A'   16 A"   45 A'   46 A'   17 A"   47 A'                 
 -0.300  -0.298  -0.278  -0.255
 18 A"   48 A'   49 A'   19 A"                                                 
 -- Virtual --                   
 -0.100  -0.096  -0.067  -0.006   0.025   0.038   0.044   0.052
 50 A'   20 A"   51 A'   52 A'   53 A'   54 A'   21 A"   55 A'                 
  0.074   0.083   0.095   0.110   0.155   0.170   0.189   0.194
 56 A'   22 A"   57 A'   58 A'   59 A'   60 A'   61 A'   23 A"                 
  0.211   0.215   0.237   0.249   0.262   0.272   0.282   0.286
 62 A'   24 A"   63 A'   64 A'   65 A'   25 A"   66 A'   26 A"                 
  0.310   0.326   0.372   0.379   0.390   0.398   0.399   0.407
 67 A'   68 A'   27 A"   28 A"   69 A'   29 A"   70 A'   30 A"                 
  0.425   0.435   0.462   0.478   0.523   0.539   0.596   0.610
 71 A'   72 A'   73 A'   74 A'   31 A"   75 A'   76 A'   77 A'                 
  0.641   0.686   0.724   0.738   0.811   0.877   0.939   0.957
 78 A'   32 A"   33 A"   79 A'   80 A'   81 A'   82 A'   83 A'                 
  1.200   1.279   1.287   1.309   1.312   1.327   1.350   1.383
 34 A"   84 A'   35 A"   36 A"   85 A'   86 A'   87 A'   88 A'                 
  1.385   1.407   1.448   1.547   1.606   1.660   1.687   1.770
 37 A"   89 A'   38 A"   39 A"   90 A'   91 A'   92 A'   93 A'                 
  1.860   1.902   2.609   2.759   3.058   3.726   3.729   3.929
 94 A'   95 A'   40 A"   96 A'   97 A'   41 A"   98 A'   42 A"                 
  3.951   3.952   3.955   3.959   3.972   3.973   3.987   4.026
 99 A'  100 A'   43 A"   44 A"   45 A"  101 A'   46 A"  102 A'                 
  4.070   4.123   4.198   4.291   4.365   4.636   5.964   5.986
103 A'  104 A'  105 A'  106 A'  107 A'  108 A'   47 A"   48 A"                 
  5.986   6.007   6.017   6.036   6.246   6.299   6.511   6.892
109 A'  110 A'  111 A'  112 A'   49 A"  113 A'  114 A'  115 A'                 
 13.780  13.906  13.965  23.398  27.738  27.811  28.311  28.327
 50 A"  116 A'  117 A'  118 A'  119 A'  120 A'   51 A"  121 A'                 
 28.331  28.349  28.349  28.368  28.510  28.517  28.529  28.534
 52 A"  122 A'  123 A'  124 A'   53 A"  125 A'   54 A"   55 A"                 
 28.539  28.539  28.559  28.569  28.620  28.658  66.699 127.856
 56 A"  126 A'  127 A'  128 A'  129 A'  130 A'  131 A'   57 A"                 
127.870 127.877 127.892 127.899 127.912 151.555 151.613 162.993
132 A'   58 A"  133 A'  134 A'  135 A'  136 A'  137 A'  138 A'                 
*******1901.774
139 A'  140 A'                                                                 
 --------------------------------------------------------------

          Ground-State Mulliken Net Atomic Charges

     Atom                 Charge (a.u.)
  ----------------------------------------
      1 C                    -0.170076
      2 P                     0.121244
      3 I                    -0.129844
      4 I                     0.137404
      5 F                     0.041272
  ----------------------------------------
  Sum of atomic charges =    -0.000000

 -----------------------------------------------------------------
                    Cartesian Multipole Moments
 -----------------------------------------------------------------
    Charge (ESU x 10^10)
                -0.0000
    Dipole Moment (Debye)
         X       1.3138      Y       0.5669      Z       0.0000
       Tot       1.4309
    Quadrupole Moments (Debye-Ang)
        XX     -76.1095     XY       0.6817     YY     -82.1775
        XZ       0.0000     YZ      -0.0000     ZZ     -81.5523
    Octopole Moments (Debye-Ang^2)
       XXX      33.6592    XXY       3.1599    XYY       3.9165
       YYY      22.3798    XXZ       0.0000    XYZ       0.0000
       YYZ       0.0000    XZZ       5.3348    YZZ       6.5042
       ZZZ       0.0000
    Hexadecapole Moments (Debye-Ang^3)
      XXXX   -2412.0656   XXXY      57.9125   XXYY    -482.4362
      XYYY      26.5309   YYYY    -280.2247   XXXZ      -0.0000
      XXYZ       0.0000   XYYZ       0.0000   YYYZ      -0.0000
      XXZZ    -463.5532   XYZZ       8.6836   YYZZ     -64.5131
      XZZZ      -0.0000   YZZZ       0.0000   ZZZZ    -113.5099
 -----------------------------------------------------------------
 Calculating analytic gradient of the SCF energy
 Gradient of SCF Energy
            1           2           3           4           5
    1   0.0000071   0.0000990  -0.0000125   0.0000414  -0.0001350
    2  -0.0001655   0.0002465   0.0002271  -0.0001611  -0.0001470
    3   0.0000000  -0.0000000   0.0000000  -0.0000000  -0.0000000
 Max gradient component =       2.465E-04
 RMS gradient           =       1.203E-04
 Gradient time:  CPU 10.64 s  wall 2.77 s
 Geometry Optimization Parameters
   NAtoms,    NIC,     NZ,  NCons,   NDum,   NFix, NCnnct, MaxDiis
        5      20       5       0       0       0       0       0

 Cartesian Hessian Update
 Hessian Updated using BFGS Update


** GEOMETRY OPTIMIZATION IN DELOCALIZED INTERNAL COORDINATES **
   Searching for a Minimum

   Optimization Cycle:   9

                       Coordinates (Angstroms)
     ATOM                X               Y               Z
      1  C         0.5426352240   -0.4473149507    0.0000000000
      2  P        -0.4649881986    0.9063593042    0.0000000000
      3  I        -2.7358595443   -0.1287642992    0.0000000000
      4  I         2.6525925088   -0.1355778658    0.0000000000
      5  F         0.2088196104   -1.7295799761    0.0000000000
   Point Group: cs    Number of degrees of freedom:     7


   Energy is -14318.386718937

 Hessian Updated using BFGS Update

  7 Hessian modes will be used to form the next step
  Hessian Eigenvalues:
     0.078309    0.092993    0.211190    0.231300    0.258953    0.338905
     0.418019

 Minimum Search - Taking Simple RFO Step
 Searching for Lamda that Minimizes Along All modes
 Value Taken    Lamda =   0.00000000
 Step Taken.  Stepsize is  0.001277

                             Maximum     Tolerance    Cnvgd?
         Gradient           0.000233      0.000300     YES
         Displacement       0.000770      0.001200     YES
         Energy change     -0.000002      0.000001      NO


                       Distance Matrix (Angstroms)
             C (  1)   P (  2)   I (  3)   I (  4)
   P (  2)  1.687525
   I (  3)  3.293934  2.495664
   I (  4)  2.132862  3.287087  5.388456
   F (  5)  1.325004  2.720697  3.351678  2.917682

 Final energy is   -14318.386718937441     


 ******************************
 **  OPTIMIZATION CONVERGED  **
 ******************************

                       Coordinates (Angstroms)
     ATOM                X               Y               Z
      1  C         0.5426352240   -0.4473149507    0.0000000000
      2  P        -0.4649881986    0.9063593042    0.0000000000
      3  I        -2.7358595443   -0.1287642992    0.0000000000
      4  I         2.6525925088   -0.1355778658    0.0000000000
      5  F         0.2088196104   -1.7295799761    0.0000000000

Z-matrix Print:
$molecule
0 1
I 
P  1 2.495664
C  2 1.687525 1 102.157828
F  3 1.325004 2 128.745337 1 -0.000000 0
I  3 2.132862 2 118.258186 1 -180.000000 0
$end


 --------------------------------------------------------------
             Orbital Energies (a.u.) and Symmetries
 --------------------------------------------------------------

 Alpha MOs, Restricted
 -- Occupied --                  
*******-1165.88 -176.33 -176.31 -165.74 -165.74 -165.74 -165.71
  1 A'    2 A'    3 A'    4 A'    5 A'    6 A'    1 A"    7 A'                 
-165.71 -165.71  -77.11  -35.83  -35.81  -31.32  -31.32  -31.32
  2 A"    8 A'    9 A'   10 A'   11 A'   12 A'   13 A'    3 A"                 
-31.298 -31.293 -31.293 -24.748 -22.974 -22.973 -22.973 -22.969
 14 A'    4 A"   15 A'   16 A'   17 A'   18 A'    5 A"   19 A'                 
-22.969 -22.949 -22.948 -22.948 -22.944 -22.944 -10.340  -6.603
  6 A"   20 A'    7 A"   21 A'   22 A'    8 A"   23 A'   24 A'                 
 -6.380  -6.355  -4.793  -4.778  -4.777  -4.766  -4.765  -4.761
 25 A'   26 A'   27 A'   28 A'    9 A"   29 A'   30 A'   10 A"                 
 -4.760  -4.753  -4.753  -2.058  -2.054  -2.053  -2.040  -2.040
 31 A'   11 A"   32 A'   33 A'   34 A'   12 A"   35 A'   13 A"                 
 -2.032  -2.028  -2.028  -2.017  -2.016  -1.291  -0.784  -0.696
 36 A'   14 A"   37 A'   38 A'   15 A"   39 A'   40 A'   41 A'                 
 -0.649  -0.612  -0.521  -0.521  -0.466  -0.370  -0.336  -0.335
 42 A'   43 A'   44 A'   16 A"   45 A'   46 A'   17 A"   47 A'                 
 -0.300  -0.298  -0.278  -0.255
 18 A"   48 A'   49 A'   19 A"                                                 
 -- Virtual --                   
 -0.100  -0.096  -0.067  -0.006   0.025   0.038   0.044   0.052
 50 A'   20 A"   51 A'   52 A'   53 A'   54 A'   21 A"   55 A'                 
  0.074   0.083   0.095   0.110   0.155   0.170   0.189   0.194
 56 A'   22 A"   57 A'   58 A'   59 A'   60 A'   61 A'   23 A"                 
  0.211   0.215   0.237   0.249   0.262   0.272   0.282   0.286
 62 A'   24 A"   63 A'   64 A'   65 A'   25 A"   66 A'   26 A"                 
  0.310   0.326   0.372   0.379   0.390   0.398   0.399   0.407
 67 A'   68 A'   27 A"   28 A"   69 A'   29 A"   70 A'   30 A"                 
  0.425   0.435   0.462   0.478   0.523   0.539   0.596   0.610
 71 A'   72 A'   73 A'   74 A'   31 A"   75 A'   76 A'   77 A'                 
  0.641   0.686   0.724   0.738   0.811   0.877   0.939   0.957
 78 A'   32 A"   33 A"   79 A'   80 A'   81 A'   82 A'   83 A'                 
  1.200   1.279   1.287   1.309   1.312   1.327   1.350   1.383
 34 A"   84 A'   35 A"   36 A"   85 A'   86 A'   87 A'   88 A'                 
  1.385   1.407   1.448   1.547   1.606   1.660   1.687   1.770
 37 A"   89 A'   38 A"   39 A"   90 A'   91 A'   92 A'   93 A'                 
  1.860   1.902   2.609   2.759   3.058   3.726   3.729   3.929
 94 A'   95 A'   40 A"   96 A'   97 A'   41 A"   98 A'   42 A"                 
  3.951   3.952   3.955   3.959   3.972   3.973   3.987   4.026
 99 A'  100 A'   43 A"   44 A"   45 A"  101 A'   46 A"  102 A'                 
  4.070   4.123   4.198   4.291   4.365   4.636   5.964   5.986
103 A'  104 A'  105 A'  106 A'  107 A'  108 A'   47 A"   48 A"                 
  5.986   6.007   6.017   6.036   6.246   6.299   6.511   6.892
109 A'  110 A'  111 A'  112 A'   49 A"  113 A'  114 A'  115 A'                 
 13.780  13.906  13.965  23.398  27.738  27.811  28.311  28.327
 50 A"  116 A'  117 A'  118 A'  119 A'  120 A'   51 A"  121 A'                 
 28.331  28.349  28.349  28.368  28.510  28.517  28.529  28.534
 52 A"  122 A'  123 A'  124 A'   53 A"  125 A'   54 A"   55 A"                 
 28.539  28.539  28.559  28.569  28.620  28.658  66.699 127.856
 56 A"  126 A'  127 A'  128 A'  129 A'  130 A'  131 A'   57 A"                 
127.870 127.877 127.892 127.899 127.912 151.555 151.613 162.993
132 A'   58 A"  133 A'  134 A'  135 A'  136 A'  137 A'  138 A'                 
*******1901.774
139 A'  140 A'                                                                 

 Beta MOs, Restricted
 -- Occupied --                  
*******-1165.88 -176.33 -176.31 -165.74 -165.74 -165.74 -165.71
  1 A'    2 A'    3 A'    4 A'    5 A'    6 A'    1 A"    7 A'                 
-165.71 -165.71  -77.11  -35.83  -35.81  -31.32  -31.32  -31.32
  2 A"    8 A'    9 A'   10 A'   11 A'   12 A'   13 A'    3 A"                 
-31.298 -31.293 -31.293 -24.748 -22.974 -22.973 -22.973 -22.969
 14 A'    4 A"   15 A'   16 A'   17 A'   18 A'    5 A"   19 A'                 
-22.969 -22.949 -22.948 -22.948 -22.944 -22.944 -10.340  -6.603
  6 A"   20 A'    7 A"   21 A'   22 A'    8 A"   23 A'   24 A'                 
 -6.380  -6.355  -4.793  -4.778  -4.777  -4.766  -4.765  -4.761
 25 A'   26 A'   27 A'   28 A'    9 A"   29 A'   30 A'   10 A"                 
 -4.760  -4.753  -4.753  -2.058  -2.054  -2.053  -2.040  -2.040
 31 A'   11 A"   32 A'   33 A'   34 A'   12 A"   35 A'   13 A"                 
 -2.032  -2.028  -2.028  -2.017  -2.016  -1.291  -0.784  -0.696
 36 A'   14 A"   37 A'   38 A'   15 A"   39 A'   40 A'   41 A'                 
 -0.649  -0.612  -0.521  -0.521  -0.466  -0.370  -0.336  -0.335
 42 A'   43 A'   44 A'   16 A"   45 A'   46 A'   17 A"   47 A'                 
 -0.300  -0.298  -0.278  -0.255
 18 A"   48 A'   49 A'   19 A"                                                 
 -- Virtual --                   
 -0.100  -0.096  -0.067  -0.006   0.025   0.038   0.044   0.052
 50 A'   20 A"   51 A'   52 A'   53 A'   54 A'   21 A"   55 A'                 
  0.074   0.083   0.095   0.110   0.155   0.170   0.189   0.194
 56 A'   22 A"   57 A'   58 A'   59 A'   60 A'   61 A'   23 A"                 
  0.211   0.215   0.237   0.249   0.262   0.272   0.282   0.286
 62 A'   24 A"   63 A'   64 A'   65 A'   25 A"   66 A'   26 A"                 
  0.310   0.326   0.372   0.379   0.390   0.398   0.399   0.407
 67 A'   68 A'   27 A"   28 A"   69 A'   29 A"   70 A'   30 A"                 
  0.425   0.435   0.462   0.478   0.523   0.539   0.596   0.610
 71 A'   72 A'   73 A'   74 A'   31 A"   75 A'   76 A'   77 A'                 
  0.641   0.686   0.724   0.738   0.811   0.877   0.939   0.957
 78 A'   32 A"   33 A"   79 A'   80 A'   81 A'   82 A'   83 A'                 
  1.200   1.279   1.287   1.309   1.312   1.327   1.350   1.383
 34 A"   84 A'   35 A"   36 A"   85 A'   86 A'   87 A'   88 A'                 
  1.385   1.407   1.448   1.547   1.606   1.660   1.687   1.770
 37 A"   89 A'   38 A"   39 A"   90 A'   91 A'   92 A'   93 A'                 
  1.860   1.902   2.609   2.759   3.058   3.726   3.729   3.929
 94 A'   95 A'   40 A"   96 A'   97 A'   41 A"   98 A'   42 A"                 
  3.951   3.952   3.955   3.959   3.972   3.973   3.987   4.026
 99 A'  100 A'   43 A"   44 A"   45 A"  101 A'   46 A"  102 A'                 
  4.070   4.123   4.198   4.291   4.365   4.636   5.964   5.986
103 A'  104 A'  105 A'  106 A'  107 A'  108 A'   47 A"   48 A"                 
  5.986   6.007   6.017   6.036   6.246   6.299   6.511   6.892
109 A'  110 A'  111 A'  112 A'   49 A"  113 A'  114 A'  115 A'                 
 13.780  13.906  13.965  23.398  27.738  27.811  28.311  28.327
 50 A"  116 A'  117 A'  118 A'  119 A'  120 A'   51 A"  121 A'                 
 28.331  28.349  28.349  28.368  28.510  28.517  28.529  28.534
 52 A"  122 A'  123 A'  124 A'   53 A"  125 A'   54 A"   55 A"                 
 28.539  28.539  28.559  28.569  28.620  28.658  66.699 127.856
 56 A"  126 A'  127 A'  128 A'  129 A'  130 A'  131 A'   57 A"                 
127.870 127.877 127.892 127.899 127.912 151.555 151.613 162.993
132 A'   58 A"  133 A'  134 A'  135 A'  136 A'  137 A'  138 A'                 
*******1901.774
139 A'  140 A'                                                                 
 --------------------------------------------------------------

          Ground-State Mulliken Net Atomic Charges

     Atom                 Charge (a.u.)
  ----------------------------------------
      1 C                    -0.170076
      2 P                     0.121244
      3 I                    -0.129844
      4 I                     0.137404
      5 F                     0.041272
  ----------------------------------------
  Sum of atomic charges =    -0.000000

 -----------------------------------------------------------------
                    Cartesian Multipole Moments
 -----------------------------------------------------------------
    Charge (ESU x 10^10)
                -0.0000
    Dipole Moment (Debye)
         X       1.3138      Y       0.5669      Z       0.0000
       Tot       1.4309
    Quadrupole Moments (Debye-Ang)
        XX     -76.1095     XY       0.6817     YY     -82.1775
        XZ       0.0000     YZ      -0.0000     ZZ     -81.5523
    Octopole Moments (Debye-Ang^2)
       XXX      33.6592    XXY       3.1599    XYY       3.9165
       YYY      22.3798    XXZ       0.0000    XYZ       0.0000
       YYZ       0.0000    XZZ       5.3348    YZZ       6.5042
       ZZZ       0.0000
    Hexadecapole Moments (Debye-Ang^3)
      XXXX   -2412.0656   XXXY      57.9125   XXYY    -482.4362
      XYYY      26.5309   YYYY    -280.2247   XXXZ      -0.0000
      XXYZ       0.0000   XYYZ       0.0000   YYYZ      -0.0000
      XXZZ    -463.5532   XYZZ       8.6836   YYZZ     -64.5131
      XZZZ      -0.0000   YZZZ       0.0000   ZZZZ    -113.5099
 -----------------------------------------------------------------
Archival summary:
1\1\TWL02\OPT\ProcedureUnspecified\BasisUnspecified\2111\taweetha\MonNov2616:37:552018MonNov2616:37:552018\0\\#,OPT,ProcedureUnspecified,BasisUnspecified,\\0,1\I\P,1,2.49566\C,2,1.68752,1,102.158\F,3,1.325,2,128.745,1,-0,0\I,3,2.13286,2,118.258,1,-180,0\\\@

 Total job time:  101.69s(wall), 373.90s(cpu) 
 Mon Nov 26 16:37:55 2018

        *************************************************************
        *                                                           *
        *  Thank you very much for using Q-Chem.  Have a nice day.  *
        *                                                           *
        *************************************************************


 
User input: 2 of 2 
 
Q-Chem Developer Version!
                  Welcome to Q-Chem
     A Quantum Leap Into The Future Of Chemistry


 Q-Chem 5.1, Q-Chem, Inc., Pleasanton, CA (2018)

 Yihan Shao,  Zhengting Gan,  E. Epifanovsky,  A. T. B. Gilbert,  M. Wormit,  
 J. Kussmann,  A. W. Lange,  A. Behn,  Jia Deng,  Xintian Feng,  D. Ghosh,  
 M. Goldey,  P. R. Horn,  L. D. Jacobson,  I. Kaliman,  T. Kus,  A. Landau,  
 Jie Liu,  E. I. Proynov,  R. M. Richard,  R. P. Steele,  E. J. Sundstrom,  
 H. L. Woodcock III,  P. M. Zimmerman,  D. Zuev,  B. Albrecht,  E. Alguire,  
 S. A. Baeppler,  D. Barton,  Z. Benda,  Y. A. Bernard,  E. J. Berquist,  
 K. B. Bravaya,  H. Burton,  D. Casanova,  Chun-Min Chang,  Yunqing Chen,  
 A. Chien,  K. D. Closser,  M. P. Coons,  S. Coriani,  S. Dasgupta,  
 A. L. Dempwolff,  M. Diedenhofen,  Hainam Do,  R. G. Edgar,  Po-Tung Fang,  
 S. Faraji,  S. Fatehi,  Qingguo Feng,  K. D. Fenk,  J. Fosso-Tande,  
 Qinghui Ge,  A. Ghysels,  G. Gidofalvi,  J. Gomes,  J. Gonthier,  A. Gunina,  
 D. Hait,  M. W. D. Hanson-Heine,  P. H. P. Harbach,  A. W. Hauser,  
 J. E. Herr,  E. G. Hohenstein,  Z. C. Holden,  Kerwin Hui,  B. C. Huynh,  
 T.-C. Jagau,  Hyunjun Ji,  B. Kaduk,  K. Khistyaev,  Jaehoon Kim,  
 P. Klunzinger,  K. Koh,  D. Kosenkov,  L. Koulias,  T. Kowalczyk,  
 C. M. Krauter,  A. Kunitsa,  Ka Un Lao,  A. Laurent,  K. V. Lawler,  
 Joonho Lee,  D. Lefrancois,  S. Lehtola,  D. S. Levine,  Yi-Pei Li,  
 You-Sheng Lin,  Fenglai Liu,  E. Livshits,  A. Luenser,  P. Manohar,  
 E. Mansoor,  S. F. Manzer,  Shan-Ping Mao,  Yuezhi Mao,  N. Mardirossian,  
 A. V. Marenich,  T. Markovich,  L. A. Martinez-Martinez,  S. A. Maurer,  
 N. J. Mayhall,  S. C. McKenzie,  J.-M. Mewes,  A. F. Morrison,  
 J. W. Mullinax,  K. Nanda,  T. S. Nguyen-Beck,  R. Olivares-Amaya,  
 J. A. Parkhill,  T. M. Perrine,  F. Plasser,  P. Pokhilko,  S. Prager,  
 A. Prociuk,  E. Ramos,  D. R. Rehn,  F. Rob,  M. Schneider,  N. Sergueev,  
 S. M. Sharada,  S. Sharma,  D. W. Small,  T. Stauch,  T. Stein,  
 Yu-Chuan Su,  A. J. W. Thom,  A. Tkatchenko,  T. Tsuchimochi,  N. M. Tubman,  
 L. Vogt,  M. L. Vidal,  O. Vydrov,  M. A. Watson,  J. Wenzel,  
 M. de Wergifosse,  T. A. Wesolowski,  A. White,  J. Witte,  A. Yamada,  
 Jun Yang,  K. Yao,  S. Yeganeh,  S. R. Yost,  Zhi-Qiang You,  A. Zech,  
 Igor Ying Zhang,  Xing Zhang,  Yan Zhao,  Ying Zhu,  B. R. Brooks,  
 G. K. L. Chan,  C. J. Cramer,  M. S. Gordon,  W. J. Hehre,  A. Klamt,  
 M. W. Schmidt,  C. D. Sherrill,  D. G. Truhlar,  A. Aspuru-Guzik,  R. Baer,  
 A. T. Bell,  N. A. Besley,  Jeng-Da Chai,  A. E. DePrince, III,  
 R. A. DiStasio Jr.,  A. Dreuw,  B. D. Dunietz,  T. R. Furlani,  
 Chao-Ping Hsu,  Yousung Jung,  Jing Kong,  D. S. Lambrecht,  WanZhen Liang,  
 C. Ochsenfeld,  V. A. Rassolov,  L. V. Slipchenko,  J. E. Subotnik,  
 T. Van Voorhis,  J. M. Herbert,  A. I. Krylov,  P. M. W. Gill,  M. Head-Gordon

 Contributors to earlier versions of Q-Chem not listed above: 
 R. D. Adamson,  B. Austin,  J. Baker,  G. J. O. Beran,  K. Brandhorst,  
 S. T. Brown,  E. F. C. Byrd,  A. K. Chakraborty,  C.-L. Cheng,  
 Siu Hung Chien,  D. M. Chipman,  D. L. Crittenden,  H. Dachsel,  
 R. J. Doerksen,  A. D. Dutoi,  L. Fusti-Molnar,  W. A. Goddard III,  
 A. Golubeva-Zadorozhnaya,  S. R. Gwaltney,  G. Hawkins,  A. Heyden,  
 S. Hirata,  G. Kedziora,  F. J. Keil,  C. Kelley,  Jihan Kim,  R. A. King,  
 R. Z. Khaliullin,  P. P. Korambath,  W. Kurlancheek,  A. M. Lee,  M. S. Lee,  
 S. V. Levchenko,  Ching Yeh Lin,  D. Liotard,  R. C. Lochan,  I. Lotan,  
 P. E. Maslen,  N. Nair,  D. P. O'Neill,  D. Neuhauser,  E. Neuscamman,  
 C. M. Oana,  R. Olson,  B. Peters,  R. Peverati,  P. A. Pieniazek,  
 Y. M. Rhee,  J. Ritchie,  M. A. Rohrdanz,  E. Rosta,  N. J. Russ,  
 H. F. Schaefer III,  N. E. Schultz,  N. Shenvi,  A. C. Simmonett,  A. Sodt,  
 D. Stuck,  K. S. Thanthiriwatte,  V. Vanovschi,  Tao Wang,  A. Warshel,  
 C. F. Williams,  Q. Wu,  X. Xu,  W. Zhang

 Please cite Q-Chem as follows:
 Y. Shao et al., Mol. Phys. 113, 184-215 (2015)
 DOI: 10.1080/00268976.2014.952696

 Q-Chem 5.1.2 for Intel X86 EM64T Linux

 Parts of Q-Chem use Armadillo 8.300.2 (Tropical Shenanigans).
 http://arma.sourceforge.net/

 Q-Chem begins on Mon Nov 26 16:37:56 2018  

Host: 
0

     Scratch files written to /scratch/taweetham/qchem51558//
The previous job contains 0 fragments, simply inherited here
Input Ideriv = 2
Curr. Ideriv = -1
Max.  Ideriv = 2

Checking the input file for inconsistencies... 	...done.

--------------------------------------------------------------
User input:
--------------------------------------------------------------

$molecule
read
$end

$rem
   job_type 	frequency
   basis 	6-311++g**
   method	b3lyp	
$end


--------------------------------------------------------------
 ----------------------------------------------------------------
             Standard Nuclear Orientation (Angstroms)
    I     Atom           X                Y                Z
 ----------------------------------------------------------------
    1      C       0.5937064222    -0.3002029376    -0.0000000000
    2      P      -0.4363769432     1.0364597763     0.0000000000
    3      I      -2.6896497763    -0.0364330808     0.0000000000
    4      I       2.6981649854     0.0467176726    -0.0000000000
    5      F       0.2813455035    -1.5878624872    -0.0000000000
 ----------------------------------------------------------------
 Molecular Point Group                 Cs    NOp =  2
 Largest Abelian Subgroup              Cs    NOp =  2
 Nuclear Repulsion Energy =   940.2704283095 hartrees
 There are       68 alpha and       68 beta electrons
 Requested basis set is 6-311++G(d,p)
 There are 73 shells and 198 basis functions

 Total QAlloc Memory Limit   2000 MB
 Mega-Array Size       188 MB
 MEM_STATIC part       192 MB

                       Distance Matrix (Angstroms)
             C (  1)   P (  2)   I (  3)   I (  4)
   P (  2)  1.687525
   I (  3)  3.293934  2.495664
   I (  4)  2.132862  3.287087  5.388456
   F (  5)  1.325004  2.720697  3.351678  2.917682

 A cutoff of  1.0D-11 yielded   1906 shell pairs
 There are     14855 function pairs (     16768 Cartesian)

 -------------------------------------------------------
 OpenMP Integral Computing Module                       
 Release: version 1.0, May 2013, Q-Chem Inc. Pittsburgh 
 -------------------------------------------------------
 Integral Job Info:
 Integral job number is                      11
 Integral operator is                         1
 short-range coefficients                     0
 long-range coefficients              100000000
 Omega coefficients                           0
 if combine SR and LR in K                    0
 Integral screening is                        0
 Integral computing path is                   2
 max size of driver memory is            800000
 size of driver memory is                593474
 size of scratch memory is             11861008
 max col of scratch BK array               1296
 max len of scratch array in speh3          155
 max len of scratch index in speh4           18
 max int batch size is                      520
 min int batch size is                       52
 fixed nKL is                                52
 max L of basis functions is                  2
 order of int derivative is                   0
 number of shells is                         73
 number of basis is                         211
 number of cartesian basis is               211
 number of contracted shell pairs          1906
 number of primitive shell pairs           3922
 maxK2 (contraction) of shell pair           36
 max number of K2 of shell pair               1
 max number of CS2 of shell pair            292
 max number of PS2 of shell pair            292
 mem total for path MDJ                  537180
 -------------------------------------------------------
 Smallest overlap matrix eigenvalue = 9.76E-04
 Guess from superposition of atomic densities
 Warning:  Energy on first SCF cycle will be non-variational
 SAD guess density has 136.000000 electrons

 -----------------------------------------------------------------------
  General SCF calculation program by
  Eric Jon Sundstrom, Paul Horn, Yuezhi Mao, Dmitri Zuev, Alec White,
  David Stuck, Shaama M.S., Shane Yost, Joonho Lee, David Small,
  Daniel Levine, Susi Lehtola, Hugh Burton, Evgeny Epifanovsky
 -----------------------------------------------------------------------
 Exchange:     0.2000 Hartree-Fock + 0.0800 Slater + 0.7200 B88
 Correlation:  0.1900 VWN1RPA + 0.8100 LYP
 Using SG-1 standard quadrature grid
 using 4 threads for integral computing
 -------------------------------------------------------
 OpenMP Integral computing Module                
 Release: version 2.0, May 2017, Q-Chem Inc. Pleasanton 
 -------------------------------------------------------
 -------------------------------------------------------
 OpenMP BLAS3 based DFT computing Module                
 Release: version 1.0, May 2013, Q-Chem Inc. Pittsburgh 
 -------------------------------------------------------
 A restricted SCF calculation will be
 performed using DIIS
 SCF converges when DIIS error is below 1.0e-08
 ---------------------------------------
  Cycle       Energy         DIIS error
 ---------------------------------------
    1  -14318.8673487109      3.57e-02  
    2  -14318.3718851135      2.16e-03  
    3  -14318.3573415182      2.90e-03  
    4  -14318.3848359937      7.45e-04  
    5  -14318.3867234095      1.31e-04  
    6  -14318.3867508616      5.93e-05  
    7  -14318.3867608014      3.57e-05  
    8  -14318.3867675463      7.64e-06  
    9  -14318.3867678723      2.42e-06  
   10  -14318.3867679065      3.16e-07  
   11  -14318.3867679071      1.50e-07  
   12  -14318.3867679071      4.10e-08  
   13  -14318.3867679072      7.31e-09  Convergence criterion met
 ---------------------------------------
 SCF time:   CPU 36.61s  wall 10.00s 
 SCF   energy in the final basis set =   -14318.3867679072
 Total energy in the final basis set =   -14318.3867679072

 --------------------------------------------------------------
             Orbital Energies (a.u.) and Symmetries
 --------------------------------------------------------------

 Alpha MOs, Restricted
 -- Occupied --                  
*******-1165.88 -176.33 -176.31 -165.74 -165.74 -165.74 -165.71
  1 A'    2 A'    3 A'    4 A'    5 A'    6 A'    1 A"    7 A'                 
-165.71 -165.71  -77.11  -35.83  -35.81  -31.32  -31.32  -31.32
  2 A"    8 A'    9 A'   10 A'   11 A'   12 A'   13 A'    3 A"                 
-31.298 -31.293 -31.293 -24.748 -22.974 -22.973 -22.973 -22.969
 14 A'    4 A"   15 A'   16 A'   17 A'   18 A'    5 A"   19 A'                 
-22.969 -22.949 -22.948 -22.948 -22.944 -22.944 -10.340  -6.603
  6 A"   20 A'    7 A"   21 A'   22 A'    8 A"   23 A'   24 A'                 
 -6.380  -6.355  -4.793  -4.778  -4.777  -4.766  -4.765  -4.761
 25 A'   26 A'   27 A'   28 A'    9 A"   29 A'   30 A'   10 A"                 
 -4.760  -4.753  -4.753  -2.058  -2.054  -2.053  -2.040  -2.040
 31 A'   11 A"   32 A'   33 A'   34 A'   12 A"   35 A'   13 A"                 
 -2.032  -2.028  -2.028  -2.017  -2.016  -1.291  -0.784  -0.696
 36 A'   14 A"   37 A'   38 A'   15 A"   39 A'   40 A'   41 A'                 
 -0.649  -0.612  -0.521  -0.521  -0.466  -0.370  -0.336  -0.335
 42 A'   43 A'   44 A'   16 A"   45 A'   46 A'   17 A"   47 A'                 
 -0.300  -0.298  -0.278  -0.255
 18 A"   48 A'   49 A'   19 A"                                                 
 -- Virtual --                   
 -0.100  -0.096  -0.067  -0.006   0.025   0.038   0.044   0.052
 50 A'   20 A"   51 A'   52 A'   53 A'   54 A'   21 A"   55 A'                 
  0.074   0.083   0.095   0.110   0.155   0.170   0.189   0.194
 56 A'   22 A"   57 A'   58 A'   59 A'   60 A'   61 A'   23 A"                 
  0.211   0.215   0.237   0.249   0.262   0.272   0.282   0.286
 62 A'   24 A"   63 A'   64 A'   65 A'   25 A"   66 A'   26 A"                 
  0.310   0.326   0.372   0.379   0.390   0.398   0.399   0.408
 67 A'   68 A'   27 A"   28 A"   69 A'   29 A"   70 A'   30 A"                 
  0.425   0.435   0.462   0.478   0.523   0.539   0.596   0.610
 71 A'   72 A'   73 A'   74 A'   31 A"   75 A'   76 A'   77 A'                 
  0.641   0.686   0.724   0.738   0.811   0.877   0.939   0.957
 78 A'   32 A"   33 A"   79 A'   80 A'   81 A'   82 A'   83 A'                 
  1.200   1.279   1.286   1.309   1.312   1.327   1.350   1.383
 34 A"   84 A'   35 A"   36 A"   85 A'   86 A'   87 A'   88 A'                 
  1.385   1.407   1.448   1.547   1.606   1.660   1.687   1.770
 37 A"   89 A'   38 A"   39 A"   90 A'   91 A'   92 A'   93 A'                 
  1.860   1.902   2.609   2.759   3.058   3.726   3.729   3.929
 94 A'   95 A'   40 A"   96 A'   97 A'   41 A"   98 A'   42 A"                 
  3.951   3.952   3.955   3.959   3.972   3.973   3.987   4.026
 99 A'  100 A'   43 A"   44 A"   45 A"  101 A'   46 A"  102 A'                 
  4.070   4.123   4.198   4.291   4.365   4.636   5.964   5.986
103 A'  104 A'  105 A'  106 A'  107 A'  108 A'   47 A"   48 A"                 
  5.987   6.007   6.017   6.036   6.246   6.299   6.511   6.892
109 A'  110 A'  111 A'  112 A'   49 A"  113 A'  114 A'  115 A'                 
 13.780  13.906  13.965  23.398  27.738  27.811  28.311  28.327
 50 A"  116 A'  117 A'  118 A'  119 A'  120 A'   51 A"  121 A'                 
 28.331  28.349  28.350  28.368  28.510  28.517  28.529  28.534
 52 A"  122 A'  123 A'  124 A'   53 A"  125 A'   54 A"   55 A"                 
 28.539  28.539  28.559  28.569  28.620  28.658  66.699 127.856
 56 A"  126 A'  127 A'  128 A'  129 A'  130 A'  131 A'   57 A"                 
127.870 127.877 127.892 127.899 127.912 151.555 151.613 162.993
132 A'   58 A"  133 A'  134 A'  135 A'  136 A'  137 A'  138 A'                 
*******1901.774
139 A'  140 A'                                                                 

 Beta MOs, Restricted
 -- Occupied --                  
*******-1165.88 -176.33 -176.31 -165.74 -165.74 -165.74 -165.71
  1 A'    2 A'    3 A'    4 A'    5 A'    6 A'    1 A"    7 A'                 
-165.71 -165.71  -77.11  -35.83  -35.81  -31.32  -31.32  -31.32
  2 A"    8 A'    9 A'   10 A'   11 A'   12 A'   13 A'    3 A"                 
-31.298 -31.293 -31.293 -24.748 -22.974 -22.973 -22.973 -22.969
 14 A'    4 A"   15 A'   16 A'   17 A'   18 A'    5 A"   19 A'                 
-22.969 -22.949 -22.948 -22.948 -22.944 -22.944 -10.340  -6.603
  6 A"   20 A'    7 A"   21 A'   22 A'    8 A"   23 A'   24 A'                 
 -6.380  -6.355  -4.793  -4.778  -4.777  -4.766  -4.765  -4.761
 25 A'   26 A'   27 A'   28 A'    9 A"   29 A'   30 A'   10 A"                 
 -4.760  -4.753  -4.753  -2.058  -2.054  -2.053  -2.040  -2.040
 31 A'   11 A"   32 A'   33 A'   34 A'   12 A"   35 A'   13 A"                 
 -2.032  -2.028  -2.028  -2.017  -2.016  -1.291  -0.784  -0.696
 36 A'   14 A"   37 A'   38 A'   15 A"   39 A'   40 A'   41 A'                 
 -0.649  -0.612  -0.521  -0.521  -0.466  -0.370  -0.336  -0.335
 42 A'   43 A'   44 A'   16 A"   45 A'   46 A'   17 A"   47 A'                 
 -0.300  -0.298  -0.278  -0.255
 18 A"   48 A'   49 A'   19 A"                                                 
 -- Virtual --                   
 -0.100  -0.096  -0.067  -0.006   0.025   0.038   0.044   0.052
 50 A'   20 A"   51 A'   52 A'   53 A'   54 A'   21 A"   55 A'                 
  0.074   0.083   0.095   0.110   0.155   0.170   0.189   0.194
 56 A'   22 A"   57 A'   58 A'   59 A'   60 A'   61 A'   23 A"                 
  0.211   0.215   0.237   0.249   0.262   0.272   0.282   0.286
 62 A'   24 A"   63 A'   64 A'   65 A'   25 A"   66 A'   26 A"                 
  0.310   0.326   0.372   0.379   0.390   0.398   0.399   0.408
 67 A'   68 A'   27 A"   28 A"   69 A'   29 A"   70 A'   30 A"                 
  0.425   0.435   0.462   0.478   0.523   0.539   0.596   0.610
 71 A'   72 A'   73 A'   74 A'   31 A"   75 A'   76 A'   77 A'                 
  0.641   0.686   0.724   0.738   0.811   0.877   0.939   0.957
 78 A'   32 A"   33 A"   79 A'   80 A'   81 A'   82 A'   83 A'                 
  1.200   1.279   1.286   1.309   1.312   1.327   1.350   1.383
 34 A"   84 A'   35 A"   36 A"   85 A'   86 A'   87 A'   88 A'                 
  1.385   1.407   1.448   1.547   1.606   1.660   1.687   1.770
 37 A"   89 A'   38 A"   39 A"   90 A'   91 A'   92 A'   93 A'                 
  1.860   1.902   2.609   2.759   3.058   3.726   3.729   3.929
 94 A'   95 A'   40 A"   96 A'   97 A'   41 A"   98 A'   42 A"                 
  3.951   3.952   3.955   3.959   3.972   3.973   3.987   4.026
 99 A'  100 A'   43 A"   44 A"   45 A"  101 A'   46 A"  102 A'                 
  4.070   4.123   4.198   4.291   4.365   4.636   5.964   5.986
103 A'  104 A'  105 A'  106 A'  107 A'  108 A'   47 A"   48 A"                 
  5.987   6.007   6.017   6.036   6.246   6.299   6.511   6.892
109 A'  110 A'  111 A'  112 A'   49 A"  113 A'  114 A'  115 A'                 
 13.780  13.906  13.965  23.398  27.738  27.811  28.311  28.327
 50 A"  116 A'  117 A'  118 A'  119 A'  120 A'   51 A"  121 A'                 
 28.331  28.349  28.350  28.368  28.510  28.517  28.529  28.534
 52 A"  122 A'  123 A'  124 A'   53 A"  125 A'   54 A"   55 A"                 
 28.539  28.539  28.559  28.569  28.620  28.658  66.699 127.856
 56 A"  126 A'  127 A'  128 A'  129 A'  130 A'  131 A'   57 A"                 
127.870 127.877 127.892 127.899 127.912 151.555 151.613 162.993
132 A'   58 A"  133 A'  134 A'  135 A'  136 A'  137 A'  138 A'                 
*******1901.774
139 A'  140 A'                                                                 
 --------------------------------------------------------------

          Ground-State Mulliken Net Atomic Charges

     Atom                 Charge (a.u.)
  ----------------------------------------
      1 C                    -0.170054
      2 P                     0.121273
      3 I                    -0.129853
      4 I                     0.137349
      5 F                     0.041284
  ----------------------------------------
  Sum of atomic charges =    -0.000000

 -----------------------------------------------------------------
                    Cartesian Multipole Moments
 -----------------------------------------------------------------
    Charge (ESU x 10^10)
                -0.0000
    Dipole Moment (Debye)
         X       1.3040      Y       0.5891      Z       0.0000
       Tot       1.4309
    Quadrupole Moments (Debye-Ang)
        XX     -76.0215     XY       0.9857     YY     -81.9905
        XZ       0.0000     YZ       0.0000     ZZ     -81.5526
    Octopole Moments (Debye-Ang^2)
       XXX      23.5073    XXY      -6.8233    XYY       0.3091
       YYY     -11.4054    XXZ      -0.0000    XYZ       0.0000
       YYZ      -0.0000    XZZ       1.6610    YZZ      -4.6609
       ZZZ       0.0000
    Hexadecapole Moments (Debye-Ang^3)
      XXXX   -2410.4406   XXXY      45.4557   XXYY    -481.6088
      XYYY       8.1198   YYYY    -276.0231   XXXZ      -0.0000
      XXYZ      -0.0000   XYYZ      -0.0000   YYYZ       0.0000
      XXZZ    -463.4337   XYZZ       2.5356   YYZZ     -64.0680
      XZZZ       0.0000   YZZZ       0.0000   ZZZZ    -113.5115
 -----------------------------------------------------------------
 Calculating MO derivatives via CPSCF
 D1JvT checksum  = 291000 19041.0343392976
 D1KAT checksum  = 786000 715.8315792964
   1         3          15      0.124229    0.040440
   2         3          15      0.016755    0.006231
   3         3          15      0.002320    0.000982
   4         3          15      0.000255    0.000129
   5        15           3      0.000027    0.000018
   6        17           1      0.000001    0.000001
   7        18           0      0.000000    0.000000    Roots Converged
 Time for AOints: 13.1 s (CPU) 3.3 s (wall)
 ------------------------------------------------------------------------------
                     AOints        : Timing summary (seconds)
 ------------------------------------------------------------------------------
     job step          cpu (% of tot)      sys (% of tot)     wall (% of tot)
 ------------------------------------------------------------------------------
  cpscf_lag         0.6307E+02 (34.9)   0.9000E-05 (19.6)   0.1629E+02 (34.0)
  iterzp            0.1044E+03 (57.7)   0.3700E-04 (80.4)   0.2806E+02 (58.5)
  make_fx           0.0000E+00 ( 0.0)   0.0000E+00 ( 0.0)   0.0000E+00 ( 0.0)
  AOints            0.1311E+02 ( 7.2)   0.0000E+00 ( 0.0)   0.3324E+01 ( 6.9)
 ------------------------------------------------------------------------------
   Grand Totals     0.1808E+03          0.4600E-04          0.4794E+02
 ------------------------------------------------------------------------------
 Calculating analytic Hessian of the SCF energy
 Polarizability Matrix (a.u.)
            1           2           3
    1-181.1922098  -0.1706543  -0.0000000
    2  -0.1706543 -76.8595689   0.0000000
    3  -0.0000000   0.0000000 -61.3548218

 Direct stationary perturbation theory relativistic correction:

 rels  =     194.415036870011
 relv  =    -645.682848933598
 rel2e =      84.960464207528
 E_rel =    -366.307347856058

 Hessian of the SCF Energy
            1           2           3           4           5           6
    1   0.2595670  -0.0720687  -0.0000000  -0.1126964   0.1087042   0.0000000
    2  -0.0720687   0.5259596   0.0000000   0.1338188  -0.1925091  -0.0000000
    3  -0.0000000   0.0000000   0.0714696   0.0000000  -0.0000000  -0.0263890
    4  -0.1126964   0.1338188   0.0000000   0.2064010  -0.0846316  -0.0000000
    5   0.1087042  -0.1925091  -0.0000000  -0.0846316   0.2708365   0.0000000
    6   0.0000000  -0.0000000  -0.0263890  -0.0000000   0.0000000   0.0148651
    7  -0.0163879  -0.0085176   0.0000000  -0.0761444  -0.0361399  -0.0000000
    8   0.0042249   0.0021681   0.0000000  -0.0468417  -0.0363831  -0.0000000
    9  -0.0000000  -0.0000000   0.0025312   0.0000000  -0.0000000  -0.0051172
   10  -0.0719394   0.0121338   0.0000000  -0.0205306  -0.0020164  -0.0000000
   11   0.0068095  -0.0153339  -0.0000000   0.0040070   0.0046888   0.0000000
   12  -0.0000000  -0.0000000  -0.0168913  -0.0000000   0.0000000   0.0020564
   13  -0.0585434  -0.0653664  -0.0000000   0.0029704   0.0140836  -0.0000000
   14  -0.0476699  -0.3202846   0.0000000  -0.0063525  -0.0466331   0.0000000
   15  -0.0000000   0.0000000  -0.0307206   0.0000000  -0.0000000   0.0145846
            7           8           9          10          11          12
    1  -0.0163879   0.0042249  -0.0000000  -0.0719394   0.0068095  -0.0000000
    2  -0.0085176   0.0021681  -0.0000000   0.0121338  -0.0153339  -0.0000000
    3   0.0000000   0.0000000   0.0025312   0.0000000  -0.0000000  -0.0168913
    4  -0.0761444  -0.0468417   0.0000000  -0.0205306   0.0040070  -0.0000000
    5  -0.0361399  -0.0363831  -0.0000000  -0.0020164   0.0046888   0.0000000
    6  -0.0000000  -0.0000000  -0.0051172  -0.0000000   0.0000000   0.0020564
    7   0.0949065   0.0382742  -0.0000000  -0.0015780   0.0021415   0.0000000
    8   0.0382742   0.0293877   0.0000000   0.0010402  -0.0001982   0.0000000
    9  -0.0000000   0.0000000   0.0045113  -0.0000000   0.0000000   0.0022334
   10  -0.0015780   0.0010402  -0.0000000   0.1144873   0.0124088   0.0000000
   11   0.0021415  -0.0001982   0.0000000   0.0124088   0.0223731   0.0000000
   12   0.0000000   0.0000000   0.0022334   0.0000000   0.0000000   0.0087950
   13  -0.0007962   0.0033024   0.0000000  -0.0204393  -0.0253668  -0.0000000
   14   0.0042418   0.0050255   0.0000000  -0.0235664  -0.0115297  -0.0000000
   15  -0.0000000  -0.0000000  -0.0041588   0.0000000  -0.0000000   0.0038065
           13          14          15
    1  -0.0585434  -0.0476699  -0.0000000
    2  -0.0653664  -0.3202846   0.0000000
    3  -0.0000000   0.0000000  -0.0307206
    4   0.0029704  -0.0063525   0.0000000
    5   0.0140836  -0.0466331  -0.0000000
    6  -0.0000000   0.0000000   0.0145846
    7  -0.0007962   0.0042418  -0.0000000
    8   0.0033024   0.0050255  -0.0000000
    9   0.0000000   0.0000000  -0.0041588
   10  -0.0204393  -0.0235664   0.0000000
   11  -0.0253668  -0.0115297  -0.0000000
   12  -0.0000000  -0.0000000   0.0038065
   13   0.0768086   0.0733471   0.0000000
   14   0.0733471   0.3734218  -0.0000000
   15   0.0000000  -0.0000000   0.0164883
 Gradient time:  CPU 272.80 s  wall 72.30 s
 **********************************************************************
 **                                                                  **
 **                       VIBRATIONAL ANALYSIS                       **
 **                       --------------------                       **
 **                                                                  **
 **        VIBRATIONAL FREQUENCIES (CM**-1) AND NORMAL MODES         **
 **     FORCE CONSTANTS (mDYN/ANGSTROM) AND REDUCED MASSES (AMU)     **
 **                  INFRARED INTENSITIES (KM/MOL)                   **
 **                                                                  **
 **********************************************************************


 Mode:                 1                      2                      3
 Frequency:        91.69                  95.99                 140.82
 Force Cnst:      0.1301                 0.1907                 0.4971
 Red. Mass:      26.2757                35.1159                42.5460
 IR Active:          YES                    YES                    YES
 IR Intens:        0.017                  0.093                  0.056
 Raman Active:       YES                    YES                    YES
               X      Y      Z        X      Y      Z        X      Y      Z
 C          0.000 -0.000  0.480   -0.156  0.436  0.000    0.061  0.530  0.000
 P          0.000 -0.000  0.615   -0.095  0.488  0.000   -0.267  0.350  0.000
 I         -0.000  0.000 -0.145    0.277 -0.129 -0.000   -0.275 -0.100 -0.000
 I          0.000  0.000 -0.139   -0.178 -0.104 -0.000    0.340 -0.118 -0.000
 F          0.000 -0.000  0.592   -0.407  0.486  0.000   -0.039  0.552  0.000
 TransDip  -0.000 -0.000 -0.004    0.009  0.004 -0.000    0.005 -0.005  0.000

 Mode:                 4                      5                      6
 Frequency:       281.01                 364.52                 431.24
 Force Cnst:      0.9638                 2.5666                 1.4170
 Red. Mass:      20.7159                32.7850                12.9326
 IR Active:          YES                    YES                    YES
 IR Intens:        0.437                 59.557                  3.344
 Raman Active:       YES                    YES                    YES
               X      Y      Z        X      Y      Z        X      Y      Z
 C          0.229  0.284  0.000    0.303 -0.026 -0.000   -0.000 -0.000  0.952
 P         -0.080  0.089  0.000    0.880  0.285  0.000    0.000  0.000 -0.143
 I         -0.010  0.015 -0.000   -0.156 -0.089  0.000   -0.000 -0.000  0.003
 I         -0.127 -0.081 -0.000   -0.080  0.006  0.000    0.000  0.000 -0.018
 F          0.904  0.112 -0.000   -0.049  0.101  0.000   -0.000 -0.000 -0.269
 TransDip  -0.021 -0.001 -0.000    0.244  0.037  0.000    0.000  0.000 -0.059

 Mode:                 7                      8                      9
 Frequency:       506.31                 865.00                1253.75
 Force Cnst:      2.8769                 6.3985                12.4333
 Red. Mass:      19.0478                14.5143                13.4250
 IR Active:          YES                    YES                    YES
 IR Intens:       23.656                 73.740                156.636
 Raman Active:       YES                    YES                    YES
               X      Y      Z        X      Y      Z        X      Y      Z
 C         -0.610 -0.259 -0.000    0.876 -0.006 -0.000   -0.145  0.901 -0.000
 P         -0.032  0.489  0.000   -0.171  0.208  0.000    0.091 -0.115  0.000
 I         -0.005 -0.018 -0.000   -0.003  0.001 -0.000   -0.001 -0.000 -0.000
 I          0.044  0.004  0.000   -0.014  0.004  0.000    0.004 -0.001 -0.000
 F          0.178 -0.536  0.000   -0.163 -0.365  0.000   -0.075 -0.373  0.000
 TransDip  -0.131  0.085  0.000    0.244  0.127  0.000   -0.091  0.390 -0.000

 STANDARD THERMODYNAMIC QUANTITIES AT   298.15 K  AND     1.00 ATM

   This Molecule has  0 Imaginary Frequencies
   Zero point vibrational energy:        5.762 kcal/mol

   Atom    1 Element C  Has Mass   12.00000
   Atom    2 Element P  Has Mass   30.97376
   Atom    3 Element I  Has Mass  126.90440
   Atom    4 Element I  Has Mass  126.90440
   Atom    5 Element F  Has Mass   18.99840
   Molecular Mass:   315.780960 amu
   Principal axes and moments of inertia in amu*Bohr^2:
                             1           2           3
    Eigenvalues --      295.30085  6619.21796  6914.51881
          X               1.00000    -0.00214     0.00000
          Y               0.00214     1.00000     0.00000
          Z               0.00000    -0.00000     1.00000
   Rotational Symmetry Number is   1
   The Molecule is an Asymmetric Top
   Translational Enthalpy:        0.889 kcal/mol
   Rotational Enthalpy:           0.889 kcal/mol
   Vibrational Enthalpy:          7.969 kcal/mol
   gas constant (RT):             0.592 kcal/mol
   Translational Entropy:        43.145  cal/mol.K
   Rotational Entropy:           30.981  cal/mol.K
   Vibrational Entropy:          14.271  cal/mol.K

   Total Enthalpy:               10.339 kcal/mol
   Total Entropy:                88.397  cal/mol.K
Archival summary:
1\1\TWL02\FREQ\ProcedureUnspecified\BasisUnspecified\2111\taweetha\MonNov2616:39:182018MonNov2616:39:182018\0\\#,FREQ,ProcedureUnspecified,BasisUnspecified,\\0,1\I\P,1,2.49566\C,2,1.68752,1,102.158\F,3,1.325,2,128.745,1,0,0\I,3,2.13286,2,118.258,1,180,0\\\@

 Total job time:  82.37s(wall), 309.60s(cpu) 
 Mon Nov 26 16:39:18 2018

        *************************************************************
        *                                                           *
        *  Thank you very much for using Q-Chem.  Have a nice day.  *
        *                                                           *
        *************************************************************
