# Supplementary material for: Geometric and energetic data from ab initio calculations of haloethene, haloimine, halomethylenephosphine, haloiminophosphine, halodiazene, halodiphosphene and halocyclopropane
Source: Data Brief. 2019 Nov 2;27:104738. doi: 10.1016/j.dib.2019.104738 (PMC6861602; doi:10.1016/j.dib.2019.104738)
Supplement: Multimedia component 5 [file mmc5.zip › CP/B3LYP/HBrCPBrE.out]

Q-Chem Developer Version!
                  Welcome to Q-Chem
     A Quantum Leap Into The Future Of Chemistry


 Q-Chem 5.1, Q-Chem, Inc., Pleasanton, CA (2018)

 Yihan Shao,  Zhengting Gan,  E. Epifanovsky,  A. T. B. Gilbert,  M. Wormit,  
 J. Kussmann,  A. W. Lange,  A. Behn,  Jia Deng,  Xintian Feng,  D. Ghosh,  
 M. Goldey,  P. R. Horn,  L. D. Jacobson,  I. Kaliman,  T. Kus,  A. Landau,  
 Jie Liu,  E. I. Proynov,  R. M. Richard,  R. P. Steele,  E. J. Sundstrom,  
 H. L. Woodcock III,  P. M. Zimmerman,  D. Zuev,  B. Albrecht,  E. Alguire,  
 S. A. Baeppler,  D. Barton,  Z. Benda,  Y. A. Bernard,  E. J. Berquist,  
 K. B. Bravaya,  H. Burton,  D. Casanova,  Chun-Min Chang,  Yunqing Chen,  
 A. Chien,  K. D. Closser,  M. P. Coons,  S. Coriani,  S. Dasgupta,  
 A. L. Dempwolff,  M. Diedenhofen,  Hainam Do,  R. G. Edgar,  Po-Tung Fang,  
 S. Faraji,  S. Fatehi,  Qingguo Feng,  K. D. Fenk,  J. Fosso-Tande,  
 Qinghui Ge,  A. Ghysels,  G. Gidofalvi,  J. Gomes,  J. Gonthier,  A. Gunina,  
 D. Hait,  M. W. D. Hanson-Heine,  P. H. P. Harbach,  A. W. Hauser,  
 J. E. Herr,  E. G. Hohenstein,  Z. C. Holden,  Kerwin Hui,  B. C. Huynh,  
 T.-C. Jagau,  Hyunjun Ji,  B. Kaduk,  K. Khistyaev,  Jaehoon Kim,  
 P. Klunzinger,  K. Koh,  D. Kosenkov,  L. Koulias,  T. Kowalczyk,  
 C. M. Krauter,  A. Kunitsa,  Ka Un Lao,  A. Laurent,  K. V. Lawler,  
 Joonho Lee,  D. Lefrancois,  S. Lehtola,  D. S. Levine,  Yi-Pei Li,  
 You-Sheng Lin,  Fenglai Liu,  E. Livshits,  A. Luenser,  P. Manohar,  
 E. Mansoor,  S. F. Manzer,  Shan-Ping Mao,  Yuezhi Mao,  N. Mardirossian,  
 A. V. Marenich,  T. Markovich,  L. A. Martinez-Martinez,  S. A. Maurer,  
 N. J. Mayhall,  S. C. McKenzie,  J.-M. Mewes,  A. F. Morrison,  
 J. W. Mullinax,  K. Nanda,  T. S. Nguyen-Beck,  R. Olivares-Amaya,  
 J. A. Parkhill,  T. M. Perrine,  F. Plasser,  P. Pokhilko,  S. Prager,  
 A. Prociuk,  E. Ramos,  D. R. Rehn,  F. Rob,  M. Schneider,  N. Sergueev,  
 S. M. Sharada,  S. Sharma,  D. W. Small,  T. Stauch,  T. Stein,  
 Yu-Chuan Su,  A. J. W. Thom,  A. Tkatchenko,  T. Tsuchimochi,  N. M. Tubman,  
 L. Vogt,  M. L. Vidal,  O. Vydrov,  M. A. Watson,  J. Wenzel,  
 M. de Wergifosse,  T. A. Wesolowski,  A. White,  J. Witte,  A. Yamada,  
 Jun Yang,  K. Yao,  S. Yeganeh,  S. R. Yost,  Zhi-Qiang You,  A. Zech,  
 Igor Ying Zhang,  Xing Zhang,  Yan Zhao,  Ying Zhu,  B. R. Brooks,  
 G. K. L. Chan,  C. J. Cramer,  M. S. Gordon,  W. J. Hehre,  A. Klamt,  
 M. W. Schmidt,  C. D. Sherrill,  D. G. Truhlar,  A. Aspuru-Guzik,  R. Baer,  
 A. T. Bell,  N. A. Besley,  Jeng-Da Chai,  A. E. DePrince, III,  
 R. A. DiStasio Jr.,  A. Dreuw,  B. D. Dunietz,  T. R. Furlani,  
 Chao-Ping Hsu,  Yousung Jung,  Jing Kong,  D. S. Lambrecht,  WanZhen Liang,  
 C. Ochsenfeld,  V. A. Rassolov,  L. V. Slipchenko,  J. E. Subotnik,  
 T. Van Voorhis,  J. M. Herbert,  A. I. Krylov,  P. M. W. Gill,  M. Head-Gordon

 Contributors to earlier versions of Q-Chem not listed above: 
 R. D. Adamson,  B. Austin,  J. Baker,  G. J. O. Beran,  K. Brandhorst,  
 S. T. Brown,  E. F. C. Byrd,  A. K. Chakraborty,  C.-L. Cheng,  
 Siu Hung Chien,  D. M. Chipman,  D. L. Crittenden,  H. Dachsel,  
 R. J. Doerksen,  A. D. Dutoi,  L. Fusti-Molnar,  W. A. Goddard III,  
 A. Golubeva-Zadorozhnaya,  S. R. Gwaltney,  G. Hawkins,  A. Heyden,  
 S. Hirata,  G. Kedziora,  F. J. Keil,  C. Kelley,  Jihan Kim,  R. A. King,  
 R. Z. Khaliullin,  P. P. Korambath,  W. Kurlancheek,  A. M. Lee,  M. S. Lee,  
 S. V. Levchenko,  Ching Yeh Lin,  D. Liotard,  R. C. Lochan,  I. Lotan,  
 P. E. Maslen,  N. Nair,  D. P. O'Neill,  D. Neuhauser,  E. Neuscamman,  
 C. M. Oana,  R. Olson,  B. Peters,  R. Peverati,  P. A. Pieniazek,  
 Y. M. Rhee,  J. Ritchie,  M. A. Rohrdanz,  E. Rosta,  N. J. Russ,  
 H. F. Schaefer III,  N. E. Schultz,  N. Shenvi,  A. C. Simmonett,  A. Sodt,  
 D. Stuck,  K. S. Thanthiriwatte,  V. Vanovschi,  Tao Wang,  A. Warshel,  
 C. F. Williams,  Q. Wu,  X. Xu,  W. Zhang

 Please cite Q-Chem as follows:
 Y. Shao et al., Mol. Phys. 113, 184-215 (2015)
 DOI: 10.1080/00268976.2014.952696

 Q-Chem 5.1.2 for Intel X86 EM64T Linux

 Parts of Q-Chem use Armadillo 8.300.2 (Tropical Shenanigans).
 http://arma.sourceforge.net/

 Q-Chem begins on Mon Nov 26 11:20:24 2018  

Host: 
0

     Scratch files written to /scratch/taweetham/qchem44259//
Input Ideriv = 2
Curr. Ideriv = -1
Max.  Ideriv = 2

Checking the input file for inconsistencies... 	...done.

--------------------------------------------------------------
User input:
--------------------------------------------------------------
$molecule
0 1
C 
P 1 1.5 
Br 2 PBr 1 120. 
Br 1 PBr 2 120.  3 180.0
H 1 PH 2 120.  3 0.0

PH=1.44
PF=1.54
PCl=2.03
PBr=2.5
PI=2.6
$end

$rem
   job_type	optimization
   basis	6-311++g**
   method	b3lyp
$end

--------------------------------------------------------------
 ----------------------------------------------------------------
             Standard Nuclear Orientation (Angstroms)
    I     Atom           X                Y                Z
 ----------------------------------------------------------------
    1      C      -0.5634916310    -0.5783957495    -0.0000000000
    2      P       0.4650523494     0.5134363257    -0.0000000000
    3      Br      2.8980961894    -0.0612789716    -0.0000000000
    4      Br     -2.9965354709    -0.0036804523     0.0000000000
    5      H      -0.1494606004    -1.9575905529    -0.0000000000
 ----------------------------------------------------------------
 Molecular Point Group                 Cs    NOp =  2
 Largest Abelian Subgroup              Cs    NOp =  2
 Nuclear Repulsion Energy =   424.2682670428 hartrees
 There are       46 alpha and       46 beta electrons
 Requested basis set is 6-311++G(d,p)
 There are 62 shells and 155 basis functions

 Total QAlloc Memory Limit   2000 MB
 Mega-Array Size       188 MB
 MEM_STATIC part       192 MB
 A cutoff of  1.0D-11 yielded   1480 shell pairs
 There are      9844 function pairs (     10864 Cartesian)

 -------------------------------------------------------
 OpenMP Integral Computing Module                       
 Release: version 1.0, May 2013, Q-Chem Inc. Pittsburgh 
 -------------------------------------------------------
 Integral Job Info:
 Integral job number is                      11
 Integral operator is                         1
 short-range coefficients                     0
 long-range coefficients              100000000
 Omega coefficients                           0
 if combine SR and LR in K                    0
 Integral screening is                        0
 Integral computing path is                   2
 max size of driver memory is            800000
 size of driver memory is                593474
 size of scratch memory is             29623520
 max col of scratch BK array               1296
 max len of scratch array in speh3          155
 max len of scratch index in speh4           18
 max int batch size is                      520
 min int batch size is                       52
 fixed nKL is                                45
 max L of basis functions is                  2
 order of int derivative is                   0
 number of shells is                         62
 number of basis is                         163
 number of cartesian basis is               163
 number of contracted shell pairs          1480
 number of primitive shell pairs           3806
 maxK2 (contraction) of shell pair           36
 max number of K2 of shell pair               1
 max number of CS2 of shell pair            193
 max number of PS2 of shell pair            312
 mem total for path MDJ                  522902
 -------------------------------------------------------
 Smallest overlap matrix eigenvalue = 7.22E-04

 Scale SEOQF with 1.000000e-01/1.000000e-01/1.000000e-01

 Standard Electronic Orientation quadrupole field applied
 Nucleus-field energy     =     0.0000000226 hartrees
 Guess from superposition of atomic densities
 Warning:  Energy on first SCF cycle will be non-variational
 SAD guess density has 92.000000 electrons

 -----------------------------------------------------------------------
  General SCF calculation program by
  Eric Jon Sundstrom, Paul Horn, Yuezhi Mao, Dmitri Zuev, Alec White,
  David Stuck, Shaama M.S., Shane Yost, Joonho Lee, David Small,
  Daniel Levine, Susi Lehtola, Hugh Burton, Evgeny Epifanovsky
 -----------------------------------------------------------------------
 Exchange:     0.2000 Hartree-Fock + 0.0800 Slater + 0.7200 B88
 Correlation:  0.1900 VWN1RPA + 0.8100 LYP
 Using SG-1 standard quadrature grid
 using 4 threads for integral computing
 -------------------------------------------------------
 OpenMP Integral computing Module                
 Release: version 2.0, May 2017, Q-Chem Inc. Pleasanton 
 -------------------------------------------------------
 -------------------------------------------------------
 OpenMP BLAS3 based DFT computing Module                
 Release: version 1.0, May 2013, Q-Chem Inc. Pittsburgh 
 -------------------------------------------------------
 A restricted SCF calculation will be
 performed using DIIS
 SCF converges when DIIS error is below 1.0e-08
 ---------------------------------------
  Cycle       Energy         DIIS error
 ---------------------------------------
    1   -5528.3835053544      3.42e-02  
    2   -5528.1952505475      4.17e-03  
    3   -5528.0833525599      6.69e-03  
    4   -5528.2155770939      2.33e-03  
    5   -5528.2345213273      4.57e-04  
    6   -5528.2350482895      2.85e-04  
    7   -5528.2353081243      6.87e-05  
    8   -5528.2353282677      1.82e-05  
    9   -5528.2353292439      3.70e-06  
   10   -5528.2353292996      4.66e-07  
   11   -5528.2353293013      2.70e-07  
   12   -5528.2353293017      7.26e-08  
   13   -5528.2353293017      1.88e-08  
   14   -5528.2353293017      5.76e-09  Convergence criterion met
 ---------------------------------------
 SCF time:   CPU 30.73s  wall 11.00s 
 SCF   energy in the final basis set =    -5528.2353293017
 Total energy in the final basis set =    -5528.2353293017

 --------------------------------------------------------------
             Orbital Energies (a.u.) and Symmetries
 --------------------------------------------------------------

 Alpha MOs, Restricted
 -- Occupied --                  
-482.87 -482.84  -77.11  -62.52  -62.49  -56.34  -56.34  -56.34
  1 A'    2 A'    3 A'    4 A'    5 A'    6 A'    7 A'    1 A"                 
-56.315 -56.311 -56.311 -10.291  -8.727  -8.702  -6.612  -6.561
  8 A'    2 A"    9 A'   10 A'   11 A'   12 A'   13 A'   14 A'                 
 -6.544  -6.544  -6.533  -6.521  -6.521  -4.775  -4.771  -4.769
 15 A'    3 A"   16 A'    4 A"   17 A'   18 A'    5 A"   19 A'                 
 -2.671  -2.667  -2.666  -2.653  -2.653  -2.644  -2.640  -2.640
 20 A'   21 A'    6 A"   22 A'    7 A"   23 A'    8 A"   24 A'                 
 -2.631  -2.631  -0.811  -0.780  -0.760  -0.515  -0.440  -0.389
  9 A"   25 A'   26 A'   27 A'   28 A'   29 A'   30 A'   31 A'                 
 -0.360  -0.320  -0.319  -0.318  -0.301  -0.294
 10 A"   32 A'   33 A'   11 A"   12 A"   34 A'                                 
 -- Virtual --                   
 -0.204  -0.097  -0.087  -0.016   0.005   0.018   0.037   0.044
 35 A'   36 A'   13 A"   37 A'   38 A'   39 A'   14 A"   40 A'                 
  0.054   0.060   0.063   0.065   0.069   0.089   0.092   0.094
 41 A'   42 A'   15 A"   43 A'   44 A'   16 A"   45 A'   17 A"                 
  0.104   0.113   0.145   0.153   0.162   0.187   0.278   0.282
 46 A'   47 A'   48 A'   49 A'   50 A'   51 A'   18 A"   52 A'                 
  0.339   0.375   0.392   0.420   0.420   0.434   0.434   0.453
 53 A'   54 A'   55 A'   19 A"   56 A'   57 A'   20 A"   58 A'                 
  0.471   0.482   0.523   0.545   0.547   0.552   0.553   0.561
 59 A'   21 A"   22 A"   60 A'   61 A'   23 A"   62 A'   63 A'                 
  0.563   0.568   0.598   0.601   0.616   0.649   0.662   0.664
 24 A"   64 A'   25 A"   65 A'   66 A'   67 A'   26 A"   68 A'                 
  0.688   0.697   0.816   0.905   0.970   1.136   1.147   1.333
 27 A"   69 A'   70 A'   71 A'   72 A'   28 A"   73 A'   74 A'                 
  1.365   1.485   1.525   1.542   1.620   1.636   1.707   1.974
 75 A'   29 A"   76 A'   30 A"   77 A'   31 A"   78 A'   32 A"                 
  1.983   1.995   2.003   2.017   2.042   2.053   2.106   2.568
 79 A'   33 A"   80 A'   81 A'   82 A'   83 A'   84 A'   85 A'                 
  2.682   2.905   3.304   3.975   3.976   3.979   3.992   3.997
 34 A"   86 A'   87 A'   35 A"   36 A"   88 A'   37 A"   89 A'                 
  3.998   4.009   4.024   4.106   4.142   6.519   6.595   6.944
 38 A"   90 A'   91 A'   92 A'   93 A'   94 A'   95 A'   96 A'                 
  7.525   7.534   7.550   7.557   7.560   7.589  13.775  13.884
 39 A"   97 A'   40 A"   98 A'   99 A'  100 A'   41 A"  101 A'                 
 14.082  23.436  47.814  47.886 163.117 289.714 289.723 289.746
102 A'  103 A'  104 A'  105 A'  106 A'   42 A"  107 A'   43 A"                 
289.754 289.762 289.7991020.5841020.671
108 A'  109 A'  110 A'  111 A'  112 A'                                         

 Beta MOs, Restricted
 -- Occupied --                  
-482.87 -482.84  -77.11  -62.52  -62.49  -56.34  -56.34  -56.34
  1 A'    2 A'    3 A'    4 A'    5 A'    6 A'    7 A'    1 A"                 
-56.315 -56.311 -56.311 -10.291  -8.727  -8.702  -6.612  -6.561
  8 A'    2 A"    9 A'   10 A'   11 A'   12 A'   13 A'   14 A'                 
 -6.544  -6.544  -6.533  -6.521  -6.521  -4.775  -4.771  -4.769
 15 A'    3 A"   16 A'    4 A"   17 A'   18 A'    5 A"   19 A'                 
 -2.671  -2.667  -2.666  -2.653  -2.653  -2.644  -2.640  -2.640
 20 A'   21 A'    6 A"   22 A'    7 A"   23 A'    8 A"   24 A'                 
 -2.631  -2.631  -0.811  -0.780  -0.760  -0.515  -0.440  -0.389
  9 A"   25 A'   26 A'   27 A'   28 A'   29 A'   30 A'   31 A'                 
 -0.360  -0.320  -0.319  -0.318  -0.301  -0.294
 10 A"   32 A'   33 A'   11 A"   12 A"   34 A'                                 
 -- Virtual --                   
 -0.204  -0.097  -0.087  -0.016   0.005   0.018   0.037   0.044
 35 A'   36 A'   13 A"   37 A'   38 A'   39 A'   14 A"   40 A'                 
  0.054   0.060   0.063   0.065   0.069   0.089   0.092   0.094
 41 A'   42 A'   15 A"   43 A'   44 A'   16 A"   45 A'   17 A"                 
  0.104   0.113   0.145   0.153   0.162   0.187   0.278   0.282
 46 A'   47 A'   48 A'   49 A'   50 A'   51 A'   18 A"   52 A'                 
  0.339   0.375   0.392   0.420   0.420   0.434   0.434   0.453
 53 A'   54 A'   55 A'   19 A"   56 A'   57 A'   20 A"   58 A'                 
  0.471   0.482   0.523   0.545   0.547   0.552   0.553   0.561
 59 A'   21 A"   22 A"   60 A'   61 A'   23 A"   62 A'   63 A'                 
  0.563   0.568   0.598   0.601   0.616   0.649   0.662   0.664
 24 A"   64 A'   25 A"   65 A'   66 A'   67 A'   26 A"   68 A'                 
  0.688   0.697   0.816   0.905   0.970   1.136   1.147   1.333
 27 A"   69 A'   70 A'   71 A'   72 A'   28 A"   73 A'   74 A'                 
  1.365   1.485   1.525   1.542   1.620   1.636   1.707   1.974
 75 A'   29 A"   76 A'   30 A"   77 A'   31 A"   78 A'   32 A"                 
  1.983   1.995   2.003   2.017   2.042   2.053   2.106   2.568
 79 A'   33 A"   80 A'   81 A'   82 A'   83 A'   84 A'   85 A'                 
  2.682   2.905   3.304   3.975   3.976   3.979   3.992   3.997
 34 A"   86 A'   87 A'   35 A"   36 A"   88 A'   37 A"   89 A'                 
  3.998   4.009   4.024   4.106   4.142   6.519   6.595   6.944
 38 A"   90 A'   91 A'   92 A'   93 A'   94 A'   95 A'   96 A'                 
  7.525   7.534   7.550   7.557   7.560   7.589  13.775  13.884
 39 A"   97 A'   40 A"   98 A'   99 A'  100 A'   41 A"  101 A'                 
 14.082  23.436  47.814  47.886 163.117 289.714 289.723 289.746
102 A'  103 A'  104 A'  105 A'  106 A'   42 A"  107 A'   43 A"                 
289.754 289.762 289.7991020.5841020.671
108 A'  109 A'  110 A'  111 A'  112 A'                                         
 --------------------------------------------------------------

          Ground-State Mulliken Net Atomic Charges

     Atom                 Charge (a.u.)
  ----------------------------------------
      1 C                    -0.122680
      2 P                     0.115023
      3 Br                   -0.178569
      4 Br                   -0.044776
      5 H                     0.231002
  ----------------------------------------
  Sum of atomic charges =     0.000000

 -----------------------------------------------------------------
                    Cartesian Multipole Moments
 -----------------------------------------------------------------
    Charge (ESU x 10^10)
                 0.0000
    Dipole Moment (Debye)
         X      -0.8006      Y      -0.7007      Z      -0.0000
       Tot       1.0639
    Quadrupole Moments (Debye-Ang)
        XX     -59.6843     XY      -0.6402     YY     -55.0789
        XZ       0.0000     YZ       0.0000     ZZ     -57.8192
    Octopole Moments (Debye-Ang^2)
       XXX     -24.4996    XXY       4.6685    XYY      -1.2661
       YYY      -8.1700    XXZ      -0.0000    XYZ      -0.0000
       YYZ      -0.0000    XZZ      -0.2677    YZZ       0.7134
       ZZZ      -0.0000
    Hexadecapole Moments (Debye-Ang^3)
      XXXX   -1906.1193   XXXY     -22.7952   XXYY    -370.9708
      XYYY      -6.7246   YYYY    -115.1910   XXXZ       0.0000
      XXYZ       0.0000   XYYZ       0.0000   YYYZ       0.0000
      XXZZ    -363.5505   XYZZ      -2.0151   YYZZ     -34.6992
      XZZZ       0.0000   YZZZ       0.0000   ZZZZ     -76.1468
 -----------------------------------------------------------------
 Calculating analytic gradient of the SCF energy
 Gradient of SCF Energy
            1           2           3           4           5
    1   0.0939535  -0.1043627   0.0253781  -0.0572745   0.0423056
    2   0.2077915  -0.1463439   0.0072311   0.0134956  -0.0821743
    3   0.0000000   0.0000000  -0.0000000  -0.0000000  -0.0000000
 Max gradient component =       2.078E-01
 RMS gradient           =       8.042E-02
 Gradient time:  CPU 6.26 s  wall 2.19 s
 Geometry Optimization Parameters
   NAtoms,    NIC,     NZ,  NCons,   NDum,   NFix, NCnnct, MaxDiis
        5      20       5       0       0       0       0       0


** GEOMETRY OPTIMIZATION IN DELOCALIZED INTERNAL COORDINATES **
   Searching for a Minimum

   Optimization Cycle:   1

                       Coordinates (Angstroms)
     ATOM                X               Y               Z
      1  C        -0.5634916310   -0.5783957495    0.0000000000
      2  P         0.4650523494    0.5134363257    0.0000000000
      3  Br        2.8980961894   -0.0612789716    0.0000000000
      4  Br       -2.9965354709   -0.0036804523    0.0000000000
      5  H        -0.1494606004   -1.9575905529    0.0000000000
   Point Group: cs    Number of degrees of freedom:     7


   Energy is  -5528.235329302


 Attempting to Generate Delocalized Internal Coordinates

  7 Hessian modes will be used to form the next step
  Hessian Eigenvalues:
     0.052803    0.092515    0.130389    0.160000    0.220000    0.250000
     0.766766

 Minimum Search - Taking Simple RFO Step
 Searching for Lamda that Minimizes Along All modes
 Value Taken    Lamda =  -0.10354746
 Calculated Step too Large.  Step scaled by  0.482463
 Step Taken.  Stepsize is  0.300000

                             Maximum     Tolerance    Cnvgd?
         Gradient           0.165533      0.000300      NO
         Displacement       0.182313      0.001200      NO
         Energy change     *********      0.000001      NO


 New Cartesian Coordinates Obtained by Inverse Iteration

 Displacement from previous Coordinates is:  0.328899
 ----------------------------------------------------------------
             Standard Nuclear Orientation (Angstroms)
    I     Atom           X                Y                Z
 ----------------------------------------------------------------
    1      C      -0.5548295207    -0.5927740961     0.0000000000
    2      P       0.4636354821     0.5697946766     0.0000000000
    3      Br      2.8381245568    -0.1104965863     0.0000000000
    4      Br     -2.9013227570    -0.0704753711     0.0000000000
    5      H      -0.1919469246    -1.8835580237     0.0000000000
 ----------------------------------------------------------------
 Molecular Point Group                 Cs    NOp =  2
 Largest Abelian Subgroup              Cs    NOp =  2
 Nuclear Repulsion Energy =   432.4440104703 hartrees
 There are       46 alpha and       46 beta electrons
 Applying Cartesian multipole field
    Component          Value
    ---------          -----
     (2,0,0)        1.00000E-11
     (0,2,0)        2.00000E-11
     (0,0,2)       -3.00000E-11
 Nucleus-field energy     =     0.0000000216 hartrees
 Requested basis set is 6-311++G(d,p)
 There are 62 shells and 155 basis functions
 A cutoff of  1.0D-11 yielded   1497 shell pairs
 There are      9944 function pairs (     10972 Cartesian)
 Smallest overlap matrix eigenvalue = 7.30E-04
 Guess MOs from SCF MO coefficient file

 -----------------------------------------------------------------------
  General SCF calculation program by
  Eric Jon Sundstrom, Paul Horn, Yuezhi Mao, Dmitri Zuev, Alec White,
  David Stuck, Shaama M.S., Shane Yost, Joonho Lee, David Small,
  Daniel Levine, Susi Lehtola, Hugh Burton, Evgeny Epifanovsky
 -----------------------------------------------------------------------
 Exchange:     0.2000 Hartree-Fock + 0.0800 Slater + 0.7200 B88
 Correlation:  0.1900 VWN1RPA + 0.8100 LYP
 Using SG-1 standard quadrature grid
 using 4 threads for integral computing
 -------------------------------------------------------
 OpenMP Integral computing Module                
 Release: version 2.0, May 2017, Q-Chem Inc. Pleasanton 
 -------------------------------------------------------
 -------------------------------------------------------
 OpenMP BLAS3 based DFT computing Module                
 Release: version 1.0, May 2013, Q-Chem Inc. Pittsburgh 
 -------------------------------------------------------
 A restricted SCF calculation will be
 performed using DIIS
 SCF converges when DIIS error is below 1.0e-08
 ---------------------------------------
  Cycle       Energy         DIIS error
 ---------------------------------------
    1   -5528.2788528175      8.07e-04  
    2   -5528.2819571183      2.09e-04  
    3   -5528.2818373333      2.81e-04  
    4   -5528.2820504259      1.28e-04  
    5   -5528.2821071584      2.14e-05  
    6   -5528.2821083313      1.04e-05  
    7   -5528.2821087047      2.36e-06  
    8   -5528.2821087196      1.30e-06  
    9   -5528.2821087257      1.98e-07  
   10   -5528.2821087258      6.75e-08  
   11   -5528.2821087259      1.92e-08  
   12   -5528.2821087259      3.90e-09  Convergence criterion met
 ---------------------------------------
 SCF time:   CPU 26.39s  wall 9.00s 
 SCF   energy in the final basis set =    -5528.2821087259
 Total energy in the final basis set =    -5528.2821087259

 --------------------------------------------------------------
             Orbital Energies (a.u.) and Symmetries
 --------------------------------------------------------------

 Alpha MOs, Restricted
 -- Occupied --                  
-482.87 -482.84  -77.12  -62.52  -62.49  -56.34  -56.33  -56.33
  1 A'    2 A'    3 A'    4 A'    5 A'    6 A'    7 A'    1 A"                 
-56.315 -56.311 -56.311 -10.292  -8.724  -8.702  -6.616  -6.558
  8 A'    2 A"    9 A'   10 A'   11 A'   12 A'   13 A'   14 A'                 
 -6.541  -6.541  -6.533  -6.521  -6.521  -4.779  -4.775  -4.772
 15 A'    3 A"   16 A'    4 A"   17 A'   18 A'    5 A"   19 A'                 
 -2.668  -2.663  -2.663  -2.650  -2.650  -2.644  -2.641  -2.641
 20 A'   21 A'    6 A"   22 A'    7 A"   23 A'    8 A"   24 A'                 
 -2.631  -2.631  -0.809  -0.781  -0.753  -0.530  -0.445  -0.392
  9 A"   25 A'   26 A'   27 A'   28 A'   29 A'   30 A'   31 A'                 
 -0.357  -0.324  -0.318  -0.317  -0.298  -0.297
 10 A"   32 A'   11 A"   33 A'   34 A'   12 A"                                 
 -- Virtual --                   
 -0.185  -0.093  -0.085  -0.010   0.008   0.018   0.038   0.044
 35 A'   13 A"   36 A'   37 A'   38 A'   39 A'   14 A"   40 A'                 
  0.054   0.061   0.064   0.066   0.073   0.089   0.094   0.097
 41 A'   42 A'   15 A"   43 A'   44 A'   16 A"   17 A"   45 A'                 
  0.109   0.116   0.143   0.149   0.159   0.188   0.274   0.279
 46 A'   47 A'   48 A'   49 A'   50 A'   51 A'   52 A'   18 A"                 
  0.331   0.376   0.388   0.418   0.425   0.432   0.435   0.451
 53 A'   54 A'   55 A'   19 A"   56 A'   57 A'   20 A"   58 A'                 
  0.477   0.479   0.517   0.530   0.543   0.553   0.560   0.563
 59 A'   21 A"   22 A"   60 A'   61 A'   23 A"   62 A'   24 A"                 
  0.566   0.574   0.595   0.608   0.623   0.660   0.660   0.673
 63 A'   64 A'   25 A"   65 A'   66 A'   67 A'   26 A"   68 A'                 
  0.696   0.702   0.814   0.902   0.987   1.090   1.133   1.371
 27 A"   69 A'   70 A'   71 A'   72 A'   73 A'   28 A"   74 A'                 
  1.416   1.469   1.528   1.541   1.635   1.678   1.719   1.975
 75 A'   29 A"   76 A'   30 A"   77 A'   31 A"   78 A'   32 A"                 
  1.990   1.994   2.001   2.006   2.066   2.081   2.149   2.595
 79 A'   33 A"   80 A'   81 A'   82 A'   83 A'   84 A'   85 A'                 
  2.678   2.900   3.332   3.978   3.982   3.983   3.992   3.998
 34 A"   86 A'   87 A'   35 A"   88 A'   36 A"   37 A"   89 A'                 
  3.999   4.018   4.033   4.141   4.149   6.524   6.593   6.923
 38 A"   90 A'   91 A'   92 A'   93 A'   94 A'   95 A'   96 A'                 
  7.528   7.540   7.550   7.560   7.578   7.594  13.772  13.886
 39 A"   97 A'   40 A"   98 A'   99 A'  100 A'   41 A"  101 A'                 
 14.040  23.412  47.819  47.885 163.082 289.717 289.729 289.746
102 A'  103 A'  104 A'  105 A'  106 A'   42 A"  107 A'   43 A"                 
289.756 289.779 289.8031020.5911020.669
108 A'  109 A'  110 A'  111 A'  112 A'                                         

 Beta MOs, Restricted
 -- Occupied --                  
-482.87 -482.84  -77.12  -62.52  -62.49  -56.34  -56.33  -56.33
  1 A'    2 A'    3 A'    4 A'    5 A'    6 A'    7 A'    1 A"                 
-56.315 -56.311 -56.311 -10.292  -8.724  -8.702  -6.616  -6.558
  8 A'    2 A"    9 A'   10 A'   11 A'   12 A'   13 A'   14 A'                 
 -6.541  -6.541  -6.533  -6.521  -6.521  -4.779  -4.775  -4.772
 15 A'    3 A"   16 A'    4 A"   17 A'   18 A'    5 A"   19 A'                 
 -2.668  -2.663  -2.663  -2.650  -2.650  -2.644  -2.641  -2.641
 20 A'   21 A'    6 A"   22 A'    7 A"   23 A'    8 A"   24 A'                 
 -2.631  -2.631  -0.809  -0.781  -0.753  -0.530  -0.445  -0.392
  9 A"   25 A'   26 A'   27 A'   28 A'   29 A'   30 A'   31 A'                 
 -0.357  -0.324  -0.318  -0.317  -0.298  -0.297
 10 A"   32 A'   11 A"   33 A'   34 A'   12 A"                                 
 -- Virtual --                   
 -0.185  -0.093  -0.085  -0.010   0.008   0.018   0.038   0.044
 35 A'   13 A"   36 A'   37 A'   38 A'   39 A'   14 A"   40 A'                 
  0.054   0.061   0.064   0.066   0.073   0.089   0.094   0.097
 41 A'   42 A'   15 A"   43 A'   44 A'   16 A"   17 A"   45 A'                 
  0.109   0.116   0.143   0.149   0.159   0.188   0.274   0.279
 46 A'   47 A'   48 A'   49 A'   50 A'   51 A'   52 A'   18 A"                 
  0.331   0.376   0.388   0.418   0.425   0.432   0.435   0.451
 53 A'   54 A'   55 A'   19 A"   56 A'   57 A'   20 A"   58 A'                 
  0.477   0.479   0.517   0.530   0.543   0.553   0.560   0.563
 59 A'   21 A"   22 A"   60 A'   61 A'   23 A"   62 A'   24 A"                 
  0.566   0.574   0.595   0.608   0.623   0.660   0.660   0.673
 63 A'   64 A'   25 A"   65 A'   66 A'   67 A'   26 A"   68 A'                 
  0.696   0.702   0.814   0.902   0.987   1.090   1.133   1.371
 27 A"   69 A'   70 A'   71 A'   72 A'   73 A'   28 A"   74 A'                 
  1.416   1.469   1.528   1.541   1.635   1.678   1.719   1.975
 75 A'   29 A"   76 A'   30 A"   77 A'   31 A"   78 A'   32 A"                 
  1.990   1.994   2.001   2.006   2.066   2.081   2.149   2.595
 79 A'   33 A"   80 A'   81 A'   82 A'   83 A'   84 A'   85 A'                 
  2.678   2.900   3.332   3.978   3.982   3.983   3.992   3.998
 34 A"   86 A'   87 A'   35 A"   88 A'   36 A"   37 A"   89 A'                 
  3.999   4.018   4.033   4.141   4.149   6.524   6.593   6.923
 38 A"   90 A'   91 A'   92 A'   93 A'   94 A'   95 A'   96 A'                 
  7.528   7.540   7.550   7.560   7.578   7.594  13.772  13.886
 39 A"   97 A'   40 A"   98 A'   99 A'  100 A'   41 A"  101 A'                 
 14.040  23.412  47.819  47.885 163.082 289.717 289.729 289.746
102 A'  103 A'  104 A'  105 A'  106 A'   42 A"  107 A'   43 A"                 
289.756 289.779 289.8031020.5911020.669
108 A'  109 A'  110 A'  111 A'  112 A'                                         
 --------------------------------------------------------------

          Ground-State Mulliken Net Atomic Charges

     Atom                 Charge (a.u.)
  ----------------------------------------
      1 C                    -0.137297
      2 P                     0.131580
      3 Br                   -0.178499
      4 Br                   -0.063484
      5 H                     0.247699
  ----------------------------------------
  Sum of atomic charges =     0.000000

 -----------------------------------------------------------------
                    Cartesian Multipole Moments
 -----------------------------------------------------------------
    Charge (ESU x 10^10)
                 0.0000
    Dipole Moment (Debye)
         X      -0.6976      Y      -0.5874      Z       0.0000
       Tot       0.9120
    Quadrupole Moments (Debye-Ang)
        XX     -59.7419     XY      -0.4459     YY     -55.0061
        XZ       0.0000     YZ       0.0000     ZZ     -57.7921
    Octopole Moments (Debye-Ang^2)
       XXX     -23.2205    XXY       4.6964    XYY      -1.8490
       YYY      -3.4082    XXZ      -0.0000    XYZ      -0.0000
       YYZ       0.0000    XZZ      -0.8932    YZZ       2.1159
       ZZZ       0.0000
    Hexadecapole Moments (Debye-Ang^3)
      XXXX   -1816.2591   XXXY     -27.5834   XXYY    -353.6574
      XYYY     -10.3176   YYYY    -120.5141   XXXZ       0.0000
      XXYZ       0.0000   XYYZ       0.0000   YYYZ       0.0000
      XXZZ    -345.8803   XYZZ      -3.4197   YYZZ     -35.1673
      XZZZ       0.0000   YZZZ       0.0000   ZZZZ     -76.1508
 -----------------------------------------------------------------
 Calculating analytic gradient of the SCF energy
 Gradient of SCF Energy
            1           2           3           4           5
    1   0.0608803  -0.0676922   0.0273058  -0.0586668   0.0381729
    2   0.1597486  -0.0985500   0.0040791   0.0130956  -0.0783733
    3   0.0000000   0.0000000  -0.0000000  -0.0000000  -0.0000000
 Max gradient component =       1.597E-01
 RMS gradient           =       6.083E-02
 Gradient time:  CPU 6.31 s  wall 2.21 s
 Geometry Optimization Parameters
   NAtoms,    NIC,     NZ,  NCons,   NDum,   NFix, NCnnct, MaxDiis
        5      20       5       0       0       0       0       0

 Cartesian Hessian Update
 Hessian Updated using BFGS Update


** GEOMETRY OPTIMIZATION IN DELOCALIZED INTERNAL COORDINATES **
   Searching for a Minimum

   Optimization Cycle:   2

                       Coordinates (Angstroms)
     ATOM                X               Y               Z
      1  C        -0.5548295207   -0.5927740961    0.0000000000
      2  P         0.4636354821    0.5697946766    0.0000000000
      3  Br        2.8381245568   -0.1104965863    0.0000000000
      4  Br       -2.9013227570   -0.0704753711    0.0000000000
      5  H        -0.1919469246   -1.8835580237    0.0000000000
   Point Group: cs    Number of degrees of freedom:     7


   Energy is  -5528.282108726

 Hessian Updated using BFGS Update

  7 Hessian modes will be used to form the next step
  Hessian Eigenvalues:
     0.028025    0.080567    0.103220    0.159439    0.218799    0.236787
     0.990353

 Minimum Search - Taking Simple RFO Step
 Searching for Lamda that Minimizes Along All modes
 Value Taken    Lamda =  -0.11727468
 Calculated Step too Large.  Step scaled by  0.353685
 Step Taken.  Stepsize is  0.300000

                             Maximum     Tolerance    Cnvgd?
         Gradient           0.125361      0.000300      NO
         Displacement       0.173396      0.001200      NO
         Energy change     -0.046779      0.000001      NO


 New Cartesian Coordinates Obtained by Inverse Iteration

 Displacement from previous Coordinates is:  0.354338
 ----------------------------------------------------------------
             Standard Nuclear Orientation (Angstroms)
    I     Atom           X                Y                Z
 ----------------------------------------------------------------
    1      C      -0.5392409467    -0.6037200057     0.0000000000
    2      P       0.4550053868     0.6186418338     0.0000000000
    3      Br      2.7563441786    -0.1677484713     0.0000000000
    4      Br     -2.7996429947    -0.1353739360     0.0000000000
    5      H      -0.2188047875    -1.7993088214     0.0000000000
 ----------------------------------------------------------------
 Molecular Point Group                 Cs    NOp =  2
 Largest Abelian Subgroup              Cs    NOp =  2
 Nuclear Repulsion Energy =   443.0776876292 hartrees
 There are       46 alpha and       46 beta electrons
 Applying Cartesian multipole field
    Component          Value
    ---------          -----
     (2,0,0)        1.00000E-11
     (0,2,0)        2.00000E-11
     (0,0,2)       -3.00000E-11
 Nucleus-field energy     =     0.0000000204 hartrees
 Requested basis set is 6-311++G(d,p)
 There are 62 shells and 155 basis functions
 A cutoff of  1.0D-11 yielded   1514 shell pairs
 There are     10045 function pairs (     11090 Cartesian)
 Smallest overlap matrix eigenvalue = 7.10E-04
 Guess MOs from SCF MO coefficient file

 -----------------------------------------------------------------------
  General SCF calculation program by
  Eric Jon Sundstrom, Paul Horn, Yuezhi Mao, Dmitri Zuev, Alec White,
  David Stuck, Shaama M.S., Shane Yost, Joonho Lee, David Small,
  Daniel Levine, Susi Lehtola, Hugh Burton, Evgeny Epifanovsky
 -----------------------------------------------------------------------
 Exchange:     0.2000 Hartree-Fock + 0.0800 Slater + 0.7200 B88
 Correlation:  0.1900 VWN1RPA + 0.8100 LYP
 Using SG-1 standard quadrature grid
 using 4 threads for integral computing
 -------------------------------------------------------
 OpenMP Integral computing Module                
 Release: version 2.0, May 2017, Q-Chem Inc. Pleasanton 
 -------------------------------------------------------
 -------------------------------------------------------
 OpenMP BLAS3 based DFT computing Module                
 Release: version 1.0, May 2013, Q-Chem Inc. Pittsburgh 
 -------------------------------------------------------
 A restricted SCF calculation will be
 performed using DIIS
 SCF converges when DIIS error is below 1.0e-08
 ---------------------------------------
  Cycle       Energy         DIIS error
 ---------------------------------------
    1   -5528.3173517726      8.12e-04  
    2   -5528.3203889205      2.02e-04  
    3   -5528.3201220262      3.51e-04  
    4   -5528.3205381947      7.45e-05  
    5   -5528.3205554063      1.62e-05  
    6   -5528.3205561338      7.92e-06  
    7   -5528.3205563684      2.26e-06  
    8   -5528.3205563792      4.77e-07  
    9   -5528.3205563798      2.23e-07  
   10   -5528.3205563799      9.56e-08  
   11   -5528.3205563800      1.35e-08  
   12   -5528.3205563800      3.12e-09  Convergence criterion met
 ---------------------------------------
 SCF time:   CPU 27.17s  wall 9.00s 
 SCF   energy in the final basis set =    -5528.3205563800
 Total energy in the final basis set =    -5528.3205563800

 --------------------------------------------------------------
             Orbital Energies (a.u.) and Symmetries
 --------------------------------------------------------------

 Alpha MOs, Restricted
 -- Occupied --                  
-482.86 -482.84  -77.12  -62.51  -62.50  -56.34  -56.33  -56.33
  1 A'    2 A'    3 A'    4 A'    5 A'    6 A'    7 A'    1 A"                 
-56.315 -56.312 -56.312 -10.287  -8.721  -8.703  -6.617  -6.555
  8 A'    2 A"    9 A'   10 A'   11 A'   12 A'   13 A'   14 A'                 
 -6.539  -6.538  -6.534  -6.522  -6.522  -4.780  -4.776  -4.773
 15 A'    3 A"   16 A'    4 A"   17 A'   18 A'    5 A"   19 A'                 
 -2.665  -2.660  -2.660  -2.648  -2.648  -2.644  -2.641  -2.641
 20 A'   21 A'    6 A"   22 A'    7 A"   23 A'    8 A"   24 A'                 
 -2.632  -2.632  -0.812  -0.784  -0.746  -0.547  -0.451  -0.396
  9 A"   25 A'   26 A'   27 A'   28 A'   29 A'   30 A'   31 A'                 
 -0.358  -0.329  -0.319  -0.316  -0.301  -0.292
 10 A"   32 A'   11 A"   33 A'   34 A'   12 A"                                 
 -- Virtual --                   
 -0.164  -0.097  -0.073  -0.006   0.011   0.018   0.038   0.044
 35 A'   13 A"   36 A'   37 A'   38 A'   39 A'   14 A"   40 A'                 
  0.053   0.062   0.065   0.067   0.078   0.087   0.095   0.101
 41 A'   42 A'   15 A"   43 A'   44 A'   16 A"   17 A"   45 A'                 
  0.118   0.121   0.141   0.148   0.159   0.190   0.266   0.280
 46 A'   47 A'   48 A'   49 A'   50 A'   51 A'   52 A'   18 A"                 
  0.326   0.376   0.387   0.416   0.422   0.433   0.437   0.449
 53 A'   54 A'   55 A'   19 A"   56 A'   57 A'   20 A"   58 A'                 
  0.477   0.479   0.510   0.526   0.543   0.553   0.562   0.563
 21 A"   59 A'   22 A"   60 A'   61 A'   23 A"   24 A"   62 A'                 
  0.568   0.583   0.591   0.615   0.641   0.662   0.672   0.694
 63 A'   64 A'   25 A"   65 A'   66 A'   26 A"   67 A'   68 A'                 
  0.707   0.712   0.811   0.902   1.002   1.057   1.139   1.408
 27 A"   69 A'   70 A'   71 A'   72 A'   73 A'   28 A"   74 A'                 
  1.454   1.478   1.539   1.544   1.650   1.730   1.740   1.976
 29 A"   75 A'   30 A"   76 A'   77 A'   78 A'   31 A"   32 A"                 
  1.988   1.995   2.006   2.019   2.077   2.110   2.245   2.608
 79 A'   33 A"   80 A'   81 A'   82 A'   83 A'   84 A'   85 A'                 
  2.680   2.900   3.373   3.980   3.985   3.991   3.993   3.999
 34 A"   86 A'   87 A'   35 A"   88 A'   36 A"   37 A"   89 A'                 
  3.999   4.026   4.051   4.158   4.187   6.530   6.593   6.912
 38 A"   90 A'   91 A'   92 A'   93 A'   94 A'   95 A'   96 A'                 
  7.530   7.546   7.550   7.563   7.596   7.603  13.772  13.890
 39 A"   97 A'   40 A"   98 A'   99 A'  100 A'   41 A"  101 A'                 
 14.017  23.443  47.825  47.884 163.062 289.720 289.735 289.746
102 A'  103 A'  104 A'  105 A'  106 A'   42 A"  107 A'   43 A"                 
289.759 289.801 289.8101020.5981020.669
108 A'  109 A'  110 A'  111 A'  112 A'                                         

 Beta MOs, Restricted
 -- Occupied --                  
-482.86 -482.84  -77.12  -62.51  -62.50  -56.34  -56.33  -56.33
  1 A'    2 A'    3 A'    4 A'    5 A'    6 A'    7 A'    1 A"                 
-56.315 -56.312 -56.312 -10.287  -8.721  -8.703  -6.617  -6.555
  8 A'    2 A"    9 A'   10 A'   11 A'   12 A'   13 A'   14 A'                 
 -6.539  -6.538  -6.534  -6.522  -6.522  -4.780  -4.776  -4.773
 15 A'    3 A"   16 A'    4 A"   17 A'   18 A'    5 A"   19 A'                 
 -2.665  -2.660  -2.660  -2.648  -2.648  -2.644  -2.641  -2.641
 20 A'   21 A'    6 A"   22 A'    7 A"   23 A'    8 A"   24 A'                 
 -2.632  -2.632  -0.812  -0.784  -0.746  -0.547  -0.451  -0.396
  9 A"   25 A'   26 A'   27 A'   28 A'   29 A'   30 A'   31 A'                 
 -0.358  -0.329  -0.319  -0.316  -0.301  -0.292
 10 A"   32 A'   11 A"   33 A'   34 A'   12 A"                                 
 -- Virtual --                   
 -0.164  -0.097  -0.073  -0.006   0.011   0.018   0.038   0.044
 35 A'   13 A"   36 A'   37 A'   38 A'   39 A'   14 A"   40 A'                 
  0.053   0.062   0.065   0.067   0.078   0.087   0.095   0.101
 41 A'   42 A'   15 A"   43 A'   44 A'   16 A"   17 A"   45 A'                 
  0.118   0.121   0.141   0.148   0.159   0.190   0.266   0.280
 46 A'   47 A'   48 A'   49 A'   50 A'   51 A'   52 A'   18 A"                 
  0.326   0.376   0.387   0.416   0.422   0.433   0.437   0.449
 53 A'   54 A'   55 A'   19 A"   56 A'   57 A'   20 A"   58 A'                 
  0.477   0.479   0.510   0.526   0.543   0.553   0.562   0.563
 21 A"   59 A'   22 A"   60 A'   61 A'   23 A"   24 A"   62 A'                 
  0.568   0.583   0.591   0.615   0.641   0.662   0.672   0.694
 63 A'   64 A'   25 A"   65 A'   66 A'   26 A"   67 A'   68 A'                 
  0.707   0.712   0.811   0.902   1.002   1.057   1.139   1.408
 27 A"   69 A'   70 A'   71 A'   72 A'   73 A'   28 A"   74 A'                 
  1.454   1.478   1.539   1.544   1.650   1.730   1.740   1.976
 29 A"   75 A'   30 A"   76 A'   77 A'   78 A'   31 A"   32 A"                 
  1.988   1.995   2.006   2.019   2.077   2.110   2.245   2.608
 79 A'   33 A"   80 A'   81 A'   82 A'   83 A'   84 A'   85 A'                 
  2.680   2.900   3.373   3.980   3.985   3.991   3.993   3.999
 34 A"   86 A'   87 A'   35 A"   88 A'   36 A"   37 A"   89 A'                 
  3.999   4.026   4.051   4.158   4.187   6.530   6.593   6.912
 38 A"   90 A'   91 A'   92 A'   93 A'   94 A'   95 A'   96 A'                 
  7.530   7.546   7.550   7.563   7.596   7.603  13.772  13.890
 39 A"   97 A'   40 A"   98 A'   99 A'  100 A'   41 A"  101 A'                 
 14.017  23.443  47.825  47.884 163.062 289.720 289.735 289.746
102 A'  103 A'  104 A'  105 A'  106 A'   42 A"  107 A'   43 A"                 
289.759 289.801 289.8101020.5981020.669
108 A'  109 A'  110 A'  111 A'  112 A'                                         
 --------------------------------------------------------------

          Ground-State Mulliken Net Atomic Charges

     Atom                 Charge (a.u.)
  ----------------------------------------
      1 C                    -0.144801
      2 P                     0.139414
      3 Br                   -0.176125
      4 Br                   -0.081094
      5 H                     0.262606
  ----------------------------------------
  Sum of atomic charges =     0.000000

 -----------------------------------------------------------------
                    Cartesian Multipole Moments
 -----------------------------------------------------------------
    Charge (ESU x 10^10)
                 0.0000
    Dipole Moment (Debye)
         X      -0.5826      Y      -0.4543      Z       0.0000
       Tot       0.7387
    Quadrupole Moments (Debye-Ang)
        XX     -59.6099     XY      -0.3176     YY     -54.9200
        XZ       0.0000     YZ      -0.0000     ZZ     -57.6630
    Octopole Moments (Debye-Ang^2)
       XXX     -21.1971    XXY       5.0185    XYY      -1.9286
       YYY       2.0377    XXZ      -0.0000    XYZ       0.0000
       YYZ       0.0000    XZZ      -1.2176    YZZ       3.6736
       ZZZ      -0.0000
    Hexadecapole Moments (Debye-Ang^3)
      XXXX   -1711.2334   XXXY     -30.2798   XXYY    -333.2434
      XYYY     -11.9501   YYYY    -127.4709   XXXZ       0.0000
      XXYZ      -0.0000   XYYZ       0.0000   YYYZ      -0.0000
      XXZZ    -325.3654   XYZZ      -4.0584   YYZZ     -35.8076
      XZZZ       0.0000   YZZZ      -0.0000   ZZZZ     -75.8808
 -----------------------------------------------------------------
 Calculating analytic gradient of the SCF energy
 Gradient of SCF Energy
            1           2           3           4           5
    1   0.0501546  -0.0480635   0.0254931  -0.0586973   0.0311131
    2   0.1165469  -0.0673330   0.0008199   0.0124026  -0.0624364
    3  -0.0000000  -0.0000000   0.0000000   0.0000000   0.0000000
 Max gradient component =       1.165E-01
 RMS gradient           =       4.623E-02
 Gradient time:  CPU 6.43 s  wall 2.25 s
 Geometry Optimization Parameters
   NAtoms,    NIC,     NZ,  NCons,   NDum,   NFix, NCnnct, MaxDiis
        5      20       5       0       0       0       0       0

 Cartesian Hessian Update
 Hessian Updated using BFGS Update


** GEOMETRY OPTIMIZATION IN DELOCALIZED INTERNAL COORDINATES **
   Searching for a Minimum

   Optimization Cycle:   3

                       Coordinates (Angstroms)
     ATOM                X               Y               Z
      1  C        -0.5392409467   -0.6037200057    0.0000000000
      2  P         0.4550053868    0.6186418338    0.0000000000
      3  Br        2.7563441786   -0.1677484713    0.0000000000
      4  Br       -2.7996429947   -0.1353739360    0.0000000000
      5  H        -0.2188047875   -1.7993088214    0.0000000000
   Point Group: cs    Number of degrees of freedom:     7


   Energy is  -5528.320556380

 Hessian Updated using BFGS Update

  7 Hessian modes will be used to form the next step
  Hessian Eigenvalues:
     0.035263    0.088367    0.128696    0.158752    0.218786    0.235699
     0.949044

 Minimum Search - Taking Simple RFO Step
 Searching for Lamda that Minimizes Along All modes
 Value Taken    Lamda =  -0.08742330
 Calculated Step too Large.  Step scaled by  0.381271
 Step Taken.  Stepsize is  0.300000

                             Maximum     Tolerance    Cnvgd?
         Gradient           0.091351      0.000300      NO
         Displacement       0.182239      0.001200      NO
         Energy change     -0.038448      0.000001      NO


 New Cartesian Coordinates Obtained by Inverse Iteration

 Displacement from previous Coordinates is:  0.350429
 ----------------------------------------------------------------
             Standard Nuclear Orientation (Angstroms)
    I     Atom           X                Y                Z
 ----------------------------------------------------------------
    1      C      -0.5299873202    -0.6113082098     0.0000000000
    2      P       0.4425356810     0.6593432626     0.0000000000
    3      Br      2.6691181644    -0.2133446764     0.0000000000
    4      Br     -2.6803193943    -0.1907550810     0.0000000000
    5      H      -0.2476862943    -1.7314446960     0.0000000000
 ----------------------------------------------------------------
 Molecular Point Group                 Cs    NOp =  2
 Largest Abelian Subgroup              Cs    NOp =  2
 Nuclear Repulsion Energy =   456.1435060159 hartrees
 There are       46 alpha and       46 beta electrons
 Applying Cartesian multipole field
    Component          Value
    ---------          -----
     (2,0,0)        1.00000E-11
     (0,2,0)        2.00000E-11
     (0,0,2)       -3.00000E-11
 Nucleus-field energy     =     0.0000000191 hartrees
 Requested basis set is 6-311++G(d,p)
 There are 62 shells and 155 basis functions
 A cutoff of  1.0D-11 yielded   1525 shell pairs
 There are     10104 function pairs (     11151 Cartesian)
 Smallest overlap matrix eigenvalue = 6.60E-04
 Guess MOs from SCF MO coefficient file

 -----------------------------------------------------------------------
  General SCF calculation program by
  Eric Jon Sundstrom, Paul Horn, Yuezhi Mao, Dmitri Zuev, Alec White,
  David Stuck, Shaama M.S., Shane Yost, Joonho Lee, David Small,
  Daniel Levine, Susi Lehtola, Hugh Burton, Evgeny Epifanovsky
 -----------------------------------------------------------------------
 Exchange:     0.2000 Hartree-Fock + 0.0800 Slater + 0.7200 B88
 Correlation:  0.1900 VWN1RPA + 0.8100 LYP
 Using SG-1 standard quadrature grid
 using 4 threads for integral computing
 -------------------------------------------------------
 OpenMP Integral computing Module                
 Release: version 2.0, May 2017, Q-Chem Inc. Pleasanton 
 -------------------------------------------------------
 -------------------------------------------------------
 OpenMP BLAS3 based DFT computing Module                
 Release: version 1.0, May 2013, Q-Chem Inc. Pittsburgh 
 -------------------------------------------------------
 A restricted SCF calculation will be
 performed using DIIS
 SCF converges when DIIS error is below 1.0e-08
 ---------------------------------------
  Cycle       Energy         DIIS error
 ---------------------------------------
    1   -5528.3469052962      8.14e-04  
    2   -5528.3496583352      2.95e-04  
    3   -5528.3490933388      5.10e-04  
    4   -5528.3499699420      6.29e-05  
    5   -5528.3499815032      2.25e-05  
    6   -5528.3499831244      8.56e-06  
    7   -5528.3499833473      2.00e-06  
    8   -5528.3499833533      6.65e-07  
    9   -5528.3499833543      2.42e-07  
   10   -5528.3499833545      6.83e-08  
   11   -5528.3499833544      9.05e-09  Convergence criterion met
 ---------------------------------------
 SCF time:   CPU 25.32s  wall 9.00s 
 SCF   energy in the final basis set =    -5528.3499833544
 Total energy in the final basis set =    -5528.3499833544

 --------------------------------------------------------------
             Orbital Energies (a.u.) and Symmetries
 --------------------------------------------------------------

 Alpha MOs, Restricted
 -- Occupied --                  
-482.86 -482.84  -77.12  -62.51  -62.49  -56.33  -56.33  -56.33
  1 A'    2 A'    3 A'    4 A'    5 A'    6 A'    7 A'    1 A"                 
-56.315 -56.311 -56.311 -10.280  -8.720  -8.702  -6.616  -6.553
  8 A'    2 A"    9 A'   10 A'   11 A'   12 A'   13 A'   14 A'                 
 -6.537  -6.537  -6.533  -6.521  -6.521  -4.779  -4.775  -4.772
 15 A'    3 A"   16 A'    4 A"   17 A'   18 A'    5 A"   19 A'                 
 -2.663  -2.659  -2.659  -2.646  -2.646  -2.644  -2.641  -2.640
 20 A'   21 A'    6 A"   22 A'    7 A"   23 A'    8 A"   24 A'                 
 -2.631  -2.631  -0.819  -0.788  -0.738  -0.562  -0.457  -0.401
  9 A"   25 A'   26 A'   27 A'   28 A'   29 A'   30 A'   31 A'                 
 -0.360  -0.334  -0.320  -0.316  -0.302  -0.285
 10 A"   32 A'   11 A"   33 A'   34 A'   12 A"                                 
 -- Virtual --                   
 -0.138  -0.100  -0.062  -0.003   0.014   0.019   0.038   0.043
 35 A'   13 A"   36 A'   37 A'   38 A'   39 A'   14 A"   40 A'                 
  0.053   0.062   0.066   0.068   0.082   0.085   0.097   0.104
 41 A'   42 A'   15 A"   43 A'   44 A'   16 A"   17 A"   45 A'                 
  0.125   0.128   0.140   0.147   0.169   0.192   0.260   0.281
 46 A'   47 A'   48 A'   49 A'   50 A'   51 A'   52 A'   18 A"                 
  0.322   0.375   0.390   0.412   0.413   0.431   0.438   0.451
 53 A'   54 A'   55 A'   56 A'   19 A"   57 A'   20 A"   58 A'                 
  0.471   0.477   0.504   0.528   0.548   0.551   0.561   0.569
 59 A'   21 A"   22 A"   60 A'   61 A'   23 A"   24 A"   62 A'                 
  0.577   0.586   0.592   0.620   0.668   0.668   0.677   0.719
 63 A'   25 A"   64 A'   65 A'   26 A"   66 A'   67 A'   27 A"                 
  0.722   0.743   0.806   0.908   1.011   1.039   1.157   1.442
 68 A'   69 A'   70 A'   71 A'   72 A'   73 A'   28 A"   29 A"                 
  1.459   1.515   1.538   1.570   1.665   1.735   1.797   1.976
 74 A'   75 A'   30 A"   76 A'   77 A'   78 A'   31 A"   32 A"                 
  1.982   1.997   2.009   2.053   2.090   2.137   2.358   2.599
 79 A'   33 A"   80 A'   81 A'   82 A'   83 A'   84 A'   85 A'                 
  2.684   2.915   3.402   3.981   3.987   3.993   4.001   4.001
 34 A"   86 A'   87 A'   35 A"   88 A'   36 A"   37 A"   89 A'                 
  4.006   4.037   4.076   4.171   4.247   6.538   6.596   6.905
 38 A"   90 A'   91 A'   92 A'   93 A'   94 A'   95 A'   96 A'                 
  7.531   7.551   7.553   7.568   7.607   7.624  13.774  13.895
 39 A"   40 A"   97 A'   98 A'   99 A'  100 A'   41 A"  101 A'                 
 14.003  23.506  47.832  47.887 163.051 289.722 289.743 289.748
102 A'  103 A'  104 A'  105 A'  106 A'   42 A"  107 A'   43 A"                 
289.763 289.816 289.8291020.6071020.673
108 A'  109 A'  110 A'  111 A'  112 A'                                         

 Beta MOs, Restricted
 -- Occupied --                  
-482.86 -482.84  -77.12  -62.51  -62.49  -56.33  -56.33  -56.33
  1 A'    2 A'    3 A'    4 A'    5 A'    6 A'    7 A'    1 A"                 
-56.315 -56.311 -56.311 -10.280  -8.720  -8.702  -6.616  -6.553
  8 A'    2 A"    9 A'   10 A'   11 A'   12 A'   13 A'   14 A'                 
 -6.537  -6.537  -6.533  -6.521  -6.521  -4.779  -4.775  -4.772
 15 A'    3 A"   16 A'    4 A"   17 A'   18 A'    5 A"   19 A'                 
 -2.663  -2.659  -2.659  -2.646  -2.646  -2.644  -2.641  -2.640
 20 A'   21 A'    6 A"   22 A'    7 A"   23 A'    8 A"   24 A'                 
 -2.631  -2.631  -0.819  -0.788  -0.738  -0.562  -0.457  -0.401
  9 A"   25 A'   26 A'   27 A'   28 A'   29 A'   30 A'   31 A'                 
 -0.360  -0.334  -0.320  -0.316  -0.302  -0.285
 10 A"   32 A'   11 A"   33 A'   34 A'   12 A"                                 
 -- Virtual --                   
 -0.138  -0.100  -0.062  -0.003   0.014   0.019   0.038   0.043
 35 A'   13 A"   36 A'   37 A'   38 A'   39 A'   14 A"   40 A'                 
  0.053   0.062   0.066   0.068   0.082   0.085   0.097   0.104
 41 A'   42 A'   15 A"   43 A'   44 A'   16 A"   17 A"   45 A'                 
  0.125   0.128   0.140   0.147   0.169   0.192   0.260   0.281
 46 A'   47 A'   48 A'   49 A'   50 A'   51 A'   52 A'   18 A"                 
  0.322   0.375   0.390   0.412   0.413   0.431   0.438   0.451
 53 A'   54 A'   55 A'   56 A'   19 A"   57 A'   20 A"   58 A'                 
  0.471   0.477   0.504   0.528   0.548   0.551   0.561   0.569
 59 A'   21 A"   22 A"   60 A'   61 A'   23 A"   24 A"   62 A'                 
  0.577   0.586   0.592   0.620   0.668   0.668   0.677   0.719
 63 A'   25 A"   64 A'   65 A'   26 A"   66 A'   67 A'   27 A"                 
  0.722   0.743   0.806   0.908   1.011   1.039   1.157   1.442
 68 A'   69 A'   70 A'   71 A'   72 A'   73 A'   28 A"   29 A"                 
  1.459   1.515   1.538   1.570   1.665   1.735   1.797   1.976
 74 A'   75 A'   30 A"   76 A'   77 A'   78 A'   31 A"   32 A"                 
  1.982   1.997   2.009   2.053   2.090   2.137   2.358   2.599
 79 A'   33 A"   80 A'   81 A'   82 A'   83 A'   84 A'   85 A'                 
  2.684   2.915   3.402   3.981   3.987   3.993   4.001   4.001
 34 A"   86 A'   87 A'   35 A"   88 A'   36 A"   37 A"   89 A'                 
  4.006   4.037   4.076   4.171   4.247   6.538   6.596   6.905
 38 A"   90 A'   91 A'   92 A'   93 A'   94 A'   95 A'   96 A'                 
  7.531   7.551   7.553   7.568   7.607   7.624  13.774  13.895
 39 A"   40 A"   97 A'   98 A'   99 A'  100 A'   41 A"  101 A'                 
 14.003  23.506  47.832  47.887 163.051 289.722 289.743 289.748
102 A'  103 A'  104 A'  105 A'  106 A'   42 A"  107 A'   43 A"                 
289.763 289.816 289.8291020.6071020.673
108 A'  109 A'  110 A'  111 A'  112 A'                                         
 --------------------------------------------------------------

          Ground-State Mulliken Net Atomic Charges

     Atom                 Charge (a.u.)
  ----------------------------------------
      1 C                    -0.149601
      2 P                     0.139616
      3 Br                   -0.173673
      4 Br                   -0.090467
      5 H                     0.274125
  ----------------------------------------
  Sum of atomic charges =    -0.000000

 -----------------------------------------------------------------
                    Cartesian Multipole Moments
 -----------------------------------------------------------------
    Charge (ESU x 10^10)
                -0.0000
    Dipole Moment (Debye)
         X      -0.5885      Y      -0.3437      Z      -0.0000
       Tot       0.6815
    Quadrupole Moments (Debye-Ang)
        XX     -59.3275     XY      -0.2114     YY     -54.7900
        XZ       0.0000     YZ       0.0000     ZZ     -57.4836
    Octopole Moments (Debye-Ang^2)
       XXX     -21.0088    XXY       5.2956    XYY      -2.2416
       YYY       6.4319    XXZ      -0.0000    XYZ      -0.0000
       YYZ      -0.0000    XZZ      -1.8602    YZZ       4.9056
       ZZZ      -0.0000
    Hexadecapole Moments (Debye-Ang^3)
      XXXX   -1596.4175   XXXY     -32.2316   XXYY    -310.8267
      XYYY     -13.4057   YYYY    -134.6576   XXXZ       0.0000
      XXYZ       0.0000   XYYZ       0.0000   YYYZ       0.0000
      XXZZ    -302.9147   XYZZ      -4.6084   YYZZ     -36.5844
      XZZZ       0.0000   YZZZ       0.0000   ZZZZ     -75.4692
 -----------------------------------------------------------------
 Calculating analytic gradient of the SCF energy
 Gradient of SCF Energy
            1           2           3           4           5
    1   0.0462776  -0.0348591   0.0204346  -0.0520817   0.0202286
    2   0.0705083  -0.0427171  -0.0016874   0.0109710  -0.0370748
    3  -0.0000000  -0.0000000   0.0000000  -0.0000000   0.0000000
 Max gradient component =       7.051E-02
 RMS gradient           =       3.182E-02
 Gradient time:  CPU 6.82 s  wall 2.39 s
 Geometry Optimization Parameters
   NAtoms,    NIC,     NZ,  NCons,   NDum,   NFix, NCnnct, MaxDiis
        5      20       5       0       0       0       0       0

 Cartesian Hessian Update
 Hessian Updated using BFGS Update


** GEOMETRY OPTIMIZATION IN DELOCALIZED INTERNAL COORDINATES **
   Searching for a Minimum

   Optimization Cycle:   4

                       Coordinates (Angstroms)
     ATOM                X               Y               Z
      1  C        -0.5299873202   -0.6113082098    0.0000000000
      2  P         0.4425356810    0.6593432626    0.0000000000
      3  Br        2.6691181644   -0.2133446764    0.0000000000
      4  Br       -2.6803193943   -0.1907550810    0.0000000000
      5  H        -0.2476862943   -1.7314446960    0.0000000000
   Point Group: cs    Number of degrees of freedom:     7


   Energy is  -5528.349983354

 Hessian Updated using BFGS Update

  7 Hessian modes will be used to form the next step
  Hessian Eigenvalues:
     0.044800    0.090448    0.158065    0.178832    0.222173    0.240172
     0.912179

 Minimum Search - Taking Simple RFO Step
 Searching for Lamda that Minimizes Along All modes
 Value Taken    Lamda =  -0.05210324
 Calculated Step too Large.  Step scaled by  0.443331
 Step Taken.  Stepsize is  0.300000

                             Maximum     Tolerance    Cnvgd?
         Gradient           0.056249      0.000300      NO
         Displacement       0.191022      0.001200      NO
         Energy change     -0.029427      0.000001      NO


 New Cartesian Coordinates Obtained by Inverse Iteration

 Displacement from previous Coordinates is:  0.332609
 ----------------------------------------------------------------
             Standard Nuclear Orientation (Angstroms)
    I     Atom           X                Y                Z
 ----------------------------------------------------------------
    1      C      -0.5330605803    -0.6112659932     0.0000000000
    2      P       0.4298760260     0.6941369984     0.0000000000
    3      Br      2.5853499478    -0.2431157932     0.0000000000
    4      Br     -2.5485889962    -0.2338527434     0.0000000000
    5      H      -0.2799155609    -1.6934118691     0.0000000000
 ----------------------------------------------------------------
 Molecular Point Group                 Cs    NOp =  2
 Largest Abelian Subgroup              Cs    NOp =  2
 Nuclear Repulsion Energy =   471.1385048760 hartrees
 There are       46 alpha and       46 beta electrons
 Applying Cartesian multipole field
    Component          Value
    ---------          -----
     (2,0,0)        1.00000E-11
     (0,2,0)        2.00000E-11
     (0,0,2)       -3.00000E-11
 Nucleus-field energy     =     0.0000000178 hartrees
 Requested basis set is 6-311++G(d,p)
 There are 62 shells and 155 basis functions
 A cutoff of  1.0D-11 yielded   1547 shell pairs
 There are     10242 function pairs (     11299 Cartesian)
 Smallest overlap matrix eigenvalue = 5.76E-04
 Guess MOs from SCF MO coefficient file

 -----------------------------------------------------------------------
  General SCF calculation program by
  Eric Jon Sundstrom, Paul Horn, Yuezhi Mao, Dmitri Zuev, Alec White,
  David Stuck, Shaama M.S., Shane Yost, Joonho Lee, David Small,
  Daniel Levine, Susi Lehtola, Hugh Burton, Evgeny Epifanovsky
 -----------------------------------------------------------------------
 Exchange:     0.2000 Hartree-Fock + 0.0800 Slater + 0.7200 B88
 Correlation:  0.1900 VWN1RPA + 0.8100 LYP
 Using SG-1 standard quadrature grid
 using 4 threads for integral computing
 -------------------------------------------------------
 OpenMP Integral computing Module                
 Release: version 2.0, May 2017, Q-Chem Inc. Pleasanton 
 -------------------------------------------------------
 -------------------------------------------------------
 OpenMP BLAS3 based DFT computing Module                
 Release: version 1.0, May 2013, Q-Chem Inc. Pittsburgh 
 -------------------------------------------------------
 A restricted SCF calculation will be
 performed using DIIS
 SCF converges when DIIS error is below 1.0e-08
 ---------------------------------------
  Cycle       Energy         DIIS error
 ---------------------------------------
    1   -5528.3654438127      8.30e-04  
    2   -5528.3683570262      3.38e-04  
    3   -5528.3679222994      5.00e-04  
    4   -5528.3687237858      8.98e-05  
    5   -5528.3687503957      2.89e-05  
    6   -5528.3687529970      7.70e-06  
    7   -5528.3687531453      2.49e-06  
    8   -5528.3687531549      8.47e-07  
    9   -5528.3687531565      2.36e-07  
   10   -5528.3687531567      4.66e-08  
   11   -5528.3687531567      6.64e-09  Convergence criterion met
 ---------------------------------------
 SCF time:   CPU 26.09s  wall 9.00s 
 SCF   energy in the final basis set =    -5528.3687531567
 Total energy in the final basis set =    -5528.3687531567

 --------------------------------------------------------------
             Orbital Energies (a.u.) and Symmetries
 --------------------------------------------------------------

 Alpha MOs, Restricted
 -- Occupied --                  
-482.86 -482.84  -77.12  -62.51  -62.49  -56.33  -56.33  -56.33
  1 A'    2 A'    3 A'    4 A'    5 A'    6 A'    1 A"    7 A'                 
-56.312 -56.309 -56.309 -10.272  -8.720  -8.701  -6.613  -6.552
  8 A'    2 A"    9 A'   10 A'   11 A'   12 A'   13 A'   14 A'                 
 -6.538  -6.538  -6.531  -6.520  -6.519  -4.776  -4.772  -4.769
  3 A"   15 A'   16 A'    4 A"   17 A'   18 A'    5 A"   19 A'                 
 -2.663  -2.659  -2.659  -2.648  -2.647  -2.642  -2.639  -2.639
 20 A'   21 A'    6 A"   22 A'    7 A"   23 A'    8 A"   24 A'                 
 -2.630  -2.630  -0.832  -0.792  -0.727  -0.570  -0.462  -0.407
  9 A"   25 A'   26 A'   27 A'   28 A'   29 A'   30 A'   31 A'                 
 -0.364  -0.337  -0.322  -0.317  -0.301  -0.277
 10 A"   32 A'   11 A"   33 A'   34 A'   12 A"                                 
 -- Virtual --                   
 -0.109  -0.100  -0.049  -0.002   0.015   0.020   0.039   0.043
 35 A'   13 A"   36 A'   37 A'   38 A'   39 A'   14 A"   40 A'                 
  0.054   0.062   0.067   0.072   0.084   0.084   0.100   0.104
 41 A'   42 A'   15 A"   43 A'   16 A"   44 A'   17 A"   45 A'                 
  0.129   0.131   0.141   0.146   0.177   0.193   0.256   0.283
 46 A'   47 A'   48 A'   49 A'   50 A'   51 A'   52 A'   18 A"                 
  0.318   0.372   0.398   0.404   0.411   0.424   0.438   0.453
 53 A'   54 A'   55 A'   56 A'   19 A"   57 A'   20 A"   58 A'                 
  0.472   0.480   0.500   0.526   0.546   0.551   0.560   0.577
 59 A'   21 A"   22 A"   60 A'   23 A"   61 A'   24 A"   62 A'                 
  0.582   0.586   0.602   0.627   0.674   0.682   0.696   0.733
 25 A"   63 A'   64 A'   65 A'   26 A"   66 A'   67 A'   27 A"                 
  0.740   0.794   0.806   0.921   1.006   1.038   1.181   1.437
 68 A'   69 A'   70 A'   71 A'   72 A'   73 A'   28 A"   29 A"                 
  1.502   1.540   1.544   1.599   1.679   1.743   1.829   1.973
 74 A'   30 A"   75 A'   76 A'   77 A'   78 A'   31 A"   79 A'                 
  1.977   2.001   2.015   2.070   2.127   2.152   2.435   2.596
 32 A"   33 A"   80 A'   81 A'   82 A'   83 A'   84 A'   85 A'                 
  2.688   2.949   3.411   3.980   3.988   3.995   4.004   4.005
 34 A"   86 A'   87 A'   35 A"   88 A'   36 A"   89 A'   37 A"                 
  4.024   4.051   4.104   4.186   4.310   6.553   6.602   6.902
 38 A"   90 A'   91 A'   92 A'   93 A'   94 A'   95 A'   96 A'                 
  7.532   7.554   7.561   7.573   7.617   7.637  13.778  13.899
 39 A"   40 A"   97 A'   98 A'   99 A'  100 A'   41 A"  101 A'                 
 13.993  23.555  47.845  47.893 163.047 289.725 289.751 289.752
102 A'  103 A'  104 A'  105 A'  106 A'   42 A"   43 A"  107 A'                 
289.769 289.826 289.8521020.6231020.679
108 A'  109 A'  110 A'  111 A'  112 A'                                         

 Beta MOs, Restricted
 -- Occupied --                  
-482.86 -482.84  -77.12  -62.51  -62.49  -56.33  -56.33  -56.33
  1 A'    2 A'    3 A'    4 A'    5 A'    6 A'    1 A"    7 A'                 
-56.312 -56.309 -56.309 -10.272  -8.720  -8.701  -6.613  -6.552
  8 A'    2 A"    9 A'   10 A'   11 A'   12 A'   13 A'   14 A'                 
 -6.538  -6.538  -6.531  -6.520  -6.519  -4.776  -4.772  -4.769
  3 A"   15 A'   16 A'    4 A"   17 A'   18 A'    5 A"   19 A'                 
 -2.663  -2.659  -2.659  -2.648  -2.647  -2.642  -2.639  -2.639
 20 A'   21 A'    6 A"   22 A'    7 A"   23 A'    8 A"   24 A'                 
 -2.630  -2.630  -0.832  -0.792  -0.727  -0.570  -0.462  -0.407
  9 A"   25 A'   26 A'   27 A'   28 A'   29 A'   30 A'   31 A'                 
 -0.364  -0.337  -0.322  -0.317  -0.301  -0.277
 10 A"   32 A'   11 A"   33 A'   34 A'   12 A"                                 
 -- Virtual --                   
 -0.109  -0.100  -0.049  -0.002   0.015   0.020   0.039   0.043
 35 A'   13 A"   36 A'   37 A'   38 A'   39 A'   14 A"   40 A'                 
  0.054   0.062   0.067   0.072   0.084   0.084   0.100   0.104
 41 A'   42 A'   15 A"   43 A'   16 A"   44 A'   17 A"   45 A'                 
  0.129   0.131   0.141   0.146   0.177   0.193   0.256   0.283
 46 A'   47 A'   48 A'   49 A'   50 A'   51 A'   52 A'   18 A"                 
  0.318   0.372   0.398   0.404   0.411   0.424   0.438   0.453
 53 A'   54 A'   55 A'   56 A'   19 A"   57 A'   20 A"   58 A'                 
  0.472   0.480   0.500   0.526   0.546   0.551   0.560   0.577
 59 A'   21 A"   22 A"   60 A'   23 A"   61 A'   24 A"   62 A'                 
  0.582   0.586   0.602   0.627   0.674   0.682   0.696   0.733
 25 A"   63 A'   64 A'   65 A'   26 A"   66 A'   67 A'   27 A"                 
  0.740   0.794   0.806   0.921   1.006   1.038   1.181   1.437
 68 A'   69 A'   70 A'   71 A'   72 A'   73 A'   28 A"   29 A"                 
  1.502   1.540   1.544   1.599   1.679   1.743   1.829   1.973
 74 A'   30 A"   75 A'   76 A'   77 A'   78 A'   31 A"   79 A'                 
  1.977   2.001   2.015   2.070   2.127   2.152   2.435   2.596
 32 A"   33 A"   80 A'   81 A'   82 A'   83 A'   84 A'   85 A'                 
  2.688   2.949   3.411   3.980   3.988   3.995   4.004   4.005
 34 A"   86 A'   87 A'   35 A"   88 A'   36 A"   89 A'   37 A"                 
  4.024   4.051   4.104   4.186   4.310   6.553   6.602   6.902
 38 A"   90 A'   91 A'   92 A'   93 A'   94 A'   95 A'   96 A'                 
  7.532   7.554   7.561   7.573   7.617   7.637  13.778  13.899
 39 A"   40 A"   97 A'   98 A'   99 A'  100 A'   41 A"  101 A'                 
 13.993  23.555  47.845  47.893 163.047 289.725 289.751 289.752
102 A'  103 A'  104 A'  105 A'  106 A'   42 A"   43 A"  107 A'                 
289.769 289.826 289.8521020.6231020.679
108 A'  109 A'  110 A'  111 A'  112 A'                                         
 --------------------------------------------------------------

          Ground-State Mulliken Net Atomic Charges

     Atom                 Charge (a.u.)
  ----------------------------------------
      1 C                    -0.157010
      2 P                     0.134243
      3 Br                   -0.172469
      4 Br                   -0.085835
      5 H                     0.281071
  ----------------------------------------
  Sum of atomic charges =     0.000000

 -----------------------------------------------------------------
                    Cartesian Multipole Moments
 -----------------------------------------------------------------
    Charge (ESU x 10^10)
                 0.0000
    Dipole Moment (Debye)
         X      -0.7542      Y      -0.2967      Z      -0.0000
       Tot       0.8105
    Quadrupole Moments (Debye-Ang)
        XX     -58.9005     XY      -0.0859     YY     -54.6297
        XZ       0.0000     YZ       0.0000     ZZ     -57.2783
    Octopole Moments (Debye-Ang^2)
       XXX     -22.9096    XXY       5.3123    XYY      -2.9926
       YYY       9.0999    XXZ      -0.0000    XYZ      -0.0000
       YYZ      -0.0000    XZZ      -2.9669    YZZ       5.6266
       ZZZ       0.0000
    Hexadecapole Moments (Debye-Ang^3)
      XXXX   -1480.9436   XXXY     -33.4406   XXYY    -288.3539
      XYYY     -14.7086   YYYY    -141.0683   XXXZ       0.0000
      XXYZ       0.0000   XYYZ       0.0000   YYYZ       0.0000
      XXZZ    -280.2569   XYZZ      -5.1125   YYZZ     -37.3928
      XZZZ       0.0000   YZZZ       0.0000   ZZZZ     -74.9698
 -----------------------------------------------------------------
 Calculating analytic gradient of the SCF energy
 Gradient of SCF Energy
            1           2           3           4           5
    1   0.0370548  -0.0259879   0.0134687  -0.0334918   0.0089562
    2   0.0360652  -0.0234599  -0.0027434   0.0076903  -0.0175522
    3   0.0000000  -0.0000000   0.0000000   0.0000000   0.0000000
 Max gradient component =       3.705E-02
 RMS gradient           =       1.942E-02
 Gradient time:  CPU 6.79 s  wall 2.36 s
 Geometry Optimization Parameters
   NAtoms,    NIC,     NZ,  NCons,   NDum,   NFix, NCnnct, MaxDiis
        5      20       5       0       0       0       0       0

 Cartesian Hessian Update
 Hessian Updated using BFGS Update


** GEOMETRY OPTIMIZATION IN DELOCALIZED INTERNAL COORDINATES **
   Searching for a Minimum

   Optimization Cycle:   5

                       Coordinates (Angstroms)
     ATOM                X               Y               Z
      1  C        -0.5330605803   -0.6112659932    0.0000000000
      2  P         0.4298760260    0.6941369984    0.0000000000
      3  Br        2.5853499478   -0.2431157932    0.0000000000
      4  Br       -2.5485889962   -0.2338527434    0.0000000000
      5  H        -0.2799155609   -1.6934118691    0.0000000000
   Point Group: cs    Number of degrees of freedom:     7


   Energy is  -5528.368753157

 Hessian Updated using BFGS Update

  7 Hessian modes will be used to form the next step
  Hessian Eigenvalues:
     0.065956    0.089936    0.158780    0.188459    0.226963    0.258709
     0.885845

 Minimum Search - Taking Simple RFO Step
 Searching for Lamda that Minimizes Along All modes
 Value Taken    Lamda =  -0.01934351
 Calculated Step too Large.  Step scaled by  0.689444
 Step Taken.  Stepsize is  0.300000

                             Maximum     Tolerance    Cnvgd?
         Gradient           0.029967      0.000300      NO
         Displacement       0.204664      0.001200      NO
         Energy change     -0.018770      0.000001      NO


 New Cartesian Coordinates Obtained by Inverse Iteration

 Displacement from previous Coordinates is:  0.307841
 ----------------------------------------------------------------
             Standard Nuclear Orientation (Angstroms)
    I     Atom           X                Y                Z
 ----------------------------------------------------------------
    1      C      -0.5487740828    -0.6018012456     0.0000000000
    2      P       0.4286829197     0.7223433090     0.0000000000
    3      Br      2.5059803048    -0.2674854677     0.0000000000
    4      Br     -2.4256065709    -0.2764473021     0.0000000000
    5      H      -0.3066217343    -1.6641186943     0.0000000000
 ----------------------------------------------------------------
 Molecular Point Group                 Cs    NOp =  2
 Largest Abelian Subgroup              Cs    NOp =  2
 Nuclear Repulsion Energy =   486.7946234218 hartrees
 There are       46 alpha and       46 beta electrons
 Applying Cartesian multipole field
    Component          Value
    ---------          -----
     (2,0,0)        1.00000E-11
     (0,2,0)        2.00000E-11
     (0,0,2)       -3.00000E-11
 Nucleus-field energy     =     0.0000000167 hartrees
 Requested basis set is 6-311++G(d,p)
 There are 62 shells and 155 basis functions
 A cutoff of  1.0D-11 yielded   1571 shell pairs
 There are     10378 function pairs (     11449 Cartesian)
 Smallest overlap matrix eigenvalue = 4.62E-04
 Guess MOs from SCF MO coefficient file

 -----------------------------------------------------------------------
  General SCF calculation program by
  Eric Jon Sundstrom, Paul Horn, Yuezhi Mao, Dmitri Zuev, Alec White,
  David Stuck, Shaama M.S., Shane Yost, Joonho Lee, David Small,
  Daniel Levine, Susi Lehtola, Hugh Burton, Evgeny Epifanovsky
 -----------------------------------------------------------------------
 Exchange:     0.2000 Hartree-Fock + 0.0800 Slater + 0.7200 B88
 Correlation:  0.1900 VWN1RPA + 0.8100 LYP
 Using SG-1 standard quadrature grid
 using 4 threads for integral computing
 -------------------------------------------------------
 OpenMP Integral computing Module                
 Release: version 2.0, May 2017, Q-Chem Inc. Pleasanton 
 -------------------------------------------------------
 -------------------------------------------------------
 OpenMP BLAS3 based DFT computing Module                
 Release: version 1.0, May 2013, Q-Chem Inc. Pittsburgh 
 -------------------------------------------------------
 A restricted SCF calculation will be
 performed using DIIS
 SCF converges when DIIS error is below 1.0e-08
 ---------------------------------------
  Cycle       Energy         DIIS error
 ---------------------------------------
    1   -5528.3721239011      9.74e-04  
    2   -5528.3761015148      3.98e-04  
    3   -5528.3757352959      5.23e-04  
    4   -5528.3765542197      1.26e-04  
    5   -5528.3766100318      3.81e-05  
    6   -5528.3766143325      7.69e-06  
    7   -5528.3766144641      3.32e-06  
    8   -5528.3766144833      8.67e-07  
    9   -5528.3766144850      2.46e-07  
   10   -5528.3766144852      3.80e-08  
   11   -5528.3766144851      7.42e-09  Convergence criterion met
 ---------------------------------------
 SCF time:   CPU 25.73s  wall 12.00s 
 SCF   energy in the final basis set =    -5528.3766144851
 Total energy in the final basis set =    -5528.3766144851

 --------------------------------------------------------------
             Orbital Energies (a.u.) and Symmetries
 --------------------------------------------------------------

 Alpha MOs, Restricted
 -- Occupied --                  
-482.86 -482.84  -77.11  -62.51  -62.49  -56.33  -56.33  -56.33
  1 A'    2 A'    3 A'    4 A'    5 A'    6 A'    1 A"    7 A'                 
-56.310 -56.307 -56.307 -10.263  -8.723  -8.699  -6.607  -6.554
  8 A'    2 A"    9 A'   10 A'   11 A'   12 A'   13 A'   14 A'                 
 -6.541  -6.541  -6.529  -6.518  -6.518  -4.770  -4.766  -4.763
  3 A"   15 A'   16 A'    4 A"   17 A'   18 A'    5 A"   19 A'                 
 -2.665  -2.661  -2.661  -2.650  -2.650  -2.640  -2.637  -2.637
 20 A'    6 A"   21 A'   22 A'    7 A"   23 A'    8 A"   24 A'                 
 -2.628  -2.628  -0.854  -0.797  -0.715  -0.574  -0.470  -0.414
  9 A"   25 A'   26 A'   27 A'   28 A'   29 A'   30 A'   31 A'                 
 -0.373  -0.338  -0.325  -0.318  -0.299  -0.266
 10 A"   32 A'   11 A"   33 A'   34 A'   12 A"                                 
 -- Virtual --                   
 -0.099  -0.083  -0.029  -0.000   0.016   0.022   0.039   0.044
 13 A"   35 A'   36 A'   37 A'   38 A'   39 A'   14 A"   40 A'                 
  0.055   0.062   0.068   0.078   0.083   0.086   0.102   0.103
 41 A'   42 A'   15 A"   43 A'   16 A"   44 A'   17 A"   45 A'                 
  0.130   0.134   0.142   0.148   0.182   0.195   0.254   0.286
 46 A'   47 A'   48 A'   49 A'   50 A'   51 A'   52 A'   18 A"                 
  0.313   0.368   0.399   0.406   0.407   0.420   0.436   0.456
 53 A'   54 A'   55 A'   56 A'   19 A"   57 A'   20 A"   58 A'                 
  0.482   0.482   0.503   0.525   0.537   0.551   0.557   0.580
 59 A'   21 A"   22 A"   60 A'   23 A"   61 A'   24 A"   25 A"                 
  0.583   0.595   0.613   0.635   0.683   0.686   0.723   0.750
 62 A'   63 A'   64 A'   65 A'   26 A"   66 A'   67 A'   27 A"                 
  0.761   0.787   0.866   0.941   0.994   1.052   1.204   1.446
 68 A'   69 A'   70 A'   71 A'   72 A'   73 A'   28 A"   29 A"                 
  1.517   1.546   1.562   1.653   1.697   1.763   1.844   1.969
 74 A'   30 A"   75 A'   76 A'   77 A'   78 A'   31 A"   79 A'                 
  1.978   2.005   2.023   2.079   2.131   2.181   2.472   2.602
 32 A"   33 A"   80 A'   81 A'   82 A'   83 A'   84 A'   85 A'                 
  2.692   3.002   3.412   3.978   3.987   3.997   4.008   4.010
 34 A"   86 A'   87 A'   35 A"   88 A'   36 A"   89 A'   37 A"                 
  4.045   4.064   4.133   4.203   4.334   6.586   6.614   6.899
 38 A"   90 A'   91 A'   92 A'   93 A'   94 A'   95 A'   96 A'                 
  7.531   7.556   7.568   7.578   7.628   7.637  13.786  13.905
 39 A"   40 A"   97 A'   98 A'   99 A'  100 A'   41 A"  101 A'                 
 13.986  23.589  47.872  47.900 163.043 289.726 289.754 289.761
102 A'  103 A'  104 A'  105 A'  106 A'   42 A"   43 A"  107 A'                 
289.776 289.836 289.8591020.6561020.689
108 A'  109 A'  110 A'  111 A'  112 A'                                         

 Beta MOs, Restricted
 -- Occupied --                  
-482.86 -482.84  -77.11  -62.51  -62.49  -56.33  -56.33  -56.33
  1 A'    2 A'    3 A'    4 A'    5 A'    6 A'    1 A"    7 A'                 
-56.310 -56.307 -56.307 -10.263  -8.723  -8.699  -6.607  -6.554
  8 A'    2 A"    9 A'   10 A'   11 A'   12 A'   13 A'   14 A'                 
 -6.541  -6.541  -6.529  -6.518  -6.518  -4.770  -4.766  -4.763
  3 A"   15 A'   16 A'    4 A"   17 A'   18 A'    5 A"   19 A'                 
 -2.665  -2.661  -2.661  -2.650  -2.650  -2.640  -2.637  -2.637
 20 A'    6 A"   21 A'   22 A'    7 A"   23 A'    8 A"   24 A'                 
 -2.628  -2.628  -0.854  -0.797  -0.715  -0.574  -0.470  -0.414
  9 A"   25 A'   26 A'   27 A'   28 A'   29 A'   30 A'   31 A'                 
 -0.373  -0.338  -0.325  -0.318  -0.299  -0.266
 10 A"   32 A'   11 A"   33 A'   34 A'   12 A"                                 
 -- Virtual --                   
 -0.099  -0.083  -0.029  -0.000   0.016   0.022   0.039   0.044
 13 A"   35 A'   36 A'   37 A'   38 A'   39 A'   14 A"   40 A'                 
  0.055   0.062   0.068   0.078   0.083   0.086   0.102   0.103
 41 A'   42 A'   15 A"   43 A'   16 A"   44 A'   17 A"   45 A'                 
  0.130   0.134   0.142   0.148   0.182   0.195   0.254   0.286
 46 A'   47 A'   48 A'   49 A'   50 A'   51 A'   52 A'   18 A"                 
  0.313   0.368   0.399   0.406   0.407   0.420   0.436   0.456
 53 A'   54 A'   55 A'   56 A'   19 A"   57 A'   20 A"   58 A'                 
  0.482   0.482   0.503   0.525   0.537   0.551   0.557   0.580
 59 A'   21 A"   22 A"   60 A'   23 A"   61 A'   24 A"   25 A"                 
  0.583   0.595   0.613   0.635   0.683   0.686   0.723   0.750
 62 A'   63 A'   64 A'   65 A'   26 A"   66 A'   67 A'   27 A"                 
  0.761   0.787   0.866   0.941   0.994   1.052   1.204   1.446
 68 A'   69 A'   70 A'   71 A'   72 A'   73 A'   28 A"   29 A"                 
  1.517   1.546   1.562   1.653   1.697   1.763   1.844   1.969
 74 A'   30 A"   75 A'   76 A'   77 A'   78 A'   31 A"   79 A'                 
  1.978   2.005   2.023   2.079   2.131   2.181   2.472   2.602
 32 A"   33 A"   80 A'   81 A'   82 A'   83 A'   84 A'   85 A'                 
  2.692   3.002   3.412   3.978   3.987   3.997   4.008   4.010
 34 A"   86 A'   87 A'   35 A"   88 A'   36 A"   89 A'   37 A"                 
  4.045   4.064   4.133   4.203   4.334   6.586   6.614   6.899
 38 A"   90 A'   91 A'   92 A'   93 A'   94 A'   95 A'   96 A'                 
  7.531   7.556   7.568   7.578   7.628   7.637  13.786  13.905
 39 A"   40 A"   97 A'   98 A'   99 A'  100 A'   41 A"  101 A'                 
 13.986  23.589  47.872  47.900 163.043 289.726 289.754 289.761
102 A'  103 A'  104 A'  105 A'  106 A'   42 A"   43 A"  107 A'                 
289.776 289.836 289.8591020.6561020.689
108 A'  109 A'  110 A'  111 A'  112 A'                                         
 --------------------------------------------------------------

          Ground-State Mulliken Net Atomic Charges

     Atom                 Charge (a.u.)
  ----------------------------------------
      1 C                    -0.175088
      2 P                     0.127523
      3 Br                   -0.170861
      4 Br                   -0.062604
      5 H                     0.281030
  ----------------------------------------
  Sum of atomic charges =    -0.000000

 -----------------------------------------------------------------
                    Cartesian Multipole Moments
 -----------------------------------------------------------------
    Charge (ESU x 10^10)
                -0.0000
    Dipole Moment (Debye)
         X      -0.9701      Y      -0.3246      Z      -0.0000
       Tot       1.0229
    Quadrupole Moments (Debye-Ang)
        XX     -58.2337     XY       0.0545     YY     -54.5591
        XZ       0.0000     YZ       0.0000     ZZ     -57.0419
    Octopole Moments (Debye-Ang^2)
       XXX     -25.1679    XXY       5.3398    XYY      -3.8122
       YYY      11.3132    XXZ      -0.0000    XYZ      -0.0000
       YYZ      -0.0000    XZZ      -4.1983    YZZ       6.1793
       ZZZ      -0.0000
    Hexadecapole Moments (Debye-Ang^3)
      XXXX   -1375.8309   XXXY     -34.3518   XXYY    -268.2663
      XYYY     -16.6697   YYYY    -147.4694   XXXZ       0.0000
      XXYZ       0.0000   XYYZ       0.0000   YYYZ       0.0000
      XXZZ    -259.6081   XYZZ      -5.7744   YYZZ     -38.2452
      XZZZ       0.0000   YZZZ       0.0000   ZZZZ     -74.4065
 -----------------------------------------------------------------
 Calculating analytic gradient of the SCF energy
 Gradient of SCF Energy
            1           2           3           4           5
    1   0.0105866  -0.0161045   0.0037765   0.0025487  -0.0008073
    2   0.0151776  -0.0091619  -0.0015298   0.0012898  -0.0057757
    3   0.0000000  -0.0000000  -0.0000000  -0.0000000  -0.0000000
 Max gradient component =       1.610E-02
 RMS gradient           =       7.045E-03
 Gradient time:  CPU 7.13 s  wall 3.59 s
 Geometry Optimization Parameters
   NAtoms,    NIC,     NZ,  NCons,   NDum,   NFix, NCnnct, MaxDiis
        5      20       5       0       0       0       0       0

 Cartesian Hessian Update
 Hessian Updated using BFGS Update


** GEOMETRY OPTIMIZATION IN DELOCALIZED INTERNAL COORDINATES **
   Searching for a Minimum

   Optimization Cycle:   6

                       Coordinates (Angstroms)
     ATOM                X               Y               Z
      1  C        -0.5487740828   -0.6018012456    0.0000000000
      2  P         0.4286829197    0.7223433090    0.0000000000
      3  Br        2.5059803048   -0.2674854677    0.0000000000
      4  Br       -2.4256065709   -0.2764473021    0.0000000000
      5  H        -0.3066217343   -1.6641186943    0.0000000000
   Point Group: cs    Number of degrees of freedom:     7


   Energy is  -5528.376614485

 Hessian Updated using BFGS Update

  7 Hessian modes will be used to form the next step
  Hessian Eigenvalues:
     0.085896    0.112615    0.161341    0.182506    0.228241    0.278773
     0.857833

 Minimum Search - Taking Simple RFO Step
 Searching for Lamda that Minimizes Along All modes
 Value Taken    Lamda =  -0.00123144
 Step Taken.  Stepsize is  0.089826

                             Maximum     Tolerance    Cnvgd?
         Gradient           0.013285      0.000300      NO
         Displacement       0.051808      0.001200      NO
         Energy change     -0.007861      0.000001      NO


 New Cartesian Coordinates Obtained by Inverse Iteration

 Displacement from previous Coordinates is:  0.114177
 ----------------------------------------------------------------
             Standard Nuclear Orientation (Angstroms)
    I     Atom           X                Y                Z
 ----------------------------------------------------------------
    1      C      -0.5489241340    -0.5945336727     0.0000000000
    2      P       0.4523643252     0.7283432115     0.0000000000
    3      Br      2.4806397569    -0.2862354437     0.0000000000
    4      Br     -2.4360188709    -0.3031542994     0.0000000000
    5      H      -0.2944002407    -1.6319291963     0.0000000000
 ----------------------------------------------------------------
 Molecular Point Group                 Cs    NOp =  2
 Largest Abelian Subgroup              Cs    NOp =  2
 Nuclear Repulsion Energy =   487.8580258709 hartrees
 There are       46 alpha and       46 beta electrons
 Applying Cartesian multipole field
    Component          Value
    ---------          -----
     (2,0,0)        1.00000E-11
     (0,2,0)        2.00000E-11
     (0,0,2)       -3.00000E-11
 Nucleus-field energy     =     0.0000000166 hartrees
 Requested basis set is 6-311++G(d,p)
 There are 62 shells and 155 basis functions
 A cutoff of  1.0D-11 yielded   1572 shell pairs
 There are     10385 function pairs (     11456 Cartesian)
 Smallest overlap matrix eigenvalue = 4.62E-04
 Guess MOs from SCF MO coefficient file

 -----------------------------------------------------------------------
  General SCF calculation program by
  Eric Jon Sundstrom, Paul Horn, Yuezhi Mao, Dmitri Zuev, Alec White,
  David Stuck, Shaama M.S., Shane Yost, Joonho Lee, David Small,
  Daniel Levine, Susi Lehtola, Hugh Burton, Evgeny Epifanovsky
 -----------------------------------------------------------------------
 Exchange:     0.2000 Hartree-Fock + 0.0800 Slater + 0.7200 B88
 Correlation:  0.1900 VWN1RPA + 0.8100 LYP
 Using SG-1 standard quadrature grid
 using 4 threads for integral computing
 -------------------------------------------------------
 OpenMP Integral computing Module                
 Release: version 2.0, May 2017, Q-Chem Inc. Pleasanton 
 -------------------------------------------------------
 -------------------------------------------------------
 OpenMP BLAS3 based DFT computing Module                
 Release: version 1.0, May 2013, Q-Chem Inc. Pittsburgh 
 -------------------------------------------------------
 A restricted SCF calculation will be
 performed using DIIS
 SCF converges when DIIS error is below 1.0e-08
 ---------------------------------------
  Cycle       Energy         DIIS error
 ---------------------------------------
    1   -5528.3765411426      3.50e-04  
    2   -5528.3770479540      1.45e-04  
    3   -5528.3769928040      1.92e-04  
    4   -5528.3771078670      5.14e-05  
    5   -5528.3771171934      8.62e-06  
    6   -5528.3771173701      3.28e-06  
    7   -5528.3771173948      4.95e-07  
    8   -5528.3771173954      3.00e-07  
    9   -5528.3771173957      5.15e-08  
   10   -5528.3771173958      1.20e-08  
   11   -5528.3771173957      2.96e-09  Convergence criterion met
 ---------------------------------------
 SCF time:   CPU 25.68s  wall 13.00s 
 SCF   energy in the final basis set =    -5528.3771173957
 Total energy in the final basis set =    -5528.3771173957

 --------------------------------------------------------------
             Orbital Energies (a.u.) and Symmetries
 --------------------------------------------------------------

 Alpha MOs, Restricted
 -- Occupied --                  
-482.86 -482.84  -77.11  -62.51  -62.49  -56.33  -56.33  -56.33
  1 A'    2 A'    3 A'    4 A'    5 A'    6 A'    1 A"    7 A'                 
-56.313 -56.310 -56.310 -10.261  -8.721  -8.702  -6.606  -6.553
  8 A'    2 A"    9 A'   10 A'   11 A'   12 A'   13 A'   14 A'                 
 -6.540  -6.539  -6.532  -6.521  -6.520  -4.769  -4.765  -4.763
  3 A"   15 A'   16 A'    4 A"   17 A'   18 A'    5 A"   19 A'                 
 -2.664  -2.660  -2.660  -2.649  -2.649  -2.643  -2.640  -2.640
 20 A'    6 A"   21 A'   22 A'    7 A"   23 A'    8 A"   24 A'                 
 -2.631  -2.631  -0.851  -0.802  -0.713  -0.576  -0.469  -0.415
 25 A'    9 A"   26 A'   27 A'   28 A'   29 A'   30 A'   31 A'                 
 -0.371  -0.340  -0.327  -0.317  -0.299  -0.265
 10 A"   32 A'   11 A"   33 A'   34 A'   12 A"                                 
 -- Virtual --                   
 -0.099  -0.079  -0.028  -0.000   0.017   0.022   0.039   0.044
 13 A"   35 A'   36 A'   37 A'   38 A'   39 A'   14 A"   40 A'                 
  0.054   0.062   0.068   0.078   0.083   0.087   0.102   0.103
 41 A'   42 A'   15 A"   43 A'   16 A"   44 A'   45 A'   17 A"                 
  0.132   0.134   0.142   0.150   0.185   0.197   0.252   0.287
 46 A'   47 A'   48 A'   49 A'   50 A'   51 A'   52 A'   18 A"                 
  0.310   0.368   0.398   0.406   0.409   0.417   0.435   0.457
 53 A'   54 A'   55 A'   56 A'   19 A"   57 A'   20 A"   58 A'                 
  0.477   0.486   0.502   0.526   0.536   0.549   0.555   0.580
 21 A"   59 A'   22 A"   60 A'   23 A"   61 A'   24 A"   25 A"                 
  0.589   0.603   0.613   0.637   0.683   0.688   0.730   0.758
 62 A'   63 A'   64 A'   65 A'   66 A'   26 A"   67 A'   27 A"                 
  0.761   0.788   0.867   0.945   0.985   1.066   1.201   1.445
 68 A'   69 A'   70 A'   71 A'   72 A'   73 A'   28 A"   29 A"                 
  1.527   1.549   1.565   1.651   1.705   1.770   1.857   1.970
 74 A'   30 A"   75 A'   76 A'   77 A'   78 A'   31 A"   79 A'                 
  1.978   2.004   2.023   2.083   2.134   2.188   2.486   2.605
 32 A"   33 A"   80 A'   81 A'   82 A'   83 A'   84 A'   85 A'                 
  2.695   3.006   3.420   3.979   3.988   3.994   4.006   4.010
 34 A"   86 A'   87 A'   35 A"   88 A'   36 A"   89 A'   37 A"                 
  4.045   4.066   4.135   4.211   4.337   6.585   6.614   6.890
 38 A"   90 A'   91 A'   92 A'   93 A'   94 A'   95 A'   96 A'                 
  7.532   7.553   7.568   7.578   7.630   7.638  13.787  13.908
 39 A"   40 A"   97 A'   98 A'   99 A'  100 A'   41 A"  101 A'                 
 13.981  23.616  47.872  47.899 163.032 289.727 289.752 289.762
102 A'  103 A'  104 A'  105 A'  106 A'   42 A"   43 A"  107 A'                 
289.776 289.839 289.8601020.6561020.689
108 A'  109 A'  110 A'  111 A'  112 A'                                         

 Beta MOs, Restricted
 -- Occupied --                  
-482.86 -482.84  -77.11  -62.51  -62.49  -56.33  -56.33  -56.33
  1 A'    2 A'    3 A'    4 A'    5 A'    6 A'    1 A"    7 A'                 
-56.313 -56.310 -56.310 -10.261  -8.721  -8.702  -6.606  -6.553
  8 A'    2 A"    9 A'   10 A'   11 A'   12 A'   13 A'   14 A'                 
 -6.540  -6.539  -6.532  -6.521  -6.520  -4.769  -4.765  -4.763
  3 A"   15 A'   16 A'    4 A"   17 A'   18 A'    5 A"   19 A'                 
 -2.664  -2.660  -2.660  -2.649  -2.649  -2.643  -2.640  -2.640
 20 A'    6 A"   21 A'   22 A'    7 A"   23 A'    8 A"   24 A'                 
 -2.631  -2.631  -0.851  -0.802  -0.713  -0.576  -0.469  -0.415
 25 A'    9 A"   26 A'   27 A'   28 A'   29 A'   30 A'   31 A'                 
 -0.371  -0.340  -0.327  -0.317  -0.299  -0.265
 10 A"   32 A'   11 A"   33 A'   34 A'   12 A"                                 
 -- Virtual --                   
 -0.099  -0.079  -0.028  -0.000   0.017   0.022   0.039   0.044
 13 A"   35 A'   36 A'   37 A'   38 A'   39 A'   14 A"   40 A'                 
  0.054   0.062   0.068   0.078   0.083   0.087   0.102   0.103
 41 A'   42 A'   15 A"   43 A'   16 A"   44 A'   45 A'   17 A"                 
  0.132   0.134   0.142   0.150   0.185   0.197   0.252   0.287
 46 A'   47 A'   48 A'   49 A'   50 A'   51 A'   52 A'   18 A"                 
  0.310   0.368   0.398   0.406   0.409   0.417   0.435   0.457
 53 A'   54 A'   55 A'   56 A'   19 A"   57 A'   20 A"   58 A'                 
  0.477   0.486   0.502   0.526   0.536   0.549   0.555   0.580
 21 A"   59 A'   22 A"   60 A'   23 A"   61 A'   24 A"   25 A"                 
  0.589   0.603   0.613   0.637   0.683   0.688   0.730   0.758
 62 A'   63 A'   64 A'   65 A'   66 A'   26 A"   67 A'   27 A"                 
  0.761   0.788   0.867   0.945   0.985   1.066   1.201   1.445
 68 A'   69 A'   70 A'   71 A'   72 A'   73 A'   28 A"   29 A"                 
  1.527   1.549   1.565   1.651   1.705   1.770   1.857   1.970
 74 A'   30 A"   75 A'   76 A'   77 A'   78 A'   31 A"   79 A'                 
  1.978   2.004   2.023   2.083   2.134   2.188   2.486   2.605
 32 A"   33 A"   80 A'   81 A'   82 A'   83 A'   84 A'   85 A'                 
  2.695   3.006   3.420   3.979   3.988   3.994   4.006   4.010
 34 A"   86 A'   87 A'   35 A"   88 A'   36 A"   89 A'   37 A"                 
  4.045   4.066   4.135   4.211   4.337   6.585   6.614   6.890
 38 A"   90 A'   91 A'   92 A'   93 A'   94 A'   95 A'   96 A'                 
  7.532   7.553   7.568   7.578   7.630   7.638  13.787  13.908
 39 A"   40 A"   97 A'   98 A'   99 A'  100 A'   41 A"  101 A'                 
 13.981  23.616  47.872  47.899 163.032 289.727 289.752 289.762
102 A'  103 A'  104 A'  105 A'  106 A'   42 A"   43 A"  107 A'                 
289.776 289.839 289.8601020.6561020.689
108 A'  109 A'  110 A'  111 A'  112 A'                                         
 --------------------------------------------------------------

          Ground-State Mulliken Net Atomic Charges

     Atom                 Charge (a.u.)
  ----------------------------------------
      1 C                    -0.191950
      2 P                     0.136549
      3 Br                   -0.162604
      4 Br                   -0.060727
      5 H                     0.278732
  ----------------------------------------
  Sum of atomic charges =    -0.000000

 -----------------------------------------------------------------
                    Cartesian Multipole Moments
 -----------------------------------------------------------------
    Charge (ESU x 10^10)
                -0.0000
    Dipole Moment (Debye)
         X      -0.7538      Y      -0.3183      Z       0.0000
       Tot       0.8183
    Quadrupole Moments (Debye-Ang)
        XX     -57.8236     XY       0.0057     YY     -54.6755
        XZ      -0.0000     YZ       0.0000     ZZ     -57.0199
    Octopole Moments (Debye-Ang^2)
       XXX     -22.6803    XXY       5.7906    XYY      -3.0405
       YYY      13.5435    XXZ       0.0000    XYZ      -0.0000
       YYZ       0.0000    XZZ      -3.5742    YZZ       6.8238
       ZZZ       0.0000
    Hexadecapole Moments (Debye-Ang^3)
      XXXX   -1365.1063   XXXY     -35.7318   XXYY    -266.9545
      XYYY     -19.4729   YYYY    -151.1080   XXXZ      -0.0000
      XXYZ       0.0000   XYYZ      -0.0000   YYYZ       0.0000
      XXZZ    -257.9103   XYZZ      -6.5426   YYZZ     -38.7103
      XZZZ      -0.0000   YZZZ       0.0000   ZZZZ     -74.3865
 -----------------------------------------------------------------
 Calculating analytic gradient of the SCF energy
 Gradient of SCF Energy
            1           2           3           4           5
    1   0.0106628  -0.0034649  -0.0024659  -0.0012062  -0.0035258
    2  -0.0056480  -0.0053425   0.0011681   0.0007219   0.0091005
    3  -0.0000000   0.0000000   0.0000000   0.0000000   0.0000000
 Max gradient component =       1.066E-02
 RMS gradient           =       4.403E-03
 Gradient time:  CPU 7.02 s  wall 3.43 s
 Geometry Optimization Parameters
   NAtoms,    NIC,     NZ,  NCons,   NDum,   NFix, NCnnct, MaxDiis
        5      20       5       0       0       0       0       0

 Cartesian Hessian Update
 Hessian Updated using BFGS Update


** GEOMETRY OPTIMIZATION IN DELOCALIZED INTERNAL COORDINATES **
   Searching for a Minimum

   Optimization Cycle:   7

                       Coordinates (Angstroms)
     ATOM                X               Y               Z
      1  C        -0.5489241340   -0.5945336727    0.0000000000
      2  P         0.4523643252    0.7283432115    0.0000000000
      3  Br        2.4806397569   -0.2862354437    0.0000000000
      4  Br       -2.4360188709   -0.3031542994    0.0000000000
      5  H        -0.2944002407   -1.6319291963    0.0000000000
   Point Group: cs    Number of degrees of freedom:     7


   Energy is  -5528.377117396

 Hessian Updated using BFGS Update

  7 Hessian modes will be used to form the next step
  Hessian Eigenvalues:
     0.084764    0.109791    0.170237    0.194549    0.243146    0.349697
     0.717214

 Minimum Search - Taking Simple RFO Step
 Searching for Lamda that Minimizes Along All modes
 Value Taken    Lamda =  -0.00049255
 Step Taken.  Stepsize is  0.046096

                             Maximum     Tolerance    Cnvgd?
         Gradient           0.009096      0.000300      NO
         Displacement       0.037015      0.001200      NO
         Energy change     -0.000503      0.000001      NO


 New Cartesian Coordinates Obtained by Inverse Iteration

 Displacement from previous Coordinates is:  0.047720
 ----------------------------------------------------------------
             Standard Nuclear Orientation (Angstroms)
    I     Atom           X                Y                Z
 ----------------------------------------------------------------
    1      C      -0.5574967652    -0.5832116117     0.0000000000
    2      P       0.4584747627     0.7380857594     0.0000000000
    3      Br      2.4764469192    -0.2967081203     0.0000000000
    4      Br     -2.4367387147    -0.3141730408     0.0000000000
    5      H      -0.2870253655    -1.6315023873     0.0000000000
 ----------------------------------------------------------------
 Molecular Point Group                 Cs    NOp =  2
 Largest Abelian Subgroup              Cs    NOp =  2
 Nuclear Repulsion Energy =   487.7152576746 hartrees
 There are       46 alpha and       46 beta electrons
 Applying Cartesian multipole field
    Component          Value
    ---------          -----
     (2,0,0)        1.00000E-11
     (0,2,0)        2.00000E-11
     (0,0,2)       -3.00000E-11
 Nucleus-field energy     =     0.0000000167 hartrees
 Requested basis set is 6-311++G(d,p)
 There are 62 shells and 155 basis functions
 A cutoff of  1.0D-11 yielded   1574 shell pairs
 There are     10391 function pairs (     11462 Cartesian)
 Smallest overlap matrix eigenvalue = 4.56E-04
 Guess MOs from SCF MO coefficient file

 -----------------------------------------------------------------------
  General SCF calculation program by
  Eric Jon Sundstrom, Paul Horn, Yuezhi Mao, Dmitri Zuev, Alec White,
  David Stuck, Shaama M.S., Shane Yost, Joonho Lee, David Small,
  Daniel Levine, Susi Lehtola, Hugh Burton, Evgeny Epifanovsky
 -----------------------------------------------------------------------
 Exchange:     0.2000 Hartree-Fock + 0.0800 Slater + 0.7200 B88
 Correlation:  0.1900 VWN1RPA + 0.8100 LYP
 Using SG-1 standard quadrature grid
 using 4 threads for integral computing
 -------------------------------------------------------
 OpenMP Integral computing Module                
 Release: version 2.0, May 2017, Q-Chem Inc. Pleasanton 
 -------------------------------------------------------
 -------------------------------------------------------
 OpenMP BLAS3 based DFT computing Module                
 Release: version 1.0, May 2013, Q-Chem Inc. Pittsburgh 
 -------------------------------------------------------
 A restricted SCF calculation will be
 performed using DIIS
 SCF converges when DIIS error is below 1.0e-08
 ---------------------------------------
  Cycle       Energy         DIIS error
 ---------------------------------------
    1   -5528.3771977436      1.98e-04  
    2   -5528.3773518558      9.84e-05  
    3   -5528.3773014993      1.56e-04  
    4   -5528.3773856366      1.39e-05  
    5   -5528.3773862261      5.51e-06  
    6   -5528.3773863160      1.80e-06  
    7   -5528.3773863236      2.19e-07  
    8   -5528.3773863238      1.50e-07  
    9   -5528.3773863238      2.33e-08  
   10   -5528.3773863238      4.09e-09  Convergence criterion met
 ---------------------------------------
 SCF time:   CPU 23.17s  wall 12.00s 
 SCF   energy in the final basis set =    -5528.3773863238
 Total energy in the final basis set =    -5528.3773863238

 --------------------------------------------------------------
             Orbital Energies (a.u.) and Symmetries
 --------------------------------------------------------------

 Alpha MOs, Restricted
 -- Occupied --                  
-482.86 -482.84  -77.11  -62.51  -62.49  -56.33  -56.33  -56.33
  1 A'    2 A'    3 A'    4 A'    5 A'    6 A'    1 A"    7 A'                 
-56.313 -56.310 -56.310 -10.262  -8.722  -8.701  -6.606  -6.554
  8 A'    2 A"    9 A'   10 A'   11 A'   12 A'   13 A'   14 A'                 
 -6.540  -6.540  -6.532  -6.521  -6.520  -4.769  -4.765  -4.762
  3 A"   15 A'   16 A'    4 A"   17 A'   18 A'    5 A"   19 A'                 
 -2.664  -2.661  -2.660  -2.650  -2.650  -2.643  -2.640  -2.639
 20 A'    6 A"   21 A'   22 A'    7 A"   23 A'    8 A"   24 A'                 
 -2.631  -2.631  -0.852  -0.802  -0.711  -0.573  -0.469  -0.416
 25 A'    9 A"   26 A'   27 A'   28 A'   29 A'   30 A'   31 A'                 
 -0.371  -0.340  -0.328  -0.317  -0.299  -0.264
 10 A"   32 A'   11 A"   33 A'   34 A'   12 A"                                 
 -- Virtual --                   
 -0.099  -0.078  -0.027  -0.000   0.017   0.022   0.039   0.044
 13 A"   35 A'   36 A'   37 A'   38 A'   39 A'   14 A"   40 A'                 
  0.054   0.062   0.068   0.079   0.082   0.087   0.101   0.103
 41 A'   42 A'   15 A"   43 A'   16 A"   44 A'   45 A'   17 A"                 
  0.131   0.133   0.142   0.150   0.185   0.194   0.252   0.287
 46 A'   47 A'   48 A'   49 A'   50 A'   51 A'   52 A'   18 A"                 
  0.308   0.368   0.398   0.407   0.409   0.417   0.435   0.457
 53 A'   54 A'   55 A'   56 A'   19 A"   57 A'   20 A"   58 A'                 
  0.477   0.488   0.503   0.526   0.535   0.547   0.554   0.579
 21 A"   59 A'   22 A"   60 A'   23 A"   61 A'   24 A"   25 A"                 
  0.589   0.602   0.613   0.635   0.680   0.691   0.731   0.759
 62 A'   63 A'   64 A'   65 A'   66 A'   26 A"   67 A'   27 A"                 
  0.761   0.788   0.869   0.945   0.980   1.066   1.199   1.447
 68 A'   69 A'   70 A'   71 A'   72 A'   73 A'   28 A"   29 A"                 
  1.527   1.551   1.560   1.652   1.706   1.776   1.845   1.966
 74 A'   30 A"   75 A'   76 A'   77 A'   78 A'   31 A"   79 A'                 
  1.978   2.004   2.024   2.082   2.129   2.185   2.466   2.604
 32 A"   33 A"   80 A'   81 A'   82 A'   83 A'   84 A'   85 A'                 
  2.694   3.009   3.405   3.979   3.987   3.995   4.006   4.010
 34 A"   86 A'   87 A'   35 A"   88 A'   36 A"   89 A'   37 A"                 
  4.047   4.067   4.136   4.211   4.336   6.587   6.615   6.885
 38 A"   90 A'   91 A'   92 A'   93 A'   94 A'   95 A'   96 A'                 
  7.531   7.553   7.568   7.579   7.630   7.637  13.787  13.908
 39 A"   40 A"   97 A'   98 A'   99 A'  100 A'   41 A"  101 A'                 
 13.976  23.594  47.874  47.899 163.025 289.727 289.752 289.762
102 A'  103 A'  104 A'  105 A'  106 A'   42 A"   43 A"  107 A'                 
289.777 289.839 289.8591020.6591020.688
108 A'  109 A'  110 A'  111 A'  112 A'                                         

 Beta MOs, Restricted
 -- Occupied --                  
-482.86 -482.84  -77.11  -62.51  -62.49  -56.33  -56.33  -56.33
  1 A'    2 A'    3 A'    4 A'    5 A'    6 A'    1 A"    7 A'                 
-56.313 -56.310 -56.310 -10.262  -8.722  -8.701  -6.606  -6.554
  8 A'    2 A"    9 A'   10 A'   11 A'   12 A'   13 A'   14 A'                 
 -6.540  -6.540  -6.532  -6.521  -6.520  -4.769  -4.765  -4.762
  3 A"   15 A'   16 A'    4 A"   17 A'   18 A'    5 A"   19 A'                 
 -2.664  -2.661  -2.660  -2.650  -2.650  -2.643  -2.640  -2.639
 20 A'    6 A"   21 A'   22 A'    7 A"   23 A'    8 A"   24 A'                 
 -2.631  -2.631  -0.852  -0.802  -0.711  -0.573  -0.469  -0.416
 25 A'    9 A"   26 A'   27 A'   28 A'   29 A'   30 A'   31 A'                 
 -0.371  -0.340  -0.328  -0.317  -0.299  -0.264
 10 A"   32 A'   11 A"   33 A'   34 A'   12 A"                                 
 -- Virtual --                   
 -0.099  -0.078  -0.027  -0.000   0.017   0.022   0.039   0.044
 13 A"   35 A'   36 A'   37 A'   38 A'   39 A'   14 A"   40 A'                 
  0.054   0.062   0.068   0.079   0.082   0.087   0.101   0.103
 41 A'   42 A'   15 A"   43 A'   16 A"   44 A'   45 A'   17 A"                 
  0.131   0.133   0.142   0.150   0.185   0.194   0.252   0.287
 46 A'   47 A'   48 A'   49 A'   50 A'   51 A'   52 A'   18 A"                 
  0.308   0.368   0.398   0.407   0.409   0.417   0.435   0.457
 53 A'   54 A'   55 A'   56 A'   19 A"   57 A'   20 A"   58 A'                 
  0.477   0.488   0.503   0.526   0.535   0.547   0.554   0.579
 21 A"   59 A'   22 A"   60 A'   23 A"   61 A'   24 A"   25 A"                 
  0.589   0.602   0.613   0.635   0.680   0.691   0.731   0.759
 62 A'   63 A'   64 A'   65 A'   66 A'   26 A"   67 A'   27 A"                 
  0.761   0.788   0.869   0.945   0.980   1.066   1.199   1.447
 68 A'   69 A'   70 A'   71 A'   72 A'   73 A'   28 A"   29 A"                 
  1.527   1.551   1.560   1.652   1.706   1.776   1.845   1.966
 74 A'   30 A"   75 A'   76 A'   77 A'   78 A'   31 A"   79 A'                 
  1.978   2.004   2.024   2.082   2.129   2.185   2.466   2.604
 32 A"   33 A"   80 A'   81 A'   82 A'   83 A'   84 A'   85 A'                 
  2.694   3.009   3.405   3.979   3.987   3.995   4.006   4.010
 34 A"   86 A'   87 A'   35 A"   88 A'   36 A"   89 A'   37 A"                 
  4.047   4.067   4.136   4.211   4.336   6.587   6.615   6.885
 38 A"   90 A'   91 A'   92 A'   93 A'   94 A'   95 A'   96 A'                 
  7.531   7.553   7.568   7.579   7.630   7.637  13.787  13.908
 39 A"   40 A"   97 A'   98 A'   99 A'  100 A'   41 A"  101 A'                 
 13.976  23.594  47.874  47.899 163.025 289.727 289.752 289.762
102 A'  103 A'  104 A'  105 A'  106 A'   42 A"   43 A"  107 A'                 
289.777 289.839 289.8591020.6591020.688
108 A'  109 A'  110 A'  111 A'  112 A'                                         
 --------------------------------------------------------------

          Ground-State Mulliken Net Atomic Charges

     Atom                 Charge (a.u.)
  ----------------------------------------
      1 C                    -0.196868
      2 P                     0.140584
      3 Br                   -0.164902
      4 Br                   -0.053441
      5 H                     0.274627
  ----------------------------------------
  Sum of atomic charges =    -0.000000

 -----------------------------------------------------------------
                    Cartesian Multipole Moments
 -----------------------------------------------------------------
    Charge (ESU x 10^10)
                -0.0000
    Dipole Moment (Debye)
         X      -0.7929      Y      -0.3137      Z       0.0000
       Tot       0.8527
    Quadrupole Moments (Debye-Ang)
        XX     -57.7130     XY       0.0254     YY     -54.7032
        XZ      -0.0000     YZ      -0.0000     ZZ     -57.0493
    Octopole Moments (Debye-Ang^2)
       XXX     -22.9318    XXY       5.8197    XYY      -2.9629
       YYY      14.2238    XXZ       0.0000    XYZ       0.0000
       YYZ       0.0000    XZZ      -3.6056    YZZ       7.0234
       ZZZ       0.0000
    Hexadecapole Moments (Debye-Ang^3)
      XXXX   -1363.0729   XXXY     -35.5212   XXYY    -266.8275
      XYYY     -20.0461   YYYY    -153.5506   XXXZ      -0.0000
      XXYZ      -0.0000   XYYZ      -0.0000   YYYZ      -0.0000
      XXZZ    -257.5383   XYZZ      -6.6563   YYZZ     -39.1345
      XZZZ      -0.0000   YZZZ      -0.0000   ZZZZ     -74.4788
 -----------------------------------------------------------------
 Calculating analytic gradient of the SCF energy
 Gradient of SCF Energy
            1           2           3           4           5
    1   0.0021986  -0.0003682  -0.0023141   0.0015688  -0.0010851
    2   0.0018736  -0.0019503   0.0010329  -0.0002964  -0.0006597
    3  -0.0000000   0.0000000  -0.0000000  -0.0000000   0.0000000
 Max gradient component =       2.314E-03
 RMS gradient           =       1.235E-03
 Gradient time:  CPU 7.06 s  wall 3.55 s
 Geometry Optimization Parameters
   NAtoms,    NIC,     NZ,  NCons,   NDum,   NFix, NCnnct, MaxDiis
        5      20       5       0       0       0       0       0

 Cartesian Hessian Update
 Hessian Updated using BFGS Update


** GEOMETRY OPTIMIZATION IN DELOCALIZED INTERNAL COORDINATES **
   Searching for a Minimum

   Optimization Cycle:   8

                       Coordinates (Angstroms)
     ATOM                X               Y               Z
      1  C        -0.5574967652   -0.5832116117    0.0000000000
      2  P         0.4584747627    0.7380857594    0.0000000000
      3  Br        2.4764469192   -0.2967081203    0.0000000000
      4  Br       -2.4367387147   -0.3141730408    0.0000000000
      5  H        -0.2870253655   -1.6315023873    0.0000000000
   Point Group: cs    Number of degrees of freedom:     7


   Energy is  -5528.377386324

 Hessian Updated using BFGS Update

  7 Hessian modes will be used to form the next step
  Hessian Eigenvalues:
     0.090153    0.098470    0.165322    0.183743    0.254246    0.369947
     0.668887

 Minimum Search - Taking Simple RFO Step
 Searching for Lamda that Minimizes Along All modes
 Value Taken    Lamda =  -0.00013050
 Step Taken.  Stepsize is  0.032681

                             Maximum     Tolerance    Cnvgd?
         Gradient           0.003442      0.000300      NO
         Displacement       0.022609      0.001200      NO
         Energy change     -0.000269      0.000001      NO


 New Cartesian Coordinates Obtained by Inverse Iteration

 Displacement from previous Coordinates is:  0.040126
 ----------------------------------------------------------------
             Standard Nuclear Orientation (Angstroms)
    I     Atom           X                Y                Z
 ----------------------------------------------------------------
    1      C      -0.5648134389    -0.5794353338     0.0000000000
    2      P       0.4593483659     0.7394759820     0.0000000000
    3      Br      2.4883608708    -0.3025276012     0.0000000000
    4      Br     -2.4467575832    -0.3202998812     0.0000000000
    5      H      -0.2824773780    -1.6247225664     0.0000000000
 ----------------------------------------------------------------
 Molecular Point Group                 Cs    NOp =  2
 Largest Abelian Subgroup              Cs    NOp =  2
 Nuclear Repulsion Energy =   485.7291704929 hartrees
 There are       46 alpha and       46 beta electrons
 Applying Cartesian multipole field
    Component          Value
    ---------          -----
     (2,0,0)        1.00000E-11
     (0,2,0)        2.00000E-11
     (0,0,2)       -3.00000E-11
 Nucleus-field energy     =     0.0000000168 hartrees
 Requested basis set is 6-311++G(d,p)
 There are 62 shells and 155 basis functions
 A cutoff of  1.0D-11 yielded   1570 shell pairs
 There are     10373 function pairs (     11444 Cartesian)
 Smallest overlap matrix eigenvalue = 4.62E-04
 Guess MOs from SCF MO coefficient file

 -----------------------------------------------------------------------
  General SCF calculation program by
  Eric Jon Sundstrom, Paul Horn, Yuezhi Mao, Dmitri Zuev, Alec White,
  David Stuck, Shaama M.S., Shane Yost, Joonho Lee, David Small,
  Daniel Levine, Susi Lehtola, Hugh Burton, Evgeny Epifanovsky
 -----------------------------------------------------------------------
 Exchange:     0.2000 Hartree-Fock + 0.0800 Slater + 0.7200 B88
 Correlation:  0.1900 VWN1RPA + 0.8100 LYP
 Using SG-1 standard quadrature grid
 using 4 threads for integral computing
 -------------------------------------------------------
 OpenMP Integral computing Module                
 Release: version 2.0, May 2017, Q-Chem Inc. Pleasanton 
 -------------------------------------------------------
 -------------------------------------------------------
 OpenMP BLAS3 based DFT computing Module                
 Release: version 1.0, May 2013, Q-Chem Inc. Pittsburgh 
 -------------------------------------------------------
 A restricted SCF calculation will be
 performed using DIIS
 SCF converges when DIIS error is below 1.0e-08
 ---------------------------------------
  Cycle       Energy         DIIS error
 ---------------------------------------
    1   -5528.3773937083      9.98e-05  
    2   -5528.3774399633      3.08e-05  
    3   -5528.3774364871      4.50e-05  
    4   -5528.3774430286      1.15e-05  
    5   -5528.3774434387      3.30e-06  
    6   -5528.3774434778      1.12e-06  
    7   -5528.3774434805      2.50e-07  
    8   -5528.3774434806      3.52e-08  
    9   -5528.3774434806      2.61e-08  
   10   -5528.3774434807      3.17e-09  Convergence criterion met
 ---------------------------------------
 SCF time:   CPU 22.59s  wall 8.00s 
 SCF   energy in the final basis set =    -5528.3774434807
 Total energy in the final basis set =    -5528.3774434807

 --------------------------------------------------------------
             Orbital Energies (a.u.) and Symmetries
 --------------------------------------------------------------

 Alpha MOs, Restricted
 -- Occupied --                  
-482.86 -482.84  -77.11  -62.51  -62.49  -56.33  -56.33  -56.33
  1 A'    2 A'    3 A'    4 A'    5 A'    6 A'    1 A"    7 A'                 
-56.312 -56.309 -56.309 -10.263  -8.723  -8.701  -6.606  -6.554
  8 A'    2 A"    9 A'   10 A'   11 A'   12 A'   13 A'   14 A'                 
 -6.541  -6.541  -6.531  -6.520  -6.520  -4.769  -4.766  -4.763
  3 A"   15 A'   16 A'    4 A"   17 A'   18 A'    5 A"   19 A'                 
 -2.665  -2.662  -2.661  -2.651  -2.651  -2.642  -2.639  -2.639
 20 A'    6 A"   21 A'   22 A'    7 A"   23 A'    8 A"   24 A'                 
 -2.630  -2.630  -0.852  -0.800  -0.712  -0.573  -0.469  -0.415
 25 A'    9 A"   26 A'   27 A'   28 A'   29 A'   30 A'   31 A'                 
 -0.371  -0.339  -0.327  -0.317  -0.299  -0.264
 10 A"   32 A'   11 A"   33 A'   34 A'   12 A"                                 
 -- Virtual --                   
 -0.100  -0.081  -0.028  -0.001   0.017   0.022   0.039   0.044
 13 A"   35 A'   36 A'   37 A'   38 A'   39 A'   14 A"   40 A'                 
  0.054   0.062   0.067   0.079   0.082   0.087   0.101   0.103
 41 A'   42 A'   15 A"   43 A'   16 A"   44 A'   45 A'   17 A"                 
  0.131   0.133   0.142   0.150   0.185   0.193   0.252   0.287
 46 A'   47 A'   48 A'   49 A'   50 A'   51 A'   52 A'   18 A"                 
  0.308   0.369   0.399   0.406   0.409   0.417   0.435   0.457
 53 A'   54 A'   55 A'   56 A'   19 A"   57 A'   20 A"   58 A'                 
  0.479   0.487   0.502   0.525   0.536   0.547   0.554   0.578
 21 A"   59 A'   22 A"   60 A'   23 A"   61 A'   24 A"   25 A"                 
  0.589   0.601   0.611   0.633   0.678   0.691   0.727   0.755
 62 A'   63 A'   64 A'   65 A'   66 A'   26 A"   67 A'   27 A"                 
  0.759   0.787   0.867   0.944   0.977   1.062   1.196   1.446
 68 A'   69 A'   70 A'   71 A'   72 A'   73 A'   28 A"   29 A"                 
  1.529   1.551   1.557   1.650   1.703   1.779   1.843   1.964
 74 A'   30 A"   75 A'   76 A'   77 A'   78 A'   31 A"   79 A'                 
  1.978   2.004   2.024   2.081   2.127   2.183   2.460   2.604
 32 A"   33 A"   80 A'   81 A'   82 A'   83 A'   84 A'   85 A'                 
  2.693   3.008   3.403   3.978   3.986   3.995   4.006   4.009
 34 A"   86 A'   87 A'   35 A"   88 A'   36 A"   89 A'   37 A"                 
  4.046   4.064   4.134   4.207   4.335   6.586   6.613   6.881
 38 A"   90 A'   91 A'   92 A'   93 A'   94 A'   95 A'   96 A'                 
  7.530   7.554   7.566   7.579   7.629   7.635  13.786  13.908
 39 A"   40 A"   97 A'   98 A'   99 A'  100 A'   41 A"  101 A'                 
 13.973  23.592  47.873  47.897 163.020 289.726 289.752 289.760
102 A'  103 A'  104 A'  105 A'  106 A'   42 A"   43 A"  107 A'                 
289.777 289.837 289.8581020.6571020.686
108 A'  109 A'  110 A'  111 A'  112 A'                                         

 Beta MOs, Restricted
 -- Occupied --                  
-482.86 -482.84  -77.11  -62.51  -62.49  -56.33  -56.33  -56.33
  1 A'    2 A'    3 A'    4 A'    5 A'    6 A'    1 A"    7 A'                 
-56.312 -56.309 -56.309 -10.263  -8.723  -8.701  -6.606  -6.554
  8 A'    2 A"    9 A'   10 A'   11 A'   12 A'   13 A'   14 A'                 
 -6.541  -6.541  -6.531  -6.520  -6.520  -4.769  -4.766  -4.763
  3 A"   15 A'   16 A'    4 A"   17 A'   18 A'    5 A"   19 A'                 
 -2.665  -2.662  -2.661  -2.651  -2.651  -2.642  -2.639  -2.639
 20 A'    6 A"   21 A'   22 A'    7 A"   23 A'    8 A"   24 A'                 
 -2.630  -2.630  -0.852  -0.800  -0.712  -0.573  -0.469  -0.415
 25 A'    9 A"   26 A'   27 A'   28 A'   29 A'   30 A'   31 A'                 
 -0.371  -0.339  -0.327  -0.317  -0.299  -0.264
 10 A"   32 A'   11 A"   33 A'   34 A'   12 A"                                 
 -- Virtual --                   
 -0.100  -0.081  -0.028  -0.001   0.017   0.022   0.039   0.044
 13 A"   35 A'   36 A'   37 A'   38 A'   39 A'   14 A"   40 A'                 
  0.054   0.062   0.067   0.079   0.082   0.087   0.101   0.103
 41 A'   42 A'   15 A"   43 A'   16 A"   44 A'   45 A'   17 A"                 
  0.131   0.133   0.142   0.150   0.185   0.193   0.252   0.287
 46 A'   47 A'   48 A'   49 A'   50 A'   51 A'   52 A'   18 A"                 
  0.308   0.369   0.399   0.406   0.409   0.417   0.435   0.457
 53 A'   54 A'   55 A'   56 A'   19 A"   57 A'   20 A"   58 A'                 
  0.479   0.487   0.502   0.525   0.536   0.547   0.554   0.578
 21 A"   59 A'   22 A"   60 A'   23 A"   61 A'   24 A"   25 A"                 
  0.589   0.601   0.611   0.633   0.678   0.691   0.727   0.755
 62 A'   63 A'   64 A'   65 A'   66 A'   26 A"   67 A'   27 A"                 
  0.759   0.787   0.867   0.944   0.977   1.062   1.196   1.446
 68 A'   69 A'   70 A'   71 A'   72 A'   73 A'   28 A"   29 A"                 
  1.529   1.551   1.557   1.650   1.703   1.779   1.843   1.964
 74 A'   30 A"   75 A'   76 A'   77 A'   78 A'   31 A"   79 A'                 
  1.978   2.004   2.024   2.081   2.127   2.183   2.460   2.604
 32 A"   33 A"   80 A'   81 A'   82 A'   83 A'   84 A'   85 A'                 
  2.693   3.008   3.403   3.978   3.986   3.995   4.006   4.009
 34 A"   86 A'   87 A'   35 A"   88 A'   36 A"   89 A'   37 A"                 
  4.046   4.064   4.134   4.207   4.335   6.586   6.613   6.881
 38 A"   90 A'   91 A'   92 A'   93 A'   94 A'   95 A'   96 A'                 
  7.530   7.554   7.566   7.579   7.629   7.635  13.786  13.908
 39 A"   40 A"   97 A'   98 A'   99 A'  100 A'   41 A"  101 A'                 
 13.973  23.592  47.873  47.897 163.020 289.726 289.752 289.760
102 A'  103 A'  104 A'  105 A'  106 A'   42 A"   43 A"  107 A'                 
289.777 289.837 289.8581020.6571020.686
108 A'  109 A'  110 A'  111 A'  112 A'                                         
 --------------------------------------------------------------

          Ground-State Mulliken Net Atomic Charges

     Atom                 Charge (a.u.)
  ----------------------------------------
      1 C                    -0.197997
      2 P                     0.142732
      3 Br                   -0.169061
      4 Br                   -0.050059
      5 H                     0.274386
  ----------------------------------------
  Sum of atomic charges =    -0.000000

 -----------------------------------------------------------------
                    Cartesian Multipole Moments
 -----------------------------------------------------------------
    Charge (ESU x 10^10)
                -0.0000
    Dipole Moment (Debye)
         X      -0.8603      Y      -0.2988      Z       0.0000
       Tot       0.9107
    Quadrupole Moments (Debye-Ang)
        XX     -57.7339     XY       0.0413     YY     -54.7463
        XZ      -0.0000     YZ       0.0000     ZZ     -57.0870
    Octopole Moments (Debye-Ang^2)
       XXX     -23.6909    XXY       5.9353    XYY      -3.0416
       YYY      14.8595    XXZ       0.0000    XYZ      -0.0000
       YYZ       0.0000    XZZ      -3.7122    YZZ       7.2034
       ZZZ       0.0000
    Hexadecapole Moments (Debye-Ang^3)
      XXXX   -1374.3057   XXXY     -35.2074   XXYY    -269.1021
      XYYY     -20.1764   YYYY    -154.5254   XXXZ      -0.0000
      XXYZ       0.0000   XYYZ       0.0000   YYYZ       0.0000
      XXZZ    -259.7155   XYZZ      -6.6550   YYZZ     -39.2964
      XZZZ      -0.0000   YZZZ       0.0000   ZZZZ     -74.6016
 -----------------------------------------------------------------
 Calculating analytic gradient of the SCF energy
 Gradient of SCF Energy
            1           2           3           4           5
    1   0.0002190  -0.0008132   0.0007778   0.0000225  -0.0002061
    2   0.0008177  -0.0001560   0.0000200  -0.0003193  -0.0003626
    3   0.0000000   0.0000000   0.0000000  -0.0000000   0.0000000
 Max gradient component =       8.177E-04
 RMS gradient           =       3.902E-04
 Gradient time:  CPU 6.91 s  wall 2.64 s
 Geometry Optimization Parameters
   NAtoms,    NIC,     NZ,  NCons,   NDum,   NFix, NCnnct, MaxDiis
        5      20       5       0       0       0       0       0

 Cartesian Hessian Update
 Hessian Updated using BFGS Update


** GEOMETRY OPTIMIZATION IN DELOCALIZED INTERNAL COORDINATES **
   Searching for a Minimum

   Optimization Cycle:   9

                       Coordinates (Angstroms)
     ATOM                X               Y               Z
      1  C        -0.5648134389   -0.5794353338    0.0000000000
      2  P         0.4593483659    0.7394759820    0.0000000000
      3  Br        2.4883608708   -0.3025276012    0.0000000000
      4  Br       -2.4467575832   -0.3202998812    0.0000000000
      5  H        -0.2824773780   -1.6247225664    0.0000000000
   Point Group: cs    Number of degrees of freedom:     7


   Energy is  -5528.377443481

 Hessian Updated using BFGS Update

  7 Hessian modes will be used to form the next step
  Hessian Eigenvalues:
     0.087639    0.113995    0.147782    0.186010    0.284272    0.367163
     0.661521

 Minimum Search - Taking Simple RFO Step
 Searching for Lamda that Minimizes Along All modes
 Value Taken    Lamda =  -0.00001049
 Step Taken.  Stepsize is  0.008286

                             Maximum     Tolerance    Cnvgd?
         Gradient           0.000844      0.000300      NO
         Displacement       0.004340      0.001200      NO
         Energy change     -0.000057      0.000001      NO


 New Cartesian Coordinates Obtained by Inverse Iteration

 Displacement from previous Coordinates is:  0.015800
 ----------------------------------------------------------------
             Standard Nuclear Orientation (Angstroms)
    I     Atom           X                Y                Z
 ----------------------------------------------------------------
    1      C      -0.5643069135    -0.5786540010     0.0000000000
    2      P       0.4599243393     0.7412133948     0.0000000000
    3      Br      2.4828749903    -0.3058021906     0.0000000000
    4      Br     -2.4467739551    -0.3215111582     0.0000000000
    5      H      -0.2780576244    -1.6227554457     0.0000000000
 ----------------------------------------------------------------
 Molecular Point Group                 Cs    NOp =  2
 Largest Abelian Subgroup              Cs    NOp =  2
 Nuclear Repulsion Energy =   486.0665784308 hartrees
 There are       46 alpha and       46 beta electrons
 Applying Cartesian multipole field
    Component          Value
    ---------          -----
     (2,0,0)        1.00000E-11
     (0,2,0)        2.00000E-11
     (0,0,2)       -3.00000E-11
 Nucleus-field energy     =     0.0000000168 hartrees
 Requested basis set is 6-311++G(d,p)
 There are 62 shells and 155 basis functions
 A cutoff of  1.0D-11 yielded   1570 shell pairs
 There are     10373 function pairs (     11444 Cartesian)
 Smallest overlap matrix eigenvalue = 4.61E-04
 Guess MOs from SCF MO coefficient file

 -----------------------------------------------------------------------
  General SCF calculation program by
  Eric Jon Sundstrom, Paul Horn, Yuezhi Mao, Dmitri Zuev, Alec White,
  David Stuck, Shaama M.S., Shane Yost, Joonho Lee, David Small,
  Daniel Levine, Susi Lehtola, Hugh Burton, Evgeny Epifanovsky
 -----------------------------------------------------------------------
 Exchange:     0.2000 Hartree-Fock + 0.0800 Slater + 0.7200 B88
 Correlation:  0.1900 VWN1RPA + 0.8100 LYP
 Using SG-1 standard quadrature grid
 using 4 threads for integral computing
 -------------------------------------------------------
 OpenMP Integral computing Module                
 Release: version 2.0, May 2017, Q-Chem Inc. Pleasanton 
 -------------------------------------------------------
 -------------------------------------------------------
 OpenMP BLAS3 based DFT computing Module                
 Release: version 1.0, May 2013, Q-Chem Inc. Pittsburgh 
 -------------------------------------------------------
 A restricted SCF calculation will be
 performed using DIIS
 SCF converges when DIIS error is below 1.0e-08
 ---------------------------------------
  Cycle       Energy         DIIS error
 ---------------------------------------
    1   -5528.3774434134      3.16e-05  
    2   -5528.3774480253      1.68e-05  
    3   -5528.3774467687      2.55e-05  
    4   -5528.3774489915      2.35e-06  
    5   -5528.3774490113      3.45e-07  
    6   -5528.3774490115      1.93e-07  
    7   -5528.3774490116      4.99e-08  
    8   -5528.3774490116      8.55e-09  Convergence criterion met
 ---------------------------------------
 SCF time:   CPU 18.01s  wall 7.00s 
 SCF   energy in the final basis set =    -5528.3774490116
 Total energy in the final basis set =    -5528.3774490116

 --------------------------------------------------------------
             Orbital Energies (a.u.) and Symmetries
 --------------------------------------------------------------

 Alpha MOs, Restricted
 -- Occupied --                  
-482.86 -482.84  -77.11  -62.51  -62.49  -56.33  -56.33  -56.33
  1 A'    2 A'    3 A'    4 A'    5 A'    6 A'    1 A"    7 A'                 
-56.313 -56.309 -56.309 -10.263  -8.723  -8.701  -6.606  -6.554
  8 A'    2 A"    9 A'   10 A'   11 A'   12 A'   13 A'   14 A'                 
 -6.541  -6.540  -6.531  -6.520  -6.520  -4.769  -4.765  -4.763
  3 A"   15 A'   16 A'    4 A"   17 A'   18 A'    5 A"   19 A'                 
 -2.665  -2.662  -2.661  -2.651  -2.650  -2.642  -2.639  -2.639
 20 A'    6 A"   21 A'   22 A'    7 A"   23 A'    8 A"   24 A'                 
 -2.630  -2.630  -0.851  -0.801  -0.712  -0.573  -0.469  -0.415
 25 A'    9 A"   26 A'   27 A'   28 A'   29 A'   30 A'   31 A'                 
 -0.371  -0.340  -0.327  -0.317  -0.299  -0.264
 10 A"   32 A'   11 A"   33 A'   34 A'   12 A"                                 
 -- Virtual --                   
 -0.100  -0.080  -0.028  -0.001   0.017   0.022   0.039   0.043
 13 A"   35 A'   36 A'   37 A'   38 A'   39 A'   14 A"   40 A'                 
  0.054   0.062   0.067   0.079   0.082   0.087   0.101   0.103
 41 A'   42 A'   15 A"   43 A'   16 A"   44 A'   45 A'   17 A"                 
  0.131   0.134   0.142   0.150   0.185   0.193   0.252   0.287
 46 A'   47 A'   48 A'   49 A'   50 A'   51 A'   52 A'   18 A"                 
  0.308   0.369   0.398   0.406   0.409   0.417   0.435   0.458
 53 A'   54 A'   55 A'   56 A'   19 A"   57 A'   20 A"   58 A'                 
  0.479   0.488   0.502   0.525   0.536   0.547   0.554   0.578
 21 A"   59 A'   22 A"   60 A'   23 A"   61 A'   24 A"   25 A"                 
  0.589   0.602   0.611   0.633   0.678   0.691   0.728   0.756
 62 A'   63 A'   64 A'   65 A'   66 A'   26 A"   67 A'   27 A"                 
  0.759   0.788   0.867   0.945   0.976   1.063   1.196   1.446
 68 A'   69 A'   70 A'   71 A'   72 A'   73 A'   28 A"   29 A"                 
  1.529   1.551   1.557   1.649   1.704   1.780   1.843   1.964
 74 A'   30 A"   75 A'   76 A'   77 A'   78 A'   31 A"   79 A'                 
  1.978   2.004   2.024   2.081   2.127   2.183   2.460   2.604
 32 A"   33 A"   80 A'   81 A'   82 A'   83 A'   84 A'   85 A'                 
  2.693   3.009   3.403   3.978   3.986   3.995   4.006   4.010
 34 A"   86 A'   87 A'   35 A"   88 A'   36 A"   89 A'   37 A"                 
  4.046   4.065   4.134   4.208   4.335   6.586   6.613   6.881
 38 A"   90 A'   91 A'   92 A'   93 A'   94 A'   95 A'   96 A'                 
  7.531   7.553   7.567   7.579   7.629   7.635  13.787  13.908
 39 A"   40 A"   97 A'   98 A'   99 A'  100 A'   41 A"  101 A'                 
 13.972  23.592  47.873  47.897 163.019 289.726 289.752 289.760
102 A'  103 A'  104 A'  105 A'  106 A'   42 A"   43 A"  107 A'                 
289.777 289.838 289.8581020.6581020.686
108 A'  109 A'  110 A'  111 A'  112 A'                                         

 Beta MOs, Restricted
 -- Occupied --                  
-482.86 -482.84  -77.11  -62.51  -62.49  -56.33  -56.33  -56.33
  1 A'    2 A'    3 A'    4 A'    5 A'    6 A'    1 A"    7 A'                 
-56.313 -56.309 -56.309 -10.263  -8.723  -8.701  -6.606  -6.554
  8 A'    2 A"    9 A'   10 A'   11 A'   12 A'   13 A'   14 A'                 
 -6.541  -6.540  -6.531  -6.520  -6.520  -4.769  -4.765  -4.763
  3 A"   15 A'   16 A'    4 A"   17 A'   18 A'    5 A"   19 A'                 
 -2.665  -2.662  -2.661  -2.651  -2.650  -2.642  -2.639  -2.639
 20 A'    6 A"   21 A'   22 A'    7 A"   23 A'    8 A"   24 A'                 
 -2.630  -2.630  -0.851  -0.801  -0.712  -0.573  -0.469  -0.415
 25 A'    9 A"   26 A'   27 A'   28 A'   29 A'   30 A'   31 A'                 
 -0.371  -0.340  -0.327  -0.317  -0.299  -0.264
 10 A"   32 A'   11 A"   33 A'   34 A'   12 A"                                 
 -- Virtual --                   
 -0.100  -0.080  -0.028  -0.001   0.017   0.022   0.039   0.043
 13 A"   35 A'   36 A'   37 A'   38 A'   39 A'   14 A"   40 A'                 
  0.054   0.062   0.067   0.079   0.082   0.087   0.101   0.103
 41 A'   42 A'   15 A"   43 A'   16 A"   44 A'   45 A'   17 A"                 
  0.131   0.134   0.142   0.150   0.185   0.193   0.252   0.287
 46 A'   47 A'   48 A'   49 A'   50 A'   51 A'   52 A'   18 A"                 
  0.308   0.369   0.398   0.406   0.409   0.417   0.435   0.458
 53 A'   54 A'   55 A'   56 A'   19 A"   57 A'   20 A"   58 A'                 
  0.479   0.488   0.502   0.525   0.536   0.547   0.554   0.578
 21 A"   59 A'   22 A"   60 A'   23 A"   61 A'   24 A"   25 A"                 
  0.589   0.602   0.611   0.633   0.678   0.691   0.728   0.756
 62 A'   63 A'   64 A'   65 A'   66 A'   26 A"   67 A'   27 A"                 
  0.759   0.788   0.867   0.945   0.976   1.063   1.196   1.446
 68 A'   69 A'   70 A'   71 A'   72 A'   73 A'   28 A"   29 A"                 
  1.529   1.551   1.557   1.649   1.704   1.780   1.843   1.964
 74 A'   30 A"   75 A'   76 A'   77 A'   78 A'   31 A"   79 A'                 
  1.978   2.004   2.024   2.081   2.127   2.183   2.460   2.604
 32 A"   33 A"   80 A'   81 A'   82 A'   83 A'   84 A'   85 A'                 
  2.693   3.009   3.403   3.978   3.986   3.995   4.006   4.010
 34 A"   86 A'   87 A'   35 A"   88 A'   36 A"   89 A'   37 A"                 
  4.046   4.065   4.134   4.208   4.335   6.586   6.613   6.881
 38 A"   90 A'   91 A'   92 A'   93 A'   94 A'   95 A'   96 A'                 
  7.531   7.553   7.567   7.579   7.629   7.635  13.787  13.908
 39 A"   40 A"   97 A'   98 A'   99 A'  100 A'   41 A"  101 A'                 
 13.972  23.592  47.873  47.897 163.019 289.726 289.752 289.760
102 A'  103 A'  104 A'  105 A'  106 A'   42 A"   43 A"  107 A'                 
289.777 289.838 289.8581020.6581020.686
108 A'  109 A'  110 A'  111 A'  112 A'                                         
 --------------------------------------------------------------

          Ground-State Mulliken Net Atomic Charges

     Atom                 Charge (a.u.)
  ----------------------------------------
      1 C                    -0.198820
      2 P                     0.143985
      3 Br                   -0.168549
      4 Br                   -0.050502
      5 H                     0.273886
  ----------------------------------------
  Sum of atomic charges =    -0.000000

 -----------------------------------------------------------------
                    Cartesian Multipole Moments
 -----------------------------------------------------------------
    Charge (ESU x 10^10)
                -0.0000
    Dipole Moment (Debye)
         X      -0.8432      Y      -0.2944      Z       0.0000
       Tot       0.8931
    Quadrupole Moments (Debye-Ang)
        XX     -57.7125     XY       0.0306     YY     -54.7451
        XZ      -0.0000     YZ      -0.0000     ZZ     -57.0848
    Octopole Moments (Debye-Ang^2)
       XXX     -23.3346    XXY       5.9836    XYY      -2.8975
       YYY      15.0404    XXZ       0.0000    XYZ       0.0000
       YYZ       0.0000    XZZ      -3.6029    YZZ       7.2592
       ZZZ       0.0000
    Hexadecapole Moments (Debye-Ang^3)
      XXXX   -1371.3885   XXXY     -35.0428   XXYY    -268.5751
      XYYY     -20.0797   YYYY    -155.0197   XXXZ      -0.0000
      XXYZ       0.0000   XYYZ      -0.0000   YYYZ       0.0000
      XXZZ    -259.1744   XYZZ      -6.5981   YYZZ     -39.3696
      XZZZ      -0.0000   YZZZ       0.0000   ZZZZ     -74.5949
 -----------------------------------------------------------------
 Calculating analytic gradient of the SCF energy
 Gradient of SCF Energy
            1           2           3           4           5
    1   0.0001528  -0.0000053   0.0000059  -0.0001795   0.0000261
    2   0.0001121   0.0001223   0.0001724  -0.0001954  -0.0002115
    3  -0.0000000   0.0000000   0.0000000   0.0000000  -0.0000000
 Max gradient component =       2.115E-04
 RMS gradient           =       1.144E-04
 Gradient time:  CPU 6.88 s  wall 2.39 s
 Geometry Optimization Parameters
   NAtoms,    NIC,     NZ,  NCons,   NDum,   NFix, NCnnct, MaxDiis
        5      20       5       0       0       0       0       0

 Cartesian Hessian Update
 Hessian Updated using BFGS Update


** GEOMETRY OPTIMIZATION IN DELOCALIZED INTERNAL COORDINATES **
   Searching for a Minimum

   Optimization Cycle:  10

                       Coordinates (Angstroms)
     ATOM                X               Y               Z
      1  C        -0.5643069135   -0.5786540010    0.0000000000
      2  P         0.4599243393    0.7412133948    0.0000000000
      3  Br        2.4828749903   -0.3058021906    0.0000000000
      4  Br       -2.4467739551   -0.3215111582    0.0000000000
      5  H        -0.2780576244   -1.6227554457    0.0000000000
   Point Group: cs    Number of degrees of freedom:     7


   Energy is  -5528.377449012

 Hessian Updated using BFGS Update

  7 Hessian modes will be used to form the next step
  Hessian Eigenvalues:
     0.080750    0.117930    0.157021    0.181511    0.274997    0.361977
     0.665797

 Minimum Search - Taking Simple RFO Step
 Searching for Lamda that Minimizes Along All modes
 Value Taken    Lamda =   0.00000000
 Step Taken.  Stepsize is  0.002122

                             Maximum     Tolerance    Cnvgd?
         Gradient           0.000243      0.000300     YES
         Displacement       0.001190      0.001200     YES
         Energy change     -0.000006      0.000001      NO


                       Distance Matrix (Angstroms)
             C (  1)   P (  2)   Br(  3)   Br(  4)
   P (  2)  1.670658
   Br(  3)  3.059373  2.277843
   Br(  4)  1.899949  3.094879  4.929674
   H (  5)  1.082629  2.476483  3.058940  2.529144

 Final energy is   -5528.3774490115911     


 ******************************
 **  OPTIMIZATION CONVERGED  **
 ******************************

                       Coordinates (Angstroms)
     ATOM                X               Y               Z
      1  C        -0.5643069135   -0.5786540010    0.0000000000
      2  P         0.4599243393    0.7412133948    0.0000000000
      3  Br        2.4828749903   -0.3058021906    0.0000000000
      4  Br       -2.4467739551   -0.3215111582    0.0000000000
      5  H        -0.2780576244   -1.6227554457    0.0000000000

Z-matrix Print:
$molecule
0 1
Br
P  1 2.277843
C  2 1.670658 1 100.447185
H  3 1.082629 2 126.856736 1 -0.000000 0
Br 3 1.899949 2 120.033450 1 -180.000000 0
$end


 --------------------------------------------------------------
             Orbital Energies (a.u.) and Symmetries
 --------------------------------------------------------------

 Alpha MOs, Restricted
 -- Occupied --                  
-482.86 -482.84  -77.11  -62.51  -62.49  -56.33  -56.33  -56.33
  1 A'    2 A'    3 A'    4 A'    5 A'    6 A'    1 A"    7 A'                 
-56.313 -56.309 -56.309 -10.263  -8.723  -8.701  -6.606  -6.554
  8 A'    2 A"    9 A'   10 A'   11 A'   12 A'   13 A'   14 A'                 
 -6.541  -6.540  -6.531  -6.520  -6.520  -4.769  -4.765  -4.763
  3 A"   15 A'   16 A'    4 A"   17 A'   18 A'    5 A"   19 A'                 
 -2.665  -2.662  -2.661  -2.651  -2.650  -2.642  -2.639  -2.639
 20 A'    6 A"   21 A'   22 A'    7 A"   23 A'    8 A"   24 A'                 
 -2.630  -2.630  -0.851  -0.801  -0.712  -0.573  -0.469  -0.415
 25 A'    9 A"   26 A'   27 A'   28 A'   29 A'   30 A'   31 A'                 
 -0.371  -0.340  -0.327  -0.317  -0.299  -0.264
 10 A"   32 A'   11 A"   33 A'   34 A'   12 A"                                 
 -- Virtual --                   
 -0.100  -0.080  -0.028  -0.001   0.017   0.022   0.039   0.043
 13 A"   35 A'   36 A'   37 A'   38 A'   39 A'   14 A"   40 A'                 
  0.054   0.062   0.067   0.079   0.082   0.087   0.101   0.103
 41 A'   42 A'   15 A"   43 A'   16 A"   44 A'   45 A'   17 A"                 
  0.131   0.134   0.142   0.150   0.185   0.193   0.252   0.287
 46 A'   47 A'   48 A'   49 A'   50 A'   51 A'   52 A'   18 A"                 
  0.308   0.369   0.398   0.406   0.409   0.417   0.435   0.458
 53 A'   54 A'   55 A'   56 A'   19 A"   57 A'   20 A"   58 A'                 
  0.479   0.488   0.502   0.525   0.536   0.547   0.554   0.578
 21 A"   59 A'   22 A"   60 A'   23 A"   61 A'   24 A"   25 A"                 
  0.589   0.602   0.611   0.633   0.678   0.691   0.728   0.756
 62 A'   63 A'   64 A'   65 A'   66 A'   26 A"   67 A'   27 A"                 
  0.759   0.788   0.867   0.945   0.976   1.063   1.196   1.446
 68 A'   69 A'   70 A'   71 A'   72 A'   73 A'   28 A"   29 A"                 
  1.529   1.551   1.557   1.649   1.704   1.780   1.843   1.964
 74 A'   30 A"   75 A'   76 A'   77 A'   78 A'   31 A"   79 A'                 
  1.978   2.004   2.024   2.081   2.127   2.183   2.460   2.604
 32 A"   33 A"   80 A'   81 A'   82 A'   83 A'   84 A'   85 A'                 
  2.693   3.009   3.403   3.978   3.986   3.995   4.006   4.010
 34 A"   86 A'   87 A'   35 A"   88 A'   36 A"   89 A'   37 A"                 
  4.046   4.065   4.134   4.208   4.335   6.586   6.613   6.881
 38 A"   90 A'   91 A'   92 A'   93 A'   94 A'   95 A'   96 A'                 
  7.531   7.553   7.567   7.579   7.629   7.635  13.787  13.908
 39 A"   40 A"   97 A'   98 A'   99 A'  100 A'   41 A"  101 A'                 
 13.972  23.592  47.873  47.897 163.019 289.726 289.752 289.760
102 A'  103 A'  104 A'  105 A'  106 A'   42 A"   43 A"  107 A'                 
289.777 289.838 289.8581020.6581020.686
108 A'  109 A'  110 A'  111 A'  112 A'                                         

 Beta MOs, Restricted
 -- Occupied --                  
-482.86 -482.84  -77.11  -62.51  -62.49  -56.33  -56.33  -56.33
  1 A'    2 A'    3 A'    4 A'    5 A'    6 A'    1 A"    7 A'                 
-56.313 -56.309 -56.309 -10.263  -8.723  -8.701  -6.606  -6.554
  8 A'    2 A"    9 A'   10 A'   11 A'   12 A'   13 A'   14 A'                 
 -6.541  -6.540  -6.531  -6.520  -6.520  -4.769  -4.765  -4.763
  3 A"   15 A'   16 A'    4 A"   17 A'   18 A'    5 A"   19 A'                 
 -2.665  -2.662  -2.661  -2.651  -2.650  -2.642  -2.639  -2.639
 20 A'    6 A"   21 A'   22 A'    7 A"   23 A'    8 A"   24 A'                 
 -2.630  -2.630  -0.851  -0.801  -0.712  -0.573  -0.469  -0.415
 25 A'    9 A"   26 A'   27 A'   28 A'   29 A'   30 A'   31 A'                 
 -0.371  -0.340  -0.327  -0.317  -0.299  -0.264
 10 A"   32 A'   11 A"   33 A'   34 A'   12 A"                                 
 -- Virtual --                   
 -0.100  -0.080  -0.028  -0.001   0.017   0.022   0.039   0.043
 13 A"   35 A'   36 A'   37 A'   38 A'   39 A'   14 A"   40 A'                 
  0.054   0.062   0.067   0.079   0.082   0.087   0.101   0.103
 41 A'   42 A'   15 A"   43 A'   16 A"   44 A'   45 A'   17 A"                 
  0.131   0.134   0.142   0.150   0.185   0.193   0.252   0.287
 46 A'   47 A'   48 A'   49 A'   50 A'   51 A'   52 A'   18 A"                 
  0.308   0.369   0.398   0.406   0.409   0.417   0.435   0.458
 53 A'   54 A'   55 A'   56 A'   19 A"   57 A'   20 A"   58 A'                 
  0.479   0.488   0.502   0.525   0.536   0.547   0.554   0.578
 21 A"   59 A'   22 A"   60 A'   23 A"   61 A'   24 A"   25 A"                 
  0.589   0.602   0.611   0.633   0.678   0.691   0.728   0.756
 62 A'   63 A'   64 A'   65 A'   66 A'   26 A"   67 A'   27 A"                 
  0.759   0.788   0.867   0.945   0.976   1.063   1.196   1.446
 68 A'   69 A'   70 A'   71 A'   72 A'   73 A'   28 A"   29 A"                 
  1.529   1.551   1.557   1.649   1.704   1.780   1.843   1.964
 74 A'   30 A"   75 A'   76 A'   77 A'   78 A'   31 A"   79 A'                 
  1.978   2.004   2.024   2.081   2.127   2.183   2.460   2.604
 32 A"   33 A"   80 A'   81 A'   82 A'   83 A'   84 A'   85 A'                 
  2.693   3.009   3.403   3.978   3.986   3.995   4.006   4.010
 34 A"   86 A'   87 A'   35 A"   88 A'   36 A"   89 A'   37 A"                 
  4.046   4.065   4.134   4.208   4.335   6.586   6.613   6.881
 38 A"   90 A'   91 A'   92 A'   93 A'   94 A'   95 A'   96 A'                 
  7.531   7.553   7.567   7.579   7.629   7.635  13.787  13.908
 39 A"   40 A"   97 A'   98 A'   99 A'  100 A'   41 A"  101 A'                 
 13.972  23.592  47.873  47.897 163.019 289.726 289.752 289.760
102 A'  103 A'  104 A'  105 A'  106 A'   42 A"   43 A"  107 A'                 
289.777 289.838 289.8581020.6581020.686
108 A'  109 A'  110 A'  111 A'  112 A'                                         
 --------------------------------------------------------------

          Ground-State Mulliken Net Atomic Charges

     Atom                 Charge (a.u.)
  ----------------------------------------
      1 C                    -0.198820
      2 P                     0.143985
      3 Br                   -0.168549
      4 Br                   -0.050502
      5 H                     0.273886
  ----------------------------------------
  Sum of atomic charges =    -0.000000

 -----------------------------------------------------------------
                    Cartesian Multipole Moments
 -----------------------------------------------------------------
    Charge (ESU x 10^10)
                -0.0000
    Dipole Moment (Debye)
         X      -0.8432      Y      -0.2944      Z       0.0000
       Tot       0.8931
    Quadrupole Moments (Debye-Ang)
        XX     -57.7125     XY       0.0306     YY     -54.7451
        XZ      -0.0000     YZ      -0.0000     ZZ     -57.0848
    Octopole Moments (Debye-Ang^2)
       XXX     -23.3346    XXY       5.9836    XYY      -2.8975
       YYY      15.0404    XXZ       0.0000    XYZ       0.0000
       YYZ       0.0000    XZZ      -3.6029    YZZ       7.2592
       ZZZ       0.0000
    Hexadecapole Moments (Debye-Ang^3)
      XXXX   -1371.3885   XXXY     -35.0428   XXYY    -268.5751
      XYYY     -20.0797   YYYY    -155.0197   XXXZ      -0.0000
      XXYZ       0.0000   XYYZ      -0.0000   YYYZ       0.0000
      XXZZ    -259.1744   XYZZ      -6.5981   YYZZ     -39.3696
      XZZZ      -0.0000   YZZZ       0.0000   ZZZZ     -74.5949
 -----------------------------------------------------------------
Archival summary:
1\1\TWL02\OPT\ProcedureUnspecified\BasisUnspecified\r2111\taweetha\MonNov2611:22:312018MonNov2611:22:312018\0\\#,OPT,ProcedureUnspecified,BasisUnspecified,\\0,1\Br\P,1,2.27784\C,2,1.67066,1,100.447\H,3,1.08263,2,126.857,1,-0,0\Br,3,1.89995,2,120.033,1,-180,0\\\@

 Total job time:  127.28s(wall), 320.04s(cpu) 
 Mon Nov 26 11:22:31 2018

        *************************************************************
        *                                                           *
        *  Thank you very much for using Q-Chem.  Have a nice day.  *
        *                                                           *
        *************************************************************


 
User input: 2 of 2 
 
Q-Chem Developer Version!
                  Welcome to Q-Chem
     A Quantum Leap Into The Future Of Chemistry


 Q-Chem 5.1, Q-Chem, Inc., Pleasanton, CA (2018)

 Yihan Shao,  Zhengting Gan,  E. Epifanovsky,  A. T. B. Gilbert,  M. Wormit,  
 J. Kussmann,  A. W. Lange,  A. Behn,  Jia Deng,  Xintian Feng,  D. Ghosh,  
 M. Goldey,  P. R. Horn,  L. D. Jacobson,  I. Kaliman,  T. Kus,  A. Landau,  
 Jie Liu,  E. I. Proynov,  R. M. Richard,  R. P. Steele,  E. J. Sundstrom,  
 H. L. Woodcock III,  P. M. Zimmerman,  D. Zuev,  B. Albrecht,  E. Alguire,  
 S. A. Baeppler,  D. Barton,  Z. Benda,  Y. A. Bernard,  E. J. Berquist,  
 K. B. Bravaya,  H. Burton,  D. Casanova,  Chun-Min Chang,  Yunqing Chen,  
 A. Chien,  K. D. Closser,  M. P. Coons,  S. Coriani,  S. Dasgupta,  
 A. L. Dempwolff,  M. Diedenhofen,  Hainam Do,  R. G. Edgar,  Po-Tung Fang,  
 S. Faraji,  S. Fatehi,  Qingguo Feng,  K. D. Fenk,  J. Fosso-Tande,  
 Qinghui Ge,  A. Ghysels,  G. Gidofalvi,  J. Gomes,  J. Gonthier,  A. Gunina,  
 D. Hait,  M. W. D. Hanson-Heine,  P. H. P. Harbach,  A. W. Hauser,  
 J. E. Herr,  E. G. Hohenstein,  Z. C. Holden,  Kerwin Hui,  B. C. Huynh,  
 T.-C. Jagau,  Hyunjun Ji,  B. Kaduk,  K. Khistyaev,  Jaehoon Kim,  
 P. Klunzinger,  K. Koh,  D. Kosenkov,  L. Koulias,  T. Kowalczyk,  
 C. M. Krauter,  A. Kunitsa,  Ka Un Lao,  A. Laurent,  K. V. Lawler,  
 Joonho Lee,  D. Lefrancois,  S. Lehtola,  D. S. Levine,  Yi-Pei Li,  
 You-Sheng Lin,  Fenglai Liu,  E. Livshits,  A. Luenser,  P. Manohar,  
 E. Mansoor,  S. F. Manzer,  Shan-Ping Mao,  Yuezhi Mao,  N. Mardirossian,  
 A. V. Marenich,  T. Markovich,  L. A. Martinez-Martinez,  S. A. Maurer,  
 N. J. Mayhall,  S. C. McKenzie,  J.-M. Mewes,  A. F. Morrison,  
 J. W. Mullinax,  K. Nanda,  T. S. Nguyen-Beck,  R. Olivares-Amaya,  
 J. A. Parkhill,  T. M. Perrine,  F. Plasser,  P. Pokhilko,  S. Prager,  
 A. Prociuk,  E. Ramos,  D. R. Rehn,  F. Rob,  M. Schneider,  N. Sergueev,  
 S. M. Sharada,  S. Sharma,  D. W. Small,  T. Stauch,  T. Stein,  
 Yu-Chuan Su,  A. J. W. Thom,  A. Tkatchenko,  T. Tsuchimochi,  N. M. Tubman,  
 L. Vogt,  M. L. Vidal,  O. Vydrov,  M. A. Watson,  J. Wenzel,  
 M. de Wergifosse,  T. A. Wesolowski,  A. White,  J. Witte,  A. Yamada,  
 Jun Yang,  K. Yao,  S. Yeganeh,  S. R. Yost,  Zhi-Qiang You,  A. Zech,  
 Igor Ying Zhang,  Xing Zhang,  Yan Zhao,  Ying Zhu,  B. R. Brooks,  
 G. K. L. Chan,  C. J. Cramer,  M. S. Gordon,  W. J. Hehre,  A. Klamt,  
 M. W. Schmidt,  C. D. Sherrill,  D. G. Truhlar,  A. Aspuru-Guzik,  R. Baer,  
 A. T. Bell,  N. A. Besley,  Jeng-Da Chai,  A. E. DePrince, III,  
 R. A. DiStasio Jr.,  A. Dreuw,  B. D. Dunietz,  T. R. Furlani,  
 Chao-Ping Hsu,  Yousung Jung,  Jing Kong,  D. S. Lambrecht,  WanZhen Liang,  
 C. Ochsenfeld,  V. A. Rassolov,  L. V. Slipchenko,  J. E. Subotnik,  
 T. Van Voorhis,  J. M. Herbert,  A. I. Krylov,  P. M. W. Gill,  M. Head-Gordon

 Contributors to earlier versions of Q-Chem not listed above: 
 R. D. Adamson,  B. Austin,  J. Baker,  G. J. O. Beran,  K. Brandhorst,  
 S. T. Brown,  E. F. C. Byrd,  A. K. Chakraborty,  C.-L. Cheng,  
 Siu Hung Chien,  D. M. Chipman,  D. L. Crittenden,  H. Dachsel,  
 R. J. Doerksen,  A. D. Dutoi,  L. Fusti-Molnar,  W. A. Goddard III,  
 A. Golubeva-Zadorozhnaya,  S. R. Gwaltney,  G. Hawkins,  A. Heyden,  
 S. Hirata,  G. Kedziora,  F. J. Keil,  C. Kelley,  Jihan Kim,  R. A. King,  
 R. Z. Khaliullin,  P. P. Korambath,  W. Kurlancheek,  A. M. Lee,  M. S. Lee,  
 S. V. Levchenko,  Ching Yeh Lin,  D. Liotard,  R. C. Lochan,  I. Lotan,  
 P. E. Maslen,  N. Nair,  D. P. O'Neill,  D. Neuhauser,  E. Neuscamman,  
 C. M. Oana,  R. Olson,  B. Peters,  R. Peverati,  P. A. Pieniazek,  
 Y. M. Rhee,  J. Ritchie,  M. A. Rohrdanz,  E. Rosta,  N. J. Russ,  
 H. F. Schaefer III,  N. E. Schultz,  N. Shenvi,  A. C. Simmonett,  A. Sodt,  
 D. Stuck,  K. S. Thanthiriwatte,  V. Vanovschi,  Tao Wang,  A. Warshel,  
 C. F. Williams,  Q. Wu,  X. Xu,  W. Zhang

 Please cite Q-Chem as follows:
 Y. Shao et al., Mol. Phys. 113, 184-215 (2015)
 DOI: 10.1080/00268976.2014.952696

 Q-Chem 5.1.2 for Intel X86 EM64T Linux

 Parts of Q-Chem use Armadillo 8.300.2 (Tropical Shenanigans).
 http://arma.sourceforge.net/

 Q-Chem begins on Mon Nov 26 11:22:31 2018  

Host: 
0

     Scratch files written to /scratch/taweetham/qchem44259//
The previous job contains 0 fragments, simply inherited here
Input Ideriv = 2
Curr. Ideriv = -1
Max.  Ideriv = 2

Checking the input file for inconsistencies... 	...done.

--------------------------------------------------------------
User input:
--------------------------------------------------------------

$molecule
read
$end

$rem
   job_type 	frequency
   basis 	6-311++g**
   method	b3lyp	
$end


--------------------------------------------------------------
 ----------------------------------------------------------------
             Standard Nuclear Orientation (Angstroms)
    I     Atom           X                Y                Z
 ----------------------------------------------------------------
    1      C       0.6221312495    -0.3916396689     0.0000000000
    2      P      -0.4314040263     0.9049570396    -0.0000000000
    3      Br     -2.4303973286    -0.1871037416     0.0000000000
    4      Br      2.4983668855    -0.0923998948    -0.0000000000
    5      H       0.3593384036    -1.4418903068     0.0000000000
 ----------------------------------------------------------------
 Molecular Point Group                 Cs    NOp =  2
 Largest Abelian Subgroup              Cs    NOp =  2
 Nuclear Repulsion Energy =   486.0665784308 hartrees
 There are       46 alpha and       46 beta electrons
 Requested basis set is 6-311++G(d,p)
 There are 62 shells and 155 basis functions

 Total QAlloc Memory Limit   2000 MB
 Mega-Array Size       188 MB
 MEM_STATIC part       192 MB

                       Distance Matrix (Angstroms)
             C (  1)   P (  2)   Br(  3)   Br(  4)
   P (  2)  1.670658
   Br(  3)  3.059373  2.277843
   Br(  4)  1.899949  3.094879  4.929674
   H (  5)  1.082629  2.476483  3.058940  2.529144

 A cutoff of  1.0D-11 yielded   1570 shell pairs
 There are     10373 function pairs (     11444 Cartesian)

 -------------------------------------------------------
 OpenMP Integral Computing Module                       
 Release: version 1.0, May 2013, Q-Chem Inc. Pittsburgh 
 -------------------------------------------------------
 Integral Job Info:
 Integral job number is                      11
 Integral operator is                         1
 short-range coefficients                     0
 long-range coefficients              100000000
 Omega coefficients                           0
 if combine SR and LR in K                    0
 Integral screening is                        0
 Integral computing path is                   2
 max size of driver memory is            800000
 size of driver memory is                593474
 size of scratch memory is             29623520
 max col of scratch BK array               1296
 max len of scratch array in speh3          155
 max len of scratch index in speh4           18
 max int batch size is                      520
 min int batch size is                       52
 fixed nKL is                                45
 max L of basis functions is                  2
 order of int derivative is                   0
 number of shells is                         62
 number of basis is                         163
 number of cartesian basis is               163
 number of contracted shell pairs          1570
 number of primitive shell pairs           4055
 maxK2 (contraction) of shell pair           36
 max number of K2 of shell pair               1
 max number of CS2 of shell pair            205
 max number of PS2 of shell pair            342
 mem total for path MDJ                  525532
 -------------------------------------------------------
 Smallest overlap matrix eigenvalue = 4.61E-04
 Guess from superposition of atomic densities
 Warning:  Energy on first SCF cycle will be non-variational
 SAD guess density has 92.000000 electrons

 -----------------------------------------------------------------------
  General SCF calculation program by
  Eric Jon Sundstrom, Paul Horn, Yuezhi Mao, Dmitri Zuev, Alec White,
  David Stuck, Shaama M.S., Shane Yost, Joonho Lee, David Small,
  Daniel Levine, Susi Lehtola, Hugh Burton, Evgeny Epifanovsky
 -----------------------------------------------------------------------
 Exchange:     0.2000 Hartree-Fock + 0.0800 Slater + 0.7200 B88
 Correlation:  0.1900 VWN1RPA + 0.8100 LYP
 Using SG-1 standard quadrature grid
 using 4 threads for integral computing
 -------------------------------------------------------
 OpenMP Integral computing Module                
 Release: version 2.0, May 2017, Q-Chem Inc. Pleasanton 
 -------------------------------------------------------
 -------------------------------------------------------
 OpenMP BLAS3 based DFT computing Module                
 Release: version 1.0, May 2013, Q-Chem Inc. Pittsburgh 
 -------------------------------------------------------
 A restricted SCF calculation will be
 performed using DIIS
 SCF converges when DIIS error is below 1.0e-08
 ---------------------------------------
  Cycle       Energy         DIIS error
 ---------------------------------------
    1   -5528.7311196080      4.06e-02  
    2   -5528.3308563194      4.41e-03  
    3   -5528.1812645214      7.52e-03  
    4   -5528.3690867520      1.63e-03  
    5   -5528.3773111278      2.73e-04  
    6   -5528.3774185843      1.73e-04  
    7   -5528.3774841068      3.05e-05  
    8   -5528.3774858259      9.34e-06  
    9   -5528.3774860982      2.46e-06  
   10   -5528.3774861146      6.69e-07  
   11   -5528.3774861161      1.41e-07  
   12   -5528.3774861161      4.03e-08  
   13   -5528.3774861161      4.09e-09  Convergence criterion met
 ---------------------------------------
 SCF time:   CPU 30.10s  wall 12.00s 
 SCF   energy in the final basis set =    -5528.3774861161
 Total energy in the final basis set =    -5528.3774861161

 --------------------------------------------------------------
             Orbital Energies (a.u.) and Symmetries
 --------------------------------------------------------------

 Alpha MOs, Restricted
 -- Occupied --                  
-482.86 -482.84  -77.11  -62.51  -62.49  -56.33  -56.33  -56.33
  1 A'    2 A'    3 A'    4 A'    5 A'    6 A'    1 A"    7 A'                 
-56.313 -56.309 -56.309 -10.263  -8.723  -8.701  -6.606  -6.554
  8 A'    2 A"    9 A'   10 A'   11 A'   12 A'   13 A'   14 A'                 
 -6.541  -6.540  -6.531  -6.520  -6.520  -4.769  -4.765  -4.763
  3 A"   15 A'   16 A'    4 A"   17 A'   18 A'    5 A"   19 A'                 
 -2.665  -2.662  -2.661  -2.651  -2.650  -2.642  -2.639  -2.639
 20 A'    6 A"   21 A'   22 A'    7 A"   23 A'    8 A"   24 A'                 
 -2.630  -2.630  -0.851  -0.801  -0.712  -0.573  -0.469  -0.415
 25 A'    9 A"   26 A'   27 A'   28 A'   29 A'   30 A'   31 A'                 
 -0.371  -0.340  -0.327  -0.317  -0.299  -0.264
 10 A"   32 A'   11 A"   33 A'   34 A'   12 A"                                 
 -- Virtual --                   
 -0.100  -0.080  -0.028  -0.001   0.017   0.022   0.039   0.043
 13 A"   35 A'   36 A'   37 A'   38 A'   39 A'   14 A"   40 A'                 
  0.054   0.062   0.067   0.079   0.082   0.087   0.101   0.103
 41 A'   42 A'   15 A"   43 A'   16 A"   44 A'   45 A'   17 A"                 
  0.131   0.134   0.142   0.150   0.185   0.193   0.252   0.287
 46 A'   47 A'   48 A'   49 A'   50 A'   51 A'   52 A'   18 A"                 
  0.308   0.369   0.398   0.406   0.409   0.417   0.435   0.458
 53 A'   54 A'   55 A'   56 A'   19 A"   57 A'   20 A"   58 A'                 
  0.479   0.488   0.502   0.525   0.536   0.547   0.554   0.578
 21 A"   59 A'   22 A"   60 A'   23 A"   61 A'   24 A"   25 A"                 
  0.589   0.602   0.611   0.633   0.678   0.691   0.728   0.756
 62 A'   63 A'   64 A'   65 A'   66 A'   26 A"   67 A'   27 A"                 
  0.759   0.788   0.867   0.945   0.976   1.063   1.196   1.446
 68 A'   69 A'   70 A'   71 A'   72 A'   73 A'   28 A"   29 A"                 
  1.529   1.551   1.557   1.649   1.704   1.780   1.843   1.964
 74 A'   30 A"   75 A'   76 A'   77 A'   78 A'   31 A"   79 A'                 
  1.978   2.004   2.024   2.081   2.127   2.183   2.460   2.604
 32 A"   33 A"   80 A'   81 A'   82 A'   83 A'   84 A'   85 A'                 
  2.693   3.009   3.403   3.978   3.986   3.995   4.006   4.010
 34 A"   86 A'   87 A'   35 A"   88 A'   36 A"   89 A'   37 A"                 
  4.046   4.065   4.134   4.208   4.335   6.586   6.613   6.881
 38 A"   90 A'   91 A'   92 A'   93 A'   94 A'   95 A'   96 A'                 
  7.531   7.553   7.567   7.579   7.629   7.635  13.787  13.908
 39 A"   40 A"   97 A'   98 A'   99 A'  100 A'   41 A"  101 A'                 
 13.972  23.592  47.873  47.897 163.019 289.726 289.752 289.760
102 A'  103 A'  104 A'  105 A'  106 A'   42 A"   43 A"  107 A'                 
289.777 289.838 289.8581020.6581020.686
108 A'  109 A'  110 A'  111 A'  112 A'                                         

 Beta MOs, Restricted
 -- Occupied --                  
-482.86 -482.84  -77.11  -62.51  -62.49  -56.33  -56.33  -56.33
  1 A'    2 A'    3 A'    4 A'    5 A'    6 A'    1 A"    7 A'                 
-56.313 -56.309 -56.309 -10.263  -8.723  -8.701  -6.606  -6.554
  8 A'    2 A"    9 A'   10 A'   11 A'   12 A'   13 A'   14 A'                 
 -6.541  -6.540  -6.531  -6.520  -6.520  -4.769  -4.765  -4.763
  3 A"   15 A'   16 A'    4 A"   17 A'   18 A'    5 A"   19 A'                 
 -2.665  -2.662  -2.661  -2.651  -2.650  -2.642  -2.639  -2.639
 20 A'    6 A"   21 A'   22 A'    7 A"   23 A'    8 A"   24 A'                 
 -2.630  -2.630  -0.851  -0.801  -0.712  -0.573  -0.469  -0.415
 25 A'    9 A"   26 A'   27 A'   28 A'   29 A'   30 A'   31 A'                 
 -0.371  -0.340  -0.327  -0.317  -0.299  -0.264
 10 A"   32 A'   11 A"   33 A'   34 A'   12 A"                                 
 -- Virtual --                   
 -0.100  -0.080  -0.028  -0.001   0.017   0.022   0.039   0.043
 13 A"   35 A'   36 A'   37 A'   38 A'   39 A'   14 A"   40 A'                 
  0.054   0.062   0.067   0.079   0.082   0.087   0.101   0.103
 41 A'   42 A'   15 A"   43 A'   16 A"   44 A'   45 A'   17 A"                 
  0.131   0.134   0.142   0.150   0.185   0.193   0.252   0.287
 46 A'   47 A'   48 A'   49 A'   50 A'   51 A'   52 A'   18 A"                 
  0.308   0.369   0.398   0.406   0.409   0.417   0.435   0.458
 53 A'   54 A'   55 A'   56 A'   19 A"   57 A'   20 A"   58 A'                 
  0.479   0.488   0.502   0.525   0.536   0.547   0.554   0.578
 21 A"   59 A'   22 A"   60 A'   23 A"   61 A'   24 A"   25 A"                 
  0.589   0.602   0.611   0.633   0.678   0.691   0.728   0.756
 62 A'   63 A'   64 A'   65 A'   66 A'   26 A"   67 A'   27 A"                 
  0.759   0.788   0.867   0.945   0.976   1.063   1.196   1.446
 68 A'   69 A'   70 A'   71 A'   72 A'   73 A'   28 A"   29 A"                 
  1.529   1.551   1.557   1.649   1.704   1.780   1.843   1.964
 74 A'   30 A"   75 A'   76 A'   77 A'   78 A'   31 A"   79 A'                 
  1.978   2.004   2.024   2.081   2.127   2.183   2.460   2.604
 32 A"   33 A"   80 A'   81 A'   82 A'   83 A'   84 A'   85 A'                 
  2.693   3.009   3.403   3.978   3.986   3.995   4.006   4.010
 34 A"   86 A'   87 A'   35 A"   88 A'   36 A"   89 A'   37 A"                 
  4.046   4.065   4.134   4.208   4.335   6.586   6.613   6.881
 38 A"   90 A'   91 A'   92 A'   93 A'   94 A'   95 A'   96 A'                 
  7.531   7.553   7.567   7.579   7.629   7.635  13.787  13.908
 39 A"   40 A"   97 A'   98 A'   99 A'  100 A'   41 A"  101 A'                 
 13.972  23.592  47.873  47.897 163.019 289.726 289.752 289.760
102 A'  103 A'  104 A'  105 A'  106 A'   42 A"   43 A"  107 A'                 
289.777 289.838 289.8581020.6581020.686
108 A'  109 A'  110 A'  111 A'  112 A'                                         
 --------------------------------------------------------------

          Ground-State Mulliken Net Atomic Charges

     Atom                 Charge (a.u.)
  ----------------------------------------
      1 C                    -0.198828
      2 P                     0.143885
      3 Br                   -0.168430
      4 Br                   -0.050553
      5 H                     0.273925
  ----------------------------------------
  Sum of atomic charges =    -0.000000

 -----------------------------------------------------------------
                    Cartesian Multipole Moments
 -----------------------------------------------------------------
    Charge (ESU x 10^10)
                -0.0000
    Dipole Moment (Debye)
         X       0.8493      Y      -0.2754      Z       0.0000
       Tot       0.8928
    Quadrupole Moments (Debye-Ang)
        XX     -57.6324     XY       0.0389     YY     -54.8436
        XZ       0.0000     YZ      -0.0000     ZZ     -57.0847
    Octopole Moments (Debye-Ang^2)
       XXX      15.1271    XXY      -3.6769    XYY       0.3577
       YYY     -13.4094    XXZ       0.0000    XYZ      -0.0000
       YYZ       0.0000    XZZ       0.8698    YZZ      -2.6082
       ZZZ       0.0000
    Hexadecapole Moments (Debye-Ang^3)
      XXXX   -1370.5211   XXXY      25.8189   XXYY    -267.2463
      XYYY       6.3888   YYYY    -153.2325   XXXZ       0.0000
      XXYZ      -0.0000   XYYZ       0.0000   YYYZ      -0.0000
      XXZZ    -259.1641   XYZZ       2.1521   YYZZ     -38.3597
      XZZZ       0.0000   YZZZ      -0.0000   ZZZZ     -74.5944
 -----------------------------------------------------------------
 Calculating MO derivatives via CPSCF
 D1JvT checksum  = 206460 13307.7269614783
 D1KAT checksum  = 488100 626.8508694175
   1         3          15      0.144943    0.050285
   2         3          15      0.018749    0.007295
   3         3          15      0.002438    0.001229
   4         3          15      0.000263    0.000158
   5        16           2      0.000014    0.000011
   6        18           0      0.000000    0.000000    Roots Converged
 Time for AOints: 6.7 s (CPU) 2.2 s (wall)
 ------------------------------------------------------------------------------
                     AOints        : Timing summary (seconds)
 ------------------------------------------------------------------------------
     job step          cpu (% of tot)      sys (% of tot)     wall (% of tot)
 ------------------------------------------------------------------------------
  cpscf_lag         0.3835E+02 (33.9)   0.5000E-05 (35.7)   0.1366E+02 (32.6)
  iterzp            0.6794E+02 (60.1)   0.9000E-05 (64.3)   0.2587E+02 (61.8)
  make_fx           0.0000E+00 ( 0.0)   0.0000E+00 ( 0.0)   0.0000E+00 ( 0.0)
  AOints            0.6712E+01 ( 5.9)   0.0000E+00 ( 0.0)   0.2235E+01 ( 5.3)
 ------------------------------------------------------------------------------
   Grand Totals     0.1131E+03          0.1400E-04          0.4190E+02
 ------------------------------------------------------------------------------
 Calculating analytic Hessian of the SCF energy
 Polarizability Matrix (a.u.)
            1           2           3
    1-131.1893561   2.3481844   0.0000000
    2   2.3481844 -61.6614181  -0.0000000
    3   0.0000000  -0.0000000 -46.9135618

 Direct stationary perturbation theory relativistic correction:

 rels  =      34.047497810304
 relv  =    -115.419288042707
 rel2e =      18.383376117282
 E_rel =     -62.988414115121

 Hessian of the SCF Energy
            1           2           3           4           5           6
    1   0.3447292  -0.0471060  -0.0000000  -0.1263700   0.1220473  -0.0000000
    2  -0.0471060   0.6075850   0.0000000   0.1514797  -0.2398067  -0.0000000
    3  -0.0000000   0.0000000   0.0653211  -0.0000000  -0.0000000  -0.0205281
    4  -0.1263700   0.1514797  -0.0000000   0.2296900  -0.1015506   0.0000000
    5   0.1220473  -0.2398067  -0.0000000  -0.1015506   0.2830468   0.0000000
    6  -0.0000000  -0.0000000  -0.0205281   0.0000000   0.0000000   0.0110395
    7  -0.0182052  -0.0052942  -0.0000000  -0.0780877  -0.0371598  -0.0000000
    8   0.0081612   0.0077872   0.0000000  -0.0502669  -0.0422755  -0.0000000
    9  -0.0000000   0.0000000   0.0004384  -0.0000000  -0.0000000  -0.0043223
   10  -0.1521157  -0.0323595   0.0000000  -0.0274465   0.0001447  -0.0000000
   11  -0.0147864  -0.0341772  -0.0000000   0.0051581   0.0067885  -0.0000000
   12   0.0000000  -0.0000000  -0.0156188   0.0000000  -0.0000000   0.0005327
   13  -0.0480383  -0.0667199  -0.0000000   0.0022142   0.0165184   0.0000000
   14  -0.0683161  -0.3413882   0.0000000  -0.0048202  -0.0077530  -0.0000000
   15   0.0000000   0.0000000  -0.0296125  -0.0000000  -0.0000000   0.0132781
            7           8           9          10          11          12
    1  -0.0182052   0.0081612  -0.0000000  -0.1521157  -0.0147864   0.0000000
    2  -0.0052942   0.0077872   0.0000000  -0.0323595  -0.0341772  -0.0000000
    3  -0.0000000   0.0000000   0.0004384   0.0000000  -0.0000000  -0.0156188
    4  -0.0780877  -0.0502669  -0.0000000  -0.0274465   0.0051581   0.0000000
    5  -0.0371598  -0.0422755  -0.0000000   0.0001447   0.0067885  -0.0000000
    6  -0.0000000  -0.0000000  -0.0043223  -0.0000000  -0.0000000   0.0005327
    7   0.1001322   0.0410531   0.0000000  -0.0038172   0.0017134   0.0000000
    8   0.0410531   0.0335176   0.0000000   0.0022082  -0.0001010  -0.0000000
    9   0.0000000   0.0000000   0.0043784   0.0000000  -0.0000000   0.0037931
   10  -0.0038172   0.0022082   0.0000000   0.2014615   0.0273933  -0.0000000
   11   0.0017134  -0.0001010  -0.0000000   0.0273933   0.0236800   0.0000000
   12   0.0000000  -0.0000000   0.0037931  -0.0000000   0.0000000   0.0078264
   13  -0.0000220  -0.0011557   0.0000000  -0.0180821  -0.0194783   0.0000000
   14  -0.0003123   0.0010717   0.0000000   0.0026133   0.0038098  -0.0000000
   15  -0.0000000   0.0000000  -0.0042876   0.0000000  -0.0000000   0.0034665
           13          14          15
    1  -0.0480383  -0.0683161   0.0000000
    2  -0.0667199  -0.3413882   0.0000000
    3  -0.0000000   0.0000000  -0.0296125
    4   0.0022142  -0.0048202  -0.0000000
    5   0.0165184  -0.0077530  -0.0000000
    6   0.0000000  -0.0000000   0.0132781
    7  -0.0000220  -0.0003123  -0.0000000
    8  -0.0011557   0.0010717   0.0000000
    9   0.0000000   0.0000000  -0.0042876
   10  -0.0180821   0.0026133   0.0000000
   11  -0.0194783   0.0038098  -0.0000000
   12   0.0000000  -0.0000000   0.0034665
   13   0.0639282   0.0708354  -0.0000000
   14   0.0708354   0.3442597   0.0000000
   15  -0.0000000   0.0000000   0.0171555
 Gradient time:  CPU 165.75 s  wall 60.70 s
 **********************************************************************
 **                                                                  **
 **                       VIBRATIONAL ANALYSIS                       **
 **                       --------------------                       **
 **                                                                  **
 **        VIBRATIONAL FREQUENCIES (CM**-1) AND NORMAL MODES         **
 **     FORCE CONSTANTS (mDYN/ANGSTROM) AND REDUCED MASSES (AMU)     **
 **                  INFRARED INTENSITIES (KM/MOL)                   **
 **                                                                  **
 **********************************************************************


 Mode:                 1                      2                      3
 Frequency:       124.44                 169.67                 189.47
 Force Cnst:      0.1672                 0.0770                 0.6486
 Red. Mass:      18.3254                 4.5392                30.6666
 IR Active:          YES                    YES                    YES
 IR Intens:        1.099                  0.695                  0.813
 Raman Active:       YES                    YES                    YES
               X      Y      Z        X      Y      Z        X      Y      Z
 C         -0.171  0.438 -0.000   -0.000 -0.000  0.501    0.167  0.514  0.000
 P         -0.136  0.478 -0.000    0.000  0.000  0.083   -0.241  0.274  0.000
 Br         0.213 -0.128  0.000    0.000 -0.000 -0.053   -0.331 -0.082 -0.000
 Br        -0.129 -0.133  0.000   -0.000  0.000 -0.067    0.399 -0.110 -0.000
 H         -0.429  0.502 -0.000   -0.000 -0.000  0.857    0.096  0.526  0.000
 TransDip  -0.002  0.034 -0.000   -0.000  0.000  0.027    0.025  0.014  0.000

 Mode:                 4                      5                      6
 Frequency:       397.89                 667.25                 760.16
 Force Cnst:      3.1656                 2.0972                 0.4363
 Red. Mass:      33.9374                 7.9947                 1.2816
 IR Active:          YES                    YES                    YES
 IR Intens:       69.328                 41.222                 57.661
 Raman Active:       YES                    YES                    YES
               X      Y      Z        X      Y      Z        X      Y      Z
 C          0.092 -0.102 -0.000    0.568  0.431  0.000    0.000  0.000 -0.152
 P          0.842  0.384 -0.000    0.031 -0.137  0.000    0.000  0.000  0.025
 Br        -0.234 -0.155  0.000   -0.008  0.009 -0.000   -0.000 -0.000 -0.003
 Br        -0.109  0.020  0.000   -0.097 -0.026 -0.000   -0.000 -0.000  0.003
 H         -0.184 -0.024 -0.000    0.501  0.458 -0.000    0.000 -0.000  0.988
 TransDip   0.257  0.073 -0.000    0.190 -0.078 -0.000    0.000 -0.000  0.243

 Mode:                 7                      8                      9
 Frequency:      1006.68                1185.74                3206.64
 Force Cnst:      1.6174                 1.2303                 6.6084
 Red. Mass:       2.7089                 1.4852                 1.0908
 IR Active:          YES                    YES                    YES
 IR Intens:        3.275                 27.613                  7.406
 Raman Active:       YES                    YES                    YES
               X      Y      Z        X      Y      Z        X      Y      Z
 C          0.212 -0.236 -0.000   -0.165  0.110  0.000   -0.017 -0.085 -0.000
 P         -0.073  0.118 -0.000    0.030 -0.024 -0.000   -0.001  0.001 -0.000
 Br        -0.000 -0.001  0.000    0.000 -0.001  0.000    0.000  0.000  0.000
 Br        -0.014 -0.004  0.000    0.001 -0.005  0.000    0.000  0.000  0.000
 H          0.844 -0.410 -0.000    0.968 -0.146 -0.000    0.229  0.970  0.000
 TransDip   0.056 -0.014 -0.000   -0.168 -0.016 -0.000   -0.049  0.072  0.000

 STANDARD THERMODYNAMIC QUANTITIES AT   298.15 K  AND     1.00 ATM

   This Molecule has  0 Imaginary Frequencies
   Zero point vibrational energy:       11.019 kcal/mol

   Atom    1 Element C  Has Mass   12.00000
   Atom    2 Element P  Has Mass   30.97376
   Atom    3 Element Br Has Mass   78.91830
   Atom    4 Element Br Has Mass   78.91830
   Atom    5 Element H  Has Mass    1.00783
   Molecular Mass:   201.818190 amu
   Principal axes and moments of inertia in amu*Bohr^2:
                             1           2           3
    Eigenvalues --      116.89279  3461.41943  3578.31221
          X               1.00000    -0.00227     0.00000
          Y               0.00227     1.00000     0.00000
          Z              -0.00000    -0.00000     1.00000
   Rotational Symmetry Number is   1
   The Molecule is an Asymmetric Top
   Translational Enthalpy:        0.889 kcal/mol
   Rotational Enthalpy:           0.889 kcal/mol
   Vibrational Enthalpy:         12.562 kcal/mol
   gas constant (RT):             0.592 kcal/mol
   Translational Entropy:        41.811  cal/mol.K
   Rotational Entropy:           28.761  cal/mol.K
   Vibrational Entropy:           9.397  cal/mol.K

   Total Enthalpy:               14.932 kcal/mol
   Total Entropy:                79.969  cal/mol.K
Archival summary:
1\1\TWL02\FREQ\ProcedureUnspecified\BasisUnspecified\r2111\taweetha\MonNov2611:23:442018MonNov2611:23:442018\0\\#,FREQ,ProcedureUnspecified,BasisUnspecified,\\0,1\Br\P,1,2.27784\C,2,1.67066,1,100.447\H,3,1.08263,2,126.857,1,0,0\Br,3,1.89995,2,120.033,1,180,0\\\@

 Total job time:  72.40s(wall), 196.02s(cpu) 
 Mon Nov 26 11:23:44 2018

        *************************************************************
        *                                                           *
        *  Thank you very much for using Q-Chem.  Have a nice day.  *
        *                                                           *
        *************************************************************
