# Supplementary material for: Geometric and energetic data from ab initio calculations of haloethene, haloimine, halomethylenephosphine, haloiminophosphine, halodiazene, halodiphosphene and halocyclopropane
Source: Data Brief. 2019 Nov 2;27:104738. doi: 10.1016/j.dib.2019.104738 (PMC6861602; doi:10.1016/j.dib.2019.104738)
Supplement: Multimedia component 5 [file mmc5.zip › CP/B3LYP/HBrCPClE.out]

Q-Chem Developer Version!
                  Welcome to Q-Chem
     A Quantum Leap Into The Future Of Chemistry


 Q-Chem 5.1, Q-Chem, Inc., Pleasanton, CA (2018)

 Yihan Shao,  Zhengting Gan,  E. Epifanovsky,  A. T. B. Gilbert,  M. Wormit,  
 J. Kussmann,  A. W. Lange,  A. Behn,  Jia Deng,  Xintian Feng,  D. Ghosh,  
 M. Goldey,  P. R. Horn,  L. D. Jacobson,  I. Kaliman,  T. Kus,  A. Landau,  
 Jie Liu,  E. I. Proynov,  R. M. Richard,  R. P. Steele,  E. J. Sundstrom,  
 H. L. Woodcock III,  P. M. Zimmerman,  D. Zuev,  B. Albrecht,  E. Alguire,  
 S. A. Baeppler,  D. Barton,  Z. Benda,  Y. A. Bernard,  E. J. Berquist,  
 K. B. Bravaya,  H. Burton,  D. Casanova,  Chun-Min Chang,  Yunqing Chen,  
 A. Chien,  K. D. Closser,  M. P. Coons,  S. Coriani,  S. Dasgupta,  
 A. L. Dempwolff,  M. Diedenhofen,  Hainam Do,  R. G. Edgar,  Po-Tung Fang,  
 S. Faraji,  S. Fatehi,  Qingguo Feng,  K. D. Fenk,  J. Fosso-Tande,  
 Qinghui Ge,  A. Ghysels,  G. Gidofalvi,  J. Gomes,  J. Gonthier,  A. Gunina,  
 D. Hait,  M. W. D. Hanson-Heine,  P. H. P. Harbach,  A. W. Hauser,  
 J. E. Herr,  E. G. Hohenstein,  Z. C. Holden,  Kerwin Hui,  B. C. Huynh,  
 T.-C. Jagau,  Hyunjun Ji,  B. Kaduk,  K. Khistyaev,  Jaehoon Kim,  
 P. Klunzinger,  K. Koh,  D. Kosenkov,  L. Koulias,  T. Kowalczyk,  
 C. M. Krauter,  A. Kunitsa,  Ka Un Lao,  A. Laurent,  K. V. Lawler,  
 Joonho Lee,  D. Lefrancois,  S. Lehtola,  D. S. Levine,  Yi-Pei Li,  
 You-Sheng Lin,  Fenglai Liu,  E. Livshits,  A. Luenser,  P. Manohar,  
 E. Mansoor,  S. F. Manzer,  Shan-Ping Mao,  Yuezhi Mao,  N. Mardirossian,  
 A. V. Marenich,  T. Markovich,  L. A. Martinez-Martinez,  S. A. Maurer,  
 N. J. Mayhall,  S. C. McKenzie,  J.-M. Mewes,  A. F. Morrison,  
 J. W. Mullinax,  K. Nanda,  T. S. Nguyen-Beck,  R. Olivares-Amaya,  
 J. A. Parkhill,  T. M. Perrine,  F. Plasser,  P. Pokhilko,  S. Prager,  
 A. Prociuk,  E. Ramos,  D. R. Rehn,  F. Rob,  M. Schneider,  N. Sergueev,  
 S. M. Sharada,  S. Sharma,  D. W. Small,  T. Stauch,  T. Stein,  
 Yu-Chuan Su,  A. J. W. Thom,  A. Tkatchenko,  T. Tsuchimochi,  N. M. Tubman,  
 L. Vogt,  M. L. Vidal,  O. Vydrov,  M. A. Watson,  J. Wenzel,  
 M. de Wergifosse,  T. A. Wesolowski,  A. White,  J. Witte,  A. Yamada,  
 Jun Yang,  K. Yao,  S. Yeganeh,  S. R. Yost,  Zhi-Qiang You,  A. Zech,  
 Igor Ying Zhang,  Xing Zhang,  Yan Zhao,  Ying Zhu,  B. R. Brooks,  
 G. K. L. Chan,  C. J. Cramer,  M. S. Gordon,  W. J. Hehre,  A. Klamt,  
 M. W. Schmidt,  C. D. Sherrill,  D. G. Truhlar,  A. Aspuru-Guzik,  R. Baer,  
 A. T. Bell,  N. A. Besley,  Jeng-Da Chai,  A. E. DePrince, III,  
 R. A. DiStasio Jr.,  A. Dreuw,  B. D. Dunietz,  T. R. Furlani,  
 Chao-Ping Hsu,  Yousung Jung,  Jing Kong,  D. S. Lambrecht,  WanZhen Liang,  
 C. Ochsenfeld,  V. A. Rassolov,  L. V. Slipchenko,  J. E. Subotnik,  
 T. Van Voorhis,  J. M. Herbert,  A. I. Krylov,  P. M. W. Gill,  M. Head-Gordon

 Contributors to earlier versions of Q-Chem not listed above: 
 R. D. Adamson,  B. Austin,  J. Baker,  G. J. O. Beran,  K. Brandhorst,  
 S. T. Brown,  E. F. C. Byrd,  A. K. Chakraborty,  C.-L. Cheng,  
 Siu Hung Chien,  D. M. Chipman,  D. L. Crittenden,  H. Dachsel,  
 R. J. Doerksen,  A. D. Dutoi,  L. Fusti-Molnar,  W. A. Goddard III,  
 A. Golubeva-Zadorozhnaya,  S. R. Gwaltney,  G. Hawkins,  A. Heyden,  
 S. Hirata,  G. Kedziora,  F. J. Keil,  C. Kelley,  Jihan Kim,  R. A. King,  
 R. Z. Khaliullin,  P. P. Korambath,  W. Kurlancheek,  A. M. Lee,  M. S. Lee,  
 S. V. Levchenko,  Ching Yeh Lin,  D. Liotard,  R. C. Lochan,  I. Lotan,  
 P. E. Maslen,  N. Nair,  D. P. O'Neill,  D. Neuhauser,  E. Neuscamman,  
 C. M. Oana,  R. Olson,  B. Peters,  R. Peverati,  P. A. Pieniazek,  
 Y. M. Rhee,  J. Ritchie,  M. A. Rohrdanz,  E. Rosta,  N. J. Russ,  
 H. F. Schaefer III,  N. E. Schultz,  N. Shenvi,  A. C. Simmonett,  A. Sodt,  
 D. Stuck,  K. S. Thanthiriwatte,  V. Vanovschi,  Tao Wang,  A. Warshel,  
 C. F. Williams,  Q. Wu,  X. Xu,  W. Zhang

 Please cite Q-Chem as follows:
 Y. Shao et al., Mol. Phys. 113, 184-215 (2015)
 DOI: 10.1080/00268976.2014.952696

 Q-Chem 5.1.2 for Intel X86 EM64T Linux

 Parts of Q-Chem use Armadillo 8.300.2 (Tropical Shenanigans).
 http://arma.sourceforge.net/

 Q-Chem begins on Mon Nov 26 17:03:07 2018  

Host: 
0

     Scratch files written to /scratch/taweetham/qchem52154//
Input Ideriv = 2
Curr. Ideriv = -1
Max.  Ideriv = 2

Checking the input file for inconsistencies... 	...done.

--------------------------------------------------------------
User input:
--------------------------------------------------------------
$molecule
0 1
C 
P 1 1.5 
Cl 2 PCl 1 120. 
Br 1 PBr 2 120.  3 180.0
H 1 PH 2 120.  3 0.0

PH=1.44
PF=1.54
PCl=2.03
PBr=2.5
PI=2.6
$end

$rem
   job_type	optimization
   basis	6-311++g**
   method	b3lyp
$end

--------------------------------------------------------------
 ----------------------------------------------------------------
             Standard Nuclear Orientation (Angstroms)
    I     Atom           X                Y                Z
 ----------------------------------------------------------------
    1      C      -0.2284796580    -0.6250207774    -0.0000000000
    2      P      -1.2882931778     0.4364853711     0.0000000000
    3      Cl     -3.2495412065    -0.0873525523    -0.0000000000
    4      Br      2.1868504266     0.0200998180     0.0000000000
    5      H      -0.6022888077    -2.0156561428    -0.0000000000
 ----------------------------------------------------------------
 Molecular Point Group                 Cs    NOp =  2
 Largest Abelian Subgroup              Cs    NOp =  2
 Nuclear Repulsion Energy =   310.9798934393 hartrees
 There are       37 alpha and       37 beta electrons
 Requested basis set is 6-311++G(d,p)
 There are 56 shells and 137 basis functions

 Total QAlloc Memory Limit   2000 MB
 Mega-Array Size       188 MB
 MEM_STATIC part       192 MB
 A cutoff of  1.0D-11 yielded   1285 shell pairs
 There are      8231 function pairs (      8978 Cartesian)
 Smallest overlap matrix eigenvalue = 7.78E-04

 Scale SEOQF with 1.000000e-01/1.000000e-01/1.000000e-01

 Standard Electronic Orientation quadrupole field applied
 Nucleus-field energy     =     0.0000000140 hartrees
 Guess from superposition of atomic densities
 Warning:  Energy on first SCF cycle will be non-variational
 SAD guess density has 74.000000 electrons

 -----------------------------------------------------------------------
  General SCF calculation program by
  Eric Jon Sundstrom, Paul Horn, Yuezhi Mao, Dmitri Zuev, Alec White,
  David Stuck, Shaama M.S., Shane Yost, Joonho Lee, David Small,
  Daniel Levine, Susi Lehtola, Hugh Burton, Evgeny Epifanovsky
 -----------------------------------------------------------------------
 Exchange:     0.2000 Hartree-Fock + 0.0800 Slater + 0.7200 B88
 Correlation:  0.1900 VWN1RPA + 0.8100 LYP
 Using SG-1 standard quadrature grid
 A restricted SCF calculation will be
 performed using DIIS
 SCF converges when DIIS error is below 1.0e-08
 ---------------------------------------
  Cycle       Energy         DIIS error
 ---------------------------------------
    1   -3414.6939859076      3.91e-02  
    2   -3414.2755507342      4.44e-03  
    3   -3414.1517776942      7.73e-03  
    4   -3414.2951032545      2.48e-03  
    5   -3414.3132683028      3.57e-04  
    6   -3414.3134854549      2.41e-04  
    7   -3414.3136173734      3.20e-05  
    8   -3414.3136191559      1.67e-05  
    9   -3414.3136200437      1.56e-06  
   10   -3414.3136200561      4.80e-07  
   11   -3414.3136200584      2.12e-07  
   12   -3414.3136200587      7.65e-08  
   13   -3414.3136200587      1.34e-08  
   14   -3414.3136200587      2.76e-09  Convergence criterion met
 ---------------------------------------
 SCF time:   CPU 17.46s  wall 17.00s 
 SCF   energy in the final basis set =    -3414.3136200587
 Total energy in the final basis set =    -3414.3136200587

 --------------------------------------------------------------
             Orbital Energies (a.u.) and Symmetries
 --------------------------------------------------------------

 Alpha MOs, Restricted
 -- Occupied --                  
-482.86 -101.59  -77.10  -62.51  -56.33  -56.33  -56.33  -10.28
  1 A'    2 A'    3 A'    4 A'    5 A'    6 A'    1 A"    7 A'                 
 -9.503  -8.719  -7.267  -7.258  -7.258  -6.604  -6.553  -6.536
  8 A'    9 A'   10 A'    2 A"   11 A'   12 A'   13 A'   14 A'                 
 -6.536  -4.766  -4.763  -4.760  -2.663  -2.659  -2.658  -2.645
  3 A"   15 A'    4 A"   16 A'   17 A'   18 A'    5 A"    6 A"                 
 -2.645  -0.888  -0.788  -0.758  -0.533  -0.457  -0.401  -0.394
 19 A'   20 A'   21 A'   22 A'   23 A'   24 A'   25 A'    7 A"                 
 -0.363  -0.330  -0.311  -0.301  -0.290
 26 A'    8 A"   27 A'    9 A"   28 A'                                         
 -- Virtual --                   
 -0.187  -0.075  -0.060  -0.002   0.012   0.022   0.037   0.048
 29 A'   10 A"   30 A'   31 A'   32 A'   33 A'   11 A"   34 A'                 
  0.058   0.069   0.069   0.074   0.081   0.095   0.103   0.106
 35 A'   12 A"   36 A'   37 A'   38 A'   13 A"   14 A"   39 A'                 
  0.118   0.125   0.156   0.159   0.168   0.199   0.273   0.278
 40 A'   41 A'   42 A'   43 A'   44 A'   45 A'   46 A'   15 A"                 
  0.337   0.384   0.394   0.428   0.429   0.445   0.454   0.466
 47 A'   48 A'   49 A'   16 A"   50 A'   51 A'   17 A"   52 A'                 
  0.488   0.495   0.552   0.560   0.572   0.576   0.579   0.605
 53 A'   18 A"   54 A'   19 A"   55 A'   56 A'   20 A"   21 A"                 
  0.613   0.649   0.656   0.667   0.724   0.778   0.832   0.838
 57 A'   58 A'   59 A'   22 A"   60 A'   61 A'   23 A"   62 A'                 
  0.892   0.901   0.906   0.956   1.148   1.160   1.221   1.354
 63 A'   24 A"   64 A'   65 A'   25 A"   66 A'   67 A'   68 A'                 
  1.386   1.493   1.536   1.554   1.645   1.723   1.748   1.982
 69 A'   26 A"   70 A'   27 A"   28 A"   71 A'   72 A'   29 A"                 
  1.992   2.024   2.056   2.092   2.230   2.252   2.369   2.579
 73 A'   74 A'   75 A'   76 A'   30 A"   77 A'   78 A'   79 A'                 
  2.691   2.919   3.321   3.983   3.984   3.989   4.023   4.118
 31 A"   80 A'   81 A'   32 A"   33 A"   82 A'   83 A'   84 A'                 
  6.529   6.953   7.533   7.542   7.568   9.656  13.784  13.906
 85 A'   86 A'   34 A"   87 A'   88 A'   89 A'   35 A"   90 A'                 
 14.101  23.446  25.799  25.835  26.168  47.823 163.130 215.644
 91 A'   92 A'   36 A"   93 A'   94 A'   95 A'   96 A'   97 A'                 
289.722 289.730 289.7711020.594
 37 A"   98 A'   99 A'  100 A'                                                 

 Beta MOs, Restricted
 -- Occupied --                  
-482.86 -101.59  -77.10  -62.51  -56.33  -56.33  -56.33  -10.28
  1 A'    2 A'    3 A'    4 A'    5 A'    6 A'    1 A"    7 A'                 
 -9.503  -8.719  -7.267  -7.258  -7.258  -6.604  -6.553  -6.536
  8 A'    9 A'   10 A'    2 A"   11 A'   12 A'   13 A'   14 A'                 
 -6.536  -4.766  -4.763  -4.760  -2.663  -2.659  -2.658  -2.645
  3 A"   15 A'    4 A"   16 A'   17 A'   18 A'    5 A"    6 A"                 
 -2.645  -0.888  -0.788  -0.758  -0.533  -0.457  -0.401  -0.394
 19 A'   20 A'   21 A'   22 A'   23 A'   24 A'   25 A'    7 A"                 
 -0.363  -0.330  -0.311  -0.301  -0.290
 26 A'    8 A"   27 A'    9 A"   28 A'                                         
 -- Virtual --                   
 -0.187  -0.075  -0.060  -0.002   0.012   0.022   0.037   0.048
 29 A'   10 A"   30 A'   31 A'   32 A'   33 A'   11 A"   34 A'                 
  0.058   0.069   0.069   0.074   0.081   0.095   0.103   0.106
 35 A'   12 A"   36 A'   37 A'   38 A'   13 A"   14 A"   39 A'                 
  0.118   0.125   0.156   0.159   0.168   0.199   0.273   0.278
 40 A'   41 A'   42 A'   43 A'   44 A'   45 A'   46 A'   15 A"                 
  0.337   0.384   0.394   0.428   0.429   0.445   0.454   0.466
 47 A'   48 A'   49 A'   16 A"   50 A'   51 A'   17 A"   52 A'                 
  0.488   0.495   0.552   0.560   0.572   0.576   0.579   0.605
 53 A'   18 A"   54 A'   19 A"   55 A'   56 A'   20 A"   21 A"                 
  0.613   0.649   0.656   0.667   0.724   0.778   0.832   0.838
 57 A'   58 A'   59 A'   22 A"   60 A'   61 A'   23 A"   62 A'                 
  0.892   0.901   0.906   0.956   1.148   1.160   1.221   1.354
 63 A'   24 A"   64 A'   65 A'   25 A"   66 A'   67 A'   68 A'                 
  1.386   1.493   1.536   1.554   1.645   1.723   1.748   1.982
 69 A'   26 A"   70 A'   27 A"   28 A"   71 A'   72 A'   29 A"                 
  1.992   2.024   2.056   2.092   2.230   2.252   2.369   2.579
 73 A'   74 A'   75 A'   76 A'   30 A"   77 A'   78 A'   79 A'                 
  2.691   2.919   3.321   3.983   3.984   3.989   4.023   4.118
 31 A"   80 A'   81 A'   32 A"   33 A"   82 A'   83 A'   84 A'                 
  6.529   6.953   7.533   7.542   7.568   9.656  13.784  13.906
 85 A'   86 A'   34 A"   87 A'   88 A'   89 A'   35 A"   90 A'                 
 14.101  23.446  25.799  25.835  26.168  47.823 163.130 215.644
 91 A'   92 A'   36 A"   93 A'   94 A'   95 A'   96 A'   97 A'                 
289.722 289.730 289.7711020.594
 37 A"   98 A'   99 A'  100 A'                                                 
 --------------------------------------------------------------

          Ground-State Mulliken Net Atomic Charges

     Atom                 Charge (a.u.)
  ----------------------------------------
      1 C                    -0.207619
      2 P                     0.061775
      3 Cl                    0.008879
      4 Br                   -0.061897
      5 H                     0.198862
  ----------------------------------------
  Sum of atomic charges =     0.000000

 -----------------------------------------------------------------
                    Cartesian Multipole Moments
 -----------------------------------------------------------------
    Charge (ESU x 10^10)
                 0.0000
    Dipole Moment (Debye)
         X      -0.5797      Y      -0.9338      Z       0.0000
       Tot       1.0991
    Quadrupole Moments (Debye-Ang)
        XX     -50.5455     XY       1.5831     YY     -49.8037
        XZ       0.0000     YZ       0.0000     ZZ     -51.4744
    Octopole Moments (Debye-Ang^2)
       XXX      71.6783    XXY       4.2025    XYY      17.1791
       YYY      -6.1829    XXZ       0.0000    XYZ       0.0000
       YYZ      -0.0000    XZZ      16.7506    YZZ       1.3331
       ZZZ      -0.0000
    Hexadecapole Moments (Debye-Ang^3)
      XXXX   -1462.7558   XXXY      10.6719   XXYY    -278.3796
      XYYY       9.8976   YYYY    -108.1548   XXXZ      -0.0000
      XXYZ       0.0000   XYYZ      -0.0000   YYYZ       0.0000
      XXZZ    -269.0471   XYZZ       0.4388   YYZZ     -31.9471
      XZZZ      -0.0000   YZZZ       0.0000   ZZZZ     -66.7593
 -----------------------------------------------------------------
 Calculating analytic gradient of the SCF energy
 Gradient of SCF Energy
            1           2           3           4           5
    1  -0.1032497   0.0661201   0.0171664   0.0600370  -0.0400738
    2   0.2127327  -0.1728855   0.0258641   0.0158571  -0.0815684
    3  -0.0000000   0.0000000   0.0000000   0.0000000   0.0000000
 Max gradient component =       2.127E-01
 RMS gradient           =       8.297E-02
 Gradient time:  CPU 3.92 s  wall 3.92 s
 Geometry Optimization Parameters
   NAtoms,    NIC,     NZ,  NCons,   NDum,   NFix, NCnnct, MaxDiis
        5      20       5       0       0       0       0       0


** GEOMETRY OPTIMIZATION IN DELOCALIZED INTERNAL COORDINATES **
   Searching for a Minimum

   Optimization Cycle:   1

                       Coordinates (Angstroms)
     ATOM                X               Y               Z
      1  C        -0.2284796580   -0.6250207774    0.0000000000
      2  P        -1.2882931778    0.4364853711    0.0000000000
      3  Cl       -3.2495412065   -0.0873525523    0.0000000000
      4  Br        2.1868504266    0.0200998180    0.0000000000
      5  H        -0.6022888077   -2.0156561428    0.0000000000
   Point Group: cs    Number of degrees of freedom:     7


   Energy is  -3414.313620059


 Attempting to Generate Delocalized Internal Coordinates

  7 Hessian modes will be used to form the next step
  Hessian Eigenvalues:
     0.052803    0.130389    0.160000    0.220000    0.250000    0.313687
     0.766766

 Minimum Search - Taking Simple RFO Step
 Searching for Lamda that Minimizes Along All modes
 Value Taken    Lamda =  -0.11073682
 Calculated Step too Large.  Step scaled by  0.483228
 Step Taken.  Stepsize is  0.300000

                             Maximum     Tolerance    Cnvgd?
         Gradient           0.163486      0.000300      NO
         Displacement       0.166164      0.001200      NO
         Energy change     *********      0.000001      NO


 New Cartesian Coordinates Obtained by Inverse Iteration

 Displacement from previous Coordinates is:  0.328849
 ----------------------------------------------------------------
             Standard Nuclear Orientation (Angstroms)
    I     Atom           X                Y                Z
 ----------------------------------------------------------------
    1      C      -0.2299319512    -0.6341847750     0.0000000000
    2      P      -1.2781586761     0.5041804393     0.0000000000
    3      Cl     -3.2143546168    -0.1509052274     0.0000000000
    4      Br      2.1014368716    -0.0522234765     0.0000000000
    5      H      -0.5607440507    -1.9383112437     0.0000000000
 ----------------------------------------------------------------
 Molecular Point Group                 Cs    NOp =  2
 Largest Abelian Subgroup              Cs    NOp =  2
 Nuclear Repulsion Energy =   315.1944307636 hartrees
 There are       37 alpha and       37 beta electrons
 Applying Cartesian multipole field
    Component          Value
    ---------          -----
     (2,0,0)        1.00000E-11
     (0,2,0)        2.00000E-11
     (0,0,2)       -3.00000E-11
 Nucleus-field energy     =     0.0000000134 hartrees
 Requested basis set is 6-311++G(d,p)
 There are 56 shells and 137 basis functions
 A cutoff of  1.0D-11 yielded   1302 shell pairs
 There are      8311 function pairs (      9059 Cartesian)
 Smallest overlap matrix eigenvalue = 8.65E-04
 Guess MOs from SCF MO coefficient file

 -----------------------------------------------------------------------
  General SCF calculation program by
  Eric Jon Sundstrom, Paul Horn, Yuezhi Mao, Dmitri Zuev, Alec White,
  David Stuck, Shaama M.S., Shane Yost, Joonho Lee, David Small,
  Daniel Levine, Susi Lehtola, Hugh Burton, Evgeny Epifanovsky
 -----------------------------------------------------------------------
 Exchange:     0.2000 Hartree-Fock + 0.0800 Slater + 0.7200 B88
 Correlation:  0.1900 VWN1RPA + 0.8100 LYP
 Using SG-1 standard quadrature grid
 A restricted SCF calculation will be
 performed using DIIS
 SCF converges when DIIS error is below 1.0e-08
 ---------------------------------------
  Cycle       Energy         DIIS error
 ---------------------------------------
    1   -3414.3586467042      1.03e-03  
    2   -3414.3627748219      2.20e-04  
    3   -3414.3626669306      2.99e-04  
    4   -3414.3628439266      1.49e-04  
    5   -3414.3629040367      1.75e-05  
    6   -3414.3629047048      8.32e-06  
    7   -3414.3629048875      2.35e-06  
    8   -3414.3629049034      3.19e-07  
    9   -3414.3629049039      2.41e-07  
   10   -3414.3629049041      4.48e-08  
   11   -3414.3629049041      2.17e-08  
   12   -3414.3629049041      3.44e-09  Convergence criterion met
 ---------------------------------------
 SCF time:   CPU 15.38s  wall 16.00s 
 SCF   energy in the final basis set =    -3414.3629049041
 Total energy in the final basis set =    -3414.3629049041

 --------------------------------------------------------------
             Orbital Energies (a.u.) and Symmetries
 --------------------------------------------------------------

 Alpha MOs, Restricted
 -- Occupied --                  
-482.86 -101.58  -77.11  -62.51  -56.33  -56.33  -56.33  -10.28
  1 A'    2 A'    3 A'    4 A'    5 A'    6 A'    1 A"    7 A'                 
 -9.499  -8.716  -7.262  -7.254  -7.254  -6.609  -6.550  -6.533
  8 A'    9 A'   10 A'    2 A"   11 A'   12 A'   13 A'   14 A'                 
 -6.533  -4.772  -4.768  -4.765  -2.660  -2.655  -2.655  -2.642
  3 A"   15 A'    4 A"   16 A'   17 A'   18 A'    5 A"    6 A"                 
 -2.642  -0.883  -0.788  -0.750  -0.539  -0.464  -0.402  -0.390
 19 A'   20 A'   21 A'   22 A'   23 A'   24 A'   25 A'    7 A"                 
 -0.362  -0.329  -0.310  -0.303  -0.295
 26 A'    8 A"   27 A'   28 A'    9 A"                                         
 -- Virtual --                   
 -0.166  -0.084  -0.047  -0.002   0.012   0.022   0.038   0.047
 29 A'   10 A"   30 A'   31 A'   32 A'   33 A'   11 A"   34 A'                 
  0.059   0.069   0.070   0.075   0.086   0.093   0.104   0.108
 35 A'   36 A'   12 A"   37 A'   38 A'   13 A"   14 A"   39 A'                 
  0.118   0.130   0.153   0.158   0.163   0.201   0.267   0.278
 40 A'   41 A'   42 A'   43 A'   44 A'   45 A'   46 A'   15 A"                 
  0.332   0.384   0.391   0.428   0.436   0.442   0.454   0.464
 47 A'   48 A'   49 A'   16 A"   50 A'   51 A'   17 A"   52 A'                 
  0.491   0.494   0.552   0.556   0.560   0.581   0.583   0.600
 18 A"   53 A'   54 A'   55 A'   19 A"   20 A"   56 A'   21 A"                 
  0.608   0.654   0.667   0.673   0.732   0.784   0.836   0.845
 57 A'   58 A'   22 A"   59 A'   60 A'   61 A'   23 A"   62 A'                 
  0.893   0.901   0.912   0.949   1.095   1.143   1.225   1.386
 63 A'   24 A"   64 A'   65 A'   66 A'   25 A"   67 A'   68 A'                 
  1.434   1.474   1.536   1.552   1.683   1.730   1.755   1.983
 69 A'   26 A"   70 A'   27 A"   28 A"   71 A'   72 A'   29 A"                 
  1.997   2.012   2.077   2.147   2.233   2.259   2.366   2.603
 73 A'   74 A'   75 A'   76 A'   30 A"   77 A'   78 A'   79 A'                 
  2.686   2.913   3.344   3.986   3.991   3.992   4.039   4.152
 31 A"   80 A'   81 A'   32 A"   33 A"   82 A'   83 A'   84 A'                 
  6.536   6.932   7.536   7.547   7.586   9.657  13.779  13.904
 85 A'   86 A'   34 A"   87 A'   88 A'   89 A'   35 A"   90 A'                 
 14.052  23.417  25.800  25.845  26.158  47.829 163.094 215.644
 91 A'   92 A'   36 A"   93 A'   94 A'   95 A'   96 A'   97 A'                 
289.725 289.736 289.7871020.602
 37 A"   98 A'   99 A'  100 A'                                                 

 Beta MOs, Restricted
 -- Occupied --                  
-482.86 -101.58  -77.11  -62.51  -56.33  -56.33  -56.33  -10.28
  1 A'    2 A'    3 A'    4 A'    5 A'    6 A'    1 A"    7 A'                 
 -9.499  -8.716  -7.262  -7.254  -7.254  -6.609  -6.550  -6.533
  8 A'    9 A'   10 A'    2 A"   11 A'   12 A'   13 A'   14 A'                 
 -6.533  -4.772  -4.768  -4.765  -2.660  -2.655  -2.655  -2.642
  3 A"   15 A'    4 A"   16 A'   17 A'   18 A'    5 A"    6 A"                 
 -2.642  -0.883  -0.788  -0.750  -0.539  -0.464  -0.402  -0.390
 19 A'   20 A'   21 A'   22 A'   23 A'   24 A'   25 A'    7 A"                 
 -0.362  -0.329  -0.310  -0.303  -0.295
 26 A'    8 A"   27 A'   28 A'    9 A"                                         
 -- Virtual --                   
 -0.166  -0.084  -0.047  -0.002   0.012   0.022   0.038   0.047
 29 A'   10 A"   30 A'   31 A'   32 A'   33 A'   11 A"   34 A'                 
  0.059   0.069   0.070   0.075   0.086   0.093   0.104   0.108
 35 A'   36 A'   12 A"   37 A'   38 A'   13 A"   14 A"   39 A'                 
  0.118   0.130   0.153   0.158   0.163   0.201   0.267   0.278
 40 A'   41 A'   42 A'   43 A'   44 A'   45 A'   46 A'   15 A"                 
  0.332   0.384   0.391   0.428   0.436   0.442   0.454   0.464
 47 A'   48 A'   49 A'   16 A"   50 A'   51 A'   17 A"   52 A'                 
  0.491   0.494   0.552   0.556   0.560   0.581   0.583   0.600
 18 A"   53 A'   54 A'   55 A'   19 A"   20 A"   56 A'   21 A"                 
  0.608   0.654   0.667   0.673   0.732   0.784   0.836   0.845
 57 A'   58 A'   22 A"   59 A'   60 A'   61 A'   23 A"   62 A'                 
  0.893   0.901   0.912   0.949   1.095   1.143   1.225   1.386
 63 A'   24 A"   64 A'   65 A'   66 A'   25 A"   67 A'   68 A'                 
  1.434   1.474   1.536   1.552   1.683   1.730   1.755   1.983
 69 A'   26 A"   70 A'   27 A"   28 A"   71 A'   72 A'   29 A"                 
  1.997   2.012   2.077   2.147   2.233   2.259   2.366   2.603
 73 A'   74 A'   75 A'   76 A'   30 A"   77 A'   78 A'   79 A'                 
  2.686   2.913   3.344   3.986   3.991   3.992   4.039   4.152
 31 A"   80 A'   81 A'   32 A"   33 A"   82 A'   83 A'   84 A'                 
  6.536   6.932   7.536   7.547   7.586   9.657  13.779  13.904
 85 A'   86 A'   34 A"   87 A'   88 A'   89 A'   35 A"   90 A'                 
 14.052  23.417  25.800  25.845  26.158  47.829 163.094 215.644
 91 A'   92 A'   36 A"   93 A'   94 A'   95 A'   96 A'   97 A'                 
289.725 289.736 289.7871020.602
 37 A"   98 A'   99 A'  100 A'                                                 
 --------------------------------------------------------------

          Ground-State Mulliken Net Atomic Charges

     Atom                 Charge (a.u.)
  ----------------------------------------
      1 C                    -0.211168
      2 P                     0.087430
      3 Cl                   -0.014549
      4 Br                   -0.084926
      5 H                     0.223213
  ----------------------------------------
  Sum of atomic charges =     0.000000

 -----------------------------------------------------------------
                    Cartesian Multipole Moments
 -----------------------------------------------------------------
    Charge (ESU x 10^10)
                 0.0000
    Dipole Moment (Debye)
         X      -0.4671      Y      -0.7779      Z       0.0000
       Tot       0.9073
    Quadrupole Moments (Debye-Ang)
        XX     -51.6562     XY       1.1482     YY     -49.4679
        XZ       0.0000     YZ       0.0000     ZZ     -51.5077
    Octopole Moments (Debye-Ang^2)
       XXX      76.1533    XXY       5.0082    XYY      18.0478
       YYY      -2.2894    XXZ      -0.0000    XYZ      -0.0000
       YYZ       0.0000    XZZ      18.0142    YZZ       2.6010
       ZZZ       0.0000
    Hexadecapole Moments (Debye-Ang^3)
      XXXX   -1422.0329   XXXY      14.7612   XXYY    -268.8519
      XYYY      13.2567   YYYY    -111.5606   XXXZ       0.0000
      XXYZ       0.0000   XYYZ      -0.0000   YYYZ       0.0000
      XXZZ    -259.6602   XYZZ       1.7938   YYZZ     -32.2445
      XZZZ      -0.0000   YZZZ       0.0000   ZZZZ     -66.8600
 -----------------------------------------------------------------
 Calculating analytic gradient of the SCF energy
 Gradient of SCF Energy
            1           2           3           4           5
    1  -0.0695666   0.0328641   0.0114973   0.0609830  -0.0357778
    2   0.1619260  -0.1183211   0.0200602   0.0153223  -0.0789873
    3   0.0000000  -0.0000000   0.0000000  -0.0000000   0.0000000
 Max gradient component =       1.619E-01
 RMS gradient           =       6.226E-02
 Gradient time:  CPU 4.01 s  wall 4.01 s
 Geometry Optimization Parameters
   NAtoms,    NIC,     NZ,  NCons,   NDum,   NFix, NCnnct, MaxDiis
        5      20       5       0       0       0       0       0

 Cartesian Hessian Update
 Hessian Updated using BFGS Update


** GEOMETRY OPTIMIZATION IN DELOCALIZED INTERNAL COORDINATES **
   Searching for a Minimum

   Optimization Cycle:   2

                       Coordinates (Angstroms)
     ATOM                X               Y               Z
      1  C        -0.2299319512   -0.6341847750    0.0000000000
      2  P        -1.2781586761    0.5041804393    0.0000000000
      3  Cl       -3.2143546168   -0.1509052274    0.0000000000
      4  Br        2.1014368716   -0.0522234765    0.0000000000
      5  H        -0.5607440507   -1.9383112437    0.0000000000
   Point Group: cs    Number of degrees of freedom:     7


   Energy is  -3414.362904904

 Hessian Updated using BFGS Update

  7 Hessian modes will be used to form the next step
  Hessian Eigenvalues:
     0.033450    0.093520    0.160394    0.219793    0.253794    0.313725
     0.904025

 Minimum Search - Taking Simple RFO Step
 Searching for Lamda that Minimizes Along All modes
 Value Taken    Lamda =  -0.11443510
 Calculated Step too Large.  Step scaled by  0.368209
 Step Taken.  Stepsize is  0.300000

                             Maximum     Tolerance    Cnvgd?
         Gradient           0.120649      0.000300      NO
         Displacement       0.156453      0.001200      NO
         Energy change     -0.049285      0.000001      NO


 New Cartesian Coordinates Obtained by Inverse Iteration

 Displacement from previous Coordinates is:  0.321676
 ----------------------------------------------------------------
             Standard Nuclear Orientation (Angstroms)
    I     Atom           X                Y                Z
 ----------------------------------------------------------------
    1      C      -0.2321077382    -0.6463593529     0.0000000000
    2      P      -1.2620626885     0.5500956089     0.0000000000
    3      Cl     -3.1736528830    -0.2051223293     0.0000000000
    4      Br      2.0080372977    -0.1175593127     0.0000000000
    5      H      -0.5219664112    -1.8524988973     0.0000000000
 ----------------------------------------------------------------
 Molecular Point Group                 Cs    NOp =  2
 Largest Abelian Subgroup              Cs    NOp =  2
 Nuclear Repulsion Energy =   320.8784044290 hartrees
 There are       37 alpha and       37 beta electrons
 Applying Cartesian multipole field
    Component          Value
    ---------          -----
     (2,0,0)        1.00000E-11
     (0,2,0)        2.00000E-11
     (0,0,2)       -3.00000E-11
 Nucleus-field energy     =     0.0000000129 hartrees
 Requested basis set is 6-311++G(d,p)
 There are 56 shells and 137 basis functions
 A cutoff of  1.0D-11 yielded   1313 shell pairs
 There are      8346 function pairs (      9096 Cartesian)
 Smallest overlap matrix eigenvalue = 9.05E-04
 Guess MOs from SCF MO coefficient file

 -----------------------------------------------------------------------
  General SCF calculation program by
  Eric Jon Sundstrom, Paul Horn, Yuezhi Mao, Dmitri Zuev, Alec White,
  David Stuck, Shaama M.S., Shane Yost, Joonho Lee, David Small,
  Daniel Levine, Susi Lehtola, Hugh Burton, Evgeny Epifanovsky
 -----------------------------------------------------------------------
 Exchange:     0.2000 Hartree-Fock + 0.0800 Slater + 0.7200 B88
 Correlation:  0.1900 VWN1RPA + 0.8100 LYP
 Using SG-1 standard quadrature grid
 A restricted SCF calculation will be
 performed using DIIS
 SCF converges when DIIS error is below 1.0e-08
 ---------------------------------------
  Cycle       Energy         DIIS error
 ---------------------------------------
    1   -3414.3982672206      9.51e-04  
    2   -3414.4013722849      2.68e-04  
    3   -3414.4008100089      5.34e-04  
    4   -3414.4015767856      5.59e-05  
    5   -3414.4015838925      9.98e-06  
    6   -3414.4015841288      2.47e-06  
    7   -3414.4015841402      6.28e-07  
    8   -3414.4015841409      3.18e-07  
    9   -3414.4015841412      1.19e-07  
   10   -3414.4015841412      1.15e-08  
   11   -3414.4015841412      5.75e-09  Convergence criterion met
 ---------------------------------------
 SCF time:   CPU 14.33s  wall 14.00s 
 SCF   energy in the final basis set =    -3414.4015841412
 Total energy in the final basis set =    -3414.4015841412

 --------------------------------------------------------------
             Orbital Energies (a.u.) and Symmetries
 --------------------------------------------------------------

 Alpha MOs, Restricted
 -- Occupied --                  
-482.86 -101.58  -77.11  -62.51  -56.33  -56.32  -56.32  -10.28
  1 A'    2 A'    3 A'    4 A'    5 A'    6 A'    1 A"    7 A'                 
 -9.495  -8.714  -7.258  -7.250  -7.250  -6.612  -6.548  -6.532
  8 A'    9 A'   10 A'    2 A"   11 A'   12 A'   13 A'   14 A'                 
 -6.532  -4.774  -4.771  -4.768  -2.658  -2.654  -2.653  -2.641
  3 A"   15 A'    4 A"   16 A'   17 A'   18 A'    5 A"   19 A'                 
 -2.641  -0.879  -0.793  -0.743  -0.551  -0.471  -0.406  -0.387
  6 A"   20 A'   21 A'   22 A'   23 A'   24 A'   25 A'    7 A"                 
 -0.362  -0.330  -0.311  -0.310  -0.289
 26 A'    8 A"   27 A'   28 A'    9 A"                                         
 -- Virtual --                   
 -0.145  -0.090  -0.038  -0.002   0.013   0.023   0.038   0.046
 29 A'   10 A"   30 A'   31 A'   32 A'   33 A'   11 A"   34 A'                 
  0.060   0.068   0.070   0.075   0.091   0.092   0.105   0.109
 35 A'   36 A'   12 A"   37 A'   38 A'   13 A"   14 A"   39 A'                 
  0.123   0.135   0.153   0.157   0.165   0.202   0.263   0.278
 40 A'   41 A'   42 A'   43 A'   44 A'   45 A'   46 A'   15 A"                 
  0.328   0.382   0.394   0.426   0.433   0.442   0.455   0.464
 47 A'   48 A'   49 A'   16 A"   50 A'   51 A'   17 A"   52 A'                 
  0.488   0.504   0.546   0.557   0.560   0.583   0.591   0.595
 18 A"   53 A'   54 A'   55 A'   19 A"   20 A"   56 A'   21 A"                 
  0.608   0.660   0.671   0.698   0.742   0.790   0.840   0.853
 57 A'   58 A'   22 A"   59 A'   60 A'   61 A'   23 A"   62 A'                 
  0.894   0.902   0.919   0.942   1.057   1.147   1.225   1.424
 63 A'   24 A"   64 A'   65 A'   66 A'   25 A"   67 A'   68 A'                 
  1.458   1.496   1.548   1.549   1.741   1.744   1.752   1.984
 26 A"   69 A'   70 A'   27 A"   71 A'   28 A"   72 A'   29 A"                 
  1.998   2.029   2.101   2.229   2.236   2.277   2.367   2.616
 73 A'   74 A'   75 A'   76 A'   30 A"   77 A'   78 A'   79 A'                 
  2.687   2.914   3.383   3.987   3.994   4.000   4.058   4.197
 31 A"   80 A'   81 A'   32 A"   82 A'   33 A"   83 A'   84 A'                 
  6.542   6.921   7.537   7.552   7.607   9.658  13.776  13.902
 85 A'   86 A'   34 A"   87 A'   88 A'   89 A'   35 A"   90 A'                 
 14.026  23.447  25.802  25.854  26.151  47.836 163.074 215.645
 91 A'   92 A'   36 A"   93 A'   94 A'   95 A'   96 A'   97 A'                 
289.727 289.742 289.8081020.610
 37 A"   98 A'   99 A'  100 A'                                                 

 Beta MOs, Restricted
 -- Occupied --                  
-482.86 -101.58  -77.11  -62.51  -56.33  -56.32  -56.32  -10.28
  1 A'    2 A'    3 A'    4 A'    5 A'    6 A'    1 A"    7 A'                 
 -9.495  -8.714  -7.258  -7.250  -7.250  -6.612  -6.548  -6.532
  8 A'    9 A'   10 A'    2 A"   11 A'   12 A'   13 A'   14 A'                 
 -6.532  -4.774  -4.771  -4.768  -2.658  -2.654  -2.653  -2.641
  3 A"   15 A'    4 A"   16 A'   17 A'   18 A'    5 A"   19 A'                 
 -2.641  -0.879  -0.793  -0.743  -0.551  -0.471  -0.406  -0.387
  6 A"   20 A'   21 A'   22 A'   23 A'   24 A'   25 A'    7 A"                 
 -0.362  -0.330  -0.311  -0.310  -0.289
 26 A'    8 A"   27 A'   28 A'    9 A"                                         
 -- Virtual --                   
 -0.145  -0.090  -0.038  -0.002   0.013   0.023   0.038   0.046
 29 A'   10 A"   30 A'   31 A'   32 A'   33 A'   11 A"   34 A'                 
  0.060   0.068   0.070   0.075   0.091   0.092   0.105   0.109
 35 A'   36 A'   12 A"   37 A'   38 A'   13 A"   14 A"   39 A'                 
  0.123   0.135   0.153   0.157   0.165   0.202   0.263   0.278
 40 A'   41 A'   42 A'   43 A'   44 A'   45 A'   46 A'   15 A"                 
  0.328   0.382   0.394   0.426   0.433   0.442   0.455   0.464
 47 A'   48 A'   49 A'   16 A"   50 A'   51 A'   17 A"   52 A'                 
  0.488   0.504   0.546   0.557   0.560   0.583   0.591   0.595
 18 A"   53 A'   54 A'   55 A'   19 A"   20 A"   56 A'   21 A"                 
  0.608   0.660   0.671   0.698   0.742   0.790   0.840   0.853
 57 A'   58 A'   22 A"   59 A'   60 A'   61 A'   23 A"   62 A'                 
  0.894   0.902   0.919   0.942   1.057   1.147   1.225   1.424
 63 A'   24 A"   64 A'   65 A'   66 A'   25 A"   67 A'   68 A'                 
  1.458   1.496   1.548   1.549   1.741   1.744   1.752   1.984
 26 A"   69 A'   70 A'   27 A"   71 A'   28 A"   72 A'   29 A"                 
  1.998   2.029   2.101   2.229   2.236   2.277   2.367   2.616
 73 A'   74 A'   75 A'   76 A'   30 A"   77 A'   78 A'   79 A'                 
  2.687   2.914   3.383   3.987   3.994   4.000   4.058   4.197
 31 A"   80 A'   81 A'   32 A"   82 A'   33 A"   83 A'   84 A'                 
  6.542   6.921   7.537   7.552   7.607   9.658  13.776  13.902
 85 A'   86 A'   34 A"   87 A'   88 A'   89 A'   35 A"   90 A'                 
 14.026  23.447  25.802  25.854  26.151  47.836 163.074 215.645
 91 A'   92 A'   36 A"   93 A'   94 A'   95 A'   96 A'   97 A'                 
289.727 289.742 289.8081020.610
 37 A"   98 A'   99 A'  100 A'                                                 
 --------------------------------------------------------------

          Ground-State Mulliken Net Atomic Charges

     Atom                 Charge (a.u.)
  ----------------------------------------
      1 C                    -0.214103
      2 P                     0.102327
      3 Cl                   -0.031592
      4 Br                   -0.100740
      5 H                     0.244108
  ----------------------------------------
  Sum of atomic charges =     0.000000

 -----------------------------------------------------------------
                    Cartesian Multipole Moments
 -----------------------------------------------------------------
    Charge (ESU x 10^10)
                 0.0000
    Dipole Moment (Debye)
         X      -0.3079      Y      -0.6100      Z      -0.0000
       Tot       0.6833
    Quadrupole Moments (Debye-Ang)
        XX     -52.4568     XY       0.7670     YY     -49.2392
        XZ      -0.0000     YZ       0.0000     ZZ     -51.4377
    Octopole Moments (Debye-Ang^2)
       XXX      80.5036    XXY       6.0261    XYY      19.0300
       YYY       2.0481    XXZ      -0.0000    XYZ      -0.0000
       YYZ      -0.0000    XZZ      19.3064    YZZ       3.8462
       ZZZ      -0.0000
    Hexadecapole Moments (Debye-Ang^3)
      XXXX   -1372.9455   XXXY      17.0671   XXYY    -257.9809
      XYYY      15.1108   YYYY    -116.1643   XXXZ      -0.0000
      XXYZ      -0.0000   XYYZ      -0.0000   YYYZ      -0.0000
      XXZZ    -249.0665   XYZZ       2.7024   YYZZ     -32.5912
      XZZZ      -0.0000   YZZZ      -0.0000   ZZZZ     -66.7356
 -----------------------------------------------------------------
 Calculating analytic gradient of the SCF energy
 Gradient of SCF Energy
            1           2           3           4           5
    1  -0.0577555   0.0176947   0.0086788   0.0603510  -0.0289690
    2   0.1162053  -0.0819921   0.0146540   0.0145512  -0.0634183
    3  -0.0000000  -0.0000000  -0.0000000   0.0000000   0.0000000
 Max gradient component =       1.162E-01
 RMS gradient           =       4.682E-02
 Gradient time:  CPU 4.14 s  wall 4.14 s
 Geometry Optimization Parameters
   NAtoms,    NIC,     NZ,  NCons,   NDum,   NFix, NCnnct, MaxDiis
        5      20       5       0       0       0       0       0

 Cartesian Hessian Update
 Hessian Updated using BFGS Update


** GEOMETRY OPTIMIZATION IN DELOCALIZED INTERNAL COORDINATES **
   Searching for a Minimum

   Optimization Cycle:   3

                       Coordinates (Angstroms)
     ATOM                X               Y               Z
      1  C        -0.2321077382   -0.6463593529    0.0000000000
      2  P        -1.2620626885    0.5500956089    0.0000000000
      3  Cl       -3.1736528830   -0.2051223293    0.0000000000
      4  Br        2.0080372977   -0.1175593127    0.0000000000
      5  H        -0.5219664112   -1.8524988973    0.0000000000
   Point Group: cs    Number of degrees of freedom:     7


   Energy is  -3414.401584141

 Hessian Updated using BFGS Update

  7 Hessian modes will be used to form the next step
  Hessian Eigenvalues:
     0.037129    0.121227    0.159882    0.219855    0.266060    0.312776
     0.872613

 Minimum Search - Taking Simple RFO Step
 Searching for Lamda that Minimizes Along All modes
 Value Taken    Lamda =  -0.08426268
 Calculated Step too Large.  Step scaled by  0.389616
 Step Taken.  Stepsize is  0.300000

                             Maximum     Tolerance    Cnvgd?
         Gradient           0.085372      0.000300      NO
         Displacement       0.161286      0.001200      NO
         Energy change     -0.038679      0.000001      NO


 New Cartesian Coordinates Obtained by Inverse Iteration

 Displacement from previous Coordinates is:  0.305886
 ----------------------------------------------------------------
             Standard Nuclear Orientation (Angstroms)
    I     Atom           X                Y                Z
 ----------------------------------------------------------------
    1      C      -0.2252866588    -0.6575055933     0.0000000000
    2      P      -1.2418691566     0.5828317845     0.0000000000
    3      Cl     -3.1370325133    -0.2400396132     0.0000000000
    4      Br      1.8978947268    -0.1725706799     0.0000000000
    5      H      -0.4754588214    -1.7841601815     0.0000000000
 ----------------------------------------------------------------
 Molecular Point Group                 Cs    NOp =  2
 Largest Abelian Subgroup              Cs    NOp =  2
 Nuclear Repulsion Energy =   328.2643901882 hartrees
 There are       37 alpha and       37 beta electrons
 Applying Cartesian multipole field
    Component          Value
    ---------          -----
     (2,0,0)        1.00000E-11
     (0,2,0)        2.00000E-11
     (0,0,2)       -3.00000E-11
 Nucleus-field energy     =     0.0000000122 hartrees
 Requested basis set is 6-311++G(d,p)
 There are 56 shells and 137 basis functions
 A cutoff of  1.0D-11 yielded   1320 shell pairs
 There are      8405 function pairs (      9168 Cartesian)
 Smallest overlap matrix eigenvalue = 9.04E-04
 Guess MOs from SCF MO coefficient file

 -----------------------------------------------------------------------
  General SCF calculation program by
  Eric Jon Sundstrom, Paul Horn, Yuezhi Mao, Dmitri Zuev, Alec White,
  David Stuck, Shaama M.S., Shane Yost, Joonho Lee, David Small,
  Daniel Levine, Susi Lehtola, Hugh Burton, Evgeny Epifanovsky
 -----------------------------------------------------------------------
 Exchange:     0.2000 Hartree-Fock + 0.0800 Slater + 0.7200 B88
 Correlation:  0.1900 VWN1RPA + 0.8100 LYP
 Using SG-1 standard quadrature grid
 A restricted SCF calculation will be
 performed using DIIS
 SCF converges when DIIS error is below 1.0e-08
 ---------------------------------------
  Cycle       Energy         DIIS error
 ---------------------------------------
    1   -3414.4273884020      9.31e-04  
    2   -3414.4297922917      4.22e-04  
    3   -3414.4289851160      6.99e-04  
    4   -3414.4302787126      5.23e-05  
    5   -3414.4302849510      1.63e-05  
    6   -3414.4302856250      7.62e-06  
    7   -3414.4302857570      1.34e-06  
    8   -3414.4302857596      2.74e-07  
    9   -3414.4302857598      9.25e-08  
   10   -3414.4302857598      1.77e-08  
   11   -3414.4302857598      1.22e-08  
   12   -3414.4302857598      1.19e-09  Convergence criterion met
 ---------------------------------------
 SCF time:   CPU 15.97s  wall 16.00s 
 SCF   energy in the final basis set =    -3414.4302857598
 Total energy in the final basis set =    -3414.4302857598

 --------------------------------------------------------------
             Orbital Energies (a.u.) and Symmetries
 --------------------------------------------------------------

 Alpha MOs, Restricted
 -- Occupied --                  
-482.86 -101.58  -77.12  -62.51  -56.33  -56.32  -56.32  -10.27
  1 A'    2 A'    3 A'    4 A'    5 A'    6 A'    1 A"    7 A'                 
 -9.490  -8.715  -7.253  -7.245  -7.245  -6.612  -6.548  -6.532
  8 A'    9 A'   10 A'    2 A"   11 A'   12 A'   13 A'   14 A'                 
 -6.532  -4.775  -4.771  -4.768  -2.658  -2.654  -2.654  -2.642
  3 A"   15 A'    4 A"   16 A'   17 A'   18 A'    5 A"   19 A'                 
 -2.642  -0.874  -0.804  -0.735  -0.563  -0.474  -0.411  -0.383
  6 A"   20 A'   21 A'   22 A'   23 A'   24 A'   25 A'    7 A"                 
 -0.363  -0.335  -0.315  -0.312  -0.283
 26 A'    8 A"   27 A'   28 A'    9 A"                                         
 -- Virtual --                   
 -0.118  -0.093  -0.034  -0.001   0.015   0.024   0.038   0.046
 29 A'   10 A"   30 A'   31 A'   32 A'   33 A'   11 A"   34 A'                 
  0.061   0.067   0.071   0.076   0.091   0.094   0.107   0.109
 35 A'   36 A'   12 A"   37 A'   13 A"   38 A'   14 A"   39 A'                 
  0.129   0.139   0.152   0.158   0.175   0.203   0.261   0.279
 40 A'   41 A'   42 A'   43 A'   44 A'   45 A'   46 A'   15 A"                 
  0.324   0.378   0.400   0.423   0.424   0.442   0.458   0.468
 47 A'   48 A'   49 A'   50 A'   16 A"   51 A'   17 A"   52 A'                 
  0.487   0.506   0.543   0.557   0.576   0.582   0.594   0.598
 18 A"   53 A'   54 A'   19 A"   55 A'   20 A"   21 A"   56 A'                 
  0.612   0.672   0.676   0.721   0.765   0.793   0.844   0.858
 57 A'   58 A'   22 A"   59 A'   60 A'   61 A'   23 A"   62 A'                 
  0.895   0.904   0.928   0.939   1.031   1.163   1.223   1.445
 63 A'   24 A"   64 A'   65 A'   66 A'   25 A"   67 A'   26 A"                 
  1.476   1.530   1.547   1.575   1.743   1.755   1.801   1.984
 68 A'   69 A'   27 A"   70 A'   71 A'   72 A'   28 A"   29 A"                 
  1.992   2.073   2.122   2.240   2.258   2.341   2.395   2.605
 73 A'   74 A'   75 A'   30 A"   76 A'   77 A'   78 A'   79 A'                 
  2.690   2.928   3.412   3.986   3.995   4.012   4.083   4.258
 31 A"   80 A'   81 A'   32 A"   82 A'   33 A"   83 A'   84 A'                 
  6.550   6.915   7.537   7.558   7.628   9.661  13.776  13.901
 85 A'   86 A'   34 A"   87 A'   88 A'   89 A'   35 A"   90 A'                 
 14.010  23.512  25.806  25.863  26.147  47.843 163.062 215.648
 91 A'   92 A'   36 A"   93 A'   94 A'   95 A'   96 A'   97 A'                 
289.728 289.748 289.8341020.619
 37 A"   98 A'   99 A'  100 A'                                                 

 Beta MOs, Restricted
 -- Occupied --                  
-482.86 -101.58  -77.12  -62.51  -56.33  -56.32  -56.32  -10.27
  1 A'    2 A'    3 A'    4 A'    5 A'    6 A'    1 A"    7 A'                 
 -9.490  -8.715  -7.253  -7.245  -7.245  -6.612  -6.548  -6.532
  8 A'    9 A'   10 A'    2 A"   11 A'   12 A'   13 A'   14 A'                 
 -6.532  -4.775  -4.771  -4.768  -2.658  -2.654  -2.654  -2.642
  3 A"   15 A'    4 A"   16 A'   17 A'   18 A'    5 A"   19 A'                 
 -2.642  -0.874  -0.804  -0.735  -0.563  -0.474  -0.411  -0.383
  6 A"   20 A'   21 A'   22 A'   23 A'   24 A'   25 A'    7 A"                 
 -0.363  -0.335  -0.315  -0.312  -0.283
 26 A'    8 A"   27 A'   28 A'    9 A"                                         
 -- Virtual --                   
 -0.118  -0.093  -0.034  -0.001   0.015   0.024   0.038   0.046
 29 A'   10 A"   30 A'   31 A'   32 A'   33 A'   11 A"   34 A'                 
  0.061   0.067   0.071   0.076   0.091   0.094   0.107   0.109
 35 A'   36 A'   12 A"   37 A'   13 A"   38 A'   14 A"   39 A'                 
  0.129   0.139   0.152   0.158   0.175   0.203   0.261   0.279
 40 A'   41 A'   42 A'   43 A'   44 A'   45 A'   46 A'   15 A"                 
  0.324   0.378   0.400   0.423   0.424   0.442   0.458   0.468
 47 A'   48 A'   49 A'   50 A'   16 A"   51 A'   17 A"   52 A'                 
  0.487   0.506   0.543   0.557   0.576   0.582   0.594   0.598
 18 A"   53 A'   54 A'   19 A"   55 A'   20 A"   21 A"   56 A'                 
  0.612   0.672   0.676   0.721   0.765   0.793   0.844   0.858
 57 A'   58 A'   22 A"   59 A'   60 A'   61 A'   23 A"   62 A'                 
  0.895   0.904   0.928   0.939   1.031   1.163   1.223   1.445
 63 A'   24 A"   64 A'   65 A'   66 A'   25 A"   67 A'   26 A"                 
  1.476   1.530   1.547   1.575   1.743   1.755   1.801   1.984
 68 A'   69 A'   27 A"   70 A'   71 A'   72 A'   28 A"   29 A"                 
  1.992   2.073   2.122   2.240   2.258   2.341   2.395   2.605
 73 A'   74 A'   75 A'   30 A"   76 A'   77 A'   78 A'   79 A'                 
  2.690   2.928   3.412   3.986   3.995   4.012   4.083   4.258
 31 A"   80 A'   81 A'   32 A"   82 A'   33 A"   83 A'   84 A'                 
  6.550   6.915   7.537   7.558   7.628   9.661  13.776  13.901
 85 A'   86 A'   34 A"   87 A'   88 A'   89 A'   35 A"   90 A'                 
 14.010  23.512  25.806  25.863  26.147  47.843 163.062 215.648
 91 A'   92 A'   36 A"   93 A'   94 A'   95 A'   96 A'   97 A'                 
289.728 289.748 289.8341020.619
 37 A"   98 A'   99 A'  100 A'                                                 
 --------------------------------------------------------------

          Ground-State Mulliken Net Atomic Charges

     Atom                 Charge (a.u.)
  ----------------------------------------
      1 C                    -0.214622
      2 P                     0.106754
      3 Cl                   -0.046756
      4 Br                   -0.105591
      5 H                     0.260215
  ----------------------------------------
  Sum of atomic charges =    -0.000000

 -----------------------------------------------------------------
                    Cartesian Multipole Moments
 -----------------------------------------------------------------
    Charge (ESU x 10^10)
                -0.0000
    Dipole Moment (Debye)
         X      -0.0130      Y      -0.4693      Z      -0.0000
       Tot       0.4695
    Quadrupole Moments (Debye-Ang)
        XX     -53.0936     XY       0.4225     YY     -49.0702
        XZ      -0.0000     YZ       0.0000     ZZ     -51.3149
    Octopole Moments (Debye-Ang^2)
       XXX      86.1761    XXY       6.8934    XYY      20.5124
       YYY       5.5642    XXZ      -0.0000    XYZ       0.0000
       YYZ      -0.0000    XZZ      21.0128    YZZ       4.7920
       ZZZ      -0.0000
    Hexadecapole Moments (Debye-Ang^3)
      XXXX   -1318.8832   XXXY      18.8013   XXYY    -246.3975
      XYYY      16.7325   YYYY    -120.8255   XXXZ      -0.0000
      XXYZ       0.0000   XYYZ      -0.0000   YYYZ       0.0000
      XXZZ    -237.6473   XYZZ       3.5485   YYZZ     -33.0059
      XZZZ      -0.0000   YZZZ       0.0000   ZZZZ     -66.4773
 -----------------------------------------------------------------
 Calculating analytic gradient of the SCF energy
 Gradient of SCF Energy
            1           2           3           4           5
    1  -0.0508325   0.0101051   0.0070716   0.0519904  -0.0183347
    2   0.0675375  -0.0537146   0.0101520   0.0128559  -0.0368309
    3  -0.0000000  -0.0000000   0.0000000   0.0000000   0.0000000
 Max gradient component =       6.754E-02
 RMS gradient           =       3.146E-02
 Gradient time:  CPU 4.18 s  wall 4.19 s
 Geometry Optimization Parameters
   NAtoms,    NIC,     NZ,  NCons,   NDum,   NFix, NCnnct, MaxDiis
        5      20       5       0       0       0       0       0

 Cartesian Hessian Update
 Hessian Updated using BFGS Update


** GEOMETRY OPTIMIZATION IN DELOCALIZED INTERNAL COORDINATES **
   Searching for a Minimum

   Optimization Cycle:   4

                       Coordinates (Angstroms)
     ATOM                X               Y               Z
      1  C        -0.2252866588   -0.6575055933    0.0000000000
      2  P        -1.2418691566    0.5828317845    0.0000000000
      3  Cl       -3.1370325133   -0.2400396132    0.0000000000
      4  Br        1.8978947268   -0.1725706799    0.0000000000
      5  H        -0.4754588214   -1.7841601815    0.0000000000
   Point Group: cs    Number of degrees of freedom:     7


   Energy is  -3414.430285760

 Hessian Updated using BFGS Update

  7 Hessian modes will be used to form the next step
  Hessian Eigenvalues:
     0.046731    0.159290    0.173361    0.222767    0.270706    0.311674
     0.833160

 Minimum Search - Taking Simple RFO Step
 Searching for Lamda that Minimizes Along All modes
 Value Taken    Lamda =  -0.04795414
 Calculated Step too Large.  Step scaled by  0.459591
 Step Taken.  Stepsize is  0.300000

                             Maximum     Tolerance    Cnvgd?
         Gradient           0.049781      0.000300      NO
         Displacement       0.170107      0.001200      NO
         Energy change     -0.028702      0.000001      NO


 New Cartesian Coordinates Obtained by Inverse Iteration

 Displacement from previous Coordinates is:  0.297513
 ----------------------------------------------------------------
             Standard Nuclear Orientation (Angstroms)
    I     Atom           X                Y                Z
 ----------------------------------------------------------------
    1      C      -0.2072540354    -0.6560557569     0.0000000000
    2      P      -1.2198639305     0.6154162917     0.0000000000
    3      Cl     -3.1008101836    -0.2669008338     0.0000000000
    4      Br      1.7762373508    -0.2208362219     0.0000000000
    5      H      -0.4300616246    -1.7430677624     0.0000000000
 ----------------------------------------------------------------
 Molecular Point Group                 Cs    NOp =  2
 Largest Abelian Subgroup              Cs    NOp =  2
 Nuclear Repulsion Energy =   337.2421198240 hartrees
 There are       37 alpha and       37 beta electrons
 Applying Cartesian multipole field
    Component          Value
    ---------          -----
     (2,0,0)        1.00000E-11
     (0,2,0)        2.00000E-11
     (0,0,2)       -3.00000E-11
 Nucleus-field energy     =     0.0000000116 hartrees
 Requested basis set is 6-311++G(d,p)
 There are 56 shells and 137 basis functions
 A cutoff of  1.0D-11 yielded   1334 shell pairs
 There are      8449 function pairs (      9212 Cartesian)
 Smallest overlap matrix eigenvalue = 8.09E-04
 Guess MOs from SCF MO coefficient file

 -----------------------------------------------------------------------
  General SCF calculation program by
  Eric Jon Sundstrom, Paul Horn, Yuezhi Mao, Dmitri Zuev, Alec White,
  David Stuck, Shaama M.S., Shane Yost, Joonho Lee, David Small,
  Daniel Levine, Susi Lehtola, Hugh Burton, Evgeny Epifanovsky
 -----------------------------------------------------------------------
 Exchange:     0.2000 Hartree-Fock + 0.0800 Slater + 0.7200 B88
 Correlation:  0.1900 VWN1RPA + 0.8100 LYP
 Using SG-1 standard quadrature grid
 A restricted SCF calculation will be
 performed using DIIS
 SCF converges when DIIS error is below 1.0e-08
 ---------------------------------------
  Cycle       Energy         DIIS error
 ---------------------------------------
    1   -3414.4445503145      9.64e-04  
    2   -3414.4472747443      4.76e-04  
    3   -3414.4466789609      6.76e-04  
    4   -3414.4478435678      8.94e-05  
    5   -3414.4478647778      2.78e-05  
    6   -3414.4478666335      7.71e-06  
    7   -3414.4478667393      1.30e-06  
    8   -3414.4478667421      4.60e-07  
    9   -3414.4478667427      1.56e-07  
   10   -3414.4478667427      4.64e-08  
   11   -3414.4478667428      5.76e-09  Convergence criterion met
 ---------------------------------------
 SCF time:   CPU 14.91s  wall 15.00s 
 SCF   energy in the final basis set =    -3414.4478667428
 Total energy in the final basis set =    -3414.4478667428

 --------------------------------------------------------------
             Orbital Energies (a.u.) and Symmetries
 --------------------------------------------------------------

 Alpha MOs, Restricted
 -- Occupied --                  
-482.86 -101.57  -77.12  -62.51  -56.33  -56.33  -56.33  -10.27
  1 A'    2 A'    3 A'    4 A'    5 A'    1 A"    6 A'    7 A'                 
 -9.484  -8.717  -7.247  -7.239  -7.239  -6.611  -6.550  -6.535
  8 A'    9 A'   10 A'    2 A"   11 A'   12 A'   13 A'    3 A"                 
 -6.535  -4.774  -4.770  -4.767  -2.660  -2.656  -2.656  -2.645
 14 A'   15 A'    4 A"   16 A'   17 A'   18 A'    5 A"   19 A'                 
 -2.645  -0.868  -0.822  -0.726  -0.571  -0.475  -0.419  -0.381
  6 A"   20 A'   21 A'   22 A'   23 A'   24 A'   25 A'    7 A"                 
 -0.362  -0.342  -0.318  -0.312  -0.275
 26 A'    8 A"   27 A'   28 A'    9 A"                                         
 -- Virtual --                   
 -0.095  -0.087  -0.031  -0.000   0.016   0.025   0.039   0.046
 10 A"   29 A'   30 A'   31 A'   32 A'   33 A'   11 A"   34 A'                 
  0.062   0.067   0.071   0.079   0.090   0.096   0.107   0.109
 35 A'   36 A'   12 A"   37 A'   13 A"   38 A'   39 A'   14 A"                 
  0.131   0.142   0.149   0.160   0.185   0.202   0.261   0.280
 40 A'   41 A'   42 A'   43 A'   44 A'   45 A'   46 A'   15 A"                 
  0.320   0.375   0.406   0.417   0.420   0.441   0.459   0.475
 47 A'   48 A'   49 A'   50 A'   16 A"   51 A'   17 A"   52 A'                 
  0.491   0.505   0.540   0.549   0.575   0.588   0.598   0.601
 18 A"   53 A'   54 A'   19 A"   20 A"   55 A'   21 A"   56 A'                 
  0.622   0.683   0.689   0.732   0.789   0.817   0.850   0.863
 57 A'   22 A"   58 A'   59 A'   60 A'   61 A'   23 A"   62 A'                 
  0.901   0.906   0.933   0.943   1.013   1.187   1.221   1.441
 63 A'   24 A"   64 A'   65 A'   66 A'   25 A"   67 A'   26 A"                 
  1.517   1.547   1.557   1.607   1.740   1.764   1.832   1.982
 68 A'   27 A"   69 A'   70 A'   71 A'   72 A'   28 A"   73 A'                 
  1.985   2.109   2.146   2.246   2.266   2.354   2.456   2.600
 29 A"   74 A'   75 A'   30 A"   76 A'   77 A'   78 A'   79 A'                 
  2.693   2.963   3.420   3.984   3.994   4.029   4.112   4.318
 31 A"   80 A'   81 A'   32 A"   82 A'   33 A"   83 A'   84 A'                 
  6.566   6.912   7.536   7.565   7.637   9.666  13.778  13.900
 85 A'   86 A'   34 A"   87 A'   88 A'   89 A'   35 A"   90 A'                 
 13.998  23.561  25.811  25.872  26.142  47.856 163.056 215.652
 91 A'   92 A'   36 A"   93 A'   94 A'   95 A'   96 A'   97 A'                 
289.729 289.756 289.8541020.636
 37 A"   98 A'   99 A'  100 A'                                                 

 Beta MOs, Restricted
 -- Occupied --                  
-482.86 -101.57  -77.12  -62.51  -56.33  -56.33  -56.33  -10.27
  1 A'    2 A'    3 A'    4 A'    5 A'    1 A"    6 A'    7 A'                 
 -9.484  -8.717  -7.247  -7.239  -7.239  -6.611  -6.550  -6.535
  8 A'    9 A'   10 A'    2 A"   11 A'   12 A'   13 A'    3 A"                 
 -6.535  -4.774  -4.770  -4.767  -2.660  -2.656  -2.656  -2.645
 14 A'   15 A'    4 A"   16 A'   17 A'   18 A'    5 A"   19 A'                 
 -2.645  -0.868  -0.822  -0.726  -0.571  -0.475  -0.419  -0.381
  6 A"   20 A'   21 A'   22 A'   23 A'   24 A'   25 A'    7 A"                 
 -0.362  -0.342  -0.318  -0.312  -0.275
 26 A'    8 A"   27 A'   28 A'    9 A"                                         
 -- Virtual --                   
 -0.095  -0.087  -0.031  -0.000   0.016   0.025   0.039   0.046
 10 A"   29 A'   30 A'   31 A'   32 A'   33 A'   11 A"   34 A'                 
  0.062   0.067   0.071   0.079   0.090   0.096   0.107   0.109
 35 A'   36 A'   12 A"   37 A'   13 A"   38 A'   39 A'   14 A"                 
  0.131   0.142   0.149   0.160   0.185   0.202   0.261   0.280
 40 A'   41 A'   42 A'   43 A'   44 A'   45 A'   46 A'   15 A"                 
  0.320   0.375   0.406   0.417   0.420   0.441   0.459   0.475
 47 A'   48 A'   49 A'   50 A'   16 A"   51 A'   17 A"   52 A'                 
  0.491   0.505   0.540   0.549   0.575   0.588   0.598   0.601
 18 A"   53 A'   54 A'   19 A"   20 A"   55 A'   21 A"   56 A'                 
  0.622   0.683   0.689   0.732   0.789   0.817   0.850   0.863
 57 A'   22 A"   58 A'   59 A'   60 A'   61 A'   23 A"   62 A'                 
  0.901   0.906   0.933   0.943   1.013   1.187   1.221   1.441
 63 A'   24 A"   64 A'   65 A'   66 A'   25 A"   67 A'   26 A"                 
  1.517   1.547   1.557   1.607   1.740   1.764   1.832   1.982
 68 A'   27 A"   69 A'   70 A'   71 A'   72 A'   28 A"   73 A'                 
  1.985   2.109   2.146   2.246   2.266   2.354   2.456   2.600
 29 A"   74 A'   75 A'   30 A"   76 A'   77 A'   78 A'   79 A'                 
  2.693   2.963   3.420   3.984   3.994   4.029   4.112   4.318
 31 A"   80 A'   81 A'   32 A"   82 A'   33 A"   83 A'   84 A'                 
  6.566   6.912   7.536   7.565   7.637   9.666  13.778  13.900
 85 A'   86 A'   34 A"   87 A'   88 A'   89 A'   35 A"   90 A'                 
 13.998  23.561  25.811  25.872  26.142  47.856 163.056 215.652
 91 A'   92 A'   36 A"   93 A'   94 A'   95 A'   96 A'   97 A'                 
289.729 289.756 289.8541020.636
 37 A"   98 A'   99 A'  100 A'                                                 
 --------------------------------------------------------------

          Ground-State Mulliken Net Atomic Charges

     Atom                 Charge (a.u.)
  ----------------------------------------
      1 C                    -0.214246
      2 P                     0.106031
      3 Cl                   -0.064536
      4 Br                   -0.097016
      5 H                     0.269768
  ----------------------------------------
  Sum of atomic charges =    -0.000000

 -----------------------------------------------------------------
                    Cartesian Multipole Moments
 -----------------------------------------------------------------
    Charge (ESU x 10^10)
                -0.0000
    Dipole Moment (Debye)
         X       0.4312      Y      -0.3713      Z      -0.0000
       Tot       0.5691
    Quadrupole Moments (Debye-Ang)
        XX     -53.7131     XY       0.0786     YY     -48.9087
        XZ      -0.0000     YZ       0.0000     ZZ     -51.1654
    Octopole Moments (Debye-Ang^2)
       XXX      92.9092    XXY       7.4865    XYY      22.3238
       YYY       8.0650    XXZ      -0.0000    XYZ       0.0000
       YYZ      -0.0000    XZZ      23.0857    YZZ       5.4316
       ZZZ      -0.0000
    Hexadecapole Moments (Debye-Ang^3)
      XXXX   -1263.1304   XXXY      19.7321   XXYY    -234.6348
      XYYY      17.9190   YYYY    -125.8816   XXXZ      -0.0000
      XXYZ       0.0000   XYYZ      -0.0000   YYYZ       0.0000
      XXZZ    -225.8904   XYZZ       4.2109   YYZZ     -33.6091
      XZZZ      -0.0000   YZZZ       0.0000   ZZZZ     -66.1199
 -----------------------------------------------------------------
 Calculating analytic gradient of the SCF energy
 Gradient of SCF Energy
            1           2           3           4           5
    1  -0.0380083   0.0082183   0.0059084   0.0313294  -0.0074479
    2   0.0326596  -0.0308738   0.0060560   0.0086617  -0.0165035
    3  -0.0000000  -0.0000000  -0.0000000   0.0000000   0.0000000
 Max gradient component =       3.801E-02
 RMS gradient           =       1.824E-02
 Gradient time:  CPU 4.31 s  wall 4.32 s
 Geometry Optimization Parameters
   NAtoms,    NIC,     NZ,  NCons,   NDum,   NFix, NCnnct, MaxDiis
        5      20       5       0       0       0       0       0

 Cartesian Hessian Update
 Hessian Updated using BFGS Update


** GEOMETRY OPTIMIZATION IN DELOCALIZED INTERNAL COORDINATES **
   Searching for a Minimum

   Optimization Cycle:   5

                       Coordinates (Angstroms)
     ATOM                X               Y               Z
      1  C        -0.2072540354   -0.6560557569    0.0000000000
      2  P        -1.2198639305    0.6154162917    0.0000000000
      3  Cl       -3.1008101836   -0.2669008338    0.0000000000
      4  Br        1.7762373508   -0.2208362219    0.0000000000
      5  H        -0.4300616246   -1.7430677624    0.0000000000
   Point Group: cs    Number of degrees of freedom:     7


   Energy is  -3414.447866743

 Hessian Updated using BFGS Update

  7 Hessian modes will be used to form the next step
  Hessian Eigenvalues:
     0.068609    0.159780    0.183147    0.231458    0.282153    0.312569
     0.803648

 Minimum Search - Taking Simple RFO Step
 Searching for Lamda that Minimizes Along All modes
 Value Taken    Lamda =  -0.01591343
 Calculated Step too Large.  Step scaled by  0.762295
 Step Taken.  Stepsize is  0.300000

                             Maximum     Tolerance    Cnvgd?
         Gradient           0.028049      0.000300      NO
         Displacement       0.173101      0.001200      NO
         Energy change     -0.017581      0.000001      NO


 New Cartesian Coordinates Obtained by Inverse Iteration

 Displacement from previous Coordinates is:  0.281025
 ----------------------------------------------------------------
             Standard Nuclear Orientation (Angstroms)
    I     Atom           X                Y                Z
 ----------------------------------------------------------------
    1      C      -0.1756630267    -0.6402745124     0.0000000000
    2      P      -1.2057660455     0.6483644399     0.0000000000
    3      Cl     -3.0726843860    -0.2987744834     0.0000000000
    4      Br      1.6663903875    -0.2754709921     0.0000000000
    5      H      -0.3940293525    -1.7052887353     0.0000000000
 ----------------------------------------------------------------
 Molecular Point Group                 Cs    NOp =  2
 Largest Abelian Subgroup              Cs    NOp =  2
 Nuclear Repulsion Energy =   345.9967334238 hartrees
 There are       37 alpha and       37 beta electrons
 Applying Cartesian multipole field
    Component          Value
    ---------          -----
     (2,0,0)        1.00000E-11
     (0,2,0)        2.00000E-11
     (0,0,2)       -3.00000E-11
 Nucleus-field energy     =     0.0000000111 hartrees
 Requested basis set is 6-311++G(d,p)
 There are 56 shells and 137 basis functions
 A cutoff of  1.0D-11 yielded   1347 shell pairs
 There are      8528 function pairs (      9300 Cartesian)
 Smallest overlap matrix eigenvalue = 5.68E-04
 Guess MOs from SCF MO coefficient file

 -----------------------------------------------------------------------
  General SCF calculation program by
  Eric Jon Sundstrom, Paul Horn, Yuezhi Mao, Dmitri Zuev, Alec White,
  David Stuck, Shaama M.S., Shane Yost, Joonho Lee, David Small,
  Daniel Levine, Susi Lehtola, Hugh Burton, Evgeny Epifanovsky
 -----------------------------------------------------------------------
 Exchange:     0.2000 Hartree-Fock + 0.0800 Slater + 0.7200 B88
 Correlation:  0.1900 VWN1RPA + 0.8100 LYP
 Using SG-1 standard quadrature grid
 A restricted SCF calculation will be
 performed using DIIS
 SCF converges when DIIS error is below 1.0e-08
 ---------------------------------------
  Cycle       Energy         DIIS error
 ---------------------------------------
    1   -3414.4488910721      1.17e-03  
    2   -3414.4530134098      5.58e-04  
    3   -3414.4524264704      7.29e-04  
    4   -3414.4537194026      1.40e-04  
    5   -3414.4537751906      4.08e-05  
    6   -3414.4537789459      8.03e-06  
    7   -3414.4537790530      1.94e-06  
    8   -3414.4537790595      8.57e-07  
    9   -3414.4537790615      2.13e-07  
   10   -3414.4537790616      4.29e-08  
   11   -3414.4537790616      6.61e-09  Convergence criterion met
 ---------------------------------------
 SCF time:   CPU 15.22s  wall 15.00s 
 SCF   energy in the final basis set =    -3414.4537790616
 Total energy in the final basis set =    -3414.4537790616

 --------------------------------------------------------------
             Orbital Energies (a.u.) and Symmetries
 --------------------------------------------------------------

 Alpha MOs, Restricted
 -- Occupied --                  
-482.86 -101.56  -77.11  -62.51  -56.33  -56.33  -56.33  -10.26
  1 A'    2 A'    3 A'    4 A'    5 A'    1 A"    6 A'    7 A'                 
 -9.477  -8.723  -7.241  -7.233  -7.232  -6.607  -6.554  -6.541
  8 A'    9 A'   10 A'    2 A"   11 A'   12 A'   13 A'    3 A"                 
 -6.541  -4.771  -4.766  -4.764  -2.665  -2.661  -2.661  -2.651
 14 A'   15 A'    4 A"   16 A'   17 A'    5 A"   18 A'   19 A'                 
 -2.650  -0.867  -0.842  -0.715  -0.576  -0.478  -0.427  -0.382
  6 A"   20 A'   21 A'   22 A'   23 A'   24 A'   25 A'    7 A"                 
 -0.360  -0.348  -0.321  -0.310  -0.266
 26 A'    8 A"   27 A'   28 A'    9 A"                                         
 -- Virtual --                   
 -0.096  -0.064  -0.021   0.001   0.017   0.026   0.039   0.046
 10 A"   29 A'   30 A'   31 A'   32 A'   33 A'   11 A"   34 A'                 
  0.063   0.068   0.070   0.086   0.090   0.097   0.105   0.112
 35 A'   36 A'   12 A"   37 A'   13 A"   38 A'   39 A'   14 A"                 
  0.133   0.144   0.147   0.163   0.191   0.202   0.262   0.282
 40 A'   41 A'   42 A'   43 A'   44 A'   45 A'   46 A'   15 A"                 
  0.315   0.374   0.405   0.414   0.422   0.444   0.459   0.484
 47 A'   48 A'   49 A'   16 A"   50 A'   51 A'   17 A"   52 A'                 
  0.503   0.507   0.536   0.538   0.564   0.593   0.600   0.607
 18 A"   53 A'   54 A'   19 A"   20 A"   55 A'   56 A'   21 A"                 
  0.635   0.691   0.700   0.745   0.779   0.857   0.870   0.877
 57 A'   22 A"   58 A'   59 A'   60 A'   23 A"   61 A'   62 A'                 
  0.908   0.909   0.934   0.956   0.999   1.208   1.218   1.451
 24 A"   63 A'   64 A'   65 A'   66 A'   25 A"   67 A'   26 A"                 
  1.527   1.551   1.570   1.663   1.747   1.783   1.845   1.975
 68 A'   27 A"   69 A'   70 A'   71 A'   72 A'   28 A"   73 A'                 
  1.986   2.099   2.182   2.251   2.273   2.356   2.487   2.604
 29 A"   74 A'   75 A'   30 A"   76 A'   77 A'   78 A'   79 A'                 
  2.695   3.018   3.418   3.979   3.990   4.049   4.139   4.329
 31 A"   80 A'   81 A'   32 A"   82 A'   33 A"   83 A'   84 A'                 
  6.607   6.906   7.533   7.569   7.632   9.671  13.782  13.901
 85 A'   86 A'   34 A"   87 A'   88 A'   89 A'   35 A"   90 A'                 
 13.987  23.595  25.815  25.882  26.135  47.884 163.046 215.656
 91 A'   92 A'   36 A"   93 A'   94 A'   95 A'   96 A'   97 A'                 
289.729 289.763 289.8561020.671
 37 A"   98 A'   99 A'  100 A'                                                 

 Beta MOs, Restricted
 -- Occupied --                  
-482.86 -101.56  -77.11  -62.51  -56.33  -56.33  -56.33  -10.26
  1 A'    2 A'    3 A'    4 A'    5 A'    1 A"    6 A'    7 A'                 
 -9.477  -8.723  -7.241  -7.233  -7.232  -6.607  -6.554  -6.541
  8 A'    9 A'   10 A'    2 A"   11 A'   12 A'   13 A'    3 A"                 
 -6.541  -4.771  -4.766  -4.764  -2.665  -2.661  -2.661  -2.651
 14 A'   15 A'    4 A"   16 A'   17 A'    5 A"   18 A'   19 A'                 
 -2.650  -0.867  -0.842  -0.715  -0.576  -0.478  -0.427  -0.382
  6 A"   20 A'   21 A'   22 A'   23 A'   24 A'   25 A'    7 A"                 
 -0.360  -0.348  -0.321  -0.310  -0.266
 26 A'    8 A"   27 A'   28 A'    9 A"                                         
 -- Virtual --                   
 -0.096  -0.064  -0.021   0.001   0.017   0.026   0.039   0.046
 10 A"   29 A'   30 A'   31 A'   32 A'   33 A'   11 A"   34 A'                 
  0.063   0.068   0.070   0.086   0.090   0.097   0.105   0.112
 35 A'   36 A'   12 A"   37 A'   13 A"   38 A'   39 A'   14 A"                 
  0.133   0.144   0.147   0.163   0.191   0.202   0.262   0.282
 40 A'   41 A'   42 A'   43 A'   44 A'   45 A'   46 A'   15 A"                 
  0.315   0.374   0.405   0.414   0.422   0.444   0.459   0.484
 47 A'   48 A'   49 A'   16 A"   50 A'   51 A'   17 A"   52 A'                 
  0.503   0.507   0.536   0.538   0.564   0.593   0.600   0.607
 18 A"   53 A'   54 A'   19 A"   20 A"   55 A'   56 A'   21 A"                 
  0.635   0.691   0.700   0.745   0.779   0.857   0.870   0.877
 57 A'   22 A"   58 A'   59 A'   60 A'   23 A"   61 A'   62 A'                 
  0.908   0.909   0.934   0.956   0.999   1.208   1.218   1.451
 24 A"   63 A'   64 A'   65 A'   66 A'   25 A"   67 A'   26 A"                 
  1.527   1.551   1.570   1.663   1.747   1.783   1.845   1.975
 68 A'   27 A"   69 A'   70 A'   71 A'   72 A'   28 A"   73 A'                 
  1.986   2.099   2.182   2.251   2.273   2.356   2.487   2.604
 29 A"   74 A'   75 A'   30 A"   76 A'   77 A'   78 A'   79 A'                 
  2.695   3.018   3.418   3.979   3.990   4.049   4.139   4.329
 31 A"   80 A'   81 A'   32 A"   82 A'   33 A"   83 A'   84 A'                 
  6.607   6.906   7.533   7.569   7.632   9.671  13.782  13.901
 85 A'   86 A'   34 A"   87 A'   88 A'   89 A'   35 A"   90 A'                 
 13.987  23.595  25.815  25.882  26.135  47.884 163.046 215.656
 91 A'   92 A'   36 A"   93 A'   94 A'   95 A'   96 A'   97 A'                 
289.729 289.763 289.8561020.671
 37 A"   98 A'   99 A'  100 A'                                                 
 --------------------------------------------------------------

          Ground-State Mulliken Net Atomic Charges

     Atom                 Charge (a.u.)
  ----------------------------------------
      1 C                    -0.219973
      2 P                     0.100976
      3 Cl                   -0.086234
      4 Br                   -0.066863
      5 H                     0.272094
  ----------------------------------------
  Sum of atomic charges =    -0.000000

 -----------------------------------------------------------------
                    Cartesian Multipole Moments
 -----------------------------------------------------------------
    Charge (ESU x 10^10)
                -0.0000
    Dipole Moment (Debye)
         X       0.9929      Y      -0.3239      Z      -0.0000
       Tot       1.0444
    Quadrupole Moments (Debye-Ang)
        XX     -54.3205     XY      -0.2709     YY     -48.8375
        XZ      -0.0000     YZ       0.0000     ZZ     -51.0068
    Octopole Moments (Debye-Ang^2)
       XXX      99.8980    XXY       8.1155    XYY      24.2368
       YYY      10.7577    XXZ      -0.0000    XYZ       0.0000
       YYZ      -0.0000    XZZ      25.3147    YZZ       6.0744
       ZZZ       0.0000
    Hexadecapole Moments (Debye-Ang^3)
      XXXX   -1219.6240   XXXY      19.7693   XXYY    -225.5058
      XYYY      19.0064   YYYY    -132.4066   XXXZ      -0.0000
      XXYZ       0.0000   XYYZ      -0.0000   YYYZ       0.0000
      XXZZ    -216.4096   XYZZ       4.7967   YYZZ     -34.4937
      XZZZ      -0.0000   YZZZ       0.0000   ZZZZ     -65.7686
 -----------------------------------------------------------------
 Calculating analytic gradient of the SCF energy
 Gradient of SCF Energy
            1           2           3           4           5
    1  -0.0019283   0.0078487   0.0035511  -0.0117577   0.0022862
    2   0.0137715  -0.0113611   0.0023379  -0.0009293  -0.0038190
    3  -0.0000000  -0.0000000   0.0000000   0.0000000   0.0000000
 Max gradient component =       1.377E-02
 RMS gradient           =       6.116E-03
 Gradient time:  CPU 4.40 s  wall 4.40 s
 Geometry Optimization Parameters
   NAtoms,    NIC,     NZ,  NCons,   NDum,   NFix, NCnnct, MaxDiis
        5      20       5       0       0       0       0       0

 Cartesian Hessian Update
 Hessian Updated using BFGS Update


** GEOMETRY OPTIMIZATION IN DELOCALIZED INTERNAL COORDINATES **
   Searching for a Minimum

   Optimization Cycle:   6

                       Coordinates (Angstroms)
     ATOM                X               Y               Z
      1  C        -0.1756630267   -0.6402745124    0.0000000000
      2  P        -1.2057660455    0.6483644399    0.0000000000
      3  Cl       -3.0726843860   -0.2987744834    0.0000000000
      4  Br        1.6663903875   -0.2754709921    0.0000000000
      5  H        -0.3940293525   -1.7052887353    0.0000000000
   Point Group: cs    Number of degrees of freedom:     7


   Energy is  -3414.453779062

 Hessian Updated using BFGS Update

  7 Hessian modes will be used to form the next step
  Hessian Eigenvalues:
     0.127391    0.158227    0.179802    0.241521    0.284220    0.317615
     0.769146

 Minimum Search - Taking Simple RFO Step
 Searching for Lamda that Minimizes Along All modes
 Value Taken    Lamda =  -0.00149711
 Step Taken.  Stepsize is  0.087540

                             Maximum     Tolerance    Cnvgd?
         Gradient           0.011080      0.000300      NO
         Displacement       0.051334      0.001200      NO
         Energy change     -0.005912      0.000001      NO


 New Cartesian Coordinates Obtained by Inverse Iteration

 Displacement from previous Coordinates is:  0.117428
 ----------------------------------------------------------------
             Standard Nuclear Orientation (Angstroms)
    I     Atom           X                Y                Z
 ----------------------------------------------------------------
    1      C      -0.1768673969    -0.6354557106     0.0000000000
    2      P      -1.2196502739     0.6551191639     0.0000000000
    3      Cl     -3.0812007084    -0.3198390927     0.0000000000
    4      Br      1.7056255454    -0.2957590297     0.0000000000
    5      H      -0.4096595894    -1.6755096142     0.0000000000
 ----------------------------------------------------------------
 Molecular Point Group                 Cs    NOp =  2
 Largest Abelian Subgroup              Cs    NOp =  2
 Nuclear Repulsion Energy =   342.1157449259 hartrees
 There are       37 alpha and       37 beta electrons
 Applying Cartesian multipole field
    Component          Value
    ---------          -----
     (2,0,0)        1.00000E-11
     (0,2,0)        2.00000E-11
     (0,0,2)       -3.00000E-11
 Nucleus-field energy     =     0.0000000114 hartrees
 Requested basis set is 6-311++G(d,p)
 There are 56 shells and 137 basis functions
 A cutoff of  1.0D-11 yielded   1345 shell pairs
 There are      8510 function pairs (      9279 Cartesian)
 Smallest overlap matrix eigenvalue = 6.06E-04
 Guess MOs from SCF MO coefficient file

 -----------------------------------------------------------------------
  General SCF calculation program by
  Eric Jon Sundstrom, Paul Horn, Yuezhi Mao, Dmitri Zuev, Alec White,
  David Stuck, Shaama M.S., Shane Yost, Joonho Lee, David Small,
  Daniel Levine, Susi Lehtola, Hugh Burton, Evgeny Epifanovsky
 -----------------------------------------------------------------------
 Exchange:     0.2000 Hartree-Fock + 0.0800 Slater + 0.7200 B88
 Correlation:  0.1900 VWN1RPA + 0.8100 LYP
 Using SG-1 standard quadrature grid
 A restricted SCF calculation will be
 performed using DIIS
 SCF converges when DIIS error is below 1.0e-08
 ---------------------------------------
  Cycle       Energy         DIIS error
 ---------------------------------------
    1   -3414.4536920326      4.14e-04  
    2   -3414.4541576015      2.01e-04  
    3   -3414.4540696041      2.69e-04  
    4   -3414.4542494085      5.03e-05  
    5   -3414.4542566026      1.35e-05  
    6   -3414.4542570581      2.79e-06  
    7   -3414.4542570732      5.76e-07  
    8   -3414.4542570738      2.15e-07  
    9   -3414.4542570739      8.99e-08  
   10   -3414.4542570739      8.89e-09  Convergence criterion met
 ---------------------------------------
 SCF time:   CPU 13.72s  wall 13.00s 
 SCF   energy in the final basis set =    -3414.4542570739
 Total energy in the final basis set =    -3414.4542570739

 --------------------------------------------------------------
             Orbital Energies (a.u.) and Symmetries
 --------------------------------------------------------------

 Alpha MOs, Restricted
 -- Occupied --                  
-482.86 -101.56  -77.12  -62.51  -56.33  -56.33  -56.33  -10.26
  1 A'    2 A'    3 A'    4 A'    5 A'    1 A"    6 A'    7 A'                 
 -9.478  -8.722  -7.242  -7.234  -7.233  -6.610  -6.554  -6.540
  8 A'    9 A'   10 A'    2 A"   11 A'   12 A'   13 A'    3 A"                 
 -6.540  -4.773  -4.769  -4.766  -2.664  -2.661  -2.660  -2.650
 14 A'   15 A'    4 A"   16 A'   17 A'    5 A"   18 A'   19 A'                 
 -2.650  -0.864  -0.838  -0.718  -0.579  -0.477  -0.425  -0.379
  6 A"   20 A'   21 A'   22 A'   23 A'   24 A'   25 A'    7 A"                 
 -0.360  -0.347  -0.322  -0.310  -0.268
 26 A'    8 A"   27 A'   28 A'    9 A"                                         
 -- Virtual --                   
 -0.098  -0.070  -0.025   0.000   0.017   0.026   0.039   0.045
 10 A"   29 A'   30 A'   31 A'   32 A'   33 A'   11 A"   34 A'                 
  0.062   0.068   0.070   0.084   0.090   0.097   0.104   0.111
 35 A'   36 A'   12 A"   37 A'   13 A"   38 A'   39 A'   14 A"                 
  0.134   0.143   0.147   0.162   0.194   0.203   0.261   0.282
 40 A'   41 A'   42 A'   43 A'   44 A'   45 A'   46 A'   15 A"                 
  0.312   0.375   0.404   0.416   0.421   0.442   0.458   0.484
 47 A'   48 A'   49 A'   16 A"   50 A'   51 A'   17 A"   52 A'                 
  0.499   0.507   0.536   0.540   0.564   0.597   0.605   0.607
 18 A"   53 A'   54 A'   19 A"   20 A"   55 A'   56 A'   21 A"                 
  0.628   0.692   0.692   0.742   0.781   0.856   0.861   0.871
 57 A'   22 A"   58 A'   59 A'   60 A'   23 A"   61 A'   62 A'                 
  0.905   0.906   0.932   0.955   0.990   1.200   1.214   1.444
 63 A'   24 A"   64 A'   65 A'   66 A'   25 A"   67 A'   26 A"                 
  1.532   1.551   1.568   1.650   1.742   1.780   1.857   1.974
 68 A'   27 A"   69 A'   70 A'   71 A'   72 A'   28 A"   73 A'                 
  1.985   2.108   2.180   2.250   2.274   2.355   2.495   2.605
 29 A"   74 A'   75 A'   30 A"   76 A'   77 A'   78 A'   79 A'                 
  2.695   3.006   3.426   3.979   3.990   4.044   4.134   4.332
 31 A"   80 A'   81 A'   32 A"   82 A'   33 A"   83 A'   84 A'                 
  6.594   6.895   7.533   7.567   7.632   9.669  13.780  13.899
 85 A'   86 A'   34 A"   87 A'   88 A'   89 A'   35 A"   90 A'                 
 13.979  23.618  25.813  25.882  26.127  47.875 163.032 215.654
 91 A'   92 A'   36 A"   93 A'   94 A'   95 A'   96 A'   97 A'                 
289.728 289.761 289.8551020.660
 37 A"   98 A'   99 A'  100 A'                                                 

 Beta MOs, Restricted
 -- Occupied --                  
-482.86 -101.56  -77.12  -62.51  -56.33  -56.33  -56.33  -10.26
  1 A'    2 A'    3 A'    4 A'    5 A'    1 A"    6 A'    7 A'                 
 -9.478  -8.722  -7.242  -7.234  -7.233  -6.610  -6.554  -6.540
  8 A'    9 A'   10 A'    2 A"   11 A'   12 A'   13 A'    3 A"                 
 -6.540  -4.773  -4.769  -4.766  -2.664  -2.661  -2.660  -2.650
 14 A'   15 A'    4 A"   16 A'   17 A'    5 A"   18 A'   19 A'                 
 -2.650  -0.864  -0.838  -0.718  -0.579  -0.477  -0.425  -0.379
  6 A"   20 A'   21 A'   22 A'   23 A'   24 A'   25 A'    7 A"                 
 -0.360  -0.347  -0.322  -0.310  -0.268
 26 A'    8 A"   27 A'   28 A'    9 A"                                         
 -- Virtual --                   
 -0.098  -0.070  -0.025   0.000   0.017   0.026   0.039   0.045
 10 A"   29 A'   30 A'   31 A'   32 A'   33 A'   11 A"   34 A'                 
  0.062   0.068   0.070   0.084   0.090   0.097   0.104   0.111
 35 A'   36 A'   12 A"   37 A'   13 A"   38 A'   39 A'   14 A"                 
  0.134   0.143   0.147   0.162   0.194   0.203   0.261   0.282
 40 A'   41 A'   42 A'   43 A'   44 A'   45 A'   46 A'   15 A"                 
  0.312   0.375   0.404   0.416   0.421   0.442   0.458   0.484
 47 A'   48 A'   49 A'   16 A"   50 A'   51 A'   17 A"   52 A'                 
  0.499   0.507   0.536   0.540   0.564   0.597   0.605   0.607
 18 A"   53 A'   54 A'   19 A"   20 A"   55 A'   56 A'   21 A"                 
  0.628   0.692   0.692   0.742   0.781   0.856   0.861   0.871
 57 A'   22 A"   58 A'   59 A'   60 A'   23 A"   61 A'   62 A'                 
  0.905   0.906   0.932   0.955   0.990   1.200   1.214   1.444
 63 A'   24 A"   64 A'   65 A'   66 A'   25 A"   67 A'   26 A"                 
  1.532   1.551   1.568   1.650   1.742   1.780   1.857   1.974
 68 A'   27 A"   69 A'   70 A'   71 A'   72 A'   28 A"   73 A'                 
  1.985   2.108   2.180   2.250   2.274   2.355   2.495   2.605
 29 A"   74 A'   75 A'   30 A"   76 A'   77 A'   78 A'   79 A'                 
  2.695   3.006   3.426   3.979   3.990   4.044   4.134   4.332
 31 A"   80 A'   81 A'   32 A"   82 A'   33 A"   83 A'   84 A'                 
  6.594   6.895   7.533   7.567   7.632   9.669  13.780  13.899
 85 A'   86 A'   34 A"   87 A'   88 A'   89 A'   35 A"   90 A'                 
 13.979  23.618  25.813  25.882  26.127  47.875 163.032 215.654
 91 A'   92 A'   36 A"   93 A'   94 A'   95 A'   96 A'   97 A'                 
289.728 289.761 289.8551020.660
 37 A"   98 A'   99 A'  100 A'                                                 
 --------------------------------------------------------------

          Ground-State Mulliken Net Atomic Charges

     Atom                 Charge (a.u.)
  ----------------------------------------
      1 C                    -0.226507
      2 P                     0.110058
      3 Cl                   -0.086224
      4 Br                   -0.071012
      5 H                     0.273685
  ----------------------------------------
  Sum of atomic charges =    -0.000000

 -----------------------------------------------------------------
                    Cartesian Multipole Moments
 -----------------------------------------------------------------
    Charge (ESU x 10^10)
                -0.0000
    Dipole Moment (Debye)
         X       0.9137      Y      -0.2570      Z       0.0000
       Tot       0.9492
    Quadrupole Moments (Debye-Ang)
        XX     -54.2601     XY      -0.3086     YY     -48.9228
        XZ       0.0000     YZ      -0.0000     ZZ     -51.0915
    Octopole Moments (Debye-Ang^2)
       XXX      98.8322    XXY       8.5999    XYY      23.6449
       YYY      12.6397    XXZ       0.0000    XYZ      -0.0000
       YYZ       0.0000    XZZ      24.8166    YZZ       6.6151
       ZZZ      -0.0000
    Hexadecapole Moments (Debye-Ang^3)
      XXXX   -1239.0797   XXXY      19.6346   XXYY    -229.4188
      XYYY      19.8183   YYYY    -135.1843   XXXZ       0.0000
      XXYZ      -0.0000   XYYZ       0.0000   YYYZ       0.0000
      XXZZ    -220.1261   XYZZ       4.9837   YYZZ     -34.8949
      XZZZ       0.0000   YZZZ       0.0000   ZZZZ     -66.0409
 -----------------------------------------------------------------
 Calculating analytic gradient of the SCF energy
 Gradient of SCF Energy
            1           2           3           4           5
    1  -0.0112250   0.0027664   0.0012322   0.0038342   0.0033923
    2  -0.0078559  -0.0058942   0.0014629   0.0009209   0.0113664
    3  -0.0000000  -0.0000000   0.0000000   0.0000000   0.0000000
 Max gradient component =       1.137E-02
 RMS gradient           =       5.099E-03
 Gradient time:  CPU 4.38 s  wall 4.38 s
 Geometry Optimization Parameters
   NAtoms,    NIC,     NZ,  NCons,   NDum,   NFix, NCnnct, MaxDiis
        5      20       5       0       0       0       0       0

 Cartesian Hessian Update
 Hessian Updated using BFGS Update


** GEOMETRY OPTIMIZATION IN DELOCALIZED INTERNAL COORDINATES **
   Searching for a Minimum

   Optimization Cycle:   7

                       Coordinates (Angstroms)
     ATOM                X               Y               Z
      1  C        -0.1768673969   -0.6354557106    0.0000000000
      2  P        -1.2196502739    0.6551191639    0.0000000000
      3  Cl       -3.0812007084   -0.3198390927    0.0000000000
      4  Br        1.7056255454   -0.2957590297    0.0000000000
      5  H        -0.4096595894   -1.6755096142    0.0000000000
   Point Group: cs    Number of degrees of freedom:     7


   Energy is  -3414.454257074

 Hessian Updated using BFGS Update

  7 Hessian modes will be used to form the next step
  Hessian Eigenvalues:
     0.139065    0.169123    0.189998    0.283536    0.299207    0.323691
     0.672255

 Minimum Search - Taking Simple RFO Step
 Searching for Lamda that Minimizes Along All modes
 Value Taken    Lamda =  -0.00062340
 Step Taken.  Stepsize is  0.045907

                             Maximum     Tolerance    Cnvgd?
         Gradient           0.010036      0.000300      NO
         Displacement       0.027096      0.001200      NO
         Energy change     -0.000478      0.000001      NO


 New Cartesian Coordinates Obtained by Inverse Iteration

 Displacement from previous Coordinates is:  0.054521
 ----------------------------------------------------------------
             Standard Nuclear Orientation (Angstroms)
    I     Atom           X                Y                Z
 ----------------------------------------------------------------
    1      C      -0.1726310745    -0.6240241333     0.0000000000
    2      P      -1.2212704227     0.6689741118     0.0000000000
    3      Cl     -3.0730423064    -0.3337003816     0.0000000000
    4      Br      1.7074895476    -0.3024757768     0.0000000000
    5      H      -0.4222981673    -1.6802181035     0.0000000000
 ----------------------------------------------------------------
 Molecular Point Group                 Cs    NOp =  2
 Largest Abelian Subgroup              Cs    NOp =  2
 Nuclear Repulsion Energy =   341.8143541810 hartrees
 There are       37 alpha and       37 beta electrons
 Applying Cartesian multipole field
    Component          Value
    ---------          -----
     (2,0,0)        1.00000E-11
     (0,2,0)        2.00000E-11
     (0,0,2)       -3.00000E-11
 Nucleus-field energy     =     0.0000000114 hartrees
 Requested basis set is 6-311++G(d,p)
 There are 56 shells and 137 basis functions
 A cutoff of  1.0D-11 yielded   1343 shell pairs
 There are      8506 function pairs (      9275 Cartesian)
 Smallest overlap matrix eigenvalue = 5.90E-04
 Guess MOs from SCF MO coefficient file

 -----------------------------------------------------------------------
  General SCF calculation program by
  Eric Jon Sundstrom, Paul Horn, Yuezhi Mao, Dmitri Zuev, Alec White,
  David Stuck, Shaama M.S., Shane Yost, Joonho Lee, David Small,
  Daniel Levine, Susi Lehtola, Hugh Burton, Evgeny Epifanovsky
 -----------------------------------------------------------------------
 Exchange:     0.2000 Hartree-Fock + 0.0800 Slater + 0.7200 B88
 Correlation:  0.1900 VWN1RPA + 0.8100 LYP
 Using SG-1 standard quadrature grid
 A restricted SCF calculation will be
 performed using DIIS
 SCF converges when DIIS error is below 1.0e-08
 ---------------------------------------
  Cycle       Energy         DIIS error
 ---------------------------------------
    1   -3414.4543773347      2.38e-04  
    2   -3414.4545194062      1.40e-04  
    3   -3414.4544694081      1.95e-04  
    4   -3414.4545714193      1.30e-05  
    5   -3414.4545717951      5.47e-06  
    6   -3414.4545718639      1.77e-06  
    7   -3414.4545718706      2.06e-07  
    8   -3414.4545718707      8.88e-08  
    9   -3414.4545718707      2.74e-08  
   10   -3414.4545718707      6.01e-09  Convergence criterion met
 ---------------------------------------
 SCF time:   CPU 13.73s  wall 14.00s 
 SCF   energy in the final basis set =    -3414.4545718707
 Total energy in the final basis set =    -3414.4545718707

 --------------------------------------------------------------
             Orbital Energies (a.u.) and Symmetries
 --------------------------------------------------------------

 Alpha MOs, Restricted
 -- Occupied --                  
-482.86 -101.56  -77.12  -62.51  -56.33  -56.33  -56.33  -10.26
  1 A'    2 A'    3 A'    4 A'    5 A'    1 A"    6 A'    7 A'                 
 -9.477  -8.722  -7.241  -7.233  -7.232  -6.610  -6.554  -6.541
  8 A'    9 A'   10 A'    2 A"   11 A'   12 A'   13 A'    3 A"                 
 -6.540  -4.773  -4.769  -4.767  -2.665  -2.661  -2.661  -2.650
 14 A'   15 A'    4 A"   16 A'   17 A'    5 A"   18 A'   19 A'                 
 -2.650  -0.863  -0.838  -0.716  -0.575  -0.476  -0.425  -0.379
  6 A"   20 A'   21 A'   22 A'   23 A'   24 A'   25 A'    7 A"                 
 -0.360  -0.347  -0.322  -0.310  -0.268
 26 A'    8 A"   27 A'   28 A'    9 A"                                         
 -- Virtual --                   
 -0.099  -0.070  -0.026   0.000   0.017   0.026   0.039   0.045
 10 A"   29 A'   30 A'   31 A'   32 A'   33 A'   11 A"   34 A'                 
  0.062   0.068   0.070   0.084   0.089   0.097   0.103   0.112
 35 A'   36 A'   12 A"   37 A'   13 A"   38 A'   39 A'   14 A"                 
  0.134   0.143   0.148   0.163   0.193   0.199   0.261   0.282
 40 A'   41 A'   42 A'   43 A'   44 A'   45 A'   46 A'   15 A"                 
  0.311   0.376   0.404   0.416   0.422   0.442   0.458   0.485
 47 A'   48 A'   49 A'   16 A"   50 A'   51 A'   17 A"   52 A'                 
  0.499   0.507   0.535   0.539   0.563   0.595   0.599   0.608
 18 A"   53 A'   54 A'   19 A"   20 A"   55 A'   56 A'   21 A"                 
  0.626   0.690   0.692   0.743   0.781   0.857   0.863   0.872
 57 A'   58 A'   22 A"   59 A'   60 A'   23 A"   61 A'   62 A'                 
  0.905   0.905   0.931   0.955   0.987   1.197   1.213   1.445
 24 A"   63 A'   64 A'   65 A'   66 A'   25 A"   67 A'   26 A"                 
  1.531   1.551   1.562   1.649   1.742   1.782   1.842   1.971
 68 A'   27 A"   69 A'   70 A'   71 A'   72 A'   28 A"   73 A'                 
  1.985   2.102   2.174   2.251   2.276   2.352   2.473   2.604
 29 A"   74 A'   75 A'   30 A"   76 A'   77 A'   78 A'   79 A'                 
  2.694   3.006   3.407   3.979   3.989   4.044   4.133   4.332
 31 A"   80 A'   81 A'   32 A"   82 A'   33 A"   83 A'   84 A'                 
  6.596   6.891   7.533   7.566   7.632   9.669  13.779  13.899
 85 A'   86 A'   34 A"   87 A'   88 A'   89 A'   35 A"   90 A'                 
 13.973  23.589  25.814  25.885  26.124  47.876 163.026 215.654
 91 A'   92 A'   36 A"   93 A'   94 A'   95 A'   96 A'   97 A'                 
289.728 289.760 289.8551020.662
 37 A"   98 A'   99 A'  100 A'                                                 

 Beta MOs, Restricted
 -- Occupied --                  
-482.86 -101.56  -77.12  -62.51  -56.33  -56.33  -56.33  -10.26
  1 A'    2 A'    3 A'    4 A'    5 A'    1 A"    6 A'    7 A'                 
 -9.477  -8.722  -7.241  -7.233  -7.232  -6.610  -6.554  -6.541
  8 A'    9 A'   10 A'    2 A"   11 A'   12 A'   13 A'    3 A"                 
 -6.540  -4.773  -4.769  -4.767  -2.665  -2.661  -2.661  -2.650
 14 A'   15 A'    4 A"   16 A'   17 A'    5 A"   18 A'   19 A'                 
 -2.650  -0.863  -0.838  -0.716  -0.575  -0.476  -0.425  -0.379
  6 A"   20 A'   21 A'   22 A'   23 A'   24 A'   25 A'    7 A"                 
 -0.360  -0.347  -0.322  -0.310  -0.268
 26 A'    8 A"   27 A'   28 A'    9 A"                                         
 -- Virtual --                   
 -0.099  -0.070  -0.026   0.000   0.017   0.026   0.039   0.045
 10 A"   29 A'   30 A'   31 A'   32 A'   33 A'   11 A"   34 A'                 
  0.062   0.068   0.070   0.084   0.089   0.097   0.103   0.112
 35 A'   36 A'   12 A"   37 A'   13 A"   38 A'   39 A'   14 A"                 
  0.134   0.143   0.148   0.163   0.193   0.199   0.261   0.282
 40 A'   41 A'   42 A'   43 A'   44 A'   45 A'   46 A'   15 A"                 
  0.311   0.376   0.404   0.416   0.422   0.442   0.458   0.485
 47 A'   48 A'   49 A'   16 A"   50 A'   51 A'   17 A"   52 A'                 
  0.499   0.507   0.535   0.539   0.563   0.595   0.599   0.608
 18 A"   53 A'   54 A'   19 A"   20 A"   55 A'   56 A'   21 A"                 
  0.626   0.690   0.692   0.743   0.781   0.857   0.863   0.872
 57 A'   58 A'   22 A"   59 A'   60 A'   23 A"   61 A'   62 A'                 
  0.905   0.905   0.931   0.955   0.987   1.197   1.213   1.445
 24 A"   63 A'   64 A'   65 A'   66 A'   25 A"   67 A'   26 A"                 
  1.531   1.551   1.562   1.649   1.742   1.782   1.842   1.971
 68 A'   27 A"   69 A'   70 A'   71 A'   72 A'   28 A"   73 A'                 
  1.985   2.102   2.174   2.251   2.276   2.352   2.473   2.604
 29 A"   74 A'   75 A'   30 A"   76 A'   77 A'   78 A'   79 A'                 
  2.694   3.006   3.407   3.979   3.989   4.044   4.133   4.332
 31 A"   80 A'   81 A'   32 A"   82 A'   33 A"   83 A'   84 A'                 
  6.596   6.891   7.533   7.566   7.632   9.669  13.779  13.899
 85 A'   86 A'   34 A"   87 A'   88 A'   89 A'   35 A"   90 A'                 
 13.973  23.589  25.814  25.885  26.124  47.876 163.026 215.654
 91 A'   92 A'   36 A"   93 A'   94 A'   95 A'   96 A'   97 A'                 
289.728 289.760 289.8551020.662
 37 A"   98 A'   99 A'  100 A'                                                 
 --------------------------------------------------------------

          Ground-State Mulliken Net Atomic Charges

     Atom                 Charge (a.u.)
  ----------------------------------------
      1 C                    -0.227782
      2 P                     0.115537
      3 Cl                   -0.089692
      4 Br                   -0.067642
      5 H                     0.269579
  ----------------------------------------
  Sum of atomic charges =    -0.000000

 -----------------------------------------------------------------
                    Cartesian Multipole Moments
 -----------------------------------------------------------------
    Charge (ESU x 10^10)
                -0.0000
    Dipole Moment (Debye)
         X       0.9562      Y      -0.2243      Z       0.0000
       Tot       0.9822
    Quadrupole Moments (Debye-Ang)
        XX     -54.3273     XY      -0.3653     YY     -48.9032
        XZ       0.0000     YZ      -0.0000     ZZ     -51.1336
    Octopole Moments (Debye-Ang^2)
       XXX      98.9125    XXY       8.6748    XYY      23.4637
       YYY      12.9353    XXZ       0.0000    XYZ      -0.0000
       YYZ       0.0000    XZZ      24.7978    YZZ       6.7055
       ZZZ       0.0000
    Hexadecapole Moments (Debye-Ang^3)
      XXXX   -1237.6124   XXXY      19.0085   XXYY    -229.1157
      XYYY      19.7186   YYYY    -137.4517   XXXZ       0.0000
      XXYZ      -0.0000   XYYZ       0.0000   YYYZ      -0.0000
      XXZZ    -219.7724   XYZZ       4.8854   YYZZ     -35.3178
      XZZZ       0.0000   YZZZ      -0.0000   ZZZZ     -66.1422
 -----------------------------------------------------------------
 Calculating analytic gradient of the SCF energy
 Gradient of SCF Energy
            1           2           3           4           5
    1  -0.0052209   0.0016365   0.0007029   0.0026575   0.0002240
    2   0.0030475  -0.0019058   0.0004225   0.0004648  -0.0020290
    3   0.0000000   0.0000000   0.0000000   0.0000000  -0.0000000
 Max gradient component =       5.221E-03
 RMS gradient           =       1.914E-03
 Gradient time:  CPU 4.38 s  wall 4.38 s
 Geometry Optimization Parameters
   NAtoms,    NIC,     NZ,  NCons,   NDum,   NFix, NCnnct, MaxDiis
        5      20       5       0       0       0       0       0

 Cartesian Hessian Update
 Hessian Updated using BFGS Update


** GEOMETRY OPTIMIZATION IN DELOCALIZED INTERNAL COORDINATES **
   Searching for a Minimum

   Optimization Cycle:   8

                       Coordinates (Angstroms)
     ATOM                X               Y               Z
      1  C        -0.1726310745   -0.6240241333    0.0000000000
      2  P        -1.2212704227    0.6689741118    0.0000000000
      3  Cl       -3.0730423064   -0.3337003816    0.0000000000
      4  Br        1.7074895476   -0.3024757768    0.0000000000
      5  H        -0.4222981673   -1.6802181035    0.0000000000
   Point Group: cs    Number of degrees of freedom:     7


   Energy is  -3414.454571871

 Hessian Updated using BFGS Update

  7 Hessian modes will be used to form the next step
  Hessian Eigenvalues:
     0.113140    0.176796    0.190981    0.284070    0.298560    0.386696
     0.643264

 Minimum Search - Taking Simple RFO Step
 Searching for Lamda that Minimizes Along All modes
 Value Taken    Lamda =  -0.00012226
 Step Taken.  Stepsize is  0.030369

                             Maximum     Tolerance    Cnvgd?
         Gradient           0.002654      0.000300      NO
         Displacement       0.021202      0.001200      NO
         Energy change     -0.000315      0.000001      NO


 New Cartesian Coordinates Obtained by Inverse Iteration

 Displacement from previous Coordinates is:  0.032137
 ----------------------------------------------------------------
             Standard Nuclear Orientation (Angstroms)
    I     Atom           X                Y                Z
 ----------------------------------------------------------------
    1      C      -0.1659659575    -0.6201721685     0.0000000000
    2      P      -1.2226034292     0.6722895952     0.0000000000
    3      Cl     -3.0721803938    -0.3411665448     0.0000000000
    4      Br      1.7041840086    -0.3107341742     0.0000000000
    5      H      -0.4251866513    -1.6716609911     0.0000000000
 ----------------------------------------------------------------
 Molecular Point Group                 Cs    NOp =  2
 Largest Abelian Subgroup              Cs    NOp =  2
 Nuclear Repulsion Energy =   342.0278215524 hartrees
 There are       37 alpha and       37 beta electrons
 Applying Cartesian multipole field
    Component          Value
    ---------          -----
     (2,0,0)        1.00000E-11
     (0,2,0)        2.00000E-11
     (0,0,2)       -3.00000E-11
 Nucleus-field energy     =     0.0000000114 hartrees
 Requested basis set is 6-311++G(d,p)
 There are 56 shells and 137 basis functions
 A cutoff of  1.0D-11 yielded   1342 shell pairs
 There are      8505 function pairs (      9274 Cartesian)
 Smallest overlap matrix eigenvalue = 5.69E-04
 Guess MOs from SCF MO coefficient file

 -----------------------------------------------------------------------
  General SCF calculation program by
  Eric Jon Sundstrom, Paul Horn, Yuezhi Mao, Dmitri Zuev, Alec White,
  David Stuck, Shaama M.S., Shane Yost, Joonho Lee, David Small,
  Daniel Levine, Susi Lehtola, Hugh Burton, Evgeny Epifanovsky
 -----------------------------------------------------------------------
 Exchange:     0.2000 Hartree-Fock + 0.0800 Slater + 0.7200 B88
 Correlation:  0.1900 VWN1RPA + 0.8100 LYP
 Using SG-1 standard quadrature grid
 A restricted SCF calculation will be
 performed using DIIS
 SCF converges when DIIS error is below 1.0e-08
 ---------------------------------------
  Cycle       Energy         DIIS error
 ---------------------------------------
    1   -3414.4545597934      1.31e-04  
    2   -3414.4546257868      3.36e-05  
    3   -3414.4546238378      4.57e-05  
    4   -3414.4546284658      1.47e-05  
    5   -3414.4546290256      4.57e-06  
    6   -3414.4546290776      8.00e-07  
    7   -3414.4546290787      1.19e-07  
    8   -3414.4546290787      3.32e-08  
    9   -3414.4546290787      1.40e-08  
   10   -3414.4546290787      4.51e-09  Convergence criterion met
 ---------------------------------------
 SCF time:   CPU 13.74s  wall 14.00s 
 SCF   energy in the final basis set =    -3414.4546290787
 Total energy in the final basis set =    -3414.4546290787

 --------------------------------------------------------------
             Orbital Energies (a.u.) and Symmetries
 --------------------------------------------------------------

 Alpha MOs, Restricted
 -- Occupied --                  
-482.86 -101.56  -77.12  -62.51  -56.34  -56.33  -56.33  -10.26
  1 A'    2 A'    3 A'    4 A'    5 A'    1 A"    6 A'    7 A'                 
 -9.477  -8.723  -7.240  -7.232  -7.232  -6.610  -6.555  -6.542
  8 A'    9 A'   10 A'    2 A"   11 A'   12 A'   13 A'    3 A"                 
 -6.541  -4.773  -4.769  -4.766  -2.666  -2.662  -2.662  -2.651
 14 A'   15 A'    4 A"   16 A'   17 A'    5 A"   18 A'   19 A'                 
 -2.651  -0.863  -0.839  -0.715  -0.575  -0.476  -0.426  -0.379
  6 A"   20 A'   21 A'   22 A'   23 A'   24 A'   25 A'    7 A"                 
 -0.359  -0.347  -0.323  -0.310  -0.267
 26 A'    8 A"   27 A'   28 A'    9 A"                                         
 -- Virtual --                   
 -0.099  -0.069  -0.025   0.000   0.017   0.025   0.039   0.045
 10 A"   29 A'   30 A'   31 A'   32 A'   33 A'   11 A"   34 A'                 
  0.062   0.068   0.070   0.085   0.089   0.097   0.103   0.112
 35 A'   36 A'   12 A"   37 A'   13 A"   38 A'   39 A'   14 A"                 
  0.134   0.143   0.148   0.163   0.193   0.199   0.261   0.282
 40 A'   41 A'   42 A'   43 A'   44 A'   45 A'   46 A'   15 A"                 
  0.310   0.376   0.404   0.415   0.423   0.442   0.458   0.485
 47 A'   48 A'   49 A'   16 A"   50 A'   51 A'   17 A"   52 A'                 
  0.500   0.507   0.535   0.538   0.561   0.596   0.599   0.610
 18 A"   53 A'   54 A'   19 A"   20 A"   55 A'   56 A'   21 A"                 
  0.627   0.690   0.694   0.743   0.780   0.858   0.866   0.873
 57 A'   58 A'   22 A"   59 A'   60 A'   23 A"   61 A'   62 A'                 
  0.905   0.905   0.931   0.956   0.985   1.197   1.212   1.446
 24 A"   63 A'   64 A'   65 A'   66 A'   25 A"   67 A'   26 A"                 
  1.534   1.552   1.561   1.652   1.742   1.786   1.842   1.970
 68 A'   27 A"   69 A'   70 A'   71 A'   72 A'   28 A"   73 A'                 
  1.985   2.099   2.175   2.251   2.277   2.353   2.472   2.604
 29 A"   74 A'   75 A'   30 A"   76 A'   77 A'   78 A'   79 A'                 
  2.694   3.012   3.406   3.978   3.988   4.045   4.135   4.331
 31 A"   80 A'   81 A'   32 A"   82 A'   33 A"   83 A'   84 A'                 
  6.600   6.888   7.532   7.566   7.631   9.669  13.780  13.899
 85 A'   86 A'   34 A"   87 A'   88 A'   89 A'   35 A"   90 A'                 
 13.971  23.592  25.814  25.887  26.122  47.879 163.022 215.654
 91 A'   92 A'   36 A"   93 A'   94 A'   95 A'   96 A'   97 A'                 
289.727 289.760 289.8541020.665
 37 A"   98 A'   99 A'  100 A'                                                 

 Beta MOs, Restricted
 -- Occupied --                  
-482.86 -101.56  -77.12  -62.51  -56.34  -56.33  -56.33  -10.26
  1 A'    2 A'    3 A'    4 A'    5 A'    1 A"    6 A'    7 A'                 
 -9.477  -8.723  -7.240  -7.232  -7.232  -6.610  -6.555  -6.542
  8 A'    9 A'   10 A'    2 A"   11 A'   12 A'   13 A'    3 A"                 
 -6.541  -4.773  -4.769  -4.766  -2.666  -2.662  -2.662  -2.651
 14 A'   15 A'    4 A"   16 A'   17 A'    5 A"   18 A'   19 A'                 
 -2.651  -0.863  -0.839  -0.715  -0.575  -0.476  -0.426  -0.379
  6 A"   20 A'   21 A'   22 A'   23 A'   24 A'   25 A'    7 A"                 
 -0.359  -0.347  -0.323  -0.310  -0.267
 26 A'    8 A"   27 A'   28 A'    9 A"                                         
 -- Virtual --                   
 -0.099  -0.069  -0.025   0.000   0.017   0.025   0.039   0.045
 10 A"   29 A'   30 A'   31 A'   32 A'   33 A'   11 A"   34 A'                 
  0.062   0.068   0.070   0.085   0.089   0.097   0.103   0.112
 35 A'   36 A'   12 A"   37 A'   13 A"   38 A'   39 A'   14 A"                 
  0.134   0.143   0.148   0.163   0.193   0.199   0.261   0.282
 40 A'   41 A'   42 A'   43 A'   44 A'   45 A'   46 A'   15 A"                 
  0.310   0.376   0.404   0.415   0.423   0.442   0.458   0.485
 47 A'   48 A'   49 A'   16 A"   50 A'   51 A'   17 A"   52 A'                 
  0.500   0.507   0.535   0.538   0.561   0.596   0.599   0.610
 18 A"   53 A'   54 A'   19 A"   20 A"   55 A'   56 A'   21 A"                 
  0.627   0.690   0.694   0.743   0.780   0.858   0.866   0.873
 57 A'   58 A'   22 A"   59 A'   60 A'   23 A"   61 A'   62 A'                 
  0.905   0.905   0.931   0.956   0.985   1.197   1.212   1.446
 24 A"   63 A'   64 A'   65 A'   66 A'   25 A"   67 A'   26 A"                 
  1.534   1.552   1.561   1.652   1.742   1.786   1.842   1.970
 68 A'   27 A"   69 A'   70 A'   71 A'   72 A'   28 A"   73 A'                 
  1.985   2.099   2.175   2.251   2.277   2.353   2.472   2.604
 29 A"   74 A'   75 A'   30 A"   76 A'   77 A'   78 A'   79 A'                 
  2.694   3.012   3.406   3.978   3.988   4.045   4.135   4.331
 31 A"   80 A'   81 A'   32 A"   82 A'   33 A"   83 A'   84 A'                 
  6.600   6.888   7.532   7.566   7.631   9.669  13.780  13.899
 85 A'   86 A'   34 A"   87 A'   88 A'   89 A'   35 A"   90 A'                 
 13.971  23.592  25.814  25.887  26.122  47.879 163.022 215.654
 91 A'   92 A'   36 A"   93 A'   94 A'   95 A'   96 A'   97 A'                 
289.727 289.760 289.8541020.665
 37 A"   98 A'   99 A'  100 A'                                                 
 --------------------------------------------------------------

          Ground-State Mulliken Net Atomic Charges

     Atom                 Charge (a.u.)
  ----------------------------------------
      1 C                    -0.230562
      2 P                     0.116696
      3 Cl                   -0.092292
      4 Br                   -0.062563
      5 H                     0.268722
  ----------------------------------------
  Sum of atomic charges =    -0.000000

 -----------------------------------------------------------------
                    Cartesian Multipole Moments
 -----------------------------------------------------------------
    Charge (ESU x 10^10)
                -0.0000
    Dipole Moment (Debye)
         X       1.0171      Y      -0.2158      Z      -0.0000
       Tot       1.0398
    Quadrupole Moments (Debye-Ang)
        XX     -54.3569     XY      -0.3960     YY     -48.9325
        XZ       0.0000     YZ       0.0000     ZZ     -51.1333
    Octopole Moments (Debye-Ang^2)
       XXX      99.4312    XXY       8.8133    XYY      23.5733
       YYY      13.5262    XXZ      -0.0000    XYZ       0.0000
       YYZ      -0.0000    XZZ      24.9418    YZZ       6.8553
       ZZZ       0.0000
    Hexadecapole Moments (Debye-Ang^3)
      XXXX   -1237.0628   XXXY      18.7509   XXYY    -229.0269
      XYYY      19.8371   YYYY    -138.6867   XXXZ       0.0000
      XXYZ       0.0000   XYYZ      -0.0000   YYYZ       0.0000
      XXZZ    -219.5673   XYZZ       4.9179   YYZZ     -35.4952
      XZZZ       0.0000   YZZZ       0.0000   ZZZZ     -66.1594
 -----------------------------------------------------------------
 Calculating analytic gradient of the SCF energy
 Gradient of SCF Energy
            1           2           3           4           5
    1   0.0001456   0.0005638  -0.0001060  -0.0010351   0.0004318
    2   0.0003424   0.0002598   0.0000294  -0.0003396  -0.0002920
    3  -0.0000000   0.0000000  -0.0000000   0.0000000   0.0000000
 Max gradient component =       1.035E-03
 RMS gradient           =       3.646E-04
 Gradient time:  CPU 4.37 s  wall 4.38 s
 Geometry Optimization Parameters
   NAtoms,    NIC,     NZ,  NCons,   NDum,   NFix, NCnnct, MaxDiis
        5      20       5       0       0       0       0       0

 Cartesian Hessian Update
 Hessian Updated using BFGS Update


** GEOMETRY OPTIMIZATION IN DELOCALIZED INTERNAL COORDINATES **
   Searching for a Minimum

   Optimization Cycle:   9

                       Coordinates (Angstroms)
     ATOM                X               Y               Z
      1  C        -0.1659659575   -0.6201721685    0.0000000000
      2  P        -1.2226034292    0.6722895952    0.0000000000
      3  Cl       -3.0721803938   -0.3411665448    0.0000000000
      4  Br        1.7041840086   -0.3107341742    0.0000000000
      5  H        -0.4251866513   -1.6716609911    0.0000000000
   Point Group: cs    Number of degrees of freedom:     7


   Energy is  -3414.454629079

 Hessian Updated using BFGS Update

  7 Hessian modes will be used to form the next step
  Hessian Eigenvalues:
     0.099931    0.186328    0.219880    0.295294    0.298183    0.376372
     0.636779

 Minimum Search - Taking Simple RFO Step
 Searching for Lamda that Minimizes Along All modes
 Value Taken    Lamda =  -0.00000857
 Step Taken.  Stepsize is  0.006411

                             Maximum     Tolerance    Cnvgd?
         Gradient           0.001193      0.000300      NO
         Displacement       0.005599      0.001200      NO
         Energy change     -0.000057      0.000001      NO


 New Cartesian Coordinates Obtained by Inverse Iteration

 Displacement from previous Coordinates is:  0.009212
 ----------------------------------------------------------------
             Standard Nuclear Orientation (Angstroms)
    I     Atom           X                Y                Z
 ----------------------------------------------------------------
    1      C      -0.1653802854    -0.6195790459     0.0000000000
    2      P      -1.2232614871     0.6724100773     0.0000000000
    3      Cl     -3.0718653512    -0.3428772792     0.0000000000
    4      Br      1.7069354641    -0.3113676428     0.0000000000
    5      H      -0.4281807636    -1.6700303928     0.0000000000
 ----------------------------------------------------------------
 Molecular Point Group                 Cs    NOp =  2
 Largest Abelian Subgroup              Cs    NOp =  2
 Nuclear Repulsion Energy =   341.8221177427 hartrees
 There are       37 alpha and       37 beta electrons
 Applying Cartesian multipole field
    Component          Value
    ---------          -----
     (2,0,0)        1.00000E-11
     (0,2,0)        2.00000E-11
     (0,0,2)       -3.00000E-11
 Nucleus-field energy     =     0.0000000114 hartrees
 Requested basis set is 6-311++G(d,p)
 There are 56 shells and 137 basis functions
 A cutoff of  1.0D-11 yielded   1342 shell pairs
 There are      8505 function pairs (      9274 Cartesian)
 Smallest overlap matrix eigenvalue = 5.71E-04
 Guess MOs from SCF MO coefficient file

 -----------------------------------------------------------------------
  General SCF calculation program by
  Eric Jon Sundstrom, Paul Horn, Yuezhi Mao, Dmitri Zuev, Alec White,
  David Stuck, Shaama M.S., Shane Yost, Joonho Lee, David Small,
  Daniel Levine, Susi Lehtola, Hugh Burton, Evgeny Epifanovsky
 -----------------------------------------------------------------------
 Exchange:     0.2000 Hartree-Fock + 0.0800 Slater + 0.7200 B88
 Correlation:  0.1900 VWN1RPA + 0.8100 LYP
 Using SG-1 standard quadrature grid
 A restricted SCF calculation will be
 performed using DIIS
 SCF converges when DIIS error is below 1.0e-08
 ---------------------------------------
  Cycle       Energy         DIIS error
 ---------------------------------------
    1   -3414.4546318510      2.62e-05  
    2   -3414.4546335869      1.54e-05  
    3   -3414.4546331694      1.96e-05  
    4   -3414.4546341615      2.86e-06  
    5   -3414.4546341841      7.57e-07  
    6   -3414.4546341855      1.57e-07  
    7   -3414.4546341856      3.47e-08  
    8   -3414.4546341856      1.41e-08  
    9   -3414.4546341856      4.47e-09  Convergence criterion met
 ---------------------------------------
 SCF time:   CPU 12.36s  wall 13.00s 
 SCF   energy in the final basis set =    -3414.4546341856
 Total energy in the final basis set =    -3414.4546341856

 --------------------------------------------------------------
             Orbital Energies (a.u.) and Symmetries
 --------------------------------------------------------------

 Alpha MOs, Restricted
 -- Occupied --                  
-482.86 -101.56  -77.12  -62.51  -56.34  -56.33  -56.33  -10.26
  1 A'    2 A'    3 A'    4 A'    5 A'    1 A"    6 A'    7 A'                 
 -9.477  -8.723  -7.241  -7.232  -7.232  -6.610  -6.555  -6.542
  8 A'    9 A'   10 A'    2 A"   11 A'   12 A'   13 A'    3 A"                 
 -6.541  -4.773  -4.769  -4.767  -2.666  -2.662  -2.662  -2.651
 14 A'   15 A'    4 A"   16 A'   17 A'    5 A"   18 A'   19 A'                 
 -2.651  -0.863  -0.839  -0.716  -0.575  -0.476  -0.426  -0.379
  6 A"   20 A'   21 A'   22 A'   23 A'   24 A'   25 A'    7 A"                 
 -0.359  -0.347  -0.323  -0.310  -0.267
 26 A'    8 A"   27 A'   28 A'    9 A"                                         
 -- Virtual --                   
 -0.099  -0.069  -0.025   0.000   0.017   0.025   0.039   0.045
 10 A"   29 A'   30 A'   31 A'   32 A'   33 A'   11 A"   34 A'                 
  0.062   0.068   0.070   0.085   0.089   0.097   0.103   0.112
 35 A'   36 A'   12 A"   37 A'   13 A"   38 A'   39 A'   14 A"                 
  0.134   0.143   0.148   0.163   0.193   0.199   0.261   0.282
 40 A'   41 A'   42 A'   43 A'   44 A'   45 A'   46 A'   15 A"                 
  0.310   0.376   0.404   0.416   0.423   0.442   0.458   0.485
 47 A'   48 A'   49 A'   16 A"   50 A'   51 A'   17 A"   52 A'                 
  0.500   0.507   0.535   0.538   0.561   0.596   0.599   0.610
 18 A"   53 A'   54 A'   19 A"   20 A"   55 A'   56 A'   21 A"                 
  0.626   0.689   0.694   0.743   0.780   0.857   0.865   0.873
 57 A'   58 A'   22 A"   59 A'   60 A'   23 A"   61 A'   62 A'                 
  0.905   0.905   0.931   0.956   0.984   1.196   1.212   1.446
 24 A"   63 A'   64 A'   65 A'   66 A'   25 A"   67 A'   26 A"                 
  1.535   1.552   1.561   1.650   1.742   1.787   1.842   1.969
 68 A'   27 A"   69 A'   70 A'   71 A'   72 A'   28 A"   73 A'                 
  1.985   2.099   2.174   2.251   2.277   2.353   2.471   2.604
 29 A"   74 A'   75 A'   30 A"   76 A'   77 A'   78 A'   79 A'                 
  2.694   3.011   3.406   3.978   3.988   4.045   4.134   4.331
 31 A"   80 A'   81 A'   32 A"   82 A'   33 A"   83 A'   84 A'                 
  6.600   6.887   7.532   7.566   7.631   9.669  13.780  13.899
 85 A'   86 A'   34 A"   87 A'   88 A'   89 A'   35 A"   90 A'                 
 13.970  23.592  25.814  25.887  26.121  47.878 163.021 215.654
 91 A'   92 A'   36 A"   93 A'   94 A'   95 A'   96 A'   97 A'                 
289.727 289.760 289.8541020.664
 37 A"   98 A'   99 A'  100 A'                                                 

 Beta MOs, Restricted
 -- Occupied --                  
-482.86 -101.56  -77.12  -62.51  -56.34  -56.33  -56.33  -10.26
  1 A'    2 A'    3 A'    4 A'    5 A'    1 A"    6 A'    7 A'                 
 -9.477  -8.723  -7.241  -7.232  -7.232  -6.610  -6.555  -6.542
  8 A'    9 A'   10 A'    2 A"   11 A'   12 A'   13 A'    3 A"                 
 -6.541  -4.773  -4.769  -4.767  -2.666  -2.662  -2.662  -2.651
 14 A'   15 A'    4 A"   16 A'   17 A'    5 A"   18 A'   19 A'                 
 -2.651  -0.863  -0.839  -0.716  -0.575  -0.476  -0.426  -0.379
  6 A"   20 A'   21 A'   22 A'   23 A'   24 A'   25 A'    7 A"                 
 -0.359  -0.347  -0.323  -0.310  -0.267
 26 A'    8 A"   27 A'   28 A'    9 A"                                         
 -- Virtual --                   
 -0.099  -0.069  -0.025   0.000   0.017   0.025   0.039   0.045
 10 A"   29 A'   30 A'   31 A'   32 A'   33 A'   11 A"   34 A'                 
  0.062   0.068   0.070   0.085   0.089   0.097   0.103   0.112
 35 A'   36 A'   12 A"   37 A'   13 A"   38 A'   39 A'   14 A"                 
  0.134   0.143   0.148   0.163   0.193   0.199   0.261   0.282
 40 A'   41 A'   42 A'   43 A'   44 A'   45 A'   46 A'   15 A"                 
  0.310   0.376   0.404   0.416   0.423   0.442   0.458   0.485
 47 A'   48 A'   49 A'   16 A"   50 A'   51 A'   17 A"   52 A'                 
  0.500   0.507   0.535   0.538   0.561   0.596   0.599   0.610
 18 A"   53 A'   54 A'   19 A"   20 A"   55 A'   56 A'   21 A"                 
  0.626   0.689   0.694   0.743   0.780   0.857   0.865   0.873
 57 A'   58 A'   22 A"   59 A'   60 A'   23 A"   61 A'   62 A'                 
  0.905   0.905   0.931   0.956   0.984   1.196   1.212   1.446
 24 A"   63 A'   64 A'   65 A'   66 A'   25 A"   67 A'   26 A"                 
  1.535   1.552   1.561   1.650   1.742   1.787   1.842   1.969
 68 A'   27 A"   69 A'   70 A'   71 A'   72 A'   28 A"   73 A'                 
  1.985   2.099   2.174   2.251   2.277   2.353   2.471   2.604
 29 A"   74 A'   75 A'   30 A"   76 A'   77 A'   78 A'   79 A'                 
  2.694   3.011   3.406   3.978   3.988   4.045   4.134   4.331
 31 A"   80 A'   81 A'   32 A"   82 A'   33 A"   83 A'   84 A'                 
  6.600   6.887   7.532   7.566   7.631   9.669  13.780  13.899
 85 A'   86 A'   34 A"   87 A'   88 A'   89 A'   35 A"   90 A'                 
 13.970  23.592  25.814  25.887  26.121  47.878 163.021 215.654
 91 A'   92 A'   36 A"   93 A'   94 A'   95 A'   96 A'   97 A'                 
289.727 289.760 289.8541020.664
 37 A"   98 A'   99 A'  100 A'                                                 
 --------------------------------------------------------------

          Ground-State Mulliken Net Atomic Charges

     Atom                 Charge (a.u.)
  ----------------------------------------
      1 C                    -0.231125
      2 P                     0.117591
      3 Cl                   -0.092122
      4 Br                   -0.062755
      5 H                     0.268411
  ----------------------------------------
  Sum of atomic charges =    -0.000000

 -----------------------------------------------------------------
                    Cartesian Multipole Moments
 -----------------------------------------------------------------
    Charge (ESU x 10^10)
                -0.0000
    Dipole Moment (Debye)
         X       1.0116      Y      -0.2123      Z       0.0000
       Tot       1.0336
    Quadrupole Moments (Debye-Ang)
        XX     -54.3397     XY      -0.3921     YY     -48.9428
        XZ      -0.0000     YZ       0.0000     ZZ     -51.1383
    Octopole Moments (Debye-Ang^2)
       XXX      99.2785    XXY       8.8386    XYY      23.5155
       YYY      13.6323    XXZ      -0.0000    XYZ       0.0000
       YYZ       0.0000    XZZ      24.8877    YZZ       6.8858
       ZZZ       0.0000
    Hexadecapole Moments (Debye-Ang^3)
      XXXX   -1237.7927   XXXY      18.6519   XXYY    -229.2046
      XYYY      19.8055   YYYY    -138.8517   XXXZ      -0.0000
      XXYZ       0.0000   XYYZ      -0.0000   YYYZ       0.0000
      XXZZ    -219.7346   XYZZ       4.8954   YYZZ     -35.5176
      XZZZ      -0.0000   YZZZ       0.0000   ZZZZ     -66.1741
 -----------------------------------------------------------------
 Calculating analytic gradient of the SCF energy
 Gradient of SCF Energy
            1           2           3           4           5
    1  -0.0000999   0.0002260  -0.0001388  -0.0000785   0.0000912
    2  -0.0001179   0.0003117   0.0000397  -0.0001546  -0.0000789
    3  -0.0000000   0.0000000  -0.0000000   0.0000000  -0.0000000
 Max gradient component =       3.117E-04
 RMS gradient           =       1.258E-04
 Gradient time:  CPU 4.38 s  wall 4.38 s
 Geometry Optimization Parameters
   NAtoms,    NIC,     NZ,  NCons,   NDum,   NFix, NCnnct, MaxDiis
        5      20       5       0       0       0       0       0

 Cartesian Hessian Update
 Hessian Updated using BFGS Update


** GEOMETRY OPTIMIZATION IN DELOCALIZED INTERNAL COORDINATES **
   Searching for a Minimum

   Optimization Cycle:  10

                       Coordinates (Angstroms)
     ATOM                X               Y               Z
      1  C        -0.1653802854   -0.6195790459    0.0000000000
      2  P        -1.2232614871    0.6724100773    0.0000000000
      3  Cl       -3.0718653512   -0.3428772792    0.0000000000
      4  Br        1.7069354641   -0.3113676428    0.0000000000
      5  H        -0.4281807636   -1.6700303928    0.0000000000
   Point Group: cs    Number of degrees of freedom:     7


   Energy is  -3414.454634186

 Hessian Updated using BFGS Update

  7 Hessian modes will be used to form the next step
  Hessian Eigenvalues:
     0.088520    0.179323    0.220472    0.268785    0.306219    0.376093
     0.644373

 Minimum Search - Taking Simple RFO Step
 Searching for Lamda that Minimizes Along All modes
 Value Taken    Lamda =   0.00000000
 Step Taken.  Stepsize is  0.002515

                             Maximum     Tolerance    Cnvgd?
         Gradient           0.000225      0.000300     YES
         Displacement       0.001807      0.001200      NO
         Energy change     -0.000005      0.000001      NO


 New Cartesian Coordinates Obtained by Inverse Iteration

 Displacement from previous Coordinates is:  0.003371
 ----------------------------------------------------------------
             Standard Nuclear Orientation (Angstroms)
    I     Atom           X                Y                Z
 ----------------------------------------------------------------
    1      C      -0.1649931270    -0.6192935748     0.0000000000
    2      P      -1.2234378505     0.6722318481     0.0000000000
    3      Cl     -3.0714421759    -0.3434801955     0.0000000000
    4      Br      1.7075059253    -0.3115926398     0.0000000000
    5      H      -0.4293851951    -1.6693097213     0.0000000000
 ----------------------------------------------------------------
 Molecular Point Group                 Cs    NOp =  2
 Largest Abelian Subgroup              Cs    NOp =  2
 Nuclear Repulsion Energy =   341.8074083107 hartrees
 There are       37 alpha and       37 beta electrons
 Applying Cartesian multipole field
    Component          Value
    ---------          -----
     (2,0,0)        1.00000E-11
     (0,2,0)        2.00000E-11
     (0,0,2)       -3.00000E-11
 Nucleus-field energy     =     0.0000000114 hartrees
 Requested basis set is 6-311++G(d,p)
 There are 56 shells and 137 basis functions
 A cutoff of  1.0D-11 yielded   1343 shell pairs
 There are      8506 function pairs (      9275 Cartesian)
 Smallest overlap matrix eigenvalue = 5.71E-04
 Guess MOs from SCF MO coefficient file

 -----------------------------------------------------------------------
  General SCF calculation program by
  Eric Jon Sundstrom, Paul Horn, Yuezhi Mao, Dmitri Zuev, Alec White,
  David Stuck, Shaama M.S., Shane Yost, Joonho Lee, David Small,
  Daniel Levine, Susi Lehtola, Hugh Burton, Evgeny Epifanovsky
 -----------------------------------------------------------------------
 Exchange:     0.2000 Hartree-Fock + 0.0800 Slater + 0.7200 B88
 Correlation:  0.1900 VWN1RPA + 0.8100 LYP
 Using SG-1 standard quadrature grid
 A restricted SCF calculation will be
 performed using DIIS
 SCF converges when DIIS error is below 1.0e-08
 ---------------------------------------
  Cycle       Energy         DIIS error
 ---------------------------------------
    1   -3414.4546343766      8.88e-06  
    2   -3414.4546346554      2.23e-06  
    3   -3414.4546346457      2.99e-06  
    4   -3414.4546346665      1.07e-06  
    5   -3414.4546346695      2.09e-07  
    6   -3414.4546346695      6.81e-08  
    7   -3414.4546346696      1.14e-08  
    8   -3414.4546346695      6.49e-09  Convergence criterion met
 ---------------------------------------
 SCF time:   CPU 11.00s  wall 11.00s 
 SCF   energy in the final basis set =    -3414.4546346695
 Total energy in the final basis set =    -3414.4546346695

 --------------------------------------------------------------
             Orbital Energies (a.u.) and Symmetries
 --------------------------------------------------------------

 Alpha MOs, Restricted
 -- Occupied --                  
-482.86 -101.56  -77.12  -62.51  -56.34  -56.33  -56.33  -10.26
  1 A'    2 A'    3 A'    4 A'    5 A'    1 A"    6 A'    7 A'                 
 -9.477  -8.723  -7.241  -7.233  -7.232  -6.610  -6.555  -6.542
  8 A'    9 A'   10 A'    2 A"   11 A'   12 A'   13 A'    3 A"                 
 -6.541  -4.773  -4.769  -4.766  -2.666  -2.662  -2.662  -2.651
 14 A'   15 A'    4 A"   16 A'   17 A'    5 A"   18 A'   19 A'                 
 -2.651  -0.863  -0.839  -0.716  -0.575  -0.476  -0.426  -0.379
  6 A"   20 A'   21 A'   22 A'   23 A'   24 A'   25 A'    7 A"                 
 -0.359  -0.347  -0.323  -0.310  -0.267
 26 A'    8 A"   27 A'   28 A'    9 A"                                         
 -- Virtual --                   
 -0.099  -0.069  -0.025   0.000   0.017   0.025   0.039   0.045
 10 A"   29 A'   30 A'   31 A'   32 A'   33 A'   11 A"   34 A'                 
  0.062   0.068   0.070   0.085   0.089   0.097   0.103   0.112
 35 A'   36 A'   12 A"   37 A'   13 A"   38 A'   39 A'   14 A"                 
  0.134   0.143   0.148   0.163   0.193   0.199   0.261   0.282
 40 A'   41 A'   42 A'   43 A'   44 A'   45 A'   46 A'   15 A"                 
  0.310   0.377   0.404   0.416   0.423   0.442   0.458   0.485
 47 A'   48 A'   49 A'   16 A"   50 A'   51 A'   17 A"   52 A'                 
  0.500   0.507   0.535   0.538   0.561   0.596   0.598   0.610
 18 A"   53 A'   54 A'   19 A"   20 A"   55 A'   56 A'   21 A"                 
  0.626   0.689   0.694   0.743   0.780   0.857   0.865   0.873
 57 A'   58 A'   22 A"   59 A'   60 A'   23 A"   61 A'   62 A'                 
  0.905   0.905   0.931   0.956   0.984   1.196   1.212   1.446
 24 A"   63 A'   64 A'   65 A'   66 A'   25 A"   67 A'   26 A"                 
  1.535   1.552   1.561   1.650   1.742   1.788   1.841   1.969
 68 A'   27 A"   69 A'   70 A'   71 A'   72 A'   28 A"   73 A'                 
  1.985   2.099   2.173   2.251   2.277   2.353   2.470   2.604
 29 A"   74 A'   75 A'   30 A"   76 A'   77 A'   78 A'   79 A'                 
  2.694   3.011   3.406   3.978   3.988   4.045   4.134   4.331
 31 A"   80 A'   81 A'   32 A"   82 A'   33 A"   83 A'   84 A'                 
  6.600   6.887   7.532   7.566   7.631   9.669  13.780  13.899
 85 A'   86 A'   34 A"   87 A'   88 A'   89 A'   35 A"   90 A'                 
 13.970  23.592  25.814  25.887  26.122  47.878 163.021 215.654
 91 A'   92 A'   36 A"   93 A'   94 A'   95 A'   96 A'   97 A'                 
289.727 289.759 289.8541020.664
 37 A"   98 A'   99 A'  100 A'                                                 

 Beta MOs, Restricted
 -- Occupied --                  
-482.86 -101.56  -77.12  -62.51  -56.34  -56.33  -56.33  -10.26
  1 A'    2 A'    3 A'    4 A'    5 A'    1 A"    6 A'    7 A'                 
 -9.477  -8.723  -7.241  -7.233  -7.232  -6.610  -6.555  -6.542
  8 A'    9 A'   10 A'    2 A"   11 A'   12 A'   13 A'    3 A"                 
 -6.541  -4.773  -4.769  -4.766  -2.666  -2.662  -2.662  -2.651
 14 A'   15 A'    4 A"   16 A'   17 A'    5 A"   18 A'   19 A'                 
 -2.651  -0.863  -0.839  -0.716  -0.575  -0.476  -0.426  -0.379
  6 A"   20 A'   21 A'   22 A'   23 A'   24 A'   25 A'    7 A"                 
 -0.359  -0.347  -0.323  -0.310  -0.267
 26 A'    8 A"   27 A'   28 A'    9 A"                                         
 -- Virtual --                   
 -0.099  -0.069  -0.025   0.000   0.017   0.025   0.039   0.045
 10 A"   29 A'   30 A'   31 A'   32 A'   33 A'   11 A"   34 A'                 
  0.062   0.068   0.070   0.085   0.089   0.097   0.103   0.112
 35 A'   36 A'   12 A"   37 A'   13 A"   38 A'   39 A'   14 A"                 
  0.134   0.143   0.148   0.163   0.193   0.199   0.261   0.282
 40 A'   41 A'   42 A'   43 A'   44 A'   45 A'   46 A'   15 A"                 
  0.310   0.377   0.404   0.416   0.423   0.442   0.458   0.485
 47 A'   48 A'   49 A'   16 A"   50 A'   51 A'   17 A"   52 A'                 
  0.500   0.507   0.535   0.538   0.561   0.596   0.598   0.610
 18 A"   53 A'   54 A'   19 A"   20 A"   55 A'   56 A'   21 A"                 
  0.626   0.689   0.694   0.743   0.780   0.857   0.865   0.873
 57 A'   58 A'   22 A"   59 A'   60 A'   23 A"   61 A'   62 A'                 
  0.905   0.905   0.931   0.956   0.984   1.196   1.212   1.446
 24 A"   63 A'   64 A'   65 A'   66 A'   25 A"   67 A'   26 A"                 
  1.535   1.552   1.561   1.650   1.742   1.788   1.841   1.969
 68 A'   27 A"   69 A'   70 A'   71 A'   72 A'   28 A"   73 A'                 
  1.985   2.099   2.173   2.251   2.277   2.353   2.470   2.604
 29 A"   74 A'   75 A'   30 A"   76 A'   77 A'   78 A'   79 A'                 
  2.694   3.011   3.406   3.978   3.988   4.045   4.134   4.331
 31 A"   80 A'   81 A'   32 A"   82 A'   33 A"   83 A'   84 A'                 
  6.600   6.887   7.532   7.566   7.631   9.669  13.780  13.899
 85 A'   86 A'   34 A"   87 A'   88 A'   89 A'   35 A"   90 A'                 
 13.970  23.592  25.814  25.887  26.122  47.878 163.021 215.654
 91 A'   92 A'   36 A"   93 A'   94 A'   95 A'   96 A'   97 A'                 
289.727 289.759 289.8541020.664
 37 A"   98 A'   99 A'  100 A'                                                 
 --------------------------------------------------------------

          Ground-State Mulliken Net Atomic Charges

     Atom                 Charge (a.u.)
  ----------------------------------------
      1 C                    -0.231455
      2 P                     0.117846
      3 Cl                   -0.091958
      4 Br                   -0.062668
      5 H                     0.268235
  ----------------------------------------
  Sum of atomic charges =    -0.000000

 -----------------------------------------------------------------
                    Cartesian Multipole Moments
 -----------------------------------------------------------------
    Charge (ESU x 10^10)
                -0.0000
    Dipole Moment (Debye)
         X       1.0098      Y      -0.2122      Z      -0.0000
       Tot       1.0319
    Quadrupole Moments (Debye-Ang)
        XX     -54.3274     XY      -0.3891     YY     -48.9484
        XZ      -0.0000     YZ       0.0000     ZZ     -51.1381
    Octopole Moments (Debye-Ang^2)
       XXX      99.2110    XXY       8.8462    XYY      23.4999
       YYY      13.6738    XXZ      -0.0000    XYZ       0.0000
       YYZ      -0.0000    XZZ      24.8702    YZZ       6.8975
       ZZZ      -0.0000
    Hexadecapole Moments (Debye-Ang^3)
      XXXX   -1237.6709   XXXY      18.6074   XXYY    -229.2090
      XYYY      19.7856   YYYY    -138.8951   XXXZ      -0.0000
      XXYZ       0.0000   XYYZ      -0.0000   YYYZ       0.0000
      XXZZ    -219.7323   XYZZ       4.8841   YYZZ     -35.5208
      XZZZ      -0.0000   YZZZ       0.0000   ZZZZ     -66.1740
 -----------------------------------------------------------------
 Calculating analytic gradient of the SCF energy
 Gradient of SCF Energy
            1           2           3           4           5
    1  -0.0000333   0.0001147  -0.0000791   0.0000449  -0.0000473
    2  -0.0001448   0.0001747   0.0000887  -0.0001166  -0.0000019
    3  -0.0000000   0.0000000   0.0000000  -0.0000000  -0.0000000
 Max gradient component =       1.747E-04
 RMS gradient           =       8.071E-05
 Gradient time:  CPU 4.38 s  wall 4.39 s
 Geometry Optimization Parameters
   NAtoms,    NIC,     NZ,  NCons,   NDum,   NFix, NCnnct, MaxDiis
        5      20       5       0       0       0       0       0

 Cartesian Hessian Update
 Hessian Updated using BFGS Update


** GEOMETRY OPTIMIZATION IN DELOCALIZED INTERNAL COORDINATES **
   Searching for a Minimum

   Optimization Cycle:  11

                       Coordinates (Angstroms)
     ATOM                X               Y               Z
      1  C        -0.1649931270   -0.6192935748    0.0000000000
      2  P        -1.2234378505    0.6722318481    0.0000000000
      3  Cl       -3.0714421759   -0.3434801955    0.0000000000
      4  Br        1.7075059253   -0.3115926398    0.0000000000
      5  H        -0.4293851951   -1.6693097213    0.0000000000
   Point Group: cs    Number of degrees of freedom:     7


   Energy is  -3414.454634670

 Hessian Updated using BFGS Update

  7 Hessian modes will be used to form the next step
  Hessian Eigenvalues:
     0.079787    0.174871    0.218236    0.247015    0.310121    0.379762
     0.631076

 Minimum Search - Taking Simple RFO Step
 Searching for Lamda that Minimizes Along All modes
 Value Taken    Lamda =   0.00000000
 Step Taken.  Stepsize is  0.000828

                             Maximum     Tolerance    Cnvgd?
         Gradient           0.000089      0.000300     YES
         Displacement       0.000528      0.001200     YES
         Energy change     -0.000000      0.000001     YES


                       Distance Matrix (Angstroms)
             C (  1)   P (  2)   Cl(  3)   Br(  4)
   P (  2)  1.669833
   Cl(  3)  2.919507  2.108742
   Br(  4)  1.897612  3.091657  4.779054
   H (  5)  1.082791  2.472516  2.956060  2.531738

 Final energy is   -3414.4546346695133     


 ******************************
 **  OPTIMIZATION CONVERGED  **
 ******************************

                       Coordinates (Angstroms)
     ATOM                X               Y               Z
      1  C        -0.1649931270   -0.6192935748    0.0000000000
      2  P        -1.2234378505    0.6722318481    0.0000000000
      3  Cl       -3.0714421759   -0.3434801955    0.0000000000
      4  Br        1.7075059253   -0.3115926398    0.0000000000
      5  H        -0.4293851951   -1.6693097213    0.0000000000

Z-matrix Print:
$molecule
0 1
Br
C  1 1.897612
H  2 1.082791 1 113.464972
P  2 1.669833 1 120.003864 3 -180.000000 0
Cl 4 2.108742 2 100.541312 1 -180.000000 0
$end


 --------------------------------------------------------------
             Orbital Energies (a.u.) and Symmetries
 --------------------------------------------------------------

 Alpha MOs, Restricted
 -- Occupied --                  
-482.86 -101.56  -77.12  -62.51  -56.34  -56.33  -56.33  -10.26
  1 A'    2 A'    3 A'    4 A'    5 A'    1 A"    6 A'    7 A'                 
 -9.477  -8.723  -7.241  -7.233  -7.232  -6.610  -6.555  -6.542
  8 A'    9 A'   10 A'    2 A"   11 A'   12 A'   13 A'    3 A"                 
 -6.541  -4.773  -4.769  -4.766  -2.666  -2.662  -2.662  -2.651
 14 A'   15 A'    4 A"   16 A'   17 A'    5 A"   18 A'   19 A'                 
 -2.651  -0.863  -0.839  -0.716  -0.575  -0.476  -0.426  -0.379
  6 A"   20 A'   21 A'   22 A'   23 A'   24 A'   25 A'    7 A"                 
 -0.359  -0.347  -0.323  -0.310  -0.267
 26 A'    8 A"   27 A'   28 A'    9 A"                                         
 -- Virtual --                   
 -0.099  -0.069  -0.025   0.000   0.017   0.025   0.039   0.045
 10 A"   29 A'   30 A'   31 A'   32 A'   33 A'   11 A"   34 A'                 
  0.062   0.068   0.070   0.085   0.089   0.097   0.103   0.112
 35 A'   36 A'   12 A"   37 A'   13 A"   38 A'   39 A'   14 A"                 
  0.134   0.143   0.148   0.163   0.193   0.199   0.261   0.282
 40 A'   41 A'   42 A'   43 A'   44 A'   45 A'   46 A'   15 A"                 
  0.310   0.377   0.404   0.416   0.423   0.442   0.458   0.485
 47 A'   48 A'   49 A'   16 A"   50 A'   51 A'   17 A"   52 A'                 
  0.500   0.507   0.535   0.538   0.561   0.596   0.598   0.610
 18 A"   53 A'   54 A'   19 A"   20 A"   55 A'   56 A'   21 A"                 
  0.626   0.689   0.694   0.743   0.780   0.857   0.865   0.873
 57 A'   58 A'   22 A"   59 A'   60 A'   23 A"   61 A'   62 A'                 
  0.905   0.905   0.931   0.956   0.984   1.196   1.212   1.446
 24 A"   63 A'   64 A'   65 A'   66 A'   25 A"   67 A'   26 A"                 
  1.535   1.552   1.561   1.650   1.742   1.788   1.841   1.969
 68 A'   27 A"   69 A'   70 A'   71 A'   72 A'   28 A"   73 A'                 
  1.985   2.099   2.173   2.251   2.277   2.353   2.470   2.604
 29 A"   74 A'   75 A'   30 A"   76 A'   77 A'   78 A'   79 A'                 
  2.694   3.011   3.406   3.978   3.988   4.045   4.134   4.331
 31 A"   80 A'   81 A'   32 A"   82 A'   33 A"   83 A'   84 A'                 
  6.600   6.887   7.532   7.566   7.631   9.669  13.780  13.899
 85 A'   86 A'   34 A"   87 A'   88 A'   89 A'   35 A"   90 A'                 
 13.970  23.592  25.814  25.887  26.122  47.878 163.021 215.654
 91 A'   92 A'   36 A"   93 A'   94 A'   95 A'   96 A'   97 A'                 
289.727 289.759 289.8541020.664
 37 A"   98 A'   99 A'  100 A'                                                 

 Beta MOs, Restricted
 -- Occupied --                  
-482.86 -101.56  -77.12  -62.51  -56.34  -56.33  -56.33  -10.26
  1 A'    2 A'    3 A'    4 A'    5 A'    1 A"    6 A'    7 A'                 
 -9.477  -8.723  -7.241  -7.233  -7.232  -6.610  -6.555  -6.542
  8 A'    9 A'   10 A'    2 A"   11 A'   12 A'   13 A'    3 A"                 
 -6.541  -4.773  -4.769  -4.766  -2.666  -2.662  -2.662  -2.651
 14 A'   15 A'    4 A"   16 A'   17 A'    5 A"   18 A'   19 A'                 
 -2.651  -0.863  -0.839  -0.716  -0.575  -0.476  -0.426  -0.379
  6 A"   20 A'   21 A'   22 A'   23 A'   24 A'   25 A'    7 A"                 
 -0.359  -0.347  -0.323  -0.310  -0.267
 26 A'    8 A"   27 A'   28 A'    9 A"                                         
 -- Virtual --                   
 -0.099  -0.069  -0.025   0.000   0.017   0.025   0.039   0.045
 10 A"   29 A'   30 A'   31 A'   32 A'   33 A'   11 A"   34 A'                 
  0.062   0.068   0.070   0.085   0.089   0.097   0.103   0.112
 35 A'   36 A'   12 A"   37 A'   13 A"   38 A'   39 A'   14 A"                 
  0.134   0.143   0.148   0.163   0.193   0.199   0.261   0.282
 40 A'   41 A'   42 A'   43 A'   44 A'   45 A'   46 A'   15 A"                 
  0.310   0.377   0.404   0.416   0.423   0.442   0.458   0.485
 47 A'   48 A'   49 A'   16 A"   50 A'   51 A'   17 A"   52 A'                 
  0.500   0.507   0.535   0.538   0.561   0.596   0.598   0.610
 18 A"   53 A'   54 A'   19 A"   20 A"   55 A'   56 A'   21 A"                 
  0.626   0.689   0.694   0.743   0.780   0.857   0.865   0.873
 57 A'   58 A'   22 A"   59 A'   60 A'   23 A"   61 A'   62 A'                 
  0.905   0.905   0.931   0.956   0.984   1.196   1.212   1.446
 24 A"   63 A'   64 A'   65 A'   66 A'   25 A"   67 A'   26 A"                 
  1.535   1.552   1.561   1.650   1.742   1.788   1.841   1.969
 68 A'   27 A"   69 A'   70 A'   71 A'   72 A'   28 A"   73 A'                 
  1.985   2.099   2.173   2.251   2.277   2.353   2.470   2.604
 29 A"   74 A'   75 A'   30 A"   76 A'   77 A'   78 A'   79 A'                 
  2.694   3.011   3.406   3.978   3.988   4.045   4.134   4.331
 31 A"   80 A'   81 A'   32 A"   82 A'   33 A"   83 A'   84 A'                 
  6.600   6.887   7.532   7.566   7.631   9.669  13.780  13.899
 85 A'   86 A'   34 A"   87 A'   88 A'   89 A'   35 A"   90 A'                 
 13.970  23.592  25.814  25.887  26.122  47.878 163.021 215.654
 91 A'   92 A'   36 A"   93 A'   94 A'   95 A'   96 A'   97 A'                 
289.727 289.759 289.8541020.664
 37 A"   98 A'   99 A'  100 A'                                                 
 --------------------------------------------------------------

          Ground-State Mulliken Net Atomic Charges

     Atom                 Charge (a.u.)
  ----------------------------------------
      1 C                    -0.231455
      2 P                     0.117846
      3 Cl                   -0.091958
      4 Br                   -0.062668
      5 H                     0.268235
  ----------------------------------------
  Sum of atomic charges =    -0.000000

 -----------------------------------------------------------------
                    Cartesian Multipole Moments
 -----------------------------------------------------------------
    Charge (ESU x 10^10)
                -0.0000
    Dipole Moment (Debye)
         X       1.0098      Y      -0.2122      Z      -0.0000
       Tot       1.0319
    Quadrupole Moments (Debye-Ang)
        XX     -54.3274     XY      -0.3891     YY     -48.9484
        XZ      -0.0000     YZ       0.0000     ZZ     -51.1381
    Octopole Moments (Debye-Ang^2)
       XXX      99.2110    XXY       8.8462    XYY      23.4999
       YYY      13.6738    XXZ      -0.0000    XYZ       0.0000
       YYZ      -0.0000    XZZ      24.8702    YZZ       6.8975
       ZZZ      -0.0000
    Hexadecapole Moments (Debye-Ang^3)
      XXXX   -1237.6709   XXXY      18.6074   XXYY    -229.2090
      XYYY      19.7856   YYYY    -138.8951   XXXZ      -0.0000
      XXYZ       0.0000   XYYZ      -0.0000   YYYZ       0.0000
      XXZZ    -219.7323   XYZZ       4.8841   YYZZ     -35.5208
      XZZZ      -0.0000   YZZZ       0.0000   ZZZZ     -66.1740
 -----------------------------------------------------------------
Archival summary:
1\1\TWL02\OPT\ProcedureUnspecified\BasisUnspecified\r1l1111\taweetha\MonNov2617:06:322018MonNov2617:06:322018\0\\#,OPT,ProcedureUnspecified,BasisUnspecified,\\0,1\Br\C,1,1.89761\H,2,1.08279,1,113.465\P,2,1.66983,1,120.004,3,-180,0\Cl,4,2.10874,2,100.541,1,-180,0\\\@

 Total job time:  205.69s(wall), 205.30s(cpu) 
 Mon Nov 26 17:06:32 2018

        *************************************************************
        *                                                           *
        *  Thank you very much for using Q-Chem.  Have a nice day.  *
        *                                                           *
        *************************************************************


 
User input: 2 of 2 
 
Q-Chem Developer Version!
                  Welcome to Q-Chem
     A Quantum Leap Into The Future Of Chemistry


 Q-Chem 5.1, Q-Chem, Inc., Pleasanton, CA (2018)

 Yihan Shao,  Zhengting Gan,  E. Epifanovsky,  A. T. B. Gilbert,  M. Wormit,  
 J. Kussmann,  A. W. Lange,  A. Behn,  Jia Deng,  Xintian Feng,  D. Ghosh,  
 M. Goldey,  P. R. Horn,  L. D. Jacobson,  I. Kaliman,  T. Kus,  A. Landau,  
 Jie Liu,  E. I. Proynov,  R. M. Richard,  R. P. Steele,  E. J. Sundstrom,  
 H. L. Woodcock III,  P. M. Zimmerman,  D. Zuev,  B. Albrecht,  E. Alguire,  
 S. A. Baeppler,  D. Barton,  Z. Benda,  Y. A. Bernard,  E. J. Berquist,  
 K. B. Bravaya,  H. Burton,  D. Casanova,  Chun-Min Chang,  Yunqing Chen,  
 A. Chien,  K. D. Closser,  M. P. Coons,  S. Coriani,  S. Dasgupta,  
 A. L. Dempwolff,  M. Diedenhofen,  Hainam Do,  R. G. Edgar,  Po-Tung Fang,  
 S. Faraji,  S. Fatehi,  Qingguo Feng,  K. D. Fenk,  J. Fosso-Tande,  
 Qinghui Ge,  A. Ghysels,  G. Gidofalvi,  J. Gomes,  J. Gonthier,  A. Gunina,  
 D. Hait,  M. W. D. Hanson-Heine,  P. H. P. Harbach,  A. W. Hauser,  
 J. E. Herr,  E. G. Hohenstein,  Z. C. Holden,  Kerwin Hui,  B. C. Huynh,  
 T.-C. Jagau,  Hyunjun Ji,  B. Kaduk,  K. Khistyaev,  Jaehoon Kim,  
 P. Klunzinger,  K. Koh,  D. Kosenkov,  L. Koulias,  T. Kowalczyk,  
 C. M. Krauter,  A. Kunitsa,  Ka Un Lao,  A. Laurent,  K. V. Lawler,  
 Joonho Lee,  D. Lefrancois,  S. Lehtola,  D. S. Levine,  Yi-Pei Li,  
 You-Sheng Lin,  Fenglai Liu,  E. Livshits,  A. Luenser,  P. Manohar,  
 E. Mansoor,  S. F. Manzer,  Shan-Ping Mao,  Yuezhi Mao,  N. Mardirossian,  
 A. V. Marenich,  T. Markovich,  L. A. Martinez-Martinez,  S. A. Maurer,  
 N. J. Mayhall,  S. C. McKenzie,  J.-M. Mewes,  A. F. Morrison,  
 J. W. Mullinax,  K. Nanda,  T. S. Nguyen-Beck,  R. Olivares-Amaya,  
 J. A. Parkhill,  T. M. Perrine,  F. Plasser,  P. Pokhilko,  S. Prager,  
 A. Prociuk,  E. Ramos,  D. R. Rehn,  F. Rob,  M. Schneider,  N. Sergueev,  
 S. M. Sharada,  S. Sharma,  D. W. Small,  T. Stauch,  T. Stein,  
 Yu-Chuan Su,  A. J. W. Thom,  A. Tkatchenko,  T. Tsuchimochi,  N. M. Tubman,  
 L. Vogt,  M. L. Vidal,  O. Vydrov,  M. A. Watson,  J. Wenzel,  
 M. de Wergifosse,  T. A. Wesolowski,  A. White,  J. Witte,  A. Yamada,  
 Jun Yang,  K. Yao,  S. Yeganeh,  S. R. Yost,  Zhi-Qiang You,  A. Zech,  
 Igor Ying Zhang,  Xing Zhang,  Yan Zhao,  Ying Zhu,  B. R. Brooks,  
 G. K. L. Chan,  C. J. Cramer,  M. S. Gordon,  W. J. Hehre,  A. Klamt,  
 M. W. Schmidt,  C. D. Sherrill,  D. G. Truhlar,  A. Aspuru-Guzik,  R. Baer,  
 A. T. Bell,  N. A. Besley,  Jeng-Da Chai,  A. E. DePrince, III,  
 R. A. DiStasio Jr.,  A. Dreuw,  B. D. Dunietz,  T. R. Furlani,  
 Chao-Ping Hsu,  Yousung Jung,  Jing Kong,  D. S. Lambrecht,  WanZhen Liang,  
 C. Ochsenfeld,  V. A. Rassolov,  L. V. Slipchenko,  J. E. Subotnik,  
 T. Van Voorhis,  J. M. Herbert,  A. I. Krylov,  P. M. W. Gill,  M. Head-Gordon

 Contributors to earlier versions of Q-Chem not listed above: 
 R. D. Adamson,  B. Austin,  J. Baker,  G. J. O. Beran,  K. Brandhorst,  
 S. T. Brown,  E. F. C. Byrd,  A. K. Chakraborty,  C.-L. Cheng,  
 Siu Hung Chien,  D. M. Chipman,  D. L. Crittenden,  H. Dachsel,  
 R. J. Doerksen,  A. D. Dutoi,  L. Fusti-Molnar,  W. A. Goddard III,  
 A. Golubeva-Zadorozhnaya,  S. R. Gwaltney,  G. Hawkins,  A. Heyden,  
 S. Hirata,  G. Kedziora,  F. J. Keil,  C. Kelley,  Jihan Kim,  R. A. King,  
 R. Z. Khaliullin,  P. P. Korambath,  W. Kurlancheek,  A. M. Lee,  M. S. Lee,  
 S. V. Levchenko,  Ching Yeh Lin,  D. Liotard,  R. C. Lochan,  I. Lotan,  
 P. E. Maslen,  N. Nair,  D. P. O'Neill,  D. Neuhauser,  E. Neuscamman,  
 C. M. Oana,  R. Olson,  B. Peters,  R. Peverati,  P. A. Pieniazek,  
 Y. M. Rhee,  J. Ritchie,  M. A. Rohrdanz,  E. Rosta,  N. J. Russ,  
 H. F. Schaefer III,  N. E. Schultz,  N. Shenvi,  A. C. Simmonett,  A. Sodt,  
 D. Stuck,  K. S. Thanthiriwatte,  V. Vanovschi,  Tao Wang,  A. Warshel,  
 C. F. Williams,  Q. Wu,  X. Xu,  W. Zhang

 Please cite Q-Chem as follows:
 Y. Shao et al., Mol. Phys. 113, 184-215 (2015)
 DOI: 10.1080/00268976.2014.952696

 Q-Chem 5.1.2 for Intel X86 EM64T Linux

 Parts of Q-Chem use Armadillo 8.300.2 (Tropical Shenanigans).
 http://arma.sourceforge.net/

 Q-Chem begins on Mon Nov 26 17:06:33 2018  

Host: 
0

     Scratch files written to /scratch/taweetham/qchem52154//
The previous job contains 0 fragments, simply inherited here
Input Ideriv = 2
Curr. Ideriv = -1
Max.  Ideriv = 2

Checking the input file for inconsistencies... 	...done.

--------------------------------------------------------------
User input:
--------------------------------------------------------------

$molecule
read
$end

$rem
   job_type 	frequency
   basis 	6-311++g**
   method	b3lyp	
$end


--------------------------------------------------------------
 ----------------------------------------------------------------
             Standard Nuclear Orientation (Angstroms)
    I     Atom           X                Y                Z
 ----------------------------------------------------------------
    1      C       0.0234052243    -0.4559026848    -0.0000000000
    2      P      -1.0993808404     0.7800967503     0.0000000000
    3      Cl     -2.8933126445    -0.3283253825    -0.0000000000
    4      Br      1.8778233218    -0.0533283613     0.0000000000
    5      H      -0.1872200450    -1.5180109983    -0.0000000000
 ----------------------------------------------------------------
 Molecular Point Group                 Cs    NOp =  2
 Largest Abelian Subgroup              Cs    NOp =  2
 Nuclear Repulsion Energy =   341.8074083107 hartrees
 There are       37 alpha and       37 beta electrons
 Requested basis set is 6-311++G(d,p)
 There are 56 shells and 137 basis functions

 Total QAlloc Memory Limit   2000 MB
 Mega-Array Size       188 MB
 MEM_STATIC part       192 MB

                       Distance Matrix (Angstroms)
             C (  1)   P (  2)   Cl(  3)   Br(  4)
   P (  2)  1.669833
   Cl(  3)  2.919507  2.108742
   Br(  4)  1.897612  3.091657  4.779054
   H (  5)  1.082791  2.472516  2.956060  2.531738

 A cutoff of  1.0D-11 yielded   1343 shell pairs
 There are      8506 function pairs (      9275 Cartesian)
 Smallest overlap matrix eigenvalue = 5.71E-04
 Guess from superposition of atomic densities
 Warning:  Energy on first SCF cycle will be non-variational
 SAD guess density has 74.000000 electrons

 -----------------------------------------------------------------------
  General SCF calculation program by
  Eric Jon Sundstrom, Paul Horn, Yuezhi Mao, Dmitri Zuev, Alec White,
  David Stuck, Shaama M.S., Shane Yost, Joonho Lee, David Small,
  Daniel Levine, Susi Lehtola, Hugh Burton, Evgeny Epifanovsky
 -----------------------------------------------------------------------
 Exchange:     0.2000 Hartree-Fock + 0.0800 Slater + 0.7200 B88
 Correlation:  0.1900 VWN1RPA + 0.8100 LYP
 Using SG-1 standard quadrature grid
 A restricted SCF calculation will be
 performed using DIIS
 SCF converges when DIIS error is below 1.0e-08
 ---------------------------------------
  Cycle       Energy         DIIS error
 ---------------------------------------
    1   -3414.8644033189      4.26e-02  
    2   -3414.4042496789      4.87e-03  
    3   -3414.2567756199      8.57e-03  
    4   -3414.4483013224      1.60e-03  
    5   -3414.4542662520      4.29e-04  
    6   -3414.4546445126      1.38e-04  
    7   -3414.4546932996      3.03e-05  
    8   -3414.4546948837      9.17e-06  
    9   -3414.4546950873      1.93e-06  
   10   -3414.4546950968      5.52e-07  
   11   -3414.4546950975      1.30e-07  
   12   -3414.4546950976      3.70e-08  
   13   -3414.4546950976      3.89e-09  Convergence criterion met
 ---------------------------------------
 SCF time:   CPU 17.75s  wall 17.00s 
 SCF   energy in the final basis set =    -3414.4546950976
 Total energy in the final basis set =    -3414.4546950976

 --------------------------------------------------------------
             Orbital Energies (a.u.) and Symmetries
 --------------------------------------------------------------

 Alpha MOs, Restricted
 -- Occupied --                  
-482.86 -101.56  -77.12  -62.51  -56.34  -56.33  -56.33  -10.26
  1 A'    2 A'    3 A'    4 A'    5 A'    1 A"    6 A'    7 A'                 
 -9.477  -8.723  -7.241  -7.233  -7.232  -6.610  -6.555  -6.542
  8 A'    9 A'   10 A'    2 A"   11 A'   12 A'   13 A'    3 A"                 
 -6.541  -4.773  -4.769  -4.766  -2.666  -2.662  -2.662  -2.651
 14 A'   15 A'    4 A"   16 A'   17 A'    5 A"   18 A'   19 A'                 
 -2.651  -0.863  -0.839  -0.716  -0.575  -0.476  -0.426  -0.379
  6 A"   20 A'   21 A'   22 A'   23 A'   24 A'   25 A'    7 A"                 
 -0.359  -0.347  -0.323  -0.310  -0.267
 26 A'    8 A"   27 A'   28 A'    9 A"                                         
 -- Virtual --                   
 -0.099  -0.069  -0.025   0.000   0.017   0.025   0.039   0.045
 10 A"   29 A'   30 A'   31 A'   32 A'   33 A'   11 A"   34 A'                 
  0.062   0.068   0.070   0.085   0.089   0.097   0.103   0.112
 35 A'   36 A'   12 A"   37 A'   13 A"   38 A'   39 A'   14 A"                 
  0.134   0.143   0.148   0.163   0.193   0.199   0.261   0.282
 40 A'   41 A'   42 A'   43 A'   44 A'   45 A'   46 A'   15 A"                 
  0.310   0.377   0.404   0.416   0.423   0.442   0.458   0.485
 47 A'   48 A'   49 A'   16 A"   50 A'   51 A'   17 A"   52 A'                 
  0.500   0.507   0.535   0.538   0.561   0.596   0.599   0.610
 18 A"   53 A'   54 A'   19 A"   20 A"   55 A'   56 A'   21 A"                 
  0.626   0.689   0.694   0.743   0.780   0.857   0.865   0.872
 57 A'   58 A'   22 A"   59 A'   60 A'   23 A"   61 A'   62 A'                 
  0.905   0.905   0.931   0.956   0.984   1.196   1.212   1.446
 24 A"   63 A'   64 A'   65 A'   66 A'   25 A"   67 A'   26 A"                 
  1.535   1.552   1.561   1.650   1.742   1.788   1.841   1.969
 68 A'   27 A"   69 A'   70 A'   71 A'   72 A'   28 A"   73 A'                 
  1.985   2.099   2.173   2.251   2.277   2.353   2.470   2.604
 29 A"   74 A'   75 A'   30 A"   76 A'   77 A'   78 A'   79 A'                 
  2.694   3.011   3.406   3.978   3.988   4.045   4.134   4.331
 31 A"   80 A'   81 A'   32 A"   82 A'   33 A"   83 A'   84 A'                 
  6.600   6.887   7.532   7.566   7.631   9.669  13.780  13.899
 85 A'   86 A'   34 A"   87 A'   88 A'   89 A'   35 A"   90 A'                 
 13.970  23.592  25.814  25.888  26.122  47.878 163.021 215.654
 91 A'   92 A'   36 A"   93 A'   94 A'   95 A'   96 A'   97 A'                 
289.727 289.759 289.8541020.664
 37 A"   98 A'   99 A'  100 A'                                                 

 Beta MOs, Restricted
 -- Occupied --                  
-482.86 -101.56  -77.12  -62.51  -56.34  -56.33  -56.33  -10.26
  1 A'    2 A'    3 A'    4 A'    5 A'    1 A"    6 A'    7 A'                 
 -9.477  -8.723  -7.241  -7.233  -7.232  -6.610  -6.555  -6.542
  8 A'    9 A'   10 A'    2 A"   11 A'   12 A'   13 A'    3 A"                 
 -6.541  -4.773  -4.769  -4.766  -2.666  -2.662  -2.662  -2.651
 14 A'   15 A'    4 A"   16 A'   17 A'    5 A"   18 A'   19 A'                 
 -2.651  -0.863  -0.839  -0.716  -0.575  -0.476  -0.426  -0.379
  6 A"   20 A'   21 A'   22 A'   23 A'   24 A'   25 A'    7 A"                 
 -0.359  -0.347  -0.323  -0.310  -0.267
 26 A'    8 A"   27 A'   28 A'    9 A"                                         
 -- Virtual --                   
 -0.099  -0.069  -0.025   0.000   0.017   0.025   0.039   0.045
 10 A"   29 A'   30 A'   31 A'   32 A'   33 A'   11 A"   34 A'                 
  0.062   0.068   0.070   0.085   0.089   0.097   0.103   0.112
 35 A'   36 A'   12 A"   37 A'   13 A"   38 A'   39 A'   14 A"                 
  0.134   0.143   0.148   0.163   0.193   0.199   0.261   0.282
 40 A'   41 A'   42 A'   43 A'   44 A'   45 A'   46 A'   15 A"                 
  0.310   0.377   0.404   0.416   0.423   0.442   0.458   0.485
 47 A'   48 A'   49 A'   16 A"   50 A'   51 A'   17 A"   52 A'                 
  0.500   0.507   0.535   0.538   0.561   0.596   0.599   0.610
 18 A"   53 A'   54 A'   19 A"   20 A"   55 A'   56 A'   21 A"                 
  0.626   0.689   0.694   0.743   0.780   0.857   0.865   0.872
 57 A'   58 A'   22 A"   59 A'   60 A'   23 A"   61 A'   62 A'                 
  0.905   0.905   0.931   0.956   0.984   1.196   1.212   1.446
 24 A"   63 A'   64 A'   65 A'   66 A'   25 A"   67 A'   26 A"                 
  1.535   1.552   1.561   1.650   1.742   1.788   1.841   1.969
 68 A'   27 A"   69 A'   70 A'   71 A'   72 A'   28 A"   73 A'                 
  1.985   2.099   2.173   2.251   2.277   2.353   2.470   2.604
 29 A"   74 A'   75 A'   30 A"   76 A'   77 A'   78 A'   79 A'                 
  2.694   3.011   3.406   3.978   3.988   4.045   4.134   4.331
 31 A"   80 A'   81 A'   32 A"   82 A'   33 A"   83 A'   84 A'                 
  6.600   6.887   7.532   7.566   7.631   9.669  13.780  13.899
 85 A'   86 A'   34 A"   87 A'   88 A'   89 A'   35 A"   90 A'                 
 13.970  23.592  25.814  25.888  26.122  47.878 163.021 215.654
 91 A'   92 A'   36 A"   93 A'   94 A'   95 A'   96 A'   97 A'                 
289.727 289.759 289.8541020.664
 37 A"   98 A'   99 A'  100 A'                                                 
 --------------------------------------------------------------

          Ground-State Mulliken Net Atomic Charges

     Atom                 Charge (a.u.)
  ----------------------------------------
      1 C                    -0.231434
      2 P                     0.117814
      3 Cl                   -0.091891
      4 Br                   -0.062713
      5 H                     0.268223
  ----------------------------------------
  Sum of atomic charges =    -0.000000

 -----------------------------------------------------------------
                    Cartesian Multipole Moments
 -----------------------------------------------------------------
    Charge (ESU x 10^10)
                -0.0000
    Dipole Moment (Debye)
         X       1.0189      Y      -0.1602      Z       0.0000
       Tot       1.0314
    Quadrupole Moments (Debye-Ang)
        XX     -53.9545     XY      -0.5116     YY     -49.0561
        XZ       0.0000     YZ      -0.0000     ZZ     -51.1379
    Octopole Moments (Debye-Ang^2)
       XXX      72.2194    XXY       2.0190    XYY      15.8613
       YYY      -7.8690    XXZ       0.0000    XYZ      -0.0000
       YYZ       0.0000    XZZ      16.4737    YZZ      -0.5896
       ZZZ       0.0000
    Hexadecapole Moments (Debye-Ang^3)
      XXXX   -1185.3763   XXXY       8.2570   XXYY    -220.8202
      XYYY       2.6862   YYYY    -134.4885   XXXZ       0.0000
      XXYZ      -0.0000   XYYZ       0.0000   YYYZ       0.0000
      XXZZ    -213.3331   XYZZ      -0.4069   YYZZ     -34.2067
      XZZZ       0.0000   YZZZ      -0.0000   ZZZZ     -66.1734
 -----------------------------------------------------------------
 Calculating MO derivatives via CPSCF
   1         3          15      0.157895    0.053954
   2         3          15      0.018586    0.007337
   3         3          15      0.002277    0.001161
   4         3          15      0.000238    0.000138
   5        16           2      0.000013    0.000010
   6        18           0      0.000000    0.000000    Roots Converged
 Time for AOints: 4.6 s (CPU) 4.6 s (wall)
 ------------------------------------------------------------------------------
                     AOints        : Timing summary (seconds)
 ------------------------------------------------------------------------------
     job step          cpu (% of tot)      sys (% of tot)     wall (% of tot)
 ------------------------------------------------------------------------------
  cpscf_lag         0.4090E+02 (48.2)   0.7300E-04 (17.1)   0.4092E+02 (48.2)
  iterzp            0.3935E+02 (46.3)   0.3530E-03 (82.9)   0.3936E+02 (46.3)
  make_fx           0.0000E+00 ( 0.0)   0.0000E+00 ( 0.0)   0.0000E+00 ( 0.0)
  AOints            0.4559E+01 ( 5.4)   0.0000E+00 ( 0.0)   0.4560E+01 ( 5.4)
 ------------------------------------------------------------------------------
   Grand Totals     0.8490E+02          0.4260E-03          0.8492E+02
 ------------------------------------------------------------------------------
 Calculating analytic Hessian of the SCF energy
 Polarizability Matrix (a.u.)
            1           2           3
    1-113.8117807   2.5202557   0.0000000
    2   2.5202557 -55.5441199  -0.0000000
    3   0.0000000  -0.0000000 -41.9523989

 Direct stationary perturbation theory relativistic correction:

 rels  =      18.031067390609
 relv  =     -61.242267583685
 rel2e =       9.910706005393
 E_rel =     -33.300494187683

 Hessian of the SCF Energy
            1           2           3           4           5           6
    1   0.3631530  -0.0618204  -0.0000000  -0.1452183   0.1271006   0.0000000
    2  -0.0618204   0.6047020   0.0000000   0.1601215  -0.2293141  -0.0000000
    3  -0.0000000   0.0000000   0.0649641   0.0000000   0.0000000  -0.0208056
    4  -0.1452183   0.1601215   0.0000000   0.2568159  -0.0991926  -0.0000000
    5   0.1271006  -0.2293141   0.0000000  -0.0991926   0.2836719  -0.0000000
    6   0.0000000  -0.0000000  -0.0208056  -0.0000000  -0.0000000   0.0124296
    7  -0.0208941  -0.0091214   0.0000000  -0.0868868  -0.0422784   0.0000000
    8   0.0089748   0.0090562  -0.0000000  -0.0596308  -0.0538827   0.0000000
    9  -0.0000000  -0.0000000   0.0005851  -0.0000000  -0.0000000  -0.0053413
   10  -0.1536076  -0.0376011   0.0000000  -0.0264429  -0.0025840   0.0000000
   11  -0.0212023  -0.0376286   0.0000000   0.0031398   0.0070620   0.0000000
   12   0.0000000  -0.0000000  -0.0153275   0.0000000   0.0000000   0.0000258
   13  -0.0434330  -0.0515785  -0.0000000   0.0017321   0.0169543  -0.0000000
   14  -0.0530528  -0.3468155  -0.0000000  -0.0044379  -0.0075372   0.0000000
   15  -0.0000000   0.0000000  -0.0294162   0.0000000   0.0000000   0.0136915
            7           8           9          10          11          12
    1  -0.0208941   0.0089748  -0.0000000  -0.1536076  -0.0212023   0.0000000
    2  -0.0091214   0.0090562  -0.0000000  -0.0376011  -0.0376286  -0.0000000
    3   0.0000000  -0.0000000   0.0005851   0.0000000   0.0000000  -0.0153275
    4  -0.0868868  -0.0596308  -0.0000000  -0.0264429   0.0031398   0.0000000
    5  -0.0422784  -0.0538827  -0.0000000  -0.0025840   0.0070620   0.0000000
    6   0.0000000   0.0000000  -0.0053413   0.0000000   0.0000000   0.0000258
    7   0.1123584   0.0496432   0.0000000  -0.0046892   0.0018891  -0.0000000
    8   0.0496432   0.0434848   0.0000000   0.0019927  -0.0000038   0.0000000
    9   0.0000000   0.0000000   0.0049598   0.0000000   0.0000000   0.0042688
   10  -0.0046892   0.0019927   0.0000000   0.2013964   0.0367291  -0.0000000
   11   0.0018891  -0.0000038   0.0000000   0.0367291   0.0276850  -0.0000000
   12  -0.0000000   0.0000000   0.0042688  -0.0000000  -0.0000000   0.0077278
   13   0.0001118  -0.0009799  -0.0000000  -0.0166567  -0.0205557   0.0000000
   14  -0.0001324   0.0013454   0.0000000   0.0014633   0.0028853   0.0000000
   15  -0.0000000  -0.0000000  -0.0044725   0.0000000   0.0000000   0.0033050
           13          14          15
    1  -0.0434330  -0.0530528  -0.0000000
    2  -0.0515785  -0.3468155   0.0000000
    3  -0.0000000  -0.0000000  -0.0294162
    4   0.0017321  -0.0044379   0.0000000
    5   0.0169543  -0.0075372   0.0000000
    6  -0.0000000   0.0000000   0.0136915
    7   0.0001118  -0.0001324  -0.0000000
    8  -0.0009799   0.0013454  -0.0000000
    9  -0.0000000   0.0000000  -0.0044725
   10  -0.0166567   0.0014633   0.0000000
   11  -0.0205557   0.0028853   0.0000000
   12   0.0000000   0.0000000   0.0033050
   13   0.0582458   0.0561598   0.0000000
   14   0.0561598   0.3501219  -0.0000000
   15   0.0000000  -0.0000000   0.0168922
 Gradient time:  CPU 113.45 s  wall 113.48 s
 **********************************************************************
 **                                                                  **
 **                       VIBRATIONAL ANALYSIS                       **
 **                       --------------------                       **
 **                                                                  **
 **        VIBRATIONAL FREQUENCIES (CM**-1) AND NORMAL MODES         **
 **     FORCE CONSTANTS (mDYN/ANGSTROM) AND REDUCED MASSES (AMU)     **
 **                  INFRARED INTENSITIES (KM/MOL)                   **
 **                                                                  **
 **********************************************************************


 Mode:                 1                      2                      3
 Frequency:       151.42                 173.96                 224.11
 Force Cnst:      0.2139                 0.0897                 1.0050
 Red. Mass:      15.8363                 5.0286                33.9624
 IR Active:          YES                    YES                    YES
 IR Intens:        2.399                  1.108                  0.260
 Raman Active:       YES                    YES                    YES
               X      Y      Z        X      Y      Z        X      Y      Z
 C         -0.098  0.488 -0.000    0.000  0.000  0.507    0.113  0.346  0.000
 P         -0.189  0.431 -0.000    0.000  0.000  0.095   -0.413 -0.010  0.000
 Cl         0.220 -0.273  0.000    0.000 -0.000 -0.130   -0.615 -0.011 -0.000
 Br        -0.004 -0.129  0.000   -0.000 -0.000 -0.067    0.414 -0.048 -0.000
 H         -0.330  0.532 -0.000   -0.000  0.000  0.844    0.205  0.321  0.000
 TransDip   0.001  0.050 -0.000    0.000  0.000  0.034    0.015 -0.006  0.000

 Mode:                 4                      5                      6
 Frequency:       474.98                 678.35                 756.29
 Force Cnst:      4.2112                 2.1290                 0.4330
 Red. Mass:      31.6808                 7.8526                 1.2850
 IR Active:          YES                    YES                    YES
 IR Intens:      111.206                 41.014                 62.996
 Raman Active:       YES                    YES                    YES
               X      Y      Z        X      Y      Z        X      Y      Z
 C          0.098 -0.048  0.000    0.536  0.456 -0.000   -0.000  0.000 -0.152
 P          0.679  0.377 -0.000    0.038 -0.139 -0.000    0.000 -0.000  0.026
 Cl        -0.498 -0.334  0.000   -0.023  0.023  0.000   -0.000  0.000 -0.006
 Br        -0.059  0.007 -0.000   -0.093 -0.031  0.000    0.000  0.000  0.003
 H         -0.150  0.009 -0.000    0.498  0.475 -0.000   -0.000  0.000  0.988
 TransDip   0.321  0.105 -0.000    0.189 -0.080 -0.000    0.000 -0.000  0.254

 Mode:                 7                      8                      9
 Frequency:      1015.05                1199.20                3204.11
 Force Cnst:      1.6016                 1.2814                 6.5987
 Red. Mass:       2.6383                 1.5123                 1.0909
 IR Active:          YES                    YES                    YES
 IR Intens:        1.858                 22.340                  7.470
 Raman Active:       YES                    YES                    YES
               X      Y      Z        X      Y      Z        X      Y      Z
 C          0.218 -0.220 -0.000   -0.176  0.102 -0.000   -0.013 -0.086  0.000
 P         -0.078  0.112  0.000    0.032 -0.023  0.000   -0.001  0.001 -0.000
 Cl        -0.000 -0.002  0.000    0.001 -0.001 -0.000    0.000  0.000  0.000
 Br        -0.013 -0.005  0.000    0.001 -0.005 -0.000    0.000  0.000  0.000
 H          0.868 -0.363  0.000    0.973 -0.097  0.000    0.180  0.980 -0.000
 TransDip   0.044 -0.003  0.000   -0.150 -0.021  0.000   -0.054  0.069 -0.000

 STANDARD THERMODYNAMIC QUANTITIES AT   298.15 K  AND     1.00 ATM

   This Molecule has  0 Imaginary Frequencies
   Zero point vibrational energy:       11.261 kcal/mol

   Atom    1 Element C  Has Mass   12.00000
   Atom    2 Element P  Has Mass   30.97376
   Atom    3 Element Cl Has Mass   34.96885
   Atom    4 Element Br Has Mass   78.91830
   Atom    5 Element H  Has Mass    1.00783
   Molecular Mass:   157.868740 amu
   Principal axes and moments of inertia in amu*Bohr^2:
                             1           2           3
    Eigenvalues --       98.71642  2169.12491  2267.84133
          X               1.00000     0.00209    -0.00000
          Y              -0.00209     1.00000    -0.00000
          Z               0.00000     0.00000     1.00000
   Rotational Symmetry Number is   1
   The Molecule is an Asymmetric Top
   Translational Enthalpy:        0.889 kcal/mol
   Rotational Enthalpy:           0.889 kcal/mol
   Vibrational Enthalpy:         12.690 kcal/mol
   gas constant (RT):             0.592 kcal/mol
   Translational Entropy:        41.079  cal/mol.K
   Rotational Entropy:           27.676  cal/mol.K
   Vibrational Entropy:           8.404  cal/mol.K

   Total Enthalpy:               15.060 kcal/mol
   Total Entropy:                77.159  cal/mol.K
Archival summary:
1\1\TWL02\FREQ\ProcedureUnspecified\BasisUnspecified\r1l1111\taweetha\MonNov2617:08:442018MonNov2617:08:442018\0\\#,FREQ,ProcedureUnspecified,BasisUnspecified,\\0,1\Br\C,1,1.89761\H,2,1.08279,1,113.465\P,2,1.66983,1,120.004,3,-180,0\Cl,4,2.10874,2,100.541,1,180,0\\\@

 Total job time:  131.34s(wall), 131.27s(cpu) 
 Mon Nov 26 17:08:44 2018

        *************************************************************
        *                                                           *
        *  Thank you very much for using Q-Chem.  Have a nice day.  *
        *                                                           *
        *************************************************************
