# Supplementary material for: Geometric and energetic data from ab initio calculations of haloethene, haloimine, halomethylenephosphine, haloiminophosphine, halodiazene, halodiphosphene and halocyclopropane
Source: Data Brief. 2019 Nov 2;27:104738. doi: 10.1016/j.dib.2019.104738 (PMC6861602; doi:10.1016/j.dib.2019.104738)
Supplement: Multimedia component 5 [file mmc5.zip › CP/B3LYP/HBrCPFE.out]

Q-Chem Developer Version!
                  Welcome to Q-Chem
     A Quantum Leap Into The Future Of Chemistry


 Q-Chem 5.1, Q-Chem, Inc., Pleasanton, CA (2018)

 Yihan Shao,  Zhengting Gan,  E. Epifanovsky,  A. T. B. Gilbert,  M. Wormit,  
 J. Kussmann,  A. W. Lange,  A. Behn,  Jia Deng,  Xintian Feng,  D. Ghosh,  
 M. Goldey,  P. R. Horn,  L. D. Jacobson,  I. Kaliman,  T. Kus,  A. Landau,  
 Jie Liu,  E. I. Proynov,  R. M. Richard,  R. P. Steele,  E. J. Sundstrom,  
 H. L. Woodcock III,  P. M. Zimmerman,  D. Zuev,  B. Albrecht,  E. Alguire,  
 S. A. Baeppler,  D. Barton,  Z. Benda,  Y. A. Bernard,  E. J. Berquist,  
 K. B. Bravaya,  H. Burton,  D. Casanova,  Chun-Min Chang,  Yunqing Chen,  
 A. Chien,  K. D. Closser,  M. P. Coons,  S. Coriani,  S. Dasgupta,  
 A. L. Dempwolff,  M. Diedenhofen,  Hainam Do,  R. G. Edgar,  Po-Tung Fang,  
 S. Faraji,  S. Fatehi,  Qingguo Feng,  K. D. Fenk,  J. Fosso-Tande,  
 Qinghui Ge,  A. Ghysels,  G. Gidofalvi,  J. Gomes,  J. Gonthier,  A. Gunina,  
 D. Hait,  M. W. D. Hanson-Heine,  P. H. P. Harbach,  A. W. Hauser,  
 J. E. Herr,  E. G. Hohenstein,  Z. C. Holden,  Kerwin Hui,  B. C. Huynh,  
 T.-C. Jagau,  Hyunjun Ji,  B. Kaduk,  K. Khistyaev,  Jaehoon Kim,  
 P. Klunzinger,  K. Koh,  D. Kosenkov,  L. Koulias,  T. Kowalczyk,  
 C. M. Krauter,  A. Kunitsa,  Ka Un Lao,  A. Laurent,  K. V. Lawler,  
 Joonho Lee,  D. Lefrancois,  S. Lehtola,  D. S. Levine,  Yi-Pei Li,  
 You-Sheng Lin,  Fenglai Liu,  E. Livshits,  A. Luenser,  P. Manohar,  
 E. Mansoor,  S. F. Manzer,  Shan-Ping Mao,  Yuezhi Mao,  N. Mardirossian,  
 A. V. Marenich,  T. Markovich,  L. A. Martinez-Martinez,  S. A. Maurer,  
 N. J. Mayhall,  S. C. McKenzie,  J.-M. Mewes,  A. F. Morrison,  
 J. W. Mullinax,  K. Nanda,  T. S. Nguyen-Beck,  R. Olivares-Amaya,  
 J. A. Parkhill,  T. M. Perrine,  F. Plasser,  P. Pokhilko,  S. Prager,  
 A. Prociuk,  E. Ramos,  D. R. Rehn,  F. Rob,  M. Schneider,  N. Sergueev,  
 S. M. Sharada,  S. Sharma,  D. W. Small,  T. Stauch,  T. Stein,  
 Yu-Chuan Su,  A. J. W. Thom,  A. Tkatchenko,  T. Tsuchimochi,  N. M. Tubman,  
 L. Vogt,  M. L. Vidal,  O. Vydrov,  M. A. Watson,  J. Wenzel,  
 M. de Wergifosse,  T. A. Wesolowski,  A. White,  J. Witte,  A. Yamada,  
 Jun Yang,  K. Yao,  S. Yeganeh,  S. R. Yost,  Zhi-Qiang You,  A. Zech,  
 Igor Ying Zhang,  Xing Zhang,  Yan Zhao,  Ying Zhu,  B. R. Brooks,  
 G. K. L. Chan,  C. J. Cramer,  M. S. Gordon,  W. J. Hehre,  A. Klamt,  
 M. W. Schmidt,  C. D. Sherrill,  D. G. Truhlar,  A. Aspuru-Guzik,  R. Baer,  
 A. T. Bell,  N. A. Besley,  Jeng-Da Chai,  A. E. DePrince, III,  
 R. A. DiStasio Jr.,  A. Dreuw,  B. D. Dunietz,  T. R. Furlani,  
 Chao-Ping Hsu,  Yousung Jung,  Jing Kong,  D. S. Lambrecht,  WanZhen Liang,  
 C. Ochsenfeld,  V. A. Rassolov,  L. V. Slipchenko,  J. E. Subotnik,  
 T. Van Voorhis,  J. M. Herbert,  A. I. Krylov,  P. M. W. Gill,  M. Head-Gordon

 Contributors to earlier versions of Q-Chem not listed above: 
 R. D. Adamson,  B. Austin,  J. Baker,  G. J. O. Beran,  K. Brandhorst,  
 S. T. Brown,  E. F. C. Byrd,  A. K. Chakraborty,  C.-L. Cheng,  
 Siu Hung Chien,  D. M. Chipman,  D. L. Crittenden,  H. Dachsel,  
 R. J. Doerksen,  A. D. Dutoi,  L. Fusti-Molnar,  W. A. Goddard III,  
 A. Golubeva-Zadorozhnaya,  S. R. Gwaltney,  G. Hawkins,  A. Heyden,  
 S. Hirata,  G. Kedziora,  F. J. Keil,  C. Kelley,  Jihan Kim,  R. A. King,  
 R. Z. Khaliullin,  P. P. Korambath,  W. Kurlancheek,  A. M. Lee,  M. S. Lee,  
 S. V. Levchenko,  Ching Yeh Lin,  D. Liotard,  R. C. Lochan,  I. Lotan,  
 P. E. Maslen,  N. Nair,  D. P. O'Neill,  D. Neuhauser,  E. Neuscamman,  
 C. M. Oana,  R. Olson,  B. Peters,  R. Peverati,  P. A. Pieniazek,  
 Y. M. Rhee,  J. Ritchie,  M. A. Rohrdanz,  E. Rosta,  N. J. Russ,  
 H. F. Schaefer III,  N. E. Schultz,  N. Shenvi,  A. C. Simmonett,  A. Sodt,  
 D. Stuck,  K. S. Thanthiriwatte,  V. Vanovschi,  Tao Wang,  A. Warshel,  
 C. F. Williams,  Q. Wu,  X. Xu,  W. Zhang

 Please cite Q-Chem as follows:
 Y. Shao et al., Mol. Phys. 113, 184-215 (2015)
 DOI: 10.1080/00268976.2014.952696

 Q-Chem 5.1.2 for Intel X86 EM64T Linux

 Parts of Q-Chem use Armadillo 8.300.2 (Tropical Shenanigans).
 http://arma.sourceforge.net/

 Q-Chem begins on Mon Nov 26 14:07:32 2018  

Host: 
0

     Scratch files written to /scratch/taweetham/qchem47527//
Input Ideriv = 2
Curr. Ideriv = -1
Max.  Ideriv = 2

Checking the input file for inconsistencies... 	...done.

--------------------------------------------------------------
User input:
--------------------------------------------------------------
$molecule
0 1
C 
P 1 1.5 
F 2 PF 1 120. 
Br 1 PBr 2 120.  3 180.0
H 1 PH 2 120.  3 0.0

PH=1.44
PF=1.54
PCl=2.03
PBr=2.5
PI=2.6
$end

$rem
   job_type	optimization
   basis	6-311++g**
   method	b3lyp
$end

--------------------------------------------------------------
 ----------------------------------------------------------------
             Standard Nuclear Orientation (Angstroms)
    I     Atom           X                Y                Z
 ----------------------------------------------------------------
    1      C      -0.6685409281    -0.6716584103     0.0000000000
    2      P      -1.7573977879     0.3600347315    -0.0000000000
    3      F      -3.2336427115    -0.0784865627    -0.0000000000
    4      Br      1.7279605713     0.0402268076     0.0000000000
    5      H      -1.0036232063    -2.0721297120     0.0000000000
 ----------------------------------------------------------------
 Molecular Point Group                 Cs    NOp =  2
 Largest Abelian Subgroup              Cs    NOp =  2
 Nuclear Repulsion Energy =   258.6853996267 hartrees
 There are       33 alpha and       33 beta electrons
 Requested basis set is 6-311++G(d,p)
 There are 49 shells and 129 basis functions

 Total QAlloc Memory Limit   2000 MB
 Mega-Array Size       188 MB
 MEM_STATIC part       192 MB
 A cutoff of  1.0D-11 yielded   1036 shell pairs
 There are      7551 function pairs (      8271 Cartesian)

 -------------------------------------------------------
 OpenMP Integral Computing Module                       
 Release: version 1.0, May 2013, Q-Chem Inc. Pittsburgh 
 -------------------------------------------------------
 Integral Job Info:
 Integral job number is                      11
 Integral operator is                         1
 short-range coefficients                     0
 long-range coefficients              100000000
 Omega coefficients                           0
 if combine SR and LR in K                    0
 Integral screening is                        0
 Integral computing path is                   2
 max size of driver memory is            800000
 size of driver memory is                593474
 size of scratch memory is             29623520
 max col of scratch BK array               1296
 max len of scratch array in speh3          155
 max len of scratch index in speh4           18
 max int batch size is                      520
 min int batch size is                       52
 fixed nKL is                                45
 max L of basis functions is                  2
 order of int derivative is                   0
 number of shells is                         49
 number of basis is                         135
 number of cartesian basis is               135
 number of contracted shell pairs          1036
 number of primitive shell pairs           2759
 maxK2 (contraction) of shell pair           36
 max number of K2 of shell pair               1
 max number of CS2 of shell pair            101
 max number of PS2 of shell pair            216
 mem total for path MDJ                  515062
 -------------------------------------------------------
 Smallest overlap matrix eigenvalue = 8.30E-04

 Scale SEOQF with 1.000000e-01/1.000000e-01/1.000000e-01

 Standard Electronic Orientation quadrupole field applied
 Nucleus-field energy     =     0.0000000095 hartrees
 Guess from superposition of atomic densities
 Warning:  Energy on first SCF cycle will be non-variational
 SAD guess density has 66.000000 electrons

 -----------------------------------------------------------------------
  General SCF calculation program by
  Eric Jon Sundstrom, Paul Horn, Yuezhi Mao, Dmitri Zuev, Alec White,
  David Stuck, Shaama M.S., Shane Yost, Joonho Lee, David Small,
  Daniel Levine, Susi Lehtola, Hugh Burton, Evgeny Epifanovsky
 -----------------------------------------------------------------------
 Exchange:     0.2000 Hartree-Fock + 0.0800 Slater + 0.7200 B88
 Correlation:  0.1900 VWN1RPA + 0.8100 LYP
 Using SG-1 standard quadrature grid
 using 4 threads for integral computing
 -------------------------------------------------------
 OpenMP Integral computing Module                
 Release: version 2.0, May 2017, Q-Chem Inc. Pleasanton 
 -------------------------------------------------------
 -------------------------------------------------------
 OpenMP BLAS3 based DFT computing Module                
 Release: version 1.0, May 2013, Q-Chem Inc. Pittsburgh 
 -------------------------------------------------------
 A restricted SCF calculation will be
 performed using DIIS
 SCF converges when DIIS error is below 1.0e-08
 ---------------------------------------
  Cycle       Energy         DIIS error
 ---------------------------------------
    1   -3054.3684327730      4.34e-02  
    2   -3053.9019706994      5.94e-03  
    3   -3053.7490765544      9.73e-03  
    4   -3053.9306140593      3.05e-03  
    5   -3053.9545860283      7.04e-04  
    6   -3053.9550927903      2.38e-04  
    7   -3053.9551692496      7.83e-05  
    8   -3053.9551842529      1.80e-05  
    9   -3053.9551847678      1.52e-06  
   10   -3053.9551847727      6.93e-07  
   11   -3053.9551847741      1.51e-07  
   12   -3053.9551847741      2.70e-08  
   13   -3053.9551847741      8.32e-09  Convergence criterion met
 ---------------------------------------
 SCF time:   CPU 15.09s  wall 6.00s 
 SCF   energy in the final basis set =    -3053.9551847741
 Total energy in the final basis set =    -3053.9551847741

 --------------------------------------------------------------
             Orbital Energies (a.u.) and Symmetries
 --------------------------------------------------------------

 Alpha MOs, Restricted
 -- Occupied --                  
-482.87  -77.12  -62.52  -56.34  -56.33  -56.33  -24.73  -10.27
  1 A'    2 A'    3 A'    4 A'    5 A'    1 A"    6 A'    7 A'                 
 -8.723  -6.616  -6.558  -6.540  -6.540  -4.779  -4.774  -4.771
  8 A'    9 A'   10 A'   11 A'    2 A"   12 A'    3 A"   13 A'                 
 -2.667  -2.663  -2.663  -2.649  -2.649  -1.277  -0.795  -0.765
 14 A'   15 A'    4 A"    5 A"   16 A'   17 A'   18 A'   19 A'                 
 -0.604  -0.513  -0.512  -0.466  -0.384  -0.336  -0.314  -0.303
 20 A'    6 A"   21 A'   22 A'   23 A'    7 A"   24 A'    8 A"                 
 -0.297
 25 A'                                                                         
 -- Virtual --                   
 -0.187  -0.061  -0.051   0.001   0.018   0.037   0.038   0.054
 26 A'    9 A"   27 A'   28 A'   29 A'   30 A'   10 A"   31 A'                 
  0.059   0.071   0.076   0.098   0.099   0.103   0.125   0.150
 32 A'   11 A"   33 A'   34 A'   12 A"   35 A'   36 A'   37 A'                 
  0.165   0.172   0.225   0.247   0.275   0.281   0.320   0.355
 38 A'   39 A'   13 A"   40 A'   14 A"   41 A'   42 A'   43 A'                 
  0.374   0.404   0.428   0.429   0.451   0.489   0.495   0.553
 44 A'   45 A'   15 A"   46 A'   47 A'   48 A'   16 A"   49 A'                 
  0.557   0.571   0.581   0.604   0.608   0.643   0.656   0.667
 17 A"   50 A'   51 A'   18 A"   52 A'   53 A'   19 A"   20 A"                 
  0.691   0.796   0.887   0.978   1.137   1.150   1.288   1.294
 54 A'   55 A'   56 A'   57 A'   21 A"   58 A'   59 A'   22 A"                 
  1.325   1.353   1.442   1.486   1.532   1.554   1.644   1.647
 60 A'   61 A'   62 A'   23 A"   63 A'   24 A"   64 A'   25 A"                 
  1.726   1.919   1.978   1.988   2.024   2.056   2.101   2.573
 65 A'   66 A'   26 A"   67 A'   68 A'   69 A'   70 A'   71 A'                 
  2.695   2.917   3.312   3.715   3.721   3.767   3.801   3.979
 27 A"   72 A'   73 A'   28 A"   74 A'   29 A"   75 A'   30 A"                 
  3.980   3.986   4.020   4.113   4.160   6.221   6.255   6.283
 31 A"   76 A'   77 A'   78 A'   79 A'   32 A"   80 A'   81 A'                 
  6.518   7.053   7.529   7.537   7.561  13.772  13.920  14.094
 82 A'   83 A'   33 A"   84 A'   85 A'   34 A"   86 A'   87 A'                 
 23.453  47.811  66.723 163.194 289.716 289.725 289.7631020.580
 88 A'   89 A'   90 A'   91 A'   35 A"   92 A'   93 A'   94 A'                 

 Beta MOs, Restricted
 -- Occupied --                  
-482.87  -77.12  -62.52  -56.34  -56.33  -56.33  -24.73  -10.27
  1 A'    2 A'    3 A'    4 A'    5 A'    1 A"    6 A'    7 A'                 
 -8.723  -6.616  -6.558  -6.540  -6.540  -4.779  -4.774  -4.771
  8 A'    9 A'   10 A'   11 A'    2 A"   12 A'    3 A"   13 A'                 
 -2.667  -2.663  -2.663  -2.649  -2.649  -1.277  -0.795  -0.765
 14 A'   15 A'    4 A"    5 A"   16 A'   17 A'   18 A'   19 A'                 
 -0.604  -0.513  -0.512  -0.466  -0.384  -0.336  -0.314  -0.303
 20 A'    6 A"   21 A'   22 A'   23 A'    7 A"   24 A'    8 A"                 
 -0.297
 25 A'                                                                         
 -- Virtual --                   
 -0.187  -0.061  -0.051   0.001   0.018   0.037   0.038   0.054
 26 A'    9 A"   27 A'   28 A'   29 A'   30 A'   10 A"   31 A'                 
  0.059   0.071   0.076   0.098   0.099   0.103   0.125   0.150
 32 A'   11 A"   33 A'   34 A'   12 A"   35 A'   36 A'   37 A'                 
  0.165   0.172   0.225   0.247   0.275   0.281   0.320   0.355
 38 A'   39 A'   13 A"   40 A'   14 A"   41 A'   42 A'   43 A'                 
  0.374   0.404   0.428   0.429   0.451   0.489   0.495   0.553
 44 A'   45 A'   15 A"   46 A'   47 A'   48 A'   16 A"   49 A'                 
  0.557   0.571   0.581   0.604   0.608   0.643   0.656   0.667
 17 A"   50 A'   51 A'   18 A"   52 A'   53 A'   19 A"   20 A"                 
  0.691   0.796   0.887   0.978   1.137   1.150   1.288   1.294
 54 A'   55 A'   56 A'   57 A'   21 A"   58 A'   59 A'   22 A"                 
  1.325   1.353   1.442   1.486   1.532   1.554   1.644   1.647
 60 A'   61 A'   62 A'   23 A"   63 A'   24 A"   64 A'   25 A"                 
  1.726   1.919   1.978   1.988   2.024   2.056   2.101   2.573
 65 A'   66 A'   26 A"   67 A'   68 A'   69 A'   70 A'   71 A'                 
  2.695   2.917   3.312   3.715   3.721   3.767   3.801   3.979
 27 A"   72 A'   73 A'   28 A"   74 A'   29 A"   75 A'   30 A"                 
  3.980   3.986   4.020   4.113   4.160   6.221   6.255   6.283
 31 A"   76 A'   77 A'   78 A'   79 A'   32 A"   80 A'   81 A'                 
  6.518   7.053   7.529   7.537   7.561  13.772  13.920  14.094
 82 A'   83 A'   33 A"   84 A'   85 A'   34 A"   86 A'   87 A'                 
 23.453  47.811  66.723 163.194 289.716 289.725 289.7631020.580
 88 A'   89 A'   90 A'   91 A'   35 A"   92 A'   93 A'   94 A'                 
 --------------------------------------------------------------

          Ground-State Mulliken Net Atomic Charges

     Atom                 Charge (a.u.)
  ----------------------------------------
      1 C                    -0.315230
      2 P                     0.258814
      3 F                    -0.081327
      4 Br                   -0.042025
      5 H                     0.179769
  ----------------------------------------
  Sum of atomic charges =    -0.000000

 -----------------------------------------------------------------
                    Cartesian Multipole Moments
 -----------------------------------------------------------------
    Charge (ESU x 10^10)
                -0.0000
    Dipole Moment (Debye)
         X      -0.2253      Y      -1.0571      Z      -0.0000
       Tot       1.0809
    Quadrupole Moments (Debye-Ang)
        XX     -43.3108     XY       2.3771     YY     -41.6322
        XZ      -0.0000     YZ       0.0000     ZZ     -43.4289
    Octopole Moments (Debye-Ang^2)
       XXX      57.6994    XXY       2.6904    XYY       7.9302
       YYY      -6.4903    XXZ      -0.0000    XYZ       0.0000
       YYZ      -0.0000    XZZ       7.9284    YZZ       1.3197
       ZZZ      -0.0000
    Hexadecapole Moments (Debye-Ang^3)
      XXXX    -969.7212   XXXY       7.5582   XXYY    -172.6035
      XYYY      16.3171   YYYY     -92.8250   XXXZ      -0.0000
      XXYZ       0.0000   XYYZ      -0.0000   YYYZ      -0.0000
      XXZZ    -162.9407   XYZZ       1.1619   YYZZ     -27.9007
      XZZZ      -0.0000   YZZZ      -0.0000   ZZZZ     -54.8725
 -----------------------------------------------------------------
 Calculating analytic gradient of the SCF energy
 Gradient of SCF Energy
            1           2           3           4           5
    1  -0.1159362   0.0396302   0.0493341   0.0620783  -0.0351064
    2   0.2125378  -0.1938508   0.0462470   0.0179278  -0.0828619
    3   0.0000000  -0.0000000   0.0000000  -0.0000000  -0.0000000
 Max gradient component =       2.125E-01
 RMS gradient           =       8.741E-02
 Gradient time:  CPU 3.66 s  wall 1.40 s
 Geometry Optimization Parameters
   NAtoms,    NIC,     NZ,  NCons,   NDum,   NFix, NCnnct, MaxDiis
        5      20       5       0       0       0       0       0


** GEOMETRY OPTIMIZATION IN DELOCALIZED INTERNAL COORDINATES **
   Searching for a Minimum

   Optimization Cycle:   1

                       Coordinates (Angstroms)
     ATOM                X               Y               Z
      1  C        -0.6685409281   -0.6716584103    0.0000000000
      2  P        -1.7573977879    0.3600347315    0.0000000000
      3  F        -3.2336427115   -0.0784865627    0.0000000000
      4  Br        1.7279605713    0.0402268076    0.0000000000
      5  H        -1.0036232063   -2.0721297120    0.0000000000
   Point Group: cs    Number of degrees of freedom:     7


   Energy is  -3053.955184774


 Attempting to Generate Delocalized Internal Coordinates

  7 Hessian modes will be used to form the next step
  Hessian Eigenvalues:
     0.052803    0.130389    0.160000    0.220000    0.250000    0.648207
     0.766766

 Minimum Search - Taking Simple RFO Step
 Searching for Lamda that Minimizes Along All modes
 Value Taken    Lamda =  -0.11732955
 Calculated Step too Large.  Step scaled by  0.483459
 Step Taken.  Stepsize is  0.300000

                             Maximum     Tolerance    Cnvgd?
         Gradient           0.162668      0.000300      NO
         Displacement       0.167594      0.001200      NO
         Energy change     *********      0.000001      NO


 New Cartesian Coordinates Obtained by Inverse Iteration

 Displacement from previous Coordinates is:  0.312275
 ----------------------------------------------------------------
             Standard Nuclear Orientation (Angstroms)
    I     Atom           X                Y                Z
 ----------------------------------------------------------------
    1      C      -0.6642330803    -0.6804279337     0.0000000000
    2      P      -1.7507074565     0.4223416737     0.0000000000
    3      F      -3.2052114963    -0.1421385542     0.0000000000
    4      Br      1.6479126634    -0.0265360548     0.0000000000
    5      H      -0.9630046928    -1.9952522769     0.0000000000
 ----------------------------------------------------------------
 Molecular Point Group                 Cs    NOp =  2
 Largest Abelian Subgroup              Cs    NOp =  2
 Nuclear Repulsion Energy =   261.9590312262 hartrees
 There are       33 alpha and       33 beta electrons
 Applying Cartesian multipole field
    Component          Value
    ---------          -----
     (2,0,0)        1.00000E-11
     (0,2,0)        2.00000E-11
     (0,0,2)       -3.00000E-11
 Nucleus-field energy     =     0.0000000092 hartrees
 Requested basis set is 6-311++G(d,p)
 There are 49 shells and 129 basis functions
 A cutoff of  1.0D-11 yielded   1052 shell pairs
 There are      7636 function pairs (      8357 Cartesian)
 Smallest overlap matrix eigenvalue = 9.18E-04
 Guess MOs from SCF MO coefficient file

 -----------------------------------------------------------------------
  General SCF calculation program by
  Eric Jon Sundstrom, Paul Horn, Yuezhi Mao, Dmitri Zuev, Alec White,
  David Stuck, Shaama M.S., Shane Yost, Joonho Lee, David Small,
  Daniel Levine, Susi Lehtola, Hugh Burton, Evgeny Epifanovsky
 -----------------------------------------------------------------------
 Exchange:     0.2000 Hartree-Fock + 0.0800 Slater + 0.7200 B88
 Correlation:  0.1900 VWN1RPA + 0.8100 LYP
 Using SG-1 standard quadrature grid
 using 4 threads for integral computing
 -------------------------------------------------------
 OpenMP Integral computing Module                
 Release: version 2.0, May 2017, Q-Chem Inc. Pleasanton 
 -------------------------------------------------------
 -------------------------------------------------------
 OpenMP BLAS3 based DFT computing Module                
 Release: version 1.0, May 2013, Q-Chem Inc. Pittsburgh 
 -------------------------------------------------------
 A restricted SCF calculation will be
 performed using DIIS
 SCF converges when DIIS error is below 1.0e-08
 ---------------------------------------
  Cycle       Energy         DIIS error
 ---------------------------------------
    1   -3054.0012523713      1.36e-03  
    2   -3054.0066684138      3.51e-04  
    3   -3054.0062480065      5.48e-04  
    4   -3054.0068173482      1.84e-04  
    5   -3054.0068909325      5.60e-05  
    6   -3054.0068952578      1.02e-05  
    7   -3054.0068954160      3.34e-06  
    8   -3054.0068954392      1.14e-06  
    9   -3054.0068954421      1.95e-07  
   10   -3054.0068954422      5.45e-08  
   11   -3054.0068954423      1.96e-08  
   12   -3054.0068954423      3.70e-09  Convergence criterion met
 ---------------------------------------
 SCF time:   CPU 14.11s  wall 5.00s 
 SCF   energy in the final basis set =    -3054.0068954423
 Total energy in the final basis set =    -3054.0068954423

 --------------------------------------------------------------
             Orbital Energies (a.u.) and Symmetries
 --------------------------------------------------------------

 Alpha MOs, Restricted
 -- Occupied --                  
-482.86  -77.12  -62.51  -56.33  -56.33  -56.33  -24.73  -10.28
  1 A'    2 A'    3 A'    4 A'    5 A'    1 A"    6 A'    7 A'                 
 -8.718  -6.620  -6.552  -6.535  -6.535  -4.783  -4.779  -4.775
  8 A'    9 A'   10 A'   11 A'    2 A"   12 A'    3 A"   13 A'                 
 -2.662  -2.658  -2.657  -2.644  -2.644  -1.265  -0.794  -0.757
 14 A'   15 A'    4 A"    5 A"   16 A'   17 A'   18 A'   19 A'                 
 -0.599  -0.504  -0.504  -0.481  -0.386  -0.334  -0.315  -0.310
 20 A'    6 A"   21 A'   22 A'   23 A'    7 A"   24 A'   25 A'                 
 -0.296
  8 A"                                                                         
 -- Virtual --                   
 -0.165  -0.072  -0.036   0.001   0.018   0.036   0.039   0.052
 26 A'    9 A"   27 A'   28 A'   29 A'   30 A'   10 A"   31 A'                 
  0.062   0.072   0.077   0.099   0.099   0.106   0.126   0.148
 32 A'   11 A"   33 A'   12 A"   34 A'   35 A'   36 A'   37 A'                 
  0.160   0.169   0.222   0.249   0.276   0.284   0.321   0.340
 38 A'   39 A'   13 A"   40 A'   14 A"   41 A'   42 A'   43 A'                 
  0.374   0.399   0.431   0.434   0.449   0.492   0.492   0.554
 44 A'   45 A'   15 A"   46 A'   47 A'   48 A'   16 A"   49 A'                 
  0.559   0.568   0.575   0.600   0.607   0.650   0.664   0.671
 17 A"   50 A'   51 A'   18 A"   52 A'   19 A"   53 A'   20 A"                 
  0.694   0.797   0.882   0.980   1.095   1.135   1.293   1.302
 54 A'   55 A'   56 A'   57 A'   58 A'   21 A"   22 A"   59 A'                 
  1.337   1.391   1.471   1.475   1.535   1.551   1.657   1.682
 60 A'   61 A'   23 A"   62 A'   63 A'   24 A"   64 A'   25 A"                 
  1.729   1.909   1.981   1.995   2.014   2.076   2.153   2.598
 65 A'   66 A'   26 A"   67 A'   68 A'   69 A'   70 A'   71 A'                 
  2.690   2.912   3.337   3.723   3.732   3.769   3.800   3.984
 27 A"   72 A'   73 A'   28 A"   74 A'   29 A"   75 A'   30 A"                 
  3.989   3.990   4.037   4.142   4.152   6.227   6.265   6.292
 31 A"   76 A'   77 A'   78 A'   79 A'   32 A"   80 A'   81 A'                 
  6.527   7.023   7.533   7.544   7.580  13.768  13.910  14.037
 82 A'   83 A'   33 A"   84 A'   85 A'   34 A"   86 A'   87 A'                 
 23.422  47.821  66.726 163.154 289.722 289.733 289.7811020.591
 88 A'   89 A'   90 A'   91 A'   35 A"   92 A'   93 A'   94 A'                 

 Beta MOs, Restricted
 -- Occupied --                  
-482.86  -77.12  -62.51  -56.33  -56.33  -56.33  -24.73  -10.28
  1 A'    2 A'    3 A'    4 A'    5 A'    1 A"    6 A'    7 A'                 
 -8.718  -6.620  -6.552  -6.535  -6.535  -4.783  -4.779  -4.775
  8 A'    9 A'   10 A'   11 A'    2 A"   12 A'    3 A"   13 A'                 
 -2.662  -2.658  -2.657  -2.644  -2.644  -1.265  -0.794  -0.757
 14 A'   15 A'    4 A"    5 A"   16 A'   17 A'   18 A'   19 A'                 
 -0.599  -0.504  -0.504  -0.481  -0.386  -0.334  -0.315  -0.310
 20 A'    6 A"   21 A'   22 A'   23 A'    7 A"   24 A'   25 A'                 
 -0.296
  8 A"                                                                         
 -- Virtual --                   
 -0.165  -0.072  -0.036   0.001   0.018   0.036   0.039   0.052
 26 A'    9 A"   27 A'   28 A'   29 A'   30 A'   10 A"   31 A'                 
  0.062   0.072   0.077   0.099   0.099   0.106   0.126   0.148
 32 A'   11 A"   33 A'   12 A"   34 A'   35 A'   36 A'   37 A'                 
  0.160   0.169   0.222   0.249   0.276   0.284   0.321   0.340
 38 A'   39 A'   13 A"   40 A'   14 A"   41 A'   42 A'   43 A'                 
  0.374   0.399   0.431   0.434   0.449   0.492   0.492   0.554
 44 A'   45 A'   15 A"   46 A'   47 A'   48 A'   16 A"   49 A'                 
  0.559   0.568   0.575   0.600   0.607   0.650   0.664   0.671
 17 A"   50 A'   51 A'   18 A"   52 A'   19 A"   53 A'   20 A"                 
  0.694   0.797   0.882   0.980   1.095   1.135   1.293   1.302
 54 A'   55 A'   56 A'   57 A'   58 A'   21 A"   22 A"   59 A'                 
  1.337   1.391   1.471   1.475   1.535   1.551   1.657   1.682
 60 A'   61 A'   23 A"   62 A'   63 A'   24 A"   64 A'   25 A"                 
  1.729   1.909   1.981   1.995   2.014   2.076   2.153   2.598
 65 A'   66 A'   26 A"   67 A'   68 A'   69 A'   70 A'   71 A'                 
  2.690   2.912   3.337   3.723   3.732   3.769   3.800   3.984
 27 A"   72 A'   73 A'   28 A"   74 A'   29 A"   75 A'   30 A"                 
  3.989   3.990   4.037   4.142   4.152   6.227   6.265   6.292
 31 A"   76 A'   77 A'   78 A'   79 A'   32 A"   80 A'   81 A'                 
  6.527   7.023   7.533   7.544   7.580  13.768  13.910  14.037
 82 A'   83 A'   33 A"   84 A'   85 A'   34 A"   86 A'   87 A'                 
 23.422  47.821  66.726 163.154 289.722 289.733 289.7811020.591
 88 A'   89 A'   90 A'   91 A'   35 A"   92 A'   93 A'   94 A'                 
 --------------------------------------------------------------

          Ground-State Mulliken Net Atomic Charges

     Atom                 Charge (a.u.)
  ----------------------------------------
      1 C                    -0.319871
      2 P                     0.295503
      3 F                    -0.117514
      4 Br                   -0.065914
      5 H                     0.207796
  ----------------------------------------
  Sum of atomic charges =     0.000000

 -----------------------------------------------------------------
                    Cartesian Multipole Moments
 -----------------------------------------------------------------
    Charge (ESU x 10^10)
                 0.0000
    Dipole Moment (Debye)
         X      -0.2703      Y      -0.8115      Z      -0.0000
       Tot       0.8553
    Quadrupole Moments (Debye-Ang)
        XX     -44.2614     XY       1.5190     YY     -41.2671
        XZ      -0.0000     YZ      -0.0000     ZZ     -43.4071
    Octopole Moments (Debye-Ang^2)
       XXX      61.5542    XXY       4.8139    XYY       8.8692
       YYY      -4.2655    XXZ      -0.0000    XYZ      -0.0000
       YYZ      -0.0000    XZZ       9.1661    YZZ       2.0799
       ZZZ      -0.0000
    Hexadecapole Moments (Debye-Ang^3)
      XXXX    -942.9415   XXXY       8.7269   XXYY    -167.0189
      XYYY      23.0567   YYYY     -93.4718   XXXZ      -0.0000
      XXYZ      -0.0000   XYYZ       0.0000   YYYZ       0.0000
      XXZZ    -157.0484   XYZZ       3.5730   YYZZ     -27.7316
      XZZZ      -0.0000   YZZZ      -0.0000   ZZZZ     -54.7809
 -----------------------------------------------------------------
 Calculating analytic gradient of the SCF energy
 Gradient of SCF Energy
            1           2           3           4           5
    1  -0.0790958   0.0135300   0.0349119   0.0626702  -0.0320163
    2   0.1590696  -0.1325337   0.0361129   0.0176900  -0.0803388
    3  -0.0000000  -0.0000000  -0.0000000   0.0000000   0.0000000
 Max gradient component =       1.591E-01
 RMS gradient           =       6.509E-02
 Gradient time:  CPU 3.74 s  wall 1.55 s
 Geometry Optimization Parameters
   NAtoms,    NIC,     NZ,  NCons,   NDum,   NFix, NCnnct, MaxDiis
        5      20       5       0       0       0       0       0

 Cartesian Hessian Update
 Hessian Updated using BFGS Update


** GEOMETRY OPTIMIZATION IN DELOCALIZED INTERNAL COORDINATES **
   Searching for a Minimum

   Optimization Cycle:   2

                       Coordinates (Angstroms)
     ATOM                X               Y               Z
      1  C        -0.6642330803   -0.6804279337    0.0000000000
      2  P        -1.7507074565    0.4223416737    0.0000000000
      3  F        -3.2052114963   -0.1421385542    0.0000000000
      4  Br        1.6479126634   -0.0265360548    0.0000000000
      5  H        -0.9630046928   -1.9952522769    0.0000000000
   Point Group: cs    Number of degrees of freedom:     7


   Energy is  -3054.006895442

 Hessian Updated using BFGS Update

  7 Hessian modes will be used to form the next step
  Hessian Eigenvalues:
     0.035718    0.095378    0.159530    0.219829    0.267754    0.635389
     0.889367

 Minimum Search - Taking Simple RFO Step
 Searching for Lamda that Minimizes Along All modes
 Value Taken    Lamda =  -0.11621545
 Calculated Step too Large.  Step scaled by  0.374044
 Step Taken.  Stepsize is  0.300000

                             Maximum     Tolerance    Cnvgd?
         Gradient           0.117642      0.000300      NO
         Displacement       0.154309      0.001200      NO
         Energy change     -0.051711      0.000001      NO


 New Cartesian Coordinates Obtained by Inverse Iteration

 Displacement from previous Coordinates is:  0.301403
 ----------------------------------------------------------------
             Standard Nuclear Orientation (Angstroms)
    I     Atom           X                Y                Z
 ----------------------------------------------------------------
    1      C      -0.6601418211    -0.6942493194     0.0000000000
    2      P      -1.7379268673     0.4598542276     0.0000000000
    3      F      -3.1777585099    -0.1885374101     0.0000000000
    4      Br      1.5585224342    -0.0875520036     0.0000000000
    5      H      -0.9179392983    -1.9115286403     0.0000000000
 ----------------------------------------------------------------
 Molecular Point Group                 Cs    NOp =  2
 Largest Abelian Subgroup              Cs    NOp =  2
 Nuclear Repulsion Energy =   266.5811471361 hartrees
 There are       33 alpha and       33 beta electrons
 Applying Cartesian multipole field
    Component          Value
    ---------          -----
     (2,0,0)        1.00000E-11
     (0,2,0)        2.00000E-11
     (0,0,2)       -3.00000E-11
 Nucleus-field energy     =     0.0000000088 hartrees
 Requested basis set is 6-311++G(d,p)
 There are 49 shells and 129 basis functions
 A cutoff of  1.0D-11 yielded   1069 shell pairs
 There are      7709 function pairs (      8436 Cartesian)
 Smallest overlap matrix eigenvalue = 9.65E-04
 Guess MOs from SCF MO coefficient file

 -----------------------------------------------------------------------
  General SCF calculation program by
  Eric Jon Sundstrom, Paul Horn, Yuezhi Mao, Dmitri Zuev, Alec White,
  David Stuck, Shaama M.S., Shane Yost, Joonho Lee, David Small,
  Daniel Levine, Susi Lehtola, Hugh Burton, Evgeny Epifanovsky
 -----------------------------------------------------------------------
 Exchange:     0.2000 Hartree-Fock + 0.0800 Slater + 0.7200 B88
 Correlation:  0.1900 VWN1RPA + 0.8100 LYP
 Using SG-1 standard quadrature grid
 using 4 threads for integral computing
 -------------------------------------------------------
 OpenMP Integral computing Module                
 Release: version 2.0, May 2017, Q-Chem Inc. Pleasanton 
 -------------------------------------------------------
 -------------------------------------------------------
 OpenMP BLAS3 based DFT computing Module                
 Release: version 1.0, May 2013, Q-Chem Inc. Pittsburgh 
 -------------------------------------------------------
 A restricted SCF calculation will be
 performed using DIIS
 SCF converges when DIIS error is below 1.0e-08
 ---------------------------------------
  Cycle       Energy         DIIS error
 ---------------------------------------
    1   -3054.0432212292      1.11e-03  
    2   -3054.0466295358      3.08e-04  
    3   -3054.0462097686      5.41e-04  
    4   -3054.0467991969      1.00e-04  
    5   -3054.0468187835      3.78e-05  
    6   -3054.0468208929      7.76e-06  
    7   -3054.0468209991      1.61e-06  
    8   -3054.0468210051      5.66e-07  
    9   -3054.0468210059      1.80e-07  
   10   -3054.0468210060      3.42e-08  
   11   -3054.0468210059      8.40e-09  Convergence criterion met
 ---------------------------------------
 SCF time:   CPU 13.29s  wall 6.00s 
 SCF   energy in the final basis set =    -3054.0468210059
 Total energy in the final basis set =    -3054.0468210059

 --------------------------------------------------------------
             Orbital Energies (a.u.) and Symmetries
 --------------------------------------------------------------

 Alpha MOs, Restricted
 -- Occupied --                  
-482.86  -77.13  -62.51  -56.33  -56.33  -56.33  -24.72  -10.27
  1 A'    2 A'    3 A'    4 A'    5 A'    1 A"    6 A'    7 A'                 
 -8.716  -6.622  -6.549  -6.533  -6.533  -4.785  -4.781  -4.777
  8 A'    9 A'   10 A'   11 A'    2 A"   12 A'    3 A"   13 A'                 
 -2.659  -2.655  -2.655  -2.642  -2.642  -1.254  -0.797  -0.750
 14 A'   15 A'    4 A"    5 A"   16 A'   17 A'   18 A'   19 A'                 
 -0.595  -0.501  -0.496  -0.491  -0.392  -0.335  -0.324  -0.311
 20 A'   21 A'    6 A"   22 A'   23 A'    7 A"   24 A'   25 A'                 
 -0.290
  8 A"                                                                         
 -- Virtual --                   
 -0.142  -0.079  -0.024   0.001   0.018   0.036   0.039   0.051
 26 A'    9 A"   27 A'   28 A'   29 A'   30 A'   10 A"   31 A'                 
  0.065   0.072   0.076   0.099   0.100   0.113   0.126   0.149
 32 A'   11 A"   33 A'   12 A"   34 A'   35 A'   36 A'   37 A'                 
  0.156   0.174   0.221   0.252   0.277   0.286   0.320   0.333
 38 A'   39 A'   13 A"   40 A'   14 A"   41 A'   42 A'   43 A'                 
  0.377   0.396   0.432   0.436   0.444   0.490   0.498   0.550
 44 A'   45 A'   15 A"   46 A'   47 A'   16 A"   48 A'   49 A'                 
  0.560   0.569   0.584   0.593   0.612   0.649   0.675   0.692
 17 A"   50 A'   51 A'   18 A"   52 A'   19 A"   20 A"   53 A'                 
  0.702   0.796   0.879   0.980   1.060   1.141   1.294   1.321
 54 A'   55 A'   56 A'   57 A'   58 A'   21 A"   22 A"   59 A'                 
  1.348   1.429   1.458   1.525   1.547   1.548   1.662   1.736
 60 A'   61 A'   23 A"   62 A'   24 A"   63 A'   64 A'   65 A'                 
  1.743   1.909   1.983   1.998   2.029   2.102   2.248   2.613
 25 A"   66 A'   26 A"   67 A'   68 A'   69 A'   70 A'   71 A'                 
  2.692   2.912   3.377   3.731   3.741   3.772   3.806   3.986
 27 A"   72 A'   73 A'   28 A"   74 A'   29 A"   75 A'   30 A"                 
  3.993   3.999   4.056   4.128   4.198   6.234   6.275   6.301
 76 A'   31 A"   77 A'   78 A'   79 A'   32 A"   80 A'   81 A'                 
  6.535   7.005   7.535   7.550   7.601  13.766  13.900  14.009
 82 A'   83 A'   33 A"   84 A'   85 A'   34 A"   86 A'   87 A'                 
 23.449  47.828  66.731 163.130 289.725 289.739 289.8021020.600
 88 A'   89 A'   90 A'   91 A'   35 A"   92 A'   93 A'   94 A'                 

 Beta MOs, Restricted
 -- Occupied --                  
-482.86  -77.13  -62.51  -56.33  -56.33  -56.33  -24.72  -10.27
  1 A'    2 A'    3 A'    4 A'    5 A'    1 A"    6 A'    7 A'                 
 -8.716  -6.622  -6.549  -6.533  -6.533  -4.785  -4.781  -4.777
  8 A'    9 A'   10 A'   11 A'    2 A"   12 A'    3 A"   13 A'                 
 -2.659  -2.655  -2.655  -2.642  -2.642  -1.254  -0.797  -0.750
 14 A'   15 A'    4 A"    5 A"   16 A'   17 A'   18 A'   19 A'                 
 -0.595  -0.501  -0.496  -0.491  -0.392  -0.335  -0.324  -0.311
 20 A'   21 A'    6 A"   22 A'   23 A'    7 A"   24 A'   25 A'                 
 -0.290
  8 A"                                                                         
 -- Virtual --                   
 -0.142  -0.079  -0.024   0.001   0.018   0.036   0.039   0.051
 26 A'    9 A"   27 A'   28 A'   29 A'   30 A'   10 A"   31 A'                 
  0.065   0.072   0.076   0.099   0.100   0.113   0.126   0.149
 32 A'   11 A"   33 A'   12 A"   34 A'   35 A'   36 A'   37 A'                 
  0.156   0.174   0.221   0.252   0.277   0.286   0.320   0.333
 38 A'   39 A'   13 A"   40 A'   14 A"   41 A'   42 A'   43 A'                 
  0.377   0.396   0.432   0.436   0.444   0.490   0.498   0.550
 44 A'   45 A'   15 A"   46 A'   47 A'   16 A"   48 A'   49 A'                 
  0.560   0.569   0.584   0.593   0.612   0.649   0.675   0.692
 17 A"   50 A'   51 A'   18 A"   52 A'   19 A"   20 A"   53 A'                 
  0.702   0.796   0.879   0.980   1.060   1.141   1.294   1.321
 54 A'   55 A'   56 A'   57 A'   58 A'   21 A"   22 A"   59 A'                 
  1.348   1.429   1.458   1.525   1.547   1.548   1.662   1.736
 60 A'   61 A'   23 A"   62 A'   24 A"   63 A'   64 A'   65 A'                 
  1.743   1.909   1.983   1.998   2.029   2.102   2.248   2.613
 25 A"   66 A'   26 A"   67 A'   68 A'   69 A'   70 A'   71 A'                 
  2.692   2.912   3.377   3.731   3.741   3.772   3.806   3.986
 27 A"   72 A'   73 A'   28 A"   74 A'   29 A"   75 A'   30 A"                 
  3.993   3.999   4.056   4.128   4.198   6.234   6.275   6.301
 76 A'   31 A"   77 A'   78 A'   79 A'   32 A"   80 A'   81 A'                 
  6.535   7.005   7.535   7.550   7.601  13.766  13.900  14.009
 82 A'   83 A'   33 A"   84 A'   85 A'   34 A"   86 A'   87 A'                 
 23.449  47.828  66.731 163.130 289.725 289.739 289.8021020.600
 88 A'   89 A'   90 A'   91 A'   35 A"   92 A'   93 A'   94 A'                 
 --------------------------------------------------------------

          Ground-State Mulliken Net Atomic Charges

     Atom                 Charge (a.u.)
  ----------------------------------------
      1 C                    -0.323789
      2 P                     0.316797
      3 F                    -0.144934
      4 Br                   -0.077870
      5 H                     0.229797
  ----------------------------------------
  Sum of atomic charges =     0.000000

 -----------------------------------------------------------------
                    Cartesian Multipole Moments
 -----------------------------------------------------------------
    Charge (ESU x 10^10)
                -0.0000
    Dipole Moment (Debye)
         X      -0.1765      Y      -0.6027      Z      -0.0000
       Tot       0.6280
    Quadrupole Moments (Debye-Ang)
        XX     -44.9935     XY       0.8525     YY     -41.0686
        XZ      -0.0000     YZ       0.0000     ZZ     -43.3015
    Octopole Moments (Debye-Ang^2)
       XXX      66.0944    XXY       6.7081    XYY      10.2477
       YYY      -1.2534    XXZ      -0.0000    XYZ       0.0000
       YYZ      -0.0000    XZZ      10.5958    YZZ       2.8956
       ZZZ      -0.0000
    Hexadecapole Moments (Debye-Ang^3)
      XXXX    -911.4647   XXXY       9.6078   XXYY    -160.8317
      XYYY      27.4234   YYYY     -95.4268   XXXZ      -0.0000
      XXYZ       0.0000   XYYZ       0.0000   YYYZ       0.0000
      XXZZ    -150.4924   XYZZ       5.4207   YYZZ     -27.6076
      XZZZ       0.0000   YZZZ       0.0000   ZZZZ     -54.5413
 -----------------------------------------------------------------
 Calculating analytic gradient of the SCF energy
 Gradient of SCF Energy
            1           2           3           4           5
    1  -0.0655500   0.0042089   0.0252492   0.0621264  -0.0260346
    2   0.1137021  -0.0922320   0.0266760   0.0169011  -0.0650472
    3   0.0000000  -0.0000000   0.0000000  -0.0000000   0.0000000
 Max gradient component =       1.137E-01
 RMS gradient           =       4.909E-02
 Gradient time:  CPU 3.77 s  wall 1.31 s
 Geometry Optimization Parameters
   NAtoms,    NIC,     NZ,  NCons,   NDum,   NFix, NCnnct, MaxDiis
        5      20       5       0       0       0       0       0

 Cartesian Hessian Update
 Hessian Updated using BFGS Update


** GEOMETRY OPTIMIZATION IN DELOCALIZED INTERNAL COORDINATES **
   Searching for a Minimum

   Optimization Cycle:   3

                       Coordinates (Angstroms)
     ATOM                X               Y               Z
      1  C        -0.6601418211   -0.6942493194    0.0000000000
      2  P        -1.7379268673    0.4598542276    0.0000000000
      3  F        -3.1777585099   -0.1885374101    0.0000000000
      4  Br        1.5585224342   -0.0875520036    0.0000000000
      5  H        -0.9179392983   -1.9115286403    0.0000000000
   Point Group: cs    Number of degrees of freedom:     7


   Energy is  -3054.046821006

 Hessian Updated using BFGS Update

  7 Hessian modes will be used to form the next step
  Hessian Eigenvalues:
     0.037033    0.120939    0.159103    0.219469    0.283014    0.622034
     0.874755

 Minimum Search - Taking Simple RFO Step
 Searching for Lamda that Minimizes Along All modes
 Value Taken    Lamda =  -0.08742746
 Calculated Step too Large.  Step scaled by  0.387679
 Step Taken.  Stepsize is  0.300000

                             Maximum     Tolerance    Cnvgd?
         Gradient           0.083289      0.000300      NO
         Displacement       0.162829      0.001200      NO
         Energy change     -0.039926      0.000001      NO


 New Cartesian Coordinates Obtained by Inverse Iteration

 Displacement from previous Coordinates is:  0.291767
 ----------------------------------------------------------------
             Standard Nuclear Orientation (Angstroms)
    I     Atom           X                Y                Z
 ----------------------------------------------------------------
    1      C      -0.6482337372    -0.7075623829     0.0000000000
    2      P      -1.7191950926     0.4861969791     0.0000000000
    3      F      -3.1528947457    -0.2157764122     0.0000000000
    4      Br      1.4519099098    -0.1397556431     0.0000000000
    5      H      -0.8668303967    -1.8451156868     0.0000000000
 ----------------------------------------------------------------
 Molecular Point Group                 Cs    NOp =  2
 Largest Abelian Subgroup              Cs    NOp =  2
 Nuclear Repulsion Energy =   272.9390316940 hartrees
 There are       33 alpha and       33 beta electrons
 Applying Cartesian multipole field
    Component          Value
    ---------          -----
     (2,0,0)        1.00000E-11
     (0,2,0)        2.00000E-11
     (0,0,2)       -3.00000E-11
 Nucleus-field energy     =     0.0000000083 hartrees
 Requested basis set is 6-311++G(d,p)
 There are 49 shells and 129 basis functions
 A cutoff of  1.0D-11 yielded   1073 shell pairs
 There are      7745 function pairs (      8484 Cartesian)
 Smallest overlap matrix eigenvalue = 9.90E-04
 Guess MOs from SCF MO coefficient file

 -----------------------------------------------------------------------
  General SCF calculation program by
  Eric Jon Sundstrom, Paul Horn, Yuezhi Mao, Dmitri Zuev, Alec White,
  David Stuck, Shaama M.S., Shane Yost, Joonho Lee, David Small,
  Daniel Levine, Susi Lehtola, Hugh Burton, Evgeny Epifanovsky
 -----------------------------------------------------------------------
 Exchange:     0.2000 Hartree-Fock + 0.0800 Slater + 0.7200 B88
 Correlation:  0.1900 VWN1RPA + 0.8100 LYP
 Using SG-1 standard quadrature grid
 using 4 threads for integral computing
 -------------------------------------------------------
 OpenMP Integral computing Module                
 Release: version 2.0, May 2017, Q-Chem Inc. Pleasanton 
 -------------------------------------------------------
 -------------------------------------------------------
 OpenMP BLAS3 based DFT computing Module                
 Release: version 1.0, May 2013, Q-Chem Inc. Pittsburgh 
 -------------------------------------------------------
 A restricted SCF calculation will be
 performed using DIIS
 SCF converges when DIIS error is below 1.0e-08
 ---------------------------------------
  Cycle       Energy         DIIS error
 ---------------------------------------
    1   -3054.0735461587      1.02e-03  
    2   -3054.0760282797      4.43e-04  
    3   -3054.0753049606      7.20e-04  
    4   -3054.0764619558      6.33e-05  
    5   -3054.0764699538      1.70e-05  
    6   -3054.0764704730      7.37e-06  
    7   -3054.0764705630      1.85e-06  
    8   -3054.0764705676      7.61e-07  
    9   -3054.0764705687      1.69e-07  
   10   -3054.0764705688      4.56e-08  
   11   -3054.0764705688      7.77e-09  Convergence criterion met
 ---------------------------------------
 SCF time:   CPU 13.46s  wall 5.00s 
 SCF   energy in the final basis set =    -3054.0764705688
 Total energy in the final basis set =    -3054.0764705688

 --------------------------------------------------------------
             Orbital Energies (a.u.) and Symmetries
 --------------------------------------------------------------

 Alpha MOs, Restricted
 -- Occupied --                  
-482.86  -77.13  -62.51  -56.33  -56.32  -56.32  -24.71  -10.27
  1 A'    2 A'    3 A'    4 A'    5 A'    1 A"    6 A'    7 A'                 
 -8.715  -6.622  -6.548  -6.533  -6.533  -4.786  -4.781  -4.778
  8 A'    9 A'   10 A'   11 A'    2 A"   12 A'    3 A"   13 A'                 
 -2.659  -2.655  -2.654  -2.642  -2.642  -1.243  -0.807  -0.743
 14 A'   15 A'    4 A"    5 A"   16 A'   17 A'   18 A'   19 A'                 
 -0.595  -0.509  -0.487  -0.486  -0.401  -0.340  -0.330  -0.312
 20 A'   21 A'    6 A"   22 A'   23 A'    7 A"   24 A'   25 A'                 
 -0.284
  8 A"                                                                         
 -- Virtual --                   
 -0.114  -0.084  -0.019   0.001   0.019   0.037   0.040   0.050
 26 A'    9 A"   27 A'   28 A'   29 A'   30 A'   10 A"   31 A'                 
  0.068   0.072   0.075   0.099   0.100   0.119   0.127   0.149
 32 A'   11 A"   33 A'   12 A"   34 A'   35 A'   36 A'   37 A'                 
  0.154   0.183   0.221   0.255   0.279   0.287   0.318   0.332
 38 A'   39 A'   13 A"   40 A'   14 A"   41 A'   42 A'   43 A'                 
  0.382   0.393   0.425   0.431   0.449   0.490   0.497   0.550
 44 A'   45 A'   46 A'   15 A"   47 A'   16 A"   48 A'   49 A'                 
  0.557   0.582   0.586   0.594   0.623   0.649   0.681   0.713
 17 A"   50 A'   18 A"   51 A'   52 A'   19 A"   20 A"   53 A'                 
  0.733   0.793   0.881   0.979   1.033   1.160   1.296   1.337
 54 A'   55 A'   56 A'   57 A'   58 A'   21 A"   22 A"   59 A'                 
  1.359   1.448   1.478   1.544   1.546   1.582   1.665   1.742
 60 A'   23 A"   61 A'   24 A"   62 A'   63 A'   64 A'   65 A'                 
  1.799   1.914   1.984   1.994   2.071   2.124   2.359   2.604
 25 A"   66 A'   26 A"   67 A'   68 A'   69 A'   70 A'   71 A'                 
  2.696   2.925   3.405   3.740   3.750   3.776   3.815   3.986
 27 A"   72 A'   73 A'   28 A"   74 A'   29 A"   75 A'   30 A"                 
  3.994   4.012   4.080   4.117   4.261   6.241   6.285   6.311
 76 A'   31 A"   77 A'   78 A'   79 A'   32 A"   80 A'   81 A'                 
  6.542   6.993   7.536   7.557   7.623  13.766  13.891  13.994
 82 A'   83 A'   33 A"   84 A'   85 A'   34 A"   86 A'   87 A'                 
 23.512  47.835  66.737 163.113 289.727 289.746 289.8291020.609
 88 A'   89 A'   90 A'   91 A'   35 A"   92 A'   93 A'   94 A'                 

 Beta MOs, Restricted
 -- Occupied --                  
-482.86  -77.13  -62.51  -56.33  -56.32  -56.32  -24.71  -10.27
  1 A'    2 A'    3 A'    4 A'    5 A'    1 A"    6 A'    7 A'                 
 -8.715  -6.622  -6.548  -6.533  -6.533  -4.786  -4.781  -4.778
  8 A'    9 A'   10 A'   11 A'    2 A"   12 A'    3 A"   13 A'                 
 -2.659  -2.655  -2.654  -2.642  -2.642  -1.243  -0.807  -0.743
 14 A'   15 A'    4 A"    5 A"   16 A'   17 A'   18 A'   19 A'                 
 -0.595  -0.509  -0.487  -0.486  -0.401  -0.340  -0.330  -0.312
 20 A'   21 A'    6 A"   22 A'   23 A'    7 A"   24 A'   25 A'                 
 -0.284
  8 A"                                                                         
 -- Virtual --                   
 -0.114  -0.084  -0.019   0.001   0.019   0.037   0.040   0.050
 26 A'    9 A"   27 A'   28 A'   29 A'   30 A'   10 A"   31 A'                 
  0.068   0.072   0.075   0.099   0.100   0.119   0.127   0.149
 32 A'   11 A"   33 A'   12 A"   34 A'   35 A'   36 A'   37 A'                 
  0.154   0.183   0.221   0.255   0.279   0.287   0.318   0.332
 38 A'   39 A'   13 A"   40 A'   14 A"   41 A'   42 A'   43 A'                 
  0.382   0.393   0.425   0.431   0.449   0.490   0.497   0.550
 44 A'   45 A'   46 A'   15 A"   47 A'   16 A"   48 A'   49 A'                 
  0.557   0.582   0.586   0.594   0.623   0.649   0.681   0.713
 17 A"   50 A'   18 A"   51 A'   52 A'   19 A"   20 A"   53 A'                 
  0.733   0.793   0.881   0.979   1.033   1.160   1.296   1.337
 54 A'   55 A'   56 A'   57 A'   58 A'   21 A"   22 A"   59 A'                 
  1.359   1.448   1.478   1.544   1.546   1.582   1.665   1.742
 60 A'   23 A"   61 A'   24 A"   62 A'   63 A'   64 A'   65 A'                 
  1.799   1.914   1.984   1.994   2.071   2.124   2.359   2.604
 25 A"   66 A'   26 A"   67 A'   68 A'   69 A'   70 A'   71 A'                 
  2.696   2.925   3.405   3.740   3.750   3.776   3.815   3.986
 27 A"   72 A'   73 A'   28 A"   74 A'   29 A"   75 A'   30 A"                 
  3.994   4.012   4.080   4.117   4.261   6.241   6.285   6.311
 76 A'   31 A"   77 A'   78 A'   79 A'   32 A"   80 A'   81 A'                 
  6.542   6.993   7.536   7.557   7.623  13.766  13.891  13.994
 82 A'   83 A'   33 A"   84 A'   85 A'   34 A"   86 A'   87 A'                 
 23.512  47.835  66.737 163.113 289.727 289.746 289.8291020.609
 88 A'   89 A'   90 A'   91 A'   35 A"   92 A'   93 A'   94 A'                 
 --------------------------------------------------------------

          Ground-State Mulliken Net Atomic Charges

     Atom                 Charge (a.u.)
  ----------------------------------------
      1 C                    -0.325279
      2 P                     0.326322
      3 F                    -0.166701
      4 Br                   -0.079782
      5 H                     0.245439
  ----------------------------------------
  Sum of atomic charges =     0.000000

 -----------------------------------------------------------------
                    Cartesian Multipole Moments
 -----------------------------------------------------------------
    Charge (ESU x 10^10)
                 0.0000
    Dipole Moment (Debye)
         X       0.0477      Y      -0.4366      Z       0.0000
       Tot       0.4392
    Quadrupole Moments (Debye-Ang)
        XX     -45.6507     XY       0.3153     YY     -40.9338
        XZ       0.0000     YZ       0.0000     ZZ     -43.1508
    Octopole Moments (Debye-Ang^2)
       XXX      71.6577    XXY       8.2021    XYY      12.0665
       YYY       1.4371    XXZ       0.0000    XYZ      -0.0000
       YYZ       0.0000    XZZ      12.3843    YZZ       3.5686
       ZZZ       0.0000
    Hexadecapole Moments (Debye-Ang^3)
      XXXX    -874.7347   XXXY      10.4526   XXYY    -153.7209
      XYYY      30.3823   YYYY     -98.0043   XXXZ       0.0000
      XXYZ       0.0000   XYYZ       0.0000   YYYZ       0.0000
      XXZZ    -143.0375   XYZZ       6.8445   YYZZ     -27.6319
      XZZZ       0.0000   YZZZ       0.0000   ZZZZ     -54.1928
 -----------------------------------------------------------------
 Calculating analytic gradient of the SCF energy
 Gradient of SCF Energy
            1           2           3           4           5
    1  -0.0548976   0.0007430   0.0181244   0.0527754  -0.0167451
    2   0.0660443  -0.0605427   0.0183827   0.0149556  -0.0388399
    3  -0.0000000   0.0000000   0.0000000   0.0000000  -0.0000000
 Max gradient component =       6.604E-02
 RMS gradient           =       3.317E-02
 Gradient time:  CPU 3.94 s  wall 1.41 s
 Geometry Optimization Parameters
   NAtoms,    NIC,     NZ,  NCons,   NDum,   NFix, NCnnct, MaxDiis
        5      20       5       0       0       0       0       0

 Cartesian Hessian Update
 Hessian Updated using BFGS Update


** GEOMETRY OPTIMIZATION IN DELOCALIZED INTERNAL COORDINATES **
   Searching for a Minimum

   Optimization Cycle:   4

                       Coordinates (Angstroms)
     ATOM                X               Y               Z
      1  C        -0.6482337372   -0.7075623829    0.0000000000
      2  P        -1.7191950926    0.4861969791    0.0000000000
      3  F        -3.1528947457   -0.2157764122    0.0000000000
      4  Br        1.4519099098   -0.1397556431    0.0000000000
      5  H        -0.8668303967   -1.8451156868    0.0000000000
   Point Group: cs    Number of degrees of freedom:     7


   Energy is  -3054.076470569

 Hessian Updated using BFGS Update

  7 Hessian modes will be used to form the next step
  Hessian Eigenvalues:
     0.049034    0.158480    0.169553    0.221363    0.286820    0.605493
     0.844816

 Minimum Search - Taking Simple RFO Step
 Searching for Lamda that Minimizes Along All modes
 Value Taken    Lamda =  -0.04909445
 Calculated Step too Large.  Step scaled by  0.466811
 Step Taken.  Stepsize is  0.300000

                             Maximum     Tolerance    Cnvgd?
         Gradient           0.058445      0.000300      NO
         Displacement       0.172124      0.001200      NO
         Energy change     -0.029650      0.000001      NO


 New Cartesian Coordinates Obtained by Inverse Iteration

 Displacement from previous Coordinates is:  0.287332
 ----------------------------------------------------------------
             Standard Nuclear Orientation (Angstroms)
    I     Atom           X                Y                Z
 ----------------------------------------------------------------
    1      C      -0.6271027060    -0.7083354483     0.0000000000
    2      P      -1.6987607297     0.5131549161     0.0000000000
    3      F      -3.1269483871    -0.2357792846     0.0000000000
    4      Br      1.3338239446    -0.1871924726     0.0000000000
    5      H      -0.8162561841    -1.8038608565     0.0000000000
 ----------------------------------------------------------------
 Molecular Point Group                 Cs    NOp =  2
 Largest Abelian Subgroup              Cs    NOp =  2
 Nuclear Repulsion Energy =   280.8852764639 hartrees
 There are       33 alpha and       33 beta electrons
 Applying Cartesian multipole field
    Component          Value
    ---------          -----
     (2,0,0)        1.00000E-11
     (0,2,0)        2.00000E-11
     (0,0,2)       -3.00000E-11
 Nucleus-field energy     =     0.0000000079 hartrees
 Requested basis set is 6-311++G(d,p)
 There are 49 shells and 129 basis functions
 A cutoff of  1.0D-11 yielded   1083 shell pairs
 There are      7771 function pairs (      8510 Cartesian)
 Smallest overlap matrix eigenvalue = 1.00E-03
 Guess MOs from SCF MO coefficient file

 -----------------------------------------------------------------------
  General SCF calculation program by
  Eric Jon Sundstrom, Paul Horn, Yuezhi Mao, Dmitri Zuev, Alec White,
  David Stuck, Shaama M.S., Shane Yost, Joonho Lee, David Small,
  Daniel Levine, Susi Lehtola, Hugh Burton, Evgeny Epifanovsky
 -----------------------------------------------------------------------
 Exchange:     0.2000 Hartree-Fock + 0.0800 Slater + 0.7200 B88
 Correlation:  0.1900 VWN1RPA + 0.8100 LYP
 Using SG-1 standard quadrature grid
 using 4 threads for integral computing
 -------------------------------------------------------
 OpenMP Integral computing Module                
 Release: version 2.0, May 2017, Q-Chem Inc. Pleasanton 
 -------------------------------------------------------
 -------------------------------------------------------
 OpenMP BLAS3 based DFT computing Module                
 Release: version 1.0, May 2013, Q-Chem Inc. Pittsburgh 
 -------------------------------------------------------
 A restricted SCF calculation will be
 performed using DIIS
 SCF converges when DIIS error is below 1.0e-08
 ---------------------------------------
  Cycle       Energy         DIIS error
 ---------------------------------------
    1   -3054.0914796948      1.04e-03  
    2   -3054.0942334675      4.99e-04  
    3   -3054.0936783726      7.05e-04  
    4   -3054.0947591300      9.56e-05  
    5   -3054.0947798423      2.67e-05  
    6   -3054.0947813117      8.03e-06  
    7   -3054.0947814041      1.99e-06  
    8   -3054.0947814080      1.04e-06  
    9   -3054.0947814097      2.33e-07  
   10   -3054.0947814098      4.99e-08  
   11   -3054.0947814098      6.79e-09  Convergence criterion met
 ---------------------------------------
 SCF time:   CPU 14.52s  wall 5.00s 
 SCF   energy in the final basis set =    -3054.0947814098
 Total energy in the final basis set =    -3054.0947814098

 --------------------------------------------------------------
             Orbital Energies (a.u.) and Symmetries
 --------------------------------------------------------------

 Alpha MOs, Restricted
 -- Occupied --                  
-482.86  -77.13  -62.51  -56.33  -56.33  -56.33  -24.70  -10.26
  1 A'    2 A'    3 A'    4 A'    5 A'    1 A"    6 A'    7 A'                 
 -8.717  -6.620  -6.549  -6.535  -6.535  -4.784  -4.779  -4.776
  8 A'    9 A'   10 A'   11 A'    2 A"   12 A'    3 A"   13 A'                 
 -2.660  -2.656  -2.655  -2.644  -2.644  -1.231  -0.826  -0.733
 14 A'   15 A'    4 A"    5 A"   16 A'   17 A'   18 A'   19 A'                 
 -0.594  -0.513  -0.479  -0.477  -0.413  -0.350  -0.334  -0.313
 20 A'   21 A'   22 A'    6 A"   23 A'    7 A"   24 A'   25 A'                 
 -0.275
  8 A"                                                                         
 -- Virtual --                   
 -0.086  -0.081  -0.018   0.002   0.020   0.038   0.040   0.050
  9 A"   26 A'   27 A'   28 A'   29 A'   30 A'   10 A"   31 A'                 
  0.070   0.071   0.075   0.099   0.101   0.121   0.128   0.147
 32 A'   11 A"   33 A'   12 A"   34 A'   35 A'   36 A'   37 A'                 
  0.155   0.192   0.223   0.258   0.281   0.287   0.315   0.333
 38 A'   39 A'   13 A"   40 A'   14 A"   41 A'   42 A'   43 A'                 
  0.389   0.391   0.414   0.427   0.455   0.491   0.495   0.547
 44 A'   45 A'   46 A'   15 A"   47 A'   48 A'   16 A"   49 A'                 
  0.551   0.577   0.590   0.602   0.640   0.651   0.689   0.728
 17 A"   18 A"   50 A'   51 A'   52 A'   19 A"   20 A"   53 A'                 
  0.770   0.803   0.892   0.978   1.011   1.185   1.300   1.347
 54 A'   55 A'   56 A'   57 A'   58 A'   21 A"   22 A"   59 A'                 
  1.371   1.445   1.522   1.544   1.568   1.607   1.669   1.752
 60 A'   23 A"   61 A'   24 A"   62 A'   63 A'   64 A'   65 A'                 
  1.831   1.920   1.985   1.987   2.112   2.145   2.437   2.599
 25 A"   66 A'   67 A'   26 A"   68 A'   69 A'   70 A'   71 A'                 
  2.698   2.959   3.415   3.749   3.759   3.781   3.824   3.985
 27 A"   72 A'   73 A'   28 A"   74 A'   29 A"   75 A'   30 A"                 
  3.995   4.030   4.095   4.121   4.323   6.250   6.296   6.321
 76 A'   31 A"   77 A'   78 A'   79 A'   32 A"   80 A'   81 A'                 
  6.557   6.983   7.537   7.564   7.633  13.769  13.884  13.985
 82 A'   83 A'   33 A"   84 A'   85 A'   34 A"   86 A'   87 A'                 
 23.564  47.845  66.744 163.102 289.729 289.755 289.8511020.622
 88 A'   89 A'   90 A'   91 A'   35 A"   92 A'   93 A'   94 A'                 

 Beta MOs, Restricted
 -- Occupied --                  
-482.86  -77.13  -62.51  -56.33  -56.33  -56.33  -24.70  -10.26
  1 A'    2 A'    3 A'    4 A'    5 A'    1 A"    6 A'    7 A'                 
 -8.717  -6.620  -6.549  -6.535  -6.535  -4.784  -4.779  -4.776
  8 A'    9 A'   10 A'   11 A'    2 A"   12 A'    3 A"   13 A'                 
 -2.660  -2.656  -2.655  -2.644  -2.644  -1.231  -0.826  -0.733
 14 A'   15 A'    4 A"    5 A"   16 A'   17 A'   18 A'   19 A'                 
 -0.594  -0.513  -0.479  -0.477  -0.413  -0.350  -0.334  -0.313
 20 A'   21 A'   22 A'    6 A"   23 A'    7 A"   24 A'   25 A'                 
 -0.275
  8 A"                                                                         
 -- Virtual --                   
 -0.086  -0.081  -0.018   0.002   0.020   0.038   0.040   0.050
  9 A"   26 A'   27 A'   28 A'   29 A'   30 A'   10 A"   31 A'                 
  0.070   0.071   0.075   0.099   0.101   0.121   0.128   0.147
 32 A'   11 A"   33 A'   12 A"   34 A'   35 A'   36 A'   37 A'                 
  0.155   0.192   0.223   0.258   0.281   0.287   0.315   0.333
 38 A'   39 A'   13 A"   40 A'   14 A"   41 A'   42 A'   43 A'                 
  0.389   0.391   0.414   0.427   0.455   0.491   0.495   0.547
 44 A'   45 A'   46 A'   15 A"   47 A'   48 A'   16 A"   49 A'                 
  0.551   0.577   0.590   0.602   0.640   0.651   0.689   0.728
 17 A"   18 A"   50 A'   51 A'   52 A'   19 A"   20 A"   53 A'                 
  0.770   0.803   0.892   0.978   1.011   1.185   1.300   1.347
 54 A'   55 A'   56 A'   57 A'   58 A'   21 A"   22 A"   59 A'                 
  1.371   1.445   1.522   1.544   1.568   1.607   1.669   1.752
 60 A'   23 A"   61 A'   24 A"   62 A'   63 A'   64 A'   65 A'                 
  1.831   1.920   1.985   1.987   2.112   2.145   2.437   2.599
 25 A"   66 A'   67 A'   26 A"   68 A'   69 A'   70 A'   71 A'                 
  2.698   2.959   3.415   3.749   3.759   3.781   3.824   3.985
 27 A"   72 A'   73 A'   28 A"   74 A'   29 A"   75 A'   30 A"                 
  3.995   4.030   4.095   4.121   4.323   6.250   6.296   6.321
 76 A'   31 A"   77 A'   78 A'   79 A'   32 A"   80 A'   81 A'                 
  6.557   6.983   7.537   7.564   7.633  13.769  13.884  13.985
 82 A'   83 A'   33 A"   84 A'   85 A'   34 A"   86 A'   87 A'                 
 23.564  47.845  66.744 163.102 289.729 289.755 289.8511020.622
 88 A'   89 A'   90 A'   91 A'   35 A"   92 A'   93 A'   94 A'                 
 --------------------------------------------------------------

          Ground-State Mulliken Net Atomic Charges

     Atom                 Charge (a.u.)
  ----------------------------------------
      1 C                    -0.325433
      2 P                     0.327893
      3 F                    -0.186394
      4 Br                   -0.071488
      5 H                     0.255422
  ----------------------------------------
  Sum of atomic charges =     0.000000

 -----------------------------------------------------------------
                    Cartesian Multipole Moments
 -----------------------------------------------------------------
    Charge (ESU x 10^10)
                 0.0000
    Dipole Moment (Debye)
         X       0.3953      Y      -0.3130      Z      -0.0000
       Tot       0.5042
    Quadrupole Moments (Debye-Ang)
        XX     -46.3489     XY      -0.1762     YY     -40.8010
        XZ       0.0000     YZ      -0.0000     ZZ     -42.9721
    Octopole Moments (Debye-Ang^2)
       XXX      77.9899    XXY       9.3505    XYY      14.1812
       YYY       3.4158    XXZ       0.0000    XYZ       0.0000
       YYZ       0.0000    XZZ      14.4994    YZZ       4.0289
       ZZZ       0.0000
    Hexadecapole Moments (Debye-Ang^3)
      XXXX    -836.2661   XXXY      11.1397   XXYY    -146.4760
      XYYY      32.8063   YYYY    -101.0900   XXXZ       0.0000
      XXYZ      -0.0000   XYYZ       0.0000   YYYZ      -0.0000
      XXZZ    -135.3866   XYZZ       8.0619   YYZZ     -27.8501
      XZZZ       0.0000   YZZZ       0.0000   ZZZZ     -53.7505
 -----------------------------------------------------------------
 Calculating analytic gradient of the SCF energy
 Gradient of SCF Energy
            1           2           3           4           5
    1  -0.0396602   0.0018253   0.0125701   0.0320730  -0.0068081
    2   0.0303585  -0.0343020   0.0109704   0.0104522  -0.0174793
    3   0.0000000  -0.0000000   0.0000000  -0.0000000  -0.0000000
 Max gradient component =       3.966E-02
 RMS gradient           =       1.905E-02
 Gradient time:  CPU 3.99 s  wall 1.42 s
 Geometry Optimization Parameters
   NAtoms,    NIC,     NZ,  NCons,   NDum,   NFix, NCnnct, MaxDiis
        5      20       5       0       0       0       0       0

 Cartesian Hessian Update
 Hessian Updated using BFGS Update


** GEOMETRY OPTIMIZATION IN DELOCALIZED INTERNAL COORDINATES **
   Searching for a Minimum

   Optimization Cycle:   5

                       Coordinates (Angstroms)
     ATOM                X               Y               Z
      1  C        -0.6271027060   -0.7083354483    0.0000000000
      2  P        -1.6987607297    0.5131549161    0.0000000000
      3  F        -3.1269483871   -0.2357792846    0.0000000000
      4  Br        1.3338239446   -0.1871924726    0.0000000000
      5  H        -0.8162561841   -1.8038608565    0.0000000000
   Point Group: cs    Number of degrees of freedom:     7


   Energy is  -3054.094781410

 Hessian Updated using BFGS Update

  7 Hessian modes will be used to form the next step
  Hessian Eigenvalues:
     0.068048    0.159179    0.182090    0.232316    0.296063    0.590849
     0.826793

 Minimum Search - Taking Simple RFO Step
 Searching for Lamda that Minimizes Along All modes
 Value Taken    Lamda =  -0.01698569
 Calculated Step too Large.  Step scaled by  0.746994
 Step Taken.  Stepsize is  0.300000

                             Maximum     Tolerance    Cnvgd?
         Gradient           0.035248      0.000300      NO
         Displacement       0.169633      0.001200      NO
         Energy change     -0.018311      0.000001      NO


 New Cartesian Coordinates Obtained by Inverse Iteration

 Displacement from previous Coordinates is:  0.272681
 ----------------------------------------------------------------
             Standard Nuclear Orientation (Angstroms)
    I     Atom           X                Y                Z
 ----------------------------------------------------------------
    1      C      -0.5939717121    -0.6921842402     0.0000000000
    2      P      -1.6870416538     0.5406313221     0.0000000000
    3      F      -3.1067363376    -0.2623065085     0.0000000000
    4      Br      1.2272179772    -0.2416858019     0.0000000000
    5      H      -0.7747123360    -1.7664679175     0.0000000000
 ----------------------------------------------------------------
 Molecular Point Group                 Cs    NOp =  2
 Largest Abelian Subgroup              Cs    NOp =  2
 Nuclear Repulsion Energy =   288.8712233632 hartrees
 There are       33 alpha and       33 beta electrons
 Applying Cartesian multipole field
    Component          Value
    ---------          -----
     (2,0,0)        1.00000E-11
     (0,2,0)        2.00000E-11
     (0,0,2)       -3.00000E-11
 Nucleus-field energy     =     0.0000000075 hartrees
 Requested basis set is 6-311++G(d,p)
 There are 49 shells and 129 basis functions
 A cutoff of  1.0D-11 yielded   1091 shell pairs
 There are      7816 function pairs (      8562 Cartesian)
 Smallest overlap matrix eigenvalue = 7.71E-04
 Guess MOs from SCF MO coefficient file

 -----------------------------------------------------------------------
  General SCF calculation program by
  Eric Jon Sundstrom, Paul Horn, Yuezhi Mao, Dmitri Zuev, Alec White,
  David Stuck, Shaama M.S., Shane Yost, Joonho Lee, David Small,
  Daniel Levine, Susi Lehtola, Hugh Burton, Evgeny Epifanovsky
 -----------------------------------------------------------------------
 Exchange:     0.2000 Hartree-Fock + 0.0800 Slater + 0.7200 B88
 Correlation:  0.1900 VWN1RPA + 0.8100 LYP
 Using SG-1 standard quadrature grid
 using 4 threads for integral computing
 -------------------------------------------------------
 OpenMP Integral computing Module                
 Release: version 2.0, May 2017, Q-Chem Inc. Pleasanton 
 -------------------------------------------------------
 -------------------------------------------------------
 OpenMP BLAS3 based DFT computing Module                
 Release: version 1.0, May 2013, Q-Chem Inc. Pittsburgh 
 -------------------------------------------------------
 A restricted SCF calculation will be
 performed using DIIS
 SCF converges when DIIS error is below 1.0e-08
 ---------------------------------------
  Cycle       Energy         DIIS error
 ---------------------------------------
    1   -3054.0961125623      1.25e-03  
    2   -3054.1002908176      5.79e-04  
    3   -3054.0997614386      7.52e-04  
    4   -3054.1009344323      1.51e-04  
    5   -3054.1009891909      4.12e-05  
    6   -3054.1009923694      8.52e-06  
    7   -3054.1009924575      2.78e-06  
    8   -3054.1009924654      1.42e-06  
    9   -3054.1009924688      2.92e-07  
   10   -3054.1009924690      4.64e-08  
   11   -3054.1009924690      8.58e-09  Convergence criterion met
 ---------------------------------------
 SCF time:   CPU 14.72s  wall 5.00s 
 SCF   energy in the final basis set =    -3054.1009924690
 Total energy in the final basis set =    -3054.1009924690

 --------------------------------------------------------------
             Orbital Energies (a.u.) and Symmetries
 --------------------------------------------------------------

 Alpha MOs, Restricted
 -- Occupied --                  
-482.86  -77.12  -62.51  -56.33  -56.33  -56.33  -24.70  -10.25
  1 A'    2 A'    3 A'    4 A'    1 A"    5 A'    6 A'    7 A'                 
 -8.721  -6.617  -6.552  -6.539  -6.539  -4.781  -4.776  -4.773
  8 A'    9 A'   10 A'    2 A"   11 A'   12 A'    3 A"   13 A'                 
 -2.663  -2.659  -2.659  -2.648  -2.648  -1.218  -0.853  -0.722
 14 A'    4 A"   15 A'    5 A"   16 A'   17 A'   18 A'   19 A'                 
 -0.592  -0.513  -0.473  -0.467  -0.424  -0.364  -0.338  -0.312
 20 A'   21 A'   22 A'    6 A"   23 A'    7 A"   24 A'   25 A'                 
 -0.266
  8 A"                                                                         
 -- Virtual --                   
 -0.088  -0.052  -0.015   0.004   0.021   0.040   0.040   0.052
  9 A"   26 A'   27 A'   28 A'   29 A'   30 A'   10 A"   31 A'                 
  0.071   0.071   0.079   0.100   0.103   0.122   0.128   0.146
 11 A"   32 A'   33 A'   12 A"   34 A'   35 A'   36 A'   37 A'                 
  0.156   0.198   0.226   0.260   0.284   0.287   0.312   0.334
 38 A'   39 A'   13 A"   40 A'   14 A"   41 A'   42 A'   43 A'                 
  0.391   0.400   0.407   0.420   0.463   0.485   0.507   0.541
 44 A'   45 A'   46 A'   15 A"   47 A'   48 A'   16 A"   17 A"                 
  0.545   0.566   0.592   0.606   0.654   0.655   0.697   0.747
 49 A'   18 A"   50 A'   51 A'   19 A"   52 A'   20 A"   53 A'                 
  0.768   0.848   0.912   0.975   0.997   1.208   1.305   1.354
 54 A'   55 A'   56 A'   57 A'   58 A'   21 A"   22 A"   59 A'                 
  1.384   1.456   1.534   1.547   1.587   1.641   1.686   1.779
 60 A'   23 A"   61 A'   24 A"   62 A'   63 A'   64 A'   65 A'                 
  1.845   1.927   1.979   1.988   2.101   2.186   2.472   2.602
 25 A"   66 A'   67 A'   26 A"   68 A'   69 A'   70 A'   71 A'                 
  2.701   3.015   3.416   3.759   3.770   3.787   3.830   3.981
 27 A"   72 A'   73 A'   28 A"   74 A'   29 A"   75 A'   30 A"                 
  3.993   4.051   4.088   4.147   4.336   6.259   6.306   6.332
 76 A'   31 A"   77 A'   78 A'   79 A'   32 A"   80 A'   81 A'                 
  6.593   6.972   7.534   7.569   7.632  13.773  13.881  13.976
 82 A'   83 A'   33 A"   84 A'   85 A'   34 A"   86 A'   87 A'                 
 23.599  47.869  66.751 163.090 289.730 289.763 289.8571020.652
 88 A'   89 A'   90 A'   91 A'   35 A"   92 A'   93 A'   94 A'                 

 Beta MOs, Restricted
 -- Occupied --                  
-482.86  -77.12  -62.51  -56.33  -56.33  -56.33  -24.70  -10.25
  1 A'    2 A'    3 A'    4 A'    1 A"    5 A'    6 A'    7 A'                 
 -8.721  -6.617  -6.552  -6.539  -6.539  -4.781  -4.776  -4.773
  8 A'    9 A'   10 A'    2 A"   11 A'   12 A'    3 A"   13 A'                 
 -2.663  -2.659  -2.659  -2.648  -2.648  -1.218  -0.853  -0.722
 14 A'    4 A"   15 A'    5 A"   16 A'   17 A'   18 A'   19 A'                 
 -0.592  -0.513  -0.473  -0.467  -0.424  -0.364  -0.338  -0.312
 20 A'   21 A'   22 A'    6 A"   23 A'    7 A"   24 A'   25 A'                 
 -0.266
  8 A"                                                                         
 -- Virtual --                   
 -0.088  -0.052  -0.015   0.004   0.021   0.040   0.040   0.052
  9 A"   26 A'   27 A'   28 A'   29 A'   30 A'   10 A"   31 A'                 
  0.071   0.071   0.079   0.100   0.103   0.122   0.128   0.146
 11 A"   32 A'   33 A'   12 A"   34 A'   35 A'   36 A'   37 A'                 
  0.156   0.198   0.226   0.260   0.284   0.287   0.312   0.334
 38 A'   39 A'   13 A"   40 A'   14 A"   41 A'   42 A'   43 A'                 
  0.391   0.400   0.407   0.420   0.463   0.485   0.507   0.541
 44 A'   45 A'   46 A'   15 A"   47 A'   48 A'   16 A"   17 A"                 
  0.545   0.566   0.592   0.606   0.654   0.655   0.697   0.747
 49 A'   18 A"   50 A'   51 A'   19 A"   52 A'   20 A"   53 A'                 
  0.768   0.848   0.912   0.975   0.997   1.208   1.305   1.354
 54 A'   55 A'   56 A'   57 A'   58 A'   21 A"   22 A"   59 A'                 
  1.384   1.456   1.534   1.547   1.587   1.641   1.686   1.779
 60 A'   23 A"   61 A'   24 A"   62 A'   63 A'   64 A'   65 A'                 
  1.845   1.927   1.979   1.988   2.101   2.186   2.472   2.602
 25 A"   66 A'   67 A'   26 A"   68 A'   69 A'   70 A'   71 A'                 
  2.701   3.015   3.416   3.759   3.770   3.787   3.830   3.981
 27 A"   72 A'   73 A'   28 A"   74 A'   29 A"   75 A'   30 A"                 
  3.993   4.051   4.088   4.147   4.336   6.259   6.306   6.332
 76 A'   31 A"   77 A'   78 A'   79 A'   32 A"   80 A'   81 A'                 
  6.593   6.972   7.534   7.569   7.632  13.773  13.881  13.976
 82 A'   83 A'   33 A"   84 A'   85 A'   34 A"   86 A'   87 A'                 
 23.599  47.869  66.751 163.090 289.730 289.763 289.8571020.652
 88 A'   89 A'   90 A'   91 A'   35 A"   92 A'   93 A'   94 A'                 
 --------------------------------------------------------------

          Ground-State Mulliken Net Atomic Charges

     Atom                 Charge (a.u.)
  ----------------------------------------
      1 C                    -0.329100
      2 P                     0.323610
      3 F                    -0.206765
      4 Br                   -0.047845
      5 H                     0.260100
  ----------------------------------------
  Sum of atomic charges =    -0.000000

 -----------------------------------------------------------------
                    Cartesian Multipole Moments
 -----------------------------------------------------------------
    Charge (ESU x 10^10)
                -0.0000
    Dipole Moment (Debye)
         X       0.8580      Y      -0.2363      Z       0.0000
       Tot       0.8899
    Quadrupole Moments (Debye-Ang)
        XX     -47.1325     XY      -0.6315     YY     -40.7442
        XZ       0.0000     YZ       0.0000     ZZ     -42.7781
    Octopole Moments (Debye-Ang^2)
       XXX      84.4949    XXY      10.3923    XYY      16.3594
       YYY       5.5121    XXZ       0.0000    XYZ      -0.0000
       YYZ       0.0000    XZZ      16.6960    YZZ       4.4611
       ZZZ       0.0000
    Hexadecapole Moments (Debye-Ang^3)
      XXXX    -807.1478   XXXY      11.8642   XXYY    -141.3222
      XYYY      35.5174   YYYY    -105.1399   XXXZ       0.0000
      XXYZ       0.0000   XYYZ       0.0000   YYYZ       0.0000
      XXZZ    -129.4982   XYZZ       9.3945   YYZZ     -28.2518
      XZZZ       0.0000   YZZZ       0.0000   ZZZZ     -53.3004
 -----------------------------------------------------------------
 Calculating analytic gradient of the SCF energy
 Gradient of SCF Energy
            1           2           3           4           5
    1  -0.0010836   0.0046852   0.0062491  -0.0121637   0.0023130
    2   0.0139996  -0.0122936   0.0044001  -0.0014434  -0.0046628
    3  -0.0000000   0.0000000  -0.0000000   0.0000000  -0.0000000
 Max gradient component =       1.400E-02
 RMS gradient           =       6.355E-03
 Gradient time:  CPU 4.13 s  wall 1.47 s
 Geometry Optimization Parameters
   NAtoms,    NIC,     NZ,  NCons,   NDum,   NFix, NCnnct, MaxDiis
        5      20       5       0       0       0       0       0

 Cartesian Hessian Update
 Hessian Updated using BFGS Update


** GEOMETRY OPTIMIZATION IN DELOCALIZED INTERNAL COORDINATES **
   Searching for a Minimum

   Optimization Cycle:   6

                       Coordinates (Angstroms)
     ATOM                X               Y               Z
      1  C        -0.5939717121   -0.6921842402    0.0000000000
      2  P        -1.6870416538    0.5406313221    0.0000000000
      3  F        -3.1067363376   -0.2623065085    0.0000000000
      4  Br        1.2272179772   -0.2416858019    0.0000000000
      5  H        -0.7747123360   -1.7664679175    0.0000000000
   Point Group: cs    Number of degrees of freedom:     7


   Energy is  -3054.100992469

 Hessian Updated using BFGS Update

  7 Hessian modes will be used to form the next step
  Hessian Eigenvalues:
     0.129365    0.157343    0.179668    0.247779    0.299071    0.571768
     0.807406

 Minimum Search - Taking Simple RFO Step
 Searching for Lamda that Minimizes Along All modes
 Value Taken    Lamda =  -0.00167293
 Step Taken.  Stepsize is  0.093085

                             Maximum     Tolerance    Cnvgd?
         Gradient           0.012613      0.000300      NO
         Displacement       0.051505      0.001200      NO
         Energy change     -0.006211      0.000001      NO


 New Cartesian Coordinates Obtained by Inverse Iteration

 Displacement from previous Coordinates is:  0.120336
 ----------------------------------------------------------------
             Standard Nuclear Orientation (Angstroms)
    I     Atom           X                Y                Z
 ----------------------------------------------------------------
    1      C      -0.5951111159    -0.6885327715     0.0000000000
    2      P      -1.7023028919     0.5442830792     0.0000000000
    3      F      -3.1175175618    -0.2833406887     0.0000000000
    4      Br      1.2685223960    -0.2596768938     0.0000000000
    5      H      -0.7888348888    -1.7347458711     0.0000000000
 ----------------------------------------------------------------
 Molecular Point Group                 Cs    NOp =  2
 Largest Abelian Subgroup              Cs    NOp =  2
 Nuclear Repulsion Energy =   285.1544627265 hartrees
 There are       33 alpha and       33 beta electrons
 Applying Cartesian multipole field
    Component          Value
    ---------          -----
     (2,0,0)        1.00000E-11
     (0,2,0)        2.00000E-11
     (0,0,2)       -3.00000E-11
 Nucleus-field energy     =     0.0000000077 hartrees
 Requested basis set is 6-311++G(d,p)
 There are 49 shells and 129 basis functions
 A cutoff of  1.0D-11 yielded   1088 shell pairs
 There are      7795 function pairs (      8538 Cartesian)
 Smallest overlap matrix eigenvalue = 8.24E-04
 Guess MOs from SCF MO coefficient file

 -----------------------------------------------------------------------
  General SCF calculation program by
  Eric Jon Sundstrom, Paul Horn, Yuezhi Mao, Dmitri Zuev, Alec White,
  David Stuck, Shaama M.S., Shane Yost, Joonho Lee, David Small,
  Daniel Levine, Susi Lehtola, Hugh Burton, Evgeny Epifanovsky
 -----------------------------------------------------------------------
 Exchange:     0.2000 Hartree-Fock + 0.0800 Slater + 0.7200 B88
 Correlation:  0.1900 VWN1RPA + 0.8100 LYP
 Using SG-1 standard quadrature grid
 using 4 threads for integral computing
 -------------------------------------------------------
 OpenMP Integral computing Module                
 Release: version 2.0, May 2017, Q-Chem Inc. Pleasanton 
 -------------------------------------------------------
 -------------------------------------------------------
 OpenMP BLAS3 based DFT computing Module                
 Release: version 1.0, May 2013, Q-Chem Inc. Pittsburgh 
 -------------------------------------------------------
 A restricted SCF calculation will be
 performed using DIIS
 SCF converges when DIIS error is below 1.0e-08
 ---------------------------------------
  Cycle       Energy         DIIS error
 ---------------------------------------
    1   -3054.1008176020      4.75e-04  
    2   -3054.1013680482      2.08e-04  
    3   -3054.1012771249      2.84e-04  
    4   -3054.1014521919      6.03e-05  
    5   -3054.1014600434      1.54e-05  
    6   -3054.1014603748      4.74e-06  
    7   -3054.1014604108      1.22e-06  
    8   -3054.1014604134      5.61e-07  
    9   -3054.1014604139      1.03e-07  
   10   -3054.1014604140      1.30e-08  
   11   -3054.1014604140      3.66e-09  Convergence criterion met
 ---------------------------------------
 SCF time:   CPU 14.63s  wall 5.00s 
 SCF   energy in the final basis set =    -3054.1014604140
 Total energy in the final basis set =    -3054.1014604140

 --------------------------------------------------------------
             Orbital Energies (a.u.) and Symmetries
 --------------------------------------------------------------

 Alpha MOs, Restricted
 -- Occupied --                  
-482.86  -77.13  -62.51  -56.33  -56.33  -56.33  -24.70  -10.25
  1 A'    2 A'    3 A'    4 A'    1 A"    5 A'    6 A'    7 A'                 
 -8.720  -6.619  -6.552  -6.539  -6.538  -4.783  -4.778  -4.775
  8 A'    9 A'   10 A'    2 A"   11 A'   12 A'    3 A"   13 A'                 
 -2.663  -2.659  -2.659  -2.648  -2.648  -1.216  -0.845  -0.725
 14 A'    4 A"   15 A'    5 A"   16 A'   17 A'   18 A'   19 A'                 
 -0.595  -0.512  -0.471  -0.466  -0.423  -0.359  -0.339  -0.312
 20 A'   21 A'   22 A'    6 A"   23 A'    7 A"   24 A'   25 A'                 
 -0.268
  8 A"                                                                         
 -- Virtual --                   
 -0.090  -0.059  -0.016   0.003   0.021   0.039   0.040   0.051
  9 A"   26 A'   27 A'   28 A'   29 A'   30 A'   10 A"   31 A'                 
  0.070   0.071   0.078   0.101   0.102   0.122   0.129   0.147
 11 A"   32 A'   33 A'   12 A"   34 A'   35 A'   36 A'   37 A'                 
  0.156   0.201   0.225   0.258   0.283   0.287   0.309   0.334
 38 A'   39 A'   13 A"   40 A'   14 A"   41 A'   42 A'   43 A'                 
  0.392   0.398   0.407   0.421   0.460   0.487   0.503   0.543
 44 A'   45 A'   46 A'   15 A"   47 A'   48 A'   16 A"   17 A"                 
  0.544   0.566   0.598   0.603   0.650   0.654   0.696   0.741
 49 A'   18 A"   50 A'   51 A'   52 A'   19 A"   20 A"   53 A'                 
  0.770   0.836   0.897   0.975   0.992   1.200   1.304   1.353
 54 A'   55 A'   56 A'   57 A'   58 A'   21 A"   22 A"   59 A'                 
  1.385   1.449   1.540   1.548   1.586   1.633   1.680   1.774
 60 A'   23 A"   61 A'   24 A"   62 A'   63 A'   64 A'   65 A'                 
  1.860   1.927   1.978   1.988   2.111   2.184   2.485   2.604
 25 A"   66 A'   67 A'   26 A"   68 A'   69 A'   70 A'   71 A'                 
  2.701   3.002   3.426   3.760   3.771   3.786   3.828   3.981
 27 A"   72 A'   73 A'   28 A"   74 A'   29 A"   75 A'   30 A"                 
  3.991   4.046   4.079   4.141   4.339   6.258   6.307   6.333
 76 A'   31 A"   77 A'   78 A'   79 A'   32 A"   80 A'   81 A'                 
  6.580   6.961   7.534   7.567   7.631  13.770  13.877  13.968
 82 A'   83 A'   33 A"   84 A'   85 A'   34 A"   86 A'   87 A'                 
 23.627  47.860  66.750 163.076 289.729 289.760 289.8551020.641
 88 A'   89 A'   90 A'   91 A'   35 A"   92 A'   93 A'   94 A'                 

 Beta MOs, Restricted
 -- Occupied --                  
-482.86  -77.13  -62.51  -56.33  -56.33  -56.33  -24.70  -10.25
  1 A'    2 A'    3 A'    4 A'    1 A"    5 A'    6 A'    7 A'                 
 -8.720  -6.619  -6.552  -6.539  -6.538  -4.783  -4.778  -4.775
  8 A'    9 A'   10 A'    2 A"   11 A'   12 A'    3 A"   13 A'                 
 -2.663  -2.659  -2.659  -2.648  -2.648  -1.216  -0.845  -0.725
 14 A'    4 A"   15 A'    5 A"   16 A'   17 A'   18 A'   19 A'                 
 -0.595  -0.512  -0.471  -0.466  -0.423  -0.359  -0.339  -0.312
 20 A'   21 A'   22 A'    6 A"   23 A'    7 A"   24 A'   25 A'                 
 -0.268
  8 A"                                                                         
 -- Virtual --                   
 -0.090  -0.059  -0.016   0.003   0.021   0.039   0.040   0.051
  9 A"   26 A'   27 A'   28 A'   29 A'   30 A'   10 A"   31 A'                 
  0.070   0.071   0.078   0.101   0.102   0.122   0.129   0.147
 11 A"   32 A'   33 A'   12 A"   34 A'   35 A'   36 A'   37 A'                 
  0.156   0.201   0.225   0.258   0.283   0.287   0.309   0.334
 38 A'   39 A'   13 A"   40 A'   14 A"   41 A'   42 A'   43 A'                 
  0.392   0.398   0.407   0.421   0.460   0.487   0.503   0.543
 44 A'   45 A'   46 A'   15 A"   47 A'   48 A'   16 A"   17 A"                 
  0.544   0.566   0.598   0.603   0.650   0.654   0.696   0.741
 49 A'   18 A"   50 A'   51 A'   52 A'   19 A"   20 A"   53 A'                 
  0.770   0.836   0.897   0.975   0.992   1.200   1.304   1.353
 54 A'   55 A'   56 A'   57 A'   58 A'   21 A"   22 A"   59 A'                 
  1.385   1.449   1.540   1.548   1.586   1.633   1.680   1.774
 60 A'   23 A"   61 A'   24 A"   62 A'   63 A'   64 A'   65 A'                 
  1.860   1.927   1.978   1.988   2.111   2.184   2.485   2.604
 25 A"   66 A'   67 A'   26 A"   68 A'   69 A'   70 A'   71 A'                 
  2.701   3.002   3.426   3.760   3.771   3.786   3.828   3.981
 27 A"   72 A'   73 A'   28 A"   74 A'   29 A"   75 A'   30 A"                 
  3.991   4.046   4.079   4.141   4.339   6.258   6.307   6.333
 76 A'   31 A"   77 A'   78 A'   79 A'   32 A"   80 A'   81 A'                 
  6.580   6.961   7.534   7.567   7.631  13.770  13.877  13.968
 82 A'   83 A'   33 A"   84 A'   85 A'   34 A"   86 A'   87 A'                 
 23.627  47.860  66.750 163.076 289.729 289.760 289.8551020.641
 88 A'   89 A'   90 A'   91 A'   35 A"   92 A'   93 A'   94 A'                 
 --------------------------------------------------------------

          Ground-State Mulliken Net Atomic Charges

     Atom                 Charge (a.u.)
  ----------------------------------------
      1 C                    -0.334153
      2 P                     0.335288
      3 F                    -0.212498
      4 Br                   -0.052582
      5 H                     0.263945
  ----------------------------------------
  Sum of atomic charges =     0.000000

 -----------------------------------------------------------------
                    Cartesian Multipole Moments
 -----------------------------------------------------------------
    Charge (ESU x 10^10)
                -0.0000
    Dipole Moment (Debye)
         X       0.8138      Y      -0.1596      Z      -0.0000
       Tot       0.8293
    Quadrupole Moments (Debye-Ang)
        XX     -47.1267     XY      -0.7275     YY     -40.8376
        XZ      -0.0000     YZ       0.0000     ZZ     -42.8513
    Octopole Moments (Debye-Ang^2)
       XXX      83.6294    XXY      10.9358    XYY      15.7971
       YYY       6.9223    XXZ       0.0000    XYZ      -0.0000
       YYZ      -0.0000    XZZ      16.1545    YZZ       4.8276
       ZZZ       0.0000
    Hexadecapole Moments (Debye-Ang^3)
      XXXX    -824.8452   XXXY      11.9382   XXYY    -144.7158
      XYYY      36.9488   YYYY    -106.5116   XXXZ      -0.0000
      XXYZ       0.0000   XYYZ      -0.0000   YYYZ       0.0000
      XXZZ    -132.5185   XYZZ       9.8739   YYZZ     -28.3971
      XZZZ      -0.0000   YZZZ       0.0000   ZZZZ     -53.5338
 -----------------------------------------------------------------
 Calculating analytic gradient of the SCF energy
 Gradient of SCF Energy
            1           2           3           4           5
    1  -0.0109605   0.0013313   0.0019911   0.0041437   0.0034944
    2  -0.0109677  -0.0061995   0.0024863   0.0013133   0.0133676
    3   0.0000000  -0.0000000   0.0000000   0.0000000  -0.0000000
 Max gradient component =       1.337E-02
 RMS gradient           =       5.777E-03
 Gradient time:  CPU 4.14 s  wall 1.47 s
 Geometry Optimization Parameters
   NAtoms,    NIC,     NZ,  NCons,   NDum,   NFix, NCnnct, MaxDiis
        5      20       5       0       0       0       0       0

 Cartesian Hessian Update
 Hessian Updated using BFGS Update


** GEOMETRY OPTIMIZATION IN DELOCALIZED INTERNAL COORDINATES **
   Searching for a Minimum

   Optimization Cycle:   7

                       Coordinates (Angstroms)
     ATOM                X               Y               Z
      1  C        -0.5951111159   -0.6885327715    0.0000000000
      2  P        -1.7023028919    0.5442830792    0.0000000000
      3  F        -3.1175175618   -0.2833406887    0.0000000000
      4  Br        1.2685223960   -0.2596768938    0.0000000000
      5  H        -0.7888348888   -1.7347458711    0.0000000000
   Point Group: cs    Number of degrees of freedom:     7


   Energy is  -3054.101460414

 Hessian Updated using BFGS Update

  7 Hessian modes will be used to form the next step
  Hessian Eigenvalues:
     0.141431    0.170183    0.193348    0.297319    0.335190    0.502670
     0.773450

 Minimum Search - Taking Simple RFO Step
 Searching for Lamda that Minimizes Along All modes
 Value Taken    Lamda =  -0.00076499
 Step Taken.  Stepsize is  0.049357

                             Maximum     Tolerance    Cnvgd?
         Gradient           0.011234      0.000300      NO
         Displacement       0.030063      0.001200      NO
         Energy change     -0.000468      0.000001      NO


 New Cartesian Coordinates Obtained by Inverse Iteration

 Displacement from previous Coordinates is:  0.052582
 ----------------------------------------------------------------
             Standard Nuclear Orientation (Angstroms)
    I     Atom           X                Y                Z
 ----------------------------------------------------------------
    1      C      -0.5910333681    -0.6762760334     0.0000000000
    2      P      -1.7049284894     0.5564566473     0.0000000000
    3      F      -3.1094144772    -0.2966449244     0.0000000000
    4      Br      1.2707785724    -0.2639857165     0.0000000000
    5      H      -0.8006463000    -1.7415631189     0.0000000000
 ----------------------------------------------------------------
 Molecular Point Group                 Cs    NOp =  2
 Largest Abelian Subgroup              Cs    NOp =  2
 Nuclear Repulsion Energy =   284.8594414486 hartrees
 There are       33 alpha and       33 beta electrons
 Applying Cartesian multipole field
    Component          Value
    ---------          -----
     (2,0,0)        1.00000E-11
     (0,2,0)        2.00000E-11
     (0,0,2)       -3.00000E-11
 Nucleus-field energy     =     0.0000000078 hartrees
 Requested basis set is 6-311++G(d,p)
 There are 49 shells and 129 basis functions
 A cutoff of  1.0D-11 yielded   1088 shell pairs
 There are      7795 function pairs (      8538 Cartesian)
 Smallest overlap matrix eigenvalue = 7.95E-04
 Guess MOs from SCF MO coefficient file

 -----------------------------------------------------------------------
  General SCF calculation program by
  Eric Jon Sundstrom, Paul Horn, Yuezhi Mao, Dmitri Zuev, Alec White,
  David Stuck, Shaama M.S., Shane Yost, Joonho Lee, David Small,
  Daniel Levine, Susi Lehtola, Hugh Burton, Evgeny Epifanovsky
 -----------------------------------------------------------------------
 Exchange:     0.2000 Hartree-Fock + 0.0800 Slater + 0.7200 B88
 Correlation:  0.1900 VWN1RPA + 0.8100 LYP
 Using SG-1 standard quadrature grid
 using 4 threads for integral computing
 -------------------------------------------------------
 OpenMP Integral computing Module                
 Release: version 2.0, May 2017, Q-Chem Inc. Pleasanton 
 -------------------------------------------------------
 -------------------------------------------------------
 OpenMP BLAS3 based DFT computing Module                
 Release: version 1.0, May 2013, Q-Chem Inc. Pittsburgh 
 -------------------------------------------------------
 A restricted SCF calculation will be
 performed using DIIS
 SCF converges when DIIS error is below 1.0e-08
 ---------------------------------------
  Cycle       Energy         DIIS error
 ---------------------------------------
    1   -3054.1015990021      2.96e-04  
    2   -3054.1017892487      1.66e-04  
    3   -3054.1017235262      2.36e-04  
    4   -3054.1018540649      2.53e-05  
    5   -3054.1018547534      1.29e-05  
    6   -3054.1018549707      1.96e-06  
    7   -3054.1018549768      4.13e-07  
    8   -3054.1018549772      2.27e-07  
    9   -3054.1018549773      1.83e-08  
   10   -3054.1018549772      4.21e-09  Convergence criterion met
 ---------------------------------------
 SCF time:   CPU 13.23s  wall 5.00s 
 SCF   energy in the final basis set =    -3054.1018549772
 Total energy in the final basis set =    -3054.1018549772

 --------------------------------------------------------------
             Orbital Energies (a.u.) and Symmetries
 --------------------------------------------------------------

 Alpha MOs, Restricted
 -- Occupied --                  
-482.86  -77.13  -62.51  -56.33  -56.33  -56.33  -24.69  -10.25
  1 A'    2 A'    3 A'    4 A'    1 A"    5 A'    6 A'    7 A'                 
 -8.721  -6.619  -6.553  -6.539  -6.539  -4.783  -4.778  -4.775
  8 A'    9 A'   10 A'    2 A"   11 A'   12 A'    3 A"   13 A'                 
 -2.663  -2.659  -2.659  -2.648  -2.648  -1.214  -0.846  -0.724
 14 A'    4 A"   15 A'   16 A'    5 A"   17 A'   18 A'   19 A'                 
 -0.591  -0.509  -0.471  -0.464  -0.423  -0.360  -0.341  -0.311
 20 A'   21 A'   22 A'    6 A"   23 A'    7 A"   24 A'   25 A'                 
 -0.268
  8 A"                                                                         
 -- Virtual --                   
 -0.090  -0.058  -0.018   0.003   0.020   0.039   0.040   0.050
  9 A"   26 A'   27 A'   28 A'   29 A'   30 A'   10 A"   31 A'                 
  0.070   0.071   0.078   0.101   0.101   0.121   0.129   0.147
 11 A"   32 A'   33 A'   12 A"   34 A'   35 A'   36 A'   37 A'                 
  0.155   0.196   0.225   0.257   0.284   0.287   0.308   0.333
 38 A'   39 A'   13 A"   40 A'   14 A"   41 A'   42 A'   43 A'                 
  0.392   0.399   0.408   0.421   0.460   0.487   0.503   0.542
 44 A'   45 A'   46 A'   15 A"   47 A'   48 A'   16 A"   17 A"                 
  0.543   0.565   0.594   0.600   0.646   0.654   0.697   0.740
 49 A'   18 A"   50 A'   51 A'   52 A'   19 A"   20 A"   53 A'                 
  0.770   0.837   0.896   0.972   0.991   1.197   1.304   1.353
 54 A'   55 A'   56 A'   57 A'   58 A'   21 A"   22 A"   59 A'                 
  1.387   1.449   1.538   1.548   1.583   1.630   1.680   1.778
 60 A'   23 A"   61 A'   24 A"   62 A'   63 A'   64 A'   65 A'                 
  1.843   1.928   1.975   1.987   2.104   2.177   2.461   2.601
 25 A"   66 A'   67 A'   26 A"   68 A'   69 A'   70 A'   71 A'                 
  2.699   3.002   3.407   3.762   3.773   3.786   3.828   3.981
 27 A"   72 A'   73 A'   28 A"   74 A'   29 A"   75 A'   30 A"                 
  3.991   4.046   4.076   4.140   4.339   6.260   6.309   6.335
 76 A'   31 A"   77 A'   78 A'   79 A'   32 A"   80 A'   81 A'                 
  6.582   6.957   7.534   7.566   7.631  13.770  13.877  13.963
 82 A'   83 A'   33 A"   84 A'   85 A'   34 A"   86 A'   87 A'                 
 23.595  47.860  66.751 163.072 289.729 289.760 289.8551020.642
 88 A'   89 A'   90 A'   91 A'   35 A"   92 A'   93 A'   94 A'                 

 Beta MOs, Restricted
 -- Occupied --                  
-482.86  -77.13  -62.51  -56.33  -56.33  -56.33  -24.69  -10.25
  1 A'    2 A'    3 A'    4 A'    1 A"    5 A'    6 A'    7 A'                 
 -8.721  -6.619  -6.553  -6.539  -6.539  -4.783  -4.778  -4.775
  8 A'    9 A'   10 A'    2 A"   11 A'   12 A'    3 A"   13 A'                 
 -2.663  -2.659  -2.659  -2.648  -2.648  -1.214  -0.846  -0.724
 14 A'    4 A"   15 A'   16 A'    5 A"   17 A'   18 A'   19 A'                 
 -0.591  -0.509  -0.471  -0.464  -0.423  -0.360  -0.341  -0.311
 20 A'   21 A'   22 A'    6 A"   23 A'    7 A"   24 A'   25 A'                 
 -0.268
  8 A"                                                                         
 -- Virtual --                   
 -0.090  -0.058  -0.018   0.003   0.020   0.039   0.040   0.050
  9 A"   26 A'   27 A'   28 A'   29 A'   30 A'   10 A"   31 A'                 
  0.070   0.071   0.078   0.101   0.101   0.121   0.129   0.147
 11 A"   32 A'   33 A'   12 A"   34 A'   35 A'   36 A'   37 A'                 
  0.155   0.196   0.225   0.257   0.284   0.287   0.308   0.333
 38 A'   39 A'   13 A"   40 A'   14 A"   41 A'   42 A'   43 A'                 
  0.392   0.399   0.408   0.421   0.460   0.487   0.503   0.542
 44 A'   45 A'   46 A'   15 A"   47 A'   48 A'   16 A"   17 A"                 
  0.543   0.565   0.594   0.600   0.646   0.654   0.697   0.740
 49 A'   18 A"   50 A'   51 A'   52 A'   19 A"   20 A"   53 A'                 
  0.770   0.837   0.896   0.972   0.991   1.197   1.304   1.353
 54 A'   55 A'   56 A'   57 A'   58 A'   21 A"   22 A"   59 A'                 
  1.387   1.449   1.538   1.548   1.583   1.630   1.680   1.778
 60 A'   23 A"   61 A'   24 A"   62 A'   63 A'   64 A'   65 A'                 
  1.843   1.928   1.975   1.987   2.104   2.177   2.461   2.601
 25 A"   66 A'   67 A'   26 A"   68 A'   69 A'   70 A'   71 A'                 
  2.699   3.002   3.407   3.762   3.773   3.786   3.828   3.981
 27 A"   72 A'   73 A'   28 A"   74 A'   29 A"   75 A'   30 A"                 
  3.991   4.046   4.076   4.140   4.339   6.260   6.309   6.335
 76 A'   31 A"   77 A'   78 A'   79 A'   32 A"   80 A'   81 A'                 
  6.582   6.957   7.534   7.566   7.631  13.770  13.877  13.963
 82 A'   83 A'   33 A"   84 A'   85 A'   34 A"   86 A'   87 A'                 
 23.595  47.860  66.751 163.072 289.729 289.760 289.8551020.642
 88 A'   89 A'   90 A'   91 A'   35 A"   92 A'   93 A'   94 A'                 
 --------------------------------------------------------------

          Ground-State Mulliken Net Atomic Charges

     Atom                 Charge (a.u.)
  ----------------------------------------
      1 C                    -0.335316
      2 P                     0.340015
      3 F                    -0.216149
      4 Br                   -0.050851
      5 H                     0.262301
  ----------------------------------------
  Sum of atomic charges =    -0.000000

 -----------------------------------------------------------------
                    Cartesian Multipole Moments
 -----------------------------------------------------------------
    Charge (ESU x 10^10)
                -0.0000
    Dipole Moment (Debye)
         X       0.8455      Y      -0.1157      Z      -0.0000
       Tot       0.8534
    Quadrupole Moments (Debye-Ang)
        XX     -47.1815     XY      -0.8321     YY     -40.8249
        XZ      -0.0000     YZ       0.0000     ZZ     -42.8857
    Octopole Moments (Debye-Ang^2)
       XXX      83.6127    XXY      11.0866    XYY      15.7474
       YYY       6.8054    XXZ       0.0000    XYZ      -0.0000
       YYZ       0.0000    XZZ      16.1940    YZZ       4.7827
       ZZZ       0.0000
    Hexadecapole Moments (Debye-Ang^3)
      XXXX    -824.4338   XXXY      11.6523   XXYY    -145.0195
      XYYY      37.6335   YYYY    -107.6581   XXXZ       0.0000
      XXYZ      -0.0000   XYYZ       0.0000   YYYZ      -0.0000
      XXZZ    -132.6203   XYZZ      10.0704   YYZZ     -28.6350
      XZZZ       0.0000   YZZZ      -0.0000   ZZZZ     -53.6134
 -----------------------------------------------------------------
 Calculating analytic gradient of the SCF energy
 Gradient of SCF Energy
            1           2           3           4           5
    1  -0.0057643   0.0009524   0.0012823   0.0028898   0.0006399
    2   0.0019501  -0.0019351   0.0008349   0.0008960  -0.0017460
    3   0.0000000  -0.0000000  -0.0000000   0.0000000  -0.0000000
 Max gradient component =       5.764E-03
 RMS gradient           =       1.943E-03
 Gradient time:  CPU 4.15 s  wall 1.47 s
 Geometry Optimization Parameters
   NAtoms,    NIC,     NZ,  NCons,   NDum,   NFix, NCnnct, MaxDiis
        5      20       5       0       0       0       0       0

 Cartesian Hessian Update
 Hessian Updated using BFGS Update


** GEOMETRY OPTIMIZATION IN DELOCALIZED INTERNAL COORDINATES **
   Searching for a Minimum

   Optimization Cycle:   8

                       Coordinates (Angstroms)
     ATOM                X               Y               Z
      1  C        -0.5910333681   -0.6762760334    0.0000000000
      2  P        -1.7049284894    0.5564566473    0.0000000000
      3  F        -3.1094144772   -0.2966449244    0.0000000000
      4  Br        1.2707785724   -0.2639857165    0.0000000000
      5  H        -0.8006463000   -1.7415631189    0.0000000000
   Point Group: cs    Number of degrees of freedom:     7


   Energy is  -3054.101854977

 Hessian Updated using BFGS Update

  7 Hessian modes will be used to form the next step
  Hessian Eigenvalues:
     0.116322    0.176426    0.191474    0.298822    0.394578    0.483307
     0.768230

 Minimum Search - Taking Simple RFO Step
 Searching for Lamda that Minimizes Along All modes
 Value Taken    Lamda =  -0.00015137
 Step Taken.  Stepsize is  0.033999

                             Maximum     Tolerance    Cnvgd?
         Gradient           0.002999      0.000300      NO
         Displacement       0.023645      0.001200      NO
         Energy change     -0.000395      0.000001      NO


 New Cartesian Coordinates Obtained by Inverse Iteration

 Displacement from previous Coordinates is:  0.039226
 ----------------------------------------------------------------
             Standard Nuclear Orientation (Angstroms)
    I     Atom           X                Y                Z
 ----------------------------------------------------------------
    1      C      -0.5838310112    -0.6701434096     0.0000000000
    2      P      -1.7070461806     0.5598788110     0.0000000000
    3      F      -3.1073106895    -0.3068155310     0.0000000000
    4      Br      1.2683003012    -0.2733938042     0.0000000000
    5      H      -0.8053564823    -1.7315392121     0.0000000000
 ----------------------------------------------------------------
 Molecular Point Group                 Cs    NOp =  2
 Largest Abelian Subgroup              Cs    NOp =  2
 Nuclear Repulsion Energy =   285.0752587618 hartrees
 There are       33 alpha and       33 beta electrons
 Applying Cartesian multipole field
    Component          Value
    ---------          -----
     (2,0,0)        1.00000E-11
     (0,2,0)        2.00000E-11
     (0,0,2)       -3.00000E-11
 Nucleus-field energy     =     0.0000000078 hartrees
 Requested basis set is 6-311++G(d,p)
 There are 49 shells and 129 basis functions
 A cutoff of  1.0D-11 yielded   1089 shell pairs
 There are      7796 function pairs (      8539 Cartesian)
 Smallest overlap matrix eigenvalue = 7.53E-04
 Guess MOs from SCF MO coefficient file

 -----------------------------------------------------------------------
  General SCF calculation program by
  Eric Jon Sundstrom, Paul Horn, Yuezhi Mao, Dmitri Zuev, Alec White,
  David Stuck, Shaama M.S., Shane Yost, Joonho Lee, David Small,
  Daniel Levine, Susi Lehtola, Hugh Burton, Evgeny Epifanovsky
 -----------------------------------------------------------------------
 Exchange:     0.2000 Hartree-Fock + 0.0800 Slater + 0.7200 B88
 Correlation:  0.1900 VWN1RPA + 0.8100 LYP
 Using SG-1 standard quadrature grid
 using 4 threads for integral computing
 -------------------------------------------------------
 OpenMP Integral computing Module                
 Release: version 2.0, May 2017, Q-Chem Inc. Pleasanton 
 -------------------------------------------------------
 -------------------------------------------------------
 OpenMP BLAS3 based DFT computing Module                
 Release: version 1.0, May 2013, Q-Chem Inc. Pittsburgh 
 -------------------------------------------------------
 A restricted SCF calculation will be
 performed using DIIS
 SCF converges when DIIS error is below 1.0e-08
 ---------------------------------------
  Cycle       Energy         DIIS error
 ---------------------------------------
    1   -3054.1018233462      1.71e-04  
    2   -3054.1019286030      3.83e-05  
    3   -3054.1019293531      3.86e-05  
    4   -3054.1019316832      1.44e-05  
    5   -3054.1019320113      5.38e-06  
    6   -3054.1019320750      1.41e-06  
    7   -3054.1019320786      4.53e-07  
    8   -3054.1019320790      1.82e-07  
    9   -3054.1019320790      1.41e-08  
   10   -3054.1019320790      3.70e-09  Convergence criterion met
 ---------------------------------------
 SCF time:   CPU 13.20s  wall 5.00s 
 SCF   energy in the final basis set =    -3054.1019320790
 Total energy in the final basis set =    -3054.1019320790

 --------------------------------------------------------------
             Orbital Energies (a.u.) and Symmetries
 --------------------------------------------------------------

 Alpha MOs, Restricted
 -- Occupied --                  
-482.86  -77.13  -62.51  -56.33  -56.33  -56.33  -24.69  -10.25
  1 A'    2 A'    3 A'    4 A'    1 A"    5 A'    6 A'    7 A'                 
 -8.721  -6.619  -6.553  -6.540  -6.539  -4.783  -4.778  -4.775
  8 A'    9 A'   10 A'    2 A"   11 A'   12 A'    3 A"   13 A'                 
 -2.664  -2.660  -2.660  -2.649  -2.649  -1.213  -0.848  -0.723
 14 A'    4 A"   15 A'   16 A'    5 A"   17 A'   18 A'   19 A'                 
 -0.591  -0.508  -0.470  -0.463  -0.424  -0.361  -0.341  -0.311
 20 A'   21 A'   22 A'    6 A"   23 A'    7 A"   24 A'   25 A'                 
 -0.267
  8 A"                                                                         
 -- Virtual --                   
 -0.091  -0.057  -0.018   0.003   0.020   0.038   0.040   0.051
  9 A"   26 A'   27 A'   28 A'   29 A'   30 A'   10 A"   31 A'                 
  0.070   0.071   0.079   0.101   0.101   0.122   0.128   0.147
 11 A"   32 A'   33 A'   12 A"   34 A'   35 A'   36 A'   37 A'                 
  0.156   0.196   0.225   0.257   0.284   0.287   0.308   0.333
 38 A'   39 A'   13 A"   40 A'   14 A"   41 A'   42 A'   43 A'                 
  0.393   0.400   0.408   0.420   0.460   0.486   0.504   0.541
 44 A'   45 A'   46 A'   15 A"   47 A'   48 A'   16 A"   17 A"                 
  0.542   0.563   0.595   0.599   0.646   0.655   0.698   0.741
 49 A'   18 A"   50 A'   51 A'   52 A'   19 A"   20 A"   53 A'                 
  0.769   0.840   0.897   0.970   0.992   1.197   1.305   1.353
 54 A'   55 A'   56 A'   57 A'   58 A'   21 A"   22 A"   59 A'                 
  1.388   1.451   1.542   1.550   1.582   1.631   1.681   1.784
 60 A'   23 A"   61 A'   24 A"   62 A'   63 A'   64 A'   65 A'                 
  1.842   1.929   1.973   1.987   2.101   2.178   2.459   2.601
 25 A"   66 A'   67 A'   26 A"   68 A'   69 A'   70 A'   71 A'                 
  2.699   3.009   3.405   3.763   3.774   3.787   3.828   3.980
 27 A"   72 A'   73 A'   28 A"   74 A'   29 A"   75 A'   30 A"                 
  3.990   4.047   4.074   4.142   4.338   6.261   6.310   6.337
 76 A'   31 A"   77 A'   78 A'   79 A'   32 A"   80 A'   81 A'                 
  6.586   6.953   7.533   7.566   7.630  13.771  13.877  13.961
 82 A'   83 A'   33 A"   84 A'   85 A'   34 A"   86 A'   87 A'                 
 23.597  47.863  66.752 163.068 289.728 289.759 289.8541020.645
 88 A'   89 A'   90 A'   91 A'   35 A"   92 A'   93 A'   94 A'                 

 Beta MOs, Restricted
 -- Occupied --                  
-482.86  -77.13  -62.51  -56.33  -56.33  -56.33  -24.69  -10.25
  1 A'    2 A'    3 A'    4 A'    1 A"    5 A'    6 A'    7 A'                 
 -8.721  -6.619  -6.553  -6.540  -6.539  -4.783  -4.778  -4.775
  8 A'    9 A'   10 A'    2 A"   11 A'   12 A'    3 A"   13 A'                 
 -2.664  -2.660  -2.660  -2.649  -2.649  -1.213  -0.848  -0.723
 14 A'    4 A"   15 A'   16 A'    5 A"   17 A'   18 A'   19 A'                 
 -0.591  -0.508  -0.470  -0.463  -0.424  -0.361  -0.341  -0.311
 20 A'   21 A'   22 A'    6 A"   23 A'    7 A"   24 A'   25 A'                 
 -0.267
  8 A"                                                                         
 -- Virtual --                   
 -0.091  -0.057  -0.018   0.003   0.020   0.038   0.040   0.051
  9 A"   26 A'   27 A'   28 A'   29 A'   30 A'   10 A"   31 A'                 
  0.070   0.071   0.079   0.101   0.101   0.122   0.128   0.147
 11 A"   32 A'   33 A'   12 A"   34 A'   35 A'   36 A'   37 A'                 
  0.156   0.196   0.225   0.257   0.284   0.287   0.308   0.333
 38 A'   39 A'   13 A"   40 A'   14 A"   41 A'   42 A'   43 A'                 
  0.393   0.400   0.408   0.420   0.460   0.486   0.504   0.541
 44 A'   45 A'   46 A'   15 A"   47 A'   48 A'   16 A"   17 A"                 
  0.542   0.563   0.595   0.599   0.646   0.655   0.698   0.741
 49 A'   18 A"   50 A'   51 A'   52 A'   19 A"   20 A"   53 A'                 
  0.769   0.840   0.897   0.970   0.992   1.197   1.305   1.353
 54 A'   55 A'   56 A'   57 A'   58 A'   21 A"   22 A"   59 A'                 
  1.388   1.451   1.542   1.550   1.582   1.631   1.681   1.784
 60 A'   23 A"   61 A'   24 A"   62 A'   63 A'   64 A'   65 A'                 
  1.842   1.929   1.973   1.987   2.101   2.178   2.459   2.601
 25 A"   66 A'   67 A'   26 A"   68 A'   69 A'   70 A'   71 A'                 
  2.699   3.009   3.405   3.763   3.774   3.787   3.828   3.980
 27 A"   72 A'   73 A'   28 A"   74 A'   29 A"   75 A'   30 A"                 
  3.990   4.047   4.074   4.142   4.338   6.261   6.310   6.337
 76 A'   31 A"   77 A'   78 A'   79 A'   32 A"   80 A'   81 A'                 
  6.586   6.953   7.533   7.566   7.630  13.771  13.877  13.961
 82 A'   83 A'   33 A"   84 A'   85 A'   34 A"   86 A'   87 A'                 
 23.597  47.863  66.752 163.068 289.728 289.759 289.8541020.645
 88 A'   89 A'   90 A'   91 A'   35 A"   92 A'   93 A'   94 A'                 
 --------------------------------------------------------------

          Ground-State Mulliken Net Atomic Charges

     Atom                 Charge (a.u.)
  ----------------------------------------
      1 C                    -0.338007
      2 P                     0.341993
      3 F                    -0.219311
      4 Br                   -0.047191
      5 H                     0.262516
  ----------------------------------------
  Sum of atomic charges =    -0.000000

 -----------------------------------------------------------------
                    Cartesian Multipole Moments
 -----------------------------------------------------------------
    Charge (ESU x 10^10)
                -0.0000
    Dipole Moment (Debye)
         X       0.9039      Y      -0.0958      Z      -0.0000
       Tot       0.9090
    Quadrupole Moments (Debye-Ang)
        XX     -47.2504     XY      -0.8866     YY     -40.8590
        XZ      -0.0000     YZ      -0.0000     ZZ     -42.8796
    Octopole Moments (Debye-Ang^2)
       XXX      84.0379    XXY      11.2692    XYY      15.8817
       YYY       7.3185    XXZ      -0.0000    XYZ      -0.0000
       YYZ      -0.0000    XZZ      16.3214    YZZ       4.8920
       ZZZ       0.0000
    Hexadecapole Moments (Debye-Ang^3)
      XXXX    -824.3500   XXXY      11.6296   XXYY    -145.2161
      XYYY      38.1691   YYYY    -108.5141   XXXZ       0.0000
      XXYZ      -0.0000   XYYZ       0.0000   YYYZ      -0.0000
      XXZZ    -132.5890   XYZZ      10.2825   YYZZ     -28.7326
      XZZZ       0.0000   YZZZ      -0.0000   ZZZZ     -53.6134
 -----------------------------------------------------------------
 Calculating analytic gradient of the SCF energy
 Gradient of SCF Energy
            1           2           3           4           5
    1   0.0000968   0.0004866  -0.0001032  -0.0011039   0.0006237
    2   0.0001912   0.0005469  -0.0000572  -0.0001534  -0.0005276
    3   0.0000000  -0.0000000   0.0000000  -0.0000000  -0.0000000
 Max gradient component =       1.104E-03
 RMS gradient           =       4.087E-04
 Gradient time:  CPU 4.13 s  wall 1.46 s
 Geometry Optimization Parameters
   NAtoms,    NIC,     NZ,  NCons,   NDum,   NFix, NCnnct, MaxDiis
        5      20       5       0       0       0       0       0

 Cartesian Hessian Update
 Hessian Updated using BFGS Update


** GEOMETRY OPTIMIZATION IN DELOCALIZED INTERNAL COORDINATES **
   Searching for a Minimum

   Optimization Cycle:   9

                       Coordinates (Angstroms)
     ATOM                X               Y               Z
      1  C        -0.5838310112   -0.6701434096    0.0000000000
      2  P        -1.7070461806    0.5598788110    0.0000000000
      3  F        -3.1073106895   -0.3068155310    0.0000000000
      4  Br        1.2683003012   -0.2733938042    0.0000000000
      5  H        -0.8053564823   -1.7315392121    0.0000000000
   Point Group: cs    Number of degrees of freedom:     7


   Energy is  -3054.101932079

 Hessian Updated using BFGS Update

  7 Hessian modes will be used to form the next step
  Hessian Eigenvalues:
     0.090455    0.184528    0.228086    0.306734    0.383499    0.493974
     0.769270

 Minimum Search - Taking Simple RFO Step
 Searching for Lamda that Minimizes Along All modes
 Value Taken    Lamda =  -0.00001652
 Step Taken.  Stepsize is  0.010533

                             Maximum     Tolerance    Cnvgd?
         Gradient           0.001375      0.000300      NO
         Displacement       0.007436      0.001200      NO
         Energy change     -0.000077      0.000001      NO


 New Cartesian Coordinates Obtained by Inverse Iteration

 Displacement from previous Coordinates is:  0.018553
 ----------------------------------------------------------------
             Standard Nuclear Orientation (Angstroms)
    I     Atom           X                Y                Z
 ----------------------------------------------------------------
    1      C      -0.5824277445    -0.6677079385     0.0000000000
    2      P      -1.7085240958     0.5605164259     0.0000000000
    3      F      -3.1060682781    -0.3114682487     0.0000000000
    4      Br      1.2721248594    -0.2759135446     0.0000000000
    5      H      -0.8103488035    -1.7274398400     0.0000000000
 ----------------------------------------------------------------
 Molecular Point Group                 Cs    NOp =  2
 Largest Abelian Subgroup              Cs    NOp =  2
 Nuclear Repulsion Energy =   284.8219367053 hartrees
 There are       33 alpha and       33 beta electrons
 Applying Cartesian multipole field
    Component          Value
    ---------          -----
     (2,0,0)        1.00000E-11
     (0,2,0)        2.00000E-11
     (0,0,2)       -3.00000E-11
 Nucleus-field energy     =     0.0000000078 hartrees
 Requested basis set is 6-311++G(d,p)
 There are 49 shells and 129 basis functions
 A cutoff of  1.0D-11 yielded   1089 shell pairs
 There are      7796 function pairs (      8539 Cartesian)
 Smallest overlap matrix eigenvalue = 7.49E-04
 Guess MOs from SCF MO coefficient file

 -----------------------------------------------------------------------
  General SCF calculation program by
  Eric Jon Sundstrom, Paul Horn, Yuezhi Mao, Dmitri Zuev, Alec White,
  David Stuck, Shaama M.S., Shane Yost, Joonho Lee, David Small,
  Daniel Levine, Susi Lehtola, Hugh Burton, Evgeny Epifanovsky
 -----------------------------------------------------------------------
 Exchange:     0.2000 Hartree-Fock + 0.0800 Slater + 0.7200 B88
 Correlation:  0.1900 VWN1RPA + 0.8100 LYP
 Using SG-1 standard quadrature grid
 using 4 threads for integral computing
 -------------------------------------------------------
 OpenMP Integral computing Module                
 Release: version 2.0, May 2017, Q-Chem Inc. Pleasanton 
 -------------------------------------------------------
 -------------------------------------------------------
 OpenMP BLAS3 based DFT computing Module                
 Release: version 1.0, May 2013, Q-Chem Inc. Pittsburgh 
 -------------------------------------------------------
 A restricted SCF calculation will be
 performed using DIIS
 SCF converges when DIIS error is below 1.0e-08
 ---------------------------------------
  Cycle       Energy         DIIS error
 ---------------------------------------
    1   -3054.1019298550      5.79e-05  
    2   -3054.1019414845      2.15e-05  
    3   -3054.1019391132      3.88e-05  
    4   -3054.1019425619      4.80e-06  
    5   -3054.1019426056      1.14e-06  
    6   -3054.1019426071      6.02e-07  
    7   -3054.1019426077      1.02e-07  
    8   -3054.1019426077      4.01e-08  
    9   -3054.1019426077      1.16e-08  
   10   -3054.1019426077      1.58e-09  Convergence criterion met
 ---------------------------------------
 SCF time:   CPU 13.16s  wall 5.00s 
 SCF   energy in the final basis set =    -3054.1019426077
 Total energy in the final basis set =    -3054.1019426077

 --------------------------------------------------------------
             Orbital Energies (a.u.) and Symmetries
 --------------------------------------------------------------

 Alpha MOs, Restricted
 -- Occupied --                  
-482.86  -77.13  -62.51  -56.33  -56.33  -56.33  -24.69  -10.25
  1 A'    2 A'    3 A'    4 A'    1 A"    5 A'    6 A'    7 A'                 
 -8.722  -6.619  -6.553  -6.540  -6.539  -4.783  -4.778  -4.775
  8 A'    9 A'   10 A'    2 A"   11 A'   12 A'    3 A"   13 A'                 
 -2.664  -2.660  -2.660  -2.649  -2.649  -1.212  -0.848  -0.723
 14 A'    4 A"   15 A'   16 A'    5 A"   17 A'   18 A'   19 A'                 
 -0.591  -0.508  -0.470  -0.462  -0.424  -0.361  -0.341  -0.311
 20 A'   21 A'   22 A'    6 A"   23 A'    7 A"   24 A'   25 A'                 
 -0.267
  8 A"                                                                         
 -- Virtual --                   
 -0.091  -0.057  -0.018   0.003   0.020   0.038   0.040   0.051
  9 A"   26 A'   27 A'   28 A'   29 A'   30 A'   10 A"   31 A'                 
  0.070   0.071   0.079   0.101   0.101   0.122   0.128   0.147
 11 A"   32 A'   33 A'   34 A'   12 A"   35 A'   36 A'   37 A'                 
  0.156   0.196   0.225   0.257   0.284   0.288   0.307   0.332
 38 A'   39 A'   13 A"   40 A'   14 A"   41 A'   42 A'   43 A'                 
  0.393   0.400   0.408   0.420   0.460   0.486   0.504   0.541
 44 A'   45 A'   46 A'   15 A"   47 A'   48 A'   16 A"   17 A"                 
  0.542   0.563   0.595   0.598   0.646   0.655   0.699   0.741
 49 A'   18 A"   50 A'   51 A'   52 A'   19 A"   20 A"   53 A'                 
  0.769   0.839   0.896   0.970   0.992   1.196   1.305   1.353
 54 A'   55 A'   56 A'   57 A'   58 A'   21 A"   22 A"   59 A'                 
  1.388   1.451   1.544   1.550   1.582   1.630   1.681   1.786
 60 A'   23 A"   61 A'   24 A"   62 A'   63 A'   64 A'   65 A'                 
  1.842   1.930   1.973   1.987   2.100   2.177   2.457   2.601
 25 A"   66 A'   67 A'   26 A"   68 A'   69 A'   70 A'   71 A'                 
  2.699   3.009   3.405   3.763   3.774   3.787   3.828   3.980
 27 A"   72 A'   73 A'   28 A"   74 A'   29 A"   75 A'   30 A"                 
  3.990   4.047   4.073   4.141   4.338   6.261   6.310   6.337
 76 A'   31 A"   77 A'   78 A'   79 A'   32 A"   80 A'   81 A'                 
  6.585   6.953   7.533   7.566   7.630  13.770  13.877  13.960
 82 A'   83 A'   33 A"   84 A'   85 A'   34 A"   86 A'   87 A'                 
 23.597  47.862  66.752 163.067 289.728 289.759 289.8541020.644
 88 A'   89 A'   90 A'   91 A'   35 A"   92 A'   93 A'   94 A'                 

 Beta MOs, Restricted
 -- Occupied --                  
-482.86  -77.13  -62.51  -56.33  -56.33  -56.33  -24.69  -10.25
  1 A'    2 A'    3 A'    4 A'    1 A"    5 A'    6 A'    7 A'                 
 -8.722  -6.619  -6.553  -6.540  -6.539  -4.783  -4.778  -4.775
  8 A'    9 A'   10 A'    2 A"   11 A'   12 A'    3 A"   13 A'                 
 -2.664  -2.660  -2.660  -2.649  -2.649  -1.212  -0.848  -0.723
 14 A'    4 A"   15 A'   16 A'    5 A"   17 A'   18 A'   19 A'                 
 -0.591  -0.508  -0.470  -0.462  -0.424  -0.361  -0.341  -0.311
 20 A'   21 A'   22 A'    6 A"   23 A'    7 A"   24 A'   25 A'                 
 -0.267
  8 A"                                                                         
 -- Virtual --                   
 -0.091  -0.057  -0.018   0.003   0.020   0.038   0.040   0.051
  9 A"   26 A'   27 A'   28 A'   29 A'   30 A'   10 A"   31 A'                 
  0.070   0.071   0.079   0.101   0.101   0.122   0.128   0.147
 11 A"   32 A'   33 A'   34 A'   12 A"   35 A'   36 A'   37 A'                 
  0.156   0.196   0.225   0.257   0.284   0.288   0.307   0.332
 38 A'   39 A'   13 A"   40 A'   14 A"   41 A'   42 A'   43 A'                 
  0.393   0.400   0.408   0.420   0.460   0.486   0.504   0.541
 44 A'   45 A'   46 A'   15 A"   47 A'   48 A'   16 A"   17 A"                 
  0.542   0.563   0.595   0.598   0.646   0.655   0.699   0.741
 49 A'   18 A"   50 A'   51 A'   52 A'   19 A"   20 A"   53 A'                 
  0.769   0.839   0.896   0.970   0.992   1.196   1.305   1.353
 54 A'   55 A'   56 A'   57 A'   58 A'   21 A"   22 A"   59 A'                 
  1.388   1.451   1.544   1.550   1.582   1.630   1.681   1.786
 60 A'   23 A"   61 A'   24 A"   62 A'   63 A'   64 A'   65 A'                 
  1.842   1.930   1.973   1.987   2.100   2.177   2.457   2.601
 25 A"   66 A'   67 A'   26 A"   68 A'   69 A'   70 A'   71 A'                 
  2.699   3.009   3.405   3.763   3.774   3.787   3.828   3.980
 27 A"   72 A'   73 A'   28 A"   74 A'   29 A"   75 A'   30 A"                 
  3.990   4.047   4.073   4.141   4.338   6.261   6.310   6.337
 76 A'   31 A"   77 A'   78 A'   79 A'   32 A"   80 A'   81 A'                 
  6.585   6.953   7.533   7.566   7.630  13.770  13.877  13.960
 82 A'   83 A'   33 A"   84 A'   85 A'   34 A"   86 A'   87 A'                 
 23.597  47.862  66.752 163.067 289.728 289.759 289.8541020.644
 88 A'   89 A'   90 A'   91 A'   35 A"   92 A'   93 A'   94 A'                 
 --------------------------------------------------------------

          Ground-State Mulliken Net Atomic Charges

     Atom                 Charge (a.u.)
  ----------------------------------------
      1 C                    -0.339155
      2 P                     0.343463
      3 F                    -0.219733
      4 Br                   -0.047128
      5 H                     0.262553
  ----------------------------------------
  Sum of atomic charges =    -0.000000

 -----------------------------------------------------------------
                    Cartesian Multipole Moments
 -----------------------------------------------------------------
    Charge (ESU x 10^10)
                -0.0000
    Dipole Moment (Debye)
         X       0.9040      Y      -0.0855      Z       0.0000
       Tot       0.9080
    Quadrupole Moments (Debye-Ang)
        XX     -47.2328     XY      -0.8969     YY     -40.8795
        XZ       0.0000     YZ       0.0000     ZZ     -42.8848
    Octopole Moments (Debye-Ang^2)
       XXX      83.8594    XXY      11.3273    XYY      15.8345
       YYY       7.5085    XXZ       0.0000    XYZ      -0.0000
       YYZ       0.0000    XZZ      16.2660    YZZ       4.9367
       ZZZ       0.0000
    Hexadecapole Moments (Debye-Ang^3)
      XXXX    -825.1990   XXXY      11.5700   XXYY    -145.5154
      XYYY      38.3264   YYYY    -108.7619   XXXZ       0.0000
      XXYZ       0.0000   XYYZ       0.0000   YYYZ      -0.0000
      XXZZ    -132.8020   XYZZ      10.3305   YYZZ     -28.7584
      XZZZ       0.0000   YZZZ      -0.0000   ZZZZ     -53.6310
 -----------------------------------------------------------------
 Calculating analytic gradient of the SCF energy
 Gradient of SCF Energy
            1           2           3           4           5
    1   0.0001137   0.0001558  -0.0002741  -0.0001971   0.0002018
    2  -0.0003878   0.0007266  -0.0001898   0.0000023  -0.0001513
    3   0.0000000   0.0000000  -0.0000000  -0.0000000  -0.0000000
 Max gradient component =       7.266E-04
 RMS gradient           =       2.489E-04
 Gradient time:  CPU 4.13 s  wall 1.47 s
 Geometry Optimization Parameters
   NAtoms,    NIC,     NZ,  NCons,   NDum,   NFix, NCnnct, MaxDiis
        5      20       5       0       0       0       0       0

 Cartesian Hessian Update
 Hessian Updated using BFGS Update


** GEOMETRY OPTIMIZATION IN DELOCALIZED INTERNAL COORDINATES **
   Searching for a Minimum

   Optimization Cycle:  10

                       Coordinates (Angstroms)
     ATOM                X               Y               Z
      1  C        -0.5824277445   -0.6677079385    0.0000000000
      2  P        -1.7085240958    0.5605164259    0.0000000000
      3  F        -3.1060682781   -0.3114682487    0.0000000000
      4  Br        1.2721248594   -0.2759135446    0.0000000000
      5  H        -0.8103488035   -1.7274398400    0.0000000000
   Point Group: cs    Number of degrees of freedom:     7


   Energy is  -3054.101942608

 Hessian Updated using BFGS Update

  7 Hessian modes will be used to form the next step
  Hessian Eigenvalues:
     0.072990    0.184442    0.217021    0.291905    0.375185    0.499780
     0.771831

 Minimum Search - Taking Simple RFO Step
 Searching for Lamda that Minimizes Along All modes
 Value Taken    Lamda =  -0.00000306
 Step Taken.  Stepsize is  0.005160

                             Maximum     Tolerance    Cnvgd?
         Gradient           0.000484      0.000300      NO
         Displacement       0.003302      0.001200      NO
         Energy change     -0.000011      0.000001      NO


 New Cartesian Coordinates Obtained by Inverse Iteration

 Displacement from previous Coordinates is:  0.008620
 ----------------------------------------------------------------
             Standard Nuclear Orientation (Angstroms)
    I     Atom           X                Y                Z
 ----------------------------------------------------------------
    1      C      -0.5817372204    -0.6663990064     0.0000000000
    2      P      -1.7091227453     0.5602920225     0.0000000000
    3      F      -3.1051837765    -0.3134739533     0.0000000000
    4      Br      1.2735205964    -0.2770967271     0.0000000000
    5      H      -0.8127209166    -1.7253354816     0.0000000000
 ----------------------------------------------------------------
 Molecular Point Group                 Cs    NOp =  2
 Largest Abelian Subgroup              Cs    NOp =  2
 Nuclear Repulsion Energy =   284.7681933344 hartrees
 There are       33 alpha and       33 beta electrons
 Applying Cartesian multipole field
    Component          Value
    ---------          -----
     (2,0,0)        1.00000E-11
     (0,2,0)        2.00000E-11
     (0,0,2)       -3.00000E-11
 Nucleus-field energy     =     0.0000000078 hartrees
 Requested basis set is 6-311++G(d,p)
 There are 49 shells and 129 basis functions
 A cutoff of  1.0D-11 yielded   1089 shell pairs
 There are      7796 function pairs (      8539 Cartesian)
 Smallest overlap matrix eigenvalue = 7.46E-04
 Guess MOs from SCF MO coefficient file

 -----------------------------------------------------------------------
  General SCF calculation program by
  Eric Jon Sundstrom, Paul Horn, Yuezhi Mao, Dmitri Zuev, Alec White,
  David Stuck, Shaama M.S., Shane Yost, Joonho Lee, David Small,
  Daniel Levine, Susi Lehtola, Hugh Burton, Evgeny Epifanovsky
 -----------------------------------------------------------------------
 Exchange:     0.2000 Hartree-Fock + 0.0800 Slater + 0.7200 B88
 Correlation:  0.1900 VWN1RPA + 0.8100 LYP
 Using SG-1 standard quadrature grid
 using 4 threads for integral computing
 -------------------------------------------------------
 OpenMP Integral computing Module                
 Release: version 2.0, May 2017, Q-Chem Inc. Pleasanton 
 -------------------------------------------------------
 -------------------------------------------------------
 OpenMP BLAS3 based DFT computing Module                
 Release: version 1.0, May 2013, Q-Chem Inc. Pittsburgh 
 -------------------------------------------------------
 A restricted SCF calculation will be
 performed using DIIS
 SCF converges when DIIS error is below 1.0e-08
 ---------------------------------------
  Cycle       Energy         DIIS error
 ---------------------------------------
    1   -3054.1019418597      2.58e-05  
    2   -3054.1019443465      5.28e-06  
    3   -3054.1019443282      7.40e-06  
    4   -3054.1019444097      1.98e-06  
    5   -3054.1019444156      6.17e-07  
    6   -3054.1019444163      2.97e-07  
    7   -3054.1019444165      3.19e-08  
    8   -3054.1019444165      1.14e-08  
    9   -3054.1019444165      4.19e-09  Convergence criterion met
 ---------------------------------------
 SCF time:   CPU 11.89s  wall 5.00s 
 SCF   energy in the final basis set =    -3054.1019444165
 Total energy in the final basis set =    -3054.1019444165

 --------------------------------------------------------------
             Orbital Energies (a.u.) and Symmetries
 --------------------------------------------------------------

 Alpha MOs, Restricted
 -- Occupied --                  
-482.86  -77.13  -62.51  -56.33  -56.33  -56.33  -24.69  -10.25
  1 A'    2 A'    3 A'    4 A'    1 A"    5 A'    6 A'    7 A'                 
 -8.722  -6.619  -6.553  -6.540  -6.539  -4.783  -4.778  -4.775
  8 A'    9 A'   10 A'    2 A"   11 A'   12 A'    3 A"   13 A'                 
 -2.664  -2.660  -2.660  -2.649  -2.649  -1.213  -0.847  -0.723
 14 A'    4 A"   15 A'   16 A'    5 A"   17 A'   18 A'   19 A'                 
 -0.591  -0.508  -0.470  -0.463  -0.424  -0.361  -0.341  -0.311
 20 A'   21 A'   22 A'    6 A"   23 A'    7 A"   24 A'   25 A'                 
 -0.267
  8 A"                                                                         
 -- Virtual --                   
 -0.091  -0.057  -0.018   0.003   0.020   0.038   0.040   0.051
  9 A"   26 A'   27 A'   28 A'   29 A'   30 A'   10 A"   31 A'                 
  0.070   0.071   0.079   0.101   0.101   0.122   0.128   0.148
 11 A"   32 A'   33 A'   34 A'   12 A"   35 A'   36 A'   37 A'                 
  0.156   0.196   0.225   0.257   0.284   0.288   0.307   0.332
 38 A'   39 A'   13 A"   40 A'   14 A"   41 A'   42 A'   43 A'                 
  0.394   0.400   0.408   0.420   0.460   0.486   0.504   0.541
 44 A'   45 A'   46 A'   15 A"   47 A'   48 A'   16 A"   17 A"                 
  0.542   0.563   0.595   0.598   0.645   0.655   0.699   0.741
 49 A'   18 A"   50 A'   51 A'   52 A'   19 A"   20 A"   53 A'                 
  0.769   0.839   0.896   0.970   0.993   1.196   1.305   1.353
 54 A'   55 A'   56 A'   57 A'   58 A'   21 A"   22 A"   59 A'                 
  1.388   1.451   1.545   1.550   1.581   1.629   1.680   1.787
 60 A'   23 A"   61 A'   24 A"   62 A'   63 A'   64 A'   65 A'                 
  1.842   1.930   1.973   1.987   2.100   2.177   2.456   2.601
 25 A"   66 A'   67 A'   26 A"   68 A'   69 A'   70 A'   71 A'                 
  2.700   3.010   3.406   3.763   3.774   3.787   3.828   3.980
 27 A"   72 A'   73 A'   28 A"   74 A'   29 A"   75 A'   30 A"                 
  3.989   4.047   4.074   4.141   4.338   6.260   6.310   6.337
 76 A'   31 A"   77 A'   78 A'   79 A'   32 A"   80 A'   81 A'                 
  6.585   6.953   7.533   7.566   7.630  13.771  13.877  13.960
 82 A'   83 A'   33 A"   84 A'   85 A'   34 A"   86 A'   87 A'                 
 23.597  47.862  66.751 163.067 289.728 289.759 289.8541020.644
 88 A'   89 A'   90 A'   91 A'   35 A"   92 A'   93 A'   94 A'                 

 Beta MOs, Restricted
 -- Occupied --                  
-482.86  -77.13  -62.51  -56.33  -56.33  -56.33  -24.69  -10.25
  1 A'    2 A'    3 A'    4 A'    1 A"    5 A'    6 A'    7 A'                 
 -8.722  -6.619  -6.553  -6.540  -6.539  -4.783  -4.778  -4.775
  8 A'    9 A'   10 A'    2 A"   11 A'   12 A'    3 A"   13 A'                 
 -2.664  -2.660  -2.660  -2.649  -2.649  -1.213  -0.847  -0.723
 14 A'    4 A"   15 A'   16 A'    5 A"   17 A'   18 A'   19 A'                 
 -0.591  -0.508  -0.470  -0.463  -0.424  -0.361  -0.341  -0.311
 20 A'   21 A'   22 A'    6 A"   23 A'    7 A"   24 A'   25 A'                 
 -0.267
  8 A"                                                                         
 -- Virtual --                   
 -0.091  -0.057  -0.018   0.003   0.020   0.038   0.040   0.051
  9 A"   26 A'   27 A'   28 A'   29 A'   30 A'   10 A"   31 A'                 
  0.070   0.071   0.079   0.101   0.101   0.122   0.128   0.148
 11 A"   32 A'   33 A'   34 A'   12 A"   35 A'   36 A'   37 A'                 
  0.156   0.196   0.225   0.257   0.284   0.288   0.307   0.332
 38 A'   39 A'   13 A"   40 A'   14 A"   41 A'   42 A'   43 A'                 
  0.394   0.400   0.408   0.420   0.460   0.486   0.504   0.541
 44 A'   45 A'   46 A'   15 A"   47 A'   48 A'   16 A"   17 A"                 
  0.542   0.563   0.595   0.598   0.645   0.655   0.699   0.741
 49 A'   18 A"   50 A'   51 A'   52 A'   19 A"   20 A"   53 A'                 
  0.769   0.839   0.896   0.970   0.993   1.196   1.305   1.353
 54 A'   55 A'   56 A'   57 A'   58 A'   21 A"   22 A"   59 A'                 
  1.388   1.451   1.545   1.550   1.581   1.629   1.680   1.787
 60 A'   23 A"   61 A'   24 A"   62 A'   63 A'   64 A'   65 A'                 
  1.842   1.930   1.973   1.987   2.100   2.177   2.456   2.601
 25 A"   66 A'   67 A'   26 A"   68 A'   69 A'   70 A'   71 A'                 
  2.700   3.010   3.406   3.763   3.774   3.787   3.828   3.980
 27 A"   72 A'   73 A'   28 A"   74 A'   29 A"   75 A'   30 A"                 
  3.989   4.047   4.074   4.141   4.338   6.260   6.310   6.337
 76 A'   31 A"   77 A'   78 A'   79 A'   32 A"   80 A'   81 A'                 
  6.585   6.953   7.533   7.566   7.630  13.771  13.877  13.960
 82 A'   83 A'   33 A"   84 A'   85 A'   34 A"   86 A'   87 A'                 
 23.597  47.862  66.751 163.067 289.728 289.759 289.8541020.644
 88 A'   89 A'   90 A'   91 A'   35 A"   92 A'   93 A'   94 A'                 
 --------------------------------------------------------------

          Ground-State Mulliken Net Atomic Charges

     Atom                 Charge (a.u.)
  ----------------------------------------
      1 C                    -0.339844
      2 P                     0.343897
      3 F                    -0.219523
      4 Br                   -0.047010
      5 H                     0.262480
  ----------------------------------------
  Sum of atomic charges =    -0.000000

 -----------------------------------------------------------------
                    Cartesian Multipole Moments
 -----------------------------------------------------------------
    Charge (ESU x 10^10)
                -0.0000
    Dipole Moment (Debye)
         X       0.9022      Y      -0.0833      Z      -0.0000
       Tot       0.9060
    Quadrupole Moments (Debye-Ang)
        XX     -47.2128     XY      -0.8960     YY     -40.8925
        XZ      -0.0000     YZ       0.0000     ZZ     -42.8845
    Octopole Moments (Debye-Ang^2)
       XXX      83.7415    XXY      11.3422    XYY      15.8215
       YYY       7.6072    XXZ       0.0000    XYZ       0.0000
       YYZ      -0.0000    XZZ      16.2404    YZZ       4.9609
       ZZZ      -0.0000
    Hexadecapole Moments (Debye-Ang^3)
      XXXX    -825.2323   XXXY      11.5553   XXYY    -145.6173
      XYYY      38.3799   YYYY    -108.8397   XXXZ      -0.0000
      XXYZ       0.0000   XYYZ      -0.0000   YYYZ       0.0000
      XXZZ    -132.8574   XYZZ      10.3456   YYZZ     -28.7611
      XZZZ      -0.0000   YZZZ       0.0000   ZZZZ     -53.6321
 -----------------------------------------------------------------
 Calculating analytic gradient of the SCF energy
 Gradient of SCF Energy
            1           2           3           4           5
    1   0.0000717   0.0000417  -0.0001607   0.0000501  -0.0000028
    2  -0.0002979   0.0003301  -0.0000926   0.0000305   0.0000298
    3   0.0000000   0.0000000  -0.0000000  -0.0000000  -0.0000000
 Max gradient component =       3.301E-04
 RMS gradient           =       1.274E-04
 Gradient time:  CPU 4.09 s  wall 1.51 s
 Geometry Optimization Parameters
   NAtoms,    NIC,     NZ,  NCons,   NDum,   NFix, NCnnct, MaxDiis
        5      20       5       0       0       0       0       0

 Cartesian Hessian Update
 Hessian Updated using BFGS Update


** GEOMETRY OPTIMIZATION IN DELOCALIZED INTERNAL COORDINATES **
   Searching for a Minimum

   Optimization Cycle:  11

                       Coordinates (Angstroms)
     ATOM                X               Y               Z
      1  C        -0.5817372204   -0.6663990064    0.0000000000
      2  P        -1.7091227453    0.5602920225    0.0000000000
      3  F        -3.1051837765   -0.3134739533    0.0000000000
      4  Br        1.2735205964   -0.2770967271    0.0000000000
      5  H        -0.8127209166   -1.7253354816    0.0000000000
   Point Group: cs    Number of degrees of freedom:     7


   Energy is  -3054.101944416

 Hessian Updated using BFGS Update

  7 Hessian modes will be used to form the next step
  Hessian Eigenvalues:
     0.069244    0.185437    0.223053    0.278536    0.371232    0.447687
     0.762616

 Minimum Search - Taking Simple RFO Step
 Searching for Lamda that Minimizes Along All modes
 Value Taken    Lamda =   0.00000000
 Step Taken.  Stepsize is  0.001304

                             Maximum     Tolerance    Cnvgd?
         Gradient           0.000201      0.000300     YES
         Displacement       0.000720      0.001200     YES
         Energy change     -0.000002      0.000001      NO


                       Distance Matrix (Angstroms)
             C (  1)   P (  2)   F (  3)   Br(  4)
   P (  2)  1.666064
   F (  3)  2.548007  1.646953
   Br(  4)  1.895663  3.097964  4.378855
   H (  5)  1.083836  2.455123  2.692348  2.539645

 Final energy is   -3054.1019444164622     


 ******************************
 **  OPTIMIZATION CONVERGED  **
 ******************************

                       Coordinates (Angstroms)
     ATOM                X               Y               Z
      1  C        -0.5817372204   -0.6663990064    0.0000000000
      2  P        -1.7091227453    0.5602920225    0.0000000000
      3  F        -3.1051837765   -0.3134739533    0.0000000000
      4  Br        1.2735205964   -0.2770967271    0.0000000000
      5  H        -0.8127209166   -1.7253354816    0.0000000000

Z-matrix Print:
$molecule
0 1
Br
C  1 1.895663
H  2 1.083836 1 114.155923
P  2 1.666064 1 120.733589 3 -180.000000 0
F  4 1.646953 2 100.542834 1 -180.000000 0
$end


 --------------------------------------------------------------
             Orbital Energies (a.u.) and Symmetries
 --------------------------------------------------------------

 Alpha MOs, Restricted
 -- Occupied --                  
-482.86  -77.13  -62.51  -56.33  -56.33  -56.33  -24.69  -10.25
  1 A'    2 A'    3 A'    4 A'    1 A"    5 A'    6 A'    7 A'                 
 -8.722  -6.619  -6.553  -6.540  -6.539  -4.783  -4.778  -4.775
  8 A'    9 A'   10 A'    2 A"   11 A'   12 A'    3 A"   13 A'                 
 -2.664  -2.660  -2.660  -2.649  -2.649  -1.213  -0.847  -0.723
 14 A'    4 A"   15 A'   16 A'    5 A"   17 A'   18 A'   19 A'                 
 -0.591  -0.508  -0.470  -0.463  -0.424  -0.361  -0.341  -0.311
 20 A'   21 A'   22 A'    6 A"   23 A'    7 A"   24 A'   25 A'                 
 -0.267
  8 A"                                                                         
 -- Virtual --                   
 -0.091  -0.057  -0.018   0.003   0.020   0.038   0.040   0.051
  9 A"   26 A'   27 A'   28 A'   29 A'   30 A'   10 A"   31 A'                 
  0.070   0.071   0.079   0.101   0.101   0.122   0.128   0.148
 11 A"   32 A'   33 A'   34 A'   12 A"   35 A'   36 A'   37 A'                 
  0.156   0.196   0.225   0.257   0.284   0.288   0.307   0.332
 38 A'   39 A'   13 A"   40 A'   14 A"   41 A'   42 A'   43 A'                 
  0.394   0.400   0.408   0.420   0.460   0.486   0.504   0.541
 44 A'   45 A'   46 A'   15 A"   47 A'   48 A'   16 A"   17 A"                 
  0.542   0.563   0.595   0.598   0.645   0.655   0.699   0.741
 49 A'   18 A"   50 A'   51 A'   52 A'   19 A"   20 A"   53 A'                 
  0.769   0.839   0.896   0.970   0.993   1.196   1.305   1.353
 54 A'   55 A'   56 A'   57 A'   58 A'   21 A"   22 A"   59 A'                 
  1.388   1.451   1.545   1.550   1.581   1.629   1.680   1.787
 60 A'   23 A"   61 A'   24 A"   62 A'   63 A'   64 A'   65 A'                 
  1.842   1.930   1.973   1.987   2.100   2.177   2.456   2.601
 25 A"   66 A'   67 A'   26 A"   68 A'   69 A'   70 A'   71 A'                 
  2.700   3.010   3.406   3.763   3.774   3.787   3.828   3.980
 27 A"   72 A'   73 A'   28 A"   74 A'   29 A"   75 A'   30 A"                 
  3.989   4.047   4.074   4.141   4.338   6.260   6.310   6.337
 76 A'   31 A"   77 A'   78 A'   79 A'   32 A"   80 A'   81 A'                 
  6.585   6.953   7.533   7.566   7.630  13.771  13.877  13.960
 82 A'   83 A'   33 A"   84 A'   85 A'   34 A"   86 A'   87 A'                 
 23.597  47.862  66.751 163.067 289.728 289.759 289.8541020.644
 88 A'   89 A'   90 A'   91 A'   35 A"   92 A'   93 A'   94 A'                 

 Beta MOs, Restricted
 -- Occupied --                  
-482.86  -77.13  -62.51  -56.33  -56.33  -56.33  -24.69  -10.25
  1 A'    2 A'    3 A'    4 A'    1 A"    5 A'    6 A'    7 A'                 
 -8.722  -6.619  -6.553  -6.540  -6.539  -4.783  -4.778  -4.775
  8 A'    9 A'   10 A'    2 A"   11 A'   12 A'    3 A"   13 A'                 
 -2.664  -2.660  -2.660  -2.649  -2.649  -1.213  -0.847  -0.723
 14 A'    4 A"   15 A'   16 A'    5 A"   17 A'   18 A'   19 A'                 
 -0.591  -0.508  -0.470  -0.463  -0.424  -0.361  -0.341  -0.311
 20 A'   21 A'   22 A'    6 A"   23 A'    7 A"   24 A'   25 A'                 
 -0.267
  8 A"                                                                         
 -- Virtual --                   
 -0.091  -0.057  -0.018   0.003   0.020   0.038   0.040   0.051
  9 A"   26 A'   27 A'   28 A'   29 A'   30 A'   10 A"   31 A'                 
  0.070   0.071   0.079   0.101   0.101   0.122   0.128   0.148
 11 A"   32 A'   33 A'   34 A'   12 A"   35 A'   36 A'   37 A'                 
  0.156   0.196   0.225   0.257   0.284   0.288   0.307   0.332
 38 A'   39 A'   13 A"   40 A'   14 A"   41 A'   42 A'   43 A'                 
  0.394   0.400   0.408   0.420   0.460   0.486   0.504   0.541
 44 A'   45 A'   46 A'   15 A"   47 A'   48 A'   16 A"   17 A"                 
  0.542   0.563   0.595   0.598   0.645   0.655   0.699   0.741
 49 A'   18 A"   50 A'   51 A'   52 A'   19 A"   20 A"   53 A'                 
  0.769   0.839   0.896   0.970   0.993   1.196   1.305   1.353
 54 A'   55 A'   56 A'   57 A'   58 A'   21 A"   22 A"   59 A'                 
  1.388   1.451   1.545   1.550   1.581   1.629   1.680   1.787
 60 A'   23 A"   61 A'   24 A"   62 A'   63 A'   64 A'   65 A'                 
  1.842   1.930   1.973   1.987   2.100   2.177   2.456   2.601
 25 A"   66 A'   67 A'   26 A"   68 A'   69 A'   70 A'   71 A'                 
  2.700   3.010   3.406   3.763   3.774   3.787   3.828   3.980
 27 A"   72 A'   73 A'   28 A"   74 A'   29 A"   75 A'   30 A"                 
  3.989   4.047   4.074   4.141   4.338   6.260   6.310   6.337
 76 A'   31 A"   77 A'   78 A'   79 A'   32 A"   80 A'   81 A'                 
  6.585   6.953   7.533   7.566   7.630  13.771  13.877  13.960
 82 A'   83 A'   33 A"   84 A'   85 A'   34 A"   86 A'   87 A'                 
 23.597  47.862  66.751 163.067 289.728 289.759 289.8541020.644
 88 A'   89 A'   90 A'   91 A'   35 A"   92 A'   93 A'   94 A'                 
 --------------------------------------------------------------

          Ground-State Mulliken Net Atomic Charges

     Atom                 Charge (a.u.)
  ----------------------------------------
      1 C                    -0.339844
      2 P                     0.343897
      3 F                    -0.219523
      4 Br                   -0.047010
      5 H                     0.262480
  ----------------------------------------
  Sum of atomic charges =    -0.000000

 -----------------------------------------------------------------
                    Cartesian Multipole Moments
 -----------------------------------------------------------------
    Charge (ESU x 10^10)
                -0.0000
    Dipole Moment (Debye)
         X       0.9022      Y      -0.0833      Z      -0.0000
       Tot       0.9060
    Quadrupole Moments (Debye-Ang)
        XX     -47.2128     XY      -0.8960     YY     -40.8925
        XZ      -0.0000     YZ       0.0000     ZZ     -42.8845
    Octopole Moments (Debye-Ang^2)
       XXX      83.7415    XXY      11.3422    XYY      15.8215
       YYY       7.6072    XXZ       0.0000    XYZ       0.0000
       YYZ      -0.0000    XZZ      16.2404    YZZ       4.9609
       ZZZ      -0.0000
    Hexadecapole Moments (Debye-Ang^3)
      XXXX    -825.2323   XXXY      11.5553   XXYY    -145.6173
      XYYY      38.3799   YYYY    -108.8397   XXXZ      -0.0000
      XXYZ       0.0000   XYYZ      -0.0000   YYYZ       0.0000
      XXZZ    -132.8574   XYZZ      10.3456   YYZZ     -28.7611
      XZZZ      -0.0000   YZZZ       0.0000   ZZZZ     -53.6321
 -----------------------------------------------------------------
Archival summary:
1\1\TWL02\OPT\ProcedureUnspecified\BasisUnspecified\r11111\taweetha\MonNov2614:08:452018MonNov2614:08:452018\0\\#,OPT,ProcedureUnspecified,BasisUnspecified,\\0,1\Br\C,1,1.89566\H,2,1.08384,1,114.156\P,2,1.66606,1,120.734,3,-180,0\F,4,1.64695,2,100.543,1,-180,0\\\@

 Total job time:  73.98s(wall), 196.58s(cpu) 
 Mon Nov 26 14:08:46 2018

        *************************************************************
        *                                                           *
        *  Thank you very much for using Q-Chem.  Have a nice day.  *
        *                                                           *
        *************************************************************


 
User input: 2 of 2 
 
Q-Chem Developer Version!
                  Welcome to Q-Chem
     A Quantum Leap Into The Future Of Chemistry


 Q-Chem 5.1, Q-Chem, Inc., Pleasanton, CA (2018)

 Yihan Shao,  Zhengting Gan,  E. Epifanovsky,  A. T. B. Gilbert,  M. Wormit,  
 J. Kussmann,  A. W. Lange,  A. Behn,  Jia Deng,  Xintian Feng,  D. Ghosh,  
 M. Goldey,  P. R. Horn,  L. D. Jacobson,  I. Kaliman,  T. Kus,  A. Landau,  
 Jie Liu,  E. I. Proynov,  R. M. Richard,  R. P. Steele,  E. J. Sundstrom,  
 H. L. Woodcock III,  P. M. Zimmerman,  D. Zuev,  B. Albrecht,  E. Alguire,  
 S. A. Baeppler,  D. Barton,  Z. Benda,  Y. A. Bernard,  E. J. Berquist,  
 K. B. Bravaya,  H. Burton,  D. Casanova,  Chun-Min Chang,  Yunqing Chen,  
 A. Chien,  K. D. Closser,  M. P. Coons,  S. Coriani,  S. Dasgupta,  
 A. L. Dempwolff,  M. Diedenhofen,  Hainam Do,  R. G. Edgar,  Po-Tung Fang,  
 S. Faraji,  S. Fatehi,  Qingguo Feng,  K. D. Fenk,  J. Fosso-Tande,  
 Qinghui Ge,  A. Ghysels,  G. Gidofalvi,  J. Gomes,  J. Gonthier,  A. Gunina,  
 D. Hait,  M. W. D. Hanson-Heine,  P. H. P. Harbach,  A. W. Hauser,  
 J. E. Herr,  E. G. Hohenstein,  Z. C. Holden,  Kerwin Hui,  B. C. Huynh,  
 T.-C. Jagau,  Hyunjun Ji,  B. Kaduk,  K. Khistyaev,  Jaehoon Kim,  
 P. Klunzinger,  K. Koh,  D. Kosenkov,  L. Koulias,  T. Kowalczyk,  
 C. M. Krauter,  A. Kunitsa,  Ka Un Lao,  A. Laurent,  K. V. Lawler,  
 Joonho Lee,  D. Lefrancois,  S. Lehtola,  D. S. Levine,  Yi-Pei Li,  
 You-Sheng Lin,  Fenglai Liu,  E. Livshits,  A. Luenser,  P. Manohar,  
 E. Mansoor,  S. F. Manzer,  Shan-Ping Mao,  Yuezhi Mao,  N. Mardirossian,  
 A. V. Marenich,  T. Markovich,  L. A. Martinez-Martinez,  S. A. Maurer,  
 N. J. Mayhall,  S. C. McKenzie,  J.-M. Mewes,  A. F. Morrison,  
 J. W. Mullinax,  K. Nanda,  T. S. Nguyen-Beck,  R. Olivares-Amaya,  
 J. A. Parkhill,  T. M. Perrine,  F. Plasser,  P. Pokhilko,  S. Prager,  
 A. Prociuk,  E. Ramos,  D. R. Rehn,  F. Rob,  M. Schneider,  N. Sergueev,  
 S. M. Sharada,  S. Sharma,  D. W. Small,  T. Stauch,  T. Stein,  
 Yu-Chuan Su,  A. J. W. Thom,  A. Tkatchenko,  T. Tsuchimochi,  N. M. Tubman,  
 L. Vogt,  M. L. Vidal,  O. Vydrov,  M. A. Watson,  J. Wenzel,  
 M. de Wergifosse,  T. A. Wesolowski,  A. White,  J. Witte,  A. Yamada,  
 Jun Yang,  K. Yao,  S. Yeganeh,  S. R. Yost,  Zhi-Qiang You,  A. Zech,  
 Igor Ying Zhang,  Xing Zhang,  Yan Zhao,  Ying Zhu,  B. R. Brooks,  
 G. K. L. Chan,  C. J. Cramer,  M. S. Gordon,  W. J. Hehre,  A. Klamt,  
 M. W. Schmidt,  C. D. Sherrill,  D. G. Truhlar,  A. Aspuru-Guzik,  R. Baer,  
 A. T. Bell,  N. A. Besley,  Jeng-Da Chai,  A. E. DePrince, III,  
 R. A. DiStasio Jr.,  A. Dreuw,  B. D. Dunietz,  T. R. Furlani,  
 Chao-Ping Hsu,  Yousung Jung,  Jing Kong,  D. S. Lambrecht,  WanZhen Liang,  
 C. Ochsenfeld,  V. A. Rassolov,  L. V. Slipchenko,  J. E. Subotnik,  
 T. Van Voorhis,  J. M. Herbert,  A. I. Krylov,  P. M. W. Gill,  M. Head-Gordon

 Contributors to earlier versions of Q-Chem not listed above: 
 R. D. Adamson,  B. Austin,  J. Baker,  G. J. O. Beran,  K. Brandhorst,  
 S. T. Brown,  E. F. C. Byrd,  A. K. Chakraborty,  C.-L. Cheng,  
 Siu Hung Chien,  D. M. Chipman,  D. L. Crittenden,  H. Dachsel,  
 R. J. Doerksen,  A. D. Dutoi,  L. Fusti-Molnar,  W. A. Goddard III,  
 A. Golubeva-Zadorozhnaya,  S. R. Gwaltney,  G. Hawkins,  A. Heyden,  
 S. Hirata,  G. Kedziora,  F. J. Keil,  C. Kelley,  Jihan Kim,  R. A. King,  
 R. Z. Khaliullin,  P. P. Korambath,  W. Kurlancheek,  A. M. Lee,  M. S. Lee,  
 S. V. Levchenko,  Ching Yeh Lin,  D. Liotard,  R. C. Lochan,  I. Lotan,  
 P. E. Maslen,  N. Nair,  D. P. O'Neill,  D. Neuhauser,  E. Neuscamman,  
 C. M. Oana,  R. Olson,  B. Peters,  R. Peverati,  P. A. Pieniazek,  
 Y. M. Rhee,  J. Ritchie,  M. A. Rohrdanz,  E. Rosta,  N. J. Russ,  
 H. F. Schaefer III,  N. E. Schultz,  N. Shenvi,  A. C. Simmonett,  A. Sodt,  
 D. Stuck,  K. S. Thanthiriwatte,  V. Vanovschi,  Tao Wang,  A. Warshel,  
 C. F. Williams,  Q. Wu,  X. Xu,  W. Zhang

 Please cite Q-Chem as follows:
 Y. Shao et al., Mol. Phys. 113, 184-215 (2015)
 DOI: 10.1080/00268976.2014.952696

 Q-Chem 5.1.2 for Intel X86 EM64T Linux

 Parts of Q-Chem use Armadillo 8.300.2 (Tropical Shenanigans).
 http://arma.sourceforge.net/

 Q-Chem begins on Mon Nov 26 14:08:46 2018  

Host: 
0

     Scratch files written to /scratch/taweetham/qchem47527//
The previous job contains 0 fragments, simply inherited here
Input Ideriv = 2
Curr. Ideriv = -1
Max.  Ideriv = 2

Checking the input file for inconsistencies... 	...done.

--------------------------------------------------------------
User input:
--------------------------------------------------------------

$molecule
read
$end

$rem
   job_type 	frequency
   basis 	6-311++g**
   method	b3lyp	
$end


--------------------------------------------------------------
 ----------------------------------------------------------------
             Standard Nuclear Orientation (Angstroms)
    I     Atom           X                Y                Z
 ----------------------------------------------------------------
    1      C      -0.3310819241    -0.5499294103    -0.0000000000
    2      P      -1.5659958522     0.5684428857     0.0000000000
    3      F      -2.8762371241    -0.4294154173     0.0000000000
    4      Br      1.4807643583     0.0075209288    -0.0000000000
    5      H      -0.4641890949    -1.6255605774    -0.0000000000
 ----------------------------------------------------------------
 Molecular Point Group                 Cs    NOp =  2
 Largest Abelian Subgroup              Cs    NOp =  2
 Nuclear Repulsion Energy =   284.7681933344 hartrees
 There are       33 alpha and       33 beta electrons
 Requested basis set is 6-311++G(d,p)
 There are 49 shells and 129 basis functions

 Total QAlloc Memory Limit   2000 MB
 Mega-Array Size       188 MB
 MEM_STATIC part       192 MB

                       Distance Matrix (Angstroms)
             C (  1)   P (  2)   F (  3)   Br(  4)
   P (  2)  1.666064
   F (  3)  2.548007  1.646953
   Br(  4)  1.895663  3.097964  4.378855
   H (  5)  1.083836  2.455123  2.692348  2.539645

 A cutoff of  1.0D-11 yielded   1089 shell pairs
 There are      7796 function pairs (      8539 Cartesian)

 -------------------------------------------------------
 OpenMP Integral Computing Module                       
 Release: version 1.0, May 2013, Q-Chem Inc. Pittsburgh 
 -------------------------------------------------------
 Integral Job Info:
 Integral job number is                      11
 Integral operator is                         1
 short-range coefficients                     0
 long-range coefficients              100000000
 Omega coefficients                           0
 if combine SR and LR in K                    0
 Integral screening is                        0
 Integral computing path is                   2
 max size of driver memory is            800000
 size of driver memory is                593474
 size of scratch memory is             29623520
 max col of scratch BK array               1296
 max len of scratch array in speh3          155
 max len of scratch index in speh4           18
 max int batch size is                      520
 min int batch size is                       52
 fixed nKL is                                45
 max L of basis functions is                  2
 order of int derivative is                   0
 number of shells is                         49
 number of basis is                         135
 number of cartesian basis is               135
 number of contracted shell pairs          1089
 number of primitive shell pairs           2934
 maxK2 (contraction) of shell pair           36
 max number of K2 of shell pair               1
 max number of CS2 of shell pair            105
 max number of PS2 of shell pair            240
 mem total for path MDJ                  515894
 -------------------------------------------------------
 Smallest overlap matrix eigenvalue = 7.46E-04
 Guess from superposition of atomic densities
 Warning:  Energy on first SCF cycle will be non-variational
 SAD guess density has 66.000000 electrons

 -----------------------------------------------------------------------
  General SCF calculation program by
  Eric Jon Sundstrom, Paul Horn, Yuezhi Mao, Dmitri Zuev, Alec White,
  David Stuck, Shaama M.S., Shane Yost, Joonho Lee, David Small,
  Daniel Levine, Susi Lehtola, Hugh Burton, Evgeny Epifanovsky
 -----------------------------------------------------------------------
 Exchange:     0.2000 Hartree-Fock + 0.0800 Slater + 0.7200 B88
 Correlation:  0.1900 VWN1RPA + 0.8100 LYP
 Using SG-1 standard quadrature grid
 using 4 threads for integral computing
 -------------------------------------------------------
 OpenMP Integral computing Module                
 Release: version 2.0, May 2017, Q-Chem Inc. Pleasanton 
 -------------------------------------------------------
 -------------------------------------------------------
 OpenMP BLAS3 based DFT computing Module                
 Release: version 1.0, May 2013, Q-Chem Inc. Pittsburgh 
 -------------------------------------------------------
 A restricted SCF calculation will be
 performed using DIIS
 SCF converges when DIIS error is below 1.0e-08
 ---------------------------------------
  Cycle       Energy         DIIS error
 ---------------------------------------
    1   -3054.4813786750      4.57e-02  
    2   -3054.0314960437      6.57e-03  
    3   -3053.8494347588      1.13e-02  
    4   -3054.0966200166      1.56e-03  
    5   -3054.1005170617      8.71e-04  
    6   -3054.1017653476      2.32e-04  
    7   -3054.1018423751      3.27e-05  
    8   -3054.1018432582      6.90e-06  
    9   -3054.1018433508      1.84e-06  
   10   -3054.1018433572      7.54e-07  
   11   -3054.1018433585      1.35e-07  
   12   -3054.1018433585      4.16e-08  
   13   -3054.1018433585      5.17e-09  Convergence criterion met
 ---------------------------------------
 SCF time:   CPU 17.26s  wall 6.00s 
 SCF   energy in the final basis set =    -3054.1018433585
 Total energy in the final basis set =    -3054.1018433585

 --------------------------------------------------------------
             Orbital Energies (a.u.) and Symmetries
 --------------------------------------------------------------

 Alpha MOs, Restricted
 -- Occupied --                  
-482.86  -77.13  -62.51  -56.33  -56.33  -56.33  -24.69  -10.25
  1 A'    2 A'    3 A'    4 A'    1 A"    5 A'    6 A'    7 A'                 
 -8.722  -6.619  -6.554  -6.540  -6.539  -4.783  -4.778  -4.775
  8 A'    9 A'   10 A'    2 A"   11 A'   12 A'    3 A"   13 A'                 
 -2.664  -2.660  -2.660  -2.649  -2.649  -1.213  -0.847  -0.723
 14 A'    4 A"   15 A'    5 A"   16 A'   17 A'   18 A'   19 A'                 
 -0.591  -0.508  -0.470  -0.463  -0.424  -0.361  -0.341  -0.311
 20 A'   21 A'   22 A'    6 A"   23 A'    7 A"   24 A'   25 A'                 
 -0.267
  8 A"                                                                         
 -- Virtual --                   
 -0.091  -0.057  -0.018   0.003   0.020   0.038   0.040   0.051
  9 A"   26 A'   27 A'   28 A'   29 A'   30 A'   10 A"   31 A'                 
  0.070   0.071   0.079   0.101   0.101   0.122   0.129   0.148
 11 A"   32 A'   33 A'   34 A'   12 A"   35 A'   36 A'   37 A'                 
  0.156   0.196   0.225   0.257   0.284   0.288   0.308   0.332
 38 A'   39 A'   13 A"   40 A'   14 A"   41 A'   42 A'   43 A'                 
  0.394   0.400   0.408   0.420   0.460   0.486   0.504   0.541
 44 A'   45 A'   46 A'   15 A"   47 A'   48 A'   16 A"   17 A"                 
  0.542   0.563   0.595   0.598   0.645   0.655   0.699   0.741
 49 A'   18 A"   50 A'   51 A'   52 A'   19 A"   20 A"   53 A'                 
  0.769   0.839   0.896   0.970   0.993   1.196   1.305   1.353
 54 A'   55 A'   56 A'   57 A'   58 A'   21 A"   22 A"   59 A'                 
  1.388   1.451   1.545   1.550   1.581   1.629   1.680   1.787
 60 A'   23 A"   61 A'   24 A"   62 A'   63 A'   64 A'   65 A'                 
  1.842   1.930   1.973   1.987   2.100   2.177   2.456   2.601
 25 A"   66 A'   67 A'   26 A"   68 A'   69 A'   70 A'   71 A'                 
  2.700   3.010   3.406   3.763   3.774   3.787   3.828   3.980
 27 A"   72 A'   73 A'   28 A"   74 A'   29 A"   75 A'   30 A"                 
  3.990   4.047   4.074   4.141   4.338   6.261   6.310   6.337
 76 A'   31 A"   77 A'   78 A'   79 A'   32 A"   80 A'   81 A'                 
  6.585   6.953   7.533   7.565   7.630  13.770  13.877  13.960
 82 A'   83 A'   33 A"   84 A'   85 A'   34 A"   86 A'   87 A'                 
 23.597  47.862  66.751 163.067 289.728 289.759 289.8541020.644
 88 A'   89 A'   90 A'   91 A'   35 A"   92 A'   93 A'   94 A'                 

 Beta MOs, Restricted
 -- Occupied --                  
-482.86  -77.13  -62.51  -56.33  -56.33  -56.33  -24.69  -10.25
  1 A'    2 A'    3 A'    4 A'    1 A"    5 A'    6 A'    7 A'                 
 -8.722  -6.619  -6.554  -6.540  -6.539  -4.783  -4.778  -4.775
  8 A'    9 A'   10 A'    2 A"   11 A'   12 A'    3 A"   13 A'                 
 -2.664  -2.660  -2.660  -2.649  -2.649  -1.213  -0.847  -0.723
 14 A'    4 A"   15 A'    5 A"   16 A'   17 A'   18 A'   19 A'                 
 -0.591  -0.508  -0.470  -0.463  -0.424  -0.361  -0.341  -0.311
 20 A'   21 A'   22 A'    6 A"   23 A'    7 A"   24 A'   25 A'                 
 -0.267
  8 A"                                                                         
 -- Virtual --                   
 -0.091  -0.057  -0.018   0.003   0.020   0.038   0.040   0.051
  9 A"   26 A'   27 A'   28 A'   29 A'   30 A'   10 A"   31 A'                 
  0.070   0.071   0.079   0.101   0.101   0.122   0.129   0.148
 11 A"   32 A'   33 A'   34 A'   12 A"   35 A'   36 A'   37 A'                 
  0.156   0.196   0.225   0.257   0.284   0.288   0.308   0.332
 38 A'   39 A'   13 A"   40 A'   14 A"   41 A'   42 A'   43 A'                 
  0.394   0.400   0.408   0.420   0.460   0.486   0.504   0.541
 44 A'   45 A'   46 A'   15 A"   47 A'   48 A'   16 A"   17 A"                 
  0.542   0.563   0.595   0.598   0.645   0.655   0.699   0.741
 49 A'   18 A"   50 A'   51 A'   52 A'   19 A"   20 A"   53 A'                 
  0.769   0.839   0.896   0.970   0.993   1.196   1.305   1.353
 54 A'   55 A'   56 A'   57 A'   58 A'   21 A"   22 A"   59 A'                 
  1.388   1.451   1.545   1.550   1.581   1.629   1.680   1.787
 60 A'   23 A"   61 A'   24 A"   62 A'   63 A'   64 A'   65 A'                 
  1.842   1.930   1.973   1.987   2.100   2.177   2.456   2.601
 25 A"   66 A'   67 A'   26 A"   68 A'   69 A'   70 A'   71 A'                 
  2.700   3.010   3.406   3.763   3.774   3.787   3.828   3.980
 27 A"   72 A'   73 A'   28 A"   74 A'   29 A"   75 A'   30 A"                 
  3.990   4.047   4.074   4.141   4.338   6.261   6.310   6.337
 76 A'   31 A"   77 A'   78 A'   79 A'   32 A"   80 A'   81 A'                 
  6.585   6.953   7.533   7.565   7.630  13.770  13.877  13.960
 82 A'   83 A'   33 A"   84 A'   85 A'   34 A"   86 A'   87 A'                 
 23.597  47.862  66.751 163.067 289.728 289.759 289.8541020.644
 88 A'   89 A'   90 A'   91 A'   35 A"   92 A'   93 A'   94 A'                 
 --------------------------------------------------------------

          Ground-State Mulliken Net Atomic Charges

     Atom                 Charge (a.u.)
  ----------------------------------------
      1 C                    -0.339613
      2 P                     0.343804
      3 F                    -0.219506
      4 Br                   -0.047241
      5 H                     0.262556
  ----------------------------------------
  Sum of atomic charges =    -0.000000

 -----------------------------------------------------------------
                    Cartesian Multipole Moments
 -----------------------------------------------------------------
    Charge (ESU x 10^10)
                -0.0000
    Dipole Moment (Debye)
         X       0.9050      Y      -0.0009      Z       0.0000
       Tot       0.9050
    Quadrupole Moments (Debye-Ang)
        XX     -46.6559     XY      -1.3060     YY     -41.1103
        XZ       0.0000     YZ       0.0000     ZZ     -42.8856
    Octopole Moments (Debye-Ang^2)
       XXX      53.6816    XXY       7.4821    XYY       9.2573
       YYY      -8.4201    XXZ       0.0000    XYZ      -0.0000
       YYZ       0.0000    XZZ       7.6893    YZZ      -0.7323
       ZZZ       0.0000
    Hexadecapole Moments (Debye-Ang^3)
      XXXX    -772.9693   XXXY      -5.6248   XXYY    -142.0498
      XYYY      14.1657   YYYY     -99.1864   XXXZ       0.0000
      XXYZ       0.0000   XYYZ       0.0000   YYYZ       0.0000
      XXZZ    -129.4926   XYZZ       3.1749   YYZZ     -26.7988
      XZZZ       0.0000   YZZZ       0.0000   ZZZZ     -53.6345
 -----------------------------------------------------------------
 Calculating MO derivatives via CPSCF
 D1JvT checksum  = 148260 10778.6233621795
 D1KAT checksum  = 318660 653.3642943171
   1         3          15      0.151908    0.049978
   2         3          15      0.020326    0.007314
   3         3          15      0.002233    0.001111
   4         3          15      0.000231    0.000139
   5        16           2      0.000014    0.000011
   6        18           0      0.000000    0.000000    Roots Converged
 Time for AOints: 3.7 s (CPU) 1.3 s (wall)
 ------------------------------------------------------------------------------
                     AOints        : Timing summary (seconds)
 ------------------------------------------------------------------------------
     job step          cpu (% of tot)      sys (% of tot)     wall (% of tot)
 ------------------------------------------------------------------------------
  cpscf_lag         0.2192E+02 (30.8)   0.4000E-05 (17.4)   0.7499E+01 (30.6)
  iterzp            0.4535E+02 (63.8)   0.1700E-04 (73.9)   0.1569E+02 (64.0)
  make_fx           0.0000E+00 ( 0.0)   0.0000E+00 ( 0.0)   0.0000E+00 ( 0.0)
  AOints            0.3741E+01 ( 5.3)   0.2000E-05 ( 8.7)   0.1267E+01 ( 5.2)
 ------------------------------------------------------------------------------
   Grand Totals     0.7109E+02          0.2300E-04          0.2453E+02
 ------------------------------------------------------------------------------
 Calculating analytic Hessian of the SCF energy
 Polarizability Matrix (a.u.)
            1           2           3
    1 -83.6924278   6.7953893   0.0000000
    2   6.7953893 -46.3781104   0.0000000
    3   0.0000000   0.0000000 -37.1434929

 Direct stationary perturbation theory relativistic correction:

 rels  =      17.304565842878
 relv  =     -58.570007429892
 rel2e =       9.275076596510
 E_rel =     -31.990364990504

 Hessian of the SCF Energy
            1           2           3           4           5           6
    1   0.4084903  -0.0819840   0.0000000  -0.1778282   0.1298369   0.0000000
    2  -0.0819840   0.5825469   0.0000000   0.1732868  -0.2063456  -0.0000000
    3   0.0000000   0.0000000   0.0612340   0.0000000  -0.0000000  -0.0205894
    4  -0.1778282   0.1732868   0.0000000   0.3523976  -0.0538882  -0.0000000
    5   0.1298369  -0.2063456  -0.0000000  -0.0538882   0.3220593   0.0000000
    6   0.0000000  -0.0000000  -0.0205894  -0.0000000   0.0000000   0.0175598
    7  -0.0278592  -0.0194824  -0.0000000  -0.1544642  -0.0858050   0.0000000
    8   0.0127124   0.0132607  -0.0000000  -0.1154420  -0.1143823  -0.0000000
    9   0.0000000   0.0000000   0.0010525   0.0000000  -0.0000000  -0.0104749
   10  -0.1641720  -0.0462800  -0.0000000  -0.0215510  -0.0071870   0.0000000
   11  -0.0311393  -0.0392888   0.0000000  -0.0003001   0.0066649   0.0000000
   12  -0.0000000   0.0000000  -0.0133907   0.0000000   0.0000000  -0.0014931
   13  -0.0386309  -0.0255403  -0.0000000   0.0014458   0.0170432  -0.0000000
   14  -0.0294260  -0.3501732  -0.0000000  -0.0036565  -0.0079962   0.0000000
   15  -0.0000000   0.0000000  -0.0283065   0.0000000  -0.0000000   0.0149976
            7           8           9          10          11          12
    1  -0.0278592   0.0127124   0.0000000  -0.1641720  -0.0311393  -0.0000000
    2  -0.0194824   0.0132607   0.0000000  -0.0462800  -0.0392888   0.0000000
    3  -0.0000000  -0.0000000   0.0010525  -0.0000000   0.0000000  -0.0133907
    4  -0.1544642  -0.1154420   0.0000000  -0.0215510  -0.0003001   0.0000000
    5  -0.0858050  -0.1143823  -0.0000000  -0.0071870   0.0066649   0.0000000
    6   0.0000000  -0.0000000  -0.0104749   0.0000000   0.0000000  -0.0014931
    7   0.1875610   0.1039307  -0.0000000  -0.0071106   0.0020110   0.0000000
    8   0.1039307   0.0993828   0.0000000   0.0015733  -0.0004527  -0.0000000
    9  -0.0000000   0.0000000   0.0098198  -0.0000000  -0.0000000   0.0056740
   10  -0.0071106   0.0015733  -0.0000000   0.2067614   0.0518039   0.0000000
   11   0.0020110  -0.0004527  -0.0000000   0.0518039   0.0314943  -0.0000000
   12   0.0000000  -0.0000000   0.0056740   0.0000000  -0.0000000   0.0063213
   13   0.0018730  -0.0027744   0.0000000  -0.0139278  -0.0223754  -0.0000000
   14  -0.0006542   0.0021914   0.0000000   0.0000898   0.0015823   0.0000000
   15   0.0000000   0.0000000  -0.0060715  -0.0000000   0.0000000   0.0028884
           13          14          15
    1  -0.0386309  -0.0294260  -0.0000000
    2  -0.0255403  -0.3501732   0.0000000
    3  -0.0000000  -0.0000000  -0.0283065
    4   0.0014458  -0.0036565   0.0000000
    5   0.0170432  -0.0079962  -0.0000000
    6  -0.0000000   0.0000000   0.0149976
    7   0.0018730  -0.0006542   0.0000000
    8  -0.0027744   0.0021914   0.0000000
    9   0.0000000   0.0000000  -0.0060715
   10  -0.0139278   0.0000898  -0.0000000
   11  -0.0223754   0.0015823   0.0000000
   12  -0.0000000   0.0000000   0.0028884
   13   0.0492398   0.0336469   0.0000000
   14   0.0336469   0.3543958  -0.0000000
   15   0.0000000  -0.0000000   0.0164919
 Gradient time:  CPU 102.90 s  wall 38.13 s
 **********************************************************************
 **                                                                  **
 **                       VIBRATIONAL ANALYSIS                       **
 **                       --------------------                       **
 **                                                                  **
 **        VIBRATIONAL FREQUENCIES (CM**-1) AND NORMAL MODES         **
 **     FORCE CONSTANTS (mDYN/ANGSTROM) AND REDUCED MASSES (AMU)     **
 **                  INFRARED INTENSITIES (KM/MOL)                   **
 **                                                                  **
 **********************************************************************


 Mode:                 1                      2                      3
 Frequency:       164.14                 195.13                 278.55
 Force Cnst:      0.2186                 0.1533                 1.1454
 Red. Mass:      13.7726                 6.8321                25.0555
 IR Active:          YES                    YES                    YES
 IR Intens:        3.524                  1.635                  2.522
 Raman Active:       YES                    YES                    YES
               X      Y      Z        X      Y      Z        X      Y      Z
 C          0.050 -0.525 -0.000    0.000 -0.000  0.539   -0.025 -0.007  0.000
 P          0.327 -0.260 -0.000    0.000 -0.000  0.132    0.336  0.242  0.000
 F         -0.127  0.375  0.000   -0.000  0.000 -0.310    0.753 -0.277 -0.000
 Br        -0.109  0.098  0.000   -0.000  0.000 -0.069   -0.306 -0.027 -0.000
 H          0.266 -0.547 -0.000    0.000 -0.000  0.768   -0.299  0.032  0.000
 TransDip   0.002 -0.060 -0.000    0.000 -0.000  0.041   -0.009  0.050  0.000

 Mode:                 4                      5                      6
 Frequency:       701.65                 747.19                 749.12
 Force Cnst:      2.2628                 0.4215                 7.2085
 Red. Mass:       7.8011                 1.2813                21.8017
 IR Active:          YES                    YES                    YES
 IR Intens:       44.248                 77.331                193.801
 Raman Active:       YES                    YES                    YES
               X      Y      Z        X      Y      Z        X      Y      Z
 C          0.473  0.492 -0.000    0.000 -0.000 -0.149   -0.082  0.019 -0.000
 P          0.063 -0.155 -0.000    0.000  0.000  0.028   -0.416 -0.311  0.000
 F         -0.071  0.063  0.000   -0.000 -0.000 -0.017    0.672  0.501 -0.000
 Br        -0.086 -0.036  0.000   -0.000  0.000  0.003    0.012 -0.001  0.000
 H          0.485  0.503  0.000   -0.000  0.000  0.988    0.145 -0.016  0.000
 TransDip   0.193 -0.091  0.000    0.000  0.000  0.282   -0.417 -0.158  0.000

 Mode:                 7                      8                      9
 Frequency:      1008.79                1205.23                3192.41
 Force Cnst:      1.2088                 1.5975                 6.5475
 Red. Mass:       2.0160                 1.8666                 1.0904
 IR Active:          YES                    YES                    YES
 IR Intens:        0.407                 11.095                  7.880
 Raman Active:       YES                    YES                    YES
               X      Y      Z        X      Y      Z        X      Y      Z
 C          0.181 -0.150 -0.000   -0.237  0.113 -0.000   -0.006 -0.086 -0.000
 P         -0.072  0.088  0.000    0.048 -0.029  0.000   -0.002  0.001 -0.000
 F          0.005 -0.006 -0.000    0.001 -0.007 -0.000    0.000  0.000  0.000
 Br        -0.012 -0.007 -0.000    0.005 -0.004 -0.000    0.000  0.000  0.000
 H          0.933 -0.247  0.000    0.963  0.001  0.000    0.105  0.991 -0.000
 TransDip  -0.004  0.020  0.000   -0.102 -0.032  0.000   -0.067  0.060 -0.000

 STANDARD THERMODYNAMIC QUANTITIES AT   298.15 K  AND     1.00 ATM

   This Molecule has  0 Imaginary Frequencies
   Zero point vibrational energy:       11.783 kcal/mol

   Atom    1 Element C  Has Mass   12.00000
   Atom    2 Element P  Has Mass   30.97376
   Atom    3 Element F  Has Mass   18.99840
   Atom    4 Element Br Has Mass   78.91830
   Atom    5 Element H  Has Mass    1.00783
   Molecular Mass:   141.898290 amu
   Principal axes and moments of inertia in amu*Bohr^2:
                             1           2           3
    Eigenvalues --       70.65362  1453.76522  1524.41884
          X               1.00000     0.00104     0.00000
          Y              -0.00104     1.00000     0.00000
          Z               0.00000    -0.00000     1.00000
   Rotational Symmetry Number is   1
   The Molecule is an Asymmetric Top
   Translational Enthalpy:        0.889 kcal/mol
   Rotational Enthalpy:           0.889 kcal/mol
   Vibrational Enthalpy:         13.031 kcal/mol
   gas constant (RT):             0.592 kcal/mol
   Translational Entropy:        40.761  cal/mol.K
   Rotational Entropy:           26.551  cal/mol.K
   Vibrational Entropy:           7.165  cal/mol.K

   Total Enthalpy:               15.401 kcal/mol
   Total Entropy:                74.477  cal/mol.K
Archival summary:
1\1\TWL02\FREQ\ProcedureUnspecified\BasisUnspecified\r11111\taweetha\MonNov2614:09:302018MonNov2614:09:302018\0\\#,FREQ,ProcedureUnspecified,BasisUnspecified,\\0,1\Br\C,1,1.89566\H,2,1.08384,1,114.156\P,2,1.66606,1,120.734,3,-180,0\F,4,1.64695,2,100.543,1,-180,0\\\@

 Total job time:  44.34s(wall), 120.33s(cpu) 
 Mon Nov 26 14:09:30 2018

        *************************************************************
        *                                                           *
        *  Thank you very much for using Q-Chem.  Have a nice day.  *
        *                                                           *
        *************************************************************
