# Supplementary material for: Geometric and energetic data from ab initio calculations of haloethene, haloimine, halomethylenephosphine, haloiminophosphine, halodiazene, halodiphosphene and halocyclopropane
Source: Data Brief. 2019 Nov 2;27:104738. doi: 10.1016/j.dib.2019.104738 (PMC6861602; doi:10.1016/j.dib.2019.104738)
Supplement: Multimedia component 5 [file mmc5.zip › CP/B3LYP/HBrCPHE.out]

Q-Chem Developer Version!
                  Welcome to Q-Chem
     A Quantum Leap Into The Future Of Chemistry


 Q-Chem 5.1, Q-Chem, Inc., Pleasanton, CA (2018)

 Yihan Shao,  Zhengting Gan,  E. Epifanovsky,  A. T. B. Gilbert,  M. Wormit,  
 J. Kussmann,  A. W. Lange,  A. Behn,  Jia Deng,  Xintian Feng,  D. Ghosh,  
 M. Goldey,  P. R. Horn,  L. D. Jacobson,  I. Kaliman,  T. Kus,  A. Landau,  
 Jie Liu,  E. I. Proynov,  R. M. Richard,  R. P. Steele,  E. J. Sundstrom,  
 H. L. Woodcock III,  P. M. Zimmerman,  D. Zuev,  B. Albrecht,  E. Alguire,  
 S. A. Baeppler,  D. Barton,  Z. Benda,  Y. A. Bernard,  E. J. Berquist,  
 K. B. Bravaya,  H. Burton,  D. Casanova,  Chun-Min Chang,  Yunqing Chen,  
 A. Chien,  K. D. Closser,  M. P. Coons,  S. Coriani,  S. Dasgupta,  
 A. L. Dempwolff,  M. Diedenhofen,  Hainam Do,  R. G. Edgar,  Po-Tung Fang,  
 S. Faraji,  S. Fatehi,  Qingguo Feng,  K. D. Fenk,  J. Fosso-Tande,  
 Qinghui Ge,  A. Ghysels,  G. Gidofalvi,  J. Gomes,  J. Gonthier,  A. Gunina,  
 D. Hait,  M. W. D. Hanson-Heine,  P. H. P. Harbach,  A. W. Hauser,  
 J. E. Herr,  E. G. Hohenstein,  Z. C. Holden,  Kerwin Hui,  B. C. Huynh,  
 T.-C. Jagau,  Hyunjun Ji,  B. Kaduk,  K. Khistyaev,  Jaehoon Kim,  
 P. Klunzinger,  K. Koh,  D. Kosenkov,  L. Koulias,  T. Kowalczyk,  
 C. M. Krauter,  A. Kunitsa,  Ka Un Lao,  A. Laurent,  K. V. Lawler,  
 Joonho Lee,  D. Lefrancois,  S. Lehtola,  D. S. Levine,  Yi-Pei Li,  
 You-Sheng Lin,  Fenglai Liu,  E. Livshits,  A. Luenser,  P. Manohar,  
 E. Mansoor,  S. F. Manzer,  Shan-Ping Mao,  Yuezhi Mao,  N. Mardirossian,  
 A. V. Marenich,  T. Markovich,  L. A. Martinez-Martinez,  S. A. Maurer,  
 N. J. Mayhall,  S. C. McKenzie,  J.-M. Mewes,  A. F. Morrison,  
 J. W. Mullinax,  K. Nanda,  T. S. Nguyen-Beck,  R. Olivares-Amaya,  
 J. A. Parkhill,  T. M. Perrine,  F. Plasser,  P. Pokhilko,  S. Prager,  
 A. Prociuk,  E. Ramos,  D. R. Rehn,  F. Rob,  M. Schneider,  N. Sergueev,  
 S. M. Sharada,  S. Sharma,  D. W. Small,  T. Stauch,  T. Stein,  
 Yu-Chuan Su,  A. J. W. Thom,  A. Tkatchenko,  T. Tsuchimochi,  N. M. Tubman,  
 L. Vogt,  M. L. Vidal,  O. Vydrov,  M. A. Watson,  J. Wenzel,  
 M. de Wergifosse,  T. A. Wesolowski,  A. White,  J. Witte,  A. Yamada,  
 Jun Yang,  K. Yao,  S. Yeganeh,  S. R. Yost,  Zhi-Qiang You,  A. Zech,  
 Igor Ying Zhang,  Xing Zhang,  Yan Zhao,  Ying Zhu,  B. R. Brooks,  
 G. K. L. Chan,  C. J. Cramer,  M. S. Gordon,  W. J. Hehre,  A. Klamt,  
 M. W. Schmidt,  C. D. Sherrill,  D. G. Truhlar,  A. Aspuru-Guzik,  R. Baer,  
 A. T. Bell,  N. A. Besley,  Jeng-Da Chai,  A. E. DePrince, III,  
 R. A. DiStasio Jr.,  A. Dreuw,  B. D. Dunietz,  T. R. Furlani,  
 Chao-Ping Hsu,  Yousung Jung,  Jing Kong,  D. S. Lambrecht,  WanZhen Liang,  
 C. Ochsenfeld,  V. A. Rassolov,  L. V. Slipchenko,  J. E. Subotnik,  
 T. Van Voorhis,  J. M. Herbert,  A. I. Krylov,  P. M. W. Gill,  M. Head-Gordon

 Contributors to earlier versions of Q-Chem not listed above: 
 R. D. Adamson,  B. Austin,  J. Baker,  G. J. O. Beran,  K. Brandhorst,  
 S. T. Brown,  E. F. C. Byrd,  A. K. Chakraborty,  C.-L. Cheng,  
 Siu Hung Chien,  D. M. Chipman,  D. L. Crittenden,  H. Dachsel,  
 R. J. Doerksen,  A. D. Dutoi,  L. Fusti-Molnar,  W. A. Goddard III,  
 A. Golubeva-Zadorozhnaya,  S. R. Gwaltney,  G. Hawkins,  A. Heyden,  
 S. Hirata,  G. Kedziora,  F. J. Keil,  C. Kelley,  Jihan Kim,  R. A. King,  
 R. Z. Khaliullin,  P. P. Korambath,  W. Kurlancheek,  A. M. Lee,  M. S. Lee,  
 S. V. Levchenko,  Ching Yeh Lin,  D. Liotard,  R. C. Lochan,  I. Lotan,  
 P. E. Maslen,  N. Nair,  D. P. O'Neill,  D. Neuhauser,  E. Neuscamman,  
 C. M. Oana,  R. Olson,  B. Peters,  R. Peverati,  P. A. Pieniazek,  
 Y. M. Rhee,  J. Ritchie,  M. A. Rohrdanz,  E. Rosta,  N. J. Russ,  
 H. F. Schaefer III,  N. E. Schultz,  N. Shenvi,  A. C. Simmonett,  A. Sodt,  
 D. Stuck,  K. S. Thanthiriwatte,  V. Vanovschi,  Tao Wang,  A. Warshel,  
 C. F. Williams,  Q. Wu,  X. Xu,  W. Zhang

 Please cite Q-Chem as follows:
 Y. Shao et al., Mol. Phys. 113, 184-215 (2015)
 DOI: 10.1080/00268976.2014.952696

 Q-Chem 5.1.2 for Intel X86 EM64T Linux

 Parts of Q-Chem use Armadillo 8.300.2 (Tropical Shenanigans).
 http://arma.sourceforge.net/

 Q-Chem begins on Mon Nov 26 15:03:46 2018  

Host: 
0

     Scratch files written to /scratch/taweetham/qchem48981//
Input Ideriv = 2
Curr. Ideriv = -1
Max.  Ideriv = 2

Checking the input file for inconsistencies... 	...done.

--------------------------------------------------------------
User input:
--------------------------------------------------------------
$molecule
0 1
C 
P 1 1.5 
H 2 PH 1 120. 
Br 1 PBr 2 120.  3 180.0
H 1 PH 2 120.  3 0.0

PH=1.44
PF=1.54
PCl=2.03
PBr=2.5
PI=2.6
$end

$rem
   job_type	optimization
   basis	6-311++g**
   method	b3lyp
$end

--------------------------------------------------------------
 ----------------------------------------------------------------
             Standard Nuclear Orientation (Angstroms)
    I     Atom           X                Y                Z
 ----------------------------------------------------------------
    1      C       1.1045567896    -0.7016705606    -0.0000000000
    2      P       2.2106286263     0.3115446643     0.0000000000
    3      H       3.5839144272    -0.1216828843     0.0000000000
    4      Br     -1.2796199482     0.0504606002     0.0000000000
    5      H       1.4160136273    -2.1075847252    -0.0000000000
 ----------------------------------------------------------------
 Molecular Point Group                 Cs    NOp =  2
 Largest Abelian Subgroup              Cs    NOp =  2
 Nuclear Repulsion Energy =   177.0090437159 hartrees
 There are       29 alpha and       29 beta electrons
 Requested basis set is 6-311++G(d,p)
 There are 48 shells and 114 basis functions

 Total QAlloc Memory Limit   2000 MB
 Mega-Array Size       188 MB
 MEM_STATIC part       192 MB
 A cutoff of  1.0D-11 yielded   1030 shell pairs
 There are      6128 function pairs (      6706 Cartesian)

 -------------------------------------------------------
 OpenMP Integral Computing Module                       
 Release: version 1.0, May 2013, Q-Chem Inc. Pittsburgh 
 -------------------------------------------------------
 Integral Job Info:
 Integral job number is                      11
 Integral operator is                         1
 short-range coefficients                     0
 long-range coefficients              100000000
 Omega coefficients                           0
 if combine SR and LR in K                    0
 Integral screening is                        0
 Integral computing path is                   2
 max size of driver memory is            800000
 size of driver memory is                593474
 size of scratch memory is             29623520
 max col of scratch BK array               1296
 max len of scratch array in speh3          155
 max len of scratch index in speh4           18
 max int batch size is                      520
 min int batch size is                       52
 fixed nKL is                                45
 max L of basis functions is                  2
 order of int derivative is                   0
 number of shells is                         48
 number of basis is                         119
 number of cartesian basis is               119
 number of contracted shell pairs          1030
 number of primitive shell pairs           2627
 maxK2 (contraction) of shell pair           36
 max number of K2 of shell pair               1
 max number of CS2 of shell pair            135
 max number of PS2 of shell pair            228
 mem total for path MDJ                  515062
 -------------------------------------------------------
 Smallest overlap matrix eigenvalue = 5.89E-04

 Scale SEOQF with 1.000000e-01/1.000000e-01/1.000000e-01

 Standard Electronic Orientation quadrupole field applied
 Nucleus-field energy     =     0.0000000061 hartrees
 Guess from superposition of atomic densities
 Warning:  Energy on first SCF cycle will be non-variational
 SAD guess density has 58.000000 electrons

 -----------------------------------------------------------------------
  General SCF calculation program by
  Eric Jon Sundstrom, Paul Horn, Yuezhi Mao, Dmitri Zuev, Alec White,
  David Stuck, Shaama M.S., Shane Yost, Joonho Lee, David Small,
  Daniel Levine, Susi Lehtola, Hugh Burton, Evgeny Epifanovsky
 -----------------------------------------------------------------------
 Exchange:     0.2000 Hartree-Fock + 0.0800 Slater + 0.7200 B88
 Correlation:  0.1900 VWN1RPA + 0.8100 LYP
 Using SG-1 standard quadrature grid
 using 4 threads for integral computing
 -------------------------------------------------------
 OpenMP Integral computing Module                
 Release: version 2.0, May 2017, Q-Chem Inc. Pleasanton 
 -------------------------------------------------------
 -------------------------------------------------------
 OpenMP BLAS3 based DFT computing Module                
 Release: version 1.0, May 2013, Q-Chem Inc. Pittsburgh 
 -------------------------------------------------------
 A restricted SCF calculation will be
 performed using DIIS
 SCF converges when DIIS error is below 1.0e-08
 ---------------------------------------
  Cycle       Energy         DIIS error
 ---------------------------------------
    1   -2954.8473853488      4.21e-02  
    2   -2954.6158693220      5.00e-03  
    3   -2954.4965381773      8.80e-03  
    4   -2954.6501080206      2.42e-03  
    5   -2954.6594136937      1.04e-03  
    6   -2954.6616298864      3.70e-04  
    7   -2954.6618725051      5.25e-05  
    8   -2954.6618783163      1.69e-05  
    9   -2954.6618791062      3.62e-06  
   10   -2954.6618791492      1.13e-06  
   11   -2954.6618791533      1.80e-07  
   12   -2954.6618791534      4.09e-08  
   13   -2954.6618791534      1.04e-08  
   14   -2954.6618791534      1.91e-09  Convergence criterion met
 ---------------------------------------
 SCF time:   CPU 12.77s  wall 4.00s 
 SCF   energy in the final basis set =    -2954.6618791534
 Total energy in the final basis set =    -2954.6618791534

 --------------------------------------------------------------
             Orbital Energies (a.u.) and Symmetries
 --------------------------------------------------------------

 Alpha MOs, Restricted
 -- Occupied --                  
-482.84  -77.07  -62.49  -56.31  -56.30  -56.30  -10.28   -8.69
  1 A'    2 A'    3 A'    4 A'    1 A"    5 A'    6 A'    7 A'                 
 -6.572  -6.527  -6.511  -6.511  -4.733  -4.733  -4.728  -2.637
  8 A'    9 A'   10 A'    2 A"   11 A'    3 A"   12 A'   13 A'                 
 -2.633  -2.633  -2.621  -2.621  -0.784  -0.745  -0.544  -0.447
 14 A'    4 A"    5 A"   15 A'   16 A'   17 A'   18 A'   19 A'                 
 -0.368  -0.336  -0.291  -0.287  -0.276
 20 A'    6 A"   21 A'    7 A"   22 A'                                         
 -- Virtual --                   
 -0.162  -0.080  -0.046   0.004   0.017   0.039   0.040   0.048
 23 A'    8 A"   24 A'   25 A'   26 A'   27 A'    9 A"   28 A'                 
  0.057   0.078   0.079   0.083   0.101   0.103   0.119   0.140
 29 A'   10 A"   30 A'   31 A'   11 A"   32 A'   33 A'   34 A'                 
  0.155   0.164   0.169   0.281   0.289   0.329   0.395   0.406
 35 A'   36 A'   37 A'   12 A"   38 A'   39 A'   40 A'   41 A'                 
  0.439   0.443   0.464   0.500   0.508   0.573   0.579   0.582
 42 A'   13 A"   43 A'   44 A'   14 A"   45 A'   15 A"   46 A'                 
  0.591   0.598   0.618   0.635   0.662   0.682   0.682   0.782
 47 A'   16 A"   17 A"   48 A'   49 A'   50 A'   18 A"   51 A'                 
  0.829   0.935   1.135   1.146   1.315   1.353   1.378   1.471
 52 A'   53 A'   54 A'   19 A"   55 A'   56 A'   20 A"   57 A'                 
  1.504   1.546   1.578   1.639   1.659   1.758   1.955   2.001
 21 A"   58 A'   22 A"   59 A'   23 A"   60 A'   61 A'   24 A"                 
  2.010   2.041   2.081   2.151   2.546   2.584   2.693   2.925
 62 A'   63 A'   64 A'   65 A'   66 A'   67 A'   25 A"   68 A'                 
  3.337   4.006   4.008   4.010   4.047   4.141   6.544   7.010
 69 A'   26 A"   27 A"   70 A'   71 A'   72 A'   73 A'   74 A'                 
  7.555   7.564   7.587  13.811  13.902  14.126  23.447  47.840
 28 A"   75 A'   76 A'   29 A"   77 A'   78 A'   79 A'   80 A'                 
163.192 289.746 289.756 289.7901020.610
 81 A'   30 A"   82 A'   83 A'   84 A'                                         

 Beta MOs, Restricted
 -- Occupied --                  
-482.84  -77.07  -62.49  -56.31  -56.30  -56.30  -10.28   -8.69
  1 A'    2 A'    3 A'    4 A'    1 A"    5 A'    6 A'    7 A'                 
 -6.572  -6.527  -6.511  -6.511  -4.733  -4.733  -4.728  -2.637
  8 A'    9 A'   10 A'    2 A"   11 A'    3 A"   12 A'   13 A'                 
 -2.633  -2.633  -2.621  -2.621  -0.784  -0.745  -0.544  -0.447
 14 A'    4 A"    5 A"   15 A'   16 A'   17 A'   18 A'   19 A'                 
 -0.368  -0.336  -0.291  -0.287  -0.276
 20 A'    6 A"   21 A'    7 A"   22 A'                                         
 -- Virtual --                   
 -0.162  -0.080  -0.046   0.004   0.017   0.039   0.040   0.048
 23 A'    8 A"   24 A'   25 A'   26 A'   27 A'    9 A"   28 A'                 
  0.057   0.078   0.079   0.083   0.101   0.103   0.119   0.140
 29 A'   10 A"   30 A'   31 A'   11 A"   32 A'   33 A'   34 A'                 
  0.155   0.164   0.169   0.281   0.289   0.329   0.395   0.406
 35 A'   36 A'   37 A'   12 A"   38 A'   39 A'   40 A'   41 A'                 
  0.439   0.443   0.464   0.500   0.508   0.573   0.579   0.582
 42 A'   13 A"   43 A'   44 A'   14 A"   45 A'   15 A"   46 A'                 
  0.591   0.598   0.618   0.635   0.662   0.682   0.682   0.782
 47 A'   16 A"   17 A"   48 A'   49 A'   50 A'   18 A"   51 A'                 
  0.829   0.935   1.135   1.146   1.315   1.353   1.378   1.471
 52 A'   53 A'   54 A'   19 A"   55 A'   56 A'   20 A"   57 A'                 
  1.504   1.546   1.578   1.639   1.659   1.758   1.955   2.001
 21 A"   58 A'   22 A"   59 A'   23 A"   60 A'   61 A'   24 A"                 
  2.010   2.041   2.081   2.151   2.546   2.584   2.693   2.925
 62 A'   63 A'   64 A'   65 A'   66 A'   67 A'   25 A"   68 A'                 
  3.337   4.006   4.008   4.010   4.047   4.141   6.544   7.010
 69 A'   26 A"   27 A"   70 A'   71 A'   72 A'   73 A'   74 A'                 
  7.555   7.564   7.587  13.811  13.902  14.126  23.447  47.840
 28 A"   75 A'   76 A'   29 A"   77 A'   78 A'   79 A'   80 A'                 
163.192 289.746 289.756 289.7901020.610
 81 A'   30 A"   82 A'   83 A'   84 A'                                         
 --------------------------------------------------------------

          Ground-State Mulliken Net Atomic Charges

     Atom                 Charge (a.u.)
  ----------------------------------------
      1 C                    -0.262521
      2 P                     0.158585
      3 H                     0.007447
      4 Br                   -0.083155
      5 H                     0.179644
  ----------------------------------------
  Sum of atomic charges =     0.000000

 -----------------------------------------------------------------
                    Cartesian Multipole Moments
 -----------------------------------------------------------------
    Charge (ESU x 10^10)
                 0.0000
    Dipole Moment (Debye)
         X       3.1787      Y      -1.2937      Z       0.0000
       Tot       3.4319
    Quadrupole Moments (Debye-Ang)
        XX     -29.3573     XY      -3.4334     YY     -38.3441
        XZ      -0.0000     YZ      -0.0000     ZZ     -39.8620
    Octopole Moments (Debye-Ang^2)
       XXX     -17.6560    XXY      -1.1407    XYY     -12.2831
       YYY      -5.9807    XXZ       0.0000    XYZ      -0.0000
       YYZ       0.0000    XZZ     -12.7081    YZZ       1.4739
       ZZZ       0.0000
    Hexadecapole Moments (Debye-Ang^3)
      XXXX    -594.6276   XXXY     -10.8439   XXYY    -136.2221
      XYYY     -18.6035   YYYY     -91.8452   XXXZ      -0.0000
      XXYZ       0.0000   XYYZ       0.0000   YYYZ      -0.0000
      XXZZ    -126.5575   XYZZ      -0.1142   YYZZ     -27.5284
      XZZZ       0.0000   YZZZ       0.0000   ZZZZ     -53.9497
 -----------------------------------------------------------------
 Calculating analytic gradient of the SCF energy
 Gradient of SCF Energy
            1           2           3           4           5
    1   0.0918603  -0.0922839   0.0106230  -0.0512697   0.0410702
    2   0.1980748  -0.1567504   0.0236808   0.0179982  -0.0830034
    3   0.0000000   0.0000000   0.0000000  -0.0000000   0.0000000
 Max gradient component =       1.981E-01
 RMS gradient           =       7.872E-02
 Gradient time:  CPU 2.79 s  wall 0.79 s
 Geometry Optimization Parameters
   NAtoms,    NIC,     NZ,  NCons,   NDum,   NFix, NCnnct, MaxDiis
        5      20       5       0       0       0       0       0


** GEOMETRY OPTIMIZATION IN DELOCALIZED INTERNAL COORDINATES **
   Searching for a Minimum

   Optimization Cycle:   1

                       Coordinates (Angstroms)
     ATOM                X               Y               Z
      1  C         1.1045567896   -0.7016705606    0.0000000000
      2  P         2.2106286263    0.3115446643    0.0000000000
      3  H         3.5839144272   -0.1216828843    0.0000000000
      4  Br       -1.2796199482    0.0504606002    0.0000000000
      5  H         1.4160136273   -2.1075847252    0.0000000000
   Point Group: cs    Number of degrees of freedom:     7


   Energy is  -2954.661879153


 Attempting to Generate Delocalized Internal Coordinates

  7 Hessian modes will be used to form the next step
  Hessian Eigenvalues:
     0.052803    0.130389    0.160000    0.160000    0.198009    0.220000
     0.766766

 Minimum Search - Taking Simple RFO Step
 Searching for Lamda that Minimizes Along All modes
 Value Taken    Lamda =  -0.10518658
 Calculated Step too Large.  Step scaled by  0.479041
 Step Taken.  Stepsize is  0.300000

                             Maximum     Tolerance    Cnvgd?
         Gradient           0.164547      0.000300      NO
         Displacement       0.189491      0.001200      NO
         Energy change     *********      0.000001      NO


 New Cartesian Coordinates Obtained by Inverse Iteration

 Displacement from previous Coordinates is:  0.324489
 ----------------------------------------------------------------
             Standard Nuclear Orientation (Angstroms)
    I     Atom           X                Y                Z
 ----------------------------------------------------------------
    1      C       1.1137568820    -0.7106575863     0.0000000000
    2      P       2.2134722044     0.3726047955     0.0000000000
    3      H       3.5397401730    -0.1817844627     0.0000000000
    4      Br     -1.1978899665    -0.0191717444     0.0000000000
    5      H       1.3664142293    -2.0299239076     0.0000000000
 ----------------------------------------------------------------
 Molecular Point Group                 Cs    NOp =  2
 Largest Abelian Subgroup              Cs    NOp =  2
 Nuclear Repulsion Energy =   179.8731185195 hartrees
 There are       29 alpha and       29 beta electrons
 Applying Cartesian multipole field
    Component          Value
    ---------          -----
     (2,0,0)        1.00000E-11
     (0,2,0)        2.00000E-11
     (0,0,2)       -3.00000E-11
 Nucleus-field energy     =     0.0000000059 hartrees
 Requested basis set is 6-311++G(d,p)
 There are 48 shells and 114 basis functions
 A cutoff of  1.0D-11 yielded   1048 shell pairs
 There are      6196 function pairs (      6775 Cartesian)
 Smallest overlap matrix eigenvalue = 6.03E-04
 Guess MOs from SCF MO coefficient file

 -----------------------------------------------------------------------
  General SCF calculation program by
  Eric Jon Sundstrom, Paul Horn, Yuezhi Mao, Dmitri Zuev, Alec White,
  David Stuck, Shaama M.S., Shane Yost, Joonho Lee, David Small,
  Daniel Levine, Susi Lehtola, Hugh Burton, Evgeny Epifanovsky
 -----------------------------------------------------------------------
 Exchange:     0.2000 Hartree-Fock + 0.0800 Slater + 0.7200 B88
 Correlation:  0.1900 VWN1RPA + 0.8100 LYP
 Using SG-1 standard quadrature grid
 using 4 threads for integral computing
 -------------------------------------------------------
 OpenMP Integral computing Module                
 Release: version 2.0, May 2017, Q-Chem Inc. Pleasanton 
 -------------------------------------------------------
 -------------------------------------------------------
 OpenMP BLAS3 based DFT computing Module                
 Release: version 1.0, May 2013, Q-Chem Inc. Pittsburgh 
 -------------------------------------------------------
 A restricted SCF calculation will be
 performed using DIIS
 SCF converges when DIIS error is below 1.0e-08
 ---------------------------------------
  Cycle       Energy         DIIS error
 ---------------------------------------
    1   -2954.7057440754      1.08e-03  
    2   -2954.7089748803      3.32e-04  
    3   -2954.7087894259      4.68e-04  
    4   -2954.7091927565      1.59e-04  
    5   -2954.7092319756      7.22e-05  
    6   -2954.7092422235      1.19e-05  
    7   -2954.7092425377      2.79e-06  
    8   -2954.7092425630      7.83e-07  
    9   -2954.7092425646      2.44e-07  
   10   -2954.7092425647      3.52e-08  
   11   -2954.7092425647      1.30e-08  
   12   -2954.7092425647      2.18e-09  Convergence criterion met
 ---------------------------------------
 SCF time:   CPU 11.15s  wall 3.00s 
 SCF   energy in the final basis set =    -2954.7092425647
 Total energy in the final basis set =    -2954.7092425647

 --------------------------------------------------------------
             Orbital Energies (a.u.) and Symmetries
 --------------------------------------------------------------

 Alpha MOs, Restricted
 -- Occupied --                  
-482.84  -77.07  -62.49  -56.31  -56.31  -56.31  -10.28   -8.70
  1 A'    2 A'    3 A'    4 A'    1 A"    5 A'    6 A'    7 A'                 
 -6.572  -6.528  -6.513  -6.513  -4.733  -4.733  -4.728  -2.639
  8 A'    9 A'   10 A'    2 A"    3 A"   11 A'   12 A'   13 A'                 
 -2.635  -2.634  -2.622  -2.622  -0.782  -0.743  -0.545  -0.456
 14 A'    4 A"    5 A"   15 A'   16 A'   17 A'   18 A'   19 A'                 
 -0.371  -0.332  -0.293  -0.286  -0.286
 20 A'    6 A"   21 A'    7 A"   22 A'                                         
 -- Virtual --                   
 -0.144  -0.084  -0.034   0.007   0.020   0.041   0.043   0.043
 23 A'    8 A"   24 A'   25 A'   26 A'    9 A"   27 A'   28 A'                 
  0.058   0.077   0.078   0.087   0.101   0.102   0.126   0.138
 29 A'   10 A"   30 A'   31 A'   11 A"   32 A'   33 A'   34 A'                 
  0.148   0.164   0.170   0.283   0.285   0.333   0.388   0.405
 35 A'   36 A'   37 A'   12 A"   38 A'   39 A'   40 A'   41 A'                 
  0.442   0.448   0.461   0.502   0.504   0.563   0.574   0.577
 13 A"   42 A'   43 A'   14 A"   44 A'   45 A'   46 A'   15 A"                 
  0.593   0.600   0.614   0.630   0.668   0.683   0.691   0.800
 47 A'   16 A"   17 A"   48 A'   49 A'   18 A"   50 A'   51 A'                 
  0.834   0.932   1.103   1.144   1.306   1.386   1.400   1.486
 52 A'   53 A'   54 A'   19 A"   55 A'   20 A"   56 A'   21 A"                 
  1.513   1.544   1.583   1.654   1.697   1.764   1.958   1.998
 57 A'   58 A'   22 A"   59 A'   23 A"   60 A'   61 A'   24 A"                 
  2.013   2.065   2.107   2.179   2.550   2.610   2.689   2.920
 62 A'   63 A'   64 A'   65 A'   66 A'   67 A'   25 A"   68 A'                 
  3.369   4.004   4.009   4.010   4.058   4.166   6.542   6.998
 69 A'   26 A"   70 A'   27 A"   71 A'   72 A'   73 A'   74 A'                 
  7.553   7.567   7.599  13.811  13.905  14.086  23.421  47.839
 28 A"   75 A'   76 A'   29 A"   77 A'   78 A'   79 A'   80 A'                 
163.167 289.745 289.757 289.8011020.609
 81 A'   30 A"   82 A'   83 A'   84 A'                                         

 Beta MOs, Restricted
 -- Occupied --                  
-482.84  -77.07  -62.49  -56.31  -56.31  -56.31  -10.28   -8.70
  1 A'    2 A'    3 A'    4 A'    1 A"    5 A'    6 A'    7 A'                 
 -6.572  -6.528  -6.513  -6.513  -4.733  -4.733  -4.728  -2.639
  8 A'    9 A'   10 A'    2 A"    3 A"   11 A'   12 A'   13 A'                 
 -2.635  -2.634  -2.622  -2.622  -0.782  -0.743  -0.545  -0.456
 14 A'    4 A"    5 A"   15 A'   16 A'   17 A'   18 A'   19 A'                 
 -0.371  -0.332  -0.293  -0.286  -0.286
 20 A'    6 A"   21 A'    7 A"   22 A'                                         
 -- Virtual --                   
 -0.144  -0.084  -0.034   0.007   0.020   0.041   0.043   0.043
 23 A'    8 A"   24 A'   25 A'   26 A'    9 A"   27 A'   28 A'                 
  0.058   0.077   0.078   0.087   0.101   0.102   0.126   0.138
 29 A'   10 A"   30 A'   31 A'   11 A"   32 A'   33 A'   34 A'                 
  0.148   0.164   0.170   0.283   0.285   0.333   0.388   0.405
 35 A'   36 A'   37 A'   12 A"   38 A'   39 A'   40 A'   41 A'                 
  0.442   0.448   0.461   0.502   0.504   0.563   0.574   0.577
 13 A"   42 A'   43 A'   14 A"   44 A'   45 A'   46 A'   15 A"                 
  0.593   0.600   0.614   0.630   0.668   0.683   0.691   0.800
 47 A'   16 A"   17 A"   48 A'   49 A'   18 A"   50 A'   51 A'                 
  0.834   0.932   1.103   1.144   1.306   1.386   1.400   1.486
 52 A'   53 A'   54 A'   19 A"   55 A'   20 A"   56 A'   21 A"                 
  1.513   1.544   1.583   1.654   1.697   1.764   1.958   1.998
 57 A'   58 A'   22 A"   59 A'   23 A"   60 A'   61 A'   24 A"                 
  2.013   2.065   2.107   2.179   2.550   2.610   2.689   2.920
 62 A'   63 A'   64 A'   65 A'   66 A'   67 A'   25 A"   68 A'                 
  3.369   4.004   4.009   4.010   4.058   4.166   6.542   6.998
 69 A'   26 A"   70 A'   27 A"   71 A'   72 A'   73 A'   74 A'                 
  7.553   7.567   7.599  13.811  13.905  14.086  23.421  47.839
 28 A"   75 A'   76 A'   29 A"   77 A'   78 A'   79 A'   80 A'                 
163.167 289.745 289.757 289.8011020.609
 81 A'   30 A"   82 A'   83 A'   84 A'                                         
 --------------------------------------------------------------

          Ground-State Mulliken Net Atomic Charges

     Atom                 Charge (a.u.)
  ----------------------------------------
      1 C                    -0.249392
      2 P                     0.152182
      3 H                    -0.010861
      4 Br                   -0.091409
      5 H                     0.199480
  ----------------------------------------
  Sum of atomic charges =    -0.000000

 -----------------------------------------------------------------
                    Cartesian Multipole Moments
 -----------------------------------------------------------------
    Charge (ESU x 10^10)
                 0.0000
    Dipole Moment (Debye)
         X       2.7506      Y      -1.2747      Z       0.0000
       Tot       3.0316
    Quadrupole Moments (Debye-Ang)
        XX     -30.6635     XY      -3.2079     YY     -38.1353
        XZ      -0.0000     YZ      -0.0000     ZZ     -39.8798
    Octopole Moments (Debye-Ang^2)
       XXX     -27.9915    XXY      -0.3075    XYY     -13.9948
       YYY      -4.5417    XXZ      -0.0000    XYZ       0.0000
       YYZ       0.0000    XZZ     -14.6526    YZZ       1.9908
       ZZZ       0.0000
    Hexadecapole Moments (Debye-Ang^3)
      XXXX    -593.3904   XXXY     -18.6022   XXYY    -133.2732
      XYYY     -27.7960   YYYY     -92.2687   XXXZ       0.0000
      XXYZ      -0.0000   XYYZ      -0.0000   YYYZ      -0.0000
      XXZZ    -123.2902   XYZZ      -3.4404   YYZZ     -27.3450
      XZZZ       0.0000   YZZZ      -0.0000   ZZZZ     -54.0757
 -----------------------------------------------------------------
 Calculating analytic gradient of the SCF energy
 Gradient of SCF Energy
            1           2           3           4           5
    1   0.0669408  -0.0566655   0.0099343  -0.0549579   0.0347483
    2   0.1559252  -0.1135605   0.0197677   0.0186097  -0.0807422
    3  -0.0000000   0.0000000   0.0000000   0.0000000   0.0000000
 Max gradient component =       1.559E-01
 RMS gradient           =       6.136E-02
 Gradient time:  CPU 2.82 s  wall 0.80 s
 Geometry Optimization Parameters
   NAtoms,    NIC,     NZ,  NCons,   NDum,   NFix, NCnnct, MaxDiis
        5      20       5       0       0       0       0       0

 Cartesian Hessian Update
 Hessian Updated using BFGS Update


** GEOMETRY OPTIMIZATION IN DELOCALIZED INTERNAL COORDINATES **
   Searching for a Minimum

   Optimization Cycle:   2

                       Coordinates (Angstroms)
     ATOM                X               Y               Z
      1  C         1.1137568820   -0.7106575863    0.0000000000
      2  P         2.2134722044    0.3726047955    0.0000000000
      3  H         3.5397401730   -0.1817844627    0.0000000000
      4  Br       -1.1978899665   -0.0191717444    0.0000000000
      5  H         1.3664142293   -2.0299239076    0.0000000000
   Point Group: cs    Number of degrees of freedom:     7


   Energy is  -2954.709242565

 Hessian Updated using BFGS Update

  7 Hessian modes will be used to form the next step
  Hessian Eigenvalues:
     0.026943    0.091981    0.158097    0.163654    0.198247    0.222422
     0.911708

 Minimum Search - Taking Simple RFO Step
 Searching for Lamda that Minimizes Along All modes
 Value Taken    Lamda =  -0.11901835
 Calculated Step too Large.  Step scaled by  0.352329
 Step Taken.  Stepsize is  0.300000

                             Maximum     Tolerance    Cnvgd?
         Gradient           0.125774      0.000300      NO
         Displacement       0.180664      0.001200      NO
         Energy change     -0.047363      0.000001      NO


 New Cartesian Coordinates Obtained by Inverse Iteration

 Displacement from previous Coordinates is:  0.333784
 ----------------------------------------------------------------
             Standard Nuclear Orientation (Angstroms)
    I     Atom           X                Y                Z
 ----------------------------------------------------------------
    1      C       1.1203602513    -0.7166160495     0.0000000000
    2      P       2.2109103846     0.4196785574     0.0000000000
    3      H       3.4849297874    -0.2452237312     0.0000000000
    4      Br     -1.1101254076    -0.0872170890     0.0000000000
    5      H       1.3294185066    -1.9395545932     0.0000000000
 ----------------------------------------------------------------
 Molecular Point Group                 Cs    NOp =  2
 Largest Abelian Subgroup              Cs    NOp =  2
 Nuclear Repulsion Energy =   183.7045208114 hartrees
 There are       29 alpha and       29 beta electrons
 Applying Cartesian multipole field
    Component          Value
    ---------          -----
     (2,0,0)        1.00000E-11
     (0,2,0)        2.00000E-11
     (0,0,2)       -3.00000E-11
 Nucleus-field energy     =     0.0000000056 hartrees
 Requested basis set is 6-311++G(d,p)
 There are 48 shells and 114 basis functions
 A cutoff of  1.0D-11 yielded   1057 shell pairs
 There are      6228 function pairs (      6809 Cartesian)
 Smallest overlap matrix eigenvalue = 6.10E-04
 Guess MOs from SCF MO coefficient file

 -----------------------------------------------------------------------
  General SCF calculation program by
  Eric Jon Sundstrom, Paul Horn, Yuezhi Mao, Dmitri Zuev, Alec White,
  David Stuck, Shaama M.S., Shane Yost, Joonho Lee, David Small,
  Daniel Levine, Susi Lehtola, Hugh Burton, Evgeny Epifanovsky
 -----------------------------------------------------------------------
 Exchange:     0.2000 Hartree-Fock + 0.0800 Slater + 0.7200 B88
 Correlation:  0.1900 VWN1RPA + 0.8100 LYP
 Using SG-1 standard quadrature grid
 using 4 threads for integral computing
 -------------------------------------------------------
 OpenMP Integral computing Module                
 Release: version 2.0, May 2017, Q-Chem Inc. Pleasanton 
 -------------------------------------------------------
 -------------------------------------------------------
 OpenMP BLAS3 based DFT computing Module                
 Release: version 1.0, May 2013, Q-Chem Inc. Pittsburgh 
 -------------------------------------------------------
 A restricted SCF calculation will be
 performed using DIIS
 SCF converges when DIIS error is below 1.0e-08
 ---------------------------------------
  Cycle       Energy         DIIS error
 ---------------------------------------
    1   -2954.7451287977      1.06e-03  
    2   -2954.7478013433      2.69e-04  
    3   -2954.7475842376      4.50e-04  
    4   -2954.7479445965      1.07e-04  
    5   -2954.7479631162      3.86e-05  
    6   -2954.7479661293      8.99e-06  
    7   -2954.7479662398      1.82e-06  
    8   -2954.7479662483      3.83e-07  
    9   -2954.7479662488      1.45e-07  
   10   -2954.7479662488      2.51e-08  
   11   -2954.7479662489      7.81e-09  Convergence criterion met
 ---------------------------------------
 SCF time:   CPU 10.35s  wall 2.00s 
 SCF   energy in the final basis set =    -2954.7479662489
 Total energy in the final basis set =    -2954.7479662489

 --------------------------------------------------------------
             Orbital Energies (a.u.) and Symmetries
 --------------------------------------------------------------

 Alpha MOs, Restricted
 -- Occupied --                  
-482.84  -77.07  -62.49  -56.31  -56.31  -56.31  -10.28   -8.70
  1 A'    2 A'    3 A'    4 A'    1 A"    5 A'    6 A'    7 A'                 
 -6.572  -6.528  -6.514  -6.514  -4.733  -4.733  -4.729  -2.639
  8 A'    9 A'    2 A"   10 A'    3 A"   11 A'   12 A'   13 A'                 
 -2.635  -2.635  -2.623  -2.623  -0.785  -0.740  -0.552  -0.464
 14 A'    4 A"    5 A"   15 A'   16 A'   17 A'   18 A'   19 A'                 
 -0.375  -0.332  -0.296  -0.294  -0.284
 20 A'    6 A"   21 A'   22 A'    7 A"                                         
 -- Virtual --                   
 -0.123  -0.087  -0.025   0.011   0.023   0.038   0.042   0.047
 23 A'    8 A"   24 A'   25 A'   26 A'   27 A'    9 A"   28 A'                 
  0.060   0.076   0.078   0.095   0.101   0.101   0.130   0.137
 29 A'   10 A"   30 A'   31 A'   32 A'   11 A"   33 A'   34 A'                 
  0.147   0.170   0.173   0.281   0.284   0.335   0.382   0.408
 35 A'   36 A'   37 A'   38 A'   12 A"   39 A'   40 A'   41 A'                 
  0.442   0.447   0.461   0.498   0.507   0.555   0.575   0.575
 13 A"   42 A'   43 A'   14 A"   44 A'   45 A'   46 A'   15 A"                 
  0.601   0.602   0.609   0.629   0.686   0.687   0.702   0.810
 47 A'   16 A"   17 A"   48 A'   18 A"   49 A'   50 A'   51 A'                 
  0.842   0.934   1.075   1.150   1.315   1.388   1.442   1.471
 52 A'   53 A'   54 A'   19 A"   55 A'   20 A"   56 A'   21 A"                 
  1.549   1.574   1.587   1.662   1.755   1.765   1.965   1.998
 57 A'   58 A'   22 A"   59 A'   23 A"   60 A'   61 A'   24 A"                 
  2.020   2.081   2.131   2.268   2.556   2.628   2.691   2.922
 62 A'   63 A'   64 A'   65 A'   66 A'   67 A'   25 A"   68 A'                 
  3.406   4.004   4.009   4.016   4.075   4.206   6.543   6.995
 69 A'   26 A"   70 A'   27 A"   71 A'   72 A'   73 A'   74 A'                 
  7.553   7.570   7.618  13.811  13.907  14.061  23.448  47.839
 28 A"   75 A'   76 A'   29 A"   77 A'   78 A'   79 A'   80 A'                 
163.155 289.745 289.761 289.8191020.610
 81 A'   30 A"   82 A'   83 A'   84 A'                                         

 Beta MOs, Restricted
 -- Occupied --                  
-482.84  -77.07  -62.49  -56.31  -56.31  -56.31  -10.28   -8.70
  1 A'    2 A'    3 A'    4 A'    1 A"    5 A'    6 A'    7 A'                 
 -6.572  -6.528  -6.514  -6.514  -4.733  -4.733  -4.729  -2.639
  8 A'    9 A'    2 A"   10 A'    3 A"   11 A'   12 A'   13 A'                 
 -2.635  -2.635  -2.623  -2.623  -0.785  -0.740  -0.552  -0.464
 14 A'    4 A"    5 A"   15 A'   16 A'   17 A'   18 A'   19 A'                 
 -0.375  -0.332  -0.296  -0.294  -0.284
 20 A'    6 A"   21 A'   22 A'    7 A"                                         
 -- Virtual --                   
 -0.123  -0.087  -0.025   0.011   0.023   0.038   0.042   0.047
 23 A'    8 A"   24 A'   25 A'   26 A'   27 A'    9 A"   28 A'                 
  0.060   0.076   0.078   0.095   0.101   0.101   0.130   0.137
 29 A'   10 A"   30 A'   31 A'   32 A'   11 A"   33 A'   34 A'                 
  0.147   0.170   0.173   0.281   0.284   0.335   0.382   0.408
 35 A'   36 A'   37 A'   38 A'   12 A"   39 A'   40 A'   41 A'                 
  0.442   0.447   0.461   0.498   0.507   0.555   0.575   0.575
 13 A"   42 A'   43 A'   14 A"   44 A'   45 A'   46 A'   15 A"                 
  0.601   0.602   0.609   0.629   0.686   0.687   0.702   0.810
 47 A'   16 A"   17 A"   48 A'   18 A"   49 A'   50 A'   51 A'                 
  0.842   0.934   1.075   1.150   1.315   1.388   1.442   1.471
 52 A'   53 A'   54 A'   19 A"   55 A'   20 A"   56 A'   21 A"                 
  1.549   1.574   1.587   1.662   1.755   1.765   1.965   1.998
 57 A'   58 A'   22 A"   59 A'   23 A"   60 A'   61 A'   24 A"                 
  2.020   2.081   2.131   2.268   2.556   2.628   2.691   2.922
 62 A'   63 A'   64 A'   65 A'   66 A'   67 A'   25 A"   68 A'                 
  3.406   4.004   4.009   4.016   4.075   4.206   6.543   6.995
 69 A'   26 A"   70 A'   27 A"   71 A'   72 A'   73 A'   74 A'                 
  7.553   7.570   7.618  13.811  13.907  14.061  23.448  47.839
 28 A"   75 A'   76 A'   29 A"   77 A'   78 A'   79 A'   80 A'                 
163.155 289.745 289.761 289.8191020.610
 81 A'   30 A"   82 A'   83 A'   84 A'                                         
 --------------------------------------------------------------

          Ground-State Mulliken Net Atomic Charges

     Atom                 Charge (a.u.)
  ----------------------------------------
      1 C                    -0.235418
      2 P                     0.144218
      3 H                    -0.023660
      4 Br                   -0.102026
      5 H                     0.216887
  ----------------------------------------
  Sum of atomic charges =     0.000000

 -----------------------------------------------------------------
                    Cartesian Multipole Moments
 -----------------------------------------------------------------
    Charge (ESU x 10^10)
                 0.0000
    Dipole Moment (Debye)
         X       2.4545      Y      -1.1833      Z      -0.0000
       Tot       2.7249
    Quadrupole Moments (Debye-Ang)
        XX     -31.6629     XY      -2.9013     YY     -37.9704
        XZ      -0.0000     YZ       0.0000     ZZ     -39.8269
    Octopole Moments (Debye-Ang^2)
       XXX     -36.6572    XXY       0.6224    XYY     -15.5996
       YYY      -2.2098    XXZ      -0.0000    XYZ       0.0000
       YYZ      -0.0000    XZZ     -16.5146    YZZ       2.5981
       ZZZ      -0.0000
    Hexadecapole Moments (Debye-Ang^3)
      XXXX    -585.4635   XXXY     -24.6569   XXYY    -129.4711
      XYYY     -34.4244   YYYY     -94.1576   XXXZ      -0.0000
      XXYZ       0.0000   XYYZ      -0.0000   YYYZ       0.0000
      XXZZ    -119.5533   XYZZ      -6.1291   YYZZ     -27.2232
      XZZZ      -0.0000   YZZZ       0.0000   ZZZZ     -54.0508
 -----------------------------------------------------------------
 Calculating analytic gradient of the SCF energy
 Gradient of SCF Energy
            1           2           3           4           5
    1   0.0591944  -0.0386902   0.0085191  -0.0564054   0.0273821
    2   0.1140236  -0.0802999   0.0138193   0.0179951  -0.0655381
    3   0.0000000  -0.0000000   0.0000000  -0.0000000   0.0000000
 Max gradient component =       1.140E-01
 RMS gradient           =       4.709E-02
 Gradient time:  CPU 2.88 s  wall 0.84 s
 Geometry Optimization Parameters
   NAtoms,    NIC,     NZ,  NCons,   NDum,   NFix, NCnnct, MaxDiis
        5      20       5       0       0       0       0       0

 Cartesian Hessian Update
 Hessian Updated using BFGS Update


** GEOMETRY OPTIMIZATION IN DELOCALIZED INTERNAL COORDINATES **
   Searching for a Minimum

   Optimization Cycle:   3

                       Coordinates (Angstroms)
     ATOM                X               Y               Z
      1  C         1.1203602513   -0.7166160495    0.0000000000
      2  P         2.2109103846    0.4196785574    0.0000000000
      3  H         3.4849297874   -0.2452237312    0.0000000000
      4  Br       -1.1101254076   -0.0872170890    0.0000000000
      5  H         1.3294185066   -1.9395545932    0.0000000000
   Point Group: cs    Number of degrees of freedom:     7


   Energy is  -2954.747966249

 Hessian Updated using BFGS Update

  7 Hessian modes will be used to form the next step
  Hessian Eigenvalues:
     0.035128    0.122690    0.161172    0.173651    0.198241    0.223985
     0.845891

 Minimum Search - Taking Simple RFO Step
 Searching for Lamda that Minimizes Along All modes
 Value Taken    Lamda =  -0.08669834
 Calculated Step too Large.  Step scaled by  0.383213
 Step Taken.  Stepsize is  0.300000

                             Maximum     Tolerance    Cnvgd?
         Gradient           0.091946      0.000300      NO
         Displacement       0.185755      0.001200      NO
         Energy change     -0.038724      0.000001      NO


 New Cartesian Coordinates Obtained by Inverse Iteration

 Displacement from previous Coordinates is:  0.317197
 ----------------------------------------------------------------
             Standard Nuclear Orientation (Angstroms)
    I     Atom           X                Y                Z
 ----------------------------------------------------------------
    1      C       1.1162339034    -0.7220453682     0.0000000000
    2      P       2.2040973533     0.4543068628     0.0000000000
    3      H       3.4334235695    -0.2885771167     0.0000000000
    4      Br     -1.0046476481    -0.1482311005     0.0000000000
    5      H       1.2863863442    -1.8643861830     0.0000000000
 ----------------------------------------------------------------
 Molecular Point Group                 Cs    NOp =  2
 Largest Abelian Subgroup              Cs    NOp =  2
 Nuclear Repulsion Energy =   189.0420510182 hartrees
 There are       29 alpha and       29 beta electrons
 Applying Cartesian multipole field
    Component          Value
    ---------          -----
     (2,0,0)        1.00000E-11
     (0,2,0)        2.00000E-11
     (0,0,2)       -3.00000E-11
 Nucleus-field energy     =     0.0000000054 hartrees
 Requested basis set is 6-311++G(d,p)
 There are 48 shells and 114 basis functions
 A cutoff of  1.0D-11 yielded   1061 shell pairs
 There are      6240 function pairs (      6822 Cartesian)
 Smallest overlap matrix eigenvalue = 6.09E-04
 Guess MOs from SCF MO coefficient file

 -----------------------------------------------------------------------
  General SCF calculation program by
  Eric Jon Sundstrom, Paul Horn, Yuezhi Mao, Dmitri Zuev, Alec White,
  David Stuck, Shaama M.S., Shane Yost, Joonho Lee, David Small,
  Daniel Levine, Susi Lehtola, Hugh Burton, Evgeny Epifanovsky
 -----------------------------------------------------------------------
 Exchange:     0.2000 Hartree-Fock + 0.0800 Slater + 0.7200 B88
 Correlation:  0.1900 VWN1RPA + 0.8100 LYP
 Using SG-1 standard quadrature grid
 using 4 threads for integral computing
 -------------------------------------------------------
 OpenMP Integral computing Module                
 Release: version 2.0, May 2017, Q-Chem Inc. Pleasanton 
 -------------------------------------------------------
 -------------------------------------------------------
 OpenMP BLAS3 based DFT computing Module                
 Release: version 1.0, May 2013, Q-Chem Inc. Pittsburgh 
 -------------------------------------------------------
 A restricted SCF calculation will be
 performed using DIIS
 SCF converges when DIIS error is below 1.0e-08
 ---------------------------------------
  Cycle       Energy         DIIS error
 ---------------------------------------
    1   -2954.7744747312      1.07e-03  
    2   -2954.7767635423      4.15e-04  
    3   -2954.7762184401      6.95e-04  
    4   -2954.7770856998      8.48e-05  
    5   -2954.7770983207      3.43e-05  
    6   -2954.7771005601      8.22e-06  
    7   -2954.7771006318      1.33e-06  
    8   -2954.7771006353      3.16e-07  
    9   -2954.7771006355      1.24e-07  
   10   -2954.7771006355      1.51e-08  
   11   -2954.7771006355      5.59e-09  Convergence criterion met
 ---------------------------------------
 SCF time:   CPU 10.55s  wall 3.00s 
 SCF   energy in the final basis set =    -2954.7771006355
 Total energy in the final basis set =    -2954.7771006355

 --------------------------------------------------------------
             Orbital Energies (a.u.) and Symmetries
 --------------------------------------------------------------

 Alpha MOs, Restricted
 -- Occupied --                  
-482.84  -77.07  -62.49  -56.31  -56.31  -56.31  -10.27   -8.70
  1 A'    2 A'    3 A'    4 A'    1 A"    5 A'    6 A'    7 A'                 
 -6.571  -6.529  -6.515  -6.515  -4.732  -4.731  -4.727  -2.640
  8 A'    9 A'    2 A"   10 A'    3 A"   11 A'   12 A'   13 A'                 
 -2.636  -2.636  -2.625  -2.625  -0.793  -0.734  -0.562  -0.466
  4 A"   14 A'    5 A"   15 A'   16 A'   17 A'   18 A'   19 A'                 
 -0.380  -0.334  -0.303  -0.296  -0.280
 20 A'    6 A"   21 A'   22 A'    7 A"                                         
 -- Virtual --                   
 -0.095  -0.088  -0.020   0.013   0.025   0.035   0.043   0.050
 23 A'    8 A"   24 A'   25 A'   26 A'   27 A'    9 A"   28 A'                 
  0.062   0.076   0.077   0.100   0.102   0.102   0.128   0.139
 29 A'   10 A"   30 A'   31 A'   11 A"   32 A'   33 A'   34 A'                 
  0.150   0.174   0.182   0.278   0.286   0.334   0.378   0.413
 35 A'   36 A'   37 A'   38 A'   12 A"   39 A'   40 A'   41 A'                 
  0.437   0.441   0.464   0.496   0.501   0.562   0.571   0.586
 42 A'   13 A"   43 A'   14 A"   44 A'   45 A'   15 A"   46 A'                 
  0.602   0.606   0.607   0.633   0.692   0.715   0.725   0.812
 16 A"   17 A"   47 A'   48 A'   18 A"   49 A'   50 A'   51 A'                 
  0.853   0.939   1.046   1.167   1.337   1.390   1.461   1.488
 52 A'   53 A'   54 A'   19 A"   55 A'   20 A"   21 A"   56 A'                 
  1.556   1.590   1.627   1.667   1.767   1.811   1.968   1.997
 57 A'   22 A"   58 A'   59 A'   60 A'   23 A"   61 A'   24 A"                 
  2.031   2.112   2.152   2.375   2.567   2.625   2.695   2.935
 62 A'   63 A'   64 A'   65 A'   66 A'   67 A'   25 A"   68 A'                 
  3.430   4.002   4.009   4.026   4.098   4.264   6.544   6.996
 69 A'   26 A"   70 A'   27 A"   71 A'   72 A'   73 A'   74 A'                 
  7.552   7.575   7.640  13.813  13.908  14.045  23.511  47.841
 28 A"   75 A'   76 A'   29 A"   77 A'   78 A'   79 A'   80 A'                 
163.149 289.745 289.766 289.8451020.613
 81 A'   30 A"   82 A'   83 A'   84 A'                                         

 Beta MOs, Restricted
 -- Occupied --                  
-482.84  -77.07  -62.49  -56.31  -56.31  -56.31  -10.27   -8.70
  1 A'    2 A'    3 A'    4 A'    1 A"    5 A'    6 A'    7 A'                 
 -6.571  -6.529  -6.515  -6.515  -4.732  -4.731  -4.727  -2.640
  8 A'    9 A'    2 A"   10 A'    3 A"   11 A'   12 A'   13 A'                 
 -2.636  -2.636  -2.625  -2.625  -0.793  -0.734  -0.562  -0.466
  4 A"   14 A'    5 A"   15 A'   16 A'   17 A'   18 A'   19 A'                 
 -0.380  -0.334  -0.303  -0.296  -0.280
 20 A'    6 A"   21 A'   22 A'    7 A"                                         
 -- Virtual --                   
 -0.095  -0.088  -0.020   0.013   0.025   0.035   0.043   0.050
 23 A'    8 A"   24 A'   25 A'   26 A'   27 A'    9 A"   28 A'                 
  0.062   0.076   0.077   0.100   0.102   0.102   0.128   0.139
 29 A'   10 A"   30 A'   31 A'   11 A"   32 A'   33 A'   34 A'                 
  0.150   0.174   0.182   0.278   0.286   0.334   0.378   0.413
 35 A'   36 A'   37 A'   38 A'   12 A"   39 A'   40 A'   41 A'                 
  0.437   0.441   0.464   0.496   0.501   0.562   0.571   0.586
 42 A'   13 A"   43 A'   14 A"   44 A'   45 A'   15 A"   46 A'                 
  0.602   0.606   0.607   0.633   0.692   0.715   0.725   0.812
 16 A"   17 A"   47 A'   48 A'   18 A"   49 A'   50 A'   51 A'                 
  0.853   0.939   1.046   1.167   1.337   1.390   1.461   1.488
 52 A'   53 A'   54 A'   19 A"   55 A'   20 A"   21 A"   56 A'                 
  1.556   1.590   1.627   1.667   1.767   1.811   1.968   1.997
 57 A'   22 A"   58 A'   59 A'   60 A'   23 A"   61 A'   24 A"                 
  2.031   2.112   2.152   2.375   2.567   2.625   2.695   2.935
 62 A'   63 A'   64 A'   65 A'   66 A'   67 A'   25 A"   68 A'                 
  3.430   4.002   4.009   4.026   4.098   4.264   6.544   6.996
 69 A'   26 A"   70 A'   27 A"   71 A'   72 A'   73 A'   74 A'                 
  7.552   7.575   7.640  13.813  13.908  14.045  23.511  47.841
 28 A"   75 A'   76 A'   29 A"   77 A'   78 A'   79 A'   80 A'                 
163.149 289.745 289.766 289.8451020.613
 81 A'   30 A"   82 A'   83 A'   84 A'                                         
 --------------------------------------------------------------

          Ground-State Mulliken Net Atomic Charges

     Atom                 Charge (a.u.)
  ----------------------------------------
      1 C                    -0.230069
      2 P                     0.132805
      3 H                    -0.032825
      4 Br                   -0.100296
      5 H                     0.230385
  ----------------------------------------
  Sum of atomic charges =     0.000000

 -----------------------------------------------------------------
                    Cartesian Multipole Moments
 -----------------------------------------------------------------
    Charge (ESU x 10^10)
                 0.0000
    Dipole Moment (Debye)
         X       2.0975      Y      -1.0815      Z       0.0000
       Tot       2.3599
    Quadrupole Moments (Debye-Ang)
        XX     -32.5587     XY      -2.5658     YY     -37.8706
        XZ      -0.0000     YZ       0.0000     ZZ     -39.7285
    Octopole Moments (Debye-Ang^2)
       XXX     -45.4284    XXY       1.6556    XYY     -17.6099
       YYY       0.2676    XXZ      -0.0000    XYZ       0.0000
       YYZ      -0.0000    XZZ     -18.6824    YZZ       3.1955
       ZZZ      -0.0000
    Hexadecapole Moments (Debye-Ang^3)
      XXXX    -570.8902   XXXY     -28.4235   XXYY    -125.0938
      XYYY     -38.8655   YYYY     -97.1241   XXXZ      -0.0000
      XXYZ       0.0000   XYYZ      -0.0000   YYYZ       0.0000
      XXZZ    -115.1294   XYZZ      -8.1494   YYZZ     -27.3139
      XZZZ      -0.0000   YZZZ       0.0000   ZZZZ     -53.9156
 -----------------------------------------------------------------
 Calculating analytic gradient of the SCF energy
 Gradient of SCF Energy
            1           2           3           4           5
    1   0.0530202  -0.0270886   0.0064168  -0.0498003   0.0174519
    2   0.0662112  -0.0521447   0.0085679   0.0160792  -0.0387136
    3  -0.0000000   0.0000000   0.0000000   0.0000000   0.0000000
 Max gradient component =       6.621E-02
 RMS gradient           =       3.194E-02
 Gradient time:  CPU 2.93 s  wall 0.83 s
 Geometry Optimization Parameters
   NAtoms,    NIC,     NZ,  NCons,   NDum,   NFix, NCnnct, MaxDiis
        5      20       5       0       0       0       0       0

 Cartesian Hessian Update
 Hessian Updated using BFGS Update


** GEOMETRY OPTIMIZATION IN DELOCALIZED INTERNAL COORDINATES **
   Searching for a Minimum

   Optimization Cycle:   4

                       Coordinates (Angstroms)
     ATOM                X               Y               Z
      1  C         1.1162339034   -0.7220453682    0.0000000000
      2  P         2.2040973533    0.4543068628    0.0000000000
      3  H         3.4334235695   -0.2885771167    0.0000000000
      4  Br       -1.0046476481   -0.1482311005    0.0000000000
      5  H         1.2863863442   -1.8643861830    0.0000000000
   Point Group: cs    Number of degrees of freedom:     7


   Energy is  -2954.777100636

 Hessian Updated using BFGS Update

  7 Hessian modes will be used to form the next step
  Hessian Eigenvalues:
     0.046445    0.155662    0.161506    0.189192    0.198241    0.236347
     0.804347

 Minimum Search - Taking Simple RFO Step
 Searching for Lamda that Minimizes Along All modes
 Value Taken    Lamda =  -0.04973024
 Calculated Step too Large.  Step scaled by  0.453640
 Step Taken.  Stepsize is  0.300000

                             Maximum     Tolerance    Cnvgd?
         Gradient           0.055959      0.000300      NO
         Displacement       0.192196      0.001200      NO
         Energy change     -0.029134      0.000001      NO


 New Cartesian Coordinates Obtained by Inverse Iteration

 Displacement from previous Coordinates is:  0.309035
 ----------------------------------------------------------------
             Standard Nuclear Orientation (Angstroms)
    I     Atom           X                Y                Z
 ----------------------------------------------------------------
    1      C       1.1015314733    -0.7148485595     0.0000000000
    2      P       2.1969609403     0.4883892225     0.0000000000
    3      H       3.3805695026    -0.3227980079     0.0000000000
    4      Br     -0.8868959087    -0.2044572276     0.0000000000
    5      H       1.2433275148    -1.8152183331     0.0000000000
 ----------------------------------------------------------------
 Molecular Point Group                 Cs    NOp =  2
 Largest Abelian Subgroup              Cs    NOp =  2
 Nuclear Repulsion Energy =   195.7246752988 hartrees
 There are       29 alpha and       29 beta electrons
 Applying Cartesian multipole field
    Component          Value
    ---------          -----
     (2,0,0)        1.00000E-11
     (0,2,0)        2.00000E-11
     (0,0,2)       -3.00000E-11
 Nucleus-field energy     =     0.0000000051 hartrees
 Requested basis set is 6-311++G(d,p)
 There are 48 shells and 114 basis functions
 A cutoff of  1.0D-11 yielded   1071 shell pairs
 There are      6268 function pairs (      6850 Cartesian)
 Smallest overlap matrix eigenvalue = 5.97E-04
 Guess MOs from SCF MO coefficient file

 -----------------------------------------------------------------------
  General SCF calculation program by
  Eric Jon Sundstrom, Paul Horn, Yuezhi Mao, Dmitri Zuev, Alec White,
  David Stuck, Shaama M.S., Shane Yost, Joonho Lee, David Small,
  Daniel Levine, Susi Lehtola, Hugh Burton, Evgeny Epifanovsky
 -----------------------------------------------------------------------
 Exchange:     0.2000 Hartree-Fock + 0.0800 Slater + 0.7200 B88
 Correlation:  0.1900 VWN1RPA + 0.8100 LYP
 Using SG-1 standard quadrature grid
 using 4 threads for integral computing
 -------------------------------------------------------
 OpenMP Integral computing Module                
 Release: version 2.0, May 2017, Q-Chem Inc. Pleasanton 
 -------------------------------------------------------
 -------------------------------------------------------
 OpenMP BLAS3 based DFT computing Module                
 Release: version 1.0, May 2013, Q-Chem Inc. Pittsburgh 
 -------------------------------------------------------
 A restricted SCF calculation will be
 performed using DIIS
 SCF converges when DIIS error is below 1.0e-08
 ---------------------------------------
  Cycle       Energy         DIIS error
 ---------------------------------------
    1   -2954.7923036005      1.10e-03  
    2   -2954.7949224063      4.73e-04  
    3   -2954.7945276788      6.75e-04  
    4   -2954.7953018008      1.25e-04  
    5   -2954.7953318903      3.99e-05  
    6   -2954.7953345823      7.33e-06  
    7   -2954.7953346354      1.39e-06  
    8   -2954.7953346384      4.09e-07  
    9   -2954.7953346387      8.81e-08  
   10   -2954.7953346387      1.49e-08  
   11   -2954.7953346387      5.07e-09  Convergence criterion met
 ---------------------------------------
 SCF time:   CPU 10.75s  wall 3.00s 
 SCF   energy in the final basis set =    -2954.7953346387
 Total energy in the final basis set =    -2954.7953346387

 --------------------------------------------------------------
             Orbital Energies (a.u.) and Symmetries
 --------------------------------------------------------------

 Alpha MOs, Restricted
 -- Occupied --                  
-482.84  -77.07  -62.49  -56.31  -56.31  -56.31  -10.26   -8.70
  1 A'    2 A'    3 A'    4 A'    1 A"    5 A'    6 A'    7 A'                 
 -6.567  -6.532  -6.519  -6.519  -4.728  -4.728  -4.724  -2.643
  8 A'    9 A'    2 A"   10 A'    3 A"   11 A'   12 A'   13 A'                 
 -2.639  -2.639  -2.628  -2.628  -0.810  -0.726  -0.568  -0.467
  4 A"   14 A'    5 A"   15 A'   16 A'   17 A'   18 A'   19 A'                 
 -0.388  -0.341  -0.306  -0.299  -0.273
 20 A'    6 A"   21 A'   22 A'    7 A"                                         
 -- Virtual --                   
 -0.088  -0.060  -0.018   0.015   0.026   0.033   0.043   0.052
  8 A"   23 A'   24 A'   25 A'   26 A'   27 A'    9 A"   28 A'                 
  0.065   0.074   0.077   0.100   0.102   0.105   0.126   0.142
 29 A'   10 A"   30 A'   31 A'   11 A"   32 A'   33 A'   34 A'                 
  0.153   0.176   0.191   0.278   0.288   0.332   0.374   0.417
 35 A'   36 A'   37 A'   38 A'   12 A"   39 A'   40 A'   41 A'                 
  0.433   0.436   0.464   0.497   0.498   0.560   0.564   0.592
 42 A'   13 A"   43 A'   44 A'   14 A"   45 A'   15 A"   16 A"                 
  0.597   0.613   0.613   0.638   0.701   0.736   0.769   0.812
 46 A'   17 A"   47 A'   48 A'   18 A"   49 A'   50 A'   51 A'                 
  0.869   0.949   1.021   1.191   1.359   1.393   1.459   1.526
 52 A'   53 A'   54 A'   19 A"   55 A'   20 A"   21 A"   56 A'                 
  1.578   1.593   1.653   1.676   1.775   1.843   1.963   1.998
 57 A'   22 A"   58 A'   59 A'   60 A'   23 A"   61 A'   24 A"                 
  2.042   2.155   2.165   2.443   2.573   2.634   2.699   2.968
 62 A'   63 A'   64 A'   65 A'   66 A'   67 A'   25 A"   68 A'                 
  3.435   3.999   4.007   4.042   4.125   4.326   6.551   6.998
 69 A'   26 A"   70 A'   27 A"   71 A'   72 A'   73 A'   74 A'                 
  7.551   7.581   7.651  13.817  13.911  14.034  23.562  47.846
 28 A"   75 A'   76 A'   29 A"   77 A'   78 A'   79 A'   80 A'                 
163.147 289.744 289.773 289.8671020.619
 81 A'   30 A"   82 A'   83 A'   84 A'                                         

 Beta MOs, Restricted
 -- Occupied --                  
-482.84  -77.07  -62.49  -56.31  -56.31  -56.31  -10.26   -8.70
  1 A'    2 A'    3 A'    4 A'    1 A"    5 A'    6 A'    7 A'                 
 -6.567  -6.532  -6.519  -6.519  -4.728  -4.728  -4.724  -2.643
  8 A'    9 A'    2 A"   10 A'    3 A"   11 A'   12 A'   13 A'                 
 -2.639  -2.639  -2.628  -2.628  -0.810  -0.726  -0.568  -0.467
  4 A"   14 A'    5 A"   15 A'   16 A'   17 A'   18 A'   19 A'                 
 -0.388  -0.341  -0.306  -0.299  -0.273
 20 A'    6 A"   21 A'   22 A'    7 A"                                         
 -- Virtual --                   
 -0.088  -0.060  -0.018   0.015   0.026   0.033   0.043   0.052
  8 A"   23 A'   24 A'   25 A'   26 A'   27 A'    9 A"   28 A'                 
  0.065   0.074   0.077   0.100   0.102   0.105   0.126   0.142
 29 A'   10 A"   30 A'   31 A'   11 A"   32 A'   33 A'   34 A'                 
  0.153   0.176   0.191   0.278   0.288   0.332   0.374   0.417
 35 A'   36 A'   37 A'   38 A'   12 A"   39 A'   40 A'   41 A'                 
  0.433   0.436   0.464   0.497   0.498   0.560   0.564   0.592
 42 A'   13 A"   43 A'   44 A'   14 A"   45 A'   15 A"   16 A"                 
  0.597   0.613   0.613   0.638   0.701   0.736   0.769   0.812
 46 A'   17 A"   47 A'   48 A'   18 A"   49 A'   50 A'   51 A'                 
  0.869   0.949   1.021   1.191   1.359   1.393   1.459   1.526
 52 A'   53 A'   54 A'   19 A"   55 A'   20 A"   21 A"   56 A'                 
  1.578   1.593   1.653   1.676   1.775   1.843   1.963   1.998
 57 A'   22 A"   58 A'   59 A'   60 A'   23 A"   61 A'   24 A"                 
  2.042   2.155   2.165   2.443   2.573   2.634   2.699   2.968
 62 A'   63 A'   64 A'   65 A'   66 A'   67 A'   25 A"   68 A'                 
  3.435   3.999   4.007   4.042   4.125   4.326   6.551   6.998
 69 A'   26 A"   70 A'   27 A"   71 A'   72 A'   73 A'   74 A'                 
  7.551   7.581   7.651  13.817  13.911  14.034  23.562  47.846
 28 A"   75 A'   76 A'   29 A"   77 A'   78 A'   79 A'   80 A'                 
163.147 289.744 289.773 289.8671020.619
 81 A'   30 A"   82 A'   83 A'   84 A'                                         
 --------------------------------------------------------------

          Ground-State Mulliken Net Atomic Charges

     Atom                 Charge (a.u.)
  ----------------------------------------
      1 C                    -0.231941
      2 P                     0.115661
      3 H                    -0.040063
      4 Br                   -0.083706
      5 H                     0.240049
  ----------------------------------------
  Sum of atomic charges =     0.000000

 -----------------------------------------------------------------
                    Cartesian Multipole Moments
 -----------------------------------------------------------------
    Charge (ESU x 10^10)
                 0.0000
    Dipole Moment (Debye)
         X       1.6281      Y      -1.0070      Z       0.0000
       Tot       1.9144
    Quadrupole Moments (Debye-Ang)
        XX     -33.5485     XY      -2.2425     YY     -37.8057
        XZ       0.0000     YZ       0.0000     ZZ     -39.6080
    Octopole Moments (Debye-Ang^2)
       XXX     -54.8695    XXY       2.4346    XYY     -19.9640
       YYY       2.2033    XXZ       0.0000    XYZ       0.0000
       YYZ       0.0000    XZZ     -21.2094    YZZ       3.6203
       ZZZ       0.0000
    Hexadecapole Moments (Debye-Ang^3)
      XXXX    -555.2706   XXXY     -31.5339   XXYY    -120.9396
      XYYY     -42.6371   YYYY    -101.0200   XXXZ       0.0000
      XXYZ       0.0000   XYYZ       0.0000   YYYZ       0.0000
      XXZZ    -110.8597   XYZZ      -9.9058   YYZZ     -27.6698
      XZZZ       0.0000   YZZZ       0.0000   ZZZZ     -53.7104
 -----------------------------------------------------------------
 Calculating analytic gradient of the SCF energy
 Gradient of SCF Energy
            1           2           3           4           5
    1   0.0416416  -0.0203303   0.0035719  -0.0319005   0.0070174
    2   0.0299790  -0.0283227   0.0037360   0.0117171  -0.0171094
    3  -0.0000000   0.0000000  -0.0000000   0.0000000   0.0000000
 Max gradient component =       4.164E-02
 RMS gradient           =       1.892E-02
 Gradient time:  CPU 3.02 s  wall 0.85 s
 Geometry Optimization Parameters
   NAtoms,    NIC,     NZ,  NCons,   NDum,   NFix, NCnnct, MaxDiis
        5      20       5       0       0       0       0       0

 Cartesian Hessian Update
 Hessian Updated using BFGS Update


** GEOMETRY OPTIMIZATION IN DELOCALIZED INTERNAL COORDINATES **
   Searching for a Minimum

   Optimization Cycle:   5

                       Coordinates (Angstroms)
     ATOM                X               Y               Z
      1  C         1.1015314733   -0.7148485595    0.0000000000
      2  P         2.1969609403    0.4883892225    0.0000000000
      3  H         3.3805695026   -0.3227980079    0.0000000000
      4  Br       -0.8868959087   -0.2044572276    0.0000000000
      5  H         1.2433275148   -1.8152183331    0.0000000000
   Point Group: cs    Number of degrees of freedom:     7


   Energy is  -2954.795334639

 Hessian Updated using BFGS Update

  7 Hessian modes will be used to form the next step
  Hessian Eigenvalues:
     0.065029    0.157330    0.161491    0.189525    0.198267    0.274425
     0.777015

 Minimum Search - Taking Simple RFO Step
 Searching for Lamda that Minimizes Along All modes
 Value Taken    Lamda =  -0.01879147
 Calculated Step too Large.  Step scaled by  0.687214
 Step Taken.  Stepsize is  0.300000

                             Maximum     Tolerance    Cnvgd?
         Gradient           0.028304      0.000300      NO
         Displacement       0.183408      0.001200      NO
         Energy change     -0.018234      0.000001      NO


 New Cartesian Coordinates Obtained by Inverse Iteration

 Displacement from previous Coordinates is:  0.294134
 ----------------------------------------------------------------
             Standard Nuclear Orientation (Angstroms)
    I     Atom           X                Y                Z
 ----------------------------------------------------------------
    1      C       1.0737868570    -0.6913103913     0.0000000000
    2      P       2.2010531995     0.5194272627     0.0000000000
    3      H       3.3333267251    -0.3591892288     0.0000000000
    4      Br     -0.7802358319    -0.2662075882     0.0000000000
    5      H       1.2075625725    -1.7716529601     0.0000000000
 ----------------------------------------------------------------
 Molecular Point Group                 Cs    NOp =  2
 Largest Abelian Subgroup              Cs    NOp =  2
 Nuclear Repulsion Energy =   202.4833437396 hartrees
 There are       29 alpha and       29 beta electrons
 Applying Cartesian multipole field
    Component          Value
    ---------          -----
     (2,0,0)        1.00000E-11
     (0,2,0)        2.00000E-11
     (0,0,2)       -3.00000E-11
 Nucleus-field energy     =     0.0000000050 hartrees
 Requested basis set is 6-311++G(d,p)
 There are 48 shells and 114 basis functions
 A cutoff of  1.0D-11 yielded   1077 shell pairs
 There are      6282 function pairs (      6864 Cartesian)
 Smallest overlap matrix eigenvalue = 5.64E-04
 Guess MOs from SCF MO coefficient file

 -----------------------------------------------------------------------
  General SCF calculation program by
  Eric Jon Sundstrom, Paul Horn, Yuezhi Mao, Dmitri Zuev, Alec White,
  David Stuck, Shaama M.S., Shane Yost, Joonho Lee, David Small,
  Daniel Levine, Susi Lehtola, Hugh Burton, Evgeny Epifanovsky
 -----------------------------------------------------------------------
 Exchange:     0.2000 Hartree-Fock + 0.0800 Slater + 0.7200 B88
 Correlation:  0.1900 VWN1RPA + 0.8100 LYP
 Using SG-1 standard quadrature grid
 using 4 threads for integral computing
 -------------------------------------------------------
 OpenMP Integral computing Module                
 Release: version 2.0, May 2017, Q-Chem Inc. Pleasanton 
 -------------------------------------------------------
 -------------------------------------------------------
 OpenMP BLAS3 based DFT computing Module                
 Release: version 1.0, May 2013, Q-Chem Inc. Pittsburgh 
 -------------------------------------------------------
 A restricted SCF calculation will be
 performed using DIIS
 SCF converges when DIIS error is below 1.0e-08
 ---------------------------------------
  Cycle       Energy         DIIS error
 ---------------------------------------
    1   -2954.7982873506      1.32e-03  
    2   -2954.8022862087      5.54e-04  
    3   -2954.8019592960      7.10e-04  
    4   -2954.8027561222      1.77e-04  
    5   -2954.8028188660      5.22e-05  
    6   -2954.8028233164      7.96e-06  
    7   -2954.8028233819      1.58e-06  
    8   -2954.8028233857      4.57e-07  
    9   -2954.8028233861      7.39e-08  
   10   -2954.8028233861      1.78e-08  
   11   -2954.8028233861      6.02e-09  Convergence criterion met
 ---------------------------------------
 SCF time:   CPU 10.95s  wall 3.00s 
 SCF   energy in the final basis set =    -2954.8028233861
 Total energy in the final basis set =    -2954.8028233861

 --------------------------------------------------------------
             Orbital Energies (a.u.) and Symmetries
 --------------------------------------------------------------

 Alpha MOs, Restricted
 -- Occupied --                  
-482.84  -77.06  -62.50  -56.32  -56.31  -56.31  -10.25   -8.71
  1 A'    2 A'    3 A'    4 A'    1 A"    5 A'    6 A'    7 A'                 
 -6.562  -6.538  -6.525  -6.524  -4.723  -4.722  -4.719  -2.649
  8 A'    9 A'    2 A"   10 A'   11 A'    3 A"   12 A'   13 A'                 
 -2.645  -2.645  -2.635  -2.635  -0.835  -0.715  -0.571  -0.469
  4 A"   14 A'    5 A"   15 A'   16 A'   17 A'   18 A'   19 A'                 
 -0.395  -0.353  -0.308  -0.300  -0.265
 20 A'    6 A"   21 A'   22 A'    7 A"                                         
 -- Virtual --                   
 -0.087  -0.025  -0.017   0.017   0.027   0.032   0.044   0.054
  8 A"   23 A'   24 A'   25 A'   26 A'   27 A'    9 A"   28 A'                 
  0.072   0.073   0.076   0.099   0.103   0.107   0.125   0.145
 29 A'   10 A"   30 A'   31 A'   11 A"   32 A'   33 A'   34 A'                 
  0.155   0.176   0.197   0.279   0.292   0.329   0.374   0.416
 35 A'   36 A'   37 A'   38 A'   12 A"   39 A'   40 A'   41 A'                 
  0.429   0.440   0.463   0.500   0.508   0.554   0.558   0.579
 13 A"   42 A'   43 A'   44 A'   14 A"   15 A"   45 A'   16 A"                 
  0.600   0.618   0.620   0.641   0.712   0.758   0.786   0.829
 46 A'   47 A'   17 A"   48 A'   18 A"   49 A'   50 A'   51 A'                 
  0.897   0.964   1.000   1.211   1.376   1.400   1.469   1.530
 52 A'   53 A'   54 A'   19 A"   55 A'   20 A"   21 A"   56 A'                 
  1.599   1.624   1.665   1.695   1.803   1.856   1.960   1.997
 22 A"   57 A'   58 A'   59 A'   60 A'   23 A"   61 A'   24 A"                 
  2.055   2.141   2.205   2.471   2.574   2.648   2.703   3.022
 62 A'   63 A'   64 A'   65 A'   66 A'   67 A'   25 A"   68 A'                 
  3.429   3.993   4.003   4.060   4.151   4.345   6.579   6.998
 69 A'   26 A"   70 A'   27 A"   71 A'   72 A'   73 A'   74 A'                 
  7.546   7.584   7.647  13.823  13.915  14.025  23.594  47.863
 28 A"   75 A'   76 A'   29 A"   77 A'   78 A'   79 A'   80 A'                 
163.143 289.743 289.778 289.8711020.642
 81 A'   30 A"   82 A'   83 A'   84 A'                                         

 Beta MOs, Restricted
 -- Occupied --                  
-482.84  -77.06  -62.50  -56.32  -56.31  -56.31  -10.25   -8.71
  1 A'    2 A'    3 A'    4 A'    1 A"    5 A'    6 A'    7 A'                 
 -6.562  -6.538  -6.525  -6.524  -4.723  -4.722  -4.719  -2.649
  8 A'    9 A'    2 A"   10 A'   11 A'    3 A"   12 A'   13 A'                 
 -2.645  -2.645  -2.635  -2.635  -0.835  -0.715  -0.571  -0.469
  4 A"   14 A'    5 A"   15 A'   16 A'   17 A'   18 A'   19 A'                 
 -0.395  -0.353  -0.308  -0.300  -0.265
 20 A'    6 A"   21 A'   22 A'    7 A"                                         
 -- Virtual --                   
 -0.087  -0.025  -0.017   0.017   0.027   0.032   0.044   0.054
  8 A"   23 A'   24 A'   25 A'   26 A'   27 A'    9 A"   28 A'                 
  0.072   0.073   0.076   0.099   0.103   0.107   0.125   0.145
 29 A'   10 A"   30 A'   31 A'   11 A"   32 A'   33 A'   34 A'                 
  0.155   0.176   0.197   0.279   0.292   0.329   0.374   0.416
 35 A'   36 A'   37 A'   38 A'   12 A"   39 A'   40 A'   41 A'                 
  0.429   0.440   0.463   0.500   0.508   0.554   0.558   0.579
 13 A"   42 A'   43 A'   44 A'   14 A"   15 A"   45 A'   16 A"                 
  0.600   0.618   0.620   0.641   0.712   0.758   0.786   0.829
 46 A'   47 A'   17 A"   48 A'   18 A"   49 A'   50 A'   51 A'                 
  0.897   0.964   1.000   1.211   1.376   1.400   1.469   1.530
 52 A'   53 A'   54 A'   19 A"   55 A'   20 A"   21 A"   56 A'                 
  1.599   1.624   1.665   1.695   1.803   1.856   1.960   1.997
 22 A"   57 A'   58 A'   59 A'   60 A'   23 A"   61 A'   24 A"                 
  2.055   2.141   2.205   2.471   2.574   2.648   2.703   3.022
 62 A'   63 A'   64 A'   65 A'   66 A'   67 A'   25 A"   68 A'                 
  3.429   3.993   4.003   4.060   4.151   4.345   6.579   6.998
 69 A'   26 A"   70 A'   27 A"   71 A'   72 A'   73 A'   74 A'                 
  7.546   7.584   7.647  13.823  13.915  14.025  23.594  47.863
 28 A"   75 A'   76 A'   29 A"   77 A'   78 A'   79 A'   80 A'                 
163.143 289.743 289.778 289.8711020.642
 81 A'   30 A"   82 A'   83 A'   84 A'                                         
 --------------------------------------------------------------

          Ground-State Mulliken Net Atomic Charges

     Atom                 Charge (a.u.)
  ----------------------------------------
      1 C                    -0.242422
      2 P                     0.093857
      3 H                    -0.046941
      4 Br                   -0.048022
      5 H                     0.243528
  ----------------------------------------
  Sum of atomic charges =    -0.000000

 -----------------------------------------------------------------
                    Cartesian Multipole Moments
 -----------------------------------------------------------------
    Charge (ESU x 10^10)
                -0.0000
    Dipole Moment (Debye)
         X       1.0668      Y      -1.0008      Z       0.0000
       Tot       1.4627
    Quadrupole Moments (Debye-Ang)
        XX     -34.5972     XY      -2.0183     YY     -37.8482
        XZ       0.0000     YZ       0.0000     ZZ     -39.4781
    Octopole Moments (Debye-Ang^2)
       XXX     -63.9273    XXY       2.8065    XYY     -22.4596
       YYY       4.1728    XXZ       0.0000    XYZ      -0.0000
       YYZ       0.0000    XZZ     -23.8247    YZZ       3.9922
       ZZZ       0.0000
    Hexadecapole Moments (Debye-Ang^3)
      XXXX    -545.9759   XXXY     -35.5828   XXYY    -118.8610
      XYYY     -46.7597   YYYY    -105.9066   XXXZ       0.0000
      XXYZ       0.0000   XYYZ       0.0000   YYYZ      -0.0000
      XXZZ    -108.3721   XYZZ     -11.7901   YYZZ     -28.2226
      XZZZ       0.0000   YZZZ       0.0000   ZZZZ     -53.5315
 -----------------------------------------------------------------
 Calculating analytic gradient of the SCF energy
 Gradient of SCF Energy
            1           2           3           4           5
    1   0.0116896  -0.0135061   0.0009011   0.0035123  -0.0025970
    2   0.0125137  -0.0086695  -0.0001218   0.0008690  -0.0045914
    3  -0.0000000   0.0000000  -0.0000000   0.0000000  -0.0000000
 Max gradient component =       1.351E-02
 RMS gradient           =       6.285E-03
 Gradient time:  CPU 3.07 s  wall 0.86 s
 Geometry Optimization Parameters
   NAtoms,    NIC,     NZ,  NCons,   NDum,   NFix, NCnnct, MaxDiis
        5      20       5       0       0       0       0       0

 Cartesian Hessian Update
 Hessian Updated using BFGS Update


** GEOMETRY OPTIMIZATION IN DELOCALIZED INTERNAL COORDINATES **
   Searching for a Minimum

   Optimization Cycle:   6

                       Coordinates (Angstroms)
     ATOM                X               Y               Z
      1  C         1.0737868570   -0.6913103913    0.0000000000
      2  P         2.2010531995    0.5194272627    0.0000000000
      3  H         3.3333267251   -0.3591892288    0.0000000000
      4  Br       -0.7802358319   -0.2662075882    0.0000000000
      5  H         1.2075625725   -1.7716529601    0.0000000000
   Point Group: cs    Number of degrees of freedom:     7


   Energy is  -2954.802823386

 Hessian Updated using BFGS Update

  7 Hessian modes will be used to form the next step
  Hessian Eigenvalues:
     0.115104    0.154514    0.162327    0.183115    0.198340    0.295670
     0.748365

 Minimum Search - Taking Simple RFO Step
 Searching for Lamda that Minimizes Along All modes
 Value Taken    Lamda =  -0.00100535
 Step Taken.  Stepsize is  0.069037

                             Maximum     Tolerance    Cnvgd?
         Gradient           0.011928      0.000300      NO
         Displacement       0.043801      0.001200      NO
         Energy change     -0.007489      0.000001      NO


 New Cartesian Coordinates Obtained by Inverse Iteration

 Displacement from previous Coordinates is:  0.110313
 ----------------------------------------------------------------
             Standard Nuclear Orientation (Angstroms)
    I     Atom           X                Y                Z
 ----------------------------------------------------------------
    1      C       1.0667342544    -0.6811546023     0.0000000000
    2      P       2.2201432404     0.5234204876     0.0000000000
    3      H       3.3274214257    -0.3833508262     0.0000000000
    4      Br     -0.7999357590    -0.2897798475     0.0000000000
    5      H       1.2211303608    -1.7380681171     0.0000000000
 ----------------------------------------------------------------
 Molecular Point Group                 Cs    NOp =  2
 Largest Abelian Subgroup              Cs    NOp =  2
 Nuclear Repulsion Energy =   200.9175295740 hartrees
 There are       29 alpha and       29 beta electrons
 Applying Cartesian multipole field
    Component          Value
    ---------          -----
     (2,0,0)        1.00000E-11
     (0,2,0)        2.00000E-11
     (0,0,2)       -3.00000E-11
 Nucleus-field energy     =     0.0000000051 hartrees
 Requested basis set is 6-311++G(d,p)
 There are 48 shells and 114 basis functions
 A cutoff of  1.0D-11 yielded   1077 shell pairs
 There are      6282 function pairs (      6864 Cartesian)
 Smallest overlap matrix eigenvalue = 5.79E-04
 Guess MOs from SCF MO coefficient file

 -----------------------------------------------------------------------
  General SCF calculation program by
  Eric Jon Sundstrom, Paul Horn, Yuezhi Mao, Dmitri Zuev, Alec White,
  David Stuck, Shaama M.S., Shane Yost, Joonho Lee, David Small,
  Daniel Levine, Susi Lehtola, Hugh Burton, Evgeny Epifanovsky
 -----------------------------------------------------------------------
 Exchange:     0.2000 Hartree-Fock + 0.0800 Slater + 0.7200 B88
 Correlation:  0.1900 VWN1RPA + 0.8100 LYP
 Using SG-1 standard quadrature grid
 using 4 threads for integral computing
 -------------------------------------------------------
 OpenMP Integral computing Module                
 Release: version 2.0, May 2017, Q-Chem Inc. Pleasanton 
 -------------------------------------------------------
 -------------------------------------------------------
 OpenMP BLAS3 based DFT computing Module                
 Release: version 1.0, May 2013, Q-Chem Inc. Pittsburgh 
 -------------------------------------------------------
 A restricted SCF calculation will be
 performed using DIIS
 SCF converges when DIIS error is below 1.0e-08
 ---------------------------------------
  Cycle       Energy         DIIS error
 ---------------------------------------
    1   -2954.8028692207      3.94e-04  
    2   -2954.8032133783      1.55e-04  
    3   -2954.8031674643      2.19e-04  
    4   -2954.8032513971      5.26e-05  
    5   -2954.8032567137      7.88e-06  
    6   -2954.8032568276      1.83e-06  
    7   -2954.8032568327      9.05e-07  
    8   -2954.8032568343      2.64e-07  
    9   -2954.8032568343      2.95e-08  
   10   -2954.8032568342      5.68e-09  Convergence criterion met
 ---------------------------------------
 SCF time:   CPU 9.94s  wall 3.00s 
 SCF   energy in the final basis set =    -2954.8032568342
 Total energy in the final basis set =    -2954.8032568342

 --------------------------------------------------------------
             Orbital Energies (a.u.) and Symmetries
 --------------------------------------------------------------

 Alpha MOs, Restricted
 -- Occupied --                  
-482.85  -77.06  -62.50  -56.32  -56.32  -56.31  -10.25   -8.71
  1 A'    2 A'    3 A'    4 A'    1 A"    5 A'    6 A'    7 A'                 
 -6.562  -6.539  -6.526  -6.525  -4.723  -4.723  -4.720  -2.649
  8 A'    9 A'    2 A"   10 A'   11 A'    3 A"   12 A'   13 A'                 
 -2.646  -2.645  -2.635  -2.635  -0.834  -0.716  -0.573  -0.468
  4 A"   14 A'   15 A'    5 A"   16 A'   17 A'   18 A'   19 A'                 
 -0.396  -0.352  -0.310  -0.299  -0.265
 20 A'    6 A"   21 A'   22 A'    7 A"                                         
 -- Virtual --                   
 -0.088  -0.026  -0.017   0.017   0.027   0.031   0.044   0.055
  8 A"   23 A'   24 A'   25 A'   26 A'   27 A'    9 A"   28 A'                 
  0.072   0.073   0.077   0.099   0.104   0.107   0.124   0.145
 29 A'   10 A"   30 A'   31 A'   11 A"   32 A'   33 A'   34 A'                 
  0.156   0.176   0.199   0.278   0.292   0.326   0.377   0.415
 35 A'   36 A'   37 A'   38 A'   12 A"   39 A'   40 A'   41 A'                 
  0.429   0.439   0.462   0.503   0.507   0.553   0.560   0.578
 13 A"   42 A'   43 A'   44 A'   14 A"   15 A"   45 A'   16 A"                 
  0.604   0.617   0.619   0.638   0.715   0.755   0.787   0.830
 46 A'   47 A'   17 A"   48 A'   18 A"   49 A'   50 A'   51 A'                 
  0.894   0.966   0.990   1.206   1.376   1.402   1.466   1.540
 52 A'   53 A'   54 A'   19 A"   55 A'   20 A"   21 A"   56 A'                 
  1.601   1.618   1.671   1.696   1.806   1.866   1.958   1.997
 22 A"   57 A'   58 A'   59 A'   60 A'   23 A"   61 A'   24 A"                 
  2.055   2.143   2.210   2.482   2.564   2.655   2.704   3.023
 62 A'   63 A'   64 A'   65 A'   66 A'   67 A'   25 A"   68 A'                 
  3.435   3.992   4.001   4.059   4.149   4.345   6.576   6.991
 69 A'   26 A"   70 A'   27 A"   71 A'   72 A'   73 A'   74 A'                 
  7.546   7.582   7.645  13.822  13.915  14.016  23.618  47.860
 28 A"   75 A'   76 A'   29 A"   77 A'   78 A'   79 A'   80 A'                 
163.133 289.742 289.776 289.8701020.638
 81 A'   30 A"   82 A'   83 A'   84 A'                                         

 Beta MOs, Restricted
 -- Occupied --                  
-482.85  -77.06  -62.50  -56.32  -56.32  -56.31  -10.25   -8.71
  1 A'    2 A'    3 A'    4 A'    1 A"    5 A'    6 A'    7 A'                 
 -6.562  -6.539  -6.526  -6.525  -4.723  -4.723  -4.720  -2.649
  8 A'    9 A'    2 A"   10 A'   11 A'    3 A"   12 A'   13 A'                 
 -2.646  -2.645  -2.635  -2.635  -0.834  -0.716  -0.573  -0.468
  4 A"   14 A'   15 A'    5 A"   16 A'   17 A'   18 A'   19 A'                 
 -0.396  -0.352  -0.310  -0.299  -0.265
 20 A'    6 A"   21 A'   22 A'    7 A"                                         
 -- Virtual --                   
 -0.088  -0.026  -0.017   0.017   0.027   0.031   0.044   0.055
  8 A"   23 A'   24 A'   25 A'   26 A'   27 A'    9 A"   28 A'                 
  0.072   0.073   0.077   0.099   0.104   0.107   0.124   0.145
 29 A'   10 A"   30 A'   31 A'   11 A"   32 A'   33 A'   34 A'                 
  0.156   0.176   0.199   0.278   0.292   0.326   0.377   0.415
 35 A'   36 A'   37 A'   38 A'   12 A"   39 A'   40 A'   41 A'                 
  0.429   0.439   0.462   0.503   0.507   0.553   0.560   0.578
 13 A"   42 A'   43 A'   44 A'   14 A"   15 A"   45 A'   16 A"                 
  0.604   0.617   0.619   0.638   0.715   0.755   0.787   0.830
 46 A'   47 A'   17 A"   48 A'   18 A"   49 A'   50 A'   51 A'                 
  0.894   0.966   0.990   1.206   1.376   1.402   1.466   1.540
 52 A'   53 A'   54 A'   19 A"   55 A'   20 A"   21 A"   56 A'                 
  1.601   1.618   1.671   1.696   1.806   1.866   1.958   1.997
 22 A"   57 A'   58 A'   59 A'   60 A'   23 A"   61 A'   24 A"                 
  2.055   2.143   2.210   2.482   2.564   2.655   2.704   3.023
 62 A'   63 A'   64 A'   65 A'   66 A'   67 A'   25 A"   68 A'                 
  3.435   3.992   4.001   4.059   4.149   4.345   6.576   6.991
 69 A'   26 A"   70 A'   27 A"   71 A'   72 A'   73 A'   74 A'                 
  7.546   7.582   7.645  13.822  13.915  14.016  23.618  47.860
 28 A"   75 A'   76 A'   29 A"   77 A'   78 A'   79 A'   80 A'                 
163.133 289.742 289.776 289.8701020.638
 81 A'   30 A"   82 A'   83 A'   84 A'                                         
 --------------------------------------------------------------

          Ground-State Mulliken Net Atomic Charges

     Atom                 Charge (a.u.)
  ----------------------------------------
      1 C                    -0.247515
      2 P                     0.099759
      3 H                    -0.049811
      4 Br                   -0.045224
      5 H                     0.242790
  ----------------------------------------
  Sum of atomic charges =    -0.000000

 -----------------------------------------------------------------
                    Cartesian Multipole Moments
 -----------------------------------------------------------------
    Charge (ESU x 10^10)
                -0.0000
    Dipole Moment (Debye)
         X       1.0545      Y      -0.9962      Z       0.0000
       Tot       1.4507
    Quadrupole Moments (Debye-Ang)
        XX     -34.5029     XY      -2.0649     YY     -37.9518
        XZ      -0.0000     YZ       0.0000     ZZ     -39.5183
    Octopole Moments (Debye-Ang^2)
       XXX     -63.4118    XXY       2.6868    XYY     -22.3904
       YYY       5.3604    XXZ       0.0000    XYZ       0.0000
       YYZ       0.0000    XZZ     -23.7692    YZZ       4.2673
       ZZZ       0.0000
    Hexadecapole Moments (Debye-Ang^3)
      XXXX    -553.4150   XXXY     -38.4311   XXYY    -120.8161
      XYYY     -49.0877   YYYY    -107.4418   XXXZ       0.0000
      XXYZ       0.0000   XYYZ       0.0000   YYYZ       0.0000
      XXZZ    -110.0752   XYZZ     -12.6224   YYZZ     -28.3769
      XZZZ      -0.0000   YZZZ      -0.0000   ZZZZ     -53.7300
 -----------------------------------------------------------------
 Calculating analytic gradient of the SCF energy
 Gradient of SCF Energy
            1           2           3           4           5
    1   0.0081464  -0.0046262   0.0004562  -0.0009603  -0.0030161
    2  -0.0067025  -0.0033668  -0.0000527   0.0003021   0.0098198
    3   0.0000000   0.0000000  -0.0000000  -0.0000000  -0.0000000
 Max gradient component =       9.820E-03
 RMS gradient           =       4.089E-03
 Gradient time:  CPU 3.07 s  wall 0.89 s
 Geometry Optimization Parameters
   NAtoms,    NIC,     NZ,  NCons,   NDum,   NFix, NCnnct, MaxDiis
        5      20       5       0       0       0       0       0

 Cartesian Hessian Update
 Hessian Updated using BFGS Update


** GEOMETRY OPTIMIZATION IN DELOCALIZED INTERNAL COORDINATES **
   Searching for a Minimum

   Optimization Cycle:   7

                       Coordinates (Angstroms)
     ATOM                X               Y               Z
      1  C         1.0667342544   -0.6811546023    0.0000000000
      2  P         2.2201432404    0.5234204876    0.0000000000
      3  H         3.3274214257   -0.3833508262    0.0000000000
      4  Br       -0.7999357590   -0.2897798475    0.0000000000
      5  H         1.2211303608   -1.7380681171    0.0000000000
   Point Group: cs    Number of degrees of freedom:     7


   Energy is  -2954.803256834

 Hessian Updated using BFGS Update

  7 Hessian modes will be used to form the next step
  Hessian Eigenvalues:
     0.100098    0.138726    0.178393    0.197993    0.236038    0.366260
     0.627832

 Minimum Search - Taking Simple RFO Step
 Searching for Lamda that Minimizes Along All modes
 Value Taken    Lamda =  -0.00048906
 Step Taken.  Stepsize is  0.050269

                             Maximum     Tolerance    Cnvgd?
         Gradient           0.008872      0.000300      NO
         Displacement       0.035250      0.001200      NO
         Energy change     -0.000433      0.000001      NO


 New Cartesian Coordinates Obtained by Inverse Iteration

 Displacement from previous Coordinates is:  0.061732
 ----------------------------------------------------------------
             Standard Nuclear Orientation (Angstroms)
    I     Atom           X                Y                Z
 ----------------------------------------------------------------
    1      C       1.0609164554    -0.6690918558     0.0000000000
    2      P       2.2288274256     0.5339699421     0.0000000000
    3      H       3.3124018291    -0.3985406552     0.0000000000
    4      Br     -0.8017132438    -0.2966530403     0.0000000000
    5      H       1.2350610559    -1.7386172964     0.0000000000
 ----------------------------------------------------------------
 Molecular Point Group                 Cs    NOp =  2
 Largest Abelian Subgroup              Cs    NOp =  2
 Nuclear Repulsion Energy =   200.5388767408 hartrees
 There are       29 alpha and       29 beta electrons
 Applying Cartesian multipole field
    Component          Value
    ---------          -----
     (2,0,0)        1.00000E-11
     (0,2,0)        2.00000E-11
     (0,0,2)       -3.00000E-11
 Nucleus-field energy     =     0.0000000051 hartrees
 Requested basis set is 6-311++G(d,p)
 There are 48 shells and 114 basis functions
 A cutoff of  1.0D-11 yielded   1077 shell pairs
 There are      6282 function pairs (      6864 Cartesian)
 Smallest overlap matrix eigenvalue = 5.86E-04
 Guess MOs from SCF MO coefficient file

 -----------------------------------------------------------------------
  General SCF calculation program by
  Eric Jon Sundstrom, Paul Horn, Yuezhi Mao, Dmitri Zuev, Alec White,
  David Stuck, Shaama M.S., Shane Yost, Joonho Lee, David Small,
  Daniel Levine, Susi Lehtola, Hugh Burton, Evgeny Epifanovsky
 -----------------------------------------------------------------------
 Exchange:     0.2000 Hartree-Fock + 0.0800 Slater + 0.7200 B88
 Correlation:  0.1900 VWN1RPA + 0.8100 LYP
 Using SG-1 standard quadrature grid
 using 4 threads for integral computing
 -------------------------------------------------------
 OpenMP Integral computing Module                
 Release: version 2.0, May 2017, Q-Chem Inc. Pleasanton 
 -------------------------------------------------------
 -------------------------------------------------------
 OpenMP BLAS3 based DFT computing Module                
 Release: version 1.0, May 2013, Q-Chem Inc. Pittsburgh 
 -------------------------------------------------------
 A restricted SCF calculation will be
 performed using DIIS
 SCF converges when DIIS error is below 1.0e-08
 ---------------------------------------
  Cycle       Energy         DIIS error
 ---------------------------------------
    1   -2954.8032833202      2.78e-04  
    2   -2954.8034064516      1.88e-04  
    3   -2954.8033715393      2.33e-04  
    4   -2954.8034731129      1.74e-05  
    5   -2954.8034736594      3.43e-06  
    6   -2954.8034736767      1.27e-06  
    7   -2954.8034736798      3.60e-07  
    8   -2954.8034736799      1.01e-07  
    9   -2954.8034736800      1.65e-08  
   10   -2954.8034736800      3.57e-09  Convergence criterion met
 ---------------------------------------
 SCF time:   CPU 9.94s  wall 3.00s 
 SCF   energy in the final basis set =    -2954.8034736800
 Total energy in the final basis set =    -2954.8034736800

 --------------------------------------------------------------
             Orbital Energies (a.u.) and Symmetries
 --------------------------------------------------------------

 Alpha MOs, Restricted
 -- Occupied --                  
-482.85  -77.06  -62.50  -56.32  -56.32  -56.32  -10.26   -8.71
  1 A'    2 A'    3 A'    4 A'    1 A"    5 A'    6 A'    7 A'                 
 -6.562  -6.539  -6.527  -6.526  -4.723  -4.723  -4.719  -2.650
  8 A'    9 A'    2 A"   10 A'   11 A'    3 A"   12 A'   13 A'                 
 -2.647  -2.646  -2.636  -2.636  -0.835  -0.714  -0.570  -0.467
  4 A"   14 A'   15 A'    5 A"   16 A'   17 A'   18 A'   19 A'                 
 -0.396  -0.352  -0.312  -0.298  -0.264
 20 A'    6 A"   21 A'   22 A'    7 A"                                         
 -- Virtual --                   
 -0.089  -0.026  -0.017   0.017   0.027   0.030   0.044   0.055
  8 A"   23 A'   24 A'   25 A'   26 A'   27 A'    9 A"   28 A'                 
  0.072   0.072   0.077   0.098   0.104   0.106   0.124   0.145
 29 A'   10 A"   30 A'   31 A'   11 A"   32 A'   33 A'   34 A'                 
  0.156   0.176   0.195   0.277   0.292   0.325   0.379   0.414
 35 A'   36 A'   37 A'   38 A'   12 A"   39 A'   40 A'   41 A'                 
  0.429   0.438   0.461   0.504   0.508   0.552   0.559   0.576
 13 A"   42 A'   43 A'   44 A'   14 A"   15 A"   45 A'   16 A"                 
  0.601   0.615   0.619   0.634   0.717   0.754   0.787   0.833
 46 A'   47 A'   17 A"   48 A'   18 A"   49 A'   50 A'   51 A'                 
  0.893   0.966   0.984   1.202   1.377   1.403   1.466   1.539
 52 A'   53 A'   54 A'   19 A"   55 A'   20 A"   21 A"   56 A'                 
  1.603   1.618   1.674   1.694   1.809   1.853   1.951   1.997
 22 A"   57 A'   58 A'   59 A'   60 A'   23 A"   61 A'   24 A"                 
  2.056   2.139   2.204   2.461   2.571   2.648   2.703   3.025
 62 A'   63 A'   64 A'   65 A'   66 A'   67 A'   25 A"   68 A'                 
  3.417   3.991   4.000   4.059   4.148   4.344   6.578   6.988
 69 A'   26 A"   70 A'   27 A"   71 A'   72 A'   73 A'   74 A'                 
  7.545   7.581   7.644  13.823  13.915  14.010  23.595  47.861
 28 A"   75 A'   76 A'   29 A"   77 A'   78 A'   79 A'   80 A'                 
163.128 289.741 289.775 289.8681020.640
 81 A'   30 A"   82 A'   83 A'   84 A'                                         

 Beta MOs, Restricted
 -- Occupied --                  
-482.85  -77.06  -62.50  -56.32  -56.32  -56.32  -10.26   -8.71
  1 A'    2 A'    3 A'    4 A'    1 A"    5 A'    6 A'    7 A'                 
 -6.562  -6.539  -6.527  -6.526  -4.723  -4.723  -4.719  -2.650
  8 A'    9 A'    2 A"   10 A'   11 A'    3 A"   12 A'   13 A'                 
 -2.647  -2.646  -2.636  -2.636  -0.835  -0.714  -0.570  -0.467
  4 A"   14 A'   15 A'    5 A"   16 A'   17 A'   18 A'   19 A'                 
 -0.396  -0.352  -0.312  -0.298  -0.264
 20 A'    6 A"   21 A'   22 A'    7 A"                                         
 -- Virtual --                   
 -0.089  -0.026  -0.017   0.017   0.027   0.030   0.044   0.055
  8 A"   23 A'   24 A'   25 A'   26 A'   27 A'    9 A"   28 A'                 
  0.072   0.072   0.077   0.098   0.104   0.106   0.124   0.145
 29 A'   10 A"   30 A'   31 A'   11 A"   32 A'   33 A'   34 A'                 
  0.156   0.176   0.195   0.277   0.292   0.325   0.379   0.414
 35 A'   36 A'   37 A'   38 A'   12 A"   39 A'   40 A'   41 A'                 
  0.429   0.438   0.461   0.504   0.508   0.552   0.559   0.576
 13 A"   42 A'   43 A'   44 A'   14 A"   15 A"   45 A'   16 A"                 
  0.601   0.615   0.619   0.634   0.717   0.754   0.787   0.833
 46 A'   47 A'   17 A"   48 A'   18 A"   49 A'   50 A'   51 A'                 
  0.893   0.966   0.984   1.202   1.377   1.403   1.466   1.539
 52 A'   53 A'   54 A'   19 A"   55 A'   20 A"   21 A"   56 A'                 
  1.603   1.618   1.674   1.694   1.809   1.853   1.951   1.997
 22 A"   57 A'   58 A'   59 A'   60 A'   23 A"   61 A'   24 A"                 
  2.056   2.139   2.204   2.461   2.571   2.648   2.703   3.025
 62 A'   63 A'   64 A'   65 A'   66 A'   67 A'   25 A"   68 A'                 
  3.417   3.991   4.000   4.059   4.148   4.344   6.578   6.988
 69 A'   26 A"   70 A'   27 A"   71 A'   72 A'   73 A'   74 A'                 
  7.545   7.581   7.644  13.823  13.915  14.010  23.595  47.861
 28 A"   75 A'   76 A'   29 A"   77 A'   78 A'   79 A'   80 A'                 
163.128 289.741 289.775 289.8681020.640
 81 A'   30 A"   82 A'   83 A'   84 A'                                         
 --------------------------------------------------------------

          Ground-State Mulliken Net Atomic Charges

     Atom                 Charge (a.u.)
  ----------------------------------------
      1 C                    -0.246989
      2 P                     0.101083
      3 H                    -0.051010
      4 Br                   -0.042374
      5 H                     0.239290
  ----------------------------------------
  Sum of atomic charges =    -0.000000

 -----------------------------------------------------------------
                    Cartesian Multipole Moments
 -----------------------------------------------------------------
    Charge (ESU x 10^10)
                -0.0000
    Dipole Moment (Debye)
         X       1.0040      Y      -0.9909      Z      -0.0000
       Tot       1.4107
    Quadrupole Moments (Debye-Ang)
        XX     -34.5749     XY      -2.0748     YY     -37.9746
        XZ       0.0000     YZ       0.0000     ZZ     -39.5612
    Octopole Moments (Debye-Ang^2)
       XXX     -63.9472    XXY       2.4432    XYY     -22.4648
       YYY       5.2762    XXZ      -0.0000    XYZ      -0.0000
       YYZ      -0.0000    XZZ     -23.9722    YZZ       4.2047
       ZZZ      -0.0000
    Hexadecapole Moments (Debye-Ang^3)
      XXXX    -556.6815   XXXY     -40.1671   XXYY    -121.4283
      XYYY     -50.6772   YYYY    -108.6477   XXXZ      -0.0000
      XXYZ       0.0000   XYYZ       0.0000   YYYZ       0.0000
      XXZZ    -110.7570   XYZZ     -13.1433   YYZZ     -28.5945
      XZZZ       0.0000   YZZZ       0.0000   ZZZZ     -53.8755
 -----------------------------------------------------------------
 Calculating analytic gradient of the SCF energy
 Gradient of SCF Energy
            1           2           3           4           5
    1   0.0008146  -0.0001889  -0.0005053   0.0004957  -0.0006161
    2   0.0008466   0.0010246  -0.0007228  -0.0003857  -0.0007628
    3   0.0000000  -0.0000000  -0.0000000  -0.0000000  -0.0000000
 Max gradient component =       1.025E-03
 RMS gradient           =       5.538E-04
 Gradient time:  CPU 3.06 s  wall 0.86 s
 Geometry Optimization Parameters
   NAtoms,    NIC,     NZ,  NCons,   NDum,   NFix, NCnnct, MaxDiis
        5      20       5       0       0       0       0       0

 Cartesian Hessian Update
 Hessian Updated using BFGS Update


** GEOMETRY OPTIMIZATION IN DELOCALIZED INTERNAL COORDINATES **
   Searching for a Minimum

   Optimization Cycle:   8

                       Coordinates (Angstroms)
     ATOM                X               Y               Z
      1  C         1.0609164554   -0.6690918558    0.0000000000
      2  P         2.2288274256    0.5339699421    0.0000000000
      3  H         3.3124018291   -0.3985406552    0.0000000000
      4  Br       -0.8017132438   -0.2966530403    0.0000000000
      5  H         1.2350610559   -1.7386172964    0.0000000000
   Point Group: cs    Number of degrees of freedom:     7


   Energy is  -2954.803473680

 Hessian Updated using BFGS Update

  7 Hessian modes will be used to form the next step
  Hessian Eigenvalues:
     0.102014    0.145436    0.186628    0.197962    0.235016    0.368222
     0.620194

 Minimum Search - Taking Simple RFO Step
 Searching for Lamda that Minimizes Along All modes
 Value Taken    Lamda =  -0.00003301
 Step Taken.  Stepsize is  0.012633

                             Maximum     Tolerance    Cnvgd?
         Gradient           0.001823      0.000300      NO
         Displacement       0.008200      0.001200      NO
         Energy change     -0.000217      0.000001      NO


 New Cartesian Coordinates Obtained by Inverse Iteration

 Displacement from previous Coordinates is:  0.024847
 ----------------------------------------------------------------
             Standard Nuclear Orientation (Angstroms)
    I     Atom           X                Y                Z
 ----------------------------------------------------------------
    1      C       1.0582797353    -0.6724077386     0.0000000000
    2      P       2.2274931418     0.5294480181     0.0000000000
    3      H       3.3202604584    -0.3920476384     0.0000000000
    4      Br     -0.8037699033    -0.2927943855     0.0000000000
    5      H       1.2332300900    -1.7411311611     0.0000000000
 ----------------------------------------------------------------
 Molecular Point Group                 Cs    NOp =  2
 Largest Abelian Subgroup              Cs    NOp =  2
 Nuclear Repulsion Energy =   200.5283632568 hartrees
 There are       29 alpha and       29 beta electrons
 Applying Cartesian multipole field
    Component          Value
    ---------          -----
     (2,0,0)        1.00000E-11
     (0,2,0)        2.00000E-11
     (0,0,2)       -3.00000E-11
 Nucleus-field energy     =     0.0000000051 hartrees
 Requested basis set is 6-311++G(d,p)
 There are 48 shells and 114 basis functions
 A cutoff of  1.0D-11 yielded   1077 shell pairs
 There are      6282 function pairs (      6864 Cartesian)
 Smallest overlap matrix eigenvalue = 5.85E-04
 Guess MOs from SCF MO coefficient file

 -----------------------------------------------------------------------
  General SCF calculation program by
  Eric Jon Sundstrom, Paul Horn, Yuezhi Mao, Dmitri Zuev, Alec White,
  David Stuck, Shaama M.S., Shane Yost, Joonho Lee, David Small,
  Daniel Levine, Susi Lehtola, Hugh Burton, Evgeny Epifanovsky
 -----------------------------------------------------------------------
 Exchange:     0.2000 Hartree-Fock + 0.0800 Slater + 0.7200 B88
 Correlation:  0.1900 VWN1RPA + 0.8100 LYP
 Using SG-1 standard quadrature grid
 using 4 threads for integral computing
 -------------------------------------------------------
 OpenMP Integral computing Module                
 Release: version 2.0, May 2017, Q-Chem Inc. Pleasanton 
 -------------------------------------------------------
 -------------------------------------------------------
 OpenMP BLAS3 based DFT computing Module                
 Release: version 1.0, May 2013, Q-Chem Inc. Pittsburgh 
 -------------------------------------------------------
 A restricted SCF calculation will be
 performed using DIIS
 SCF converges when DIIS error is below 1.0e-08
 ---------------------------------------
  Cycle       Energy         DIIS error
 ---------------------------------------
    1   -2954.8034797925      5.97e-05  
    2   -2954.8034905156      1.84e-05  
    3   -2954.8034888130      3.53e-05  
    4   -2954.8034911361      4.00e-06  
    5   -2954.8034911646      4.79e-07  
    6   -2954.8034911650      1.14e-07  
    7   -2954.8034911650      3.49e-08  
    8   -2954.8034911650      4.22e-09  Convergence criterion met
 ---------------------------------------
 SCF time:   CPU 7.95s  wall 2.00s 
 SCF   energy in the final basis set =    -2954.8034911650
 Total energy in the final basis set =    -2954.8034911650

 --------------------------------------------------------------
             Orbital Energies (a.u.) and Symmetries
 --------------------------------------------------------------

 Alpha MOs, Restricted
 -- Occupied --                  
-482.85  -77.06  -62.50  -56.32  -56.32  -56.32  -10.26   -8.71
  1 A'    2 A'    3 A'    4 A'    1 A"    5 A'    6 A'    7 A'                 
 -6.562  -6.540  -6.527  -6.526  -4.723  -4.723  -4.719  -2.651
  8 A'    9 A'    2 A"   10 A'   11 A'    3 A"   12 A'   13 A'                 
 -2.647  -2.646  -2.636  -2.636  -0.835  -0.714  -0.570  -0.467
  4 A"   14 A'   15 A'    5 A"   16 A'   17 A'   18 A'   19 A'                 
 -0.397  -0.352  -0.311  -0.298  -0.264
 20 A'    6 A"   21 A'   22 A'    7 A"                                         
 -- Virtual --                   
 -0.089  -0.026  -0.017   0.017   0.027   0.031   0.044   0.055
  8 A"   23 A'   24 A'   25 A'   26 A'   27 A'    9 A"   28 A'                 
  0.072   0.072   0.077   0.098   0.104   0.107   0.124   0.145
 29 A'   10 A"   30 A'   31 A'   11 A"   32 A'   33 A'   34 A'                 
  0.155   0.176   0.195   0.278   0.292   0.325   0.378   0.414
 35 A'   36 A'   37 A'   38 A'   12 A"   39 A'   40 A'   41 A'                 
  0.429   0.438   0.461   0.503   0.508   0.552   0.559   0.576
 13 A"   42 A'   43 A'   44 A'   14 A"   15 A"   45 A'   16 A"                 
  0.601   0.615   0.619   0.634   0.716   0.754   0.787   0.832
 46 A'   47 A'   17 A"   48 A'   18 A"   49 A'   50 A'   51 A'                 
  0.894   0.966   0.984   1.202   1.375   1.403   1.466   1.540
 52 A'   53 A'   54 A'   19 A"   55 A'   20 A"   21 A"   56 A'                 
  1.603   1.617   1.671   1.694   1.812   1.853   1.951   1.996
 22 A"   57 A'   58 A'   59 A'   60 A'   23 A"   61 A'   24 A"                 
  2.055   2.140   2.203   2.461   2.571   2.648   2.703   3.025
 62 A'   63 A'   64 A'   65 A'   66 A'   67 A'   25 A"   68 A'                 
  3.418   3.991   4.000   4.059   4.148   4.344   6.577   6.987
 69 A'   26 A"   70 A'   27 A"   71 A'   72 A'   73 A'   74 A'                 
  7.545   7.581   7.643  13.823  13.915  14.010  23.595  47.861
 28 A"   75 A'   76 A'   29 A"   77 A'   78 A'   79 A'   80 A'                 
163.127 289.741 289.775 289.8681020.639
 81 A'   30 A"   82 A'   83 A'   84 A'                                         

 Beta MOs, Restricted
 -- Occupied --                  
-482.85  -77.06  -62.50  -56.32  -56.32  -56.32  -10.26   -8.71
  1 A'    2 A'    3 A'    4 A'    1 A"    5 A'    6 A'    7 A'                 
 -6.562  -6.540  -6.527  -6.526  -4.723  -4.723  -4.719  -2.651
  8 A'    9 A'    2 A"   10 A'   11 A'    3 A"   12 A'   13 A'                 
 -2.647  -2.646  -2.636  -2.636  -0.835  -0.714  -0.570  -0.467
  4 A"   14 A'   15 A'    5 A"   16 A'   17 A'   18 A'   19 A'                 
 -0.397  -0.352  -0.311  -0.298  -0.264
 20 A'    6 A"   21 A'   22 A'    7 A"                                         
 -- Virtual --                   
 -0.089  -0.026  -0.017   0.017   0.027   0.031   0.044   0.055
  8 A"   23 A'   24 A'   25 A'   26 A'   27 A'    9 A"   28 A'                 
  0.072   0.072   0.077   0.098   0.104   0.107   0.124   0.145
 29 A'   10 A"   30 A'   31 A'   11 A"   32 A'   33 A'   34 A'                 
  0.155   0.176   0.195   0.278   0.292   0.325   0.378   0.414
 35 A'   36 A'   37 A'   38 A'   12 A"   39 A'   40 A'   41 A'                 
  0.429   0.438   0.461   0.503   0.508   0.552   0.559   0.576
 13 A"   42 A'   43 A'   44 A'   14 A"   15 A"   45 A'   16 A"                 
  0.601   0.615   0.619   0.634   0.716   0.754   0.787   0.832
 46 A'   47 A'   17 A"   48 A'   18 A"   49 A'   50 A'   51 A'                 
  0.894   0.966   0.984   1.202   1.375   1.403   1.466   1.540
 52 A'   53 A'   54 A'   19 A"   55 A'   20 A"   21 A"   56 A'                 
  1.603   1.617   1.671   1.694   1.812   1.853   1.951   1.996
 22 A"   57 A'   58 A'   59 A'   60 A'   23 A"   61 A'   24 A"                 
  2.055   2.140   2.203   2.461   2.571   2.648   2.703   3.025
 62 A'   63 A'   64 A'   65 A'   66 A'   67 A'   25 A"   68 A'                 
  3.418   3.991   4.000   4.059   4.148   4.344   6.577   6.987
 69 A'   26 A"   70 A'   27 A"   71 A'   72 A'   73 A'   74 A'                 
  7.545   7.581   7.643  13.823  13.915  14.010  23.595  47.861
 28 A"   75 A'   76 A'   29 A"   77 A'   78 A'   79 A'   80 A'                 
163.127 289.741 289.775 289.8681020.639
 81 A'   30 A"   82 A'   83 A'   84 A'                                         
 --------------------------------------------------------------

          Ground-State Mulliken Net Atomic Charges

     Atom                 Charge (a.u.)
  ----------------------------------------
      1 C                    -0.249011
      2 P                     0.101285
      3 H                    -0.050665
      4 Br                   -0.040919
      5 H                     0.239311
  ----------------------------------------
  Sum of atomic charges =     0.000000

 -----------------------------------------------------------------
                    Cartesian Multipole Moments
 -----------------------------------------------------------------
    Charge (ESU x 10^10)
                -0.0000
    Dipole Moment (Debye)
         X       1.0024      Y      -1.0019      Z      -0.0000
       Tot       1.4172
    Quadrupole Moments (Debye-Ang)
        XX     -34.5427     XY      -2.0978     YY     -37.9935
        XZ      -0.0000     YZ      -0.0000     ZZ     -39.5599
    Octopole Moments (Debye-Ang^2)
       XXX     -63.6352    XXY       2.4431    XYY     -22.4533
       YYY       5.2265    XXZ      -0.0000    XYZ       0.0000
       YYZ      -0.0000    XZZ     -23.8982    YZZ       4.2022
       ZZZ      -0.0000
    Hexadecapole Moments (Debye-Ang^3)
      XXXX    -556.0358   XXXY     -39.7267   XXYY    -121.4502
      XYYY     -50.2076   YYYY    -108.2011   XXXZ      -0.0000
      XXYZ      -0.0000   XYYZ      -0.0000   YYYZ       0.0000
      XXZZ    -110.7174   XYZZ     -12.9723   YYZZ     -28.5275
      XZZZ      -0.0000   YZZZ       0.0000   ZZZZ     -53.8722
 -----------------------------------------------------------------
 Calculating analytic gradient of the SCF energy
 Gradient of SCF Energy
            1           2           3           4           5
    1   0.0002354   0.0001097  -0.0000168  -0.0000511  -0.0002772
    2   0.0003375  -0.0000337  -0.0000105  -0.0000715  -0.0002218
    3  -0.0000000   0.0000000  -0.0000000  -0.0000000   0.0000000
 Max gradient component =       3.375E-04
 RMS gradient           =       1.453E-04
 Gradient time:  CPU 3.06 s  wall 0.86 s
 Geometry Optimization Parameters
   NAtoms,    NIC,     NZ,  NCons,   NDum,   NFix, NCnnct, MaxDiis
        5      20       5       0       0       0       0       0

 Cartesian Hessian Update
 Hessian Updated using BFGS Update


** GEOMETRY OPTIMIZATION IN DELOCALIZED INTERNAL COORDINATES **
   Searching for a Minimum

   Optimization Cycle:   9

                       Coordinates (Angstroms)
     ATOM                X               Y               Z
      1  C         1.0582797353   -0.6724077386    0.0000000000
      2  P         2.2274931418    0.5294480181    0.0000000000
      3  H         3.3202604584   -0.3920476384    0.0000000000
      4  Br       -0.8037699033   -0.2927943855    0.0000000000
      5  H         1.2332300900   -1.7411311611    0.0000000000
   Point Group: cs    Number of degrees of freedom:     7


   Energy is  -2954.803491165

 Hessian Updated using BFGS Update

  7 Hessian modes will be used to form the next step
  Hessian Eigenvalues:
     0.101277    0.148534    0.158734    0.199008    0.259848    0.360508
     0.621711

 Minimum Search - Taking Simple RFO Step
 Searching for Lamda that Minimizes Along All modes
 Value Taken    Lamda =  -0.00000152
 Step Taken.  Stepsize is  0.003258

                             Maximum     Tolerance    Cnvgd?
         Gradient           0.000353      0.000300      NO
         Displacement       0.002086      0.001200      NO
         Energy change     -0.000017      0.000001      NO


 New Cartesian Coordinates Obtained by Inverse Iteration

 Displacement from previous Coordinates is:  0.003694
 ----------------------------------------------------------------
             Standard Nuclear Orientation (Angstroms)
    I     Atom           X                Y                Z
 ----------------------------------------------------------------
    1      C       1.0578073519    -0.6728455741     0.0000000000
    2      P       2.2269252548     0.5291824781     0.0000000000
    3      H       3.3198311278    -0.3923153083     0.0000000000
    4      Br     -0.8037510338    -0.2920088662     0.0000000000
    5      H       1.2346808216    -1.7409456351     0.0000000000
 ----------------------------------------------------------------
 Molecular Point Group                 Cs    NOp =  2
 Largest Abelian Subgroup              Cs    NOp =  2
 Nuclear Repulsion Energy =   200.5564518963 hartrees
 There are       29 alpha and       29 beta electrons
 Applying Cartesian multipole field
    Component          Value
    ---------          -----
     (2,0,0)        1.00000E-11
     (0,2,0)        2.00000E-11
     (0,0,2)       -3.00000E-11
 Nucleus-field energy     =     0.0000000051 hartrees
 Requested basis set is 6-311++G(d,p)
 There are 48 shells and 114 basis functions
 A cutoff of  1.0D-11 yielded   1077 shell pairs
 There are      6282 function pairs (      6864 Cartesian)
 Smallest overlap matrix eigenvalue = 5.85E-04
 Guess MOs from SCF MO coefficient file

 -----------------------------------------------------------------------
  General SCF calculation program by
  Eric Jon Sundstrom, Paul Horn, Yuezhi Mao, Dmitri Zuev, Alec White,
  David Stuck, Shaama M.S., Shane Yost, Joonho Lee, David Small,
  Daniel Levine, Susi Lehtola, Hugh Burton, Evgeny Epifanovsky
 -----------------------------------------------------------------------
 Exchange:     0.2000 Hartree-Fock + 0.0800 Slater + 0.7200 B88
 Correlation:  0.1900 VWN1RPA + 0.8100 LYP
 Using SG-1 standard quadrature grid
 using 4 threads for integral computing
 -------------------------------------------------------
 OpenMP Integral computing Module                
 Release: version 2.0, May 2017, Q-Chem Inc. Pleasanton 
 -------------------------------------------------------
 -------------------------------------------------------
 OpenMP BLAS3 based DFT computing Module                
 Release: version 1.0, May 2013, Q-Chem Inc. Pittsburgh 
 -------------------------------------------------------
 A restricted SCF calculation will be
 performed using DIIS
 SCF converges when DIIS error is below 1.0e-08
 ---------------------------------------
  Cycle       Energy         DIIS error
 ---------------------------------------
    1   -2954.8034916444      1.21e-05  
    2   -2954.8034920231      3.28e-06  
    3   -2954.8034919861      5.65e-06  
    4   -2954.8034920415      1.09e-06  
    5   -2954.8034920437      3.04e-07  
    6   -2954.8034920439      1.08e-07  
    7   -2954.8034920439      1.57e-08  
    8   -2954.8034920439      4.66e-09  Convergence criterion met
 ---------------------------------------
 SCF time:   CPU 7.96s  wall 2.00s 
 SCF   energy in the final basis set =    -2954.8034920439
 Total energy in the final basis set =    -2954.8034920439

 --------------------------------------------------------------
             Orbital Energies (a.u.) and Symmetries
 --------------------------------------------------------------

 Alpha MOs, Restricted
 -- Occupied --                  
-482.85  -77.06  -62.50  -56.32  -56.32  -56.32  -10.26   -8.71
  1 A'    2 A'    3 A'    4 A'    1 A"    5 A'    6 A'    7 A'                 
 -6.562  -6.540  -6.527  -6.526  -4.723  -4.723  -4.719  -2.651
  8 A'    9 A'    2 A"   10 A'   11 A'    3 A"   12 A'   13 A'                 
 -2.647  -2.646  -2.637  -2.637  -0.835  -0.714  -0.570  -0.467
  4 A"   14 A'   15 A'    5 A"   16 A'   17 A'   18 A'   19 A'                 
 -0.397  -0.352  -0.311  -0.298  -0.264
 20 A'    6 A"   21 A'   22 A'    7 A"                                         
 -- Virtual --                   
 -0.089  -0.026  -0.017   0.017   0.027   0.031   0.044   0.055
  8 A"   23 A'   24 A'   25 A'   26 A'   27 A'    9 A"   28 A'                 
  0.072   0.072   0.077   0.098   0.104   0.107   0.124   0.145
 29 A'   10 A"   30 A'   31 A'   11 A"   32 A'   33 A'   34 A'                 
  0.155   0.176   0.195   0.278   0.292   0.325   0.378   0.414
 35 A'   36 A'   37 A'   38 A'   12 A"   39 A'   40 A'   41 A'                 
  0.429   0.438   0.461   0.503   0.508   0.552   0.559   0.576
 13 A"   42 A'   43 A'   44 A'   14 A"   15 A"   45 A'   16 A"                 
  0.601   0.615   0.619   0.634   0.716   0.754   0.787   0.832
 46 A'   47 A'   17 A"   48 A'   18 A"   49 A'   50 A'   51 A'                 
  0.894   0.966   0.984   1.203   1.375   1.403   1.466   1.541
 52 A'   53 A'   54 A'   19 A"   55 A'   20 A"   21 A"   56 A'                 
  1.603   1.617   1.672   1.694   1.812   1.853   1.951   1.996
 22 A"   57 A'   58 A'   59 A'   60 A'   23 A"   61 A'   24 A"                 
  2.055   2.140   2.203   2.461   2.570   2.648   2.703   3.025
 62 A'   63 A'   64 A'   65 A'   66 A'   67 A'   25 A"   68 A'                 
  3.418   3.991   4.000   4.059   4.148   4.343   6.577   6.987
 69 A'   26 A"   70 A'   27 A"   71 A'   72 A'   73 A'   74 A'                 
  7.545   7.581   7.643  13.823  13.915  14.010  23.596  47.861
 28 A"   75 A'   76 A'   29 A"   77 A'   78 A'   79 A'   80 A'                 
163.127 289.741 289.775 289.8681020.639
 81 A'   30 A"   82 A'   83 A'   84 A'                                         

 Beta MOs, Restricted
 -- Occupied --                  
-482.85  -77.06  -62.50  -56.32  -56.32  -56.32  -10.26   -8.71
  1 A'    2 A'    3 A'    4 A'    1 A"    5 A'    6 A'    7 A'                 
 -6.562  -6.540  -6.527  -6.526  -4.723  -4.723  -4.719  -2.651
  8 A'    9 A'    2 A"   10 A'   11 A'    3 A"   12 A'   13 A'                 
 -2.647  -2.646  -2.637  -2.637  -0.835  -0.714  -0.570  -0.467
  4 A"   14 A'   15 A'    5 A"   16 A'   17 A'   18 A'   19 A'                 
 -0.397  -0.352  -0.311  -0.298  -0.264
 20 A'    6 A"   21 A'   22 A'    7 A"                                         
 -- Virtual --                   
 -0.089  -0.026  -0.017   0.017   0.027   0.031   0.044   0.055
  8 A"   23 A'   24 A'   25 A'   26 A'   27 A'    9 A"   28 A'                 
  0.072   0.072   0.077   0.098   0.104   0.107   0.124   0.145
 29 A'   10 A"   30 A'   31 A'   11 A"   32 A'   33 A'   34 A'                 
  0.155   0.176   0.195   0.278   0.292   0.325   0.378   0.414
 35 A'   36 A'   37 A'   38 A'   12 A"   39 A'   40 A'   41 A'                 
  0.429   0.438   0.461   0.503   0.508   0.552   0.559   0.576
 13 A"   42 A'   43 A'   44 A'   14 A"   15 A"   45 A'   16 A"                 
  0.601   0.615   0.619   0.634   0.716   0.754   0.787   0.832
 46 A'   47 A'   17 A"   48 A'   18 A"   49 A'   50 A'   51 A'                 
  0.894   0.966   0.984   1.203   1.375   1.403   1.466   1.541
 52 A'   53 A'   54 A'   19 A"   55 A'   20 A"   21 A"   56 A'                 
  1.603   1.617   1.672   1.694   1.812   1.853   1.951   1.996
 22 A"   57 A'   58 A'   59 A'   60 A'   23 A"   61 A'   24 A"                 
  2.055   2.140   2.203   2.461   2.570   2.648   2.703   3.025
 62 A'   63 A'   64 A'   65 A'   66 A'   67 A'   25 A"   68 A'                 
  3.418   3.991   4.000   4.059   4.148   4.343   6.577   6.987
 69 A'   26 A"   70 A'   27 A"   71 A'   72 A'   73 A'   74 A'                 
  7.545   7.581   7.643  13.823  13.915  14.010  23.596  47.861
 28 A"   75 A'   76 A'   29 A"   77 A'   78 A'   79 A'   80 A'                 
163.127 289.741 289.775 289.8681020.639
 81 A'   30 A"   82 A'   83 A'   84 A'                                         
 --------------------------------------------------------------

          Ground-State Mulliken Net Atomic Charges

     Atom                 Charge (a.u.)
  ----------------------------------------
      1 C                    -0.249177
      2 P                     0.101448
      3 H                    -0.050713
      4 Br                   -0.040904
      5 H                     0.239347
  ----------------------------------------
  Sum of atomic charges =    -0.000000

 -----------------------------------------------------------------
                    Cartesian Multipole Moments
 -----------------------------------------------------------------
    Charge (ESU x 10^10)
                -0.0000
    Dipole Moment (Debye)
         X       1.0004      Y      -1.0019      Z       0.0000
       Tot       1.4158
    Quadrupole Moments (Debye-Ang)
        XX     -34.5471     XY      -2.1033     YY     -37.9937
        XZ      -0.0000     YZ       0.0000     ZZ     -39.5593
    Octopole Moments (Debye-Ang^2)
       XXX     -63.6355    XXY       2.4302    XYY     -22.4429
       YYY       5.1999    XXZ       0.0000    XYZ      -0.0000
       YYZ      -0.0000    XZZ     -23.8907    YZZ       4.1931
       ZZZ       0.0000
    Hexadecapole Moments (Debye-Ang^3)
      XXXX    -555.9311   XXXY     -39.6841   XXYY    -121.3921
      XYYY     -50.1414   YYYY    -108.1500   XXXZ       0.0000
      XXYZ       0.0000   XYYZ       0.0000   YYYZ       0.0000
      XXZZ    -110.6830   XYZZ     -12.9470   YYZZ     -28.5176
      XZZZ       0.0000   YZZZ       0.0000   ZZZZ     -53.8710
 -----------------------------------------------------------------
 Calculating analytic gradient of the SCF energy
 Gradient of SCF Energy
            1           2           3           4           5
    1   0.0000377   0.0000642   0.0000031  -0.0000127  -0.0000924
    2  -0.0000101  -0.0000148  -0.0000429   0.0000493   0.0000186
    3   0.0000000   0.0000000  -0.0000000  -0.0000000   0.0000000
 Max gradient component =       9.239E-05
 RMS gradient           =       3.577E-05
 Gradient time:  CPU 3.06 s  wall 0.86 s
 Geometry Optimization Parameters
   NAtoms,    NIC,     NZ,  NCons,   NDum,   NFix, NCnnct, MaxDiis
        5      20       5       0       0       0       0       0

 Cartesian Hessian Update
 Hessian Updated using BFGS Update


** GEOMETRY OPTIMIZATION IN DELOCALIZED INTERNAL COORDINATES **
   Searching for a Minimum

   Optimization Cycle:  10

                       Coordinates (Angstroms)
     ATOM                X               Y               Z
      1  C         1.0578073519   -0.6728455741    0.0000000000
      2  P         2.2269252548    0.5291824781    0.0000000000
      3  H         3.3198311278   -0.3923153083    0.0000000000
      4  Br       -0.8037510338   -0.2920088662    0.0000000000
      5  H         1.2346808216   -1.7409456351    0.0000000000
   Point Group: cs    Number of degrees of freedom:     7


   Energy is  -2954.803492044

 Hessian Updated using BFGS Update

  7 Hessian modes will be used to form the next step
  Hessian Eigenvalues:
     0.092208    0.137426    0.158533    0.198703    0.253607    0.370963
     0.619569

 Minimum Search - Taking Simple RFO Step
 Searching for Lamda that Minimizes Along All modes
 Value Taken    Lamda =   0.00000000
 Step Taken.  Stepsize is  0.000728

                             Maximum     Tolerance    Cnvgd?
         Gradient           0.000082      0.000300     YES
         Displacement       0.000495      0.001200     YES
         Energy change     -0.000001      0.000001     YES


                       Distance Matrix (Angstroms)
             C (  1)   P (  2)   H (  3)   Br(  4)
   P (  2)  1.676815
   H (  3)  2.279353  1.429546
   Br(  4)  1.900115  3.139961  4.124802
   H (  5)  1.082646  2.477505  2.483275  2.500924

 Final energy is   -2954.8034920439177     


 ******************************
 **  OPTIMIZATION CONVERGED  **
 ******************************

                       Coordinates (Angstroms)
     ATOM                X               Y               Z
      1  C         1.0578073519   -0.6728455741    0.0000000000
      2  P         2.2269252548    0.5291824781    0.0000000000
      3  H         3.3198311278   -0.3923153083    0.0000000000
      4  Br       -0.8037510338   -0.2920088662    0.0000000000
      5  H         1.2346808216   -1.7409456351    0.0000000000

Z-matrix Print:
$molecule
0 1
Br
C  1 1.900115
H  2 1.082646 1 110.964648
P  2 1.676815 1 122.642815 3 -180.000000 0
H  4 1.429546 2 94.068471 1 -180.000000 0
$end


 --------------------------------------------------------------
             Orbital Energies (a.u.) and Symmetries
 --------------------------------------------------------------

 Alpha MOs, Restricted
 -- Occupied --                  
-482.85  -77.06  -62.50  -56.32  -56.32  -56.32  -10.26   -8.71
  1 A'    2 A'    3 A'    4 A'    1 A"    5 A'    6 A'    7 A'                 
 -6.562  -6.540  -6.527  -6.526  -4.723  -4.723  -4.719  -2.651
  8 A'    9 A'    2 A"   10 A'   11 A'    3 A"   12 A'   13 A'                 
 -2.647  -2.646  -2.637  -2.637  -0.835  -0.714  -0.570  -0.467
  4 A"   14 A'   15 A'    5 A"   16 A'   17 A'   18 A'   19 A'                 
 -0.397  -0.352  -0.311  -0.298  -0.264
 20 A'    6 A"   21 A'   22 A'    7 A"                                         
 -- Virtual --                   
 -0.089  -0.026  -0.017   0.017   0.027   0.031   0.044   0.055
  8 A"   23 A'   24 A'   25 A'   26 A'   27 A'    9 A"   28 A'                 
  0.072   0.072   0.077   0.098   0.104   0.107   0.124   0.145
 29 A'   10 A"   30 A'   31 A'   11 A"   32 A'   33 A'   34 A'                 
  0.155   0.176   0.195   0.278   0.292   0.325   0.378   0.414
 35 A'   36 A'   37 A'   38 A'   12 A"   39 A'   40 A'   41 A'                 
  0.429   0.438   0.461   0.503   0.508   0.552   0.559   0.576
 13 A"   42 A'   43 A'   44 A'   14 A"   15 A"   45 A'   16 A"                 
  0.601   0.615   0.619   0.634   0.716   0.754   0.787   0.832
 46 A'   47 A'   17 A"   48 A'   18 A"   49 A'   50 A'   51 A'                 
  0.894   0.966   0.984   1.203   1.375   1.403   1.466   1.541
 52 A'   53 A'   54 A'   19 A"   55 A'   20 A"   21 A"   56 A'                 
  1.603   1.617   1.672   1.694   1.812   1.853   1.951   1.996
 22 A"   57 A'   58 A'   59 A'   60 A'   23 A"   61 A'   24 A"                 
  2.055   2.140   2.203   2.461   2.570   2.648   2.703   3.025
 62 A'   63 A'   64 A'   65 A'   66 A'   67 A'   25 A"   68 A'                 
  3.418   3.991   4.000   4.059   4.148   4.343   6.577   6.987
 69 A'   26 A"   70 A'   27 A"   71 A'   72 A'   73 A'   74 A'                 
  7.545   7.581   7.643  13.823  13.915  14.010  23.596  47.861
 28 A"   75 A'   76 A'   29 A"   77 A'   78 A'   79 A'   80 A'                 
163.127 289.741 289.775 289.8681020.639
 81 A'   30 A"   82 A'   83 A'   84 A'                                         

 Beta MOs, Restricted
 -- Occupied --                  
-482.85  -77.06  -62.50  -56.32  -56.32  -56.32  -10.26   -8.71
  1 A'    2 A'    3 A'    4 A'    1 A"    5 A'    6 A'    7 A'                 
 -6.562  -6.540  -6.527  -6.526  -4.723  -4.723  -4.719  -2.651
  8 A'    9 A'    2 A"   10 A'   11 A'    3 A"   12 A'   13 A'                 
 -2.647  -2.646  -2.637  -2.637  -0.835  -0.714  -0.570  -0.467
  4 A"   14 A'   15 A'    5 A"   16 A'   17 A'   18 A'   19 A'                 
 -0.397  -0.352  -0.311  -0.298  -0.264
 20 A'    6 A"   21 A'   22 A'    7 A"                                         
 -- Virtual --                   
 -0.089  -0.026  -0.017   0.017   0.027   0.031   0.044   0.055
  8 A"   23 A'   24 A'   25 A'   26 A'   27 A'    9 A"   28 A'                 
  0.072   0.072   0.077   0.098   0.104   0.107   0.124   0.145
 29 A'   10 A"   30 A'   31 A'   11 A"   32 A'   33 A'   34 A'                 
  0.155   0.176   0.195   0.278   0.292   0.325   0.378   0.414
 35 A'   36 A'   37 A'   38 A'   12 A"   39 A'   40 A'   41 A'                 
  0.429   0.438   0.461   0.503   0.508   0.552   0.559   0.576
 13 A"   42 A'   43 A'   44 A'   14 A"   15 A"   45 A'   16 A"                 
  0.601   0.615   0.619   0.634   0.716   0.754   0.787   0.832
 46 A'   47 A'   17 A"   48 A'   18 A"   49 A'   50 A'   51 A'                 
  0.894   0.966   0.984   1.203   1.375   1.403   1.466   1.541
 52 A'   53 A'   54 A'   19 A"   55 A'   20 A"   21 A"   56 A'                 
  1.603   1.617   1.672   1.694   1.812   1.853   1.951   1.996
 22 A"   57 A'   58 A'   59 A'   60 A'   23 A"   61 A'   24 A"                 
  2.055   2.140   2.203   2.461   2.570   2.648   2.703   3.025
 62 A'   63 A'   64 A'   65 A'   66 A'   67 A'   25 A"   68 A'                 
  3.418   3.991   4.000   4.059   4.148   4.343   6.577   6.987
 69 A'   26 A"   70 A'   27 A"   71 A'   72 A'   73 A'   74 A'                 
  7.545   7.581   7.643  13.823  13.915  14.010  23.596  47.861
 28 A"   75 A'   76 A'   29 A"   77 A'   78 A'   79 A'   80 A'                 
163.127 289.741 289.775 289.8681020.639
 81 A'   30 A"   82 A'   83 A'   84 A'                                         
 --------------------------------------------------------------

          Ground-State Mulliken Net Atomic Charges

     Atom                 Charge (a.u.)
  ----------------------------------------
      1 C                    -0.249177
      2 P                     0.101448
      3 H                    -0.050713
      4 Br                   -0.040904
      5 H                     0.239347
  ----------------------------------------
  Sum of atomic charges =    -0.000000

 -----------------------------------------------------------------
                    Cartesian Multipole Moments
 -----------------------------------------------------------------
    Charge (ESU x 10^10)
                -0.0000
    Dipole Moment (Debye)
         X       1.0004      Y      -1.0019      Z       0.0000
       Tot       1.4158
    Quadrupole Moments (Debye-Ang)
        XX     -34.5471     XY      -2.1033     YY     -37.9937
        XZ      -0.0000     YZ       0.0000     ZZ     -39.5593
    Octopole Moments (Debye-Ang^2)
       XXX     -63.6355    XXY       2.4302    XYY     -22.4429
       YYY       5.1999    XXZ       0.0000    XYZ      -0.0000
       YYZ      -0.0000    XZZ     -23.8907    YZZ       4.1931
       ZZZ       0.0000
    Hexadecapole Moments (Debye-Ang^3)
      XXXX    -555.9311   XXXY     -39.6841   XXYY    -121.3921
      XYYY     -50.1414   YYYY    -108.1500   XXXZ       0.0000
      XXYZ       0.0000   XYYZ       0.0000   YYYZ       0.0000
      XXZZ    -110.6830   XYZZ     -12.9470   YYZZ     -28.5176
      XZZZ       0.0000   YZZZ       0.0000   ZZZZ     -53.8710
 -----------------------------------------------------------------
Archival summary:
1\1\TWL02\OPT\ProcedureUnspecified\BasisUnspecified\r1112\taweetha\MonNov2615:04:232018MonNov2615:04:232018\0\\#,OPT,ProcedureUnspecified,BasisUnspecified,\\0,1\Br\C,1,1.90011\H,2,1.08265,1,110.965\P,2,1.67681,1,122.643,3,-180,0\H,4,1.42955,2,94.0685,1,-180,0\\\@

 Total job time:  36.87s(wall), 132.80s(cpu) 
 Mon Nov 26 15:04:23 2018

        *************************************************************
        *                                                           *
        *  Thank you very much for using Q-Chem.  Have a nice day.  *
        *                                                           *
        *************************************************************


 
User input: 2 of 2 
 
Q-Chem Developer Version!
                  Welcome to Q-Chem
     A Quantum Leap Into The Future Of Chemistry


 Q-Chem 5.1, Q-Chem, Inc., Pleasanton, CA (2018)

 Yihan Shao,  Zhengting Gan,  E. Epifanovsky,  A. T. B. Gilbert,  M. Wormit,  
 J. Kussmann,  A. W. Lange,  A. Behn,  Jia Deng,  Xintian Feng,  D. Ghosh,  
 M. Goldey,  P. R. Horn,  L. D. Jacobson,  I. Kaliman,  T. Kus,  A. Landau,  
 Jie Liu,  E. I. Proynov,  R. M. Richard,  R. P. Steele,  E. J. Sundstrom,  
 H. L. Woodcock III,  P. M. Zimmerman,  D. Zuev,  B. Albrecht,  E. Alguire,  
 S. A. Baeppler,  D. Barton,  Z. Benda,  Y. A. Bernard,  E. J. Berquist,  
 K. B. Bravaya,  H. Burton,  D. Casanova,  Chun-Min Chang,  Yunqing Chen,  
 A. Chien,  K. D. Closser,  M. P. Coons,  S. Coriani,  S. Dasgupta,  
 A. L. Dempwolff,  M. Diedenhofen,  Hainam Do,  R. G. Edgar,  Po-Tung Fang,  
 S. Faraji,  S. Fatehi,  Qingguo Feng,  K. D. Fenk,  J. Fosso-Tande,  
 Qinghui Ge,  A. Ghysels,  G. Gidofalvi,  J. Gomes,  J. Gonthier,  A. Gunina,  
 D. Hait,  M. W. D. Hanson-Heine,  P. H. P. Harbach,  A. W. Hauser,  
 J. E. Herr,  E. G. Hohenstein,  Z. C. Holden,  Kerwin Hui,  B. C. Huynh,  
 T.-C. Jagau,  Hyunjun Ji,  B. Kaduk,  K. Khistyaev,  Jaehoon Kim,  
 P. Klunzinger,  K. Koh,  D. Kosenkov,  L. Koulias,  T. Kowalczyk,  
 C. M. Krauter,  A. Kunitsa,  Ka Un Lao,  A. Laurent,  K. V. Lawler,  
 Joonho Lee,  D. Lefrancois,  S. Lehtola,  D. S. Levine,  Yi-Pei Li,  
 You-Sheng Lin,  Fenglai Liu,  E. Livshits,  A. Luenser,  P. Manohar,  
 E. Mansoor,  S. F. Manzer,  Shan-Ping Mao,  Yuezhi Mao,  N. Mardirossian,  
 A. V. Marenich,  T. Markovich,  L. A. Martinez-Martinez,  S. A. Maurer,  
 N. J. Mayhall,  S. C. McKenzie,  J.-M. Mewes,  A. F. Morrison,  
 J. W. Mullinax,  K. Nanda,  T. S. Nguyen-Beck,  R. Olivares-Amaya,  
 J. A. Parkhill,  T. M. Perrine,  F. Plasser,  P. Pokhilko,  S. Prager,  
 A. Prociuk,  E. Ramos,  D. R. Rehn,  F. Rob,  M. Schneider,  N. Sergueev,  
 S. M. Sharada,  S. Sharma,  D. W. Small,  T. Stauch,  T. Stein,  
 Yu-Chuan Su,  A. J. W. Thom,  A. Tkatchenko,  T. Tsuchimochi,  N. M. Tubman,  
 L. Vogt,  M. L. Vidal,  O. Vydrov,  M. A. Watson,  J. Wenzel,  
 M. de Wergifosse,  T. A. Wesolowski,  A. White,  J. Witte,  A. Yamada,  
 Jun Yang,  K. Yao,  S. Yeganeh,  S. R. Yost,  Zhi-Qiang You,  A. Zech,  
 Igor Ying Zhang,  Xing Zhang,  Yan Zhao,  Ying Zhu,  B. R. Brooks,  
 G. K. L. Chan,  C. J. Cramer,  M. S. Gordon,  W. J. Hehre,  A. Klamt,  
 M. W. Schmidt,  C. D. Sherrill,  D. G. Truhlar,  A. Aspuru-Guzik,  R. Baer,  
 A. T. Bell,  N. A. Besley,  Jeng-Da Chai,  A. E. DePrince, III,  
 R. A. DiStasio Jr.,  A. Dreuw,  B. D. Dunietz,  T. R. Furlani,  
 Chao-Ping Hsu,  Yousung Jung,  Jing Kong,  D. S. Lambrecht,  WanZhen Liang,  
 C. Ochsenfeld,  V. A. Rassolov,  L. V. Slipchenko,  J. E. Subotnik,  
 T. Van Voorhis,  J. M. Herbert,  A. I. Krylov,  P. M. W. Gill,  M. Head-Gordon

 Contributors to earlier versions of Q-Chem not listed above: 
 R. D. Adamson,  B. Austin,  J. Baker,  G. J. O. Beran,  K. Brandhorst,  
 S. T. Brown,  E. F. C. Byrd,  A. K. Chakraborty,  C.-L. Cheng,  
 Siu Hung Chien,  D. M. Chipman,  D. L. Crittenden,  H. Dachsel,  
 R. J. Doerksen,  A. D. Dutoi,  L. Fusti-Molnar,  W. A. Goddard III,  
 A. Golubeva-Zadorozhnaya,  S. R. Gwaltney,  G. Hawkins,  A. Heyden,  
 S. Hirata,  G. Kedziora,  F. J. Keil,  C. Kelley,  Jihan Kim,  R. A. King,  
 R. Z. Khaliullin,  P. P. Korambath,  W. Kurlancheek,  A. M. Lee,  M. S. Lee,  
 S. V. Levchenko,  Ching Yeh Lin,  D. Liotard,  R. C. Lochan,  I. Lotan,  
 P. E. Maslen,  N. Nair,  D. P. O'Neill,  D. Neuhauser,  E. Neuscamman,  
 C. M. Oana,  R. Olson,  B. Peters,  R. Peverati,  P. A. Pieniazek,  
 Y. M. Rhee,  J. Ritchie,  M. A. Rohrdanz,  E. Rosta,  N. J. Russ,  
 H. F. Schaefer III,  N. E. Schultz,  N. Shenvi,  A. C. Simmonett,  A. Sodt,  
 D. Stuck,  K. S. Thanthiriwatte,  V. Vanovschi,  Tao Wang,  A. Warshel,  
 C. F. Williams,  Q. Wu,  X. Xu,  W. Zhang

 Please cite Q-Chem as follows:
 Y. Shao et al., Mol. Phys. 113, 184-215 (2015)
 DOI: 10.1080/00268976.2014.952696

 Q-Chem 5.1.2 for Intel X86 EM64T Linux

 Parts of Q-Chem use Armadillo 8.300.2 (Tropical Shenanigans).
 http://arma.sourceforge.net/

 Q-Chem begins on Mon Nov 26 15:04:23 2018  

Host: 
0

     Scratch files written to /scratch/taweetham/qchem48981//
The previous job contains 0 fragments, simply inherited here
Input Ideriv = 2
Curr. Ideriv = -1
Max.  Ideriv = 2

Checking the input file for inconsistencies... 	...done.

--------------------------------------------------------------
User input:
--------------------------------------------------------------

$molecule
read
$end

$rem
   job_type 	frequency
   basis 	6-311++g**
   method	b3lyp	
$end


--------------------------------------------------------------
 ----------------------------------------------------------------
             Standard Nuclear Orientation (Angstroms)
    I     Atom           X                Y                Z
 ----------------------------------------------------------------
    1      C      -0.6620748635    -0.6680228438     0.0000000000
    2      P      -2.0419095563     0.2847438272    -0.0000000000
    3      H      -2.9355919854    -0.8310218889     0.0000000000
    4      Br      1.0904389250     0.0662329992    -0.0000000000
    5      H      -0.6286778630    -1.7501534297     0.0000000000
 ----------------------------------------------------------------
 Molecular Point Group                 Cs    NOp =  2
 Largest Abelian Subgroup              Cs    NOp =  2
 Nuclear Repulsion Energy =   200.5564518963 hartrees
 There are       29 alpha and       29 beta electrons
 Requested basis set is 6-311++G(d,p)
 There are 48 shells and 114 basis functions

 Total QAlloc Memory Limit   2000 MB
 Mega-Array Size       188 MB
 MEM_STATIC part       192 MB

                       Distance Matrix (Angstroms)
             C (  1)   P (  2)   H (  3)   Br(  4)
   P (  2)  1.676815
   H (  3)  2.279353  1.429546
   Br(  4)  1.900115  3.139961  4.124802
   H (  5)  1.082646  2.477505  2.483275  2.500924

 A cutoff of  1.0D-11 yielded   1077 shell pairs
 There are      6282 function pairs (      6864 Cartesian)

 -------------------------------------------------------
 OpenMP Integral Computing Module                       
 Release: version 1.0, May 2013, Q-Chem Inc. Pittsburgh 
 -------------------------------------------------------
 Integral Job Info:
 Integral job number is                      11
 Integral operator is                         1
 short-range coefficients                     0
 long-range coefficients              100000000
 Omega coefficients                           0
 if combine SR and LR in K                    0
 Integral screening is                        0
 Integral computing path is                   2
 max size of driver memory is            800000
 size of driver memory is                593474
 size of scratch memory is             29623520
 max col of scratch BK array               1296
 max len of scratch array in speh3          155
 max len of scratch index in speh4           18
 max int batch size is                      520
 min int batch size is                       52
 fixed nKL is                                45
 max L of basis functions is                  2
 order of int derivative is                   0
 number of shells is                         48
 number of basis is                         119
 number of cartesian basis is               119
 number of contracted shell pairs          1077
 number of primitive shell pairs           2795
 maxK2 (contraction) of shell pair           36
 max number of K2 of shell pair               1
 max number of CS2 of shell pair            139
 max number of PS2 of shell pair            264
 mem total for path MDJ                  515478
 -------------------------------------------------------
 Smallest overlap matrix eigenvalue = 5.85E-04
 Guess from superposition of atomic densities
 Warning:  Energy on first SCF cycle will be non-variational
 SAD guess density has 58.000000 electrons

 -----------------------------------------------------------------------
  General SCF calculation program by
  Eric Jon Sundstrom, Paul Horn, Yuezhi Mao, Dmitri Zuev, Alec White,
  David Stuck, Shaama M.S., Shane Yost, Joonho Lee, David Small,
  Daniel Levine, Susi Lehtola, Hugh Burton, Evgeny Epifanovsky
 -----------------------------------------------------------------------
 Exchange:     0.2000 Hartree-Fock + 0.0800 Slater + 0.7200 B88
 Correlation:  0.1900 VWN1RPA + 0.8100 LYP
 Using SG-1 standard quadrature grid
 using 4 threads for integral computing
 -------------------------------------------------------
 OpenMP Integral computing Module                
 Release: version 2.0, May 2017, Q-Chem Inc. Pleasanton 
 -------------------------------------------------------
 -------------------------------------------------------
 OpenMP BLAS3 based DFT computing Module                
 Release: version 1.0, May 2013, Q-Chem Inc. Pittsburgh 
 -------------------------------------------------------
 A restricted SCF calculation will be
 performed using DIIS
 SCF converges when DIIS error is below 1.0e-08
 ---------------------------------------
  Cycle       Energy         DIIS error
 ---------------------------------------
    1   -2955.0722993249      4.81e-02  
    2   -2954.7746683267      4.71e-03  
    3   -2954.6913643475      7.86e-03  
    4   -2954.7973621762      1.85e-03  
    5   -2954.8033140243      3.01e-04  
    6   -2954.8033910996      1.30e-04  
    7   -2954.8034227669      1.54e-05  
    8   -2954.8034233501      2.44e-06  
    9   -2954.8034233621      6.43e-07  
   10   -2954.8034233629      1.50e-07  
   11   -2954.8034233629      5.12e-08  
   12   -2954.8034233629      1.48e-08  
   13   -2954.8034233629      1.85e-09  Convergence criterion met
 ---------------------------------------
 SCF time:   CPU 13.03s  wall 4.00s 
 SCF   energy in the final basis set =    -2954.8034233629
 Total energy in the final basis set =    -2954.8034233629

 --------------------------------------------------------------
             Orbital Energies (a.u.) and Symmetries
 --------------------------------------------------------------

 Alpha MOs, Restricted
 -- Occupied --                  
-482.85  -77.06  -62.50  -56.32  -56.32  -56.32  -10.26   -8.71
  1 A'    2 A'    3 A'    4 A'    1 A"    5 A'    6 A'    7 A'                 
 -6.562  -6.540  -6.527  -6.526  -4.723  -4.723  -4.719  -2.651
  8 A'    9 A'    2 A"   10 A'   11 A'    3 A"   12 A'   13 A'                 
 -2.647  -2.646  -2.637  -2.636  -0.835  -0.714  -0.570  -0.467
  4 A"   14 A'    5 A"   15 A'   16 A'   17 A'   18 A'   19 A'                 
 -0.397  -0.352  -0.311  -0.298  -0.264
 20 A'    6 A"   21 A'   22 A'    7 A"                                         
 -- Virtual --                   
 -0.089  -0.026  -0.017   0.017   0.027   0.031   0.044   0.055
  8 A"   23 A'   24 A'   25 A'   26 A'   27 A'    9 A"   28 A'                 
  0.072   0.072   0.077   0.098   0.104   0.107   0.124   0.145
 29 A'   10 A"   30 A'   31 A'   11 A"   32 A'   33 A'   34 A'                 
  0.155   0.176   0.195   0.278   0.292   0.325   0.378   0.414
 35 A'   36 A'   37 A'   38 A'   12 A"   39 A'   40 A'   41 A'                 
  0.429   0.438   0.461   0.503   0.508   0.552   0.559   0.576
 13 A"   42 A'   43 A'   44 A'   14 A"   15 A"   45 A'   16 A"                 
  0.601   0.615   0.619   0.634   0.716   0.754   0.787   0.832
 46 A'   47 A'   17 A"   48 A'   18 A"   49 A'   50 A'   51 A'                 
  0.894   0.966   0.984   1.203   1.375   1.403   1.466   1.541
 52 A'   53 A'   54 A'   19 A"   55 A'   20 A"   21 A"   56 A'                 
  1.603   1.617   1.672   1.694   1.812   1.853   1.951   1.996
 22 A"   57 A'   58 A'   59 A'   60 A'   23 A"   61 A'   24 A"                 
  2.055   2.140   2.203   2.461   2.570   2.648   2.703   3.025
 62 A'   63 A'   64 A'   65 A'   66 A'   67 A'   25 A"   68 A'                 
  3.418   3.991   4.000   4.059   4.148   4.344   6.577   6.987
 69 A'   26 A"   70 A'   27 A"   71 A'   72 A'   73 A'   74 A'                 
  7.544   7.581   7.643  13.823  13.915  14.010  23.596  47.861
 28 A"   75 A'   76 A'   29 A"   77 A'   78 A'   79 A'   80 A'                 
163.127 289.741 289.775 289.8681020.639
 81 A'   30 A"   82 A'   83 A'   84 A'                                         

 Beta MOs, Restricted
 -- Occupied --                  
-482.85  -77.06  -62.50  -56.32  -56.32  -56.32  -10.26   -8.71
  1 A'    2 A'    3 A'    4 A'    1 A"    5 A'    6 A'    7 A'                 
 -6.562  -6.540  -6.527  -6.526  -4.723  -4.723  -4.719  -2.651
  8 A'    9 A'    2 A"   10 A'   11 A'    3 A"   12 A'   13 A'                 
 -2.647  -2.646  -2.637  -2.636  -0.835  -0.714  -0.570  -0.467
  4 A"   14 A'    5 A"   15 A'   16 A'   17 A'   18 A'   19 A'                 
 -0.397  -0.352  -0.311  -0.298  -0.264
 20 A'    6 A"   21 A'   22 A'    7 A"                                         
 -- Virtual --                   
 -0.089  -0.026  -0.017   0.017   0.027   0.031   0.044   0.055
  8 A"   23 A'   24 A'   25 A'   26 A'   27 A'    9 A"   28 A'                 
  0.072   0.072   0.077   0.098   0.104   0.107   0.124   0.145
 29 A'   10 A"   30 A'   31 A'   11 A"   32 A'   33 A'   34 A'                 
  0.155   0.176   0.195   0.278   0.292   0.325   0.378   0.414
 35 A'   36 A'   37 A'   38 A'   12 A"   39 A'   40 A'   41 A'                 
  0.429   0.438   0.461   0.503   0.508   0.552   0.559   0.576
 13 A"   42 A'   43 A'   44 A'   14 A"   15 A"   45 A'   16 A"                 
  0.601   0.615   0.619   0.634   0.716   0.754   0.787   0.832
 46 A'   47 A'   17 A"   48 A'   18 A"   49 A'   50 A'   51 A'                 
  0.894   0.966   0.984   1.203   1.375   1.403   1.466   1.541
 52 A'   53 A'   54 A'   19 A"   55 A'   20 A"   21 A"   56 A'                 
  1.603   1.617   1.672   1.694   1.812   1.853   1.951   1.996
 22 A"   57 A'   58 A'   59 A'   60 A'   23 A"   61 A'   24 A"                 
  2.055   2.140   2.203   2.461   2.570   2.648   2.703   3.025
 62 A'   63 A'   64 A'   65 A'   66 A'   67 A'   25 A"   68 A'                 
  3.418   3.991   4.000   4.059   4.148   4.344   6.577   6.987
 69 A'   26 A"   70 A'   27 A"   71 A'   72 A'   73 A'   74 A'                 
  7.544   7.581   7.643  13.823  13.915  14.010  23.596  47.861
 28 A"   75 A'   76 A'   29 A"   77 A'   78 A'   79 A'   80 A'                 
163.127 289.741 289.775 289.8681020.639
 81 A'   30 A"   82 A'   83 A'   84 A'                                         
 --------------------------------------------------------------

          Ground-State Mulliken Net Atomic Charges

     Atom                 Charge (a.u.)
  ----------------------------------------
      1 C                    -0.249028
      2 P                     0.101433
      3 H                    -0.050652
      4 Br                   -0.041091
      5 H                     0.239338
  ----------------------------------------
  Sum of atomic charges =    -0.000000

 -----------------------------------------------------------------
                    Cartesian Multipole Moments
 -----------------------------------------------------------------
    Charge (ESU x 10^10)
                -0.0000
    Dipole Moment (Debye)
         X      -0.7877      Y      -1.1774      Z      -0.0000
       Tot       1.4165
    Quadrupole Moments (Debye-Ang)
        XX     -35.8614     XY       2.1568     YY     -37.5301
        XZ      -0.0000     YZ      -0.0000     ZZ     -39.5593
    Octopole Moments (Debye-Ang^2)
       XXX      34.9113    XXY       0.1052    XYY      13.5862
       YYY      -3.8487    XXZ      -0.0000    XYZ      -0.0000
       YYZ      -0.0000    XZZ      12.9187    YZZ       0.9488
       ZZZ      -0.0000
    Hexadecapole Moments (Debye-Ang^3)
      XXXX    -524.7434   XXXY      12.6515   XXYY    -112.8512
      XYYY       9.2988   YYYY     -83.7971   XXXZ      -0.0000
      XXYZ      -0.0000   XYYZ      -0.0000   YYYZ      -0.0000
      XXZZ    -103.8007   XYZZ       1.0505   YYZZ     -24.7728
      XZZZ      -0.0000   YZZZ      -0.0000   ZZZZ     -53.8724
 -----------------------------------------------------------------
 Calculating MO derivatives via CPSCF
 D1JvT checksum  = 127500 8595.7940720731
 D1KAT checksum  = 265800 532.5310190079
   1         3          15      0.172023    0.059816
   2         3          15      0.020013    0.007335
   3         3          15      0.002479    0.001168
   4         4          14      0.000208    0.000123
   5        16           2      0.000011    0.000008
   6        18           0      0.000000    0.000000    Roots Converged
 Time for AOints: 2.6 s (CPU) 0.7 s (wall)
 ------------------------------------------------------------------------------
                     AOints        : Timing summary (seconds)
 ------------------------------------------------------------------------------
     job step          cpu (% of tot)      sys (% of tot)     wall (% of tot)
 ------------------------------------------------------------------------------
  cpscf_lag         0.1639E+02 (32.6)   0.1000E-05 (12.5)   0.4293E+01 (32.5)
  iterzp            0.3124E+02 (62.2)   0.6000E-05 (75.0)   0.8202E+01 (62.1)
  make_fx           0.0000E+00 ( 0.0)   0.0000E+00 ( 0.0)   0.0000E+00 ( 0.0)
  AOints            0.2585E+01 ( 5.1)   0.1000E-05 (12.5)   0.6621E+00 ( 5.0)
 ------------------------------------------------------------------------------
   Grand Totals     0.5026E+02          0.8000E-05          0.1321E+02
 ------------------------------------------------------------------------------
 Calculating analytic Hessian of the SCF energy
 Polarizability Matrix (a.u.)
            1           2           3
    1 -89.3072478   2.5658823  -0.0000000
    2   2.5658823 -47.5676325  -0.0000000
    3  -0.0000000  -0.0000000 -37.5736549

 Direct stationary perturbation theory relativistic correction:

 rels  =      17.253739908312
 relv  =     -58.268207348904
 rel2e =       9.109619750997
 E_rel =     -31.904847689595

 Hessian of the SCF Energy
            1           2           3           4           5           6
    1   0.3962446  -0.1012385   0.0000000  -0.2100035   0.1212110  -0.0000000
    2  -0.1012385   0.5622151   0.0000000   0.1584189  -0.1581552  -0.0000000
    3   0.0000000   0.0000000   0.0697761  -0.0000000  -0.0000000  -0.0211604
    4  -0.2100035   0.1584189  -0.0000000   0.3172733  -0.0595176   0.0000000
    5   0.1212110  -0.1581552  -0.0000000  -0.0595176   0.2952201   0.0000000
    6  -0.0000000  -0.0000000  -0.0211604   0.0000000   0.0000000   0.0170976
    7  -0.0176124  -0.0157634   0.0000000  -0.0750104  -0.0675346  -0.0000000
    8   0.0083804   0.0072555   0.0000000  -0.0949198  -0.1409083  -0.0000000
    9   0.0000000   0.0000000  -0.0012853  -0.0000000  -0.0000000  -0.0110371
   10  -0.1335195  -0.0587727  -0.0000000  -0.0297422  -0.0122282   0.0000000
   11  -0.0439028  -0.0574804  -0.0000000  -0.0019453   0.0070901   0.0000000
   12  -0.0000000  -0.0000000  -0.0169172   0.0000000  -0.0000000  -0.0009096
   13  -0.0351093   0.0173558   0.0000000  -0.0025173   0.0180694  -0.0000000
   14   0.0155499  -0.3538349  -0.0000000  -0.0020362  -0.0032466  -0.0000000
   15   0.0000000  -0.0000000  -0.0304133  -0.0000000  -0.0000000   0.0160095
            7           8           9          10          11          12
    1  -0.0176124   0.0083804   0.0000000  -0.1335195  -0.0439028  -0.0000000
    2  -0.0157634   0.0072555   0.0000000  -0.0587727  -0.0574804  -0.0000000
    3   0.0000000   0.0000000  -0.0012853  -0.0000000  -0.0000000  -0.0169172
    4  -0.0750104  -0.0949198  -0.0000000  -0.0297422  -0.0019453   0.0000000
    5  -0.0675346  -0.1409083  -0.0000000  -0.0122282   0.0070901  -0.0000000
    6  -0.0000000  -0.0000000  -0.0110371   0.0000000   0.0000000  -0.0009096
    7   0.0970392   0.0819878   0.0000000  -0.0052246   0.0015788  -0.0000000
    8   0.0819878   0.1305169   0.0000000   0.0045766   0.0012499   0.0000000
    9   0.0000000   0.0000000   0.0121554  -0.0000000  -0.0000000   0.0068475
   10  -0.0052246   0.0045766  -0.0000000   0.1828585   0.0694013   0.0000000
   11   0.0015788   0.0012499  -0.0000000   0.0694013   0.0516278   0.0000000
   12  -0.0000000   0.0000000   0.0068475   0.0000000   0.0000000   0.0073297
   13   0.0008081  -0.0000250  -0.0000000  -0.0143722  -0.0251320  -0.0000000
   14  -0.0002687   0.0018860   0.0000000  -0.0029769  -0.0024874  -0.0000000
   15  -0.0000000  -0.0000000  -0.0066805  -0.0000000  -0.0000000   0.0036496
           13          14          15
    1  -0.0351093   0.0155499   0.0000000
    2   0.0173558  -0.3538349  -0.0000000
    3   0.0000000  -0.0000000  -0.0304133
    4  -0.0025173  -0.0020362  -0.0000000
    5   0.0180694  -0.0032466  -0.0000000
    6  -0.0000000  -0.0000000   0.0160095
    7   0.0008081  -0.0002687  -0.0000000
    8  -0.0000250   0.0018860  -0.0000000
    9  -0.0000000   0.0000000  -0.0066805
   10  -0.0143722  -0.0029769  -0.0000000
   11  -0.0251320  -0.0024874  -0.0000000
   12  -0.0000000  -0.0000000   0.0036496
   13   0.0511907  -0.0102681  -0.0000000
   14  -0.0102681   0.3576829   0.0000000
   15  -0.0000000   0.0000000   0.0174347
 Gradient time:  CPU 72.09 s  wall 19.10 s
 **********************************************************************
 **                                                                  **
 **                       VIBRATIONAL ANALYSIS                       **
 **                       --------------------                       **
 **                                                                  **
 **        VIBRATIONAL FREQUENCIES (CM**-1) AND NORMAL MODES         **
 **     FORCE CONSTANTS (mDYN/ANGSTROM) AND REDUCED MASSES (AMU)     **
 **                  INFRARED INTENSITIES (KM/MOL)                   **
 **                                                                  **
 **********************************************************************


 Mode:                 1                      2                      3
 Frequency:       237.50                 530.94                 607.92
 Force Cnst:      0.5014                 0.2159                 0.8826
 Red. Mass:      15.0879                 1.3000                 4.0533
 IR Active:          YES                    YES                    YES
 IR Intens:        0.073                 19.703                 40.742
 Raman Active:       YES                    YES                    YES
               X      Y      Z        X      Y      Z        X      Y      Z
 C          0.093 -0.439 -0.000   -0.000 -0.000 -0.159    0.258  0.377 -0.000
 P          0.515  0.055 -0.000   -0.000  0.000 -0.010    0.067 -0.042  0.000
 H         -0.075  0.522  0.000   -0.000  0.000  0.954    0.622 -0.478  0.000
 Br        -0.217  0.044  0.000    0.000  0.000  0.013   -0.075 -0.040  0.000
 H          0.097 -0.440 -0.000    0.000 -0.000  0.255    0.128  0.382  0.000
 TransDip  -0.007  0.005  0.000   -0.000 -0.000  0.142    0.204  0.014  0.000

 Mode:                 4                      5                      6
 Frequency:       815.98                 950.96                1018.57
 Force Cnst:      0.4616                 0.6397                 2.1155
 Red. Mass:       1.1767                 1.2006                 3.4609
 IR Active:          YES                    YES                    YES
 IR Intens:       51.036                 36.801                 20.051
 Raman Active:       YES                    YES                    YES
               X      Y      Z        X      Y      Z        X      Y      Z
 C         -0.000 -0.000 -0.115   -0.085 -0.077  0.000    0.326 -0.204  0.000
 P         -0.000  0.000  0.028    0.002  0.038 -0.000   -0.122  0.109 -0.000
 H          0.000 -0.000 -0.456    0.769 -0.584  0.000    0.172 -0.122  0.000
 Br         0.000  0.000  0.001    0.005  0.005  0.000   -0.015 -0.008  0.000
 H         -0.000 -0.000  0.882   -0.216 -0.083 -0.000    0.857 -0.214 -0.000
 TransDip  -0.000  0.000  0.229   -0.147  0.127 -0.000    0.137  0.041  0.000

 Mode:                 7                      8                      9
 Frequency:      1220.01                2311.17                3193.89
 Force Cnst:      1.1698                 3.2698                 6.5597
 Red. Mass:       1.3339                 1.0390                 1.0914
 IR Active:          YES                    YES                    YES
 IR Intens:       57.198                 89.170                  2.289
 Raman Active:       YES                    YES                    YES
               X      Y      Z        X      Y      Z        X      Y      Z
 C         -0.161  0.041  0.000   -0.002 -0.000 -0.000    0.006 -0.087 -0.000
 P          0.026 -0.005 -0.000   -0.020 -0.025 -0.000   -0.002  0.001  0.000
 H          0.084 -0.058 -0.000    0.628  0.778  0.000    0.005  0.007 -0.000
 Br         0.001 -0.005 -0.000    0.000  0.000  0.000    0.000  0.000  0.000
 H          0.976  0.090 -0.000    0.001 -0.009 -0.000   -0.035  0.996  0.000
 TransDip  -0.242 -0.010 -0.000   -0.224 -0.203 -0.000   -0.046  0.015  0.000

 STANDARD THERMODYNAMIC QUANTITIES AT   298.15 K  AND     1.00 ATM

   This Molecule has  0 Imaginary Frequencies
   Zero point vibrational energy:       15.564 kcal/mol

   Atom    1 Element C  Has Mass   12.00000
   Atom    2 Element P  Has Mass   30.97376
   Atom    3 Element H  Has Mass    1.00783
   Atom    4 Element Br Has Mass   78.91830
   Atom    5 Element H  Has Mass    1.00783
   Molecular Mass:   123.907720 amu
   Principal axes and moments of inertia in amu*Bohr^2:
                             1           2           3
    Eigenvalues --       42.27495   844.05956   886.33451
          X               0.99986     0.01669     0.00000
          Y              -0.01669     0.99986     0.00000
          Z               0.00000    -0.00000     1.00000
   Rotational Symmetry Number is   1
   The Molecule is an Asymmetric Top
   Translational Enthalpy:        0.889 kcal/mol
   Rotational Enthalpy:           0.889 kcal/mol
   Vibrational Enthalpy:         16.210 kcal/mol
   gas constant (RT):             0.592 kcal/mol
   Translational Entropy:        40.357  cal/mol.K
   Rotational Entropy:           24.962  cal/mol.K
   Vibrational Entropy:           3.277  cal/mol.K

   Total Enthalpy:               18.580 kcal/mol
   Total Entropy:                68.595  cal/mol.K
Archival summary:
1\1\TWL02\FREQ\ProcedureUnspecified\BasisUnspecified\r1112\taweetha\MonNov2615:04:462018MonNov2615:04:462018\0\\#,FREQ,ProcedureUnspecified,BasisUnspecified,\\0,1\Br\C,1,1.90011\H,2,1.08265,1,110.965\P,2,1.67681,1,122.643,3,-180,0\H,4,1.42955,2,94.0685,1,180,0\\\@

 Total job time:  22.79s(wall), 85.21s(cpu) 
 Mon Nov 26 15:04:46 2018

        *************************************************************
        *                                                           *
        *  Thank you very much for using Q-Chem.  Have a nice day.  *
        *                                                           *
        *************************************************************
