# Supplementary material for: Geometric and energetic data from ab initio calculations of haloethene, haloimine, halomethylenephosphine, haloiminophosphine, halodiazene, halodiphosphene and halocyclopropane
Source: Data Brief. 2019 Nov 2;27:104738. doi: 10.1016/j.dib.2019.104738 (PMC6861602; doi:10.1016/j.dib.2019.104738)
Supplement: Multimedia component 5 [file mmc5.zip › CP/B3LYP/HBrCPIE.out]

Q-Chem Developer Version!
                  Welcome to Q-Chem
     A Quantum Leap Into The Future Of Chemistry


 Q-Chem 5.1, Q-Chem, Inc., Pleasanton, CA (2018)

 Yihan Shao,  Zhengting Gan,  E. Epifanovsky,  A. T. B. Gilbert,  M. Wormit,  
 J. Kussmann,  A. W. Lange,  A. Behn,  Jia Deng,  Xintian Feng,  D. Ghosh,  
 M. Goldey,  P. R. Horn,  L. D. Jacobson,  I. Kaliman,  T. Kus,  A. Landau,  
 Jie Liu,  E. I. Proynov,  R. M. Richard,  R. P. Steele,  E. J. Sundstrom,  
 H. L. Woodcock III,  P. M. Zimmerman,  D. Zuev,  B. Albrecht,  E. Alguire,  
 S. A. Baeppler,  D. Barton,  Z. Benda,  Y. A. Bernard,  E. J. Berquist,  
 K. B. Bravaya,  H. Burton,  D. Casanova,  Chun-Min Chang,  Yunqing Chen,  
 A. Chien,  K. D. Closser,  M. P. Coons,  S. Coriani,  S. Dasgupta,  
 A. L. Dempwolff,  M. Diedenhofen,  Hainam Do,  R. G. Edgar,  Po-Tung Fang,  
 S. Faraji,  S. Fatehi,  Qingguo Feng,  K. D. Fenk,  J. Fosso-Tande,  
 Qinghui Ge,  A. Ghysels,  G. Gidofalvi,  J. Gomes,  J. Gonthier,  A. Gunina,  
 D. Hait,  M. W. D. Hanson-Heine,  P. H. P. Harbach,  A. W. Hauser,  
 J. E. Herr,  E. G. Hohenstein,  Z. C. Holden,  Kerwin Hui,  B. C. Huynh,  
 T.-C. Jagau,  Hyunjun Ji,  B. Kaduk,  K. Khistyaev,  Jaehoon Kim,  
 P. Klunzinger,  K. Koh,  D. Kosenkov,  L. Koulias,  T. Kowalczyk,  
 C. M. Krauter,  A. Kunitsa,  Ka Un Lao,  A. Laurent,  K. V. Lawler,  
 Joonho Lee,  D. Lefrancois,  S. Lehtola,  D. S. Levine,  Yi-Pei Li,  
 You-Sheng Lin,  Fenglai Liu,  E. Livshits,  A. Luenser,  P. Manohar,  
 E. Mansoor,  S. F. Manzer,  Shan-Ping Mao,  Yuezhi Mao,  N. Mardirossian,  
 A. V. Marenich,  T. Markovich,  L. A. Martinez-Martinez,  S. A. Maurer,  
 N. J. Mayhall,  S. C. McKenzie,  J.-M. Mewes,  A. F. Morrison,  
 J. W. Mullinax,  K. Nanda,  T. S. Nguyen-Beck,  R. Olivares-Amaya,  
 J. A. Parkhill,  T. M. Perrine,  F. Plasser,  P. Pokhilko,  S. Prager,  
 A. Prociuk,  E. Ramos,  D. R. Rehn,  F. Rob,  M. Schneider,  N. Sergueev,  
 S. M. Sharada,  S. Sharma,  D. W. Small,  T. Stauch,  T. Stein,  
 Yu-Chuan Su,  A. J. W. Thom,  A. Tkatchenko,  T. Tsuchimochi,  N. M. Tubman,  
 L. Vogt,  M. L. Vidal,  O. Vydrov,  M. A. Watson,  J. Wenzel,  
 M. de Wergifosse,  T. A. Wesolowski,  A. White,  J. Witte,  A. Yamada,  
 Jun Yang,  K. Yao,  S. Yeganeh,  S. R. Yost,  Zhi-Qiang You,  A. Zech,  
 Igor Ying Zhang,  Xing Zhang,  Yan Zhao,  Ying Zhu,  B. R. Brooks,  
 G. K. L. Chan,  C. J. Cramer,  M. S. Gordon,  W. J. Hehre,  A. Klamt,  
 M. W. Schmidt,  C. D. Sherrill,  D. G. Truhlar,  A. Aspuru-Guzik,  R. Baer,  
 A. T. Bell,  N. A. Besley,  Jeng-Da Chai,  A. E. DePrince, III,  
 R. A. DiStasio Jr.,  A. Dreuw,  B. D. Dunietz,  T. R. Furlani,  
 Chao-Ping Hsu,  Yousung Jung,  Jing Kong,  D. S. Lambrecht,  WanZhen Liang,  
 C. Ochsenfeld,  V. A. Rassolov,  L. V. Slipchenko,  J. E. Subotnik,  
 T. Van Voorhis,  J. M. Herbert,  A. I. Krylov,  P. M. W. Gill,  M. Head-Gordon

 Contributors to earlier versions of Q-Chem not listed above: 
 R. D. Adamson,  B. Austin,  J. Baker,  G. J. O. Beran,  K. Brandhorst,  
 S. T. Brown,  E. F. C. Byrd,  A. K. Chakraborty,  C.-L. Cheng,  
 Siu Hung Chien,  D. M. Chipman,  D. L. Crittenden,  H. Dachsel,  
 R. J. Doerksen,  A. D. Dutoi,  L. Fusti-Molnar,  W. A. Goddard III,  
 A. Golubeva-Zadorozhnaya,  S. R. Gwaltney,  G. Hawkins,  A. Heyden,  
 S. Hirata,  G. Kedziora,  F. J. Keil,  C. Kelley,  Jihan Kim,  R. A. King,  
 R. Z. Khaliullin,  P. P. Korambath,  W. Kurlancheek,  A. M. Lee,  M. S. Lee,  
 S. V. Levchenko,  Ching Yeh Lin,  D. Liotard,  R. C. Lochan,  I. Lotan,  
 P. E. Maslen,  N. Nair,  D. P. O'Neill,  D. Neuhauser,  E. Neuscamman,  
 C. M. Oana,  R. Olson,  B. Peters,  R. Peverati,  P. A. Pieniazek,  
 Y. M. Rhee,  J. Ritchie,  M. A. Rohrdanz,  E. Rosta,  N. J. Russ,  
 H. F. Schaefer III,  N. E. Schultz,  N. Shenvi,  A. C. Simmonett,  A. Sodt,  
 D. Stuck,  K. S. Thanthiriwatte,  V. Vanovschi,  Tao Wang,  A. Warshel,  
 C. F. Williams,  Q. Wu,  X. Xu,  W. Zhang

 Please cite Q-Chem as follows:
 Y. Shao et al., Mol. Phys. 113, 184-215 (2015)
 DOI: 10.1080/00268976.2014.952696

 Q-Chem 5.1.2 for Intel X86 EM64T Linux

 Parts of Q-Chem use Armadillo 8.300.2 (Tropical Shenanigans).
 http://arma.sourceforge.net/

 Q-Chem begins on Mon Nov 26 15:43:55 2018  

Host: 
0

     Scratch files written to /scratch/taweetham/qchem50453//
Input Ideriv = 2
Curr. Ideriv = -1
Max.  Ideriv = 2

Checking the input file for inconsistencies... 	...done.

--------------------------------------------------------------
User input:
--------------------------------------------------------------
$molecule
0 1
C 
P 1 1.5 
I 2 PI 1 120. 
Br 1 PBr 2 120.  3 180.0
H 1 PH 2 120.  3 0.0

PH=1.44
PF=1.54
PCl=2.03
PBr=2.5
PI=2.6
$end

$rem
   job_type	optimization
   basis	6-311++g**
   method	b3lyp
$end

--------------------------------------------------------------
 ----------------------------------------------------------------
             Standard Nuclear Orientation (Angstroms)
    I     Atom           X                Y                Z
 ----------------------------------------------------------------
    1      C       1.0801897910    -0.5658252794    -0.0000000000
    2      P       0.0602853018     0.5340814589     0.0000000000
    3      I      -2.4747136959    -0.0436555762    -0.0000000000
    4      Br      3.5176888272    -0.0103088995    -0.0000000000
    5      H       0.6552986557    -1.9417131830    -0.0000000000
 ----------------------------------------------------------------
 Molecular Point Group                 Cs    NOp =  2
 Largest Abelian Subgroup              Cs    NOp =  2
 Nuclear Repulsion Energy =   546.3752336535 hartrees
 There are       55 alpha and       55 beta electrons
 Requested basis set is 6-311++G(d,p)
 There are 67 shells and 169 basis functions

 Total QAlloc Memory Limit   2000 MB
 Mega-Array Size       188 MB
 MEM_STATIC part       192 MB
 A cutoff of  1.0D-11 yielded   1663 shell pairs
 There are     11195 function pairs (     12536 Cartesian)

 -------------------------------------------------------
 OpenMP Integral Computing Module                       
 Release: version 1.0, May 2013, Q-Chem Inc. Pittsburgh 
 -------------------------------------------------------
 Integral Job Info:
 Integral job number is                      11
 Integral operator is                         1
 short-range coefficients                     0
 long-range coefficients              100000000
 Omega coefficients                           0
 if combine SR and LR in K                    0
 Integral screening is                        0
 Integral computing path is                   2
 max size of driver memory is            800000
 size of driver memory is                593474
 size of scratch memory is             29623520
 max col of scratch BK array               1296
 max len of scratch array in speh3          155
 max len of scratch index in speh4           18
 max int batch size is                      520
 min int batch size is                       52
 fixed nKL is                                45
 max L of basis functions is                  2
 order of int derivative is                   0
 number of shells is                         67
 number of basis is                         179
 number of cartesian basis is               179
 number of contracted shell pairs          1663
 number of primitive shell pairs           3718
 maxK2 (contraction) of shell pair           36
 max number of K2 of shell pair               1
 max number of CS2 of shell pair            264
 max number of PS2 of shell pair            264
 mem total for path MDJ                  526364
 -------------------------------------------------------
 Smallest overlap matrix eigenvalue = 8.46E-04

 Scale SEOQF with 1.000000e-01/1.000000e-01/1.000000e-01

 Standard Electronic Orientation quadrupole field applied
 Nucleus-field energy     =     0.0000000280 hartrees
 Guess from superposition of atomic densities
 Warning:  Energy on first SCF cycle will be non-variational
 SAD guess density has 110.000000 electrons

 -----------------------------------------------------------------------
  General SCF calculation program by
  Eric Jon Sundstrom, Paul Horn, Yuezhi Mao, Dmitri Zuev, Alec White,
  David Stuck, Shaama M.S., Shane Yost, Joonho Lee, David Small,
  Daniel Levine, Susi Lehtola, Hugh Burton, Evgeny Epifanovsky
 -----------------------------------------------------------------------
 Exchange:     0.2000 Hartree-Fock + 0.0800 Slater + 0.7200 B88
 Correlation:  0.1900 VWN1RPA + 0.8100 LYP
 Using SG-1 standard quadrature grid
 using 4 threads for integral computing
 -------------------------------------------------------
 OpenMP Integral computing Module                
 Release: version 2.0, May 2017, Q-Chem Inc. Pleasanton 
 -------------------------------------------------------
 -------------------------------------------------------
 OpenMP BLAS3 based DFT computing Module                
 Release: version 1.0, May 2013, Q-Chem Inc. Pittsburgh 
 -------------------------------------------------------
 A restricted SCF calculation will be
 performed using DIIS
 SCF converges when DIIS error is below 1.0e-08
 ---------------------------------------
  Cycle       Energy         DIIS error
 ---------------------------------------
    1   -9873.7950550797      3.39e-02  
    2   -9873.5785604690      3.61e-03  
    3   -9873.4442327118      6.37e-03  
    4   -9873.6020791897      1.87e-03  
    5   -9873.6170364216      4.60e-04  
    6   -9873.6179081030      2.82e-04  
    7   -9873.6182174724      6.50e-05  
    8   -9873.6182307026      2.11e-05  
    9   -9873.6182331032      4.25e-06  
   10   -9873.6182332399      1.41e-06  
   11   -9873.6182332557      5.13e-07  
   12   -9873.6182332575      7.94e-08  
   13   -9873.6182332575      1.44e-08  
   14   -9873.6182332575      7.55e-09  Convergence criterion met
 ---------------------------------------
 SCF time:   CPU 29.72s  wall 8.00s 
 SCF   energy in the final basis set =    -9873.6182332575
 Total energy in the final basis set =    -9873.6182332575

 --------------------------------------------------------------
             Orbital Energies (a.u.) and Symmetries
 --------------------------------------------------------------

 Alpha MOs, Restricted
 -- Occupied --                  
******* -482.86 -176.32 -165.72 -165.72 -165.72  -77.10  -62.51
  1 A'    2 A'    3 A'    4 A'    1 A"    5 A'    6 A'    7 A'                 
-56.331 -56.325 -56.325 -35.817 -31.310 -31.305 -31.305 -22.961
  8 A'    9 A'    2 A"   10 A'   11 A'    3 A"   12 A'   13 A'                 
-22.960 -22.960 -22.956 -22.956 -10.285  -8.716  -6.601  -6.549
  4 A"   14 A'    5 A"   15 A'   16 A'   17 A'   18 A'   19 A'                 
 -6.533  -6.533  -6.366  -4.778  -4.764  -4.764  -4.763  -4.760
 20 A'    6 A"   21 A'   22 A'    7 A"   23 A'   24 A'    8 A"                 
 -4.757  -2.659  -2.655  -2.655  -2.642  -2.642  -2.044  -2.039
 25 A'   26 A'   27 A'    9 A"   28 A'   10 A"   29 A'   11 A"                 
 -2.039  -2.027  -2.027  -0.799  -0.764  -0.664  -0.506  -0.432
 30 A'   31 A'   12 A"   32 A'   33 A'   34 A'   35 A'   36 A'                 
 -0.381  -0.353  -0.309  -0.308  -0.306  -0.287  -0.279
 37 A'   13 A"   38 A'   14 A"   39 A'   15 A"   40 A'                         
 -- Virtual --                   
 -0.193  -0.093  -0.084  -0.012   0.006   0.021   0.039   0.047
 41 A'   42 A'   16 A"   43 A'   44 A'   45 A'   17 A"   46 A'                 
  0.060   0.062   0.074   0.081   0.094   0.099   0.111   0.126
 47 A'   48 A'   18 A"   49 A'   19 A"   50 A'   51 A'   52 A'                 
  0.138   0.161   0.199   0.209   0.238   0.277   0.283   0.337
 53 A'   54 A'   55 A'   20 A"   56 A'   21 A"   57 A'   58 A'                 
  0.374   0.375   0.388   0.390   0.399   0.418   0.433   0.440
 59 A'   22 A"   60 A'   23 A"   61 A'   62 A'   24 A"   63 A'                 
  0.455   0.480   0.498   0.498   0.555   0.562   0.565   0.585
 64 A'   65 A'   66 A'   25 A"   67 A'   26 A"   68 A'   69 A'                 
  0.605   0.631   0.648   0.659   0.669   0.673   0.800   0.842
 27 A"   70 A'   71 A'   28 A"   29 A"   72 A'   73 A'   74 A'                 
  0.930   1.141   1.152   1.282   1.291   1.307   1.378   1.386
 75 A'   30 A"   76 A'   31 A"   77 A'   78 A'   79 A'   80 A'                 
  1.488   1.530   1.547   1.643   1.651   1.716   1.984   1.993
 32 A"   81 A'   33 A"   34 A"   82 A'   83 A'   35 A"   84 A'                 
  2.024   2.056   2.089   2.568   2.687   2.908   3.309   3.946
 85 A'   86 A'   87 A'   88 A'   36 A"   89 A'   90 A'   37 A"                 
  3.952   3.956   3.980   3.986   3.987   3.993   4.025   4.081
 91 A'   38 A"   92 A'   39 A"   40 A"   93 A'   94 A'   95 A'                 
  4.119   4.276   5.972   5.988   6.010   6.525   6.954   7.536
 96 A'   97 A'   41 A"   98 A'   99 A'  100 A'  101 A'   42 A"                 
  7.543   7.569  13.782  13.891  14.089  23.438  27.734  28.318
102 A'  103 A'   43 A"  104 A'  105 A'  106 A'  107 A'   44 A"                 
 28.330  28.348  28.521  28.524  28.525  28.537  28.596  47.819
108 A'  109 A'   45 A"  110 A'   46 A"  111 A'  112 A'  113 A'                 
127.864 127.874 127.894 151.549 163.128 289.725 289.733 289.772
 47 A"  114 A'  115 A'  116 A'  117 A'   48 A"  118 A'  119 A'                 
*******1901.708
120 A'  121 A'                                                                 

 Beta MOs, Restricted
 -- Occupied --                  
******* -482.86 -176.32 -165.72 -165.72 -165.72  -77.10  -62.51
  1 A'    2 A'    3 A'    4 A'    1 A"    5 A'    6 A'    7 A'                 
-56.331 -56.325 -56.325 -35.817 -31.310 -31.305 -31.305 -22.961
  8 A'    9 A'    2 A"   10 A'   11 A'    3 A"   12 A'   13 A'                 
-22.960 -22.960 -22.956 -22.956 -10.285  -8.716  -6.601  -6.549
  4 A"   14 A'    5 A"   15 A'   16 A'   17 A'   18 A'   19 A'                 
 -6.533  -6.533  -6.366  -4.778  -4.764  -4.764  -4.763  -4.760
 20 A'    6 A"   21 A'   22 A'    7 A"   23 A'   24 A'    8 A"                 
 -4.757  -2.659  -2.655  -2.655  -2.642  -2.642  -2.044  -2.039
 25 A'   26 A'   27 A'    9 A"   28 A'   10 A"   29 A'   11 A"                 
 -2.039  -2.027  -2.027  -0.799  -0.764  -0.664  -0.506  -0.432
 30 A'   31 A'   12 A"   32 A'   33 A'   34 A'   35 A'   36 A'                 
 -0.381  -0.353  -0.309  -0.308  -0.306  -0.287  -0.279
 37 A'   13 A"   38 A'   14 A"   39 A'   15 A"   40 A'                         
 -- Virtual --                   
 -0.193  -0.093  -0.084  -0.012   0.006   0.021   0.039   0.047
 41 A'   42 A'   16 A"   43 A'   44 A'   45 A'   17 A"   46 A'                 
  0.060   0.062   0.074   0.081   0.094   0.099   0.111   0.126
 47 A'   48 A'   18 A"   49 A'   19 A"   50 A'   51 A'   52 A'                 
  0.138   0.161   0.199   0.209   0.238   0.277   0.283   0.337
 53 A'   54 A'   55 A'   20 A"   56 A'   21 A"   57 A'   58 A'                 
  0.374   0.375   0.388   0.390   0.399   0.418   0.433   0.440
 59 A'   22 A"   60 A'   23 A"   61 A'   62 A'   24 A"   63 A'                 
  0.455   0.480   0.498   0.498   0.555   0.562   0.565   0.585
 64 A'   65 A'   66 A'   25 A"   67 A'   26 A"   68 A'   69 A'                 
  0.605   0.631   0.648   0.659   0.669   0.673   0.800   0.842
 27 A"   70 A'   71 A'   28 A"   29 A"   72 A'   73 A'   74 A'                 
  0.930   1.141   1.152   1.282   1.291   1.307   1.378   1.386
 75 A'   30 A"   76 A'   31 A"   77 A'   78 A'   79 A'   80 A'                 
  1.488   1.530   1.547   1.643   1.651   1.716   1.984   1.993
 32 A"   81 A'   33 A"   34 A"   82 A'   83 A'   35 A"   84 A'                 
  2.024   2.056   2.089   2.568   2.687   2.908   3.309   3.946
 85 A'   86 A'   87 A'   88 A'   36 A"   89 A'   90 A'   37 A"                 
  3.952   3.956   3.980   3.986   3.987   3.993   4.025   4.081
 91 A'   38 A"   92 A'   39 A"   40 A"   93 A'   94 A'   95 A'                 
  4.119   4.276   5.972   5.988   6.010   6.525   6.954   7.536
 96 A'   97 A'   41 A"   98 A'   99 A'  100 A'  101 A'   42 A"                 
  7.543   7.569  13.782  13.891  14.089  23.438  27.734  28.318
102 A'  103 A'   43 A"  104 A'  105 A'  106 A'  107 A'   44 A"                 
 28.330  28.348  28.521  28.524  28.525  28.537  28.596  47.819
108 A'  109 A'   45 A"  110 A'   46 A"  111 A'  112 A'  113 A'                 
127.864 127.874 127.894 151.549 163.128 289.725 289.733 289.772
 47 A"  114 A'  115 A'  116 A'  117 A'   48 A"  118 A'  119 A'                 
*******1901.708
120 A'  121 A'                                                                 
 --------------------------------------------------------------

          Ground-State Mulliken Net Atomic Charges

     Atom                 Charge (a.u.)
  ----------------------------------------
      1 C                    -0.142341
      2 P                     0.119197
      3 I                    -0.124603
      4 Br                   -0.067078
      5 H                     0.214825
  ----------------------------------------
  Sum of atomic charges =     0.000000

 -----------------------------------------------------------------
                    Cartesian Multipole Moments
 -----------------------------------------------------------------
    Charge (ESU x 10^10)
                 0.0000
    Dipole Moment (Debye)
         X      -0.8061      Y      -0.7504      Z      -0.0000
       Tot       1.1013
    Quadrupole Moments (Debye-Ang)
        XX     -67.4267     XY       0.3541     YY     -65.8371
        XZ       0.0000     YZ       0.0000     ZZ     -68.0486
    Octopole Moments (Debye-Ang^2)
       XXX     -10.9411    XXY       4.5710    XYY      -1.6696
       YYY      -8.1443    XXZ      -0.0000    XYZ      -0.0000
       YYZ      -0.0000    XZZ      -3.7810    YZZ       0.5691
       ZZZ      -0.0000
    Hexadecapole Moments (Debye-Ang^3)
      XXXX   -2367.9728   XXXY      30.9071   XXYY    -462.5946
      XYYY       2.3580   YYYY    -137.6744   XXXZ       0.0000
      XXYZ       0.0000   XYYZ       0.0000   YYYZ       0.0000
      XXZZ    -456.0696   XYZZ       2.2559   YYZZ     -41.1323
      XZZZ       0.0000   YZZZ       0.0000   ZZZZ     -94.4555
 -----------------------------------------------------------------
 Calculating analytic gradient of the SCF energy
 Gradient of SCF Energy
            1           2           3           4           5
    1  -0.0886872   0.0871835  -0.0093372   0.0554861  -0.0446451
    2   0.2086633  -0.1505473   0.0101018   0.0129907  -0.0812084
    3   0.0000000  -0.0000000   0.0000000  -0.0000000  -0.0000000
 Max gradient component =       2.087E-01
 RMS gradient           =       7.903E-02
 Gradient time:  CPU 6.90 s  wall 1.83 s
 Geometry Optimization Parameters
   NAtoms,    NIC,     NZ,  NCons,   NDum,   NFix, NCnnct, MaxDiis
        5      20       5       0       0       0       0       0


** GEOMETRY OPTIMIZATION IN DELOCALIZED INTERNAL COORDINATES **
   Searching for a Minimum

   Optimization Cycle:   1

                       Coordinates (Angstroms)
     ATOM                X               Y               Z
      1  C         1.0801897910   -0.5658252794    0.0000000000
      2  P         0.0602853018    0.5340814589    0.0000000000
      3  I        -2.4747136959   -0.0436555762    0.0000000000
      4  Br        3.5176888272   -0.0103088995    0.0000000000
      5  H         0.6552986557   -1.9417131830    0.0000000000
   Point Group: cs    Number of degrees of freedom:     7


   Energy is  -9873.618233258


 Attempting to Generate Delocalized Internal Coordinates

  7 Hessian modes will be used to form the next step
  Hessian Eigenvalues:
     0.052803    0.075278    0.130389    0.160000    0.220000    0.250000
     0.766766

 Minimum Search - Taking Simple RFO Step
 Searching for Lamda that Minimizes Along All modes
 Value Taken    Lamda =  -0.10105717
 Calculated Step too Large.  Step scaled by  0.489385
 Step Taken.  Stepsize is  0.300000

                             Maximum     Tolerance    Cnvgd?
         Gradient           0.161707      0.000300      NO
         Displacement       0.177429      0.001200      NO
         Energy change     *********      0.000001      NO


 New Cartesian Coordinates Obtained by Inverse Iteration

 Displacement from previous Coordinates is:  0.324318
 ----------------------------------------------------------------
             Standard Nuclear Orientation (Angstroms)
    I     Atom           X                Y                Z
 ----------------------------------------------------------------
    1      C       1.0732867903    -0.5809798146     0.0000000000
    2      P       0.0665336703     0.5929694759     0.0000000000
    3      I      -2.4313655750    -0.0914341084     0.0000000000
    4      Br      3.4246133660    -0.0800447452     0.0000000000
    5      H       0.7056806282    -1.8679322870     0.0000000000
 ----------------------------------------------------------------
 Molecular Point Group                 Cs    NOp =  2
 Largest Abelian Subgroup              Cs    NOp =  2
 Nuclear Repulsion Energy =   554.7177846308 hartrees
 There are       55 alpha and       55 beta electrons
 Applying Cartesian multipole field
    Component          Value
    ---------          -----
     (2,0,0)        1.00000E-11
     (0,2,0)        2.00000E-11
     (0,0,2)       -3.00000E-11
 Nucleus-field energy     =     0.0000000269 hartrees
 Requested basis set is 6-311++G(d,p)
 There are 67 shells and 169 basis functions
 A cutoff of  1.0D-11 yielded   1684 shell pairs
 There are     11311 function pairs (     12658 Cartesian)
 Smallest overlap matrix eigenvalue = 9.08E-04
 Guess MOs from SCF MO coefficient file

 -----------------------------------------------------------------------
  General SCF calculation program by
  Eric Jon Sundstrom, Paul Horn, Yuezhi Mao, Dmitri Zuev, Alec White,
  David Stuck, Shaama M.S., Shane Yost, Joonho Lee, David Small,
  Daniel Levine, Susi Lehtola, Hugh Burton, Evgeny Epifanovsky
 -----------------------------------------------------------------------
 Exchange:     0.2000 Hartree-Fock + 0.0800 Slater + 0.7200 B88
 Correlation:  0.1900 VWN1RPA + 0.8100 LYP
 Using SG-1 standard quadrature grid
 using 4 threads for integral computing
 -------------------------------------------------------
 OpenMP Integral computing Module                
 Release: version 2.0, May 2017, Q-Chem Inc. Pleasanton 
 -------------------------------------------------------
 -------------------------------------------------------
 OpenMP BLAS3 based DFT computing Module                
 Release: version 1.0, May 2013, Q-Chem Inc. Pittsburgh 
 -------------------------------------------------------
 A restricted SCF calculation will be
 performed using DIIS
 SCF converges when DIIS error is below 1.0e-08
 ---------------------------------------
  Cycle       Energy         DIIS error
 ---------------------------------------
    1   -9873.6610051462      7.51e-04  
    2   -9873.6641762677      1.72e-04  
    3   -9873.6641460399      1.94e-04  
    4   -9873.6642446243      1.17e-04  
    5   -9873.6643010464      2.26e-05  
    6   -9873.6643028108      9.40e-06  
    7   -9873.6643031703      1.93e-06  
    8   -9873.6643031827      9.00e-07  
    9   -9873.6643031860      2.81e-07  
   10   -9873.6643031865      3.72e-08  
   11   -9873.6643031865      1.73e-08  
   12   -9873.6643031865      4.25e-09  Convergence criterion met
 ---------------------------------------
 SCF time:   CPU 25.81s  wall 7.00s 
 SCF   energy in the final basis set =    -9873.6643031865
 Total energy in the final basis set =    -9873.6643031865

 --------------------------------------------------------------
             Orbital Energies (a.u.) and Symmetries
 --------------------------------------------------------------

 Alpha MOs, Restricted
 -- Occupied --                  
******* -482.86 -176.32 -165.72 -165.72 -165.72  -77.11  -62.51
  1 A'    2 A'    3 A'    4 A'    1 A"    5 A'    6 A'    7 A'                 
-56.329 -56.324 -56.324 -35.815 -31.308 -31.303 -31.302 -22.959
  8 A'    9 A'    2 A"   10 A'   11 A'    3 A"   12 A'   13 A'                 
-22.957 -22.957 -22.953 -22.953 -10.287  -8.715  -6.605  -6.548
  4 A"   14 A'   15 A'    5 A"   16 A'   17 A'   18 A'   19 A'                 
 -6.532  -6.532  -6.364  -4.776  -4.767  -4.764  -4.762  -4.762
 20 A'    6 A"   21 A'   22 A'   23 A'    7 A"    8 A"   24 A'                 
 -4.761  -2.658  -2.654  -2.654  -2.641  -2.641  -2.041  -2.037
 25 A'   26 A'   27 A'    9 A"   28 A'   10 A"   29 A'   11 A"                 
 -2.037  -2.025  -2.025  -0.798  -0.760  -0.662  -0.522  -0.436
 30 A'   31 A'   12 A"   32 A'   33 A'   34 A'   35 A'   36 A'                 
 -0.385  -0.351  -0.310  -0.309  -0.307  -0.283  -0.282
 37 A'   13 A"   38 A'   39 A'   14 A"   15 A"   40 A'                         
 -- Virtual --                   
 -0.176  -0.091  -0.082  -0.006   0.009   0.021   0.040   0.045
 41 A'   16 A"   42 A'   43 A'   44 A'   45 A'   17 A"   46 A'                 
  0.061   0.066   0.074   0.086   0.093   0.101   0.113   0.128
 47 A'   48 A'   18 A"   49 A'   19 A"   50 A'   51 A'   52 A'                 
  0.133   0.161   0.197   0.208   0.242   0.274   0.278   0.331
 53 A'   54 A'   55 A'   20 A"   56 A'   57 A'   21 A"   58 A'                 
  0.373   0.374   0.388   0.391   0.399   0.414   0.433   0.439
 59 A'   22 A"   60 A'   23 A"   61 A'   62 A'   24 A"   63 A'                 
  0.464   0.474   0.493   0.504   0.553   0.561   0.569   0.583
 64 A'   65 A'   25 A"   66 A'   67 A'   26 A"   68 A'   69 A'                 
  0.600   0.629   0.656   0.664   0.672   0.686   0.800   0.844
 27 A"   70 A'   28 A"   71 A'   29 A"   72 A'   73 A'   74 A'                 
  0.935   1.093   1.137   1.283   1.295   1.326   1.404   1.430
 75 A'   76 A'   30 A"   31 A"   77 A'   78 A'   79 A'   80 A'                 
  1.471   1.532   1.544   1.661   1.685   1.725   1.984   1.997
 32 A"   81 A'   33 A"   82 A'   34 A"   83 A'   35 A"   84 A'                 
  2.011   2.075   2.155   2.595   2.682   2.900   3.337   3.948
 85 A'   86 A'   87 A'   88 A'   36 A"   89 A'   90 A'   37 A"                 
  3.955   3.958   3.983   3.987   3.993   3.995   4.039   4.088
 91 A'   38 A"   92 A'   39 A"   40 A"   93 A'   94 A'   95 A'                 
  4.148   4.277   5.973   5.991   6.013   6.530   6.933   7.536
 96 A'   97 A'   41 A"   98 A'   99 A'  100 A'  101 A'   42 A"                 
  7.547   7.585  13.778  13.889  14.045  23.413  27.735  28.320
102 A'  103 A'   43 A"  104 A'  105 A'  106 A'  107 A'   44 A"                 
 28.333  28.351  28.523  28.526  28.527  28.540  28.599  47.824
108 A'  109 A'   45 A"  110 A'   46 A"  111 A'  112 A'  113 A'                 
127.866 127.877 127.896 151.550 163.092 289.726 289.737 289.786
 47 A"  114 A'  115 A'  116 A'  117 A'   48 A"  118 A'  119 A'                 
*******1901.709
120 A'  121 A'                                                                 

 Beta MOs, Restricted
 -- Occupied --                  
******* -482.86 -176.32 -165.72 -165.72 -165.72  -77.11  -62.51
  1 A'    2 A'    3 A'    4 A'    1 A"    5 A'    6 A'    7 A'                 
-56.329 -56.324 -56.324 -35.815 -31.308 -31.303 -31.302 -22.959
  8 A'    9 A'    2 A"   10 A'   11 A'    3 A"   12 A'   13 A'                 
-22.957 -22.957 -22.953 -22.953 -10.287  -8.715  -6.605  -6.548
  4 A"   14 A'   15 A'    5 A"   16 A'   17 A'   18 A'   19 A'                 
 -6.532  -6.532  -6.364  -4.776  -4.767  -4.764  -4.762  -4.762
 20 A'    6 A"   21 A'   22 A'   23 A'    7 A"    8 A"   24 A'                 
 -4.761  -2.658  -2.654  -2.654  -2.641  -2.641  -2.041  -2.037
 25 A'   26 A'   27 A'    9 A"   28 A'   10 A"   29 A'   11 A"                 
 -2.037  -2.025  -2.025  -0.798  -0.760  -0.662  -0.522  -0.436
 30 A'   31 A'   12 A"   32 A'   33 A'   34 A'   35 A'   36 A'                 
 -0.385  -0.351  -0.310  -0.309  -0.307  -0.283  -0.282
 37 A'   13 A"   38 A'   39 A'   14 A"   15 A"   40 A'                         
 -- Virtual --                   
 -0.176  -0.091  -0.082  -0.006   0.009   0.021   0.040   0.045
 41 A'   16 A"   42 A'   43 A'   44 A'   45 A'   17 A"   46 A'                 
  0.061   0.066   0.074   0.086   0.093   0.101   0.113   0.128
 47 A'   48 A'   18 A"   49 A'   19 A"   50 A'   51 A'   52 A'                 
  0.133   0.161   0.197   0.208   0.242   0.274   0.278   0.331
 53 A'   54 A'   55 A'   20 A"   56 A'   57 A'   21 A"   58 A'                 
  0.373   0.374   0.388   0.391   0.399   0.414   0.433   0.439
 59 A'   22 A"   60 A'   23 A"   61 A'   62 A'   24 A"   63 A'                 
  0.464   0.474   0.493   0.504   0.553   0.561   0.569   0.583
 64 A'   65 A'   25 A"   66 A'   67 A'   26 A"   68 A'   69 A'                 
  0.600   0.629   0.656   0.664   0.672   0.686   0.800   0.844
 27 A"   70 A'   28 A"   71 A'   29 A"   72 A'   73 A'   74 A'                 
  0.935   1.093   1.137   1.283   1.295   1.326   1.404   1.430
 75 A'   76 A'   30 A"   31 A"   77 A'   78 A'   79 A'   80 A'                 
  1.471   1.532   1.544   1.661   1.685   1.725   1.984   1.997
 32 A"   81 A'   33 A"   82 A'   34 A"   83 A'   35 A"   84 A'                 
  2.011   2.075   2.155   2.595   2.682   2.900   3.337   3.948
 85 A'   86 A'   87 A'   88 A'   36 A"   89 A'   90 A'   37 A"                 
  3.955   3.958   3.983   3.987   3.993   3.995   4.039   4.088
 91 A'   38 A"   92 A'   39 A"   40 A"   93 A'   94 A'   95 A'                 
  4.148   4.277   5.973   5.991   6.013   6.530   6.933   7.536
 96 A'   97 A'   41 A"   98 A'   99 A'  100 A'  101 A'   42 A"                 
  7.547   7.585  13.778  13.889  14.045  23.413  27.735  28.320
102 A'  103 A'   43 A"  104 A'  105 A'  106 A'  107 A'   44 A"                 
 28.333  28.351  28.523  28.526  28.527  28.540  28.599  47.824
108 A'  109 A'   45 A"  110 A'   46 A"  111 A'  112 A'  113 A'                 
127.866 127.877 127.896 151.550 163.092 289.726 289.737 289.786
 47 A"  114 A'  115 A'  116 A'  117 A'   48 A"  118 A'  119 A'                 
*******1901.709
120 A'  121 A'                                                                 
 --------------------------------------------------------------

          Ground-State Mulliken Net Atomic Charges

     Atom                 Charge (a.u.)
  ----------------------------------------
      1 C                    -0.155648
      2 P                     0.133636
      3 I                    -0.135090
      4 Br                   -0.078936
      5 H                     0.236039
  ----------------------------------------
  Sum of atomic charges =     0.000000

 -----------------------------------------------------------------
                    Cartesian Multipole Moments
 -----------------------------------------------------------------
    Charge (ESU x 10^10)
                 0.0000
    Dipole Moment (Debye)
         X      -0.6304      Y      -0.6769      Z       0.0000
       Tot       0.9250
    Quadrupole Moments (Debye-Ang)
        XX     -67.7142     XY       0.3181     YY     -65.6685
        XZ       0.0000     YZ       0.0000     ZZ     -68.0606
    Octopole Moments (Debye-Ang^2)
       XXX      -9.2504    XXY       4.5948    XYY      -1.0177
       YYY      -2.1253    XXZ       0.0000    XYZ       0.0000
       YYZ       0.0000    XZZ      -3.1256    YZZ       2.4487
       ZZZ       0.0000
    Hexadecapole Moments (Debye-Ang^3)
      XXXX   -2275.9510   XXXY      34.7138   XXYY    -444.1193
      XYYY       5.2252   YYYY    -143.0478   XXXZ       0.0000
      XXYZ       0.0000   XYYZ       0.0000   YYYZ      -0.0000
      XXZZ    -437.3843   XYZZ       3.4073   YYZZ     -41.7135
      XZZZ       0.0000   YZZZ      -0.0000   ZZZZ     -94.6021
 -----------------------------------------------------------------
 Calculating analytic gradient of the SCF energy
 Gradient of SCF Energy
            1           2           3           4           5
    1  -0.0570100   0.0518754  -0.0123200   0.0569867  -0.0395321
    2   0.1596608  -0.1018312   0.0074879   0.0125682  -0.0778856
    3   0.0000000   0.0000000   0.0000000  -0.0000000   0.0000000
 Max gradient component =       1.597E-01
 RMS gradient           =       5.947E-02
 Gradient time:  CPU 7.01 s  wall 1.85 s
 Geometry Optimization Parameters
   NAtoms,    NIC,     NZ,  NCons,   NDum,   NFix, NCnnct, MaxDiis
        5      20       5       0       0       0       0       0

 Cartesian Hessian Update
 Hessian Updated using BFGS Update


** GEOMETRY OPTIMIZATION IN DELOCALIZED INTERNAL COORDINATES **
   Searching for a Minimum

   Optimization Cycle:   2

                       Coordinates (Angstroms)
     ATOM                X               Y               Z
      1  C         1.0732867903   -0.5809798146    0.0000000000
      2  P         0.0665336703    0.5929694759    0.0000000000
      3  I        -2.4313655750   -0.0914341084    0.0000000000
      4  Br        3.4246133660   -0.0800447452    0.0000000000
      5  H         0.7056806282   -1.8679322870    0.0000000000
   Point Group: cs    Number of degrees of freedom:     7


   Energy is  -9873.664303187

 Hessian Updated using BFGS Update

  7 Hessian modes will be used to form the next step
  Hessian Eigenvalues:
     0.029075    0.073567    0.093270    0.160362    0.219661    0.237158
     0.968078

 Minimum Search - Taking Simple RFO Step
 Searching for Lamda that Minimizes Along All modes
 Value Taken    Lamda =  -0.11289351
 Calculated Step too Large.  Step scaled by  0.358201
 Step Taken.  Stepsize is  0.300000

                             Maximum     Tolerance    Cnvgd?
         Gradient           0.121220      0.000300      NO
         Displacement       0.169525      0.001200      NO
         Energy change     -0.046070      0.000001      NO


 New Cartesian Coordinates Obtained by Inverse Iteration

 Displacement from previous Coordinates is:  0.351840
 ----------------------------------------------------------------
             Standard Nuclear Orientation (Angstroms)
    I     Atom           X                Y                Z
 ----------------------------------------------------------------
    1      C       1.0604816661    -0.5912823340     0.0000000000
    2      P       0.0801989397     0.6442492716     0.0000000000
    3      I      -2.3639127656    -0.1506188321     0.0000000000
    4      Br      3.3251084378    -0.1499534905     0.0000000000
    5      H       0.7368726020    -1.7798160944     0.0000000000
 ----------------------------------------------------------------
 Molecular Point Group                 Cs    NOp =  2
 Largest Abelian Subgroup              Cs    NOp =  2
 Nuclear Repulsion Energy =   566.2978435266 hartrees
 There are       55 alpha and       55 beta electrons
 Applying Cartesian multipole field
    Component          Value
    ---------          -----
     (2,0,0)        1.00000E-11
     (0,2,0)        2.00000E-11
     (0,0,2)       -3.00000E-11
 Nucleus-field energy     =     0.0000000256 hartrees
 Requested basis set is 6-311++G(d,p)
 There are 67 shells and 169 basis functions
 A cutoff of  1.0D-11 yielded   1706 shell pairs
 There are     11409 function pairs (     12764 Cartesian)
 Smallest overlap matrix eigenvalue = 9.44E-04
 Guess MOs from SCF MO coefficient file

 -----------------------------------------------------------------------
  General SCF calculation program by
  Eric Jon Sundstrom, Paul Horn, Yuezhi Mao, Dmitri Zuev, Alec White,
  David Stuck, Shaama M.S., Shane Yost, Joonho Lee, David Small,
  Daniel Levine, Susi Lehtola, Hugh Burton, Evgeny Epifanovsky
 -----------------------------------------------------------------------
 Exchange:     0.2000 Hartree-Fock + 0.0800 Slater + 0.7200 B88
 Correlation:  0.1900 VWN1RPA + 0.8100 LYP
 Using SG-1 standard quadrature grid
 using 4 threads for integral computing
 -------------------------------------------------------
 OpenMP Integral computing Module                
 Release: version 2.0, May 2017, Q-Chem Inc. Pleasanton 
 -------------------------------------------------------
 -------------------------------------------------------
 OpenMP BLAS3 based DFT computing Module                
 Release: version 1.0, May 2013, Q-Chem Inc. Pittsburgh 
 -------------------------------------------------------
 A restricted SCF calculation will be
 performed using DIIS
 SCF converges when DIIS error is below 1.0e-08
 ---------------------------------------
  Cycle       Energy         DIIS error
 ---------------------------------------
    1   -9873.6983830078      7.57e-04  
    2   -9873.7013807612      2.14e-04  
    3   -9873.7008919904      4.11e-04  
    4   -9873.7015875396      5.18e-05  
    5   -9873.7015969345      1.64e-05  
    6   -9873.7015979534      8.03e-06  
    7   -9873.7015982214      1.49e-06  
    8   -9873.7015982282      3.77e-07  
    9   -9873.7015982286      2.48e-07  
   10   -9873.7015982289      5.30e-08  
   11   -9873.7015982289      1.40e-08  
   12   -9873.7015982289      3.16e-09  Convergence criterion met
 ---------------------------------------
 SCF time:   CPU 26.29s  wall 7.00s 
 SCF   energy in the final basis set =    -9873.7015982289
 Total energy in the final basis set =    -9873.7015982289

 --------------------------------------------------------------
             Orbital Energies (a.u.) and Symmetries
 --------------------------------------------------------------

 Alpha MOs, Restricted
 -- Occupied --                  
******* -482.85 -176.32 -165.72 -165.72 -165.72  -77.11  -62.51
  1 A'    2 A'    3 A'    4 A'    1 A"    5 A'    6 A'    7 A'                 
-56.328 -56.323 -56.323 -35.813 -31.306 -31.301 -31.301 -22.957
  8 A'    9 A'    2 A"   10 A'   11 A'    3 A"   12 A'   13 A'                 
-22.955 -22.955 -22.952 -22.952 -10.283  -8.713  -6.607  -6.546
  4 A"   14 A'   15 A'    5 A"   16 A'   17 A'   18 A'   19 A'                 
 -6.531  -6.531  -6.362  -4.774  -4.769  -4.766  -4.763  -4.760
 20 A'    6 A"   21 A'   22 A'   23 A'    7 A"   24 A'    8 A"                 
 -4.760  -2.657  -2.652  -2.652  -2.640  -2.640  -2.040  -2.035
 25 A'   26 A'   27 A'    9 A"   28 A'   10 A"   29 A'   11 A"                 
 -2.035  -2.024  -2.024  -0.801  -0.756  -0.661  -0.540  -0.441
 30 A'   31 A'   12 A"   32 A'   33 A'   34 A'   35 A'   36 A'                 
 -0.389  -0.351  -0.314  -0.310  -0.307  -0.283  -0.279
 37 A'   13 A"   38 A'   39 A'   14 A"   40 A'   15 A"                         
 -- Virtual --                   
 -0.156  -0.096  -0.073  -0.002   0.012   0.020   0.040   0.044
 41 A'   16 A"   42 A'   43 A'   44 A'   45 A'   17 A"   46 A'                 
  0.063   0.069   0.074   0.091   0.093   0.103   0.119   0.128
 47 A'   48 A'   18 A"   49 A'   19 A"   50 A'   51 A'   52 A'                 
  0.136   0.162   0.198   0.208   0.247   0.265   0.279   0.327
 53 A'   54 A'   55 A'   20 A"   56 A'   57 A'   21 A"   58 A'                 
  0.372   0.374   0.388   0.393   0.398   0.405   0.434   0.436
 22 A"   59 A'   60 A'   23 A"   61 A'   62 A'   24 A"   63 A'                 
  0.462   0.483   0.490   0.515   0.552   0.561   0.575   0.594
 64 A'   65 A'   25 A"   66 A'   67 A'   26 A"   68 A'   27 A"                 
  0.594   0.628   0.657   0.678   0.692   0.700   0.799   0.849
 69 A'   70 A'   28 A"   29 A"   71 A'   72 A'   73 A'   74 A'                 
  0.940   1.057   1.143   1.284   1.300   1.336   1.436   1.456
 75 A'   76 A'   30 A"   31 A"   77 A'   78 A'   79 A'   32 A"                 
  1.491   1.540   1.547   1.669   1.731   1.749   1.984   1.997
 80 A'   33 A"   81 A'   82 A'   83 A'   34 A"   35 A"   84 A'                 
  2.032   2.098   2.258   2.607   2.684   2.899   3.379   3.950
 85 A'   86 A'   87 A'   88 A'   36 A"   89 A'   90 A'   37 A"                 
  3.958   3.959   3.986   3.988   4.000   4.000   4.058   4.094
 91 A'   38 A"   92 A'   39 A"   93 A'   40 A"   94 A'   95 A'                 
  4.189   4.282   5.975   5.994   6.017   6.535   6.921   7.537
 96 A'   97 A'   41 A"   98 A'   99 A'  100 A'  101 A'   42 A"                 
  7.552   7.604  13.776  13.889  14.021  23.447  27.739  28.321
102 A'  103 A'   43 A"  104 A'  105 A'  106 A'  107 A'   44 A"                 
 28.337  28.354  28.525  28.529  28.529  28.543  28.603  47.829
108 A'  109 A'   45 A"  110 A'   46 A"  111 A'  112 A'  113 A'                 
127.868 127.880 127.899 151.554 163.071 289.728 289.742 289.805
 47 A"  114 A'  115 A'  116 A'  117 A'   48 A"  118 A'  119 A'                 
*******1901.713
120 A'  121 A'                                                                 

 Beta MOs, Restricted
 -- Occupied --                  
******* -482.85 -176.32 -165.72 -165.72 -165.72  -77.11  -62.51
  1 A'    2 A'    3 A'    4 A'    1 A"    5 A'    6 A'    7 A'                 
-56.328 -56.323 -56.323 -35.813 -31.306 -31.301 -31.301 -22.957
  8 A'    9 A'    2 A"   10 A'   11 A'    3 A"   12 A'   13 A'                 
-22.955 -22.955 -22.952 -22.952 -10.283  -8.713  -6.607  -6.546
  4 A"   14 A'   15 A'    5 A"   16 A'   17 A'   18 A'   19 A'                 
 -6.531  -6.531  -6.362  -4.774  -4.769  -4.766  -4.763  -4.760
 20 A'    6 A"   21 A'   22 A'   23 A'    7 A"   24 A'    8 A"                 
 -4.760  -2.657  -2.652  -2.652  -2.640  -2.640  -2.040  -2.035
 25 A'   26 A'   27 A'    9 A"   28 A'   10 A"   29 A'   11 A"                 
 -2.035  -2.024  -2.024  -0.801  -0.756  -0.661  -0.540  -0.441
 30 A'   31 A'   12 A"   32 A'   33 A'   34 A'   35 A'   36 A'                 
 -0.389  -0.351  -0.314  -0.310  -0.307  -0.283  -0.279
 37 A'   13 A"   38 A'   39 A'   14 A"   40 A'   15 A"                         
 -- Virtual --                   
 -0.156  -0.096  -0.073  -0.002   0.012   0.020   0.040   0.044
 41 A'   16 A"   42 A'   43 A'   44 A'   45 A'   17 A"   46 A'                 
  0.063   0.069   0.074   0.091   0.093   0.103   0.119   0.128
 47 A'   48 A'   18 A"   49 A'   19 A"   50 A'   51 A'   52 A'                 
  0.136   0.162   0.198   0.208   0.247   0.265   0.279   0.327
 53 A'   54 A'   55 A'   20 A"   56 A'   57 A'   21 A"   58 A'                 
  0.372   0.374   0.388   0.393   0.398   0.405   0.434   0.436
 22 A"   59 A'   60 A'   23 A"   61 A'   62 A'   24 A"   63 A'                 
  0.462   0.483   0.490   0.515   0.552   0.561   0.575   0.594
 64 A'   65 A'   25 A"   66 A'   67 A'   26 A"   68 A'   27 A"                 
  0.594   0.628   0.657   0.678   0.692   0.700   0.799   0.849
 69 A'   70 A'   28 A"   29 A"   71 A'   72 A'   73 A'   74 A'                 
  0.940   1.057   1.143   1.284   1.300   1.336   1.436   1.456
 75 A'   76 A'   30 A"   31 A"   77 A'   78 A'   79 A'   32 A"                 
  1.491   1.540   1.547   1.669   1.731   1.749   1.984   1.997
 80 A'   33 A"   81 A'   82 A'   83 A'   34 A"   35 A"   84 A'                 
  2.032   2.098   2.258   2.607   2.684   2.899   3.379   3.950
 85 A'   86 A'   87 A'   88 A'   36 A"   89 A'   90 A'   37 A"                 
  3.958   3.959   3.986   3.988   4.000   4.000   4.058   4.094
 91 A'   38 A"   92 A'   39 A"   93 A'   40 A"   94 A'   95 A'                 
  4.189   4.282   5.975   5.994   6.017   6.535   6.921   7.537
 96 A'   97 A'   41 A"   98 A'   99 A'  100 A'  101 A'   42 A"                 
  7.552   7.604  13.776  13.889  14.021  23.447  27.739  28.321
102 A'  103 A'   43 A"  104 A'  105 A'  106 A'  107 A'   44 A"                 
 28.337  28.354  28.525  28.529  28.529  28.543  28.603  47.829
108 A'  109 A'   45 A"  110 A'   46 A"  111 A'  112 A'  113 A'                 
127.868 127.880 127.899 151.554 163.071 289.728 289.742 289.805
 47 A"  114 A'  115 A'  116 A'  117 A'   48 A"  118 A'  119 A'                 
*******1901.713
120 A'  121 A'                                                                 
 --------------------------------------------------------------

          Ground-State Mulliken Net Atomic Charges

     Atom                 Charge (a.u.)
  ----------------------------------------
      1 C                    -0.163160
      2 P                     0.139460
      3 I                    -0.142264
      4 Br                   -0.088310
      5 H                     0.254274
  ----------------------------------------
  Sum of atomic charges =     0.000000

 -----------------------------------------------------------------
                    Cartesian Multipole Moments
 -----------------------------------------------------------------
    Charge (ESU x 10^10)
                 0.0000
    Dipole Moment (Debye)
         X      -0.5013      Y      -0.5677      Z      -0.0000
       Tot       0.7573
    Quadrupole Moments (Debye-Ang)
        XX     -67.8450     XY       0.3679     YY     -65.5145
        XZ       0.0000     YZ       0.0000     ZZ     -67.9588
    Octopole Moments (Debye-Ang^2)
       XXX      -9.2981    XXY       5.0840    XYY      -1.2793
       YYY       5.3425    XXZ      -0.0000    XYZ      -0.0000
       YYZ      -0.0000    XZZ      -3.0414    YZZ       4.6957
       ZZZ      -0.0000
    Hexadecapole Moments (Debye-Ang^3)
      XXXX   -2162.7569   XXXY      35.8259   XXYY    -421.5074
      XYYY       5.6794   YYYY    -150.8899   XXXZ       0.0000
      XXYZ       0.0000   XYYZ       0.0000   YYYZ       0.0000
      XXZZ    -414.5868   XYZZ       3.5504   YYZZ     -42.5520
      XZZZ       0.0000   YZZZ       0.0000   ZZZZ     -94.4261
 -----------------------------------------------------------------
 Calculating analytic gradient of the SCF energy
 Gradient of SCF Energy
            1           2           3           4           5
    1  -0.0474994   0.0344097  -0.0122788   0.0570526  -0.0316841
    2   0.1148367  -0.0705973   0.0049177   0.0118052  -0.0609623
    3  -0.0000000   0.0000000   0.0000000  -0.0000000   0.0000000
 Max gradient component =       1.148E-01
 RMS gradient           =       4.465E-02
 Gradient time:  CPU 7.17 s  wall 1.89 s
 Geometry Optimization Parameters
   NAtoms,    NIC,     NZ,  NCons,   NDum,   NFix, NCnnct, MaxDiis
        5      20       5       0       0       0       0       0

 Cartesian Hessian Update
 Hessian Updated using BFGS Update


** GEOMETRY OPTIMIZATION IN DELOCALIZED INTERNAL COORDINATES **
   Searching for a Minimum

   Optimization Cycle:   3

                       Coordinates (Angstroms)
     ATOM                X               Y               Z
      1  C         1.0604816661   -0.5912823340    0.0000000000
      2  P         0.0801989397    0.6442492716    0.0000000000
      3  I        -2.3639127656   -0.1506188321    0.0000000000
      4  Br        3.3251084378   -0.1499534905    0.0000000000
      5  H         0.7368726020   -1.7798160944    0.0000000000
   Point Group: cs    Number of degrees of freedom:     7


   Energy is  -9873.701598229

 Hessian Updated using BFGS Update

  7 Hessian modes will be used to form the next step
  Hessian Eigenvalues:
     0.035669    0.075027    0.128631    0.159675    0.220884    0.232508
     0.926207

 Minimum Search - Taking Simple RFO Step
 Searching for Lamda that Minimizes Along All modes
 Value Taken    Lamda =  -0.08249103
 Calculated Step too Large.  Step scaled by  0.387420
 Step Taken.  Stepsize is  0.300000

                             Maximum     Tolerance    Cnvgd?
         Gradient           0.086588      0.000300      NO
         Displacement       0.177046      0.001200      NO
         Energy change     -0.037295      0.000001      NO


 New Cartesian Coordinates Obtained by Inverse Iteration

 Displacement from previous Coordinates is:  0.357221
 ----------------------------------------------------------------
             Standard Nuclear Orientation (Angstroms)
    I     Atom           X                Y                Z
 ----------------------------------------------------------------
    1      C       1.0541784027    -0.5945652068     0.0000000000
    2      P       0.0983893742     0.6913172659     0.0000000000
    3      I      -2.2870794417    -0.2045255899     0.0000000000
    4      Br      3.2072130266    -0.2139065071     0.0000000000
    5      H       0.7660475181    -1.7057414415     0.0000000000
 ----------------------------------------------------------------
 Molecular Point Group                 Cs    NOp =  2
 Largest Abelian Subgroup              Cs    NOp =  2
 Nuclear Repulsion Energy =   580.8114692410 hartrees
 There are       55 alpha and       55 beta electrons
 Applying Cartesian multipole field
    Component          Value
    ---------          -----
     (2,0,0)        1.00000E-11
     (0,2,0)        2.00000E-11
     (0,0,2)       -3.00000E-11
 Nucleus-field energy     =     0.0000000242 hartrees
 Requested basis set is 6-311++G(d,p)
 There are 67 shells and 169 basis functions
 A cutoff of  1.0D-11 yielded   1718 shell pairs
 There are     11492 function pairs (     12859 Cartesian)
 Smallest overlap matrix eigenvalue = 9.64E-04
 Guess MOs from SCF MO coefficient file

 -----------------------------------------------------------------------
  General SCF calculation program by
  Eric Jon Sundstrom, Paul Horn, Yuezhi Mao, Dmitri Zuev, Alec White,
  David Stuck, Shaama M.S., Shane Yost, Joonho Lee, David Small,
  Daniel Levine, Susi Lehtola, Hugh Burton, Evgeny Epifanovsky
 -----------------------------------------------------------------------
 Exchange:     0.2000 Hartree-Fock + 0.0800 Slater + 0.7200 B88
 Correlation:  0.1900 VWN1RPA + 0.8100 LYP
 Using SG-1 standard quadrature grid
 using 4 threads for integral computing
 -------------------------------------------------------
 OpenMP Integral computing Module                
 Release: version 2.0, May 2017, Q-Chem Inc. Pleasanton 
 -------------------------------------------------------
 -------------------------------------------------------
 OpenMP BLAS3 based DFT computing Module                
 Release: version 1.0, May 2013, Q-Chem Inc. Pittsburgh 
 -------------------------------------------------------
 A restricted SCF calculation will be
 performed using DIIS
 SCF converges when DIIS error is below 1.0e-08
 ---------------------------------------
  Cycle       Energy         DIIS error
 ---------------------------------------
    1   -9873.7262945601      7.62e-04  
    2   -9873.7290555848      3.03e-04  
    3   -9873.7283346495      5.25e-04  
    4   -9873.7294474520      5.28e-05  
    5   -9873.7294570373      2.37e-05  
    6   -9873.7294593313      7.74e-06  
    7   -9873.7294595361      1.69e-06  
    8   -9873.7294595438      8.43e-07  
    9   -9873.7294595462      1.83e-07  
   10   -9873.7294595462      5.03e-08  
   11   -9873.7294595463      9.33e-09  Convergence criterion met
 ---------------------------------------
 SCF time:   CPU 24.63s  wall 7.00s 
 SCF   energy in the final basis set =    -9873.7294595463
 Total energy in the final basis set =    -9873.7294595463

 --------------------------------------------------------------
             Orbital Energies (a.u.) and Symmetries
 --------------------------------------------------------------

 Alpha MOs, Restricted
 -- Occupied --                  
******* -482.85 -176.31 -165.72 -165.72 -165.72  -77.11  -62.51
  1 A'    2 A'    3 A'    4 A'    1 A"    5 A'    6 A'    7 A'                 
-56.328 -56.323 -56.323 -35.811 -31.303 -31.298 -31.298 -22.954
  8 A'    9 A'    2 A"   10 A'   11 A'    3 A"   12 A'   13 A'                 
-22.953 -22.953 -22.949 -22.949 -10.277  -8.714  -6.607  -6.546
  4 A"   14 A'   15 A'    5 A"   16 A'   17 A'   18 A'   19 A'                 
 -6.531  -6.531  -6.360  -4.771  -4.769  -4.766  -4.764  -4.758
 20 A'    6 A"   21 A'   22 A'   23 A'    7 A"   24 A'    8 A"                 
 -4.758  -2.657  -2.653  -2.653  -2.641  -2.641  -2.037  -2.033
 25 A'   26 A'   27 A'    9 A"   28 A'   10 A"   29 A'   11 A"                 
 -2.033  -2.021  -2.021  -0.810  -0.752  -0.659  -0.555  -0.446
 30 A'   12 A"   31 A'   32 A'   33 A'   34 A'   35 A'   36 A'                 
 -0.394  -0.354  -0.318  -0.311  -0.307  -0.283  -0.273
 37 A'   13 A"   38 A'   39 A'   14 A"   40 A'   15 A"                         
 -- Virtual --                   
 -0.132  -0.099  -0.064   0.000   0.015   0.020   0.040   0.043
 41 A'   16 A"   42 A'   43 A'   44 A'   45 A'   17 A"   46 A'                 
  0.064   0.070   0.074   0.093   0.094   0.104   0.123   0.129
 47 A'   48 A'   18 A"   19 A"   49 A'   50 A'   51 A'   52 A'                 
  0.145   0.168   0.199   0.209   0.249   0.259   0.282   0.323
 53 A'   54 A'   55 A'   20 A"   56 A'   57 A'   21 A"   58 A'                 
  0.370   0.375   0.385   0.395   0.396   0.404   0.430   0.434
 22 A"   59 A'   60 A'   23 A"   61 A'   62 A'   63 A'   24 A"                 
  0.457   0.488   0.494   0.528   0.550   0.558   0.587   0.587
 64 A'   25 A"   65 A'   66 A'   67 A'   26 A"   27 A"   68 A'                 
  0.614   0.631   0.660   0.687   0.714   0.737   0.796   0.858
 69 A'   70 A'   28 A"   29 A"   71 A'   72 A'   73 A'   74 A'                 
  0.946   1.030   1.160   1.286   1.306   1.346   1.444   1.483
 75 A'   76 A'   30 A"   31 A"   77 A'   78 A'   32 A"   79 A'                 
  1.522   1.538   1.576   1.675   1.736   1.806   1.984   1.991
 80 A'   33 A"   81 A'   82 A'   83 A'   34 A"   35 A"   84 A'                 
  2.078   2.120   2.371   2.596   2.687   2.914   3.407   3.953
 85 A'   86 A'   87 A'   88 A'   36 A"   89 A'   90 A'   37 A"                 
  3.961   3.962   3.987   3.989   4.007   4.012   4.081   4.102
 91 A'   38 A"   39 A"   92 A'   93 A'   40 A"   94 A'   95 A'                 
  4.243   4.296   5.978   5.999   6.022   6.541   6.914   7.537
 96 A'   97 A'   41 A"   98 A'   99 A'  100 A'  101 A'   42 A"                 
  7.558   7.625  13.777  13.891  14.006  23.513  27.745  28.324
102 A'  103 A'   43 A"  104 A'  105 A'  106 A'  107 A'   44 A"                 
 28.341  28.358  28.528  28.532  28.532  28.548  28.608  47.835
108 A'  109 A'   45 A"  110 A'   46 A"  111 A'  112 A'  113 A'                 
127.871 127.885 127.903 151.560 163.058 289.729 289.749 289.830
 47 A"  114 A'  115 A'  116 A'  117 A'   48 A"  118 A'  119 A'                 
*******1901.719
120 A'  121 A'                                                                 

 Beta MOs, Restricted
 -- Occupied --                  
******* -482.85 -176.31 -165.72 -165.72 -165.72  -77.11  -62.51
  1 A'    2 A'    3 A'    4 A'    1 A"    5 A'    6 A'    7 A'                 
-56.328 -56.323 -56.323 -35.811 -31.303 -31.298 -31.298 -22.954
  8 A'    9 A'    2 A"   10 A'   11 A'    3 A"   12 A'   13 A'                 
-22.953 -22.953 -22.949 -22.949 -10.277  -8.714  -6.607  -6.546
  4 A"   14 A'   15 A'    5 A"   16 A'   17 A'   18 A'   19 A'                 
 -6.531  -6.531  -6.360  -4.771  -4.769  -4.766  -4.764  -4.758
 20 A'    6 A"   21 A'   22 A'   23 A'    7 A"   24 A'    8 A"                 
 -4.758  -2.657  -2.653  -2.653  -2.641  -2.641  -2.037  -2.033
 25 A'   26 A'   27 A'    9 A"   28 A'   10 A"   29 A'   11 A"                 
 -2.033  -2.021  -2.021  -0.810  -0.752  -0.659  -0.555  -0.446
 30 A'   12 A"   31 A'   32 A'   33 A'   34 A'   35 A'   36 A'                 
 -0.394  -0.354  -0.318  -0.311  -0.307  -0.283  -0.273
 37 A'   13 A"   38 A'   39 A'   14 A"   40 A'   15 A"                         
 -- Virtual --                   
 -0.132  -0.099  -0.064   0.000   0.015   0.020   0.040   0.043
 41 A'   16 A"   42 A'   43 A'   44 A'   45 A'   17 A"   46 A'                 
  0.064   0.070   0.074   0.093   0.094   0.104   0.123   0.129
 47 A'   48 A'   18 A"   19 A"   49 A'   50 A'   51 A'   52 A'                 
  0.145   0.168   0.199   0.209   0.249   0.259   0.282   0.323
 53 A'   54 A'   55 A'   20 A"   56 A'   57 A'   21 A"   58 A'                 
  0.370   0.375   0.385   0.395   0.396   0.404   0.430   0.434
 22 A"   59 A'   60 A'   23 A"   61 A'   62 A'   63 A'   24 A"                 
  0.457   0.488   0.494   0.528   0.550   0.558   0.587   0.587
 64 A'   25 A"   65 A'   66 A'   67 A'   26 A"   27 A"   68 A'                 
  0.614   0.631   0.660   0.687   0.714   0.737   0.796   0.858
 69 A'   70 A'   28 A"   29 A"   71 A'   72 A'   73 A'   74 A'                 
  0.946   1.030   1.160   1.286   1.306   1.346   1.444   1.483
 75 A'   76 A'   30 A"   31 A"   77 A'   78 A'   32 A"   79 A'                 
  1.522   1.538   1.576   1.675   1.736   1.806   1.984   1.991
 80 A'   33 A"   81 A'   82 A'   83 A'   34 A"   35 A"   84 A'                 
  2.078   2.120   2.371   2.596   2.687   2.914   3.407   3.953
 85 A'   86 A'   87 A'   88 A'   36 A"   89 A'   90 A'   37 A"                 
  3.961   3.962   3.987   3.989   4.007   4.012   4.081   4.102
 91 A'   38 A"   39 A"   92 A'   93 A'   40 A"   94 A'   95 A'                 
  4.243   4.296   5.978   5.999   6.022   6.541   6.914   7.537
 96 A'   97 A'   41 A"   98 A'   99 A'  100 A'  101 A'   42 A"                 
  7.558   7.625  13.777  13.891  14.006  23.513  27.745  28.324
102 A'  103 A'   43 A"  104 A'  105 A'  106 A'  107 A'   44 A"                 
 28.341  28.358  28.528  28.532  28.532  28.548  28.608  47.835
108 A'  109 A'   45 A"  110 A'   46 A"  111 A'  112 A'  113 A'                 
127.871 127.885 127.903 151.560 163.058 289.729 289.749 289.830
 47 A"  114 A'  115 A'  116 A'  117 A'   48 A"  118 A'  119 A'                 
*******1901.719
120 A'  121 A'                                                                 
 --------------------------------------------------------------

          Ground-State Mulliken Net Atomic Charges

     Atom                 Charge (a.u.)
  ----------------------------------------
      1 C                    -0.168431
      2 P                     0.137833
      3 I                    -0.149659
      4 Br                   -0.087509
      5 H                     0.267766
  ----------------------------------------
  Sum of atomic charges =     0.000000

 -----------------------------------------------------------------
                    Cartesian Multipole Moments
 -----------------------------------------------------------------
    Charge (ESU x 10^10)
                 0.0000
    Dipole Moment (Debye)
         X      -0.2516      Y      -0.4605      Z       0.0000
       Tot       0.5247
    Quadrupole Moments (Debye-Ang)
        XX     -67.6735     XY       0.4015     YY     -65.3311
        XZ      -0.0000     YZ       0.0000     ZZ     -67.8069
    Octopole Moments (Debye-Ang^2)
       XXX      -7.6636    XXY       5.5507    XYY      -1.5293
       YYY      12.0316    XXZ      -0.0000    XYZ       0.0000
       YYZ       0.0000    XZZ      -2.7556    YZZ       6.6878
       ZZZ       0.0000
    Hexadecapole Moments (Debye-Ang^3)
      XXXX   -2030.7626   XXXY      35.6026   XXYY    -395.7577
      XYYY       5.8172   YYYY    -160.3414   XXXZ      -0.0000
      XXYZ       0.0000   XYYZ      -0.0000   YYYZ       0.0000
      XXZZ    -388.5512   XYZZ       3.5070   YYZZ     -43.7312
      XZZZ      -0.0000   YZZZ       0.0000   ZZZZ     -94.1033
 -----------------------------------------------------------------
 Calculating analytic gradient of the SCF energy
 Gradient of SCF Energy
            1           2           3           4           5
    1  -0.0446514   0.0230829  -0.0085610   0.0501766  -0.0200471
    2   0.0674408  -0.0457341   0.0021706   0.0099923  -0.0338696
    3   0.0000000   0.0000000   0.0000000   0.0000000  -0.0000000
 Max gradient component =       6.744E-02
 RMS gradient           =       2.990E-02
 Gradient time:  CPU 7.39 s  wall 1.95 s
 Geometry Optimization Parameters
   NAtoms,    NIC,     NZ,  NCons,   NDum,   NFix, NCnnct, MaxDiis
        5      20       5       0       0       0       0       0

 Cartesian Hessian Update
 Hessian Updated using BFGS Update


** GEOMETRY OPTIMIZATION IN DELOCALIZED INTERNAL COORDINATES **
   Searching for a Minimum

   Optimization Cycle:   4

                       Coordinates (Angstroms)
     ATOM                X               Y               Z
      1  C         1.0541784027   -0.5945652068    0.0000000000
      2  P         0.0983893742    0.6913172659    0.0000000000
      3  I        -2.2870794417   -0.2045255899    0.0000000000
      4  Br        3.2072130266   -0.2139065071    0.0000000000
      5  H         0.7660475181   -1.7057414415    0.0000000000
   Point Group: cs    Number of degrees of freedom:     7


   Energy is  -9873.729459546

 Hessian Updated using BFGS Update

  7 Hessian modes will be used to form the next step
  Hessian Eigenvalues:
     0.044882    0.076411    0.158657    0.184495    0.223457    0.241850
     0.884922

 Minimum Search - Taking Simple RFO Step
 Searching for Lamda that Minimizes Along All modes
 Value Taken    Lamda =  -0.04657442
 Calculated Step too Large.  Step scaled by  0.455276
 Step Taken.  Stepsize is  0.300000

                             Maximum     Tolerance    Cnvgd?
         Gradient           0.050653      0.000300      NO
         Displacement       0.184528      0.001200      NO
         Energy change     -0.027861      0.000001      NO


 New Cartesian Coordinates Obtained by Inverse Iteration

 Displacement from previous Coordinates is:  0.322935
 ----------------------------------------------------------------
             Standard Nuclear Orientation (Angstroms)
    I     Atom           X                Y                Z
 ----------------------------------------------------------------
    1      C       1.0632409903    -0.5926368473     0.0000000000
    2      P       0.1186546736     0.7292458926     0.0000000000
    3      I      -2.2227898560    -0.2358604424     0.0000000000
    4      Br      3.0758539145    -0.2596235418     0.0000000000
    5      H       0.8037891574    -1.6685465405     0.0000000000
 ----------------------------------------------------------------
 Molecular Point Group                 Cs    NOp =  2
 Largest Abelian Subgroup              Cs    NOp =  2
 Nuclear Repulsion Energy =   596.5252009221 hartrees
 There are       55 alpha and       55 beta electrons
 Applying Cartesian multipole field
    Component          Value
    ---------          -----
     (2,0,0)        1.00000E-11
     (0,2,0)        2.00000E-11
     (0,0,2)       -3.00000E-11
 Nucleus-field energy     =     0.0000000227 hartrees
 Requested basis set is 6-311++G(d,p)
 There are 67 shells and 169 basis functions
 A cutoff of  1.0D-11 yielded   1744 shell pairs
 There are     11628 function pairs (     13008 Cartesian)
 Smallest overlap matrix eigenvalue = 9.74E-04
 Guess MOs from SCF MO coefficient file

 -----------------------------------------------------------------------
  General SCF calculation program by
  Eric Jon Sundstrom, Paul Horn, Yuezhi Mao, Dmitri Zuev, Alec White,
  David Stuck, Shaama M.S., Shane Yost, Joonho Lee, David Small,
  Daniel Levine, Susi Lehtola, Hugh Burton, Evgeny Epifanovsky
 -----------------------------------------------------------------------
 Exchange:     0.2000 Hartree-Fock + 0.0800 Slater + 0.7200 B88
 Correlation:  0.1900 VWN1RPA + 0.8100 LYP
 Using SG-1 standard quadrature grid
 using 4 threads for integral computing
 -------------------------------------------------------
 OpenMP Integral computing Module                
 Release: version 2.0, May 2017, Q-Chem Inc. Pleasanton 
 -------------------------------------------------------
 -------------------------------------------------------
 OpenMP BLAS3 based DFT computing Module                
 Release: version 1.0, May 2013, Q-Chem Inc. Pittsburgh 
 -------------------------------------------------------
 A restricted SCF calculation will be
 performed using DIIS
 SCF converges when DIIS error is below 1.0e-08
 ---------------------------------------
  Cycle       Energy         DIIS error
 ---------------------------------------
    1   -9873.7430391942      7.72e-04  
    2   -9873.7458928184      3.49e-04  
    3   -9873.7453614774      5.09e-04  
    4   -9873.7463559361      8.10e-05  
    5   -9873.7463828282      2.77e-05  
    6   -9873.7463856049      7.05e-06  
    7   -9873.7463857654      2.50e-06  
    8   -9873.7463857838      8.26e-07  
    9   -9873.7463857862      1.75e-07  
   10   -9873.7463857863      3.71e-08  
   11   -9873.7463857863      5.51e-09  Convergence criterion met
 ---------------------------------------
 SCF time:   CPU 25.18s  wall 7.00s 
 SCF   energy in the final basis set =    -9873.7463857863
 Total energy in the final basis set =    -9873.7463857863

 --------------------------------------------------------------
             Orbital Energies (a.u.) and Symmetries
 --------------------------------------------------------------

 Alpha MOs, Restricted
 -- Occupied --                  
******* -482.86 -176.31 -165.71 -165.71 -165.71  -77.11  -62.51
  1 A'    2 A'    3 A'    4 A'    1 A"    5 A'    6 A'    7 A'                 
-56.330 -56.325 -56.325 -35.807 -31.299 -31.294 -31.294 -22.950
  8 A'    2 A"    9 A'   10 A'   11 A'    3 A"   12 A'   13 A'                 
-22.949 -22.949 -22.945 -22.945 -10.270  -8.717  -6.605  -6.549
  4 A"   14 A'   15 A'    5 A"   16 A'   17 A'   18 A'   19 A'                 
 -6.535  -6.535  -6.356  -4.767  -4.767  -4.764  -4.762  -4.754
  6 A"   20 A'   21 A'   22 A'   23 A'    7 A"   24 A'    8 A"                 
 -4.754  -2.659  -2.655  -2.655  -2.644  -2.644  -2.033  -2.029
 25 A'   26 A'    9 A"   27 A'   28 A'   10 A"   29 A'   11 A"                 
 -2.028  -2.018  -2.017  -0.828  -0.745  -0.656  -0.564  -0.453
 30 A'   12 A"   31 A'   32 A'   33 A'   34 A'   35 A'   36 A'                 
 -0.400  -0.360  -0.320  -0.313  -0.307  -0.280  -0.266
 37 A'   13 A"   38 A'   39 A'   14 A"   40 A'   15 A"                         
 -- Virtual --                   
 -0.108  -0.100  -0.050   0.001   0.016   0.021   0.040   0.043
 41 A'   16 A"   42 A'   43 A'   44 A'   45 A'   17 A"   46 A'                 
  0.067   0.071   0.073   0.093   0.095   0.104   0.124   0.132
 47 A'   48 A'   18 A"   19 A"   49 A'   50 A'   51 A'   52 A'                 
  0.147   0.176   0.200   0.211   0.249   0.259   0.285   0.319
 53 A'   54 A'   55 A'   20 A"   56 A'   57 A'   21 A"   58 A'                 
  0.368   0.370   0.389   0.399   0.399   0.408   0.421   0.430
 59 A'   22 A"   60 A'   61 A'   23 A"   62 A'   63 A'   24 A"                 
  0.457   0.491   0.500   0.535   0.547   0.551   0.577   0.593
 64 A'   25 A"   65 A'   66 A'   67 A'   26 A"   27 A"   68 A'                 
  0.633   0.640   0.665   0.695   0.734   0.775   0.806   0.874
 69 A'   70 A'   28 A"   29 A"   71 A'   72 A'   73 A'   74 A'                 
  0.949   1.008   1.185   1.290   1.313   1.355   1.439   1.515
 75 A'   76 A'   30 A"   31 A"   77 A'   78 A'   32 A"   79 A'                 
  1.538   1.550   1.610   1.680   1.743   1.835   1.981   1.985
 33 A"   80 A'   81 A'   82 A'   83 A'   34 A"   84 A'   35 A"                 
  2.114   2.145   2.441   2.592   2.690   2.949   3.412   3.957
 85 A'   86 A'   87 A'   88 A'   36 A"   89 A'   90 A'   37 A"                 
  3.965   3.967   3.984   3.990   4.016   4.029   4.105   4.114
 91 A'   38 A"   39 A"   92 A'   93 A'   40 A"   94 A'   95 A'                 
  4.279   4.332   5.982   6.005   6.029   6.554   6.911   7.536
 96 A'   97 A'   41 A"   98 A'   99 A'  100 A'  101 A'   42 A"                 
  7.565   7.634  13.779  13.892  13.995  23.560  27.754  28.329
102 A'  103 A'   43 A"  104 A'  105 A'  106 A'  107 A'   44 A"                 
 28.347  28.364  28.532  28.536  28.536  28.555  28.615  47.844
108 A'  109 A'   45 A"  110 A'   46 A"  111 A'  112 A'  113 A'                 
127.875 127.890 127.908 151.568 163.051 289.729 289.756 289.851
 47 A"  114 A'  115 A'  116 A'  117 A'   48 A"  118 A'  119 A'                 
*******1901.728
120 A'  121 A'                                                                 

 Beta MOs, Restricted
 -- Occupied --                  
******* -482.86 -176.31 -165.71 -165.71 -165.71  -77.11  -62.51
  1 A'    2 A'    3 A'    4 A'    1 A"    5 A'    6 A'    7 A'                 
-56.330 -56.325 -56.325 -35.807 -31.299 -31.294 -31.294 -22.950
  8 A'    2 A"    9 A'   10 A'   11 A'    3 A"   12 A'   13 A'                 
-22.949 -22.949 -22.945 -22.945 -10.270  -8.717  -6.605  -6.549
  4 A"   14 A'   15 A'    5 A"   16 A'   17 A'   18 A'   19 A'                 
 -6.535  -6.535  -6.356  -4.767  -4.767  -4.764  -4.762  -4.754
  6 A"   20 A'   21 A'   22 A'   23 A'    7 A"   24 A'    8 A"                 
 -4.754  -2.659  -2.655  -2.655  -2.644  -2.644  -2.033  -2.029
 25 A'   26 A'    9 A"   27 A'   28 A'   10 A"   29 A'   11 A"                 
 -2.028  -2.018  -2.017  -0.828  -0.745  -0.656  -0.564  -0.453
 30 A'   12 A"   31 A'   32 A'   33 A'   34 A'   35 A'   36 A'                 
 -0.400  -0.360  -0.320  -0.313  -0.307  -0.280  -0.266
 37 A'   13 A"   38 A'   39 A'   14 A"   40 A'   15 A"                         
 -- Virtual --                   
 -0.108  -0.100  -0.050   0.001   0.016   0.021   0.040   0.043
 41 A'   16 A"   42 A'   43 A'   44 A'   45 A'   17 A"   46 A'                 
  0.067   0.071   0.073   0.093   0.095   0.104   0.124   0.132
 47 A'   48 A'   18 A"   19 A"   49 A'   50 A'   51 A'   52 A'                 
  0.147   0.176   0.200   0.211   0.249   0.259   0.285   0.319
 53 A'   54 A'   55 A'   20 A"   56 A'   57 A'   21 A"   58 A'                 
  0.368   0.370   0.389   0.399   0.399   0.408   0.421   0.430
 59 A'   22 A"   60 A'   61 A'   23 A"   62 A'   63 A'   24 A"                 
  0.457   0.491   0.500   0.535   0.547   0.551   0.577   0.593
 64 A'   25 A"   65 A'   66 A'   67 A'   26 A"   27 A"   68 A'                 
  0.633   0.640   0.665   0.695   0.734   0.775   0.806   0.874
 69 A'   70 A'   28 A"   29 A"   71 A'   72 A'   73 A'   74 A'                 
  0.949   1.008   1.185   1.290   1.313   1.355   1.439   1.515
 75 A'   76 A'   30 A"   31 A"   77 A'   78 A'   32 A"   79 A'                 
  1.538   1.550   1.610   1.680   1.743   1.835   1.981   1.985
 33 A"   80 A'   81 A'   82 A'   83 A'   34 A"   84 A'   35 A"                 
  2.114   2.145   2.441   2.592   2.690   2.949   3.412   3.957
 85 A'   86 A'   87 A'   88 A'   36 A"   89 A'   90 A'   37 A"                 
  3.965   3.967   3.984   3.990   4.016   4.029   4.105   4.114
 91 A'   38 A"   39 A"   92 A'   93 A'   40 A"   94 A'   95 A'                 
  4.279   4.332   5.982   6.005   6.029   6.554   6.911   7.536
 96 A'   97 A'   41 A"   98 A'   99 A'  100 A'  101 A'   42 A"                 
  7.565   7.634  13.779  13.892  13.995  23.560  27.754  28.329
102 A'  103 A'   43 A"  104 A'  105 A'  106 A'  107 A'   44 A"                 
 28.347  28.364  28.532  28.536  28.536  28.555  28.615  47.844
108 A'  109 A'   45 A"  110 A'   46 A"  111 A'  112 A'  113 A'                 
127.875 127.890 127.908 151.568 163.051 289.729 289.756 289.851
 47 A"  114 A'  115 A'  116 A'  117 A'   48 A"  118 A'  119 A'                 
*******1901.728
120 A'  121 A'                                                                 
 --------------------------------------------------------------

          Ground-State Mulliken Net Atomic Charges

     Atom                 Charge (a.u.)
  ----------------------------------------
      1 C                    -0.175026
      2 P                     0.127655
      3 I                    -0.158686
      4 Br                   -0.070189
      5 H                     0.276245
  ----------------------------------------
  Sum of atomic charges =    -0.000000

 -----------------------------------------------------------------
                    Cartesian Multipole Moments
 -----------------------------------------------------------------
    Charge (ESU x 10^10)
                -0.0000
    Dipole Moment (Debye)
         X       0.2027      Y      -0.4207      Z      -0.0000
       Tot       0.4670
    Quadrupole Moments (Debye-Ang)
        XX     -67.1480     XY       0.3059     YY     -65.1349
        XZ       0.0000     YZ      -0.0000     ZZ     -67.6448
    Octopole Moments (Debye-Ang^2)
       XXX      -2.7048    XXY       5.4722    XYY      -0.9067
       YYY      15.7371    XXZ      -0.0000    XYZ       0.0000
       YYZ       0.0000    XZZ      -1.6460    YZZ       7.7564
       ZZZ      -0.0000
    Hexadecapole Moments (Debye-Ang^3)
      XXXX   -1900.3774   XXXY      34.7591   XXYY    -370.7723
      XYYY       6.0906   YYYY    -168.1944   XXXZ       0.0000
      XXYZ      -0.0000   XYYZ      -0.0000   YYYZ      -0.0000
      XXZZ    -363.1115   XYZZ       3.5657   YYZZ     -44.8460
      XZZZ       0.0000   YZZZ      -0.0000   ZZZZ     -93.7510
 -----------------------------------------------------------------
 Calculating analytic gradient of the SCF energy
 Gradient of SCF Energy
            1           2           3           4           5
    1  -0.0352801   0.0180360  -0.0053590   0.0306766  -0.0080735
    2   0.0341628  -0.0258823   0.0002080   0.0065222  -0.0150107
    3   0.0000000  -0.0000000  -0.0000000   0.0000000   0.0000000
 Max gradient component =       3.528E-02
 RMS gradient           =       1.772E-02
 Gradient time:  CPU 7.55 s  wall 1.99 s
 Geometry Optimization Parameters
   NAtoms,    NIC,     NZ,  NCons,   NDum,   NFix, NCnnct, MaxDiis
        5      20       5       0       0       0       0       0

 Cartesian Hessian Update
 Hessian Updated using BFGS Update


** GEOMETRY OPTIMIZATION IN DELOCALIZED INTERNAL COORDINATES **
   Searching for a Minimum

   Optimization Cycle:   5

                       Coordinates (Angstroms)
     ATOM                X               Y               Z
      1  C         1.0632409903   -0.5926368473    0.0000000000
      2  P         0.1186546736    0.7292458926    0.0000000000
      3  I        -2.2227898560   -0.2358604424    0.0000000000
      4  Br        3.0758539145   -0.2596235418    0.0000000000
      5  H         0.8037891574   -1.6685465405    0.0000000000
   Point Group: cs    Number of degrees of freedom:     7


   Energy is  -9873.746385786

 Hessian Updated using BFGS Update

  7 Hessian modes will be used to form the next step
  Hessian Eigenvalues:
     0.067236    0.076260    0.160108    0.192365    0.226392    0.261285
     0.854911

 Minimum Search - Taking Simple RFO Step
 Searching for Lamda that Minimizes Along All modes
 Value Taken    Lamda =  -0.01539251
 Calculated Step too Large.  Step scaled by  0.757236
 Step Taken.  Stepsize is  0.300000

                             Maximum     Tolerance    Cnvgd?
         Gradient           0.026098      0.000300      NO
         Displacement       0.197480      0.001200      NO
         Energy change     -0.016926      0.000001      NO


 New Cartesian Coordinates Obtained by Inverse Iteration

 Displacement from previous Coordinates is:  0.299021
 ----------------------------------------------------------------
             Standard Nuclear Orientation (Angstroms)
    I     Atom           X                Y                Z
 ----------------------------------------------------------------
    1      C       1.0859899042    -0.5822453119     0.0000000000
    2      P       0.1289498975     0.7618596419     0.0000000000
    3      I      -2.1624673368    -0.2635659162     0.0000000000
    4      Br      2.9529682002    -0.3043377895     0.0000000000
    5      H       0.8333082147    -1.6391321035     0.0000000000
 ----------------------------------------------------------------
 Molecular Point Group                 Cs    NOp =  2
 Largest Abelian Subgroup              Cs    NOp =  2
 Nuclear Repulsion Energy =   612.7945176948 hartrees
 There are       55 alpha and       55 beta electrons
 Applying Cartesian multipole field
    Component          Value
    ---------          -----
     (2,0,0)        1.00000E-11
     (0,2,0)        2.00000E-11
     (0,0,2)       -3.00000E-11
 Nucleus-field energy     =     0.0000000215 hartrees
 Requested basis set is 6-311++G(d,p)
 There are 67 shells and 169 basis functions
 A cutoff of  1.0D-11 yielded   1767 shell pairs
 There are     11795 function pairs (     13209 Cartesian)
 Smallest overlap matrix eigenvalue = 7.54E-04
 Guess MOs from SCF MO coefficient file

 -----------------------------------------------------------------------
  General SCF calculation program by
  Eric Jon Sundstrom, Paul Horn, Yuezhi Mao, Dmitri Zuev, Alec White,
  David Stuck, Shaama M.S., Shane Yost, Joonho Lee, David Small,
  Daniel Levine, Susi Lehtola, Hugh Burton, Evgeny Epifanovsky
 -----------------------------------------------------------------------
 Exchange:     0.2000 Hartree-Fock + 0.0800 Slater + 0.7200 B88
 Correlation:  0.1900 VWN1RPA + 0.8100 LYP
 Using SG-1 standard quadrature grid
 using 4 threads for integral computing
 -------------------------------------------------------
 OpenMP Integral computing Module                
 Release: version 2.0, May 2017, Q-Chem Inc. Pleasanton 
 -------------------------------------------------------
 -------------------------------------------------------
 OpenMP BLAS3 based DFT computing Module                
 Release: version 1.0, May 2013, Q-Chem Inc. Pittsburgh 
 -------------------------------------------------------
 A restricted SCF calculation will be
 performed using DIIS
 SCF converges when DIIS error is below 1.0e-08
 ---------------------------------------
  Cycle       Energy         DIIS error
 ---------------------------------------
    1   -9873.7475329784      9.26e-04  
    2   -9873.7515995602      4.11e-04  
    3   -9873.7511052420      5.43e-04  
    4   -9873.7521754504      1.18e-04  
    5   -9873.7522356035      3.76e-05  
    6   -9873.7522405568      7.69e-06  
    7   -9873.7522407464      3.78e-06  
    8   -9873.7522407908      7.38e-07  
    9   -9873.7522407925      2.04e-07  
   10   -9873.7522407925      3.27e-08  
   11   -9873.7522407925      6.31e-09  Convergence criterion met
 ---------------------------------------
 SCF time:   CPU 25.92s  wall 7.00s 
 SCF   energy in the final basis set =    -9873.7522407925
 Total energy in the final basis set =    -9873.7522407925

 --------------------------------------------------------------
             Orbital Energies (a.u.) and Symmetries
 --------------------------------------------------------------

 Alpha MOs, Restricted
 -- Occupied --                  
******* -482.86 -176.31 -165.71 -165.71 -165.71  -77.10  -62.51
  1 A'    2 A'    3 A'    4 A'    1 A"    5 A'    6 A'    7 A'                 
-56.333 -56.330 -56.329 -35.802 -31.295 -31.290 -31.290 -22.946
  8 A'    2 A"    9 A'   10 A'   11 A'    3 A"   12 A'   13 A'                 
-22.944 -22.944 -22.941 -22.941 -10.263  -8.722  -6.600  -6.553
  4 A"   14 A'   15 A'    5 A"   16 A'   17 A'   18 A'   19 A'                 
 -6.540  -6.540  -6.352  -4.763  -4.763  -4.759  -4.757  -4.750
  6 A"   20 A'   21 A'   22 A'   23 A'    7 A"   24 A'    8 A"                 
 -4.750  -2.664  -2.661  -2.660  -2.650  -2.650  -2.029  -2.025
 25 A'   26 A'    9 A"   27 A'   28 A'   10 A"   29 A'   11 A"                 
 -2.025  -2.014  -2.014  -0.854  -0.737  -0.652  -0.568  -0.463
 30 A'   12 A"   31 A'   32 A'   33 A'   34 A'   35 A'   36 A'                 
 -0.405  -0.372  -0.319  -0.315  -0.305  -0.277  -0.258
 37 A'   13 A"   38 A'   39 A'   14 A"   40 A'   15 A"                         
 -- Virtual --                   
 -0.099  -0.090  -0.028   0.002   0.016   0.021   0.040   0.043
 16 A"   41 A'   42 A'   43 A'   44 A'   45 A'   17 A"   46 A'                 
  0.068   0.072   0.075   0.093   0.096   0.103   0.125   0.136
 47 A'   18 A"   48 A'   19 A"   49 A'   50 A'   51 A'   52 A'                 
  0.148   0.181   0.202   0.213   0.248   0.262   0.288   0.314
 53 A'   54 A'   55 A'   20 A"   56 A'   57 A'   21 A"   58 A'                 
  0.362   0.369   0.396   0.402   0.403   0.411   0.418   0.425
 59 A'   22 A"   60 A'   23 A"   61 A'   62 A'   63 A'   24 A"                 
  0.463   0.502   0.507   0.539   0.541   0.543   0.565   0.594
 64 A'   25 A"   65 A'   66 A'   26 A"   67 A'   27 A"   68 A'                 
  0.640   0.662   0.672   0.705   0.756   0.771   0.854   0.903
 69 A'   70 A'   28 A"   29 A"   71 A'   72 A'   73 A'   74 A'                 
  0.957   0.988   1.206   1.294   1.318   1.365   1.449   1.522
 75 A'   76 A'   30 A"   31 A"   77 A'   78 A'   32 A"   79 A'                 
  1.542   1.565   1.655   1.706   1.764   1.848   1.975   1.986
 33 A"   80 A'   81 A'   82 A'   83 A'   34 A"   84 A'   35 A"                 
  2.104   2.181   2.472   2.598   2.693   3.004   3.409   3.961
 85 A'   86 A'   87 A'   88 A'   36 A"   89 A'   90 A'   37 A"                 
  3.970   3.971   3.981   3.988   4.024   4.048   4.117   4.138
 91 A'   38 A"   39 A"   92 A'   93 A'   40 A"   94 A'   95 A'                 
  4.286   4.350   5.986   6.009   6.036   6.590   6.906   7.533
 96 A'   97 A'   41 A"   98 A'   99 A'  100 A'  101 A'   42 A"                 
  7.568   7.630  13.785  13.896  13.985  23.591  27.762  28.333
102 A'  103 A'   43 A"  104 A'  105 A'  106 A'  107 A'   44 A"                 
 28.352  28.370  28.537  28.540  28.541  28.562  28.623  47.868
108 A'  109 A'   45 A"  110 A'   46 A"  111 A'  112 A'  113 A'                 
127.880 127.895 127.914 151.576 163.044 289.729 289.762 289.854
 47 A"  114 A'  115 A'  116 A'  117 A'   48 A"  118 A'  119 A'                 
*******1901.736
120 A'  121 A'                                                                 

 Beta MOs, Restricted
 -- Occupied --                  
******* -482.86 -176.31 -165.71 -165.71 -165.71  -77.10  -62.51
  1 A'    2 A'    3 A'    4 A'    1 A"    5 A'    6 A'    7 A'                 
-56.333 -56.330 -56.329 -35.802 -31.295 -31.290 -31.290 -22.946
  8 A'    2 A"    9 A'   10 A'   11 A'    3 A"   12 A'   13 A'                 
-22.944 -22.944 -22.941 -22.941 -10.263  -8.722  -6.600  -6.553
  4 A"   14 A'   15 A'    5 A"   16 A'   17 A'   18 A'   19 A'                 
 -6.540  -6.540  -6.352  -4.763  -4.763  -4.759  -4.757  -4.750
  6 A"   20 A'   21 A'   22 A'   23 A'    7 A"   24 A'    8 A"                 
 -4.750  -2.664  -2.661  -2.660  -2.650  -2.650  -2.029  -2.025
 25 A'   26 A'    9 A"   27 A'   28 A'   10 A"   29 A'   11 A"                 
 -2.025  -2.014  -2.014  -0.854  -0.737  -0.652  -0.568  -0.463
 30 A'   12 A"   31 A'   32 A'   33 A'   34 A'   35 A'   36 A'                 
 -0.405  -0.372  -0.319  -0.315  -0.305  -0.277  -0.258
 37 A'   13 A"   38 A'   39 A'   14 A"   40 A'   15 A"                         
 -- Virtual --                   
 -0.099  -0.090  -0.028   0.002   0.016   0.021   0.040   0.043
 16 A"   41 A'   42 A'   43 A'   44 A'   45 A'   17 A"   46 A'                 
  0.068   0.072   0.075   0.093   0.096   0.103   0.125   0.136
 47 A'   18 A"   48 A'   19 A"   49 A'   50 A'   51 A'   52 A'                 
  0.148   0.181   0.202   0.213   0.248   0.262   0.288   0.314
 53 A'   54 A'   55 A'   20 A"   56 A'   57 A'   21 A"   58 A'                 
  0.362   0.369   0.396   0.402   0.403   0.411   0.418   0.425
 59 A'   22 A"   60 A'   23 A"   61 A'   62 A'   63 A'   24 A"                 
  0.463   0.502   0.507   0.539   0.541   0.543   0.565   0.594
 64 A'   25 A"   65 A'   66 A'   26 A"   67 A'   27 A"   68 A'                 
  0.640   0.662   0.672   0.705   0.756   0.771   0.854   0.903
 69 A'   70 A'   28 A"   29 A"   71 A'   72 A'   73 A'   74 A'                 
  0.957   0.988   1.206   1.294   1.318   1.365   1.449   1.522
 75 A'   76 A'   30 A"   31 A"   77 A'   78 A'   32 A"   79 A'                 
  1.542   1.565   1.655   1.706   1.764   1.848   1.975   1.986
 33 A"   80 A'   81 A'   82 A'   83 A'   34 A"   84 A'   35 A"                 
  2.104   2.181   2.472   2.598   2.693   3.004   3.409   3.961
 85 A'   86 A'   87 A'   88 A'   36 A"   89 A'   90 A'   37 A"                 
  3.970   3.971   3.981   3.988   4.024   4.048   4.117   4.138
 91 A'   38 A"   39 A"   92 A'   93 A'   40 A"   94 A'   95 A'                 
  4.286   4.350   5.986   6.009   6.036   6.590   6.906   7.533
 96 A'   97 A'   41 A"   98 A'   99 A'  100 A'  101 A'   42 A"                 
  7.568   7.630  13.785  13.896  13.985  23.591  27.762  28.333
102 A'  103 A'   43 A"  104 A'  105 A'  106 A'  107 A'   44 A"                 
 28.352  28.370  28.537  28.540  28.541  28.562  28.623  47.868
108 A'  109 A'   45 A"  110 A'   46 A"  111 A'  112 A'  113 A'                 
127.880 127.895 127.914 151.576 163.044 289.729 289.762 289.854
 47 A"  114 A'  115 A'  116 A'  117 A'   48 A"  118 A'  119 A'                 
*******1901.736
120 A'  121 A'                                                                 
 --------------------------------------------------------------

          Ground-State Mulliken Net Atomic Charges

     Atom                 Charge (a.u.)
  ----------------------------------------
      1 C                    -0.188473
      2 P                     0.110541
      3 I                    -0.164050
      4 Br                   -0.036352
      5 H                     0.278333
  ----------------------------------------
  Sum of atomic charges =    -0.000000

 -----------------------------------------------------------------
                    Cartesian Multipole Moments
 -----------------------------------------------------------------
    Charge (ESU x 10^10)
                -0.0000
    Dipole Moment (Debye)
         X       0.7070      Y      -0.4522      Z       0.0000
       Tot       0.8392
    Quadrupole Moments (Debye-Ang)
        XX     -66.3140     XY       0.1193     YY     -65.0353
        XZ      -0.0000     YZ      -0.0000     ZZ     -67.4534
    Octopole Moments (Debye-Ang^2)
       XXX       2.6780    XXY       5.3822    XYY      -0.2420
       YYY      18.9187    XXZ       0.0000    XYZ      -0.0000
       YYZ       0.0000    XZZ      -0.3577    YZZ       8.6199
       ZZZ       0.0000
    Hexadecapole Moments (Debye-Ang^3)
      XXXX   -1780.4431   XXXY      33.1857   XXYY    -348.2563
      XYYY       6.6714   YYYY    -176.4063   XXXZ      -0.0000
      XXYZ      -0.0000   XYYZ      -0.0000   YYYZ      -0.0000
      XXZZ    -339.5973   XYZZ       3.6286   YYZZ     -46.0663
      XZZZ      -0.0000   YZZZ      -0.0000   ZZZZ     -93.3462
 -----------------------------------------------------------------
 Calculating analytic gradient of the SCF energy
 Gradient of SCF Energy
            1           2           3           4           5
    1  -0.0040344   0.0124834  -0.0007966  -0.0099063   0.0022538
    2   0.0141713  -0.0098873  -0.0002394   0.0000195  -0.0040641
    3  -0.0000000   0.0000000  -0.0000000   0.0000000  -0.0000000
 Max gradient component =       1.417E-02
 RMS gradient           =       6.278E-03
 Gradient time:  CPU 7.81 s  wall 2.05 s
 Geometry Optimization Parameters
   NAtoms,    NIC,     NZ,  NCons,   NDum,   NFix, NCnnct, MaxDiis
        5      20       5       0       0       0       0       0

 Cartesian Hessian Update
 Hessian Updated using BFGS Update


** GEOMETRY OPTIMIZATION IN DELOCALIZED INTERNAL COORDINATES **
   Searching for a Minimum

   Optimization Cycle:   6

                       Coordinates (Angstroms)
     ATOM                X               Y               Z
      1  C         1.0859899042   -0.5822453119    0.0000000000
      2  P         0.1289498975    0.7618596419    0.0000000000
      3  I        -2.1624673368   -0.2635659162    0.0000000000
      4  Br        2.9529682002   -0.3043377895    0.0000000000
      5  H         0.8333082147   -1.6391321035    0.0000000000
   Point Group: cs    Number of degrees of freedom:     7


   Energy is  -9873.752240793

 Hessian Updated using BFGS Update

  7 Hessian modes will be used to form the next step
  Hessian Eigenvalues:
     0.075472    0.121872    0.165115    0.185599    0.227649    0.275935
     0.819826

 Minimum Search - Taking Simple RFO Step
 Searching for Lamda that Minimizes Along All modes
 Value Taken    Lamda =  -0.00124710
 Step Taken.  Stepsize is  0.079765

                             Maximum     Tolerance    Cnvgd?
         Gradient           0.011807      0.000300      NO
         Displacement       0.042209      0.001200      NO
         Energy change     -0.005855      0.000001      NO


 New Cartesian Coordinates Obtained by Inverse Iteration

 Displacement from previous Coordinates is:  0.111527
 ----------------------------------------------------------------
             Standard Nuclear Orientation (Angstroms)
    I     Atom           X                Y                Z
 ----------------------------------------------------------------
    1      C       1.0826506564    -0.5761354732     0.0000000000
    2      P       0.1118759470     0.7699231221     0.0000000000
    3      I      -2.1536759984    -0.2835964885     0.0000000000
    4      Br      2.9837132665    -0.3266228451     0.0000000000
    5      H       0.8141850084    -1.6109897946     0.0000000000
 ----------------------------------------------------------------
 Molecular Point Group                 Cs    NOp =  2
 Largest Abelian Subgroup              Cs    NOp =  2
 Nuclear Repulsion Energy =   610.4014993235 hartrees
 There are       55 alpha and       55 beta electrons
 Applying Cartesian multipole field
    Component          Value
    ---------          -----
     (2,0,0)        1.00000E-11
     (0,2,0)        2.00000E-11
     (0,0,2)       -3.00000E-11
 Nucleus-field energy     =     0.0000000217 hartrees
 Requested basis set is 6-311++G(d,p)
 There are 67 shells and 169 basis functions
 A cutoff of  1.0D-11 yielded   1766 shell pairs
 There are     11780 function pairs (     13191 Cartesian)
 Smallest overlap matrix eigenvalue = 7.96E-04
 Guess MOs from SCF MO coefficient file

 -----------------------------------------------------------------------
  General SCF calculation program by
  Eric Jon Sundstrom, Paul Horn, Yuezhi Mao, Dmitri Zuev, Alec White,
  David Stuck, Shaama M.S., Shane Yost, Joonho Lee, David Small,
  Daniel Levine, Susi Lehtola, Hugh Burton, Evgeny Epifanovsky
 -----------------------------------------------------------------------
 Exchange:     0.2000 Hartree-Fock + 0.0800 Slater + 0.7200 B88
 Correlation:  0.1900 VWN1RPA + 0.8100 LYP
 Using SG-1 standard quadrature grid
 using 4 threads for integral computing
 -------------------------------------------------------
 OpenMP Integral computing Module                
 Release: version 2.0, May 2017, Q-Chem Inc. Pleasanton 
 -------------------------------------------------------
 -------------------------------------------------------
 OpenMP BLAS3 based DFT computing Module                
 Release: version 1.0, May 2013, Q-Chem Inc. Pittsburgh 
 -------------------------------------------------------
 A restricted SCF calculation will be
 performed using DIIS
 SCF converges when DIIS error is below 1.0e-08
 ---------------------------------------
  Cycle       Energy         DIIS error
 ---------------------------------------
    1   -9873.7522571288      3.06e-04  
    2   -9873.7526122711      1.70e-04  
    3   -9873.7525336814      2.16e-04  
    4   -9873.7527140709      3.69e-05  
    5   -9873.7527201156      8.58e-06  
    6   -9873.7527203757      2.99e-06  
    7   -9873.7527204112      6.39e-07  
    8   -9873.7527204121      2.31e-07  
    9   -9873.7527204122      5.74e-08  
   10   -9873.7527204122      7.91e-09  Convergence criterion met
 ---------------------------------------
 SCF time:   CPU 23.50s  wall 6.00s 
 SCF   energy in the final basis set =    -9873.7527204122
 Total energy in the final basis set =    -9873.7527204122

 --------------------------------------------------------------
             Orbital Energies (a.u.) and Symmetries
 --------------------------------------------------------------

 Alpha MOs, Restricted
 -- Occupied --                  
******* -482.86 -176.31 -165.71 -165.71 -165.71  -77.11  -62.51
  1 A'    2 A'    3 A'    4 A'    1 A"    5 A'    6 A'    7 A'                 
-56.332 -56.328 -56.328 -35.804 -31.297 -31.292 -31.292 -22.947
  8 A'    2 A"    9 A'   10 A'   11 A'    3 A"   12 A'   13 A'                 
-22.946 -22.946 -22.943 -22.943 -10.263  -8.720  -6.601  -6.552
  4 A"   14 A'   15 A'    5 A"   16 A'   17 A'   18 A'   19 A'                 
 -6.539  -6.538  -6.354  -4.765  -4.764  -4.761  -4.758  -4.752
  6 A"   20 A'   21 A'   22 A'   23 A'    7 A"   24 A'    8 A"                 
 -4.752  -2.663  -2.659  -2.658  -2.648  -2.648  -2.031  -2.026
 25 A'   26 A'    9 A"   27 A'   28 A'   10 A"   29 A'   11 A"                 
 -2.026  -2.015  -2.015  -0.847  -0.739  -0.654  -0.569  -0.460
 30 A'   12 A"   31 A'   32 A'   33 A'   34 A'   35 A'   36 A'                 
 -0.404  -0.367  -0.321  -0.315  -0.306  -0.278  -0.259
 37 A'   13 A"   38 A'   39 A'   14 A"   40 A'   15 A"                         
 -- Virtual --                   
 -0.101  -0.091  -0.032   0.002   0.016   0.021   0.041   0.043
 16 A"   41 A'   42 A'   43 A'   44 A'   45 A'   17 A"   46 A'                 
  0.069   0.072   0.074   0.094   0.095   0.103   0.124   0.138
 47 A'   18 A"   48 A'   19 A"   49 A'   50 A'   51 A'   52 A'                 
  0.150   0.181   0.202   0.213   0.246   0.262   0.288   0.312
 53 A'   54 A'   55 A'   20 A"   56 A'   57 A'   21 A"   58 A'                 
  0.363   0.367   0.395   0.401   0.401   0.410   0.417   0.426
 59 A'   22 A"   60 A'   23 A"   61 A'   62 A'   63 A'   24 A"                 
  0.466   0.500   0.511   0.538   0.543   0.547   0.566   0.600
 64 A'   25 A"   65 A'   66 A'   26 A"   67 A'   27 A"   68 A'                 
  0.637   0.659   0.674   0.705   0.751   0.774   0.847   0.896
 69 A'   70 A'   28 A"   29 A"   71 A'   72 A'   73 A'   74 A'                 
  0.963   0.979   1.200   1.292   1.318   1.366   1.444   1.529
 75 A'   76 A'   30 A"   31 A"   77 A'   78 A'   32 A"   79 A'                 
  1.544   1.565   1.649   1.700   1.764   1.857   1.975   1.986
 33 A"   80 A'   81 A'   82 A'   83 A'   34 A"   84 A'   35 A"                 
  2.112   2.181   2.479   2.599   2.694   2.995   3.415   3.960
 85 A'   86 A'   87 A'   88 A'   36 A"   89 A'   90 A'   37 A"                 
  3.968   3.970   3.982   3.989   4.024   4.045   4.118   4.135
 91 A'   38 A"   39 A"   92 A'   93 A'   40 A"   94 A'   95 A'                 
  4.286   4.352   5.985   6.008   6.035   6.581   6.896   7.534
 96 A'   97 A'   41 A"   98 A'   99 A'  100 A'  101 A'   42 A"                 
  7.568   7.631  13.784  13.897  13.978  23.610  27.761  28.331
102 A'  103 A'   43 A"  104 A'  105 A'  106 A'  107 A'   44 A"                 
 28.350  28.368  28.535  28.539  28.539  28.561  28.622  47.862
108 A'  109 A'   45 A"  110 A'   46 A"  111 A'  112 A'  113 A'                 
127.878 127.894 127.913 151.575 163.031 289.729 289.761 289.854
 47 A"  114 A'  115 A'  116 A'  117 A'   48 A"  118 A'  119 A'                 
*******1901.734
120 A'  121 A'                                                                 

 Beta MOs, Restricted
 -- Occupied --                  
******* -482.86 -176.31 -165.71 -165.71 -165.71  -77.11  -62.51
  1 A'    2 A'    3 A'    4 A'    1 A"    5 A'    6 A'    7 A'                 
-56.332 -56.328 -56.328 -35.804 -31.297 -31.292 -31.292 -22.947
  8 A'    2 A"    9 A'   10 A'   11 A'    3 A"   12 A'   13 A'                 
-22.946 -22.946 -22.943 -22.943 -10.263  -8.720  -6.601  -6.552
  4 A"   14 A'   15 A'    5 A"   16 A'   17 A'   18 A'   19 A'                 
 -6.539  -6.538  -6.354  -4.765  -4.764  -4.761  -4.758  -4.752
  6 A"   20 A'   21 A'   22 A'   23 A'    7 A"   24 A'    8 A"                 
 -4.752  -2.663  -2.659  -2.658  -2.648  -2.648  -2.031  -2.026
 25 A'   26 A'    9 A"   27 A'   28 A'   10 A"   29 A'   11 A"                 
 -2.026  -2.015  -2.015  -0.847  -0.739  -0.654  -0.569  -0.460
 30 A'   12 A"   31 A'   32 A'   33 A'   34 A'   35 A'   36 A'                 
 -0.404  -0.367  -0.321  -0.315  -0.306  -0.278  -0.259
 37 A'   13 A"   38 A'   39 A'   14 A"   40 A'   15 A"                         
 -- Virtual --                   
 -0.101  -0.091  -0.032   0.002   0.016   0.021   0.041   0.043
 16 A"   41 A'   42 A'   43 A'   44 A'   45 A'   17 A"   46 A'                 
  0.069   0.072   0.074   0.094   0.095   0.103   0.124   0.138
 47 A'   18 A"   48 A'   19 A"   49 A'   50 A'   51 A'   52 A'                 
  0.150   0.181   0.202   0.213   0.246   0.262   0.288   0.312
 53 A'   54 A'   55 A'   20 A"   56 A'   57 A'   21 A"   58 A'                 
  0.363   0.367   0.395   0.401   0.401   0.410   0.417   0.426
 59 A'   22 A"   60 A'   23 A"   61 A'   62 A'   63 A'   24 A"                 
  0.466   0.500   0.511   0.538   0.543   0.547   0.566   0.600
 64 A'   25 A"   65 A'   66 A'   26 A"   67 A'   27 A"   68 A'                 
  0.637   0.659   0.674   0.705   0.751   0.774   0.847   0.896
 69 A'   70 A'   28 A"   29 A"   71 A'   72 A'   73 A'   74 A'                 
  0.963   0.979   1.200   1.292   1.318   1.366   1.444   1.529
 75 A'   76 A'   30 A"   31 A"   77 A'   78 A'   32 A"   79 A'                 
  1.544   1.565   1.649   1.700   1.764   1.857   1.975   1.986
 33 A"   80 A'   81 A'   82 A'   83 A'   34 A"   84 A'   35 A"                 
  2.112   2.181   2.479   2.599   2.694   2.995   3.415   3.960
 85 A'   86 A'   87 A'   88 A'   36 A"   89 A'   90 A'   37 A"                 
  3.968   3.970   3.982   3.989   4.024   4.045   4.118   4.135
 91 A'   38 A"   39 A"   92 A'   93 A'   40 A"   94 A'   95 A'                 
  4.286   4.352   5.985   6.008   6.035   6.581   6.896   7.534
 96 A'   97 A'   41 A"   98 A'   99 A'  100 A'  101 A'   42 A"                 
  7.568   7.631  13.784  13.897  13.978  23.610  27.761  28.331
102 A'  103 A'   43 A"  104 A'  105 A'  106 A'  107 A'   44 A"                 
 28.350  28.368  28.535  28.539  28.539  28.561  28.622  47.862
108 A'  109 A'   45 A"  110 A'   46 A"  111 A'  112 A'  113 A'                 
127.878 127.894 127.913 151.575 163.031 289.729 289.761 289.854
 47 A"  114 A'  115 A'  116 A'  117 A'   48 A"  118 A'  119 A'                 
*******1901.734
120 A'  121 A'                                                                 
 --------------------------------------------------------------

          Ground-State Mulliken Net Atomic Charges

     Atom                 Charge (a.u.)
  ----------------------------------------
      1 C                    -0.195218
      2 P                     0.117145
      3 I                    -0.157560
      4 Br                   -0.043447
      5 H                     0.279080
  ----------------------------------------
  Sum of atomic charges =    -0.000000

 -----------------------------------------------------------------
                    Cartesian Multipole Moments
 -----------------------------------------------------------------
    Charge (ESU x 10^10)
                -0.0000
    Dipole Moment (Debye)
         X       0.5127      Y      -0.4145      Z       0.0000
       Tot       0.6593
    Quadrupole Moments (Debye-Ang)
        XX     -66.3635     XY       0.2097     YY     -65.1027
        XZ      -0.0000     YZ       0.0000     ZZ     -67.4918
    Octopole Moments (Debye-Ang^2)
       XXX       0.0616    XXY       6.0574    XYY      -1.3292
       YYY      21.6535    XXZ       0.0000    XYZ       0.0000
       YYZ       0.0000    XZZ      -1.2490    YZZ       9.4678
       ZZZ       0.0000
    Hexadecapole Moments (Debye-Ang^3)
      XXXX   -1791.9021   XXXY      33.6194   XXYY    -351.0124
      XYYY       8.3879   YYYY    -180.6856   XXXZ      -0.0000
      XXYZ       0.0000   XYYZ      -0.0000   YYYZ       0.0000
      XXZZ    -342.0129   XYZZ       3.9791   YYZZ     -46.6875
      XZZZ      -0.0000   YZZZ       0.0000   ZZZZ     -93.4520
 -----------------------------------------------------------------
 Calculating analytic gradient of the SCF energy
 Gradient of SCF Energy
            1           2           3           4           5
    1  -0.0116983   0.0041402   0.0010169   0.0032133   0.0033280
    2  -0.0040693  -0.0058057   0.0005994   0.0009071   0.0083684
    3  -0.0000000  -0.0000000  -0.0000000  -0.0000000   0.0000000
 Max gradient component =       1.170E-02
 RMS gradient           =       4.456E-03
 Gradient time:  CPU 7.79 s  wall 2.06 s
 Geometry Optimization Parameters
   NAtoms,    NIC,     NZ,  NCons,   NDum,   NFix, NCnnct, MaxDiis
        5      20       5       0       0       0       0       0

 Cartesian Hessian Update
 Hessian Updated using BFGS Update


** GEOMETRY OPTIMIZATION IN DELOCALIZED INTERNAL COORDINATES **
   Searching for a Minimum

   Optimization Cycle:   7

                       Coordinates (Angstroms)
     ATOM                X               Y               Z
      1  C         1.0826506564   -0.5761354732    0.0000000000
      2  P         0.1118759470    0.7699231221    0.0000000000
      3  I        -2.1536759984   -0.2835964885    0.0000000000
      4  Br        2.9837132665   -0.3266228451    0.0000000000
      5  H         0.8141850084   -1.6109897946    0.0000000000
   Point Group: cs    Number of degrees of freedom:     7


   Energy is  -9873.752720412

 Hessian Updated using BFGS Update

  7 Hessian modes will be used to form the next step
  Hessian Eigenvalues:
     0.076120    0.132608    0.170437    0.187284    0.257590    0.313194
     0.685930

 Minimum Search - Taking Simple RFO Step
 Searching for Lamda that Minimizes Along All modes
 Value Taken    Lamda =  -0.00045332
 Step Taken.  Stepsize is  0.040651

                             Maximum     Tolerance    Cnvgd?
         Gradient           0.008258      0.000300      NO
         Displacement       0.028159      0.001200      NO
         Energy change     -0.000480      0.000001      NO


 New Cartesian Coordinates Obtained by Inverse Iteration

 Displacement from previous Coordinates is:  0.054597
 ----------------------------------------------------------------
             Standard Nuclear Orientation (Angstroms)
    I     Atom           X                Y                Z
 ----------------------------------------------------------------
    1      C       1.0885337898    -0.5654884158     0.0000000000
    2      P       0.1086311945     0.7829115271     0.0000000000
    3      I      -2.1460410822    -0.2972127119     0.0000000000
    4      Br      2.9854098846    -0.3374412320     0.0000000000
    5      H       0.8022150932    -1.6101906466     0.0000000000
 ----------------------------------------------------------------
 Molecular Point Group                 Cs    NOp =  2
 Largest Abelian Subgroup              Cs    NOp =  2
 Nuclear Repulsion Energy =   610.2750507924 hartrees
 There are       55 alpha and       55 beta electrons
 Applying Cartesian multipole field
    Component          Value
    ---------          -----
     (2,0,0)        1.00000E-11
     (0,2,0)        2.00000E-11
     (0,0,2)       -3.00000E-11
 Nucleus-field energy     =     0.0000000217 hartrees
 Requested basis set is 6-311++G(d,p)
 There are 67 shells and 169 basis functions
 A cutoff of  1.0D-11 yielded   1767 shell pairs
 There are     11783 function pairs (     13194 Cartesian)
 Smallest overlap matrix eigenvalue = 7.66E-04
 Guess MOs from SCF MO coefficient file

 -----------------------------------------------------------------------
  General SCF calculation program by
  Eric Jon Sundstrom, Paul Horn, Yuezhi Mao, Dmitri Zuev, Alec White,
  David Stuck, Shaama M.S., Shane Yost, Joonho Lee, David Small,
  Daniel Levine, Susi Lehtola, Hugh Burton, Evgeny Epifanovsky
 -----------------------------------------------------------------------
 Exchange:     0.2000 Hartree-Fock + 0.0800 Slater + 0.7200 B88
 Correlation:  0.1900 VWN1RPA + 0.8100 LYP
 Using SG-1 standard quadrature grid
 using 4 threads for integral computing
 -------------------------------------------------------
 OpenMP Integral computing Module                
 Release: version 2.0, May 2017, Q-Chem Inc. Pleasanton 
 -------------------------------------------------------
 -------------------------------------------------------
 OpenMP BLAS3 based DFT computing Module                
 Release: version 1.0, May 2013, Q-Chem Inc. Pittsburgh 
 -------------------------------------------------------
 A restricted SCF calculation will be
 performed using DIIS
 SCF converges when DIIS error is below 1.0e-08
 ---------------------------------------
  Cycle       Energy         DIIS error
 ---------------------------------------
    1   -9873.7528256673      1.66e-04  
    2   -9873.7529397454      9.96e-05  
    3   -9873.7529011122      1.39e-04  
    4   -9873.7529802331      1.10e-05  
    5   -9873.7529806545      4.96e-06  
    6   -9873.7529807604      1.67e-06  
    7   -9873.7529807701      1.48e-07  
    8   -9873.7529807703      8.89e-08  
    9   -9873.7529807702      2.18e-08  
   10   -9873.7529807702      3.82e-09  Convergence criterion met
 ---------------------------------------
 SCF time:   CPU 23.51s  wall 7.00s 
 SCF   energy in the final basis set =    -9873.7529807702
 Total energy in the final basis set =    -9873.7529807702

 --------------------------------------------------------------
             Orbital Energies (a.u.) and Symmetries
 --------------------------------------------------------------

 Alpha MOs, Restricted
 -- Occupied --                  
******* -482.86 -176.31 -165.71 -165.71 -165.71  -77.11  -62.51
  1 A'    2 A'    3 A'    4 A'    1 A"    5 A'    6 A'    7 A'                 
-56.333 -56.329 -56.329 -35.804 -31.297 -31.292 -31.291 -22.947
  8 A'    2 A"    9 A'   10 A'   11 A'    3 A"   12 A'   13 A'                 
-22.946 -22.946 -22.943 -22.943 -10.265  -8.721  -6.601  -6.552
  4 A"   14 A'   15 A'    5 A"   16 A'   17 A'   18 A'   19 A'                 
 -6.539  -6.539  -6.353  -4.764  -4.764  -4.761  -4.758  -4.752
  6 A"   20 A'   21 A'   22 A'   23 A'    7 A"   24 A'    8 A"                 
 -4.751  -2.663  -2.660  -2.659  -2.649  -2.649  -2.030  -2.026
 25 A'   26 A'    9 A"   27 A'   28 A'   10 A"   29 A'   30 A'                 
 -2.026  -2.015  -2.015  -0.847  -0.738  -0.653  -0.567  -0.460
 11 A"   31 A'   12 A"   32 A'   33 A'   34 A'   35 A'   36 A'                 
 -0.404  -0.367  -0.321  -0.314  -0.306  -0.278  -0.258
 37 A'   13 A"   38 A'   39 A'   14 A"   40 A'   15 A"                         
 -- Virtual --                   
 -0.101  -0.091  -0.032   0.002   0.016   0.021   0.041   0.043
 16 A"   41 A'   42 A'   43 A'   44 A'   45 A'   17 A"   46 A'                 
  0.069   0.072   0.074   0.094   0.095   0.103   0.124   0.138
 47 A'   18 A"   48 A'   19 A"   49 A'   50 A'   51 A'   52 A'                 
  0.150   0.178   0.201   0.213   0.245   0.262   0.288   0.311
 53 A'   54 A'   55 A'   20 A"   56 A'   57 A'   21 A"   58 A'                 
  0.363   0.368   0.395   0.401   0.401   0.410   0.417   0.426
 59 A'   22 A"   60 A'   61 A'   23 A"   62 A'   63 A'   24 A"                 
  0.468   0.501   0.511   0.537   0.542   0.548   0.565   0.597
 64 A'   25 A"   65 A'   66 A'   26 A"   67 A'   27 A"   68 A'                 
  0.633   0.659   0.675   0.706   0.751   0.774   0.849   0.895
 69 A'   70 A'   28 A"   29 A"   71 A'   72 A'   73 A'   74 A'                 
  0.963   0.973   1.197   1.293   1.319   1.366   1.444   1.528
 75 A'   76 A'   30 A"   31 A"   77 A'   78 A'   32 A"   79 A'                 
  1.545   1.561   1.649   1.701   1.768   1.845   1.971   1.986
 33 A"   80 A'   81 A'   82 A'   83 A'   34 A"   84 A'   35 A"                 
  2.106   2.176   2.460   2.598   2.692   2.996   3.400   3.960
 85 A'   86 A'   87 A'   88 A'   36 A"   89 A'   90 A'   37 A"                 
  3.969   3.971   3.981   3.988   4.025   4.045   4.118   4.135
 91 A'   38 A"   39 A"   92 A'   93 A'   40 A"   94 A'   95 A'                 
  4.285   4.352   5.985   6.008   6.035   6.582   6.891   7.534
 96 A'   97 A'   41 A"   98 A'   99 A'  100 A'  101 A'   42 A"                 
  7.567   7.630  13.784  13.897  13.973  23.589  27.761  28.331
102 A'  103 A'   43 A"  104 A'  105 A'  106 A'  107 A'   44 A"                 
 28.351  28.369  28.535  28.539  28.539  28.562  28.622  47.863
108 A'  109 A'   45 A"  110 A'   46 A"  111 A'  112 A'  113 A'                 
127.878 127.894 127.913 151.575 163.024 289.729 289.761 289.854
 47 A"  114 A'  115 A'  116 A'  117 A'   48 A"  118 A'  119 A'                 
*******1901.735
120 A'  121 A'                                                                 

 Beta MOs, Restricted
 -- Occupied --                  
******* -482.86 -176.31 -165.71 -165.71 -165.71  -77.11  -62.51
  1 A'    2 A'    3 A'    4 A'    1 A"    5 A'    6 A'    7 A'                 
-56.333 -56.329 -56.329 -35.804 -31.297 -31.292 -31.291 -22.947
  8 A'    2 A"    9 A'   10 A'   11 A'    3 A"   12 A'   13 A'                 
-22.946 -22.946 -22.943 -22.943 -10.265  -8.721  -6.601  -6.552
  4 A"   14 A'   15 A'    5 A"   16 A'   17 A'   18 A'   19 A'                 
 -6.539  -6.539  -6.353  -4.764  -4.764  -4.761  -4.758  -4.752
  6 A"   20 A'   21 A'   22 A'   23 A'    7 A"   24 A'    8 A"                 
 -4.751  -2.663  -2.660  -2.659  -2.649  -2.649  -2.030  -2.026
 25 A'   26 A'    9 A"   27 A'   28 A'   10 A"   29 A'   30 A'                 
 -2.026  -2.015  -2.015  -0.847  -0.738  -0.653  -0.567  -0.460
 11 A"   31 A'   12 A"   32 A'   33 A'   34 A'   35 A'   36 A'                 
 -0.404  -0.367  -0.321  -0.314  -0.306  -0.278  -0.258
 37 A'   13 A"   38 A'   39 A'   14 A"   40 A'   15 A"                         
 -- Virtual --                   
 -0.101  -0.091  -0.032   0.002   0.016   0.021   0.041   0.043
 16 A"   41 A'   42 A'   43 A'   44 A'   45 A'   17 A"   46 A'                 
  0.069   0.072   0.074   0.094   0.095   0.103   0.124   0.138
 47 A'   18 A"   48 A'   19 A"   49 A'   50 A'   51 A'   52 A'                 
  0.150   0.178   0.201   0.213   0.245   0.262   0.288   0.311
 53 A'   54 A'   55 A'   20 A"   56 A'   57 A'   21 A"   58 A'                 
  0.363   0.368   0.395   0.401   0.401   0.410   0.417   0.426
 59 A'   22 A"   60 A'   61 A'   23 A"   62 A'   63 A'   24 A"                 
  0.468   0.501   0.511   0.537   0.542   0.548   0.565   0.597
 64 A'   25 A"   65 A'   66 A'   26 A"   67 A'   27 A"   68 A'                 
  0.633   0.659   0.675   0.706   0.751   0.774   0.849   0.895
 69 A'   70 A'   28 A"   29 A"   71 A'   72 A'   73 A'   74 A'                 
  0.963   0.973   1.197   1.293   1.319   1.366   1.444   1.528
 75 A'   76 A'   30 A"   31 A"   77 A'   78 A'   32 A"   79 A'                 
  1.545   1.561   1.649   1.701   1.768   1.845   1.971   1.986
 33 A"   80 A'   81 A'   82 A'   83 A'   34 A"   84 A'   35 A"                 
  2.106   2.176   2.460   2.598   2.692   2.996   3.400   3.960
 85 A'   86 A'   87 A'   88 A'   36 A"   89 A'   90 A'   37 A"                 
  3.969   3.971   3.981   3.988   4.025   4.045   4.118   4.135
 91 A'   38 A"   39 A"   92 A'   93 A'   40 A"   94 A'   95 A'                 
  4.285   4.352   5.985   6.008   6.035   6.582   6.891   7.534
 96 A'   97 A'   41 A"   98 A'   99 A'  100 A'  101 A'   42 A"                 
  7.567   7.630  13.784  13.897  13.973  23.589  27.761  28.331
102 A'  103 A'   43 A"  104 A'  105 A'  106 A'  107 A'   44 A"                 
 28.351  28.369  28.535  28.539  28.539  28.562  28.622  47.863
108 A'  109 A'   45 A"  110 A'   46 A"  111 A'  112 A'  113 A'                 
127.878 127.894 127.913 151.575 163.024 289.729 289.761 289.854
 47 A"  114 A'  115 A'  116 A'  117 A'   48 A"  118 A'  119 A'                 
*******1901.735
120 A'  121 A'                                                                 
 --------------------------------------------------------------

          Ground-State Mulliken Net Atomic Charges

     Atom                 Charge (a.u.)
  ----------------------------------------
      1 C                    -0.196867
      2 P                     0.118247
      3 I                    -0.157310
      4 Br                   -0.039864
      5 H                     0.275794
  ----------------------------------------
  Sum of atomic charges =    -0.000000

 -----------------------------------------------------------------
                    Cartesian Multipole Moments
 -----------------------------------------------------------------
    Charge (ESU x 10^10)
                -0.0000
    Dipole Moment (Debye)
         X       0.5457      Y      -0.4028      Z      -0.0000
       Tot       0.6783
    Quadrupole Moments (Debye-Ang)
        XX     -66.2832     XY       0.2186     YY     -65.1008
        XZ      -0.0000     YZ       0.0000     ZZ     -67.5290
    Octopole Moments (Debye-Ang^2)
       XXX       0.0189    XXY       6.1827    XYY      -1.6790
       YYY      22.8162    XXZ      -0.0000    XYZ       0.0000
       YYZ      -0.0000    XZZ      -1.4250    YZZ       9.8371
       ZZZ      -0.0000
    Hexadecapole Moments (Debye-Ang^3)
      XXXX   -1787.0473   XXXY      32.4138   XXYY    -350.4471
      XYYY       8.0163   YYYY    -184.2296   XXXZ      -0.0000
      XXYZ       0.0000   XYYZ      -0.0000   YYYZ       0.0000
      XXZZ    -341.1570   XYZZ       3.7359   YYZZ     -47.3013
      XZZZ      -0.0000   YZZZ       0.0000   ZZZZ     -93.5626
 -----------------------------------------------------------------
 Calculating analytic gradient of the SCF energy
 Gradient of SCF Energy
            1           2           3           4           5
    1  -0.0050398   0.0017984   0.0006536   0.0019464   0.0006415
    2   0.0025499  -0.0018884   0.0000863   0.0003308  -0.0010786
    3   0.0000000   0.0000000  -0.0000000  -0.0000000  -0.0000000
 Max gradient component =       5.040E-03
 RMS gradient           =       1.725E-03
 Gradient time:  CPU 7.75 s  wall 2.04 s
 Geometry Optimization Parameters
   NAtoms,    NIC,     NZ,  NCons,   NDum,   NFix, NCnnct, MaxDiis
        5      20       5       0       0       0       0       0

 Cartesian Hessian Update
 Hessian Updated using BFGS Update


** GEOMETRY OPTIMIZATION IN DELOCALIZED INTERNAL COORDINATES **
   Searching for a Minimum

   Optimization Cycle:   8

                       Coordinates (Angstroms)
     ATOM                X               Y               Z
      1  C         1.0885337898   -0.5654884158    0.0000000000
      2  P         0.1086311945    0.7829115271    0.0000000000
      3  I        -2.1460410822   -0.2972127119    0.0000000000
      4  Br        2.9854098846   -0.3374412320    0.0000000000
      5  H         0.8022150932   -1.6101906466    0.0000000000
   Point Group: cs    Number of degrees of freedom:     7


   Energy is  -9873.752980770

 Hessian Updated using BFGS Update

  7 Hessian modes will be used to form the next step
  Hessian Eigenvalues:
     0.075906    0.096613    0.177138    0.189439    0.258293    0.371970
     0.634797

 Minimum Search - Taking Simple RFO Step
 Searching for Lamda that Minimizes Along All modes
 Value Taken    Lamda =  -0.00011683
 Step Taken.  Stepsize is  0.033442

                             Maximum     Tolerance    Cnvgd?
         Gradient           0.002811      0.000300      NO
         Displacement       0.023329      0.001200      NO
         Energy change     -0.000260      0.000001      NO


 New Cartesian Coordinates Obtained by Inverse Iteration

 Displacement from previous Coordinates is:  0.034428
 ----------------------------------------------------------------
             Standard Nuclear Orientation (Angstroms)
    I     Atom           X                Y                Z
 ----------------------------------------------------------------
    1      C       1.0971717102    -0.5615932971     0.0000000000
    2      P       0.1067933667     0.7860245979     0.0000000000
    3      I      -2.1480062414    -0.3043483649     0.0000000000
    4      Br      2.9843240076    -0.3462949323     0.0000000000
    5      H       0.7984660368    -1.6012094829     0.0000000000
 ----------------------------------------------------------------
 Molecular Point Group                 Cs    NOp =  2
 Largest Abelian Subgroup              Cs    NOp =  2
 Nuclear Repulsion Energy =   609.9337380053 hartrees
 There are       55 alpha and       55 beta electrons
 Applying Cartesian multipole field
    Component          Value
    ---------          -----
     (2,0,0)        1.00000E-11
     (0,2,0)        2.00000E-11
     (0,0,2)       -3.00000E-11
 Nucleus-field energy     =     0.0000000218 hartrees
 Requested basis set is 6-311++G(d,p)
 There are 67 shells and 169 basis functions
 A cutoff of  1.0D-11 yielded   1767 shell pairs
 There are     11783 function pairs (     13194 Cartesian)
 Smallest overlap matrix eigenvalue = 7.36E-04
 Guess MOs from SCF MO coefficient file

 -----------------------------------------------------------------------
  General SCF calculation program by
  Eric Jon Sundstrom, Paul Horn, Yuezhi Mao, Dmitri Zuev, Alec White,
  David Stuck, Shaama M.S., Shane Yost, Joonho Lee, David Small,
  Daniel Levine, Susi Lehtola, Hugh Burton, Evgeny Epifanovsky
 -----------------------------------------------------------------------
 Exchange:     0.2000 Hartree-Fock + 0.0800 Slater + 0.7200 B88
 Correlation:  0.1900 VWN1RPA + 0.8100 LYP
 Using SG-1 standard quadrature grid
 using 4 threads for integral computing
 -------------------------------------------------------
 OpenMP Integral computing Module                
 Release: version 2.0, May 2017, Q-Chem Inc. Pleasanton 
 -------------------------------------------------------
 -------------------------------------------------------
 OpenMP BLAS3 based DFT computing Module                
 Release: version 1.0, May 2013, Q-Chem Inc. Pittsburgh 
 -------------------------------------------------------
 A restricted SCF calculation will be
 performed using DIIS
 SCF converges when DIIS error is below 1.0e-08
 ---------------------------------------
  Cycle       Energy         DIIS error
 ---------------------------------------
    1   -9873.7529536370      1.12e-04  
    2   -9873.7530257553      2.48e-05  
    3   -9873.7530257183      2.72e-05  
    4   -9873.7530285473      9.16e-06  
    5   -9873.7530287839      3.86e-06  
    6   -9873.7530288450      1.04e-06  
    7   -9873.7530288482      3.27e-07  
    8   -9873.7530288485      1.16e-07  
    9   -9873.7530288485      1.36e-08  
   10   -9873.7530288486      3.46e-09  Convergence criterion met
 ---------------------------------------
 SCF time:   CPU 23.52s  wall 6.00s 
 SCF   energy in the final basis set =    -9873.7530288486
 Total energy in the final basis set =    -9873.7530288486

 --------------------------------------------------------------
             Orbital Energies (a.u.) and Symmetries
 --------------------------------------------------------------

 Alpha MOs, Restricted
 -- Occupied --                  
******* -482.86 -176.31 -165.71 -165.71 -165.71  -77.11  -62.51
  1 A'    2 A'    3 A'    4 A'    1 A"    5 A'    6 A'    7 A'                 
-56.334 -56.330 -56.329 -35.804 -31.296 -31.291 -31.291 -22.947
  8 A'    2 A"    9 A'   10 A'   11 A'    3 A"   12 A'   13 A'                 
-22.946 -22.946 -22.942 -22.942 -10.264  -8.722  -6.601  -6.553
  4 A"   14 A'   15 A'    5 A"   16 A'   17 A'   18 A'   19 A'                 
 -6.540  -6.540  -6.353  -4.764  -4.764  -4.760  -4.758  -4.751
  6 A"   20 A'   21 A'   22 A'   23 A'    7 A"   24 A'    8 A"                 
 -4.751  -2.664  -2.661  -2.660  -2.650  -2.650  -2.030  -2.026
 25 A'   26 A'    9 A"   27 A'   28 A'   10 A"   29 A'   30 A'                 
 -2.026  -2.015  -2.015  -0.849  -0.737  -0.652  -0.566  -0.461
 11 A"   31 A'   12 A"   32 A'   33 A'   34 A'   35 A'   36 A'                 
 -0.405  -0.368  -0.320  -0.314  -0.306  -0.278  -0.257
 37 A'   13 A"   38 A'   39 A'   14 A"   40 A'   15 A"                         
 -- Virtual --                   
 -0.101  -0.091  -0.031   0.002   0.016   0.021   0.040   0.043
 16 A"   41 A'   42 A'   43 A'   44 A'   45 A'   17 A"   46 A'                 
  0.069   0.071   0.075   0.094   0.095   0.102   0.124   0.139
 47 A'   18 A"   48 A'   19 A"   49 A'   50 A'   51 A'   52 A'                 
  0.150   0.178   0.201   0.213   0.245   0.262   0.288   0.309
 53 A'   54 A'   55 A'   20 A"   56 A'   57 A'   21 A"   58 A'                 
  0.363   0.368   0.395   0.401   0.402   0.409   0.418   0.425
 59 A'   22 A"   60 A'   23 A"   61 A'   62 A'   63 A'   24 A"                 
  0.469   0.501   0.511   0.537   0.541   0.547   0.563   0.597
 64 A'   25 A"   65 A'   66 A'   26 A"   67 A'   27 A"   68 A'                 
  0.632   0.658   0.676   0.707   0.751   0.773   0.851   0.896
 69 A'   70 A'   28 A"   29 A"   71 A'   72 A'   73 A'   74 A'                 
  0.965   0.970   1.196   1.293   1.318   1.366   1.446   1.532
 75 A'   76 A'   30 A"   31 A"   77 A'   78 A'   32 A"   79 A'                 
  1.546   1.559   1.649   1.702   1.774   1.844   1.970   1.985
 33 A"   80 A'   81 A'   82 A'   83 A'   34 A"   84 A'   35 A"                 
  2.103   2.176   2.457   2.598   2.692   3.001   3.398   3.960
 85 A'   86 A'   87 A'   88 A'   36 A"   89 A'   90 A'   37 A"                 
  3.969   3.971   3.980   3.987   4.024   4.046   4.118   4.136
 91 A'   38 A"   39 A"   92 A'   93 A'   40 A"   94 A'   95 A'                 
  4.284   4.351   5.985   6.008   6.035   6.585   6.888   7.533
 96 A'   97 A'   41 A"   98 A'   99 A'  100 A'  101 A'   42 A"                 
  7.566   7.629  13.784  13.897  13.970  23.591  27.761  28.332
102 A'  103 A'   43 A"  104 A'  105 A'  106 A'  107 A'   44 A"                 
 28.351  28.369  28.535  28.539  28.540  28.562  28.622  47.864
108 A'  109 A'   45 A"  110 A'   46 A"  111 A'  112 A'  113 A'                 
127.879 127.895 127.913 151.575 163.020 289.728 289.760 289.853
 47 A"  114 A'  115 A'  116 A'  117 A'   48 A"  118 A'  119 A'                 
*******1901.734
120 A'  121 A'                                                                 

 Beta MOs, Restricted
 -- Occupied --                  
******* -482.86 -176.31 -165.71 -165.71 -165.71  -77.11  -62.51
  1 A'    2 A'    3 A'    4 A'    1 A"    5 A'    6 A'    7 A'                 
-56.334 -56.330 -56.329 -35.804 -31.296 -31.291 -31.291 -22.947
  8 A'    2 A"    9 A'   10 A'   11 A'    3 A"   12 A'   13 A'                 
-22.946 -22.946 -22.942 -22.942 -10.264  -8.722  -6.601  -6.553
  4 A"   14 A'   15 A'    5 A"   16 A'   17 A'   18 A'   19 A'                 
 -6.540  -6.540  -6.353  -4.764  -4.764  -4.760  -4.758  -4.751
  6 A"   20 A'   21 A'   22 A'   23 A'    7 A"   24 A'    8 A"                 
 -4.751  -2.664  -2.661  -2.660  -2.650  -2.650  -2.030  -2.026
 25 A'   26 A'    9 A"   27 A'   28 A'   10 A"   29 A'   30 A'                 
 -2.026  -2.015  -2.015  -0.849  -0.737  -0.652  -0.566  -0.461
 11 A"   31 A'   12 A"   32 A'   33 A'   34 A'   35 A'   36 A'                 
 -0.405  -0.368  -0.320  -0.314  -0.306  -0.278  -0.257
 37 A'   13 A"   38 A'   39 A'   14 A"   40 A'   15 A"                         
 -- Virtual --                   
 -0.101  -0.091  -0.031   0.002   0.016   0.021   0.040   0.043
 16 A"   41 A'   42 A'   43 A'   44 A'   45 A'   17 A"   46 A'                 
  0.069   0.071   0.075   0.094   0.095   0.102   0.124   0.139
 47 A'   18 A"   48 A'   19 A"   49 A'   50 A'   51 A'   52 A'                 
  0.150   0.178   0.201   0.213   0.245   0.262   0.288   0.309
 53 A'   54 A'   55 A'   20 A"   56 A'   57 A'   21 A"   58 A'                 
  0.363   0.368   0.395   0.401   0.402   0.409   0.418   0.425
 59 A'   22 A"   60 A'   23 A"   61 A'   62 A'   63 A'   24 A"                 
  0.469   0.501   0.511   0.537   0.541   0.547   0.563   0.597
 64 A'   25 A"   65 A'   66 A'   26 A"   67 A'   27 A"   68 A'                 
  0.632   0.658   0.676   0.707   0.751   0.773   0.851   0.896
 69 A'   70 A'   28 A"   29 A"   71 A'   72 A'   73 A'   74 A'                 
  0.965   0.970   1.196   1.293   1.318   1.366   1.446   1.532
 75 A'   76 A'   30 A"   31 A"   77 A'   78 A'   32 A"   79 A'                 
  1.546   1.559   1.649   1.702   1.774   1.844   1.970   1.985
 33 A"   80 A'   81 A'   82 A'   83 A'   34 A"   84 A'   35 A"                 
  2.103   2.176   2.457   2.598   2.692   3.001   3.398   3.960
 85 A'   86 A'   87 A'   88 A'   36 A"   89 A'   90 A'   37 A"                 
  3.969   3.971   3.980   3.987   4.024   4.046   4.118   4.136
 91 A'   38 A"   39 A"   92 A'   93 A'   40 A"   94 A'   95 A'                 
  4.284   4.351   5.985   6.008   6.035   6.585   6.888   7.533
 96 A'   97 A'   41 A"   98 A'   99 A'  100 A'  101 A'   42 A"                 
  7.566   7.629  13.784  13.897  13.970  23.591  27.761  28.332
102 A'  103 A'   43 A"  104 A'  105 A'  106 A'  107 A'   44 A"                 
 28.351  28.369  28.535  28.539  28.540  28.562  28.622  47.864
108 A'  109 A'   45 A"  110 A'   46 A"  111 A'  112 A'  113 A'                 
127.879 127.895 127.913 151.575 163.020 289.728 289.760 289.853
 47 A"  114 A'  115 A'  116 A'  117 A'   48 A"  118 A'  119 A'                 
*******1901.734
120 A'  121 A'                                                                 
 --------------------------------------------------------------

          Ground-State Mulliken Net Atomic Charges

     Atom                 Charge (a.u.)
  ----------------------------------------
      1 C                    -0.200204
      2 P                     0.118086
      3 I                    -0.158158
      4 Br                   -0.034820
      5 H                     0.275096
  ----------------------------------------
  Sum of atomic charges =    -0.000000

 -----------------------------------------------------------------
                    Cartesian Multipole Moments
 -----------------------------------------------------------------
    Charge (ESU x 10^10)
                -0.0000
    Dipole Moment (Debye)
         X       0.6122      Y      -0.4029      Z       0.0000
       Tot       0.7329
    Quadrupole Moments (Debye-Ang)
        XX     -66.1276     XY       0.2027     YY     -65.1453
        XZ       0.0000     YZ       0.0000     ZZ     -67.5393
    Octopole Moments (Debye-Ang^2)
       XXX       0.9847    XXY       6.3258    XYY      -1.6007
       YYY      23.7517    XXZ       0.0000    XYZ       0.0000
       YYZ       0.0000    XZZ      -1.2531    YZZ      10.1066
       ZZZ       0.0000
    Hexadecapole Moments (Debye-Ang^3)
      XXXX   -1786.2098   XXXY      31.8963   XXYY    -350.6533
      XYYY       8.1985   YYYY    -186.0748   XXXZ       0.0000
      XXYZ      -0.0000   XYYZ      -0.0000   YYYZ       0.0000
      XXZZ    -341.1449   XYZZ       3.7139   YYZZ     -47.5900
      XZZZ       0.0000   YZZZ      -0.0000   ZZZZ     -93.6240
 -----------------------------------------------------------------
 Calculating analytic gradient of the SCF energy
 Gradient of SCF Energy
            1           2           3           4           5
    1   0.0005302   0.0004384  -0.0004453  -0.0010869   0.0005636
    2  -0.0001986   0.0004595  -0.0003041  -0.0002375   0.0002806
    3   0.0000000  -0.0000000  -0.0000000   0.0000000  -0.0000000
 Max gradient component =       1.087E-03
 RMS gradient           =       4.202E-04
 Gradient time:  CPU 7.72 s  wall 2.03 s
 Geometry Optimization Parameters
   NAtoms,    NIC,     NZ,  NCons,   NDum,   NFix, NCnnct, MaxDiis
        5      20       5       0       0       0       0       0

 Cartesian Hessian Update
 Hessian Updated using BFGS Update


** GEOMETRY OPTIMIZATION IN DELOCALIZED INTERNAL COORDINATES **
   Searching for a Minimum

   Optimization Cycle:   9

                       Coordinates (Angstroms)
     ATOM                X               Y               Z
      1  C         1.0971717102   -0.5615932971    0.0000000000
      2  P         0.1067933667    0.7860245979    0.0000000000
      3  I        -2.1480062414   -0.3043483649    0.0000000000
      4  Br        2.9843240076   -0.3462949323    0.0000000000
      5  H         0.7984660368   -1.6012094829    0.0000000000
   Point Group: cs    Number of degrees of freedom:     7


   Energy is  -9873.753028849

 Hessian Updated using BFGS Update

  7 Hessian modes will be used to form the next step
  Hessian Eigenvalues:
     0.077515    0.095583    0.188504    0.208724    0.257764    0.373935
     0.631910

 Minimum Search - Taking Simple RFO Step
 Searching for Lamda that Minimizes Along All modes
 Value Taken    Lamda =  -0.00001066
 Step Taken.  Stepsize is  0.007914

                             Maximum     Tolerance    Cnvgd?
         Gradient           0.000913      0.000300      NO
         Displacement       0.006205      0.001200      NO
         Energy change     -0.000048      0.000001      NO


 New Cartesian Coordinates Obtained by Inverse Iteration

 Displacement from previous Coordinates is:  0.007604
 ----------------------------------------------------------------
             Standard Nuclear Orientation (Angstroms)
    I     Atom           X                Y                Z
 ----------------------------------------------------------------
    1      C       1.0967287348    -0.5620381435     0.0000000000
    2      P       0.1059762491     0.7852743305     0.0000000000
    3      I      -2.1463106138    -0.3039072413     0.0000000000
    4      Br      2.9862247650    -0.3448827624     0.0000000000
    5      H       0.7961297447    -1.6018676627     0.0000000000
 ----------------------------------------------------------------
 Molecular Point Group                 Cs    NOp =  2
 Largest Abelian Subgroup              Cs    NOp =  2
 Nuclear Repulsion Energy =   610.0114271745 hartrees
 There are       55 alpha and       55 beta electrons
 Applying Cartesian multipole field
    Component          Value
    ---------          -----
     (2,0,0)        1.00000E-11
     (0,2,0)        2.00000E-11
     (0,0,2)       -3.00000E-11
 Nucleus-field energy     =     0.0000000218 hartrees
 Requested basis set is 6-311++G(d,p)
 There are 67 shells and 169 basis functions
 A cutoff of  1.0D-11 yielded   1767 shell pairs
 There are     11783 function pairs (     13194 Cartesian)
 Smallest overlap matrix eigenvalue = 7.41E-04
 Guess MOs from SCF MO coefficient file

 -----------------------------------------------------------------------
  General SCF calculation program by
  Eric Jon Sundstrom, Paul Horn, Yuezhi Mao, Dmitri Zuev, Alec White,
  David Stuck, Shaama M.S., Shane Yost, Joonho Lee, David Small,
  Daniel Levine, Susi Lehtola, Hugh Burton, Evgeny Epifanovsky
 -----------------------------------------------------------------------
 Exchange:     0.2000 Hartree-Fock + 0.0800 Slater + 0.7200 B88
 Correlation:  0.1900 VWN1RPA + 0.8100 LYP
 Using SG-1 standard quadrature grid
 using 4 threads for integral computing
 -------------------------------------------------------
 OpenMP Integral computing Module                
 Release: version 2.0, May 2017, Q-Chem Inc. Pleasanton 
 -------------------------------------------------------
 -------------------------------------------------------
 OpenMP BLAS3 based DFT computing Module                
 Release: version 1.0, May 2013, Q-Chem Inc. Pittsburgh 
 -------------------------------------------------------
 A restricted SCF calculation will be
 performed using DIIS
 SCF converges when DIIS error is below 1.0e-08
 ---------------------------------------
  Cycle       Energy         DIIS error
 ---------------------------------------
    1   -9873.7530319009      2.27e-05  
    2   -9873.7530334613      1.56e-05  
    3   -9873.7530331566      1.76e-05  
    4   -9873.7530343915      2.30e-06  
    5   -9873.7530344151      5.38e-07  
    6   -9873.7530344157      1.62e-07  
    7   -9873.7530344158      4.41e-08  
    8   -9873.7530344158      2.10e-08  
    9   -9873.7530344157      5.57e-09  Convergence criterion met
 ---------------------------------------
 SCF time:   CPU 21.19s  wall 6.00s 
 SCF   energy in the final basis set =    -9873.7530344157
 Total energy in the final basis set =    -9873.7530344157

 --------------------------------------------------------------
             Orbital Energies (a.u.) and Symmetries
 --------------------------------------------------------------

 Alpha MOs, Restricted
 -- Occupied --                  
******* -482.86 -176.31 -165.71 -165.71 -165.71  -77.11  -62.51
  1 A'    2 A'    3 A'    4 A'    1 A"    5 A'    6 A'    7 A'                 
-56.333 -56.330 -56.329 -35.804 -31.296 -31.291 -31.291 -22.947
  8 A'    2 A"    9 A'   10 A'   11 A'    3 A"   12 A'   13 A'                 
-22.946 -22.946 -22.942 -22.942 -10.265  -8.722  -6.601  -6.553
  4 A"   14 A'   15 A'    5 A"   16 A'   17 A'   18 A'   19 A'                 
 -6.540  -6.539  -6.353  -4.764  -4.764  -4.760  -4.758  -4.752
  6 A"   20 A'   21 A'   22 A'   23 A'    7 A"   24 A'    8 A"                 
 -4.751  -2.664  -2.660  -2.660  -2.649  -2.649  -2.030  -2.026
 25 A'   26 A'    9 A"   27 A'   28 A'   10 A"   29 A'   30 A'                 
 -2.026  -2.015  -2.015  -0.849  -0.737  -0.653  -0.566  -0.461
 11 A"   31 A'   12 A"   32 A'   33 A'   34 A'   35 A'   36 A'                 
 -0.405  -0.368  -0.320  -0.314  -0.306  -0.278  -0.257
 37 A'   13 A"   38 A'   39 A'   14 A"   40 A'   15 A"                         
 -- Virtual --                   
 -0.101  -0.091  -0.031   0.002   0.016   0.021   0.040   0.043
 16 A"   41 A'   42 A'   43 A'   44 A'   45 A'   17 A"   46 A'                 
  0.068   0.071   0.074   0.094   0.095   0.102   0.124   0.139
 47 A'   18 A"   48 A'   19 A"   49 A'   50 A'   51 A'   52 A'                 
  0.150   0.178   0.201   0.213   0.244   0.262   0.288   0.309
 53 A'   54 A'   55 A'   20 A"   56 A'   57 A'   21 A"   58 A'                 
  0.363   0.368   0.395   0.401   0.401   0.409   0.418   0.425
 59 A'   22 A"   60 A'   23 A"   61 A'   62 A'   63 A'   24 A"                 
  0.468   0.501   0.512   0.537   0.541   0.548   0.563   0.597
 64 A'   25 A"   65 A'   66 A'   26 A"   67 A'   27 A"   68 A'                 
  0.632   0.658   0.676   0.707   0.751   0.773   0.851   0.895
 69 A'   70 A'   28 A"   29 A"   71 A'   72 A'   73 A'   74 A'                 
  0.966   0.970   1.196   1.293   1.318   1.366   1.445   1.532
 75 A'   76 A'   30 A"   31 A"   77 A'   78 A'   32 A"   79 A'                 
  1.546   1.559   1.649   1.701   1.774   1.844   1.970   1.985
 33 A"   80 A'   81 A'   82 A'   83 A'   34 A"   84 A'   35 A"                 
  2.103   2.175   2.456   2.598   2.692   3.000   3.398   3.960
 85 A'   86 A'   87 A'   88 A'   36 A"   89 A'   90 A'   37 A"                 
  3.969   3.971   3.980   3.987   4.024   4.046   4.118   4.136
 91 A'   38 A"   39 A"   92 A'   93 A'   40 A"   94 A'   95 A'                 
  4.285   4.351   5.985   6.008   6.035   6.585   6.887   7.533
 96 A'   97 A'   41 A"   98 A'   99 A'  100 A'  101 A'   42 A"                 
  7.566   7.629  13.784  13.898  13.969  23.589  27.761  28.332
102 A'  103 A'   43 A"  104 A'  105 A'  106 A'  107 A'   44 A"                 
 28.351  28.369  28.535  28.539  28.540  28.562  28.622  47.864
108 A'  109 A'   45 A"  110 A'   46 A"  111 A'  112 A'  113 A'                 
127.878 127.894 127.913 151.575 163.019 289.728 289.760 289.853
 47 A"  114 A'  115 A'  116 A'  117 A'   48 A"  118 A'  119 A'                 
*******1901.734
120 A'  121 A'                                                                 

 Beta MOs, Restricted
 -- Occupied --                  
******* -482.86 -176.31 -165.71 -165.71 -165.71  -77.11  -62.51
  1 A'    2 A'    3 A'    4 A'    1 A"    5 A'    6 A'    7 A'                 
-56.333 -56.330 -56.329 -35.804 -31.296 -31.291 -31.291 -22.947
  8 A'    2 A"    9 A'   10 A'   11 A'    3 A"   12 A'   13 A'                 
-22.946 -22.946 -22.942 -22.942 -10.265  -8.722  -6.601  -6.553
  4 A"   14 A'   15 A'    5 A"   16 A'   17 A'   18 A'   19 A'                 
 -6.540  -6.539  -6.353  -4.764  -4.764  -4.760  -4.758  -4.752
  6 A"   20 A'   21 A'   22 A'   23 A'    7 A"   24 A'    8 A"                 
 -4.751  -2.664  -2.660  -2.660  -2.649  -2.649  -2.030  -2.026
 25 A'   26 A'    9 A"   27 A'   28 A'   10 A"   29 A'   30 A'                 
 -2.026  -2.015  -2.015  -0.849  -0.737  -0.653  -0.566  -0.461
 11 A"   31 A'   12 A"   32 A'   33 A'   34 A'   35 A'   36 A'                 
 -0.405  -0.368  -0.320  -0.314  -0.306  -0.278  -0.257
 37 A'   13 A"   38 A'   39 A'   14 A"   40 A'   15 A"                         
 -- Virtual --                   
 -0.101  -0.091  -0.031   0.002   0.016   0.021   0.040   0.043
 16 A"   41 A'   42 A'   43 A'   44 A'   45 A'   17 A"   46 A'                 
  0.068   0.071   0.074   0.094   0.095   0.102   0.124   0.139
 47 A'   18 A"   48 A'   19 A"   49 A'   50 A'   51 A'   52 A'                 
  0.150   0.178   0.201   0.213   0.244   0.262   0.288   0.309
 53 A'   54 A'   55 A'   20 A"   56 A'   57 A'   21 A"   58 A'                 
  0.363   0.368   0.395   0.401   0.401   0.409   0.418   0.425
 59 A'   22 A"   60 A'   23 A"   61 A'   62 A'   63 A'   24 A"                 
  0.468   0.501   0.512   0.537   0.541   0.548   0.563   0.597
 64 A'   25 A"   65 A'   66 A'   26 A"   67 A'   27 A"   68 A'                 
  0.632   0.658   0.676   0.707   0.751   0.773   0.851   0.895
 69 A'   70 A'   28 A"   29 A"   71 A'   72 A'   73 A'   74 A'                 
  0.966   0.970   1.196   1.293   1.318   1.366   1.445   1.532
 75 A'   76 A'   30 A"   31 A"   77 A'   78 A'   32 A"   79 A'                 
  1.546   1.559   1.649   1.701   1.774   1.844   1.970   1.985
 33 A"   80 A'   81 A'   82 A'   83 A'   34 A"   84 A'   35 A"                 
  2.103   2.175   2.456   2.598   2.692   3.000   3.398   3.960
 85 A'   86 A'   87 A'   88 A'   36 A"   89 A'   90 A'   37 A"                 
  3.969   3.971   3.980   3.987   4.024   4.046   4.118   4.136
 91 A'   38 A"   39 A"   92 A'   93 A'   40 A"   94 A'   95 A'                 
  4.285   4.351   5.985   6.008   6.035   6.585   6.887   7.533
 96 A'   97 A'   41 A"   98 A'   99 A'  100 A'  101 A'   42 A"                 
  7.566   7.629  13.784  13.898  13.969  23.589  27.761  28.332
102 A'  103 A'   43 A"  104 A'  105 A'  106 A'  107 A'   44 A"                 
 28.351  28.369  28.535  28.539  28.540  28.562  28.622  47.864
108 A'  109 A'   45 A"  110 A'   46 A"  111 A'  112 A'  113 A'                 
127.878 127.894 127.913 151.575 163.019 289.728 289.760 289.853
 47 A"  114 A'  115 A'  116 A'  117 A'   48 A"  118 A'  119 A'                 
*******1901.734
120 A'  121 A'                                                                 
 --------------------------------------------------------------

          Ground-State Mulliken Net Atomic Charges

     Atom                 Charge (a.u.)
  ----------------------------------------
      1 C                    -0.200559
      2 P                     0.118985
      3 I                    -0.157408
      4 Br                   -0.035799
      5 H                     0.274780
  ----------------------------------------
  Sum of atomic charges =    -0.000000

 -----------------------------------------------------------------
                    Cartesian Multipole Moments
 -----------------------------------------------------------------
    Charge (ESU x 10^10)
                -0.0000
    Dipole Moment (Debye)
         X       0.5909      Y      -0.4038      Z      -0.0000
       Tot       0.7157
    Quadrupole Moments (Debye-Ang)
        XX     -66.1304     XY       0.2139     YY     -65.1500
        XZ      -0.0000     YZ       0.0000     ZZ     -67.5384
    Octopole Moments (Debye-Ang^2)
       XXX       0.6461    XXY       6.3429    XYY      -1.7058
       YYY      23.6716    XXZ      -0.0000    XYZ       0.0000
       YYZ      -0.0000    XZZ      -1.3616    YZZ      10.0849
       ZZZ      -0.0000
    Hexadecapole Moments (Debye-Ang^3)
      XXXX   -1786.1030   XXXY      31.9690   XXYY    -350.6477
      XYYY       8.1920   YYYY    -185.8816   XXXZ      -0.0000
      XXYZ       0.0000   XYYZ      -0.0000   YYYZ       0.0000
      XXZZ    -341.1516   XYZZ       3.7110   YYZZ     -47.5542
      XZZZ       0.0000   YZZZ       0.0000   ZZZZ     -93.6133
 -----------------------------------------------------------------
 Calculating analytic gradient of the SCF energy
 Gradient of SCF Energy
            1           2           3           4           5
    1   0.0000080  -0.0001350   0.0000523  -0.0000434   0.0001180
    2   0.0000261   0.0001431  -0.0000442  -0.0000162  -0.0001087
    3   0.0000000  -0.0000000  -0.0000000  -0.0000000   0.0000000
 Max gradient component =       1.431E-04
 RMS gradient           =       6.930E-05
 Gradient time:  CPU 7.74 s  wall 2.04 s
 Geometry Optimization Parameters
   NAtoms,    NIC,     NZ,  NCons,   NDum,   NFix, NCnnct, MaxDiis
        5      20       5       0       0       0       0       0

 Cartesian Hessian Update
 Hessian Updated using BFGS Update


** GEOMETRY OPTIMIZATION IN DELOCALIZED INTERNAL COORDINATES **
   Searching for a Minimum

   Optimization Cycle:  10

                       Coordinates (Angstroms)
     ATOM                X               Y               Z
      1  C         1.0967287348   -0.5620381435    0.0000000000
      2  P         0.1059762491    0.7852743305    0.0000000000
      3  I        -2.1463106138   -0.3039072413    0.0000000000
      4  Br        2.9862247650   -0.3448827624    0.0000000000
      5  H         0.7961297447   -1.6018676627    0.0000000000
   Point Group: cs    Number of degrees of freedom:     7


   Energy is  -9873.753034416

 Hessian Updated using BFGS Update

  7 Hessian modes will be used to form the next step
  Hessian Eigenvalues:
     0.080503    0.098246    0.168638    0.210381    0.251403    0.381499
     0.630226

 Minimum Search - Taking Simple RFO Step
 Searching for Lamda that Minimizes Along All modes
 Value Taken    Lamda =   0.00000000
 Step Taken.  Stepsize is  0.001548

                             Maximum     Tolerance    Cnvgd?
         Gradient           0.000194      0.000300     YES
         Displacement       0.001255      0.001200      NO
         Energy change     -0.000006      0.000001      NO


 New Cartesian Coordinates Obtained by Inverse Iteration

 Displacement from previous Coordinates is:  0.002058
 ----------------------------------------------------------------
             Standard Nuclear Orientation (Angstroms)
    I     Atom           X                Y                Z
 ----------------------------------------------------------------
    1      C       1.0969642465    -0.5623162400     0.0000000000
    2      P       0.1062418127     0.7848141234     0.0000000000
    3      I      -2.1467746802    -0.3036682586     0.0000000000
    4      Br      2.9865415717    -0.3443604629     0.0000000000
    5      H       0.7957759293    -1.6018906412     0.0000000000
 ----------------------------------------------------------------
 Molecular Point Group                 Cs    NOp =  2
 Largest Abelian Subgroup              Cs    NOp =  2
 Nuclear Repulsion Energy =   609.9514639949 hartrees
 There are       55 alpha and       55 beta electrons
 Applying Cartesian multipole field
    Component          Value
    ---------          -----
     (2,0,0)        1.00000E-11
     (0,2,0)        2.00000E-11
     (0,0,2)       -3.00000E-11
 Nucleus-field energy     =     0.0000000218 hartrees
 Requested basis set is 6-311++G(d,p)
 There are 67 shells and 169 basis functions
 A cutoff of  1.0D-11 yielded   1767 shell pairs
 There are     11783 function pairs (     13194 Cartesian)
 Smallest overlap matrix eigenvalue = 7.42E-04
 Guess MOs from SCF MO coefficient file

 -----------------------------------------------------------------------
  General SCF calculation program by
  Eric Jon Sundstrom, Paul Horn, Yuezhi Mao, Dmitri Zuev, Alec White,
  David Stuck, Shaama M.S., Shane Yost, Joonho Lee, David Small,
  Daniel Levine, Susi Lehtola, Hugh Burton, Evgeny Epifanovsky
 -----------------------------------------------------------------------
 Exchange:     0.2000 Hartree-Fock + 0.0800 Slater + 0.7200 B88
 Correlation:  0.1900 VWN1RPA + 0.8100 LYP
 Using SG-1 standard quadrature grid
 using 4 threads for integral computing
 -------------------------------------------------------
 OpenMP Integral computing Module                
 Release: version 2.0, May 2017, Q-Chem Inc. Pleasanton 
 -------------------------------------------------------
 -------------------------------------------------------
 OpenMP BLAS3 based DFT computing Module                
 Release: version 1.0, May 2013, Q-Chem Inc. Pittsburgh 
 -------------------------------------------------------
 A restricted SCF calculation will be
 performed using DIIS
 SCF converges when DIIS error is below 1.0e-08
 ---------------------------------------
  Cycle       Energy         DIIS error
 ---------------------------------------
    1   -9873.7530344911      4.56e-06  
    2   -9873.7530346090      2.05e-06  
    3   -9873.7530345825      3.23e-06  
    4   -9873.7530346252      4.65e-07  
    5   -9873.7530346261      7.52e-08  
    6   -9873.7530346260      4.45e-08  
    7   -9873.7530346261      1.05e-08  
    8   -9873.7530346262      3.18e-09  Convergence criterion met
 ---------------------------------------
 SCF time:   CPU 18.83s  wall 5.00s 
 SCF   energy in the final basis set =    -9873.7530346262
 Total energy in the final basis set =    -9873.7530346262

 --------------------------------------------------------------
             Orbital Energies (a.u.) and Symmetries
 --------------------------------------------------------------

 Alpha MOs, Restricted
 -- Occupied --                  
******* -482.86 -176.31 -165.71 -165.71 -165.71  -77.11  -62.51
  1 A'    2 A'    3 A'    4 A'    1 A"    5 A'    6 A'    7 A'                 
-56.333 -56.330 -56.329 -35.804 -31.296 -31.291 -31.291 -22.947
  8 A'    2 A"    9 A'   10 A'   11 A'    3 A"   12 A'   13 A'                 
-22.946 -22.946 -22.942 -22.942 -10.265  -8.722  -6.601  -6.553
  4 A"   14 A'   15 A'    5 A"   16 A'   17 A'   18 A'   19 A'                 
 -6.540  -6.539  -6.353  -4.764  -4.764  -4.760  -4.758  -4.752
  6 A"   20 A'   21 A'   22 A'   23 A'    7 A"   24 A'    8 A"                 
 -4.751  -2.664  -2.660  -2.660  -2.650  -2.649  -2.030  -2.026
 25 A'   26 A'    9 A"   27 A'   28 A'   10 A"   29 A'   30 A'                 
 -2.026  -2.015  -2.015  -0.849  -0.737  -0.653  -0.566  -0.461
 11 A"   31 A'   12 A"   32 A'   33 A'   34 A'   35 A'   36 A'                 
 -0.405  -0.368  -0.320  -0.314  -0.306  -0.278  -0.257
 37 A'   13 A"   38 A'   39 A'   14 A"   40 A'   15 A"                         
 -- Virtual --                   
 -0.101  -0.091  -0.031   0.002   0.016   0.021   0.040   0.043
 16 A"   41 A'   42 A'   43 A'   44 A'   45 A'   17 A"   46 A'                 
  0.068   0.071   0.074   0.094   0.095   0.102   0.124   0.139
 47 A'   18 A"   48 A'   19 A"   49 A'   50 A'   51 A'   52 A'                 
  0.150   0.178   0.201   0.213   0.245   0.262   0.288   0.310
 53 A'   54 A'   55 A'   20 A"   56 A'   57 A'   21 A"   58 A'                 
  0.363   0.368   0.395   0.401   0.401   0.409   0.418   0.425
 59 A'   22 A"   60 A'   23 A"   61 A'   62 A'   63 A'   24 A"                 
  0.468   0.501   0.512   0.537   0.541   0.547   0.563   0.597
 64 A'   25 A"   65 A'   66 A'   26 A"   67 A'   27 A"   68 A'                 
  0.632   0.658   0.676   0.707   0.751   0.773   0.851   0.895
 69 A'   70 A'   28 A"   29 A"   71 A'   72 A'   73 A'   74 A'                 
  0.966   0.970   1.196   1.293   1.318   1.366   1.445   1.533
 75 A'   76 A'   30 A"   31 A"   77 A'   78 A'   32 A"   79 A'                 
  1.546   1.559   1.649   1.701   1.775   1.844   1.970   1.985
 33 A"   80 A'   81 A'   82 A'   83 A'   34 A"   84 A'   35 A"                 
  2.103   2.175   2.456   2.598   2.692   3.000   3.398   3.960
 85 A'   86 A'   87 A'   88 A'   36 A"   89 A'   90 A'   37 A"                 
  3.969   3.971   3.980   3.987   4.024   4.046   4.118   4.135
 91 A'   38 A"   39 A"   92 A'   93 A'   40 A"   94 A'   95 A'                 
  4.284   4.351   5.985   6.008   6.035   6.585   6.888   7.533
 96 A'   97 A'   41 A"   98 A'   99 A'  100 A'  101 A'   42 A"                 
  7.566   7.629  13.784  13.898  13.970  23.590  27.761  28.332
102 A'  103 A'   43 A"  104 A'  105 A'  106 A'  107 A'   44 A"                 
 28.351  28.369  28.535  28.539  28.540  28.562  28.622  47.864
108 A'  109 A'   45 A"  110 A'   46 A"  111 A'  112 A'  113 A'                 
127.878 127.894 127.913 151.575 163.020 289.728 289.760 289.853
 47 A"  114 A'  115 A'  116 A'  117 A'   48 A"  118 A'  119 A'                 
*******1901.734
120 A'  121 A'                                                                 

 Beta MOs, Restricted
 -- Occupied --                  
******* -482.86 -176.31 -165.71 -165.71 -165.71  -77.11  -62.51
  1 A'    2 A'    3 A'    4 A'    1 A"    5 A'    6 A'    7 A'                 
-56.333 -56.330 -56.329 -35.804 -31.296 -31.291 -31.291 -22.947
  8 A'    2 A"    9 A'   10 A'   11 A'    3 A"   12 A'   13 A'                 
-22.946 -22.946 -22.942 -22.942 -10.265  -8.722  -6.601  -6.553
  4 A"   14 A'   15 A'    5 A"   16 A'   17 A'   18 A'   19 A'                 
 -6.540  -6.539  -6.353  -4.764  -4.764  -4.760  -4.758  -4.752
  6 A"   20 A'   21 A'   22 A'   23 A'    7 A"   24 A'    8 A"                 
 -4.751  -2.664  -2.660  -2.660  -2.650  -2.649  -2.030  -2.026
 25 A'   26 A'    9 A"   27 A'   28 A'   10 A"   29 A'   30 A'                 
 -2.026  -2.015  -2.015  -0.849  -0.737  -0.653  -0.566  -0.461
 11 A"   31 A'   12 A"   32 A'   33 A'   34 A'   35 A'   36 A'                 
 -0.405  -0.368  -0.320  -0.314  -0.306  -0.278  -0.257
 37 A'   13 A"   38 A'   39 A'   14 A"   40 A'   15 A"                         
 -- Virtual --                   
 -0.101  -0.091  -0.031   0.002   0.016   0.021   0.040   0.043
 16 A"   41 A'   42 A'   43 A'   44 A'   45 A'   17 A"   46 A'                 
  0.068   0.071   0.074   0.094   0.095   0.102   0.124   0.139
 47 A'   18 A"   48 A'   19 A"   49 A'   50 A'   51 A'   52 A'                 
  0.150   0.178   0.201   0.213   0.245   0.262   0.288   0.310
 53 A'   54 A'   55 A'   20 A"   56 A'   57 A'   21 A"   58 A'                 
  0.363   0.368   0.395   0.401   0.401   0.409   0.418   0.425
 59 A'   22 A"   60 A'   23 A"   61 A'   62 A'   63 A'   24 A"                 
  0.468   0.501   0.512   0.537   0.541   0.547   0.563   0.597
 64 A'   25 A"   65 A'   66 A'   26 A"   67 A'   27 A"   68 A'                 
  0.632   0.658   0.676   0.707   0.751   0.773   0.851   0.895
 69 A'   70 A'   28 A"   29 A"   71 A'   72 A'   73 A'   74 A'                 
  0.966   0.970   1.196   1.293   1.318   1.366   1.445   1.533
 75 A'   76 A'   30 A"   31 A"   77 A'   78 A'   32 A"   79 A'                 
  1.546   1.559   1.649   1.701   1.775   1.844   1.970   1.985
 33 A"   80 A'   81 A'   82 A'   83 A'   34 A"   84 A'   35 A"                 
  2.103   2.175   2.456   2.598   2.692   3.000   3.398   3.960
 85 A'   86 A'   87 A'   88 A'   36 A"   89 A'   90 A'   37 A"                 
  3.969   3.971   3.980   3.987   4.024   4.046   4.118   4.135
 91 A'   38 A"   39 A"   92 A'   93 A'   40 A"   94 A'   95 A'                 
  4.284   4.351   5.985   6.008   6.035   6.585   6.888   7.533
 96 A'   97 A'   41 A"   98 A'   99 A'  100 A'  101 A'   42 A"                 
  7.566   7.629  13.784  13.898  13.970  23.590  27.761  28.332
102 A'  103 A'   43 A"  104 A'  105 A'  106 A'  107 A'   44 A"                 
 28.351  28.369  28.535  28.539  28.540  28.562  28.622  47.864
108 A'  109 A'   45 A"  110 A'   46 A"  111 A'  112 A'  113 A'                 
127.878 127.894 127.913 151.575 163.020 289.728 289.760 289.853
 47 A"  114 A'  115 A'  116 A'  117 A'   48 A"  118 A'  119 A'                 
*******1901.734
120 A'  121 A'                                                                 
 --------------------------------------------------------------

          Ground-State Mulliken Net Atomic Charges

     Atom                 Charge (a.u.)
  ----------------------------------------
      1 C                    -0.200582
      2 P                     0.119150
      3 I                    -0.157497
      4 Br                   -0.035864
      5 H                     0.274793
  ----------------------------------------
  Sum of atomic charges =    -0.000000

 -----------------------------------------------------------------
                    Cartesian Multipole Moments
 -----------------------------------------------------------------
    Charge (ESU x 10^10)
                -0.0000
    Dipole Moment (Debye)
         X       0.5923      Y      -0.4039      Z       0.0000
       Tot       0.7169
    Quadrupole Moments (Debye-Ang)
        XX     -66.1286     XY       0.2150     YY     -65.1525
        XZ      -0.0000     YZ       0.0000     ZZ     -67.5386
    Octopole Moments (Debye-Ang^2)
       XXX       0.6676    XXY       6.3461    XYY      -1.6988
       YYY      23.6445    XXZ       0.0000    XYZ       0.0000
       YYZ       0.0000    XZZ      -1.3576    YZZ      10.0763
       ZZZ       0.0000
    Hexadecapole Moments (Debye-Ang^3)
      XXXX   -1786.5633   XXXY      31.9525   XXYY    -350.7410
      XYYY       8.1408   YYYY    -185.7801   XXXZ       0.0000
      XXYZ       0.0000   XYYZ      -0.0000   YYYZ       0.0000
      XXZZ    -341.2515   XYZZ       3.6952   YYZZ     -47.5368
      XZZZ      -0.0000   YZZZ       0.0000   ZZZZ     -93.6142
 -----------------------------------------------------------------
 Calculating analytic gradient of the SCF energy
 Gradient of SCF Energy
            1           2           3           4           5
    1  -0.0000280  -0.0000343  -0.0000230   0.0000430   0.0000423
    2   0.0000018   0.0000419  -0.0000557   0.0000375  -0.0000255
    3  -0.0000000   0.0000000   0.0000000   0.0000000  -0.0000000
 Max gradient component =       5.571E-05
 RMS gradient           =       2.950E-05
 Gradient time:  CPU 7.74 s  wall 2.04 s
 Geometry Optimization Parameters
   NAtoms,    NIC,     NZ,  NCons,   NDum,   NFix, NCnnct, MaxDiis
        5      20       5       0       0       0       0       0

 Cartesian Hessian Update
 Hessian Updated using BFGS Update


** GEOMETRY OPTIMIZATION IN DELOCALIZED INTERNAL COORDINATES **
   Searching for a Minimum

   Optimization Cycle:  11

                       Coordinates (Angstroms)
     ATOM                X               Y               Z
      1  C         1.0969642465   -0.5623162400    0.0000000000
      2  P         0.1062418127    0.7848141234    0.0000000000
      3  I        -2.1467746802   -0.3036682586    0.0000000000
      4  Br        2.9865415717   -0.3443604629    0.0000000000
      5  H         0.7957759293   -1.6018906412    0.0000000000
   Point Group: cs    Number of degrees of freedom:     7


   Energy is  -9873.753034626

 Hessian Updated using BFGS Update

  7 Hessian modes will be used to form the next step
  Hessian Eigenvalues:
     0.079120    0.098738    0.153549    0.211425    0.270809    0.372858
     0.599360

 Minimum Search - Taking Simple RFO Step
 Searching for Lamda that Minimizes Along All modes
 Value Taken    Lamda =   0.00000000
 Step Taken.  Stepsize is  0.000605

                             Maximum     Tolerance    Cnvgd?
         Gradient           0.000064      0.000300     YES
         Displacement       0.000366      0.001200     YES
         Energy change     -0.000000      0.000001     YES


                       Distance Matrix (Angstroms)
             C (  1)   P (  2)   I (  3)   Br(  4)
   P (  2)  1.672211
   I (  3)  3.254035  2.502174
   Br(  4)  1.902106  3.093729  5.133478
   H (  5)  1.082326  2.484314  3.216207  2.526032

 Final energy is   -9873.7530346262465     


 ******************************
 **  OPTIMIZATION CONVERGED  **
 ******************************

                       Coordinates (Angstroms)
     ATOM                X               Y               Z
      1  C         1.0969642465   -0.5623162400    0.0000000000
      2  P         0.1062418127    0.7848141234    0.0000000000
      3  I        -2.1467746802   -0.3036682586    0.0000000000
      4  Br        2.9865415717   -0.3443604629    0.0000000000
      5  H         0.7957759293   -1.6018906412    0.0000000000

Z-matrix Print:
$molecule
0 1
I 
P  1 2.502174
C  2 1.672211 1 100.545722
H  3 1.082326 2 127.510553 1 -0.000000 0
Br 3 1.902106 2 119.752165 1 -180.000000 0
$end


 --------------------------------------------------------------
             Orbital Energies (a.u.) and Symmetries
 --------------------------------------------------------------

 Alpha MOs, Restricted
 -- Occupied --                  
******* -482.86 -176.31 -165.71 -165.71 -165.71  -77.11  -62.51
  1 A'    2 A'    3 A'    4 A'    1 A"    5 A'    6 A'    7 A'                 
-56.333 -56.330 -56.329 -35.804 -31.296 -31.291 -31.291 -22.947
  8 A'    2 A"    9 A'   10 A'   11 A'    3 A"   12 A'   13 A'                 
-22.946 -22.946 -22.942 -22.942 -10.265  -8.722  -6.601  -6.553
  4 A"   14 A'   15 A'    5 A"   16 A'   17 A'   18 A'   19 A'                 
 -6.540  -6.539  -6.353  -4.764  -4.764  -4.760  -4.758  -4.752
  6 A"   20 A'   21 A'   22 A'   23 A'    7 A"   24 A'    8 A"                 
 -4.751  -2.664  -2.660  -2.660  -2.650  -2.649  -2.030  -2.026
 25 A'   26 A'    9 A"   27 A'   28 A'   10 A"   29 A'   30 A'                 
 -2.026  -2.015  -2.015  -0.849  -0.737  -0.653  -0.566  -0.461
 11 A"   31 A'   12 A"   32 A'   33 A'   34 A'   35 A'   36 A'                 
 -0.405  -0.368  -0.320  -0.314  -0.306  -0.278  -0.257
 37 A'   13 A"   38 A'   39 A'   14 A"   40 A'   15 A"                         
 -- Virtual --                   
 -0.101  -0.091  -0.031   0.002   0.016   0.021   0.040   0.043
 16 A"   41 A'   42 A'   43 A'   44 A'   45 A'   17 A"   46 A'                 
  0.068   0.071   0.074   0.094   0.095   0.102   0.124   0.139
 47 A'   18 A"   48 A'   19 A"   49 A'   50 A'   51 A'   52 A'                 
  0.150   0.178   0.201   0.213   0.245   0.262   0.288   0.310
 53 A'   54 A'   55 A'   20 A"   56 A'   57 A'   21 A"   58 A'                 
  0.363   0.368   0.395   0.401   0.401   0.409   0.418   0.425
 59 A'   22 A"   60 A'   23 A"   61 A'   62 A'   63 A'   24 A"                 
  0.468   0.501   0.512   0.537   0.541   0.547   0.563   0.597
 64 A'   25 A"   65 A'   66 A'   26 A"   67 A'   27 A"   68 A'                 
  0.632   0.658   0.676   0.707   0.751   0.773   0.851   0.895
 69 A'   70 A'   28 A"   29 A"   71 A'   72 A'   73 A'   74 A'                 
  0.966   0.970   1.196   1.293   1.318   1.366   1.445   1.533
 75 A'   76 A'   30 A"   31 A"   77 A'   78 A'   32 A"   79 A'                 
  1.546   1.559   1.649   1.701   1.775   1.844   1.970   1.985
 33 A"   80 A'   81 A'   82 A'   83 A'   34 A"   84 A'   35 A"                 
  2.103   2.175   2.456   2.598   2.692   3.000   3.398   3.960
 85 A'   86 A'   87 A'   88 A'   36 A"   89 A'   90 A'   37 A"                 
  3.969   3.971   3.980   3.987   4.024   4.046   4.118   4.135
 91 A'   38 A"   39 A"   92 A'   93 A'   40 A"   94 A'   95 A'                 
  4.284   4.351   5.985   6.008   6.035   6.585   6.888   7.533
 96 A'   97 A'   41 A"   98 A'   99 A'  100 A'  101 A'   42 A"                 
  7.566   7.629  13.784  13.898  13.970  23.590  27.761  28.332
102 A'  103 A'   43 A"  104 A'  105 A'  106 A'  107 A'   44 A"                 
 28.351  28.369  28.535  28.539  28.540  28.562  28.622  47.864
108 A'  109 A'   45 A"  110 A'   46 A"  111 A'  112 A'  113 A'                 
127.878 127.894 127.913 151.575 163.020 289.728 289.760 289.853
 47 A"  114 A'  115 A'  116 A'  117 A'   48 A"  118 A'  119 A'                 
*******1901.734
120 A'  121 A'                                                                 

 Beta MOs, Restricted
 -- Occupied --                  
******* -482.86 -176.31 -165.71 -165.71 -165.71  -77.11  -62.51
  1 A'    2 A'    3 A'    4 A'    1 A"    5 A'    6 A'    7 A'                 
-56.333 -56.330 -56.329 -35.804 -31.296 -31.291 -31.291 -22.947
  8 A'    2 A"    9 A'   10 A'   11 A'    3 A"   12 A'   13 A'                 
-22.946 -22.946 -22.942 -22.942 -10.265  -8.722  -6.601  -6.553
  4 A"   14 A'   15 A'    5 A"   16 A'   17 A'   18 A'   19 A'                 
 -6.540  -6.539  -6.353  -4.764  -4.764  -4.760  -4.758  -4.752
  6 A"   20 A'   21 A'   22 A'   23 A'    7 A"   24 A'    8 A"                 
 -4.751  -2.664  -2.660  -2.660  -2.650  -2.649  -2.030  -2.026
 25 A'   26 A'    9 A"   27 A'   28 A'   10 A"   29 A'   30 A'                 
 -2.026  -2.015  -2.015  -0.849  -0.737  -0.653  -0.566  -0.461
 11 A"   31 A'   12 A"   32 A'   33 A'   34 A'   35 A'   36 A'                 
 -0.405  -0.368  -0.320  -0.314  -0.306  -0.278  -0.257
 37 A'   13 A"   38 A'   39 A'   14 A"   40 A'   15 A"                         
 -- Virtual --                   
 -0.101  -0.091  -0.031   0.002   0.016   0.021   0.040   0.043
 16 A"   41 A'   42 A'   43 A'   44 A'   45 A'   17 A"   46 A'                 
  0.068   0.071   0.074   0.094   0.095   0.102   0.124   0.139
 47 A'   18 A"   48 A'   19 A"   49 A'   50 A'   51 A'   52 A'                 
  0.150   0.178   0.201   0.213   0.245   0.262   0.288   0.310
 53 A'   54 A'   55 A'   20 A"   56 A'   57 A'   21 A"   58 A'                 
  0.363   0.368   0.395   0.401   0.401   0.409   0.418   0.425
 59 A'   22 A"   60 A'   23 A"   61 A'   62 A'   63 A'   24 A"                 
  0.468   0.501   0.512   0.537   0.541   0.547   0.563   0.597
 64 A'   25 A"   65 A'   66 A'   26 A"   67 A'   27 A"   68 A'                 
  0.632   0.658   0.676   0.707   0.751   0.773   0.851   0.895
 69 A'   70 A'   28 A"   29 A"   71 A'   72 A'   73 A'   74 A'                 
  0.966   0.970   1.196   1.293   1.318   1.366   1.445   1.533
 75 A'   76 A'   30 A"   31 A"   77 A'   78 A'   32 A"   79 A'                 
  1.546   1.559   1.649   1.701   1.775   1.844   1.970   1.985
 33 A"   80 A'   81 A'   82 A'   83 A'   34 A"   84 A'   35 A"                 
  2.103   2.175   2.456   2.598   2.692   3.000   3.398   3.960
 85 A'   86 A'   87 A'   88 A'   36 A"   89 A'   90 A'   37 A"                 
  3.969   3.971   3.980   3.987   4.024   4.046   4.118   4.135
 91 A'   38 A"   39 A"   92 A'   93 A'   40 A"   94 A'   95 A'                 
  4.284   4.351   5.985   6.008   6.035   6.585   6.888   7.533
 96 A'   97 A'   41 A"   98 A'   99 A'  100 A'  101 A'   42 A"                 
  7.566   7.629  13.784  13.898  13.970  23.590  27.761  28.332
102 A'  103 A'   43 A"  104 A'  105 A'  106 A'  107 A'   44 A"                 
 28.351  28.369  28.535  28.539  28.540  28.562  28.622  47.864
108 A'  109 A'   45 A"  110 A'   46 A"  111 A'  112 A'  113 A'                 
127.878 127.894 127.913 151.575 163.020 289.728 289.760 289.853
 47 A"  114 A'  115 A'  116 A'  117 A'   48 A"  118 A'  119 A'                 
*******1901.734
120 A'  121 A'                                                                 
 --------------------------------------------------------------

          Ground-State Mulliken Net Atomic Charges

     Atom                 Charge (a.u.)
  ----------------------------------------
      1 C                    -0.200582
      2 P                     0.119150
      3 I                    -0.157497
      4 Br                   -0.035864
      5 H                     0.274793
  ----------------------------------------
  Sum of atomic charges =    -0.000000

 -----------------------------------------------------------------
                    Cartesian Multipole Moments
 -----------------------------------------------------------------
    Charge (ESU x 10^10)
                -0.0000
    Dipole Moment (Debye)
         X       0.5923      Y      -0.4039      Z       0.0000
       Tot       0.7169
    Quadrupole Moments (Debye-Ang)
        XX     -66.1286     XY       0.2150     YY     -65.1525
        XZ      -0.0000     YZ       0.0000     ZZ     -67.5386
    Octopole Moments (Debye-Ang^2)
       XXX       0.6676    XXY       6.3461    XYY      -1.6988
       YYY      23.6445    XXZ       0.0000    XYZ       0.0000
       YYZ       0.0000    XZZ      -1.3576    YZZ      10.0763
       ZZZ       0.0000
    Hexadecapole Moments (Debye-Ang^3)
      XXXX   -1786.5633   XXXY      31.9525   XXYY    -350.7410
      XYYY       8.1408   YYYY    -185.7801   XXXZ       0.0000
      XXYZ       0.0000   XYYZ      -0.0000   YYYZ       0.0000
      XXZZ    -341.2515   XYZZ       3.6952   YYZZ     -47.5368
      XZZZ      -0.0000   YZZZ       0.0000   ZZZZ     -93.6142
 -----------------------------------------------------------------
Archival summary:
1\1\TWL02\OPT\ProcedureUnspecified\BasisUnspecified\1r1111\taweetha\MonNov2615:45:302018MonNov2615:45:302018\0\\#,OPT,ProcedureUnspecified,BasisUnspecified,\\0,1\I\P,1,2.50217\C,2,1.67221,1,100.546\H,3,1.08233,2,127.511,1,-0,0\Br,3,1.90211,2,119.752,1,-180,0\\\@

 Total job time:  95.46s(wall), 352.04s(cpu) 
 Mon Nov 26 15:45:30 2018

        *************************************************************
        *                                                           *
        *  Thank you very much for using Q-Chem.  Have a nice day.  *
        *                                                           *
        *************************************************************


 
User input: 2 of 2 
 
Q-Chem Developer Version!
                  Welcome to Q-Chem
     A Quantum Leap Into The Future Of Chemistry


 Q-Chem 5.1, Q-Chem, Inc., Pleasanton, CA (2018)

 Yihan Shao,  Zhengting Gan,  E. Epifanovsky,  A. T. B. Gilbert,  M. Wormit,  
 J. Kussmann,  A. W. Lange,  A. Behn,  Jia Deng,  Xintian Feng,  D. Ghosh,  
 M. Goldey,  P. R. Horn,  L. D. Jacobson,  I. Kaliman,  T. Kus,  A. Landau,  
 Jie Liu,  E. I. Proynov,  R. M. Richard,  R. P. Steele,  E. J. Sundstrom,  
 H. L. Woodcock III,  P. M. Zimmerman,  D. Zuev,  B. Albrecht,  E. Alguire,  
 S. A. Baeppler,  D. Barton,  Z. Benda,  Y. A. Bernard,  E. J. Berquist,  
 K. B. Bravaya,  H. Burton,  D. Casanova,  Chun-Min Chang,  Yunqing Chen,  
 A. Chien,  K. D. Closser,  M. P. Coons,  S. Coriani,  S. Dasgupta,  
 A. L. Dempwolff,  M. Diedenhofen,  Hainam Do,  R. G. Edgar,  Po-Tung Fang,  
 S. Faraji,  S. Fatehi,  Qingguo Feng,  K. D. Fenk,  J. Fosso-Tande,  
 Qinghui Ge,  A. Ghysels,  G. Gidofalvi,  J. Gomes,  J. Gonthier,  A. Gunina,  
 D. Hait,  M. W. D. Hanson-Heine,  P. H. P. Harbach,  A. W. Hauser,  
 J. E. Herr,  E. G. Hohenstein,  Z. C. Holden,  Kerwin Hui,  B. C. Huynh,  
 T.-C. Jagau,  Hyunjun Ji,  B. Kaduk,  K. Khistyaev,  Jaehoon Kim,  
 P. Klunzinger,  K. Koh,  D. Kosenkov,  L. Koulias,  T. Kowalczyk,  
 C. M. Krauter,  A. Kunitsa,  Ka Un Lao,  A. Laurent,  K. V. Lawler,  
 Joonho Lee,  D. Lefrancois,  S. Lehtola,  D. S. Levine,  Yi-Pei Li,  
 You-Sheng Lin,  Fenglai Liu,  E. Livshits,  A. Luenser,  P. Manohar,  
 E. Mansoor,  S. F. Manzer,  Shan-Ping Mao,  Yuezhi Mao,  N. Mardirossian,  
 A. V. Marenich,  T. Markovich,  L. A. Martinez-Martinez,  S. A. Maurer,  
 N. J. Mayhall,  S. C. McKenzie,  J.-M. Mewes,  A. F. Morrison,  
 J. W. Mullinax,  K. Nanda,  T. S. Nguyen-Beck,  R. Olivares-Amaya,  
 J. A. Parkhill,  T. M. Perrine,  F. Plasser,  P. Pokhilko,  S. Prager,  
 A. Prociuk,  E. Ramos,  D. R. Rehn,  F. Rob,  M. Schneider,  N. Sergueev,  
 S. M. Sharada,  S. Sharma,  D. W. Small,  T. Stauch,  T. Stein,  
 Yu-Chuan Su,  A. J. W. Thom,  A. Tkatchenko,  T. Tsuchimochi,  N. M. Tubman,  
 L. Vogt,  M. L. Vidal,  O. Vydrov,  M. A. Watson,  J. Wenzel,  
 M. de Wergifosse,  T. A. Wesolowski,  A. White,  J. Witte,  A. Yamada,  
 Jun Yang,  K. Yao,  S. Yeganeh,  S. R. Yost,  Zhi-Qiang You,  A. Zech,  
 Igor Ying Zhang,  Xing Zhang,  Yan Zhao,  Ying Zhu,  B. R. Brooks,  
 G. K. L. Chan,  C. J. Cramer,  M. S. Gordon,  W. J. Hehre,  A. Klamt,  
 M. W. Schmidt,  C. D. Sherrill,  D. G. Truhlar,  A. Aspuru-Guzik,  R. Baer,  
 A. T. Bell,  N. A. Besley,  Jeng-Da Chai,  A. E. DePrince, III,  
 R. A. DiStasio Jr.,  A. Dreuw,  B. D. Dunietz,  T. R. Furlani,  
 Chao-Ping Hsu,  Yousung Jung,  Jing Kong,  D. S. Lambrecht,  WanZhen Liang,  
 C. Ochsenfeld,  V. A. Rassolov,  L. V. Slipchenko,  J. E. Subotnik,  
 T. Van Voorhis,  J. M. Herbert,  A. I. Krylov,  P. M. W. Gill,  M. Head-Gordon

 Contributors to earlier versions of Q-Chem not listed above: 
 R. D. Adamson,  B. Austin,  J. Baker,  G. J. O. Beran,  K. Brandhorst,  
 S. T. Brown,  E. F. C. Byrd,  A. K. Chakraborty,  C.-L. Cheng,  
 Siu Hung Chien,  D. M. Chipman,  D. L. Crittenden,  H. Dachsel,  
 R. J. Doerksen,  A. D. Dutoi,  L. Fusti-Molnar,  W. A. Goddard III,  
 A. Golubeva-Zadorozhnaya,  S. R. Gwaltney,  G. Hawkins,  A. Heyden,  
 S. Hirata,  G. Kedziora,  F. J. Keil,  C. Kelley,  Jihan Kim,  R. A. King,  
 R. Z. Khaliullin,  P. P. Korambath,  W. Kurlancheek,  A. M. Lee,  M. S. Lee,  
 S. V. Levchenko,  Ching Yeh Lin,  D. Liotard,  R. C. Lochan,  I. Lotan,  
 P. E. Maslen,  N. Nair,  D. P. O'Neill,  D. Neuhauser,  E. Neuscamman,  
 C. M. Oana,  R. Olson,  B. Peters,  R. Peverati,  P. A. Pieniazek,  
 Y. M. Rhee,  J. Ritchie,  M. A. Rohrdanz,  E. Rosta,  N. J. Russ,  
 H. F. Schaefer III,  N. E. Schultz,  N. Shenvi,  A. C. Simmonett,  A. Sodt,  
 D. Stuck,  K. S. Thanthiriwatte,  V. Vanovschi,  Tao Wang,  A. Warshel,  
 C. F. Williams,  Q. Wu,  X. Xu,  W. Zhang

 Please cite Q-Chem as follows:
 Y. Shao et al., Mol. Phys. 113, 184-215 (2015)
 DOI: 10.1080/00268976.2014.952696

 Q-Chem 5.1.2 for Intel X86 EM64T Linux

 Parts of Q-Chem use Armadillo 8.300.2 (Tropical Shenanigans).
 http://arma.sourceforge.net/

 Q-Chem begins on Mon Nov 26 15:45:30 2018  

Host: 
0

     Scratch files written to /scratch/taweetham/qchem50453//
The previous job contains 0 fragments, simply inherited here
Input Ideriv = 2
Curr. Ideriv = -1
Max.  Ideriv = 2

Checking the input file for inconsistencies... 	...done.

--------------------------------------------------------------
User input:
--------------------------------------------------------------

$molecule
read
$end

$rem
   job_type 	frequency
   basis 	6-311++g**
   method	b3lyp	
$end


--------------------------------------------------------------
 ----------------------------------------------------------------
             Standard Nuclear Orientation (Angstroms)
    I     Atom           X                Y                Z
 ----------------------------------------------------------------
    1      C       1.1029727833    -0.3576824431    -0.0000000000
    2      P       0.0994057839     0.9799065948     0.0000000000
    3      I      -2.1430925046    -0.1300837833    -0.0000000000
    4      Br      2.9903781125    -0.1216563599     0.0000000000
    5      H       0.8117453464    -1.4000911529    -0.0000000000
 ----------------------------------------------------------------
 Molecular Point Group                 Cs    NOp =  2
 Largest Abelian Subgroup              Cs    NOp =  2
 Nuclear Repulsion Energy =   609.9514639949 hartrees
 There are       55 alpha and       55 beta electrons
 Requested basis set is 6-311++G(d,p)
 There are 67 shells and 169 basis functions

 Total QAlloc Memory Limit   2000 MB
 Mega-Array Size       188 MB
 MEM_STATIC part       192 MB

                       Distance Matrix (Angstroms)
             C (  1)   P (  2)   I (  3)   Br(  4)
   P (  2)  1.672211
   I (  3)  3.254035  2.502174
   Br(  4)  1.902106  3.093729  5.133478
   H (  5)  1.082326  2.484314  3.216207  2.526032

 A cutoff of  1.0D-11 yielded   1767 shell pairs
 There are     11783 function pairs (     13194 Cartesian)

 -------------------------------------------------------
 OpenMP Integral Computing Module                       
 Release: version 1.0, May 2013, Q-Chem Inc. Pittsburgh 
 -------------------------------------------------------
 Integral Job Info:
 Integral job number is                      11
 Integral operator is                         1
 short-range coefficients                     0
 long-range coefficients              100000000
 Omega coefficients                           0
 if combine SR and LR in K                    0
 Integral screening is                        0
 Integral computing path is                   2
 max size of driver memory is            800000
 size of driver memory is                593474
 size of scratch memory is             29623520
 max col of scratch BK array               1296
 max len of scratch array in speh3          155
 max len of scratch index in speh4           18
 max int batch size is                      520
 min int batch size is                       52
 fixed nKL is                                45
 max L of basis functions is                  2
 order of int derivative is                   0
 number of shells is                         67
 number of basis is                         179
 number of cartesian basis is               179
 number of contracted shell pairs          1767
 number of primitive shell pairs           3983
 maxK2 (contraction) of shell pair           36
 max number of K2 of shell pair               1
 max number of CS2 of shell pair            284
 max number of PS2 of shell pair            284
 mem total for path MDJ                  527820
 -------------------------------------------------------
 Smallest overlap matrix eigenvalue = 7.42E-04
 Guess from superposition of atomic densities
 Warning:  Energy on first SCF cycle will be non-variational
 SAD guess density has 110.000000 electrons

 -----------------------------------------------------------------------
  General SCF calculation program by
  Eric Jon Sundstrom, Paul Horn, Yuezhi Mao, Dmitri Zuev, Alec White,
  David Stuck, Shaama M.S., Shane Yost, Joonho Lee, David Small,
  Daniel Levine, Susi Lehtola, Hugh Burton, Evgeny Epifanovsky
 -----------------------------------------------------------------------
 Exchange:     0.2000 Hartree-Fock + 0.0800 Slater + 0.7200 B88
 Correlation:  0.1900 VWN1RPA + 0.8100 LYP
 Using SG-1 standard quadrature grid
 using 4 threads for integral computing
 -------------------------------------------------------
 OpenMP Integral computing Module                
 Release: version 2.0, May 2017, Q-Chem Inc. Pleasanton 
 -------------------------------------------------------
 -------------------------------------------------------
 OpenMP BLAS3 based DFT computing Module                
 Release: version 1.0, May 2013, Q-Chem Inc. Pittsburgh 
 -------------------------------------------------------
 A restricted SCF calculation will be
 performed using DIIS
 SCF converges when DIIS error is below 1.0e-08
 ---------------------------------------
  Cycle       Energy         DIIS error
 ---------------------------------------
    1   -9874.0759849982      3.85e-02  
    2   -9873.7107284411      3.72e-03  
    3   -9873.5643776542      6.70e-03  
    4   -9873.7473490667      1.24e-03  
    5   -9873.7529220230      2.27e-04  
    6   -9873.7529914164      1.10e-04  
    7   -9873.7530244701      2.64e-05  
    8   -9873.7530267737      9.01e-06  
    9   -9873.7530271145      2.01e-06  
   10   -9873.7530271291      6.14e-07  
   11   -9873.7530271304      1.73e-07  
   12   -9873.7530271305      3.89e-08  
   13   -9873.7530271305      5.84e-09  Convergence criterion met
 ---------------------------------------
 SCF time:   CPU 30.24s  wall 9.00s 
 SCF   energy in the final basis set =    -9873.7530271305
 Total energy in the final basis set =    -9873.7530271305

 --------------------------------------------------------------
             Orbital Energies (a.u.) and Symmetries
 --------------------------------------------------------------

 Alpha MOs, Restricted
 -- Occupied --                  
******* -482.86 -176.31 -165.71 -165.71 -165.71  -77.11  -62.51
  1 A'    2 A'    3 A'    4 A'    1 A"    5 A'    6 A'    7 A'                 
-56.333 -56.330 -56.329 -35.804 -31.296 -31.291 -31.291 -22.947
  8 A'    2 A"    9 A'   10 A'   11 A'    3 A"   12 A'   13 A'                 
-22.946 -22.946 -22.942 -22.942 -10.265  -8.722  -6.601  -6.553
  4 A"   14 A'   15 A'    5 A"   16 A'   17 A'   18 A'   19 A'                 
 -6.540  -6.539  -6.353  -4.764  -4.764  -4.760  -4.758  -4.752
  6 A"   20 A'   21 A'   22 A'   23 A'    7 A"   24 A'    8 A"                 
 -4.751  -2.664  -2.660  -2.660  -2.650  -2.649  -2.030  -2.026
 25 A'   26 A'    9 A"   27 A'   28 A'   10 A"   29 A'   11 A"                 
 -2.026  -2.015  -2.015  -0.849  -0.737  -0.653  -0.566  -0.461
 30 A'   31 A'   12 A"   32 A'   33 A'   34 A'   35 A'   36 A'                 
 -0.405  -0.368  -0.320  -0.314  -0.306  -0.278  -0.257
 37 A'   13 A"   38 A'   39 A'   14 A"   40 A'   15 A"                         
 -- Virtual --                   
 -0.101  -0.091  -0.031   0.002   0.016   0.021   0.040   0.043
 16 A"   41 A'   42 A'   43 A'   44 A'   45 A'   17 A"   46 A'                 
  0.068   0.071   0.074   0.094   0.095   0.102   0.124   0.139
 47 A'   18 A"   48 A'   19 A"   49 A'   50 A'   51 A'   52 A'                 
  0.150   0.178   0.201   0.213   0.245   0.262   0.288   0.310
 53 A'   54 A'   55 A'   20 A"   56 A'   57 A'   21 A"   58 A'                 
  0.363   0.368   0.395   0.401   0.401   0.409   0.418   0.425
 59 A'   22 A"   60 A'   23 A"   61 A'   62 A'   63 A'   24 A"                 
  0.468   0.501   0.512   0.537   0.541   0.547   0.563   0.597
 64 A'   25 A"   65 A'   66 A'   26 A"   67 A'   27 A"   68 A'                 
  0.632   0.658   0.676   0.707   0.751   0.773   0.851   0.895
 69 A'   70 A'   28 A"   29 A"   71 A'   72 A'   73 A'   74 A'                 
  0.966   0.970   1.196   1.293   1.318   1.366   1.445   1.533
 75 A'   76 A'   30 A"   31 A"   77 A'   78 A'   32 A"   79 A'                 
  1.546   1.559   1.649   1.701   1.775   1.844   1.970   1.985
 33 A"   80 A'   81 A'   82 A'   83 A'   34 A"   84 A'   35 A"                 
  2.103   2.175   2.456   2.598   2.692   3.000   3.398   3.960
 85 A'   86 A'   87 A'   88 A'   36 A"   89 A'   90 A'   37 A"                 
  3.969   3.971   3.980   3.987   4.024   4.046   4.118   4.135
 91 A'   38 A"   39 A"   92 A'   93 A'   40 A"   94 A'   95 A'                 
  4.284   4.351   5.985   6.008   6.035   6.585   6.888   7.533
 96 A'   97 A'   41 A"   98 A'   99 A'  100 A'  101 A'   42 A"                 
  7.566   7.629  13.784  13.898  13.970  23.590  27.761  28.332
102 A'  103 A'   43 A"  104 A'  105 A'  106 A'  107 A'   44 A"                 
 28.351  28.369  28.535  28.539  28.540  28.562  28.622  47.864
108 A'  109 A'   45 A"  110 A'   46 A"  111 A'  112 A'  113 A'                 
127.878 127.894 127.913 151.575 163.020 289.728 289.760 289.853
 47 A"  114 A'  115 A'  116 A'  117 A'   48 A"  118 A'  119 A'                 
*******1901.734
120 A'  121 A'                                                                 

 Beta MOs, Restricted
 -- Occupied --                  
******* -482.86 -176.31 -165.71 -165.71 -165.71  -77.11  -62.51
  1 A'    2 A'    3 A'    4 A'    1 A"    5 A'    6 A'    7 A'                 
-56.333 -56.330 -56.329 -35.804 -31.296 -31.291 -31.291 -22.947
  8 A'    2 A"    9 A'   10 A'   11 A'    3 A"   12 A'   13 A'                 
-22.946 -22.946 -22.942 -22.942 -10.265  -8.722  -6.601  -6.553
  4 A"   14 A'   15 A'    5 A"   16 A'   17 A'   18 A'   19 A'                 
 -6.540  -6.539  -6.353  -4.764  -4.764  -4.760  -4.758  -4.752
  6 A"   20 A'   21 A'   22 A'   23 A'    7 A"   24 A'    8 A"                 
 -4.751  -2.664  -2.660  -2.660  -2.650  -2.649  -2.030  -2.026
 25 A'   26 A'    9 A"   27 A'   28 A'   10 A"   29 A'   11 A"                 
 -2.026  -2.015  -2.015  -0.849  -0.737  -0.653  -0.566  -0.461
 30 A'   31 A'   12 A"   32 A'   33 A'   34 A'   35 A'   36 A'                 
 -0.405  -0.368  -0.320  -0.314  -0.306  -0.278  -0.257
 37 A'   13 A"   38 A'   39 A'   14 A"   40 A'   15 A"                         
 -- Virtual --                   
 -0.101  -0.091  -0.031   0.002   0.016   0.021   0.040   0.043
 16 A"   41 A'   42 A'   43 A'   44 A'   45 A'   17 A"   46 A'                 
  0.068   0.071   0.074   0.094   0.095   0.102   0.124   0.139
 47 A'   18 A"   48 A'   19 A"   49 A'   50 A'   51 A'   52 A'                 
  0.150   0.178   0.201   0.213   0.245   0.262   0.288   0.310
 53 A'   54 A'   55 A'   20 A"   56 A'   57 A'   21 A"   58 A'                 
  0.363   0.368   0.395   0.401   0.401   0.409   0.418   0.425
 59 A'   22 A"   60 A'   23 A"   61 A'   62 A'   63 A'   24 A"                 
  0.468   0.501   0.512   0.537   0.541   0.547   0.563   0.597
 64 A'   25 A"   65 A'   66 A'   26 A"   67 A'   27 A"   68 A'                 
  0.632   0.658   0.676   0.707   0.751   0.773   0.851   0.895
 69 A'   70 A'   28 A"   29 A"   71 A'   72 A'   73 A'   74 A'                 
  0.966   0.970   1.196   1.293   1.318   1.366   1.445   1.533
 75 A'   76 A'   30 A"   31 A"   77 A'   78 A'   32 A"   79 A'                 
  1.546   1.559   1.649   1.701   1.775   1.844   1.970   1.985
 33 A"   80 A'   81 A'   82 A'   83 A'   34 A"   84 A'   35 A"                 
  2.103   2.175   2.456   2.598   2.692   3.000   3.398   3.960
 85 A'   86 A'   87 A'   88 A'   36 A"   89 A'   90 A'   37 A"                 
  3.969   3.971   3.980   3.987   4.024   4.046   4.118   4.135
 91 A'   38 A"   39 A"   92 A'   93 A'   40 A"   94 A'   95 A'                 
  4.284   4.351   5.985   6.008   6.035   6.585   6.888   7.533
 96 A'   97 A'   41 A"   98 A'   99 A'  100 A'  101 A'   42 A"                 
  7.566   7.629  13.784  13.898  13.970  23.590  27.761  28.332
102 A'  103 A'   43 A"  104 A'  105 A'  106 A'  107 A'   44 A"                 
 28.351  28.369  28.535  28.539  28.540  28.562  28.622  47.864
108 A'  109 A'   45 A"  110 A'   46 A"  111 A'  112 A'  113 A'                 
127.878 127.894 127.913 151.575 163.020 289.728 289.760 289.853
 47 A"  114 A'  115 A'  116 A'  117 A'   48 A"  118 A'  119 A'                 
*******1901.734
120 A'  121 A'                                                                 
 --------------------------------------------------------------

          Ground-State Mulliken Net Atomic Charges

     Atom                 Charge (a.u.)
  ----------------------------------------
      1 C                    -0.200610
      2 P                     0.119162
      3 I                    -0.157460
      4 Br                   -0.035873
      5 H                     0.274780
  ----------------------------------------
  Sum of atomic charges =    -0.000000

 -----------------------------------------------------------------
                    Cartesian Multipole Moments
 -----------------------------------------------------------------
    Charge (ESU x 10^10)
                -0.0000
    Dipole Moment (Debye)
         X       0.5958      Y      -0.3984      Z       0.0000
       Tot       0.7167
    Quadrupole Moments (Debye-Ang)
        XX     -66.1311     XY       0.3217     YY     -65.3027
        XZ      -0.0000     YZ       0.0000     ZZ     -67.5385
    Octopole Moments (Debye-Ang^2)
       XXX       0.3464    XXY      -6.4519    XYY      -1.7461
       YYY     -14.3899    XXZ       0.0000    XYZ       0.0000
       YYZ       0.0000    XZZ      -1.5002    YZZ      -3.0474
       ZZZ       0.0000
    Hexadecapole Moments (Debye-Ang^3)
      XXXX   -1787.6436   XXXY      24.9995   XXYY    -350.2852
      XYYY      -1.1748   YYYY    -182.0463   XXXZ      -0.0000
      XXYZ      -0.0000   XYYZ       0.0000   YYYZ       0.0000
      XXZZ    -341.2959   XYZZ       0.5999   YYZZ     -46.1309
      XZZZ       0.0000   YZZZ       0.0000   ZZZZ     -93.6137
 -----------------------------------------------------------------
 Calculating MO derivatives via CPSCF
 D1JvT checksum  = 239100 14163.9595492619
 D1KAT checksum  = 589980 590.6037522172
   1         3          15      0.139823    0.049253
   2         3          15      0.017857    0.006670
   3         3          15      0.002241    0.001093
   4         3          15      0.000258    0.000157
   5        16           2      0.000016    0.000012
   6        18           0      0.000000    0.000000    Roots Converged
 Time for AOints: 8.5 s (CPU) 2.2 s (wall)
 ------------------------------------------------------------------------------
                     AOints        : Timing summary (seconds)
 ------------------------------------------------------------------------------
     job step          cpu (% of tot)      sys (% of tot)     wall (% of tot)
 ------------------------------------------------------------------------------
  cpscf_lag         0.4669E+02 (36.2)   0.8000E-05 (33.3)   0.1204E+02 (35.6)
  iterzp            0.7364E+02 (57.1)   0.1400E-04 (58.3)   0.1944E+02 (57.5)
  make_fx           0.0000E+00 ( 0.0)   0.0000E+00 ( 0.0)   0.0000E+00 ( 0.0)
  AOints            0.8537E+01 ( 6.6)   0.2000E-05 ( 8.3)   0.2166E+01 ( 6.4)
 ------------------------------------------------------------------------------
   Grand Totals     0.1290E+03          0.2400E-04          0.3382E+02
 ------------------------------------------------------------------------------
 Calculating analytic Hessian of the SCF energy
 Polarizability Matrix (a.u.)
            1           2           3
    1-156.5475831   0.5826465  -0.0000000
    2   0.5826465 -69.9241824  -0.0000000
    3  -0.0000000  -0.0000000 -54.0501613

 Direct stationary perturbation theory relativistic correction:

 rels  =     114.204468509005
 relv  =    -380.009634553024
 rel2e =      51.199876589279
 E_rel =    -214.605289454741

 Hessian of the SCF Energy
            1           2           3           4           5           6
    1   0.3292498  -0.0361966  -0.0000000  -0.1134924   0.1170196   0.0000000
    2  -0.0361966   0.6105181  -0.0000000   0.1435546  -0.2467454  -0.0000000
    3  -0.0000000  -0.0000000   0.0660383   0.0000000   0.0000000  -0.0206809
    4  -0.1134924   0.1435546   0.0000000   0.2115636  -0.1014089  -0.0000000
    5   0.1170196  -0.2467454   0.0000000  -0.1014089   0.2812163   0.0000000
    6   0.0000000  -0.0000000  -0.0206809  -0.0000000   0.0000000   0.0107585
    7  -0.0154676  -0.0023239   0.0000000  -0.0716978  -0.0352469  -0.0000000
    8   0.0066359   0.0063844  -0.0000000  -0.0441735  -0.0333466   0.0000000
    9  -0.0000000   0.0000000   0.0002290  -0.0000000  -0.0000000  -0.0040941
   10  -0.1491435  -0.0292480   0.0000000  -0.0289767   0.0027422  -0.0000000
   11  -0.0105835  -0.0322583   0.0000000   0.0068873   0.0064227   0.0000000
   12   0.0000000   0.0000000  -0.0157102  -0.0000000   0.0000000   0.0011199
   13  -0.0511462  -0.0757860   0.0000000   0.0026033   0.0168940   0.0000000
   14  -0.0768753  -0.3378988  -0.0000000  -0.0048594  -0.0075471   0.0000000
   15  -0.0000000   0.0000000  -0.0298761   0.0000000  -0.0000000   0.0128967
            7           8           9          10          11          12
    1  -0.0154676   0.0066359  -0.0000000  -0.1491435  -0.0105835   0.0000000
    2  -0.0023239   0.0063844   0.0000000  -0.0292480  -0.0322583   0.0000000
    3   0.0000000  -0.0000000   0.0002290   0.0000000   0.0000000  -0.0157102
    4  -0.0716978  -0.0441735  -0.0000000  -0.0289767   0.0068873  -0.0000000
    5  -0.0352469  -0.0333466  -0.0000000   0.0027422   0.0064227   0.0000000
    6  -0.0000000   0.0000000  -0.0040941  -0.0000000   0.0000000   0.0011199
    7   0.0899581   0.0361110   0.0000000  -0.0027744   0.0014834   0.0000000
    8   0.0361110   0.0272268  -0.0000000   0.0022964  -0.0000830   0.0000000
    9   0.0000000  -0.0000000   0.0046304   0.0000000   0.0000000   0.0032921
   10  -0.0027744   0.0022964   0.0000000   0.2000766   0.0209211  -0.0000000
   11   0.0014834  -0.0000830   0.0000000   0.0209211   0.0215978  -0.0000000
   12   0.0000000   0.0000000   0.0032921  -0.0000000  -0.0000000   0.0076316
   13  -0.0000183  -0.0008697  -0.0000000  -0.0191820  -0.0187083  -0.0000000
   14  -0.0000236  -0.0001815  -0.0000000   0.0032883   0.0043207   0.0000000
   15  -0.0000000  -0.0000000  -0.0040573   0.0000000  -0.0000000   0.0036667
           13          14          15
    1  -0.0511462  -0.0768753  -0.0000000
    2  -0.0757860  -0.3378988   0.0000000
    3   0.0000000  -0.0000000  -0.0298761
    4   0.0026033  -0.0048594   0.0000000
    5   0.0168940  -0.0075471  -0.0000000
    6   0.0000000   0.0000000   0.0128967
    7  -0.0000183  -0.0000236  -0.0000000
    8  -0.0008697  -0.0001815  -0.0000000
    9  -0.0000000  -0.0000000  -0.0040573
   10  -0.0191820   0.0032883   0.0000000
   11  -0.0187083   0.0043207  -0.0000000
   12  -0.0000000   0.0000000   0.0036667
   13   0.0677432   0.0784701  -0.0000000
   14   0.0784701   0.3413067  -0.0000000
   15  -0.0000000  -0.0000000   0.0173700
 Gradient time:  CPU 190.24 s  wall 50.02 s
 **********************************************************************
 **                                                                  **
 **                       VIBRATIONAL ANALYSIS                       **
 **                       --------------------                       **
 **                                                                  **
 **        VIBRATIONAL FREQUENCIES (CM**-1) AND NORMAL MODES         **
 **     FORCE CONSTANTS (mDYN/ANGSTROM) AND REDUCED MASSES (AMU)     **
 **                  INFRARED INTENSITIES (KM/MOL)                   **
 **                                                                  **
 **********************************************************************


 Mode:                 1                      2                      3
 Frequency:       105.09                 168.76                 176.58
 Force Cnst:      0.1359                 0.0727                 0.4711
 Red. Mass:      20.8839                 4.3309                25.6439
 IR Active:          YES                    YES                    YES
 IR Intens:        0.533                  0.517                  0.581
 Raman Active:       YES                    YES                    YES
               X      Y      Z        X      Y      Z        X      Y      Z
 C         -0.235  0.388  0.000    0.000  0.000  0.496    0.164  0.542 -0.000
 P         -0.129  0.476  0.000    0.000 -0.000  0.073   -0.132  0.391 -0.000
 I          0.192 -0.075 -0.000   -0.000  0.000 -0.030   -0.196 -0.067  0.000
 Br        -0.216 -0.130 -0.000    0.000 -0.000 -0.067    0.343 -0.135  0.000
 H         -0.486  0.456  0.000    0.000  0.000  0.862    0.033  0.573 -0.000
 TransDip  -0.003  0.023  0.000    0.000 -0.000  0.023    0.018  0.016 -0.000

 Mode:                 4                      5                      6
 Frequency:       369.55                 658.62                 764.01
 Force Cnst:      2.6290                 2.0457                 0.4403
 Red. Mass:      32.6728                 8.0042                 1.2803
 IR Active:          YES                    YES                    YES
 IR Intens:       48.117                 45.696                 53.559
 Raman Active:       YES                    YES                    YES
               X      Y      Z        X      Y      Z        X      Y      Z
 C          0.075 -0.142 -0.000    0.588  0.409  0.000    0.000 -0.000 -0.152
 P          0.880  0.337 -0.000    0.025 -0.131 -0.000   -0.000  0.000  0.025
 I         -0.139 -0.088  0.000   -0.003  0.005  0.000   -0.000 -0.000 -0.001
 Br        -0.131  0.031  0.000   -0.100 -0.024  0.000   -0.000 -0.000  0.003
 H         -0.197 -0.058  0.000    0.516  0.439 -0.000    0.000 -0.000  0.988
 TransDip   0.215  0.056  0.000    0.202 -0.078 -0.000    0.000 -0.000  0.234

 Mode:                 7                      8                      9
 Frequency:      1003.38                1175.60                3211.22
 Force Cnst:      1.7429                 1.1583                 6.6267
 Red. Mass:       2.9382                 1.4224                 1.0907
 IR Active:          YES                    YES                    YES
 IR Intens:        6.475                 35.857                  6.618
 Raman Active:       YES                    YES                    YES
               X      Y      Z        X      Y      Z        X      Y      Z
 C         -0.215  0.263 -0.000   -0.151  0.107  0.000   -0.019 -0.085  0.000
 P          0.073 -0.127  0.000    0.027 -0.022 -0.000   -0.001  0.001 -0.000
 I          0.000  0.001 -0.000    0.000 -0.000  0.000    0.000 -0.000  0.000
 Br         0.014  0.004 -0.000   -0.000 -0.005 -0.000    0.000  0.000  0.000
 H         -0.814  0.447  0.000    0.966 -0.178 -0.000    0.255  0.963 -0.000
 TransDip  -0.078  0.024  0.000   -0.191 -0.012 -0.000   -0.040  0.072  0.000

 STANDARD THERMODYNAMIC QUANTITIES AT   298.15 K  AND     1.00 ATM

   This Molecule has  0 Imaginary Frequencies
   Zero point vibrational energy:       10.912 kcal/mol

   Atom    1 Element C  Has Mass   12.00000
   Atom    2 Element P  Has Mass   30.97376
   Atom    3 Element I  Has Mass  126.90440
   Atom    4 Element Br Has Mass   78.91830
   Atom    5 Element H  Has Mass    1.00783
   Molecular Mass:   249.804290 amu
   Principal axes and moments of inertia in amu*Bohr^2:
                             1           2           3
    Eigenvalues --      130.51708  4652.12239  4782.63947
          X               1.00000    -0.00292     0.00000
          Y               0.00292     1.00000     0.00000
          Z               0.00000    -0.00000     1.00000
   Rotational Symmetry Number is   1
   The Molecule is an Asymmetric Top
   Translational Enthalpy:        0.889 kcal/mol
   Rotational Enthalpy:           0.889 kcal/mol
   Vibrational Enthalpy:         12.511 kcal/mol
   gas constant (RT):             0.592 kcal/mol
   Translational Entropy:        42.447  cal/mol.K
   Rotational Entropy:           29.453  cal/mol.K
   Vibrational Entropy:           9.988  cal/mol.K

   Total Enthalpy:               14.881 kcal/mol
   Total Entropy:                81.888  cal/mol.K
Archival summary:
1\1\TWL02\FREQ\ProcedureUnspecified\BasisUnspecified\1r1111\taweetha\MonNov2615:46:292018MonNov2615:46:292018\0\\#,FREQ,ProcedureUnspecified,BasisUnspecified,\\0,1\I\P,1,2.50217\C,2,1.67221,1,100.546\H,3,1.08233,2,127.511,1,-0,0\Br,3,1.90211,2,119.752,1,-180,0\\\@

 Total job time:  58.23s(wall), 220.63s(cpu) 
 Mon Nov 26 15:46:29 2018

        *************************************************************
        *                                                           *
        *  Thank you very much for using Q-Chem.  Have a nice day.  *
        *                                                           *
        *************************************************************
