# Supplementary material for: Geometric and energetic data from ab initio calculations of haloethene, haloimine, halomethylenephosphine, haloiminophosphine, halodiazene, halodiphosphene and halocyclopropane
Source: Data Brief. 2019 Nov 2;27:104738. doi: 10.1016/j.dib.2019.104738 (PMC6861602; doi:10.1016/j.dib.2019.104738)
Supplement: Multimedia component 5 [file mmc5.zip › CP/B3LYP/HClCPBrE.out]

Q-Chem Developer Version!
                  Welcome to Q-Chem
     A Quantum Leap Into The Future Of Chemistry


 Q-Chem 5.1, Q-Chem, Inc., Pleasanton, CA (2018)

 Yihan Shao,  Zhengting Gan,  E. Epifanovsky,  A. T. B. Gilbert,  M. Wormit,  
 J. Kussmann,  A. W. Lange,  A. Behn,  Jia Deng,  Xintian Feng,  D. Ghosh,  
 M. Goldey,  P. R. Horn,  L. D. Jacobson,  I. Kaliman,  T. Kus,  A. Landau,  
 Jie Liu,  E. I. Proynov,  R. M. Richard,  R. P. Steele,  E. J. Sundstrom,  
 H. L. Woodcock III,  P. M. Zimmerman,  D. Zuev,  B. Albrecht,  E. Alguire,  
 S. A. Baeppler,  D. Barton,  Z. Benda,  Y. A. Bernard,  E. J. Berquist,  
 K. B. Bravaya,  H. Burton,  D. Casanova,  Chun-Min Chang,  Yunqing Chen,  
 A. Chien,  K. D. Closser,  M. P. Coons,  S. Coriani,  S. Dasgupta,  
 A. L. Dempwolff,  M. Diedenhofen,  Hainam Do,  R. G. Edgar,  Po-Tung Fang,  
 S. Faraji,  S. Fatehi,  Qingguo Feng,  K. D. Fenk,  J. Fosso-Tande,  
 Qinghui Ge,  A. Ghysels,  G. Gidofalvi,  J. Gomes,  J. Gonthier,  A. Gunina,  
 D. Hait,  M. W. D. Hanson-Heine,  P. H. P. Harbach,  A. W. Hauser,  
 J. E. Herr,  E. G. Hohenstein,  Z. C. Holden,  Kerwin Hui,  B. C. Huynh,  
 T.-C. Jagau,  Hyunjun Ji,  B. Kaduk,  K. Khistyaev,  Jaehoon Kim,  
 P. Klunzinger,  K. Koh,  D. Kosenkov,  L. Koulias,  T. Kowalczyk,  
 C. M. Krauter,  A. Kunitsa,  Ka Un Lao,  A. Laurent,  K. V. Lawler,  
 Joonho Lee,  D. Lefrancois,  S. Lehtola,  D. S. Levine,  Yi-Pei Li,  
 You-Sheng Lin,  Fenglai Liu,  E. Livshits,  A. Luenser,  P. Manohar,  
 E. Mansoor,  S. F. Manzer,  Shan-Ping Mao,  Yuezhi Mao,  N. Mardirossian,  
 A. V. Marenich,  T. Markovich,  L. A. Martinez-Martinez,  S. A. Maurer,  
 N. J. Mayhall,  S. C. McKenzie,  J.-M. Mewes,  A. F. Morrison,  
 J. W. Mullinax,  K. Nanda,  T. S. Nguyen-Beck,  R. Olivares-Amaya,  
 J. A. Parkhill,  T. M. Perrine,  F. Plasser,  P. Pokhilko,  S. Prager,  
 A. Prociuk,  E. Ramos,  D. R. Rehn,  F. Rob,  M. Schneider,  N. Sergueev,  
 S. M. Sharada,  S. Sharma,  D. W. Small,  T. Stauch,  T. Stein,  
 Yu-Chuan Su,  A. J. W. Thom,  A. Tkatchenko,  T. Tsuchimochi,  N. M. Tubman,  
 L. Vogt,  M. L. Vidal,  O. Vydrov,  M. A. Watson,  J. Wenzel,  
 M. de Wergifosse,  T. A. Wesolowski,  A. White,  J. Witte,  A. Yamada,  
 Jun Yang,  K. Yao,  S. Yeganeh,  S. R. Yost,  Zhi-Qiang You,  A. Zech,  
 Igor Ying Zhang,  Xing Zhang,  Yan Zhao,  Ying Zhu,  B. R. Brooks,  
 G. K. L. Chan,  C. J. Cramer,  M. S. Gordon,  W. J. Hehre,  A. Klamt,  
 M. W. Schmidt,  C. D. Sherrill,  D. G. Truhlar,  A. Aspuru-Guzik,  R. Baer,  
 A. T. Bell,  N. A. Besley,  Jeng-Da Chai,  A. E. DePrince, III,  
 R. A. DiStasio Jr.,  A. Dreuw,  B. D. Dunietz,  T. R. Furlani,  
 Chao-Ping Hsu,  Yousung Jung,  Jing Kong,  D. S. Lambrecht,  WanZhen Liang,  
 C. Ochsenfeld,  V. A. Rassolov,  L. V. Slipchenko,  J. E. Subotnik,  
 T. Van Voorhis,  J. M. Herbert,  A. I. Krylov,  P. M. W. Gill,  M. Head-Gordon

 Contributors to earlier versions of Q-Chem not listed above: 
 R. D. Adamson,  B. Austin,  J. Baker,  G. J. O. Beran,  K. Brandhorst,  
 S. T. Brown,  E. F. C. Byrd,  A. K. Chakraborty,  C.-L. Cheng,  
 Siu Hung Chien,  D. M. Chipman,  D. L. Crittenden,  H. Dachsel,  
 R. J. Doerksen,  A. D. Dutoi,  L. Fusti-Molnar,  W. A. Goddard III,  
 A. Golubeva-Zadorozhnaya,  S. R. Gwaltney,  G. Hawkins,  A. Heyden,  
 S. Hirata,  G. Kedziora,  F. J. Keil,  C. Kelley,  Jihan Kim,  R. A. King,  
 R. Z. Khaliullin,  P. P. Korambath,  W. Kurlancheek,  A. M. Lee,  M. S. Lee,  
 S. V. Levchenko,  Ching Yeh Lin,  D. Liotard,  R. C. Lochan,  I. Lotan,  
 P. E. Maslen,  N. Nair,  D. P. O'Neill,  D. Neuhauser,  E. Neuscamman,  
 C. M. Oana,  R. Olson,  B. Peters,  R. Peverati,  P. A. Pieniazek,  
 Y. M. Rhee,  J. Ritchie,  M. A. Rohrdanz,  E. Rosta,  N. J. Russ,  
 H. F. Schaefer III,  N. E. Schultz,  N. Shenvi,  A. C. Simmonett,  A. Sodt,  
 D. Stuck,  K. S. Thanthiriwatte,  V. Vanovschi,  Tao Wang,  A. Warshel,  
 C. F. Williams,  Q. Wu,  X. Xu,  W. Zhang

 Please cite Q-Chem as follows:
 Y. Shao et al., Mol. Phys. 113, 184-215 (2015)
 DOI: 10.1080/00268976.2014.952696

 Q-Chem 5.1.2 for Intel X86 EM64T Linux

 Parts of Q-Chem use Armadillo 8.300.2 (Tropical Shenanigans).
 http://arma.sourceforge.net/

 Q-Chem begins on Mon Nov 26 16:52:43 2018  

Host: 
0

     Scratch files written to /scratch/taweetham/qchem52040//
Input Ideriv = 2
Curr. Ideriv = -1
Max.  Ideriv = 2

Checking the input file for inconsistencies... 	...done.

--------------------------------------------------------------
User input:
--------------------------------------------------------------
$molecule
0 1
C 
P 1 1.5 
Br 2 PBr 1 120. 
Cl 1 PCl 2 120.  3 180.0
H 1 PH 2 120.  3 0.0

PH=1.44
PF=1.54
PCl=2.03
PBr=2.5
PI=2.6
$end

$rem
   job_type	optimization
   basis	6-311++g**
   method	b3lyp
$end

--------------------------------------------------------------
 ----------------------------------------------------------------
             Standard Nuclear Orientation (Angstroms)
    I     Atom           X                Y                Z
 ----------------------------------------------------------------
    1      C       1.4066972205    -0.5305971496     0.0000000000
    2      P       0.3597136877     0.5435655391    -0.0000000000
    3      Br     -2.0631928835    -0.0724894483     0.0000000000
    4      Cl      3.3740973563    -0.0303604998    -0.0000000000
    5      H       1.0162072271    -1.9166410035     0.0000000000
 ----------------------------------------------------------------
 Molecular Point Group                 Cs    NOp =  2
 Largest Abelian Subgroup              Cs    NOp =  2
 Nuclear Repulsion Energy =   316.5605129763 hartrees
 There are       37 alpha and       37 beta electrons
 Requested basis set is 6-311++G(d,p)
 There are 56 shells and 137 basis functions

 Total QAlloc Memory Limit   2000 MB
 Mega-Array Size       188 MB
 MEM_STATIC part       192 MB
 A cutoff of  1.0D-11 yielded   1287 shell pairs
 There are      8194 function pairs (      8934 Cartesian)
 Smallest overlap matrix eigenvalue = 4.67E-04

 Scale SEOQF with 1.000000e-01/1.000000e-01/1.000000e-01

 Standard Electronic Orientation quadrupole field applied
 Nucleus-field energy     =     0.0000000135 hartrees
 Guess from superposition of atomic densities
 Warning:  Energy on first SCF cycle will be non-variational
 SAD guess density has 74.000000 electrons

 -----------------------------------------------------------------------
  General SCF calculation program by
  Eric Jon Sundstrom, Paul Horn, Yuezhi Mao, Dmitri Zuev, Alec White,
  David Stuck, Shaama M.S., Shane Yost, Joonho Lee, David Small,
  Daniel Levine, Susi Lehtola, Hugh Burton, Evgeny Epifanovsky
 -----------------------------------------------------------------------
 Exchange:     0.2000 Hartree-Fock + 0.0800 Slater + 0.7200 B88
 Correlation:  0.1900 VWN1RPA + 0.8100 LYP
 Using SG-1 standard quadrature grid
 A restricted SCF calculation will be
 performed using DIIS
 SCF converges when DIIS error is below 1.0e-08
 ---------------------------------------
  Cycle       Energy         DIIS error
 ---------------------------------------
    1   -3414.6098911442      3.76e-02  
    2   -3414.3106411024      3.86e-03  
    3   -3414.2604009134      5.56e-03  
    4   -3414.3392069854      1.58e-03  
    5   -3414.3443692943      3.70e-04  
    6   -3414.3446456726      2.32e-04  
    7   -3414.3447824093      3.35e-05  
    8   -3414.3447853000      1.42e-05  
    9   -3414.3447859326      1.93e-06  
   10   -3414.3447859431      4.50e-07  
   11   -3414.3447859437      1.27e-07  
   12   -3414.3447859438      2.69e-08  
   13   -3414.3447859438      9.07e-09  Convergence criterion met
 ---------------------------------------
 SCF time:   CPU 16.11s  wall 16.00s 
 SCF   energy in the final basis set =    -3414.3447859438
 Total energy in the final basis set =    -3414.3447859438

 --------------------------------------------------------------
             Orbital Energies (a.u.) and Symmetries
 --------------------------------------------------------------

 Alpha MOs, Restricted
 -- Occupied --                  
-482.84 -101.60  -77.11  -62.49  -56.31  -56.31  -56.31  -10.29
  1 A'    2 A'    3 A'    4 A'    5 A'    1 A"    6 A'    7 A'                 
 -9.509  -8.699  -7.276  -7.264  -7.263  -6.614  -6.529  -6.518
  8 A'    9 A'   10 A'   11 A'    2 A"   12 A'   13 A'    3 A"                 
 -6.517  -4.776  -4.773  -4.770  -2.640  -2.637  -2.637  -2.627
 14 A'   15 A'    4 A"   16 A'   17 A'    5 A"   18 A'    6 A"                 
 -2.627  -0.862  -0.794  -0.759  -0.527  -0.458  -0.421  -0.384
 19 A'   20 A'   21 A'   22 A'   23 A'   24 A'   25 A'    7 A"                 
 -0.347  -0.332  -0.320  -0.299  -0.293
 26 A'    8 A"   27 A'    9 A"   28 A'                                         
 -- Virtual --                   
 -0.161  -0.088  -0.082  -0.012   0.006   0.021   0.038   0.047
 29 A'   10 A"   30 A'   31 A'   32 A'   33 A'   11 A"   34 A'                 
  0.057   0.067   0.068   0.070   0.077   0.091   0.101   0.102
 35 A'   36 A'   37 A'   12 A"   38 A'   13 A"   14 A"   39 A'                 
  0.111   0.131   0.152   0.153   0.166   0.205   0.276   0.284
 40 A'   41 A'   42 A'   43 A'   44 A'   45 A'   15 A"   46 A'                 
  0.342   0.392   0.397   0.425   0.429   0.432   0.462   0.472
 47 A'   48 A'   49 A'   16 A"   50 A'   51 A'   17 A"   52 A'                 
  0.476   0.505   0.528   0.543   0.563   0.566   0.574   0.607
 53 A'   18 A"   54 A'   19 A"   55 A'   20 A"   56 A'   57 A'                 
  0.618   0.641   0.676   0.685   0.755   0.803   0.832   0.842
 58 A'   21 A"   59 A'   22 A"   60 A'   61 A'   23 A"   24 A"                 
  0.849   0.885   0.920   0.967   1.045   1.144   1.173   1.365
 62 A'   63 A'   64 A'   65 A'   66 A'   67 A'   25 A"   68 A'                 
  1.453   1.485   1.535   1.573   1.631   1.635   1.732   1.996
 69 A'   26 A"   27 A"   70 A'   28 A"   71 A'   72 A'   29 A"                 
  2.003   2.009   2.036   2.098   2.226   2.254   2.340   2.580
 73 A'   74 A'   75 A'   76 A'   30 A"   77 A'   78 A'   79 A'                 
  2.677   2.984   3.301   3.996   4.001   4.001   4.024   4.144
 31 A"   80 A'   81 A'   32 A"   33 A"   82 A'   83 A'   84 A'                 
  6.589   6.955   7.553   7.561   7.594   9.641  13.774  13.878
 85 A'   86 A'   34 A"   87 A'   88 A'   89 A'   35 A"   90 A'                 
 14.084  23.435  25.761  25.806  26.135  47.883 163.130 215.617
 91 A'   92 A'   36 A"   93 A'   94 A'   95 A'   96 A'   97 A'                 
289.750 289.757 289.8041020.666
 37 A"   98 A'   99 A'  100 A'                                                 

 Beta MOs, Restricted
 -- Occupied --                  
-482.84 -101.60  -77.11  -62.49  -56.31  -56.31  -56.31  -10.29
  1 A'    2 A'    3 A'    4 A'    5 A'    1 A"    6 A'    7 A'                 
 -9.509  -8.699  -7.276  -7.264  -7.263  -6.614  -6.529  -6.518
  8 A'    9 A'   10 A'   11 A'    2 A"   12 A'   13 A'    3 A"                 
 -6.517  -4.776  -4.773  -4.770  -2.640  -2.637  -2.637  -2.627
 14 A'   15 A'    4 A"   16 A'   17 A'    5 A"   18 A'    6 A"                 
 -2.627  -0.862  -0.794  -0.759  -0.527  -0.458  -0.421  -0.384
 19 A'   20 A'   21 A'   22 A'   23 A'   24 A'   25 A'    7 A"                 
 -0.347  -0.332  -0.320  -0.299  -0.293
 26 A'    8 A"   27 A'    9 A"   28 A'                                         
 -- Virtual --                   
 -0.161  -0.088  -0.082  -0.012   0.006   0.021   0.038   0.047
 29 A'   10 A"   30 A'   31 A'   32 A'   33 A'   11 A"   34 A'                 
  0.057   0.067   0.068   0.070   0.077   0.091   0.101   0.102
 35 A'   36 A'   37 A'   12 A"   38 A'   13 A"   14 A"   39 A'                 
  0.111   0.131   0.152   0.153   0.166   0.205   0.276   0.284
 40 A'   41 A'   42 A'   43 A'   44 A'   45 A'   15 A"   46 A'                 
  0.342   0.392   0.397   0.425   0.429   0.432   0.462   0.472
 47 A'   48 A'   49 A'   16 A"   50 A'   51 A'   17 A"   52 A'                 
  0.476   0.505   0.528   0.543   0.563   0.566   0.574   0.607
 53 A'   18 A"   54 A'   19 A"   55 A'   20 A"   56 A'   57 A'                 
  0.618   0.641   0.676   0.685   0.755   0.803   0.832   0.842
 58 A'   21 A"   59 A'   22 A"   60 A'   61 A'   23 A"   24 A"                 
  0.849   0.885   0.920   0.967   1.045   1.144   1.173   1.365
 62 A'   63 A'   64 A'   65 A'   66 A'   67 A'   25 A"   68 A'                 
  1.453   1.485   1.535   1.573   1.631   1.635   1.732   1.996
 69 A'   26 A"   27 A"   70 A'   28 A"   71 A'   72 A'   29 A"                 
  2.003   2.009   2.036   2.098   2.226   2.254   2.340   2.580
 73 A'   74 A'   75 A'   76 A'   30 A"   77 A'   78 A'   79 A'                 
  2.677   2.984   3.301   3.996   4.001   4.001   4.024   4.144
 31 A"   80 A'   81 A'   32 A"   33 A"   82 A'   83 A'   84 A'                 
  6.589   6.955   7.553   7.561   7.594   9.641  13.774  13.878
 85 A'   86 A'   34 A"   87 A'   88 A'   89 A'   35 A"   90 A'                 
 14.084  23.435  25.761  25.806  26.135  47.883 163.130 215.617
 91 A'   92 A'   36 A"   93 A'   94 A'   95 A'   96 A'   97 A'                 
289.750 289.757 289.8041020.666
 37 A"   98 A'   99 A'  100 A'                                                 
 --------------------------------------------------------------

          Ground-State Mulliken Net Atomic Charges

     Atom                 Charge (a.u.)
  ----------------------------------------
      1 C                    -0.176698
      2 P                     0.041319
      3 Br                   -0.179385
      4 Cl                    0.078819
      5 H                     0.235945
  ----------------------------------------
  Sum of atomic charges =     0.000000

 -----------------------------------------------------------------
                    Cartesian Multipole Moments
 -----------------------------------------------------------------
    Charge (ESU x 10^10)
                 0.0000
    Dipole Moment (Debye)
         X       0.9524      Y      -0.7204      Z      -0.0000
       Tot       1.1942
    Quadrupole Moments (Debye-Ang)
        XX     -54.1376     XY      -0.3339     YY     -49.2084
        XZ      -0.0000     YZ       0.0000     ZZ     -51.6652
    Octopole Moments (Debye-Ang^2)
       XXX     -52.3748    XXY       2.2847    XYY     -15.3605
       YYY      -8.3341    XXZ      -0.0000    XYZ       0.0000
       YYZ      -0.0000    XZZ     -18.4387    YZZ       0.4638
       ZZZ      -0.0000
    Hexadecapole Moments (Debye-Ang^3)
      XXXX   -1414.8405   XXXY      23.6052   XXYY    -273.5675
      XYYY      -0.2981   YYYY    -108.5274   XXXZ      -0.0000
      XXYZ       0.0000   XYYZ      -0.0000   YYYZ       0.0000
      XXZZ    -269.2168   XYZZ       2.4933   YYZZ     -31.7449
      XZZZ      -0.0000   YZZZ       0.0000   ZZZZ     -67.1021
 -----------------------------------------------------------------
 Calculating analytic gradient of the SCF energy
 Gradient of SCF Energy
            1           2           3           4           5
    1  -0.1162064   0.1208501  -0.0291552   0.0626569  -0.0381455
    2   0.2055069  -0.1459228   0.0058030   0.0181639  -0.0835509
    3   0.0000000  -0.0000000   0.0000000  -0.0000000   0.0000000
 Max gradient component =       2.055E-01
 RMS gradient           =       8.375E-02
 Gradient time:  CPU 3.95 s  wall 3.95 s
 Geometry Optimization Parameters
   NAtoms,    NIC,     NZ,  NCons,   NDum,   NFix, NCnnct, MaxDiis
        5      20       5       0       0       0       0       0


** GEOMETRY OPTIMIZATION IN DELOCALIZED INTERNAL COORDINATES **
   Searching for a Minimum

   Optimization Cycle:   1

                       Coordinates (Angstroms)
     ATOM                X               Y               Z
      1  C         1.4066972205   -0.5305971496    0.0000000000
      2  P         0.3597136877    0.5435655391    0.0000000000
      3  Br       -2.0631928835   -0.0724894483    0.0000000000
      4  Cl        3.3740973563   -0.0303604998    0.0000000000
      5  H         1.0162072271   -1.9166410035    0.0000000000
   Point Group: cs    Number of degrees of freedom:     7


   Energy is  -3414.344785944


 Attempting to Generate Delocalized Internal Coordinates

  7 Hessian modes will be used to form the next step
  Hessian Eigenvalues:
     0.092515    0.130389    0.139919    0.160000    0.220000    0.250000
     0.766766

 Minimum Search - Taking Simple RFO Step
 Searching for Lamda that Minimizes Along All modes
 Value Taken    Lamda =  -0.10149904
 Calculated Step too Large.  Step scaled by  0.528302
 Step Taken.  Stepsize is  0.300000

                             Maximum     Tolerance    Cnvgd?
         Gradient           0.167794      0.000300      NO
         Displacement       0.208981      0.001200      NO
         Energy change     *********      0.000001      NO


 New Cartesian Coordinates Obtained by Inverse Iteration

 Displacement from previous Coordinates is:  0.340132
 ----------------------------------------------------------------
             Standard Nuclear Orientation (Angstroms)
    I     Atom           X                Y                Z
 ----------------------------------------------------------------
    1      C       1.3944560855    -0.5446696583     0.0000000000
    2      P       0.3517440652     0.6061003057     0.0000000000
    3      Br     -1.9968646450    -0.1303666918     0.0000000000
    4      Cl      3.2998388499    -0.1092433403     0.0000000000
    5      H       1.0443482524    -1.8283431773     0.0000000000
 ----------------------------------------------------------------
 Molecular Point Group                 Cs    NOp =  2
 Largest Abelian Subgroup              Cs    NOp =  2
 Nuclear Repulsion Energy =   321.6200750618 hartrees
 There are       37 alpha and       37 beta electrons
 Applying Cartesian multipole field
    Component          Value
    ---------          -----
     (2,0,0)        1.00000E-11
     (0,2,0)        2.00000E-11
     (0,0,2)       -3.00000E-11
 Nucleus-field energy     =     0.0000000129 hartrees
 Requested basis set is 6-311++G(d,p)
 There are 56 shells and 137 basis functions
 A cutoff of  1.0D-11 yielded   1295 shell pairs
 There are      8258 function pairs (      9008 Cartesian)
 Smallest overlap matrix eigenvalue = 4.09E-04
 Guess MOs from SCF MO coefficient file

 -----------------------------------------------------------------------
  General SCF calculation program by
  Eric Jon Sundstrom, Paul Horn, Yuezhi Mao, Dmitri Zuev, Alec White,
  David Stuck, Shaama M.S., Shane Yost, Joonho Lee, David Small,
  Daniel Levine, Susi Lehtola, Hugh Burton, Evgeny Epifanovsky
 -----------------------------------------------------------------------
 Exchange:     0.2000 Hartree-Fock + 0.0800 Slater + 0.7200 B88
 Correlation:  0.1900 VWN1RPA + 0.8100 LYP
 Using SG-1 standard quadrature grid
 A restricted SCF calculation will be
 performed using DIIS
 SCF converges when DIIS error is below 1.0e-08
 ---------------------------------------
  Cycle       Energy         DIIS error
 ---------------------------------------
    1   -3414.3890588471      1.08e-03  
    2   -3414.3933165581      2.70e-04  
    3   -3414.3932912457      2.91e-04  
    4   -3414.3934624892      1.38e-04  
    5   -3414.3935118798      2.22e-05  
    6   -3414.3935129836      1.08e-05  
    7   -3414.3935133219      2.93e-06  
    8   -3414.3935133375      1.19e-06  
    9   -3414.3935133404      2.32e-07  
   10   -3414.3935133406      7.33e-08  
   11   -3414.3935133406      1.79e-08  
   12   -3414.3935133406      3.77e-09  Convergence criterion met
 ---------------------------------------
 SCF time:   CPU 15.28s  wall 15.00s 
 SCF   energy in the final basis set =    -3414.3935133406
 Total energy in the final basis set =    -3414.3935133406

 --------------------------------------------------------------
             Orbital Energies (a.u.) and Symmetries
 --------------------------------------------------------------

 Alpha MOs, Restricted
 -- Occupied --                  
-482.84 -101.60  -77.12  -62.49  -56.31  -56.31  -56.31  -10.29
  1 A'    2 A'    3 A'    4 A'    5 A'    1 A"    6 A'    7 A'                 
 -9.507  -8.700  -7.273  -7.261  -7.261  -6.615  -6.530  -6.518
  8 A'    9 A'   10 A'   11 A'    2 A"   12 A'   13 A'    3 A"                 
 -6.518  -4.778  -4.774  -4.771  -2.641  -2.638  -2.638  -2.628
 14 A'   15 A'    4 A"   16 A'   17 A'    5 A"   18 A'    6 A"                 
 -2.628  -0.869  -0.791  -0.751  -0.542  -0.465  -0.423  -0.384
 19 A'   20 A'   21 A'   22 A'   23 A'   24 A'   25 A'    7 A"                 
 -0.346  -0.329  -0.325  -0.297  -0.293
 26 A'    8 A"   27 A'   28 A'    9 A"                                         
 -- Virtual --                   
 -0.140  -0.094  -0.060  -0.006   0.009   0.021   0.039   0.047
 29 A'   10 A"   30 A'   31 A'   32 A'   33 A'   11 A"   34 A'                 
  0.057   0.068   0.071   0.075   0.080   0.089   0.103   0.107
 35 A'   36 A'   12 A"   37 A'   38 A'   13 A"   14 A"   39 A'                 
  0.115   0.134   0.145   0.151   0.169   0.208   0.278   0.278
 40 A'   41 A'   42 A'   43 A'   44 A'   45 A'   46 A'   15 A"                 
  0.334   0.391   0.400   0.423   0.425   0.440   0.463   0.465
 47 A'   48 A'   49 A'   16 A"   50 A'   51 A'   17 A"   52 A'                 
  0.479   0.503   0.516   0.539   0.562   0.565   0.581   0.605
 53 A'   18 A"   54 A'   19 A"   55 A'   20 A"   56 A'   57 A'                 
  0.625   0.631   0.671   0.695   0.781   0.799   0.823   0.841
 58 A'   21 A"   59 A'   22 A"   60 A'   61 A'   23 A"   24 A"                 
  0.849   0.874   0.935   0.990   1.058   1.083   1.179   1.427
 62 A'   63 A'   64 A'   65 A'   66 A'   67 A'   25 A"   68 A'                 
  1.473   1.481   1.538   1.596   1.647   1.678   1.765   1.983
 26 A"   69 A'   27 A"   70 A'   71 A'   28 A"   72 A'   73 A'                 
  1.995   2.008   2.078   2.141   2.228   2.265   2.360   2.617
 29 A"   74 A'   75 A'   76 A'   30 A"   77 A'   78 A'   79 A'                 
  2.675   3.019   3.330   3.996   4.001   4.002   4.027   4.154
 31 A"   80 A'   81 A'   32 A"   33 A"   82 A'   83 A'   84 A'                 
  6.587   6.933   7.552   7.562   7.599   9.651  13.773  13.880
 85 A'   86 A'   34 A"   87 A'   88 A'   89 A'   35 A"   90 A'                 
 14.038  23.407  25.767  25.823  26.195  47.881 163.092 215.629
 91 A'   92 A'   36 A"   93 A'   94 A'   95 A'   96 A'   97 A'                 
289.749 289.758 289.8091020.664
 37 A"   98 A'   99 A'  100 A'                                                 

 Beta MOs, Restricted
 -- Occupied --                  
-482.84 -101.60  -77.12  -62.49  -56.31  -56.31  -56.31  -10.29
  1 A'    2 A'    3 A'    4 A'    5 A'    1 A"    6 A'    7 A'                 
 -9.507  -8.700  -7.273  -7.261  -7.261  -6.615  -6.530  -6.518
  8 A'    9 A'   10 A'   11 A'    2 A"   12 A'   13 A'    3 A"                 
 -6.518  -4.778  -4.774  -4.771  -2.641  -2.638  -2.638  -2.628
 14 A'   15 A'    4 A"   16 A'   17 A'    5 A"   18 A'    6 A"                 
 -2.628  -0.869  -0.791  -0.751  -0.542  -0.465  -0.423  -0.384
 19 A'   20 A'   21 A'   22 A'   23 A'   24 A'   25 A'    7 A"                 
 -0.346  -0.329  -0.325  -0.297  -0.293
 26 A'    8 A"   27 A'   28 A'    9 A"                                         
 -- Virtual --                   
 -0.140  -0.094  -0.060  -0.006   0.009   0.021   0.039   0.047
 29 A'   10 A"   30 A'   31 A'   32 A'   33 A'   11 A"   34 A'                 
  0.057   0.068   0.071   0.075   0.080   0.089   0.103   0.107
 35 A'   36 A'   12 A"   37 A'   38 A'   13 A"   14 A"   39 A'                 
  0.115   0.134   0.145   0.151   0.169   0.208   0.278   0.278
 40 A'   41 A'   42 A'   43 A'   44 A'   45 A'   46 A'   15 A"                 
  0.334   0.391   0.400   0.423   0.425   0.440   0.463   0.465
 47 A'   48 A'   49 A'   16 A"   50 A'   51 A'   17 A"   52 A'                 
  0.479   0.503   0.516   0.539   0.562   0.565   0.581   0.605
 53 A'   18 A"   54 A'   19 A"   55 A'   20 A"   56 A'   57 A'                 
  0.625   0.631   0.671   0.695   0.781   0.799   0.823   0.841
 58 A'   21 A"   59 A'   22 A"   60 A'   61 A'   23 A"   24 A"                 
  0.849   0.874   0.935   0.990   1.058   1.083   1.179   1.427
 62 A'   63 A'   64 A'   65 A'   66 A'   67 A'   25 A"   68 A'                 
  1.473   1.481   1.538   1.596   1.647   1.678   1.765   1.983
 26 A"   69 A'   27 A"   70 A'   71 A'   28 A"   72 A'   73 A'                 
  1.995   2.008   2.078   2.141   2.228   2.265   2.360   2.617
 29 A"   74 A'   75 A'   76 A'   30 A"   77 A'   78 A'   79 A'                 
  2.675   3.019   3.330   3.996   4.001   4.002   4.027   4.154
 31 A"   80 A'   81 A'   32 A"   33 A"   82 A'   83 A'   84 A'                 
  6.587   6.933   7.552   7.562   7.599   9.651  13.773  13.880
 85 A'   86 A'   34 A"   87 A'   88 A'   89 A'   35 A"   90 A'                 
 14.038  23.407  25.767  25.823  26.195  47.881 163.092 215.629
 91 A'   92 A'   36 A"   93 A'   94 A'   95 A'   96 A'   97 A'                 
289.749 289.758 289.8091020.664
 37 A"   98 A'   99 A'  100 A'                                                 
 --------------------------------------------------------------

          Ground-State Mulliken Net Atomic Charges

     Atom                 Charge (a.u.)
  ----------------------------------------
      1 C                    -0.230102
      2 P                     0.055992
      3 Br                   -0.178806
      4 Cl                    0.100960
      5 H                     0.251956
  ----------------------------------------
  Sum of atomic charges =     0.000000

 -----------------------------------------------------------------
                    Cartesian Multipole Moments
 -----------------------------------------------------------------
    Charge (ESU x 10^10)
                 0.0000
    Dipole Moment (Debye)
         X       0.8772      Y      -0.5892      Z       0.0000
       Tot       1.0568
    Quadrupole Moments (Debye-Ang)
        XX     -53.7868     XY      -0.3659     YY     -49.1801
        XZ      -0.0000     YZ       0.0000     ZZ     -51.6226
    Octopole Moments (Debye-Ang^2)
       XXX     -54.0359    XXY       2.1542    XYY     -15.6533
       YYY      -4.0204    XXZ      -0.0000    XYZ       0.0000
       YYZ       0.0000    XZZ     -18.4902    YZZ       1.6336
       ZZZ      -0.0000
    Hexadecapole Moments (Debye-Ang^3)
      XXXX   -1352.1502   XXXY      25.3015   XXYY    -261.3606
      XYYY       2.5364   YYYY    -115.4825   XXXZ      -0.0000
      XXYZ       0.0000   XYYZ      -0.0000   YYYZ      -0.0000
      XXZZ    -256.4077   XYZZ       3.3375   YYZZ     -32.4191
      XZZZ      -0.0000   YZZZ       0.0000   ZZZZ     -67.1205
 -----------------------------------------------------------------
 Calculating analytic gradient of the SCF energy
 Gradient of SCF Energy
            1           2           3           4           5
    1  -0.0687780   0.0766854  -0.0297804   0.0557866  -0.0339136
    2   0.1537277  -0.0921653   0.0022465   0.0145006  -0.0783094
    3   0.0000000  -0.0000000   0.0000000  -0.0000000  -0.0000000
 Max gradient component =       1.537E-01
 RMS gradient           =       6.013E-02
 Gradient time:  CPU 4.02 s  wall 4.02 s
 Geometry Optimization Parameters
   NAtoms,    NIC,     NZ,  NCons,   NDum,   NFix, NCnnct, MaxDiis
        5      20       5       0       0       0       0       0

 Cartesian Hessian Update
 Hessian Updated using BFGS Update


** GEOMETRY OPTIMIZATION IN DELOCALIZED INTERNAL COORDINATES **
   Searching for a Minimum

   Optimization Cycle:   2

                       Coordinates (Angstroms)
     ATOM                X               Y               Z
      1  C         1.3944560855   -0.5446696583    0.0000000000
      2  P         0.3517440652    0.6061003057    0.0000000000
      3  Br       -1.9968646450   -0.1303666918    0.0000000000
      4  Cl        3.2998388499   -0.1092433403    0.0000000000
      5  H         1.0443482524   -1.8283431773    0.0000000000
   Point Group: cs    Number of degrees of freedom:     7


   Energy is  -3414.393513341

 Hessian Updated using BFGS Update

  7 Hessian modes will be used to form the next step
  Hessian Eigenvalues:
     0.058367    0.098676    0.137927    0.160289    0.219826    0.238132
     0.901684

 Minimum Search - Taking Simple RFO Step
 Searching for Lamda that Minimizes Along All modes
 Value Taken    Lamda =  -0.10482860
 Calculated Step too Large.  Step scaled by  0.390826
 Step Taken.  Stepsize is  0.300000

                             Maximum     Tolerance    Cnvgd?
         Gradient           0.122754      0.000300      NO
         Displacement       0.198960      0.001200      NO
         Energy change     -0.048727      0.000001      NO


 New Cartesian Coordinates Obtained by Inverse Iteration

 Displacement from previous Coordinates is:  0.366233
 ----------------------------------------------------------------
             Standard Nuclear Orientation (Angstroms)
    I     Atom           X                Y                Z
 ----------------------------------------------------------------
    1      C       1.3745372371    -0.5564652803     0.0000000000
    2      P       0.3523763696     0.6564566828     0.0000000000
    3      Br     -1.9074266806    -0.1943071197     0.0000000000
    4      Cl      3.2180187930    -0.1838662719     0.0000000000
    5      H       1.0560168891    -1.7283405730     0.0000000000
 ----------------------------------------------------------------
 Molecular Point Group                 Cs    NOp =  2
 Largest Abelian Subgroup              Cs    NOp =  2
 Nuclear Repulsion Energy =   328.7956422640 hartrees
 There are       37 alpha and       37 beta electrons
 Applying Cartesian multipole field
    Component          Value
    ---------          -----
     (2,0,0)        1.00000E-11
     (0,2,0)        2.00000E-11
     (0,0,2)       -3.00000E-11
 Nucleus-field energy     =     0.0000000123 hartrees
 Requested basis set is 6-311++G(d,p)
 There are 56 shells and 137 basis functions
 A cutoff of  1.0D-11 yielded   1305 shell pairs
 There are      8314 function pairs (      9066 Cartesian)
 Smallest overlap matrix eigenvalue = 3.39E-04
 Guess MOs from SCF MO coefficient file

 -----------------------------------------------------------------------
  General SCF calculation program by
  Eric Jon Sundstrom, Paul Horn, Yuezhi Mao, Dmitri Zuev, Alec White,
  David Stuck, Shaama M.S., Shane Yost, Joonho Lee, David Small,
  Daniel Levine, Susi Lehtola, Hugh Burton, Evgeny Epifanovsky
 -----------------------------------------------------------------------
 Exchange:     0.2000 Hartree-Fock + 0.0800 Slater + 0.7200 B88
 Correlation:  0.1900 VWN1RPA + 0.8100 LYP
 Using SG-1 standard quadrature grid
 A restricted SCF calculation will be
 performed using DIIS
 SCF converges when DIIS error is below 1.0e-08
 ---------------------------------------
  Cycle       Energy         DIIS error
 ---------------------------------------
    1   -3414.4251307364      1.09e-03  
    2   -3414.4292361613      2.97e-04  
    3   -3414.4290189416      4.26e-04  
    4   -3414.4294725544      9.90e-05  
    5   -3414.4294952538      3.11e-05  
    6   -3414.4294976764      9.38e-06  
    7   -3414.4294979124      3.38e-06  
    8   -3414.4294979325      1.04e-06  
    9   -3414.4294979348      2.13e-07  
   10   -3414.4294979350      6.49e-08  
   11   -3414.4294979350      1.49e-08  
   12   -3414.4294979350      2.78e-09  Convergence criterion met
 ---------------------------------------
 SCF time:   CPU 15.54s  wall 16.00s 
 SCF   energy in the final basis set =    -3414.4294979350
 Total energy in the final basis set =    -3414.4294979350

 --------------------------------------------------------------
             Orbital Energies (a.u.) and Symmetries
 --------------------------------------------------------------

 Alpha MOs, Restricted
 -- Occupied --                  
-482.84 -101.59  -77.12  -62.49  -56.31  -56.31  -56.31  -10.28
  1 A'    2 A'    3 A'    4 A'    5 A'    1 A"    6 A'    7 A'                 
 -9.505  -8.700  -7.270  -7.259  -7.259  -6.613  -6.530  -6.519
  8 A'    9 A'   10 A'    2 A"   11 A'   12 A'   13 A'    3 A"                 
 -6.519  -4.776  -4.772  -4.770  -2.641  -2.638  -2.638  -2.629
 14 A'   15 A'    4 A"   16 A'   17 A'    5 A"   18 A'    6 A"                 
 -2.629  -0.879  -0.793  -0.742  -0.557  -0.475  -0.424  -0.388
 19 A'   20 A'   21 A'   22 A'   23 A'   24 A'   25 A'    7 A"                 
 -0.346  -0.330  -0.329  -0.299  -0.287
 26 A'   27 A'    8 A"   28 A'    9 A"                                         
 -- Virtual --                   
 -0.119  -0.096  -0.039  -0.002   0.014   0.022   0.039   0.046
 29 A'   10 A"   30 A'   31 A'   32 A'   33 A'   11 A"   34 A'                 
  0.056   0.069   0.072   0.079   0.088   0.089   0.105   0.116
 35 A'   36 A'   12 A"   37 A'   13 A"   38 A'   14 A"   39 A'                 
  0.122   0.138   0.143   0.147   0.176   0.213   0.272   0.280
 40 A'   41 A'   42 A'   43 A'   44 A'   45 A'   46 A'   15 A"                 
  0.331   0.389   0.407   0.417   0.420   0.445   0.459   0.463
 47 A'   48 A'   49 A'   50 A'   16 A"   51 A'   52 A'   17 A"                 
  0.468   0.500   0.531   0.536   0.557   0.564   0.588   0.610
 53 A'   18 A"   54 A'   19 A"   55 A'   20 A"   56 A'   57 A'                 
  0.626   0.648   0.672   0.708   0.790   0.800   0.813   0.841
 21 A"   58 A'   59 A'   22 A"   60 A'   61 A'   23 A"   24 A"                 
  0.849   0.873   0.955   1.014   1.045   1.082   1.191   1.467
 62 A'   63 A'   64 A'   65 A'   66 A'   67 A'   25 A"   26 A"                 
  1.485   1.518   1.541   1.621   1.660   1.749   1.789   1.994
 68 A'   69 A'   27 A"   70 A'   71 A'   28 A"   72 A'   29 A"                 
  2.001   2.012   2.095   2.231   2.239   2.289   2.392   2.631
 73 A'   74 A'   75 A'   30 A"   76 A'   77 A'   78 A'   79 A'                 
  2.681   3.058   3.380   3.996   4.002   4.003   4.035   4.168
 31 A"   80 A'   81 A'   32 A"   33 A"   82 A'   83 A'   84 A'                 
  6.587   6.921   7.552   7.564   7.607   9.665  13.775  13.886
 85 A'   86 A'   34 A"   87 A'   88 A'   89 A'   35 A"   90 A'                 
 14.017  23.449  25.775  25.845  26.243  47.881 163.073 215.644
 91 A'   92 A'   36 A"   93 A'   94 A'   95 A'   96 A'   97 A'                 
289.749 289.761 289.8161020.664
 37 A"   98 A'   99 A'  100 A'                                                 

 Beta MOs, Restricted
 -- Occupied --                  
-482.84 -101.59  -77.12  -62.49  -56.31  -56.31  -56.31  -10.28
  1 A'    2 A'    3 A'    4 A'    5 A'    1 A"    6 A'    7 A'                 
 -9.505  -8.700  -7.270  -7.259  -7.259  -6.613  -6.530  -6.519
  8 A'    9 A'   10 A'    2 A"   11 A'   12 A'   13 A'    3 A"                 
 -6.519  -4.776  -4.772  -4.770  -2.641  -2.638  -2.638  -2.629
 14 A'   15 A'    4 A"   16 A'   17 A'    5 A"   18 A'    6 A"                 
 -2.629  -0.879  -0.793  -0.742  -0.557  -0.475  -0.424  -0.388
 19 A'   20 A'   21 A'   22 A'   23 A'   24 A'   25 A'    7 A"                 
 -0.346  -0.330  -0.329  -0.299  -0.287
 26 A'   27 A'    8 A"   28 A'    9 A"                                         
 -- Virtual --                   
 -0.119  -0.096  -0.039  -0.002   0.014   0.022   0.039   0.046
 29 A'   10 A"   30 A'   31 A'   32 A'   33 A'   11 A"   34 A'                 
  0.056   0.069   0.072   0.079   0.088   0.089   0.105   0.116
 35 A'   36 A'   12 A"   37 A'   13 A"   38 A'   14 A"   39 A'                 
  0.122   0.138   0.143   0.147   0.176   0.213   0.272   0.280
 40 A'   41 A'   42 A'   43 A'   44 A'   45 A'   46 A'   15 A"                 
  0.331   0.389   0.407   0.417   0.420   0.445   0.459   0.463
 47 A'   48 A'   49 A'   50 A'   16 A"   51 A'   52 A'   17 A"                 
  0.468   0.500   0.531   0.536   0.557   0.564   0.588   0.610
 53 A'   18 A"   54 A'   19 A"   55 A'   20 A"   56 A'   57 A'                 
  0.626   0.648   0.672   0.708   0.790   0.800   0.813   0.841
 21 A"   58 A'   59 A'   22 A"   60 A'   61 A'   23 A"   24 A"                 
  0.849   0.873   0.955   1.014   1.045   1.082   1.191   1.467
 62 A'   63 A'   64 A'   65 A'   66 A'   67 A'   25 A"   26 A"                 
  1.485   1.518   1.541   1.621   1.660   1.749   1.789   1.994
 68 A'   69 A'   27 A"   70 A'   71 A'   28 A"   72 A'   29 A"                 
  2.001   2.012   2.095   2.231   2.239   2.289   2.392   2.631
 73 A'   74 A'   75 A'   30 A"   76 A'   77 A'   78 A'   79 A'                 
  2.681   3.058   3.380   3.996   4.002   4.003   4.035   4.168
 31 A"   80 A'   81 A'   32 A"   33 A"   82 A'   83 A'   84 A'                 
  6.587   6.921   7.552   7.564   7.607   9.665  13.775  13.886
 85 A'   86 A'   34 A"   87 A'   88 A'   89 A'   35 A"   90 A'                 
 14.017  23.449  25.775  25.845  26.243  47.881 163.073 215.644
 91 A'   92 A'   36 A"   93 A'   94 A'   95 A'   96 A'   97 A'                 
289.749 289.761 289.8161020.664
 37 A"   98 A'   99 A'  100 A'                                                 
 --------------------------------------------------------------

          Ground-State Mulliken Net Atomic Charges

     Atom                 Charge (a.u.)
  ----------------------------------------
      1 C                    -0.288693
      2 P                     0.065992
      3 Br                   -0.179374
      4 Cl                    0.133411
      5 H                     0.268664
  ----------------------------------------
  Sum of atomic charges =     0.000000

 -----------------------------------------------------------------
                    Cartesian Multipole Moments
 -----------------------------------------------------------------
    Charge (ESU x 10^10)
                 0.0000
    Dipole Moment (Debye)
         X       0.8297      Y      -0.4634      Z       0.0000
       Tot       0.9503
    Quadrupole Moments (Debye-Ang)
        XX     -53.3030     XY      -0.3496     YY     -49.1223
        XZ       0.0000     YZ      -0.0000     ZZ     -51.4653
    Octopole Moments (Debye-Ang^2)
       XXX     -55.8885    XXY       2.4790    XYY     -16.4700
       YYY       0.8801    XXZ       0.0000    XYZ       0.0000
       YYZ      -0.0000    XZZ     -18.7958    YZZ       2.9407
       ZZZ      -0.0000
    Hexadecapole Moments (Debye-Ang^3)
      XXXX   -1276.7436   XXXY      25.9104   XXYY    -246.9666
      XYYY       4.4401   YYYY    -123.6124   XXXZ       0.0000
      XXYZ      -0.0000   XYYZ      -0.0000   YYYZ      -0.0000
      XXZZ    -241.2991   XYZZ       3.7016   YYZZ     -33.2263
      XZZZ      -0.0000   YZZZ      -0.0000   ZZZZ     -66.8525
 -----------------------------------------------------------------
 Calculating analytic gradient of the SCF energy
 Gradient of SCF Energy
            1           2           3           4           5
    1  -0.0458949   0.0540276  -0.0254460   0.0428605  -0.0255473
    2   0.1074623  -0.0600752  -0.0010662   0.0104592  -0.0567802
    3  -0.0000000   0.0000000   0.0000000   0.0000000  -0.0000000
 Max gradient component =       1.075E-01
 RMS gradient           =       4.215E-02
 Gradient time:  CPU 4.10 s  wall 4.10 s
 Geometry Optimization Parameters
   NAtoms,    NIC,     NZ,  NCons,   NDum,   NFix, NCnnct, MaxDiis
        5      20       5       0       0       0       0       0

 Cartesian Hessian Update
 Hessian Updated using BFGS Update


** GEOMETRY OPTIMIZATION IN DELOCALIZED INTERNAL COORDINATES **
   Searching for a Minimum

   Optimization Cycle:   3

                       Coordinates (Angstroms)
     ATOM                X               Y               Z
      1  C         1.3745372371   -0.5564652803    0.0000000000
      2  P         0.3523763696    0.6564566828    0.0000000000
      3  Br       -1.9074266806   -0.1943071197    0.0000000000
      4  Cl        3.2180187930   -0.1838662719    0.0000000000
      5  H         1.0560168891   -1.7283405730    0.0000000000
   Point Group: cs    Number of degrees of freedom:     7


   Energy is  -3414.429497935

 Hessian Updated using BFGS Update

  7 Hessian modes will be used to form the next step
  Hessian Eigenvalues:
     0.085799    0.120191    0.137726    0.160206    0.220362    0.236737
     0.845453

 Minimum Search - Taking Simple RFO Step
 Searching for Lamda that Minimizes Along All modes
 Value Taken    Lamda =  -0.05661844
 Calculated Step too Large.  Step scaled by  0.524671
 Step Taken.  Stepsize is  0.300000

                             Maximum     Tolerance    Cnvgd?
         Gradient           0.085523      0.000300      NO
         Displacement       0.188168      0.001200      NO
         Energy change     -0.035985      0.000001      NO


 New Cartesian Coordinates Obtained by Inverse Iteration

 Displacement from previous Coordinates is:  0.372437
 ----------------------------------------------------------------
             Standard Nuclear Orientation (Angstroms)
    I     Atom           X                Y                Z
 ----------------------------------------------------------------
    1      C       1.3527708923    -0.5664213063     0.0000000000
    2      P       0.3485365240     0.7024552005     0.0000000000
    3      Br     -1.8024609370    -0.2529505721     0.0000000000
    4      Cl      3.1279021369    -0.2537758007     0.0000000000
    5      H       1.0667739918    -1.6358300836     0.0000000000
 ----------------------------------------------------------------
 Molecular Point Group                 Cs    NOp =  2
 Largest Abelian Subgroup              Cs    NOp =  2
 Nuclear Repulsion Energy =   337.7872526769 hartrees
 There are       37 alpha and       37 beta electrons
 Applying Cartesian multipole field
    Component          Value
    ---------          -----
     (2,0,0)        1.00000E-11
     (0,2,0)        2.00000E-11
     (0,0,2)       -3.00000E-11
 Nucleus-field energy     =     0.0000000116 hartrees
 Requested basis set is 6-311++G(d,p)
 There are 56 shells and 137 basis functions
 A cutoff of  1.0D-11 yielded   1323 shell pairs
 There are      8421 function pairs (      9189 Cartesian)
 Smallest overlap matrix eigenvalue = 2.67E-04
 Guess MOs from SCF MO coefficient file

 -----------------------------------------------------------------------
  General SCF calculation program by
  Eric Jon Sundstrom, Paul Horn, Yuezhi Mao, Dmitri Zuev, Alec White,
  David Stuck, Shaama M.S., Shane Yost, Joonho Lee, David Small,
  Daniel Levine, Susi Lehtola, Hugh Burton, Evgeny Epifanovsky
 -----------------------------------------------------------------------
 Exchange:     0.2000 Hartree-Fock + 0.0800 Slater + 0.7200 B88
 Correlation:  0.1900 VWN1RPA + 0.8100 LYP
 Using SG-1 standard quadrature grid
 A restricted SCF calculation will be
 performed using DIIS
 SCF converges when DIIS error is below 1.0e-08
 ---------------------------------------
  Cycle       Energy         DIIS error
 ---------------------------------------
    1   -3414.4464038577      1.20e-03  
    2   -3414.4508739365      3.77e-04  
    3   -3414.4505524818      5.26e-04  
    4   -3414.4512345115      1.12e-04  
    5   -3414.4512647796      4.02e-05  
    6   -3414.4512690579      9.62e-06  
    7   -3414.4512692871      3.98e-06  
    8   -3414.4512693138      9.45e-07  
    9   -3414.4512693157      1.91e-07  
   10   -3414.4512693158      5.83e-08  
   11   -3414.4512693158      1.36e-08  
   12   -3414.4512693158      2.22e-09  Convergence criterion met
 ---------------------------------------
 SCF time:   CPU 15.89s  wall 16.00s 
 SCF   energy in the final basis set =    -3414.4512693158
 Total energy in the final basis set =    -3414.4512693158

 --------------------------------------------------------------
             Orbital Energies (a.u.) and Symmetries
 --------------------------------------------------------------

 Alpha MOs, Restricted
 -- Occupied --                  
-482.84 -101.59  -77.11  -62.49  -56.31  -56.31  -56.31  -10.27
  1 A'    2 A'    3 A'    4 A'    5 A'    1 A"    6 A'    7 A'                 
 -9.503  -8.700  -7.268  -7.258  -7.258  -6.610  -6.531  -6.519
  8 A'    9 A'   10 A'    2 A"   11 A'   12 A'   13 A'    3 A"                 
 -6.519  -4.772  -4.769  -4.766  -2.642  -2.638  -2.638  -2.629
 14 A'   15 A'    4 A"   16 A'   17 A'    5 A"   18 A'    6 A"                 
 -2.629  -0.892  -0.797  -0.732  -0.574  -0.485  -0.426  -0.393
 19 A'   20 A'   21 A'   22 A'   23 A'   24 A'   25 A'    7 A"                 
 -0.345  -0.335  -0.330  -0.300  -0.278
 26 A'   27 A'    8 A"   28 A'    9 A"                                         
 -- Virtual --                   
 -0.097  -0.097  -0.019   0.000   0.017   0.023   0.040   0.045
 29 A'   10 A"   30 A'   31 A'   32 A'   33 A'   11 A"   34 A'                 
  0.056   0.069   0.073   0.084   0.086   0.095   0.107   0.120
 35 A'   36 A'   12 A"   37 A'   13 A"   38 A'   14 A"   39 A'                 
  0.130   0.137   0.144   0.151   0.190   0.219   0.266   0.283
 40 A'   41 A'   42 A'   43 A'   44 A'   45 A'   46 A'   15 A"                 
  0.328   0.387   0.403   0.418   0.420   0.444   0.449   0.463
 47 A'   48 A'   49 A'   16 A"   50 A'   51 A'   52 A'   17 A"                 
  0.464   0.494   0.534   0.553   0.556   0.563   0.596   0.622
 53 A'   18 A"   19 A"   54 A'   55 A'   20 A"   56 A'   57 A'                 
  0.623   0.667   0.689   0.725   0.781   0.804   0.811   0.839
 21 A"   58 A'   59 A'   22 A"   60 A'   23 A"   61 A'   24 A"                 
  0.848   0.888   0.978   1.018   1.044   1.107   1.212   1.468
 62 A'   63 A'   64 A'   65 A'   66 A'   67 A'   25 A"   26 A"                 
  1.519   1.545   1.558   1.650   1.682   1.802   1.824   1.995
 68 A'   27 A"   69 A'   70 A'   71 A'   72 A'   28 A"   29 A"                 
  2.014   2.035   2.119   2.234   2.290   2.375   2.464   2.607
 73 A'   74 A'   75 A'   30 A"   76 A'   77 A'   78 A'   79 A'                 
  2.690   3.106   3.432   3.996   4.004   4.005   4.050   4.187
 31 A"   80 A'   81 A'   32 A"   82 A'   33 A"   83 A'   84 A'                 
  6.590   6.909   7.552   7.568   7.618   9.684  13.780  13.893
 85 A'   86 A'   34 A"   87 A'   88 A'   89 A'   35 A"   90 A'                 
 14.002  23.547  25.785  25.872  26.279  47.884 163.057 215.665
 91 A'   92 A'   36 A"   93 A'   94 A'   95 A'   96 A'   97 A'                 
289.750 289.765 289.8271020.668
 37 A"   98 A'   99 A'  100 A'                                                 

 Beta MOs, Restricted
 -- Occupied --                  
-482.84 -101.59  -77.11  -62.49  -56.31  -56.31  -56.31  -10.27
  1 A'    2 A'    3 A'    4 A'    5 A'    1 A"    6 A'    7 A'                 
 -9.503  -8.700  -7.268  -7.258  -7.258  -6.610  -6.531  -6.519
  8 A'    9 A'   10 A'    2 A"   11 A'   12 A'   13 A'    3 A"                 
 -6.519  -4.772  -4.769  -4.766  -2.642  -2.638  -2.638  -2.629
 14 A'   15 A'    4 A"   16 A'   17 A'    5 A"   18 A'    6 A"                 
 -2.629  -0.892  -0.797  -0.732  -0.574  -0.485  -0.426  -0.393
 19 A'   20 A'   21 A'   22 A'   23 A'   24 A'   25 A'    7 A"                 
 -0.345  -0.335  -0.330  -0.300  -0.278
 26 A'   27 A'    8 A"   28 A'    9 A"                                         
 -- Virtual --                   
 -0.097  -0.097  -0.019   0.000   0.017   0.023   0.040   0.045
 29 A'   10 A"   30 A'   31 A'   32 A'   33 A'   11 A"   34 A'                 
  0.056   0.069   0.073   0.084   0.086   0.095   0.107   0.120
 35 A'   36 A'   12 A"   37 A'   13 A"   38 A'   14 A"   39 A'                 
  0.130   0.137   0.144   0.151   0.190   0.219   0.266   0.283
 40 A'   41 A'   42 A'   43 A'   44 A'   45 A'   46 A'   15 A"                 
  0.328   0.387   0.403   0.418   0.420   0.444   0.449   0.463
 47 A'   48 A'   49 A'   16 A"   50 A'   51 A'   52 A'   17 A"                 
  0.464   0.494   0.534   0.553   0.556   0.563   0.596   0.622
 53 A'   18 A"   19 A"   54 A'   55 A'   20 A"   56 A'   57 A'                 
  0.623   0.667   0.689   0.725   0.781   0.804   0.811   0.839
 21 A"   58 A'   59 A'   22 A"   60 A'   23 A"   61 A'   24 A"                 
  0.848   0.888   0.978   1.018   1.044   1.107   1.212   1.468
 62 A'   63 A'   64 A'   65 A'   66 A'   67 A'   25 A"   26 A"                 
  1.519   1.545   1.558   1.650   1.682   1.802   1.824   1.995
 68 A'   27 A"   69 A'   70 A'   71 A'   72 A'   28 A"   29 A"                 
  2.014   2.035   2.119   2.234   2.290   2.375   2.464   2.607
 73 A'   74 A'   75 A'   30 A"   76 A'   77 A'   78 A'   79 A'                 
  2.690   3.106   3.432   3.996   4.004   4.005   4.050   4.187
 31 A"   80 A'   81 A'   32 A"   82 A'   33 A"   83 A'   84 A'                 
  6.590   6.909   7.552   7.568   7.618   9.684  13.780  13.893
 85 A'   86 A'   34 A"   87 A'   88 A'   89 A'   35 A"   90 A'                 
 14.002  23.547  25.785  25.872  26.279  47.884 163.057 215.665
 91 A'   92 A'   36 A"   93 A'   94 A'   95 A'   96 A'   97 A'                 
289.750 289.765 289.8271020.668
 37 A"   98 A'   99 A'  100 A'                                                 
 --------------------------------------------------------------

          Ground-State Mulliken Net Atomic Charges

     Atom                 Charge (a.u.)
  ----------------------------------------
      1 C                    -0.358105
      2 P                     0.074243
      3 Br                   -0.178913
      4 Cl                    0.179510
      5 H                     0.283264
  ----------------------------------------
  Sum of atomic charges =     0.000000

 -----------------------------------------------------------------
                    Cartesian Multipole Moments
 -----------------------------------------------------------------
    Charge (ESU x 10^10)
                 0.0000
    Dipole Moment (Debye)
         X       0.7876      Y      -0.3636      Z       0.0000
       Tot       0.8675
    Quadrupole Moments (Debye-Ang)
        XX     -52.6896     XY      -0.3331     YY     -49.0089
        XZ       0.0000     YZ       0.0000     ZZ     -51.2644
    Octopole Moments (Debye-Ang^2)
       XXX     -57.3741    XXY       2.9087    XYY     -17.4823
       YYY       5.2686    XXZ       0.0000    XYZ       0.0000
       YYZ      -0.0000    XZZ     -19.1726    YZZ       4.0843
       ZZZ       0.0000
    Hexadecapole Moments (Debye-Ang^3)
      XXXX   -1192.6846   XXXY      26.6772   XXYY    -231.2878
      XYYY       6.8437   YYYY    -132.8132   XXXZ       0.0000
      XXYZ       0.0000   XYYZ       0.0000   YYYZ       0.0000
      XXZZ    -224.6708   XYZZ       4.1682   YYZZ     -34.3185
      XZZZ       0.0000   YZZZ       0.0000   ZZZZ     -66.5036
 -----------------------------------------------------------------
 Calculating analytic gradient of the SCF energy
 Gradient of SCF Energy
            1           2           3           4           5
    1  -0.0297504   0.0340964  -0.0159751   0.0206802  -0.0090512
    2   0.0432927  -0.0326097  -0.0024458   0.0054864  -0.0137237
    3  -0.0000000  -0.0000000   0.0000000   0.0000000  -0.0000000
 Max gradient component =       4.329E-02
 RMS gradient           =       1.996E-02
 Gradient time:  CPU 4.21 s  wall 4.21 s
 Geometry Optimization Parameters
   NAtoms,    NIC,     NZ,  NCons,   NDum,   NFix, NCnnct, MaxDiis
        5      20       5       0       0       0       0       0

 Cartesian Hessian Update
 Hessian Updated using BFGS Update


** GEOMETRY OPTIMIZATION IN DELOCALIZED INTERNAL COORDINATES **
   Searching for a Minimum

   Optimization Cycle:   4

                       Coordinates (Angstroms)
     ATOM                X               Y               Z
      1  C         1.3527708923   -0.5664213063    0.0000000000
      2  P         0.3485365240    0.7024552005    0.0000000000
      3  Br       -1.8024609370   -0.2529505721    0.0000000000
      4  Cl        3.1279021369   -0.2537758007    0.0000000000
      5  H         1.0667739918   -1.6358300836    0.0000000000
   Point Group: cs    Number of degrees of freedom:     7


   Energy is  -3414.451269316

 Hessian Updated using BFGS Update

  7 Hessian modes will be used to form the next step
  Hessian Eigenvalues:
     0.088393    0.132212    0.159790    0.206720    0.228141    0.234367
     0.799111

 Minimum Search - Taking Simple RFO Step
 Searching for Lamda that Minimizes Along All modes
 Value Taken    Lamda =  -0.01203002
 Step Taken.  Stepsize is  0.278757

                             Maximum     Tolerance    Cnvgd?
         Gradient           0.036461      0.000300      NO
         Displacement       0.180401      0.001200      NO
         Energy change     -0.021771      0.000001      NO


 New Cartesian Coordinates Obtained by Inverse Iteration

 Displacement from previous Coordinates is:  0.390365
 ----------------------------------------------------------------
             Standard Nuclear Orientation (Angstroms)
    I     Atom           X                Y                Z
 ----------------------------------------------------------------
    1      C       1.3296554158    -0.5558509849     0.0000000000
    2      P       0.3295348901     0.7645513870     0.0000000000
    3      Br     -1.6567990350    -0.3071012978     0.0000000000
    4      Cl      3.0321853079    -0.3092125400     0.0000000000
    5      H       1.0589460294    -1.5989091264     0.0000000000
 ----------------------------------------------------------------
 Molecular Point Group                 Cs    NOp =  2
 Largest Abelian Subgroup              Cs    NOp =  2
 Nuclear Repulsion Energy =   349.9833655914 hartrees
 There are       37 alpha and       37 beta electrons
 Applying Cartesian multipole field
    Component          Value
    ---------          -----
     (2,0,0)        1.00000E-11
     (0,2,0)        2.00000E-11
     (0,0,2)       -3.00000E-11
 Nucleus-field energy     =     0.0000000108 hartrees
 Requested basis set is 6-311++G(d,p)
 There are 56 shells and 137 basis functions
 A cutoff of  1.0D-11 yielded   1339 shell pairs
 There are      8526 function pairs (      9302 Cartesian)
 Smallest overlap matrix eigenvalue = 1.95E-04
 Guess MOs from SCF MO coefficient file

 -----------------------------------------------------------------------
  General SCF calculation program by
  Eric Jon Sundstrom, Paul Horn, Yuezhi Mao, Dmitri Zuev, Alec White,
  David Stuck, Shaama M.S., Shane Yost, Joonho Lee, David Small,
  Daniel Levine, Susi Lehtola, Hugh Burton, Evgeny Epifanovsky
 -----------------------------------------------------------------------
 Exchange:     0.2000 Hartree-Fock + 0.0800 Slater + 0.7200 B88
 Correlation:  0.1900 VWN1RPA + 0.8100 LYP
 Using SG-1 standard quadrature grid
 A restricted SCF calculation will be
 performed using DIIS
 SCF converges when DIIS error is below 1.0e-08
 ---------------------------------------
  Cycle       Energy         DIIS error
 ---------------------------------------
    1   -3414.4506159789      1.17e-03  
    2   -3414.4557474955      3.35e-04  
    3   -3414.4555621244      4.19e-04  
    4   -3414.4560337989      1.51e-04  
    5   -3414.4560898186      3.89e-05  
    6   -3414.4560933616      1.02e-05  
    7   -3414.4560936094      3.81e-06  
    8   -3414.4560936281      7.76e-07  
    9   -3414.4560936292      2.01e-07  
   10   -3414.4560936293      4.40e-08  
   11   -3414.4560936293      1.00e-08  
   12   -3414.4560936293      1.90e-09  Convergence criterion met
 ---------------------------------------
 SCF time:   CPU 16.35s  wall 17.00s 
 SCF   energy in the final basis set =    -3414.4560936293
 Total energy in the final basis set =    -3414.4560936293

 --------------------------------------------------------------
             Orbital Energies (a.u.) and Symmetries
 --------------------------------------------------------------

 Alpha MOs, Restricted
 -- Occupied --                  
-482.84 -101.59  -77.11  -62.49  -56.31  -56.31  -56.31  -10.27
  1 A'    2 A'    3 A'    4 A'    5 A'    1 A"    6 A'    7 A'                 
 -9.501  -8.701  -7.265  -7.256  -7.256  -6.603  -6.531  -6.520
  8 A'    9 A'   10 A'    2 A"   11 A'   12 A'   13 A'    3 A"                 
 -6.520  -4.766  -4.762  -4.760  -2.642  -2.639  -2.639  -2.630
 14 A'   15 A'    4 A"   16 A'   17 A'    5 A"   18 A'   19 A'                 
 -2.630  -0.908  -0.807  -0.716  -0.580  -0.489  -0.430  -0.399
  6 A"   20 A'   21 A'   22 A'   23 A'   24 A'   25 A'    7 A"                 
 -0.346  -0.337  -0.334  -0.300  -0.265
 26 A'   27 A'    8 A"   28 A'    9 A"                                         
 -- Virtual --                   
 -0.096  -0.072  -0.005   0.008   0.017   0.026   0.040   0.045
 10 A"   29 A'   30 A'   31 A'   32 A'   33 A'   11 A"   34 A'                 
  0.055   0.069   0.074   0.084   0.092   0.100   0.111   0.119
 35 A'   36 A'   12 A"   13 A"   37 A'   38 A'   14 A"   39 A'                 
  0.131   0.135   0.146   0.156   0.196   0.226   0.261   0.285
 40 A'   41 A'   42 A'   43 A'   44 A'   45 A'   46 A'   15 A"                 
  0.325   0.379   0.394   0.417   0.430   0.438   0.454   0.460
 47 A'   48 A'   49 A'   16 A"   50 A'   51 A'   52 A'   17 A"                 
  0.470   0.481   0.530   0.547   0.560   0.567   0.611   0.625
 53 A'   18 A"   19 A"   54 A'   55 A'   20 A"   56 A'   21 A"                 
  0.636   0.675   0.725   0.752   0.782   0.797   0.816   0.837
 57 A'   58 A'   59 A'   22 A"   60 A'   23 A"   61 A'   24 A"                 
  0.848   0.918   0.976   1.032   1.075   1.135   1.225   1.480
 62 A'   63 A'   64 A'   65 A'   66 A'   67 A'   25 A"   26 A"                 
  1.534   1.554   1.567   1.669   1.713   1.827   1.848   1.995
 68 A'   27 A"   69 A'   70 A'   71 A'   72 A'   28 A"   29 A"                 
  2.019   2.054   2.133   2.238   2.312   2.411   2.505   2.615
 73 A'   74 A'   75 A'   30 A"   76 A'   77 A'   78 A'   79 A'                 
  2.698   3.152   3.440   3.996   4.007   4.011   4.077   4.217
 31 A"   80 A'   81 A'   32 A"   82 A'   33 A"   83 A'   84 A'                 
  6.599   6.898   7.552   7.572   7.636   9.714  13.788  13.901
 85 A'   86 A'   34 A"   87 A'   88 A'   89 A'   35 A"   90 A'                 
 13.983  23.582  25.796  25.895  26.301  47.892 163.041 215.697
 91 A'   92 A'   36 A"   93 A'   94 A'   95 A'   96 A'   97 A'                 
289.751 289.771 289.8451020.679
 37 A"   98 A'   99 A'  100 A'                                                 

 Beta MOs, Restricted
 -- Occupied --                  
-482.84 -101.59  -77.11  -62.49  -56.31  -56.31  -56.31  -10.27
  1 A'    2 A'    3 A'    4 A'    5 A'    1 A"    6 A'    7 A'                 
 -9.501  -8.701  -7.265  -7.256  -7.256  -6.603  -6.531  -6.520
  8 A'    9 A'   10 A'    2 A"   11 A'   12 A'   13 A'    3 A"                 
 -6.520  -4.766  -4.762  -4.760  -2.642  -2.639  -2.639  -2.630
 14 A'   15 A'    4 A"   16 A'   17 A'    5 A"   18 A'   19 A'                 
 -2.630  -0.908  -0.807  -0.716  -0.580  -0.489  -0.430  -0.399
  6 A"   20 A'   21 A'   22 A'   23 A'   24 A'   25 A'    7 A"                 
 -0.346  -0.337  -0.334  -0.300  -0.265
 26 A'   27 A'    8 A"   28 A'    9 A"                                         
 -- Virtual --                   
 -0.096  -0.072  -0.005   0.008   0.017   0.026   0.040   0.045
 10 A"   29 A'   30 A'   31 A'   32 A'   33 A'   11 A"   34 A'                 
  0.055   0.069   0.074   0.084   0.092   0.100   0.111   0.119
 35 A'   36 A'   12 A"   13 A"   37 A'   38 A'   14 A"   39 A'                 
  0.131   0.135   0.146   0.156   0.196   0.226   0.261   0.285
 40 A'   41 A'   42 A'   43 A'   44 A'   45 A'   46 A'   15 A"                 
  0.325   0.379   0.394   0.417   0.430   0.438   0.454   0.460
 47 A'   48 A'   49 A'   16 A"   50 A'   51 A'   52 A'   17 A"                 
  0.470   0.481   0.530   0.547   0.560   0.567   0.611   0.625
 53 A'   18 A"   19 A"   54 A'   55 A'   20 A"   56 A'   21 A"                 
  0.636   0.675   0.725   0.752   0.782   0.797   0.816   0.837
 57 A'   58 A'   59 A'   22 A"   60 A'   23 A"   61 A'   24 A"                 
  0.848   0.918   0.976   1.032   1.075   1.135   1.225   1.480
 62 A'   63 A'   64 A'   65 A'   66 A'   67 A'   25 A"   26 A"                 
  1.534   1.554   1.567   1.669   1.713   1.827   1.848   1.995
 68 A'   27 A"   69 A'   70 A'   71 A'   72 A'   28 A"   29 A"                 
  2.019   2.054   2.133   2.238   2.312   2.411   2.505   2.615
 73 A'   74 A'   75 A'   30 A"   76 A'   77 A'   78 A'   79 A'                 
  2.698   3.152   3.440   3.996   4.007   4.011   4.077   4.217
 31 A"   80 A'   81 A'   32 A"   82 A'   33 A"   83 A'   84 A'                 
  6.599   6.898   7.552   7.572   7.636   9.714  13.788  13.901
 85 A'   86 A'   34 A"   87 A'   88 A'   89 A'   35 A"   90 A'                 
 13.983  23.582  25.796  25.895  26.301  47.892 163.041 215.697
 91 A'   92 A'   36 A"   93 A'   94 A'   95 A'   96 A'   97 A'                 
289.751 289.771 289.8451020.679
 37 A"   98 A'   99 A'  100 A'                                                 
 --------------------------------------------------------------

          Ground-State Mulliken Net Atomic Charges

     Atom                 Charge (a.u.)
  ----------------------------------------
      1 C                    -0.441005
      2 P                     0.088239
      3 Br                   -0.173005
      4 Cl                    0.242273
      5 H                     0.283497
  ----------------------------------------
  Sum of atomic charges =    -0.000000

 -----------------------------------------------------------------
                    Cartesian Multipole Moments
 -----------------------------------------------------------------
    Charge (ESU x 10^10)
                -0.0000
    Dipole Moment (Debye)
         X       0.6673      Y      -0.3266      Z      -0.0000
       Tot       0.7430
    Quadrupole Moments (Debye-Ang)
        XX     -52.0185     XY      -0.3252     YY     -48.7581
        XZ       0.0000     YZ       0.0000     ZZ     -51.0950
    Octopole Moments (Debye-Ang^2)
       XXX     -60.0527    XXY       3.0241    XYY     -19.1894
       YYY       7.6462    XXZ       0.0000    XYZ       0.0000
       YYZ      -0.0000    XZZ     -20.1678    YZZ       4.6913
       ZZZ      -0.0000
    Hexadecapole Moments (Debye-Ang^3)
      XXXX   -1094.2517   XXXY      26.5930   XXYY    -213.5098
      XYYY       8.8749   YYYY    -144.4750   XXXZ      -0.0000
      XXYZ       0.0000   XYYZ      -0.0000   YYYZ       0.0000
      XXZZ    -205.4100   XYZZ       4.4938   YYZZ     -36.1212
      XZZZ      -0.0000   YZZZ       0.0000   ZZZZ     -66.1971
 -----------------------------------------------------------------
 Calculating analytic gradient of the SCF energy
 Gradient of SCF Energy
            1           2           3           4           5
    1  -0.0038051   0.0077057   0.0059395  -0.0133488   0.0035087
    2   0.0055191  -0.0081636   0.0008406  -0.0006359   0.0024398
    3  -0.0000000   0.0000000   0.0000000   0.0000000  -0.0000000
 Max gradient component =       1.335E-02
 RMS gradient           =       5.188E-03
 Gradient time:  CPU 4.34 s  wall 4.34 s
 Geometry Optimization Parameters
   NAtoms,    NIC,     NZ,  NCons,   NDum,   NFix, NCnnct, MaxDiis
        5      20       5       0       0       0       0       0

 Cartesian Hessian Update
 Hessian Updated using BFGS Update


** GEOMETRY OPTIMIZATION IN DELOCALIZED INTERNAL COORDINATES **
   Searching for a Minimum

   Optimization Cycle:   5

                       Coordinates (Angstroms)
     ATOM                X               Y               Z
      1  C         1.3296554158   -0.5558509849    0.0000000000
      2  P         0.3295348901    0.7645513870    0.0000000000
      3  Br       -1.6567990350   -0.3071012978    0.0000000000
      4  Cl        3.0321853079   -0.3092125400    0.0000000000
      5  H         1.0589460294   -1.5989091264    0.0000000000
   Point Group: cs    Number of degrees of freedom:     7


   Energy is  -3414.456093629

 Hessian Updated using BFGS Update

  7 Hessian modes will be used to form the next step
  Hessian Eigenvalues:
     0.096820    0.153914    0.163333    0.201569    0.227959    0.280619
     0.725139

 Minimum Search - Taking Simple RFO Step
 Searching for Lamda that Minimizes Along All modes
 Value Taken    Lamda =  -0.00153862
 Step Taken.  Stepsize is  0.076935

                             Maximum     Tolerance    Cnvgd?
         Gradient           0.014100      0.000300      NO
         Displacement       0.057625      0.001200      NO
         Energy change     -0.004824      0.000001      NO


 New Cartesian Coordinates Obtained by Inverse Iteration

 Displacement from previous Coordinates is:  0.112944
 ----------------------------------------------------------------
             Standard Nuclear Orientation (Angstroms)
    I     Atom           X                Y                Z
 ----------------------------------------------------------------
    1      C       1.3383560184    -0.5563801871     0.0000000000
    2      P       0.3168558276     0.7560805451     0.0000000000
    3      Br     -1.6958490302    -0.2999036417     0.0000000000
    4      Cl      3.0728470100    -0.3119400586     0.0000000000
    5      H       1.0613127824    -1.5943792198     0.0000000000
 ----------------------------------------------------------------
 Molecular Point Group                 Cs    NOp =  2
 Largest Abelian Subgroup              Cs    NOp =  2
 Nuclear Repulsion Energy =   345.8832970656 hartrees
 There are       37 alpha and       37 beta electrons
 Applying Cartesian multipole field
    Component          Value
    ---------          -----
     (2,0,0)        1.00000E-11
     (0,2,0)        2.00000E-11
     (0,0,2)       -3.00000E-11
 Nucleus-field energy     =     0.0000000111 hartrees
 Requested basis set is 6-311++G(d,p)
 There are 56 shells and 137 basis functions
 A cutoff of  1.0D-11 yielded   1337 shell pairs
 There are      8514 function pairs (      9290 Cartesian)
 Smallest overlap matrix eigenvalue = 2.20E-04
 Guess MOs from SCF MO coefficient file

 -----------------------------------------------------------------------
  General SCF calculation program by
  Eric Jon Sundstrom, Paul Horn, Yuezhi Mao, Dmitri Zuev, Alec White,
  David Stuck, Shaama M.S., Shane Yost, Joonho Lee, David Small,
  Daniel Levine, Susi Lehtola, Hugh Burton, Evgeny Epifanovsky
 -----------------------------------------------------------------------
 Exchange:     0.2000 Hartree-Fock + 0.0800 Slater + 0.7200 B88
 Correlation:  0.1900 VWN1RPA + 0.8100 LYP
 Using SG-1 standard quadrature grid
 A restricted SCF calculation will be
 performed using DIIS
 SCF converges when DIIS error is below 1.0e-08
 ---------------------------------------
  Cycle       Energy         DIIS error
 ---------------------------------------
    1   -3414.4564090947      3.48e-04  
    2   -3414.4567347672      1.74e-04  
    3   -3414.4566862169      2.19e-04  
    4   -3414.4568043092      4.35e-05  
    5   -3414.4568099768      1.11e-05  
    6   -3414.4568102890      2.96e-06  
    7   -3414.4568103046      1.18e-06  
    8   -3414.4568103061      2.17e-07  
    9   -3414.4568103062      8.24e-08  
   10   -3414.4568103062      1.12e-08  
   11   -3414.4568103063      2.01e-09  Convergence criterion met
 ---------------------------------------
 SCF time:   CPU 14.90s  wall 15.00s 
 SCF   energy in the final basis set =    -3414.4568103063
 Total energy in the final basis set =    -3414.4568103063

 --------------------------------------------------------------
             Orbital Energies (a.u.) and Symmetries
 --------------------------------------------------------------

 Alpha MOs, Restricted
 -- Occupied --                  
-482.84 -101.59  -77.11  -62.49  -56.31  -56.31  -56.31  -10.27
  1 A'    2 A'    3 A'    4 A'    5 A'    1 A"    6 A'    7 A'                 
 -9.501  -8.702  -7.265  -7.256  -7.255  -6.606  -6.533  -6.522
  8 A'    9 A'   10 A'    2 A"   11 A'   12 A'   13 A'    3 A"                 
 -6.521  -4.769  -4.765  -4.763  -2.644  -2.641  -2.641  -2.632
 14 A'   15 A'    4 A"   16 A'   17 A'    5 A"   18 A'   19 A'                 
 -2.632  -0.899  -0.806  -0.719  -0.580  -0.486  -0.429  -0.395
  6 A"   20 A'   21 A'   22 A'   23 A'   24 A'   25 A'    7 A"                 
 -0.346  -0.337  -0.334  -0.300  -0.268
 26 A'   27 A'    8 A"   28 A'    9 A"                                         
 -- Virtual --                   
 -0.098  -0.078  -0.008   0.003   0.017   0.025   0.040   0.044
 10 A"   29 A'   30 A'   31 A'   32 A'   33 A'   11 A"   34 A'                 
  0.055   0.068   0.074   0.085   0.089   0.098   0.110   0.118
 35 A'   36 A'   12 A"   13 A"   37 A'   38 A'   14 A"   39 A'                 
  0.132   0.135   0.145   0.155   0.195   0.225   0.261   0.285
 40 A'   41 A'   42 A'   43 A'   44 A'   45 A'   46 A'   15 A"                 
  0.322   0.383   0.394   0.417   0.428   0.441   0.448   0.461
 47 A'   48 A'   49 A'   16 A"   50 A'   51 A'   52 A'   17 A"                 
  0.470   0.481   0.531   0.545   0.562   0.564   0.607   0.624
 53 A'   18 A"   19 A"   54 A'   55 A'   20 A"   56 A'   21 A"                 
  0.633   0.674   0.717   0.748   0.782   0.801   0.813   0.839
 57 A'   58 A'   59 A'   22 A"   60 A'   23 A"   61 A'   24 A"                 
  0.847   0.907   0.970   1.020   1.066   1.127   1.217   1.469
 62 A'   63 A'   64 A'   65 A'   66 A'   67 A'   25 A"   26 A"                 
  1.534   1.552   1.563   1.662   1.708   1.816   1.847   1.994
 68 A'   27 A"   69 A'   70 A'   71 A'   72 A'   28 A"   29 A"                 
  2.017   2.045   2.129   2.237   2.307   2.409   2.493   2.612
 73 A'   74 A'   75 A'   30 A"   76 A'   77 A'   78 A'   79 A'                 
  2.695   3.128   3.433   3.994   4.005   4.009   4.068   4.210
 31 A"   80 A'   81 A'   32 A"   82 A'   33 A"   83 A'   84 A'                 
  6.595   6.889   7.550   7.570   7.631   9.703  13.785  13.898
 85 A'   86 A'   34 A"   87 A'   88 A'   89 A'   35 A"   90 A'                 
 13.975  23.582  25.792  25.886  26.295  47.888 163.030 215.685
 91 A'   92 A'   36 A"   93 A'   94 A'   95 A'   96 A'   97 A'                 
289.749 289.768 289.8401020.674
 37 A"   98 A'   99 A'  100 A'                                                 

 Beta MOs, Restricted
 -- Occupied --                  
-482.84 -101.59  -77.11  -62.49  -56.31  -56.31  -56.31  -10.27
  1 A'    2 A'    3 A'    4 A'    5 A'    1 A"    6 A'    7 A'                 
 -9.501  -8.702  -7.265  -7.256  -7.255  -6.606  -6.533  -6.522
  8 A'    9 A'   10 A'    2 A"   11 A'   12 A'   13 A'    3 A"                 
 -6.521  -4.769  -4.765  -4.763  -2.644  -2.641  -2.641  -2.632
 14 A'   15 A'    4 A"   16 A'   17 A'    5 A"   18 A'   19 A'                 
 -2.632  -0.899  -0.806  -0.719  -0.580  -0.486  -0.429  -0.395
  6 A"   20 A'   21 A'   22 A'   23 A'   24 A'   25 A'    7 A"                 
 -0.346  -0.337  -0.334  -0.300  -0.268
 26 A'   27 A'    8 A"   28 A'    9 A"                                         
 -- Virtual --                   
 -0.098  -0.078  -0.008   0.003   0.017   0.025   0.040   0.044
 10 A"   29 A'   30 A'   31 A'   32 A'   33 A'   11 A"   34 A'                 
  0.055   0.068   0.074   0.085   0.089   0.098   0.110   0.118
 35 A'   36 A'   12 A"   13 A"   37 A'   38 A'   14 A"   39 A'                 
  0.132   0.135   0.145   0.155   0.195   0.225   0.261   0.285
 40 A'   41 A'   42 A'   43 A'   44 A'   45 A'   46 A'   15 A"                 
  0.322   0.383   0.394   0.417   0.428   0.441   0.448   0.461
 47 A'   48 A'   49 A'   16 A"   50 A'   51 A'   52 A'   17 A"                 
  0.470   0.481   0.531   0.545   0.562   0.564   0.607   0.624
 53 A'   18 A"   19 A"   54 A'   55 A'   20 A"   56 A'   21 A"                 
  0.633   0.674   0.717   0.748   0.782   0.801   0.813   0.839
 57 A'   58 A'   59 A'   22 A"   60 A'   23 A"   61 A'   24 A"                 
  0.847   0.907   0.970   1.020   1.066   1.127   1.217   1.469
 62 A'   63 A'   64 A'   65 A'   66 A'   67 A'   25 A"   26 A"                 
  1.534   1.552   1.563   1.662   1.708   1.816   1.847   1.994
 68 A'   27 A"   69 A'   70 A'   71 A'   72 A'   28 A"   29 A"                 
  2.017   2.045   2.129   2.237   2.307   2.409   2.493   2.612
 73 A'   74 A'   75 A'   30 A"   76 A'   77 A'   78 A'   79 A'                 
  2.695   3.128   3.433   3.994   4.005   4.009   4.068   4.210
 31 A"   80 A'   81 A'   32 A"   82 A'   33 A"   83 A'   84 A'                 
  6.595   6.889   7.550   7.570   7.631   9.703  13.785  13.898
 85 A'   86 A'   34 A"   87 A'   88 A'   89 A'   35 A"   90 A'                 
 13.975  23.582  25.792  25.886  26.295  47.888 163.030 215.685
 91 A'   92 A'   36 A"   93 A'   94 A'   95 A'   96 A'   97 A'                 
289.749 289.768 289.8401020.674
 37 A"   98 A'   99 A'  100 A'                                                 
 --------------------------------------------------------------

          Ground-State Mulliken Net Atomic Charges

     Atom                 Charge (a.u.)
  ----------------------------------------
      1 C                    -0.431784
      2 P                     0.094424
      3 Br                   -0.172007
      4 Cl                    0.227552
      5 H                     0.281815
  ----------------------------------------
  Sum of atomic charges =    -0.000000

 -----------------------------------------------------------------
                    Cartesian Multipole Moments
 -----------------------------------------------------------------
    Charge (ESU x 10^10)
                -0.0000
    Dipole Moment (Debye)
         X       0.5842      Y      -0.3193      Z      -0.0000
       Tot       0.6657
    Quadrupole Moments (Debye-Ang)
        XX     -52.2199     XY      -0.2913     YY     -48.8742
        XZ      -0.0000     YZ       0.0000     ZZ     -51.1897
    Octopole Moments (Debye-Ang^2)
       XXX     -59.9093    XXY       3.1367    XYY     -18.9289
       YYY       7.8129    XXZ      -0.0000    XYZ       0.0000
       YYZ      -0.0000    XZZ     -20.0631    YZZ       4.7416
       ZZZ       0.0000
    Hexadecapole Moments (Debye-Ang^3)
      XXXX   -1126.2698   XXXY      28.1420   XXYY    -219.5556
      XYYY      10.5102   YYYY    -143.3936   XXXZ      -0.0000
      XXYZ       0.0000   XYYZ      -0.0000   YYYZ      -0.0000
      XXZZ    -211.6198   XYZZ       5.0371   YYZZ     -35.9578
      XZZZ      -0.0000   YZZZ       0.0000   ZZZZ     -66.4403
 -----------------------------------------------------------------
 Calculating analytic gradient of the SCF energy
 Gradient of SCF Energy
            1           2           3           4           5
    1  -0.0094932   0.0044086   0.0004252   0.0027660   0.0018933
    2  -0.0006035  -0.0056800   0.0004578   0.0005015   0.0053241
    3   0.0000000  -0.0000000  -0.0000000  -0.0000000   0.0000000
 Max gradient component =       9.493E-03
 RMS gradient           =       3.487E-03
 Gradient time:  CPU 4.30 s  wall 4.30 s
 Geometry Optimization Parameters
   NAtoms,    NIC,     NZ,  NCons,   NDum,   NFix, NCnnct, MaxDiis
        5      20       5       0       0       0       0       0

 Cartesian Hessian Update
 Hessian Updated using BFGS Update


** GEOMETRY OPTIMIZATION IN DELOCALIZED INTERNAL COORDINATES **
   Searching for a Minimum

   Optimization Cycle:   6

                       Coordinates (Angstroms)
     ATOM                X               Y               Z
      1  C         1.3383560184   -0.5563801871    0.0000000000
      2  P         0.3168558276    0.7560805451    0.0000000000
      3  Br       -1.6958490302   -0.2999036417    0.0000000000
      4  Cl        3.0728470100   -0.3119400586    0.0000000000
      5  H         1.0613127824   -1.5943792198    0.0000000000
   Point Group: cs    Number of degrees of freedom:     7


   Energy is  -3414.456810306

 Hessian Updated using BFGS Update

  7 Hessian modes will be used to form the next step
  Hessian Eigenvalues:
     0.095316    0.158301    0.199510    0.204704    0.212143    0.301750
     0.607087

 Minimum Search - Taking Simple RFO Step
 Searching for Lamda that Minimizes Along All modes
 Value Taken    Lamda =  -0.00028304
 Step Taken.  Stepsize is  0.033528

                             Maximum     Tolerance    Cnvgd?
         Gradient           0.006587      0.000300      NO
         Displacement       0.021885      0.001200      NO
         Energy change     -0.000717      0.000001      NO


 New Cartesian Coordinates Obtained by Inverse Iteration

 Displacement from previous Coordinates is:  0.024773
 ----------------------------------------------------------------
             Standard Nuclear Orientation (Angstroms)
    I     Atom           X                Y                Z
 ----------------------------------------------------------------
    1      C       1.3446342419    -0.5515243297     0.0000000000
    2      P       0.3144623528     0.7620871882     0.0000000000
    3      Br     -1.6983320706    -0.3018613478     0.0000000000
    4      Cl      3.0734483495    -0.3138405645     0.0000000000
    5      H       1.0593097345    -1.6013835083     0.0000000000
 ----------------------------------------------------------------
 Molecular Point Group                 Cs    NOp =  2
 Largest Abelian Subgroup              Cs    NOp =  2
 Nuclear Repulsion Energy =   345.3947455826 hartrees
 There are       37 alpha and       37 beta electrons
 Applying Cartesian multipole field
    Component          Value
    ---------          -----
     (2,0,0)        1.00000E-11
     (0,2,0)        2.00000E-11
     (0,0,2)       -3.00000E-11
 Nucleus-field energy     =     0.0000000111 hartrees
 Requested basis set is 6-311++G(d,p)
 There are 56 shells and 137 basis functions
 A cutoff of  1.0D-11 yielded   1335 shell pairs
 There are      8502 function pairs (      9278 Cartesian)
 Smallest overlap matrix eigenvalue = 2.17E-04
 Guess MOs from SCF MO coefficient file

 -----------------------------------------------------------------------
  General SCF calculation program by
  Eric Jon Sundstrom, Paul Horn, Yuezhi Mao, Dmitri Zuev, Alec White,
  David Stuck, Shaama M.S., Shane Yost, Joonho Lee, David Small,
  Daniel Levine, Susi Lehtola, Hugh Burton, Evgeny Epifanovsky
 -----------------------------------------------------------------------
 Exchange:     0.2000 Hartree-Fock + 0.0800 Slater + 0.7200 B88
 Correlation:  0.1900 VWN1RPA + 0.8100 LYP
 Using SG-1 standard quadrature grid
 A restricted SCF calculation will be
 performed using DIIS
 SCF converges when DIIS error is below 1.0e-08
 ---------------------------------------
  Cycle       Energy         DIIS error
 ---------------------------------------
    1   -3414.4568575374      1.61e-04  
    2   -3414.4569071867      9.56e-05  
    3   -3414.4568883103      1.27e-04  
    4   -3414.4569316691      1.19e-05  
    5   -3414.4569319723      4.72e-06  
    6   -3414.4569320302      1.28e-06  
    7   -3414.4569320336      2.62e-07  
    8   -3414.4569320337      7.81e-08  
    9   -3414.4569320337      1.85e-08  
   10   -3414.4569320337      4.21e-09  Convergence criterion met
 ---------------------------------------
 SCF time:   CPU 13.52s  wall 14.00s 
 SCF   energy in the final basis set =    -3414.4569320337
 Total energy in the final basis set =    -3414.4569320337

 --------------------------------------------------------------
             Orbital Energies (a.u.) and Symmetries
 --------------------------------------------------------------

 Alpha MOs, Restricted
 -- Occupied --                  
-482.84 -101.59  -77.11  -62.49  -56.31  -56.31  -56.31  -10.27
  1 A'    2 A'    3 A'    4 A'    5 A'    1 A"    6 A'    7 A'                 
 -9.502  -8.702  -7.266  -7.257  -7.256  -6.606  -6.532  -6.521
  8 A'    9 A'   10 A'    2 A"   11 A'   12 A'   13 A'    3 A"                 
 -6.521  -4.769  -4.765  -4.763  -2.643  -2.640  -2.640  -2.631
 14 A'   15 A'    4 A"   16 A'   17 A'    5 A"   18 A'   19 A'                 
 -2.631  -0.901  -0.805  -0.718  -0.578  -0.486  -0.429  -0.395
  6 A"   20 A'   21 A'   22 A'   23 A'   24 A'   25 A'    7 A"                 
 -0.347  -0.336  -0.334  -0.300  -0.267
 26 A'   27 A'    8 A"   28 A'    9 A"                                         
 -- Virtual --                   
 -0.098  -0.078  -0.008   0.004   0.017   0.024   0.040   0.044
 10 A"   29 A'   30 A'   31 A'   32 A'   33 A'   11 A"   34 A'                 
  0.055   0.069   0.074   0.084   0.089   0.098   0.110   0.117
 35 A'   36 A'   12 A"   13 A"   37 A'   38 A'   14 A"   39 A'                 
  0.132   0.134   0.146   0.155   0.193   0.225   0.261   0.285
 40 A'   41 A'   42 A'   43 A'   44 A'   45 A'   46 A'   15 A"                 
  0.321   0.383   0.395   0.418   0.428   0.441   0.448   0.461
 47 A'   48 A'   49 A'   16 A"   50 A'   51 A'   52 A'   17 A"                 
  0.470   0.482   0.531   0.545   0.560   0.564   0.606   0.624
 53 A'   18 A"   19 A"   54 A'   55 A'   20 A"   56 A'   21 A"                 
  0.632   0.672   0.716   0.747   0.782   0.800   0.812   0.838
 57 A'   58 A'   59 A'   22 A"   60 A'   23 A"   61 A'   24 A"                 
  0.846   0.908   0.966   1.019   1.065   1.128   1.215   1.470
 62 A'   63 A'   64 A'   65 A'   66 A'   67 A'   25 A"   26 A"                 
  1.532   1.553   1.559   1.661   1.707   1.820   1.837   1.994
 68 A'   27 A"   69 A'   70 A'   71 A'   72 A'   28 A"   29 A"                 
  2.017   2.038   2.126   2.237   2.304   2.402   2.483   2.612
 73 A'   74 A'   75 A'   30 A"   76 A'   77 A'   78 A'   79 A'                 
  2.694   3.128   3.419   3.995   4.005   4.009   4.067   4.209
 31 A"   80 A'   81 A'   32 A"   82 A'   33 A"   83 A'   84 A'                 
  6.595   6.885   7.551   7.570   7.631   9.704  13.785  13.897
 85 A'   86 A'   34 A"   87 A'   88 A'   89 A'   35 A"   90 A'                 
 13.970  23.561  25.791  25.885  26.293  47.888 163.024 215.686
 91 A'   92 A'   36 A"   93 A'   94 A'   95 A'   96 A'   97 A'                 
289.750 289.768 289.8401020.674
 37 A"   98 A'   99 A'  100 A'                                                 

 Beta MOs, Restricted
 -- Occupied --                  
-482.84 -101.59  -77.11  -62.49  -56.31  -56.31  -56.31  -10.27
  1 A'    2 A'    3 A'    4 A'    5 A'    1 A"    6 A'    7 A'                 
 -9.502  -8.702  -7.266  -7.257  -7.256  -6.606  -6.532  -6.521
  8 A'    9 A'   10 A'    2 A"   11 A'   12 A'   13 A'    3 A"                 
 -6.521  -4.769  -4.765  -4.763  -2.643  -2.640  -2.640  -2.631
 14 A'   15 A'    4 A"   16 A'   17 A'    5 A"   18 A'   19 A'                 
 -2.631  -0.901  -0.805  -0.718  -0.578  -0.486  -0.429  -0.395
  6 A"   20 A'   21 A'   22 A'   23 A'   24 A'   25 A'    7 A"                 
 -0.347  -0.336  -0.334  -0.300  -0.267
 26 A'   27 A'    8 A"   28 A'    9 A"                                         
 -- Virtual --                   
 -0.098  -0.078  -0.008   0.004   0.017   0.024   0.040   0.044
 10 A"   29 A'   30 A'   31 A'   32 A'   33 A'   11 A"   34 A'                 
  0.055   0.069   0.074   0.084   0.089   0.098   0.110   0.117
 35 A'   36 A'   12 A"   13 A"   37 A'   38 A'   14 A"   39 A'                 
  0.132   0.134   0.146   0.155   0.193   0.225   0.261   0.285
 40 A'   41 A'   42 A'   43 A'   44 A'   45 A'   46 A'   15 A"                 
  0.321   0.383   0.395   0.418   0.428   0.441   0.448   0.461
 47 A'   48 A'   49 A'   16 A"   50 A'   51 A'   52 A'   17 A"                 
  0.470   0.482   0.531   0.545   0.560   0.564   0.606   0.624
 53 A'   18 A"   19 A"   54 A'   55 A'   20 A"   56 A'   21 A"                 
  0.632   0.672   0.716   0.747   0.782   0.800   0.812   0.838
 57 A'   58 A'   59 A'   22 A"   60 A'   23 A"   61 A'   24 A"                 
  0.846   0.908   0.966   1.019   1.065   1.128   1.215   1.470
 62 A'   63 A'   64 A'   65 A'   66 A'   67 A'   25 A"   26 A"                 
  1.532   1.553   1.559   1.661   1.707   1.820   1.837   1.994
 68 A'   27 A"   69 A'   70 A'   71 A'   72 A'   28 A"   29 A"                 
  2.017   2.038   2.126   2.237   2.304   2.402   2.483   2.612
 73 A'   74 A'   75 A'   30 A"   76 A'   77 A'   78 A'   79 A'                 
  2.694   3.128   3.419   3.995   4.005   4.009   4.067   4.209
 31 A"   80 A'   81 A'   32 A"   82 A'   33 A"   83 A'   84 A'                 
  6.595   6.885   7.551   7.570   7.631   9.704  13.785  13.897
 85 A'   86 A'   34 A"   87 A'   88 A'   89 A'   35 A"   90 A'                 
 13.970  23.561  25.791  25.885  26.293  47.888 163.024 215.686
 91 A'   92 A'   36 A"   93 A'   94 A'   95 A'   96 A'   97 A'                 
289.750 289.768 289.8401020.674
 37 A"   98 A'   99 A'  100 A'                                                 
 --------------------------------------------------------------

          Ground-State Mulliken Net Atomic Charges

     Atom                 Charge (a.u.)
  ----------------------------------------
      1 C                    -0.436269
      2 P                     0.095632
      3 Br                   -0.173710
      4 Cl                    0.234881
      5 H                     0.279466
  ----------------------------------------
  Sum of atomic charges =    -0.000000

 -----------------------------------------------------------------
                    Cartesian Multipole Moments
 -----------------------------------------------------------------
    Charge (ESU x 10^10)
                -0.0000
    Dipole Moment (Debye)
         X       0.6364      Y      -0.3191      Z       0.0000
       Tot       0.7119
    Quadrupole Moments (Debye-Ang)
        XX     -52.1090     XY      -0.3042     YY     -48.8780
        XZ       0.0000     YZ       0.0000     ZZ     -51.2283
    Octopole Moments (Debye-Ang^2)
       XXX     -59.2291    XXY       3.0345    XYY     -18.8562
       YYY       7.7071    XXZ       0.0000    XYZ      -0.0000
       YYZ      -0.0000    XZZ     -19.9800    YZZ       4.7021
       ZZZ       0.0000
    Hexadecapole Moments (Debye-Ang^3)
      XXXX   -1126.2404   XXXY      27.8489   XXYY    -219.8493
      XYYY      10.4886   YYYY    -144.3385   XXXZ       0.0000
      XXYZ      -0.0000   XYYZ       0.0000   YYYZ      -0.0000
      XXZZ    -211.7808   XYZZ       5.0108   YYZZ     -36.1687
      XZZZ       0.0000   YZZZ       0.0000   ZZZZ     -66.5640
 -----------------------------------------------------------------
 Calculating analytic gradient of the SCF energy
 Gradient of SCF Energy
            1           2           3           4           5
    1  -0.0026712   0.0026323  -0.0005100   0.0009450  -0.0003961
    2   0.0058998  -0.0023654   0.0000822  -0.0000088  -0.0036078
    3  -0.0000000  -0.0000000   0.0000000   0.0000000   0.0000000
 Max gradient component =       5.900E-03
 RMS gradient           =       2.142E-03
 Gradient time:  CPU 4.28 s  wall 4.28 s
 Geometry Optimization Parameters
   NAtoms,    NIC,     NZ,  NCons,   NDum,   NFix, NCnnct, MaxDiis
        5      20       5       0       0       0       0       0

 Cartesian Hessian Update
 Hessian Updated using BFGS Update


** GEOMETRY OPTIMIZATION IN DELOCALIZED INTERNAL COORDINATES **
   Searching for a Minimum

   Optimization Cycle:   7

                       Coordinates (Angstroms)
     ATOM                X               Y               Z
      1  C         1.3446342419   -0.5515243297    0.0000000000
      2  P         0.3144623528    0.7620871882    0.0000000000
      3  Br       -1.6983320706   -0.3018613478    0.0000000000
      4  Cl        3.0734483495   -0.3138405645    0.0000000000
      5  H         1.0593097345   -1.6013835083    0.0000000000
   Point Group: cs    Number of degrees of freedom:     7


   Energy is  -3414.456932034

 Hessian Updated using BFGS Update

  7 Hessian modes will be used to form the next step
  Hessian Eigenvalues:
     0.096783    0.136716    0.186402    0.209885    0.285669    0.367093
     0.497907

 Minimum Search - Taking Simple RFO Step
 Searching for Lamda that Minimizes Along All modes
 Value Taken    Lamda =  -0.00008138
 Step Taken.  Stepsize is  0.018003

                             Maximum     Tolerance    Cnvgd?
         Gradient           0.004415      0.000300      NO
         Displacement       0.011004      0.001200      NO
         Energy change     -0.000122      0.000001      NO


 New Cartesian Coordinates Obtained by Inverse Iteration

 Displacement from previous Coordinates is:  0.024346
 ----------------------------------------------------------------
             Standard Nuclear Orientation (Angstroms)
    I     Atom           X                Y                Z
 ----------------------------------------------------------------
    1      C       1.3468304662    -0.5507503076     0.0000000000
    2      P       0.3120771354     0.7653513053     0.0000000000
    3      Br     -1.6941677864    -0.3073360934     0.0000000000
    4      Cl      3.0728070282    -0.3196160406     0.0000000000
    5      H       1.0559757646    -1.5941714258     0.0000000000
 ----------------------------------------------------------------
 Molecular Point Group                 Cs    NOp =  2
 Largest Abelian Subgroup              Cs    NOp =  2
 Nuclear Repulsion Energy =   345.5390562529 hartrees
 There are       37 alpha and       37 beta electrons
 Applying Cartesian multipole field
    Component          Value
    ---------          -----
     (2,0,0)        1.00000E-11
     (0,2,0)        2.00000E-11
     (0,0,2)       -3.00000E-11
 Nucleus-field energy     =     0.0000000111 hartrees
 Requested basis set is 6-311++G(d,p)
 There are 56 shells and 137 basis functions
 A cutoff of  1.0D-11 yielded   1335 shell pairs
 There are      8502 function pairs (      9278 Cartesian)
 Smallest overlap matrix eigenvalue = 2.15E-04
 Guess MOs from SCF MO coefficient file

 -----------------------------------------------------------------------
  General SCF calculation program by
  Eric Jon Sundstrom, Paul Horn, Yuezhi Mao, Dmitri Zuev, Alec White,
  David Stuck, Shaama M.S., Shane Yost, Joonho Lee, David Small,
  Daniel Levine, Susi Lehtola, Hugh Burton, Evgeny Epifanovsky
 -----------------------------------------------------------------------
 Exchange:     0.2000 Hartree-Fock + 0.0800 Slater + 0.7200 B88
 Correlation:  0.1900 VWN1RPA + 0.8100 LYP
 Using SG-1 standard quadrature grid
 A restricted SCF calculation will be
 performed using DIIS
 SCF converges when DIIS error is below 1.0e-08
 ---------------------------------------
  Cycle       Energy         DIIS error
 ---------------------------------------
    1   -3414.4569480970      9.07e-05  
    2   -3414.4569760762      2.54e-05  
    3   -3414.4569733424      4.04e-05  
    4   -3414.4569777184      9.46e-06  
    5   -3414.4569779456      2.28e-06  
    6   -3414.4569779570      6.28e-07  
    7   -3414.4569779576      1.38e-07  
    8   -3414.4569779576      6.45e-08  
    9   -3414.4569779576      1.24e-08  
   10   -3414.4569779577      1.82e-09  Convergence criterion met
 ---------------------------------------
 SCF time:   CPU 13.53s  wall 14.00s 
 SCF   energy in the final basis set =    -3414.4569779577
 Total energy in the final basis set =    -3414.4569779577

 --------------------------------------------------------------
             Orbital Energies (a.u.) and Symmetries
 --------------------------------------------------------------

 Alpha MOs, Restricted
 -- Occupied --                  
-482.84 -101.59  -77.11  -62.49  -56.31  -56.31  -56.31  -10.27
  1 A'    2 A'    3 A'    4 A'    5 A'    1 A"    6 A'    7 A'                 
 -9.502  -8.702  -7.267  -7.257  -7.256  -6.606  -6.532  -6.521
  8 A'    9 A'   10 A'    2 A"   11 A'   12 A'   13 A'    3 A"                 
 -6.521  -4.769  -4.765  -4.763  -2.643  -2.640  -2.640  -2.631
 14 A'   15 A'    4 A"   16 A'   17 A'    5 A"   18 A'   19 A'                 
 -2.631  -0.902  -0.805  -0.717  -0.578  -0.487  -0.429  -0.395
  6 A"   20 A'   21 A'   22 A'   23 A'   24 A'   25 A'    7 A"                 
 -0.347  -0.336  -0.334  -0.300  -0.267
 26 A'   27 A'    8 A"   28 A'    9 A"                                         
 -- Virtual --                   
 -0.099  -0.078  -0.007   0.004   0.017   0.024   0.040   0.044
 10 A"   29 A'   30 A'   31 A'   32 A'   33 A'   11 A"   34 A'                 
  0.055   0.069   0.074   0.084   0.090   0.098   0.110   0.117
 35 A'   36 A'   12 A"   13 A"   37 A'   38 A'   14 A"   39 A'                 
  0.132   0.134   0.146   0.155   0.193   0.225   0.260   0.285
 40 A'   41 A'   42 A'   43 A'   44 A'   45 A'   46 A'   15 A"                 
  0.320   0.382   0.395   0.418   0.428   0.440   0.449   0.461
 47 A'   48 A'   49 A'   16 A"   50 A'   51 A'   52 A'   17 A"                 
  0.470   0.482   0.530   0.544   0.562   0.564   0.607   0.624
 53 A'   18 A"   19 A"   54 A'   55 A'   20 A"   56 A'   21 A"                 
  0.632   0.672   0.717   0.748   0.782   0.799   0.812   0.838
 57 A'   58 A'   59 A'   22 A"   60 A'   23 A"   61 A'   24 A"                 
  0.845   0.909   0.963   1.019   1.065   1.130   1.214   1.470
 62 A'   63 A'   64 A'   65 A'   66 A'   67 A'   25 A"   26 A"                 
  1.534   1.554   1.560   1.660   1.708   1.823   1.839   1.994
 68 A'   27 A"   69 A'   70 A'   71 A'   72 A'   28 A"   29 A"                 
  2.017   2.040   2.127   2.237   2.304   2.405   2.484   2.612
 73 A'   74 A'   75 A'   30 A"   76 A'   77 A'   78 A'   79 A'                 
  2.695   3.129   3.421   3.995   4.005   4.009   4.068   4.209
 31 A"   80 A'   81 A'   32 A"   82 A'   33 A"   83 A'   84 A'                 
  6.595   6.882   7.551   7.570   7.631   9.705  13.785  13.897
 85 A'   86 A'   34 A"   87 A'   88 A'   89 A'   35 A"   90 A'                 
 13.967  23.567  25.791  25.885  26.293  47.888 163.021 215.688
 91 A'   92 A'   36 A"   93 A'   94 A'   95 A'   96 A'   97 A'                 
289.750 289.769 289.8401020.674
 37 A"   98 A'   99 A'  100 A'                                                 

 Beta MOs, Restricted
 -- Occupied --                  
-482.84 -101.59  -77.11  -62.49  -56.31  -56.31  -56.31  -10.27
  1 A'    2 A'    3 A'    4 A'    5 A'    1 A"    6 A'    7 A'                 
 -9.502  -8.702  -7.267  -7.257  -7.256  -6.606  -6.532  -6.521
  8 A'    9 A'   10 A'    2 A"   11 A'   12 A'   13 A'    3 A"                 
 -6.521  -4.769  -4.765  -4.763  -2.643  -2.640  -2.640  -2.631
 14 A'   15 A'    4 A"   16 A'   17 A'    5 A"   18 A'   19 A'                 
 -2.631  -0.902  -0.805  -0.717  -0.578  -0.487  -0.429  -0.395
  6 A"   20 A'   21 A'   22 A'   23 A'   24 A'   25 A'    7 A"                 
 -0.347  -0.336  -0.334  -0.300  -0.267
 26 A'   27 A'    8 A"   28 A'    9 A"                                         
 -- Virtual --                   
 -0.099  -0.078  -0.007   0.004   0.017   0.024   0.040   0.044
 10 A"   29 A'   30 A'   31 A'   32 A'   33 A'   11 A"   34 A'                 
  0.055   0.069   0.074   0.084   0.090   0.098   0.110   0.117
 35 A'   36 A'   12 A"   13 A"   37 A'   38 A'   14 A"   39 A'                 
  0.132   0.134   0.146   0.155   0.193   0.225   0.260   0.285
 40 A'   41 A'   42 A'   43 A'   44 A'   45 A'   46 A'   15 A"                 
  0.320   0.382   0.395   0.418   0.428   0.440   0.449   0.461
 47 A'   48 A'   49 A'   16 A"   50 A'   51 A'   52 A'   17 A"                 
  0.470   0.482   0.530   0.544   0.562   0.564   0.607   0.624
 53 A'   18 A"   19 A"   54 A'   55 A'   20 A"   56 A'   21 A"                 
  0.632   0.672   0.717   0.748   0.782   0.799   0.812   0.838
 57 A'   58 A'   59 A'   22 A"   60 A'   23 A"   61 A'   24 A"                 
  0.845   0.909   0.963   1.019   1.065   1.130   1.214   1.470
 62 A'   63 A'   64 A'   65 A'   66 A'   67 A'   25 A"   26 A"                 
  1.534   1.554   1.560   1.660   1.708   1.823   1.839   1.994
 68 A'   27 A"   69 A'   70 A'   71 A'   72 A'   28 A"   29 A"                 
  2.017   2.040   2.127   2.237   2.304   2.405   2.484   2.612
 73 A'   74 A'   75 A'   30 A"   76 A'   77 A'   78 A'   79 A'                 
  2.695   3.129   3.421   3.995   4.005   4.009   4.068   4.209
 31 A"   80 A'   81 A'   32 A"   82 A'   33 A"   83 A'   84 A'                 
  6.595   6.882   7.551   7.570   7.631   9.705  13.785  13.897
 85 A'   86 A'   34 A"   87 A'   88 A'   89 A'   35 A"   90 A'                 
 13.967  23.567  25.791  25.885  26.293  47.888 163.021 215.688
 91 A'   92 A'   36 A"   93 A'   94 A'   95 A'   96 A'   97 A'                 
289.750 289.769 289.8401020.674
 37 A"   98 A'   99 A'  100 A'                                                 
 --------------------------------------------------------------

          Ground-State Mulliken Net Atomic Charges

     Atom                 Charge (a.u.)
  ----------------------------------------
      1 C                    -0.442887
      2 P                     0.098146
      3 Br                   -0.174417
      4 Cl                    0.239963
      5 H                     0.279196
  ----------------------------------------
  Sum of atomic charges =    -0.000000

 -----------------------------------------------------------------
                    Cartesian Multipole Moments
 -----------------------------------------------------------------
    Charge (ESU x 10^10)
                -0.0000
    Dipole Moment (Debye)
         X       0.6461      Y      -0.3127      Z       0.0000
       Tot       0.7178
    Quadrupole Moments (Debye-Ang)
        XX     -52.0465     XY      -0.2974     YY     -48.8885
        XZ       0.0000     YZ      -0.0000     ZZ     -51.2325
    Octopole Moments (Debye-Ang^2)
       XXX     -59.1245    XXY       3.1283    XYY     -18.9436
       YYY       8.1079    XXZ       0.0000    XYZ      -0.0000
       YYZ       0.0000    XZZ     -20.0088    YZZ       4.8061
       ZZZ       0.0000
    Hexadecapole Moments (Debye-Ang^3)
      XXXX   -1123.8244   XXXY      27.8951   XXYY    -219.5895
      XYYY      10.8238   YYYY    -145.3518   XXXZ       0.0000
      XXYZ      -0.0000   XYYZ       0.0000   YYYZ      -0.0000
      XXZZ    -211.3790   XYZZ       5.0629   YYZZ     -36.3236
      XZZZ       0.0000   YZZZ      -0.0000   ZZZZ     -66.5997
 -----------------------------------------------------------------
 Calculating analytic gradient of the SCF energy
 Gradient of SCF Energy
            1           2           3           4           5
    1  -0.0005085   0.0004321  -0.0000750  -0.0000834   0.0002349
    2   0.0006829  -0.0001671   0.0001146  -0.0002202  -0.0004102
    3  -0.0000000   0.0000000  -0.0000000   0.0000000  -0.0000000
 Max gradient component =       6.829E-04
 RMS gradient           =       2.872E-04
 Gradient time:  CPU 4.29 s  wall 4.29 s
 Geometry Optimization Parameters
   NAtoms,    NIC,     NZ,  NCons,   NDum,   NFix, NCnnct, MaxDiis
        5      20       5       0       0       0       0       0

 Cartesian Hessian Update
 Hessian Updated using BFGS Update


** GEOMETRY OPTIMIZATION IN DELOCALIZED INTERNAL COORDINATES **
   Searching for a Minimum

   Optimization Cycle:   8

                       Coordinates (Angstroms)
     ATOM                X               Y               Z
      1  C         1.3468304662   -0.5507503076    0.0000000000
      2  P         0.3120771354    0.7653513053    0.0000000000
      3  Br       -1.6941677864   -0.3073360934    0.0000000000
      4  Cl        3.0728070282   -0.3196160406    0.0000000000
      5  H         1.0559757646   -1.5941714258    0.0000000000
   Point Group: cs    Number of degrees of freedom:     7


   Energy is  -3414.456977958

 Hessian Updated using BFGS Update

  7 Hessian modes will be used to form the next step
  Hessian Eigenvalues:
     0.096557    0.118826    0.192906    0.208695    0.289309    0.357747
     0.493078

 Minimum Search - Taking Simple RFO Step
 Searching for Lamda that Minimizes Along All modes
 Value Taken    Lamda =  -0.00000356
 Step Taken.  Stepsize is  0.005119

                             Maximum     Tolerance    Cnvgd?
         Gradient           0.000504      0.000300      NO
         Displacement       0.002993      0.001200      NO
         Energy change     -0.000046      0.000001      NO


 New Cartesian Coordinates Obtained by Inverse Iteration

 Displacement from previous Coordinates is:  0.007560
 ----------------------------------------------------------------
             Standard Nuclear Orientation (Angstroms)
    I     Atom           X                Y                Z
 ----------------------------------------------------------------
    1      C       1.3475141258    -0.5505461542     0.0000000000
    2      P       0.3118152253     0.7658803300     0.0000000000
    3      Br     -1.6926765830    -0.3089932698     0.0000000000
    4      Cl      3.0734932280    -0.3202776736     0.0000000000
    5      H       1.0533766121    -1.5925857945     0.0000000000
 ----------------------------------------------------------------
 Molecular Point Group                 Cs    NOp =  2
 Largest Abelian Subgroup              Cs    NOp =  2
 Nuclear Repulsion Energy =   345.5678725626 hartrees
 There are       37 alpha and       37 beta electrons
 Applying Cartesian multipole field
    Component          Value
    ---------          -----
     (2,0,0)        1.00000E-11
     (0,2,0)        2.00000E-11
     (0,0,2)       -3.00000E-11
 Nucleus-field energy     =     0.0000000111 hartrees
 Requested basis set is 6-311++G(d,p)
 There are 56 shells and 137 basis functions
 A cutoff of  1.0D-11 yielded   1335 shell pairs
 There are      8502 function pairs (      9278 Cartesian)
 Smallest overlap matrix eigenvalue = 2.15E-04
 Guess MOs from SCF MO coefficient file

 -----------------------------------------------------------------------
  General SCF calculation program by
  Eric Jon Sundstrom, Paul Horn, Yuezhi Mao, Dmitri Zuev, Alec White,
  David Stuck, Shaama M.S., Shane Yost, Joonho Lee, David Small,
  Daniel Levine, Susi Lehtola, Hugh Burton, Evgeny Epifanovsky
 -----------------------------------------------------------------------
 Exchange:     0.2000 Hartree-Fock + 0.0800 Slater + 0.7200 B88
 Correlation:  0.1900 VWN1RPA + 0.8100 LYP
 Using SG-1 standard quadrature grid
 A restricted SCF calculation will be
 performed using DIIS
 SCF converges when DIIS error is below 1.0e-08
 ---------------------------------------
  Cycle       Energy         DIIS error
 ---------------------------------------
    1   -3414.4569783852      2.00e-05  
    2   -3414.4569796862      8.78e-06  
    3   -3414.4569792965      1.49e-05  
    4   -3414.4569798948      1.27e-06  
    5   -3414.4569798990      4.12e-07  
    6   -3414.4569798994      1.67e-07  
    7   -3414.4569798995      2.04e-08  
    8   -3414.4569798995      7.52e-09  Convergence criterion met
 ---------------------------------------
 SCF time:   CPU 10.85s  wall 11.00s 
 SCF   energy in the final basis set =    -3414.4569798995
 Total energy in the final basis set =    -3414.4569798995

 --------------------------------------------------------------
             Orbital Energies (a.u.) and Symmetries
 --------------------------------------------------------------

 Alpha MOs, Restricted
 -- Occupied --                  
-482.84 -101.59  -77.11  -62.49  -56.31  -56.31  -56.31  -10.27
  1 A'    2 A'    3 A'    4 A'    5 A'    1 A"    6 A'    7 A'                 
 -9.502  -8.702  -7.267  -7.257  -7.256  -6.606  -6.532  -6.521
  8 A'    9 A'   10 A'    2 A"   11 A'   12 A'   13 A'    3 A"                 
 -6.521  -4.769  -4.765  -4.763  -2.643  -2.640  -2.640  -2.631
 14 A'   15 A'    4 A"   16 A'   17 A'    5 A"   18 A'   19 A'                 
 -2.631  -0.902  -0.805  -0.717  -0.578  -0.487  -0.429  -0.395
  6 A"   20 A'   21 A'   22 A'   23 A'   24 A'   25 A'    7 A"                 
 -0.347  -0.336  -0.334  -0.300  -0.267
 26 A'   27 A'    8 A"   28 A'    9 A"                                         
 -- Virtual --                   
 -0.099  -0.078  -0.007   0.004   0.017   0.024   0.040   0.044
 10 A"   29 A'   30 A'   31 A'   32 A'   33 A'   11 A"   34 A'                 
  0.055   0.069   0.074   0.084   0.090   0.098   0.110   0.117
 35 A'   36 A'   12 A"   13 A"   37 A'   38 A'   14 A"   39 A'                 
  0.132   0.134   0.146   0.155   0.193   0.225   0.260   0.285
 40 A'   41 A'   42 A'   43 A'   44 A'   45 A'   46 A'   15 A"                 
  0.320   0.382   0.395   0.418   0.428   0.440   0.449   0.461
 47 A'   48 A'   49 A'   16 A"   50 A'   51 A'   52 A'   17 A"                 
  0.470   0.481   0.530   0.544   0.562   0.564   0.607   0.624
 53 A'   18 A"   19 A"   54 A'   55 A'   20 A"   56 A'   21 A"                 
  0.632   0.672   0.717   0.748   0.782   0.799   0.812   0.838
 57 A'   58 A'   59 A'   22 A"   60 A'   23 A"   61 A'   24 A"                 
  0.845   0.909   0.962   1.019   1.065   1.130   1.214   1.470
 62 A'   63 A'   64 A'   65 A'   66 A'   67 A'   25 A"   26 A"                 
  1.535   1.554   1.560   1.660   1.708   1.823   1.839   1.994
 68 A'   27 A"   69 A'   70 A'   71 A'   72 A'   28 A"   29 A"                 
  2.017   2.040   2.127   2.237   2.303   2.405   2.484   2.612
 73 A'   74 A'   75 A'   30 A"   76 A'   77 A'   78 A'   79 A'                 
  2.695   3.129   3.421   3.995   4.005   4.009   4.068   4.209
 31 A"   80 A'   81 A'   32 A"   82 A'   33 A"   83 A'   84 A'                 
  6.595   6.881   7.551   7.570   7.631   9.705  13.785  13.897
 85 A'   86 A'   34 A"   87 A'   88 A'   89 A'   35 A"   90 A'                 
 13.967  23.567  25.791  25.885  26.293  47.888 163.020 215.688
 91 A'   92 A'   36 A"   93 A'   94 A'   95 A'   96 A'   97 A'                 
289.750 289.769 289.8401020.674
 37 A"   98 A'   99 A'  100 A'                                                 

 Beta MOs, Restricted
 -- Occupied --                  
-482.84 -101.59  -77.11  -62.49  -56.31  -56.31  -56.31  -10.27
  1 A'    2 A'    3 A'    4 A'    5 A'    1 A"    6 A'    7 A'                 
 -9.502  -8.702  -7.267  -7.257  -7.256  -6.606  -6.532  -6.521
  8 A'    9 A'   10 A'    2 A"   11 A'   12 A'   13 A'    3 A"                 
 -6.521  -4.769  -4.765  -4.763  -2.643  -2.640  -2.640  -2.631
 14 A'   15 A'    4 A"   16 A'   17 A'    5 A"   18 A'   19 A'                 
 -2.631  -0.902  -0.805  -0.717  -0.578  -0.487  -0.429  -0.395
  6 A"   20 A'   21 A'   22 A'   23 A'   24 A'   25 A'    7 A"                 
 -0.347  -0.336  -0.334  -0.300  -0.267
 26 A'   27 A'    8 A"   28 A'    9 A"                                         
 -- Virtual --                   
 -0.099  -0.078  -0.007   0.004   0.017   0.024   0.040   0.044
 10 A"   29 A'   30 A'   31 A'   32 A'   33 A'   11 A"   34 A'                 
  0.055   0.069   0.074   0.084   0.090   0.098   0.110   0.117
 35 A'   36 A'   12 A"   13 A"   37 A'   38 A'   14 A"   39 A'                 
  0.132   0.134   0.146   0.155   0.193   0.225   0.260   0.285
 40 A'   41 A'   42 A'   43 A'   44 A'   45 A'   46 A'   15 A"                 
  0.320   0.382   0.395   0.418   0.428   0.440   0.449   0.461
 47 A'   48 A'   49 A'   16 A"   50 A'   51 A'   52 A'   17 A"                 
  0.470   0.481   0.530   0.544   0.562   0.564   0.607   0.624
 53 A'   18 A"   19 A"   54 A'   55 A'   20 A"   56 A'   21 A"                 
  0.632   0.672   0.717   0.748   0.782   0.799   0.812   0.838
 57 A'   58 A'   59 A'   22 A"   60 A'   23 A"   61 A'   24 A"                 
  0.845   0.909   0.962   1.019   1.065   1.130   1.214   1.470
 62 A'   63 A'   64 A'   65 A'   66 A'   67 A'   25 A"   26 A"                 
  1.535   1.554   1.560   1.660   1.708   1.823   1.839   1.994
 68 A'   27 A"   69 A'   70 A'   71 A'   72 A'   28 A"   29 A"                 
  2.017   2.040   2.127   2.237   2.303   2.405   2.484   2.612
 73 A'   74 A'   75 A'   30 A"   76 A'   77 A'   78 A'   79 A'                 
  2.695   3.129   3.421   3.995   4.005   4.009   4.068   4.209
 31 A"   80 A'   81 A'   32 A"   82 A'   33 A"   83 A'   84 A'                 
  6.595   6.881   7.551   7.570   7.631   9.705  13.785  13.897
 85 A'   86 A'   34 A"   87 A'   88 A'   89 A'   35 A"   90 A'                 
 13.967  23.567  25.791  25.885  26.293  47.888 163.020 215.688
 91 A'   92 A'   36 A"   93 A'   94 A'   95 A'   96 A'   97 A'                 
289.750 289.769 289.8401020.674
 37 A"   98 A'   99 A'  100 A'                                                 
 --------------------------------------------------------------

          Ground-State Mulliken Net Atomic Charges

     Atom                 Charge (a.u.)
  ----------------------------------------
      1 C                    -0.443991
      2 P                     0.099094
      3 Br                   -0.174459
      4 Cl                    0.240557
      5 H                     0.278799
  ----------------------------------------
  Sum of atomic charges =    -0.000000

 -----------------------------------------------------------------
                    Cartesian Multipole Moments
 -----------------------------------------------------------------
    Charge (ESU x 10^10)
                -0.0000
    Dipole Moment (Debye)
         X       0.6449      Y      -0.3106      Z      -0.0000
       Tot       0.7158
    Quadrupole Moments (Debye-Ang)
        XX     -52.0374     XY      -0.2903     YY     -48.8933
        XZ      -0.0000     YZ      -0.0000     ZZ     -51.2340
    Octopole Moments (Debye-Ang^2)
       XXX     -59.1877    XXY       3.1690    XYY     -18.9984
       YYY       8.2092    XXZ      -0.0000    XYZ      -0.0000
       YYZ      -0.0000    XZZ     -20.0455    YZZ       4.8349
       ZZZ      -0.0000
    Hexadecapole Moments (Debye-Ang^3)
      XXXX   -1123.4761   XXXY      27.8526   XXYY    -219.5791
      XYYY      10.8179   YYYY    -145.5747   XXXZ      -0.0000
      XXYZ      -0.0000   XYYZ      -0.0000   YYYZ       0.0000
      XXZZ    -211.3328   XYZZ       5.0432   YYZZ     -36.3560
      XZZZ      -0.0000   YZZZ       0.0000   ZZZZ     -66.6063
 -----------------------------------------------------------------
 Calculating analytic gradient of the SCF energy
 Gradient of SCF Energy
            1           2           3           4           5
    1  -0.0001245  -0.0000262   0.0000611   0.0000567   0.0000329
    2  -0.0001426   0.0001398   0.0001371  -0.0001145  -0.0000198
    3   0.0000000  -0.0000000   0.0000000  -0.0000000  -0.0000000
 Max gradient component =       1.426E-04
 RMS gradient           =       8.017E-05
 Gradient time:  CPU 4.28 s  wall 4.29 s
 Geometry Optimization Parameters
   NAtoms,    NIC,     NZ,  NCons,   NDum,   NFix, NCnnct, MaxDiis
        5      20       5       0       0       0       0       0

 Cartesian Hessian Update
 Hessian Updated using BFGS Update


** GEOMETRY OPTIMIZATION IN DELOCALIZED INTERNAL COORDINATES **
   Searching for a Minimum

   Optimization Cycle:   9

                       Coordinates (Angstroms)
     ATOM                X               Y               Z
      1  C         1.3475141258   -0.5505461542    0.0000000000
      2  P         0.3118152253    0.7658803300    0.0000000000
      3  Br       -1.6926765830   -0.3089932698    0.0000000000
      4  Cl        3.0734932280   -0.3202776736    0.0000000000
      5  H         1.0533766121   -1.5925857945    0.0000000000
   Point Group: cs    Number of degrees of freedom:     7


   Energy is  -3414.456979899

 Hessian Updated using BFGS Update

  7 Hessian modes will be used to form the next step
  Hessian Eigenvalues:
     0.089114    0.105686    0.190700    0.217301    0.289274    0.363502
     0.522124

 Minimum Search - Taking Simple RFO Step
 Searching for Lamda that Minimizes Along All modes
 Value Taken    Lamda =   0.00000000
 Step Taken.  Stepsize is  0.001505

                             Maximum     Tolerance    Cnvgd?
         Gradient           0.000117      0.000300     YES
         Displacement       0.000969      0.001200     YES
         Energy change     -0.000002      0.000001      NO


                       Distance Matrix (Angstroms)
             C (  1)   P (  2)   Br(  3)   Cl(  4)
   P (  2)  1.675008
   Br(  3)  3.049772  2.274498
   Cl(  4)  1.741272  2.967592  4.766183
   H (  5)  1.082757  2.472302  3.031240  2.387392

 Final energy is   -3414.4569798994926     


 ******************************
 **  OPTIMIZATION CONVERGED  **
 ******************************

                       Coordinates (Angstroms)
     ATOM                X               Y               Z
      1  C         1.3475141258   -0.5505461542    0.0000000000
      2  P         0.3118152253    0.7658803300    0.0000000000
      3  Br       -1.6926765830   -0.3089932698    0.0000000000
      4  Cl        3.0734932280   -0.3202776736    0.0000000000
      5  H         1.0533766121   -1.5925857945    0.0000000000

Z-matrix Print:
$molecule
0 1
Br
P  1 2.274498
C  2 1.675008 1 99.992254
H  3 1.082757 2 126.043260 1 -0.000000 0
Cl 3 1.741272 2 120.594767 1 -180.000000 0
$end


 --------------------------------------------------------------
             Orbital Energies (a.u.) and Symmetries
 --------------------------------------------------------------

 Alpha MOs, Restricted
 -- Occupied --                  
-482.84 -101.59  -77.11  -62.49  -56.31  -56.31  -56.31  -10.27
  1 A'    2 A'    3 A'    4 A'    5 A'    1 A"    6 A'    7 A'                 
 -9.502  -8.702  -7.267  -7.257  -7.256  -6.606  -6.532  -6.521
  8 A'    9 A'   10 A'    2 A"   11 A'   12 A'   13 A'    3 A"                 
 -6.521  -4.769  -4.765  -4.763  -2.643  -2.640  -2.640  -2.631
 14 A'   15 A'    4 A"   16 A'   17 A'    5 A"   18 A'   19 A'                 
 -2.631  -0.902  -0.805  -0.717  -0.578  -0.487  -0.429  -0.395
  6 A"   20 A'   21 A'   22 A'   23 A'   24 A'   25 A'    7 A"                 
 -0.347  -0.336  -0.334  -0.300  -0.267
 26 A'   27 A'    8 A"   28 A'    9 A"                                         
 -- Virtual --                   
 -0.099  -0.078  -0.007   0.004   0.017   0.024   0.040   0.044
 10 A"   29 A'   30 A'   31 A'   32 A'   33 A'   11 A"   34 A'                 
  0.055   0.069   0.074   0.084   0.090   0.098   0.110   0.117
 35 A'   36 A'   12 A"   13 A"   37 A'   38 A'   14 A"   39 A'                 
  0.132   0.134   0.146   0.155   0.193   0.225   0.260   0.285
 40 A'   41 A'   42 A'   43 A'   44 A'   45 A'   46 A'   15 A"                 
  0.320   0.382   0.395   0.418   0.428   0.440   0.449   0.461
 47 A'   48 A'   49 A'   16 A"   50 A'   51 A'   52 A'   17 A"                 
  0.470   0.481   0.530   0.544   0.562   0.564   0.607   0.624
 53 A'   18 A"   19 A"   54 A'   55 A'   20 A"   56 A'   21 A"                 
  0.632   0.672   0.717   0.748   0.782   0.799   0.812   0.838
 57 A'   58 A'   59 A'   22 A"   60 A'   23 A"   61 A'   24 A"                 
  0.845   0.909   0.962   1.019   1.065   1.130   1.214   1.470
 62 A'   63 A'   64 A'   65 A'   66 A'   67 A'   25 A"   26 A"                 
  1.535   1.554   1.560   1.660   1.708   1.823   1.839   1.994
 68 A'   27 A"   69 A'   70 A'   71 A'   72 A'   28 A"   29 A"                 
  2.017   2.040   2.127   2.237   2.303   2.405   2.484   2.612
 73 A'   74 A'   75 A'   30 A"   76 A'   77 A'   78 A'   79 A'                 
  2.695   3.129   3.421   3.995   4.005   4.009   4.068   4.209
 31 A"   80 A'   81 A'   32 A"   82 A'   33 A"   83 A'   84 A'                 
  6.595   6.881   7.551   7.570   7.631   9.705  13.785  13.897
 85 A'   86 A'   34 A"   87 A'   88 A'   89 A'   35 A"   90 A'                 
 13.967  23.567  25.791  25.885  26.293  47.888 163.020 215.688
 91 A'   92 A'   36 A"   93 A'   94 A'   95 A'   96 A'   97 A'                 
289.750 289.769 289.8401020.674
 37 A"   98 A'   99 A'  100 A'                                                 

 Beta MOs, Restricted
 -- Occupied --                  
-482.84 -101.59  -77.11  -62.49  -56.31  -56.31  -56.31  -10.27
  1 A'    2 A'    3 A'    4 A'    5 A'    1 A"    6 A'    7 A'                 
 -9.502  -8.702  -7.267  -7.257  -7.256  -6.606  -6.532  -6.521
  8 A'    9 A'   10 A'    2 A"   11 A'   12 A'   13 A'    3 A"                 
 -6.521  -4.769  -4.765  -4.763  -2.643  -2.640  -2.640  -2.631
 14 A'   15 A'    4 A"   16 A'   17 A'    5 A"   18 A'   19 A'                 
 -2.631  -0.902  -0.805  -0.717  -0.578  -0.487  -0.429  -0.395
  6 A"   20 A'   21 A'   22 A'   23 A'   24 A'   25 A'    7 A"                 
 -0.347  -0.336  -0.334  -0.300  -0.267
 26 A'   27 A'    8 A"   28 A'    9 A"                                         
 -- Virtual --                   
 -0.099  -0.078  -0.007   0.004   0.017   0.024   0.040   0.044
 10 A"   29 A'   30 A'   31 A'   32 A'   33 A'   11 A"   34 A'                 
  0.055   0.069   0.074   0.084   0.090   0.098   0.110   0.117
 35 A'   36 A'   12 A"   13 A"   37 A'   38 A'   14 A"   39 A'                 
  0.132   0.134   0.146   0.155   0.193   0.225   0.260   0.285
 40 A'   41 A'   42 A'   43 A'   44 A'   45 A'   46 A'   15 A"                 
  0.320   0.382   0.395   0.418   0.428   0.440   0.449   0.461
 47 A'   48 A'   49 A'   16 A"   50 A'   51 A'   52 A'   17 A"                 
  0.470   0.481   0.530   0.544   0.562   0.564   0.607   0.624
 53 A'   18 A"   19 A"   54 A'   55 A'   20 A"   56 A'   21 A"                 
  0.632   0.672   0.717   0.748   0.782   0.799   0.812   0.838
 57 A'   58 A'   59 A'   22 A"   60 A'   23 A"   61 A'   24 A"                 
  0.845   0.909   0.962   1.019   1.065   1.130   1.214   1.470
 62 A'   63 A'   64 A'   65 A'   66 A'   67 A'   25 A"   26 A"                 
  1.535   1.554   1.560   1.660   1.708   1.823   1.839   1.994
 68 A'   27 A"   69 A'   70 A'   71 A'   72 A'   28 A"   29 A"                 
  2.017   2.040   2.127   2.237   2.303   2.405   2.484   2.612
 73 A'   74 A'   75 A'   30 A"   76 A'   77 A'   78 A'   79 A'                 
  2.695   3.129   3.421   3.995   4.005   4.009   4.068   4.209
 31 A"   80 A'   81 A'   32 A"   82 A'   33 A"   83 A'   84 A'                 
  6.595   6.881   7.551   7.570   7.631   9.705  13.785  13.897
 85 A'   86 A'   34 A"   87 A'   88 A'   89 A'   35 A"   90 A'                 
 13.967  23.567  25.791  25.885  26.293  47.888 163.020 215.688
 91 A'   92 A'   36 A"   93 A'   94 A'   95 A'   96 A'   97 A'                 
289.750 289.769 289.8401020.674
 37 A"   98 A'   99 A'  100 A'                                                 
 --------------------------------------------------------------

          Ground-State Mulliken Net Atomic Charges

     Atom                 Charge (a.u.)
  ----------------------------------------
      1 C                    -0.443991
      2 P                     0.099094
      3 Br                   -0.174459
      4 Cl                    0.240557
      5 H                     0.278799
  ----------------------------------------
  Sum of atomic charges =    -0.000000

 -----------------------------------------------------------------
                    Cartesian Multipole Moments
 -----------------------------------------------------------------
    Charge (ESU x 10^10)
                -0.0000
    Dipole Moment (Debye)
         X       0.6449      Y      -0.3106      Z      -0.0000
       Tot       0.7158
    Quadrupole Moments (Debye-Ang)
        XX     -52.0374     XY      -0.2903     YY     -48.8933
        XZ      -0.0000     YZ      -0.0000     ZZ     -51.2340
    Octopole Moments (Debye-Ang^2)
       XXX     -59.1877    XXY       3.1690    XYY     -18.9984
       YYY       8.2092    XXZ      -0.0000    XYZ      -0.0000
       YYZ      -0.0000    XZZ     -20.0455    YZZ       4.8349
       ZZZ      -0.0000
    Hexadecapole Moments (Debye-Ang^3)
      XXXX   -1123.4761   XXXY      27.8526   XXYY    -219.5791
      XYYY      10.8179   YYYY    -145.5747   XXXZ      -0.0000
      XXYZ      -0.0000   XYYZ      -0.0000   YYYZ       0.0000
      XXZZ    -211.3328   XYZZ       5.0432   YYZZ     -36.3560
      XZZZ      -0.0000   YZZZ       0.0000   ZZZZ     -66.6063
 -----------------------------------------------------------------
Archival summary:
1\1\TWL02\OPT\ProcedureUnspecified\BasisUnspecified\r1l1111\taweetha\MonNov2616:55:332018MonNov2616:55:332018\0\\#,OPT,ProcedureUnspecified,BasisUnspecified,\\0,1\Br\P,1,2.2745\C,2,1.67501,1,99.9923\H,3,1.08276,2,126.043,1,-0,0\Cl,3,1.74127,2,120.595,1,-180,0\\\@

 Total job time:  170.51s(wall), 170.27s(cpu) 
 Mon Nov 26 16:55:33 2018

        *************************************************************
        *                                                           *
        *  Thank you very much for using Q-Chem.  Have a nice day.  *
        *                                                           *
        *************************************************************


 
User input: 2 of 2 
 
Q-Chem Developer Version!
                  Welcome to Q-Chem
     A Quantum Leap Into The Future Of Chemistry


 Q-Chem 5.1, Q-Chem, Inc., Pleasanton, CA (2018)

 Yihan Shao,  Zhengting Gan,  E. Epifanovsky,  A. T. B. Gilbert,  M. Wormit,  
 J. Kussmann,  A. W. Lange,  A. Behn,  Jia Deng,  Xintian Feng,  D. Ghosh,  
 M. Goldey,  P. R. Horn,  L. D. Jacobson,  I. Kaliman,  T. Kus,  A. Landau,  
 Jie Liu,  E. I. Proynov,  R. M. Richard,  R. P. Steele,  E. J. Sundstrom,  
 H. L. Woodcock III,  P. M. Zimmerman,  D. Zuev,  B. Albrecht,  E. Alguire,  
 S. A. Baeppler,  D. Barton,  Z. Benda,  Y. A. Bernard,  E. J. Berquist,  
 K. B. Bravaya,  H. Burton,  D. Casanova,  Chun-Min Chang,  Yunqing Chen,  
 A. Chien,  K. D. Closser,  M. P. Coons,  S. Coriani,  S. Dasgupta,  
 A. L. Dempwolff,  M. Diedenhofen,  Hainam Do,  R. G. Edgar,  Po-Tung Fang,  
 S. Faraji,  S. Fatehi,  Qingguo Feng,  K. D. Fenk,  J. Fosso-Tande,  
 Qinghui Ge,  A. Ghysels,  G. Gidofalvi,  J. Gomes,  J. Gonthier,  A. Gunina,  
 D. Hait,  M. W. D. Hanson-Heine,  P. H. P. Harbach,  A. W. Hauser,  
 J. E. Herr,  E. G. Hohenstein,  Z. C. Holden,  Kerwin Hui,  B. C. Huynh,  
 T.-C. Jagau,  Hyunjun Ji,  B. Kaduk,  K. Khistyaev,  Jaehoon Kim,  
 P. Klunzinger,  K. Koh,  D. Kosenkov,  L. Koulias,  T. Kowalczyk,  
 C. M. Krauter,  A. Kunitsa,  Ka Un Lao,  A. Laurent,  K. V. Lawler,  
 Joonho Lee,  D. Lefrancois,  S. Lehtola,  D. S. Levine,  Yi-Pei Li,  
 You-Sheng Lin,  Fenglai Liu,  E. Livshits,  A. Luenser,  P. Manohar,  
 E. Mansoor,  S. F. Manzer,  Shan-Ping Mao,  Yuezhi Mao,  N. Mardirossian,  
 A. V. Marenich,  T. Markovich,  L. A. Martinez-Martinez,  S. A. Maurer,  
 N. J. Mayhall,  S. C. McKenzie,  J.-M. Mewes,  A. F. Morrison,  
 J. W. Mullinax,  K. Nanda,  T. S. Nguyen-Beck,  R. Olivares-Amaya,  
 J. A. Parkhill,  T. M. Perrine,  F. Plasser,  P. Pokhilko,  S. Prager,  
 A. Prociuk,  E. Ramos,  D. R. Rehn,  F. Rob,  M. Schneider,  N. Sergueev,  
 S. M. Sharada,  S. Sharma,  D. W. Small,  T. Stauch,  T. Stein,  
 Yu-Chuan Su,  A. J. W. Thom,  A. Tkatchenko,  T. Tsuchimochi,  N. M. Tubman,  
 L. Vogt,  M. L. Vidal,  O. Vydrov,  M. A. Watson,  J. Wenzel,  
 M. de Wergifosse,  T. A. Wesolowski,  A. White,  J. Witte,  A. Yamada,  
 Jun Yang,  K. Yao,  S. Yeganeh,  S. R. Yost,  Zhi-Qiang You,  A. Zech,  
 Igor Ying Zhang,  Xing Zhang,  Yan Zhao,  Ying Zhu,  B. R. Brooks,  
 G. K. L. Chan,  C. J. Cramer,  M. S. Gordon,  W. J. Hehre,  A. Klamt,  
 M. W. Schmidt,  C. D. Sherrill,  D. G. Truhlar,  A. Aspuru-Guzik,  R. Baer,  
 A. T. Bell,  N. A. Besley,  Jeng-Da Chai,  A. E. DePrince, III,  
 R. A. DiStasio Jr.,  A. Dreuw,  B. D. Dunietz,  T. R. Furlani,  
 Chao-Ping Hsu,  Yousung Jung,  Jing Kong,  D. S. Lambrecht,  WanZhen Liang,  
 C. Ochsenfeld,  V. A. Rassolov,  L. V. Slipchenko,  J. E. Subotnik,  
 T. Van Voorhis,  J. M. Herbert,  A. I. Krylov,  P. M. W. Gill,  M. Head-Gordon

 Contributors to earlier versions of Q-Chem not listed above: 
 R. D. Adamson,  B. Austin,  J. Baker,  G. J. O. Beran,  K. Brandhorst,  
 S. T. Brown,  E. F. C. Byrd,  A. K. Chakraborty,  C.-L. Cheng,  
 Siu Hung Chien,  D. M. Chipman,  D. L. Crittenden,  H. Dachsel,  
 R. J. Doerksen,  A. D. Dutoi,  L. Fusti-Molnar,  W. A. Goddard III,  
 A. Golubeva-Zadorozhnaya,  S. R. Gwaltney,  G. Hawkins,  A. Heyden,  
 S. Hirata,  G. Kedziora,  F. J. Keil,  C. Kelley,  Jihan Kim,  R. A. King,  
 R. Z. Khaliullin,  P. P. Korambath,  W. Kurlancheek,  A. M. Lee,  M. S. Lee,  
 S. V. Levchenko,  Ching Yeh Lin,  D. Liotard,  R. C. Lochan,  I. Lotan,  
 P. E. Maslen,  N. Nair,  D. P. O'Neill,  D. Neuhauser,  E. Neuscamman,  
 C. M. Oana,  R. Olson,  B. Peters,  R. Peverati,  P. A. Pieniazek,  
 Y. M. Rhee,  J. Ritchie,  M. A. Rohrdanz,  E. Rosta,  N. J. Russ,  
 H. F. Schaefer III,  N. E. Schultz,  N. Shenvi,  A. C. Simmonett,  A. Sodt,  
 D. Stuck,  K. S. Thanthiriwatte,  V. Vanovschi,  Tao Wang,  A. Warshel,  
 C. F. Williams,  Q. Wu,  X. Xu,  W. Zhang

 Please cite Q-Chem as follows:
 Y. Shao et al., Mol. Phys. 113, 184-215 (2015)
 DOI: 10.1080/00268976.2014.952696

 Q-Chem 5.1.2 for Intel X86 EM64T Linux

 Parts of Q-Chem use Armadillo 8.300.2 (Tropical Shenanigans).
 http://arma.sourceforge.net/

 Q-Chem begins on Mon Nov 26 16:55:33 2018  

Host: 
0

     Scratch files written to /scratch/taweetham/qchem52040//
The previous job contains 0 fragments, simply inherited here
Input Ideriv = 2
Curr. Ideriv = -1
Max.  Ideriv = 2

Checking the input file for inconsistencies... 	...done.

--------------------------------------------------------------
User input:
--------------------------------------------------------------

$molecule
read
$end

$rem
   job_type 	frequency
   basis 	6-311++g**
   method	b3lyp	
$end


--------------------------------------------------------------
 ----------------------------------------------------------------
             Standard Nuclear Orientation (Angstroms)
    I     Atom           X                Y                Z
 ----------------------------------------------------------------
    1      C       1.2554702748    -0.4194988476    -0.0000000000
    2      P       0.2193412442     0.8965891178     0.0000000000
    3      Br     -1.7847992069    -0.1789394578    -0.0000000000
    4      Cl      2.9813740372    -0.1886663593     0.0000000000
    5      H       0.9616732973    -1.4616345513    -0.0000000000
 ----------------------------------------------------------------
 Molecular Point Group                 Cs    NOp =  2
 Largest Abelian Subgroup              Cs    NOp =  2
 Nuclear Repulsion Energy =   345.5678725626 hartrees
 There are       37 alpha and       37 beta electrons
 Requested basis set is 6-311++G(d,p)
 There are 56 shells and 137 basis functions

 Total QAlloc Memory Limit   2000 MB
 Mega-Array Size       188 MB
 MEM_STATIC part       192 MB

                       Distance Matrix (Angstroms)
             C (  1)   P (  2)   Br(  3)   Cl(  4)
   P (  2)  1.675008
   Br(  3)  3.049772  2.274498
   Cl(  4)  1.741272  2.967592  4.766183
   H (  5)  1.082757  2.472302  3.031240  2.387392

 A cutoff of  1.0D-11 yielded   1335 shell pairs
 There are      8502 function pairs (      9278 Cartesian)
 Smallest overlap matrix eigenvalue = 2.15E-04
 Guess from superposition of atomic densities
 Warning:  Energy on first SCF cycle will be non-variational
 SAD guess density has 74.000000 electrons

 -----------------------------------------------------------------------
  General SCF calculation program by
  Eric Jon Sundstrom, Paul Horn, Yuezhi Mao, Dmitri Zuev, Alec White,
  David Stuck, Shaama M.S., Shane Yost, Joonho Lee, David Small,
  Daniel Levine, Susi Lehtola, Hugh Burton, Evgeny Epifanovsky
 -----------------------------------------------------------------------
 Exchange:     0.2000 Hartree-Fock + 0.0800 Slater + 0.7200 B88
 Correlation:  0.1900 VWN1RPA + 0.8100 LYP
 Using SG-1 standard quadrature grid
 A restricted SCF calculation will be
 performed using DIIS
 SCF converges when DIIS error is below 1.0e-08
 ---------------------------------------
  Cycle       Energy         DIIS error
 ---------------------------------------
    1   -3414.8689189973      4.17e-02  
    2   -3414.4158781377      4.27e-03  
    3   -3414.2883361706      7.65e-03  
    4   -3414.4531706309      1.25e-03  
    5   -3414.4568462992      2.09e-04  
    6   -3414.4568914703      1.87e-04  
    7   -3414.4569799418      1.75e-05  
    8   -3414.4569802928      4.68e-06  
    9   -3414.4569803356      9.61e-07  
   10   -3414.4569803376      3.32e-07  
   11   -3414.4569803379      1.27e-07  
   12   -3414.4569803379      3.01e-08  
   13   -3414.4569803379      4.09e-09  Convergence criterion met
 ---------------------------------------
 SCF time:   CPU 17.41s  wall 18.00s 
 SCF   energy in the final basis set =    -3414.4569803379
 Total energy in the final basis set =    -3414.4569803379

 --------------------------------------------------------------
             Orbital Energies (a.u.) and Symmetries
 --------------------------------------------------------------

 Alpha MOs, Restricted
 -- Occupied --                  
-482.84 -101.59  -77.11  -62.49  -56.31  -56.31  -56.31  -10.27
  1 A'    2 A'    3 A'    4 A'    5 A'    1 A"    6 A'    7 A'                 
 -9.502  -8.702  -7.267  -7.257  -7.256  -6.606  -6.532  -6.521
  8 A'    9 A'   10 A'    2 A"   11 A'   12 A'   13 A'    3 A"                 
 -6.521  -4.769  -4.765  -4.763  -2.643  -2.640  -2.640  -2.631
 14 A'   15 A'    4 A"   16 A'   17 A'    5 A"   18 A'   19 A'                 
 -2.631  -0.902  -0.805  -0.717  -0.578  -0.487  -0.429  -0.395
  6 A"   20 A'   21 A'   22 A'   23 A'   24 A'   25 A'    7 A"                 
 -0.347  -0.336  -0.334  -0.300  -0.267
 26 A'   27 A'    8 A"   28 A'    9 A"                                         
 -- Virtual --                   
 -0.099  -0.078  -0.007   0.004   0.017   0.024   0.040   0.044
 10 A"   29 A'   30 A'   31 A'   32 A'   33 A'   11 A"   34 A'                 
  0.055   0.069   0.074   0.084   0.090   0.098   0.110   0.117
 35 A'   36 A'   12 A"   13 A"   37 A'   38 A'   14 A"   39 A'                 
  0.132   0.134   0.146   0.155   0.193   0.225   0.260   0.285
 40 A'   41 A'   42 A'   43 A'   44 A'   45 A'   46 A'   15 A"                 
  0.320   0.382   0.395   0.418   0.428   0.440   0.449   0.461
 47 A'   48 A'   49 A'   16 A"   50 A'   51 A'   52 A'   17 A"                 
  0.470   0.481   0.530   0.544   0.562   0.564   0.607   0.624
 53 A'   18 A"   19 A"   54 A'   55 A'   20 A"   56 A'   21 A"                 
  0.632   0.672   0.717   0.748   0.782   0.799   0.812   0.838
 57 A'   58 A'   59 A'   22 A"   60 A'   23 A"   61 A'   24 A"                 
  0.845   0.909   0.962   1.019   1.065   1.130   1.214   1.470
 62 A'   63 A'   64 A'   65 A'   66 A'   67 A'   25 A"   26 A"                 
  1.535   1.554   1.560   1.660   1.708   1.823   1.839   1.994
 68 A'   27 A"   69 A'   70 A'   71 A'   72 A'   28 A"   29 A"                 
  2.017   2.040   2.127   2.237   2.303   2.405   2.484   2.612
 73 A'   74 A'   75 A'   30 A"   76 A'   77 A'   78 A'   79 A'                 
  2.695   3.129   3.421   3.995   4.005   4.009   4.068   4.209
 31 A"   80 A'   81 A'   32 A"   82 A'   33 A"   83 A'   84 A'                 
  6.595   6.881   7.551   7.570   7.631   9.705  13.785  13.897
 85 A'   86 A'   34 A"   87 A'   88 A'   89 A'   35 A"   90 A'                 
 13.967  23.567  25.791  25.885  26.293  47.888 163.020 215.688
 91 A'   92 A'   36 A"   93 A'   94 A'   95 A'   96 A'   97 A'                 
289.750 289.769 289.8401020.674
 37 A"   98 A'   99 A'  100 A'                                                 

 Beta MOs, Restricted
 -- Occupied --                  
-482.84 -101.59  -77.11  -62.49  -56.31  -56.31  -56.31  -10.27
  1 A'    2 A'    3 A'    4 A'    5 A'    1 A"    6 A'    7 A'                 
 -9.502  -8.702  -7.267  -7.257  -7.256  -6.606  -6.532  -6.521
  8 A'    9 A'   10 A'    2 A"   11 A'   12 A'   13 A'    3 A"                 
 -6.521  -4.769  -4.765  -4.763  -2.643  -2.640  -2.640  -2.631
 14 A'   15 A'    4 A"   16 A'   17 A'    5 A"   18 A'   19 A'                 
 -2.631  -0.902  -0.805  -0.717  -0.578  -0.487  -0.429  -0.395
  6 A"   20 A'   21 A'   22 A'   23 A'   24 A'   25 A'    7 A"                 
 -0.347  -0.336  -0.334  -0.300  -0.267
 26 A'   27 A'    8 A"   28 A'    9 A"                                         
 -- Virtual --                   
 -0.099  -0.078  -0.007   0.004   0.017   0.024   0.040   0.044
 10 A"   29 A'   30 A'   31 A'   32 A'   33 A'   11 A"   34 A'                 
  0.055   0.069   0.074   0.084   0.090   0.098   0.110   0.117
 35 A'   36 A'   12 A"   13 A"   37 A'   38 A'   14 A"   39 A'                 
  0.132   0.134   0.146   0.155   0.193   0.225   0.260   0.285
 40 A'   41 A'   42 A'   43 A'   44 A'   45 A'   46 A'   15 A"                 
  0.320   0.382   0.395   0.418   0.428   0.440   0.449   0.461
 47 A'   48 A'   49 A'   16 A"   50 A'   51 A'   52 A'   17 A"                 
  0.470   0.481   0.530   0.544   0.562   0.564   0.607   0.624
 53 A'   18 A"   19 A"   54 A'   55 A'   20 A"   56 A'   21 A"                 
  0.632   0.672   0.717   0.748   0.782   0.799   0.812   0.838
 57 A'   58 A'   59 A'   22 A"   60 A'   23 A"   61 A'   24 A"                 
  0.845   0.909   0.962   1.019   1.065   1.130   1.214   1.470
 62 A'   63 A'   64 A'   65 A'   66 A'   67 A'   25 A"   26 A"                 
  1.535   1.554   1.560   1.660   1.708   1.823   1.839   1.994
 68 A'   27 A"   69 A'   70 A'   71 A'   72 A'   28 A"   29 A"                 
  2.017   2.040   2.127   2.237   2.303   2.405   2.484   2.612
 73 A'   74 A'   75 A'   30 A"   76 A'   77 A'   78 A'   79 A'                 
  2.695   3.129   3.421   3.995   4.005   4.009   4.068   4.209
 31 A"   80 A'   81 A'   32 A"   82 A'   33 A"   83 A'   84 A'                 
  6.595   6.881   7.551   7.570   7.631   9.705  13.785  13.897
 85 A'   86 A'   34 A"   87 A'   88 A'   89 A'   35 A"   90 A'                 
 13.967  23.567  25.791  25.885  26.293  47.888 163.020 215.688
 91 A'   92 A'   36 A"   93 A'   94 A'   95 A'   96 A'   97 A'                 
289.750 289.769 289.8401020.674
 37 A"   98 A'   99 A'  100 A'                                                 
 --------------------------------------------------------------

          Ground-State Mulliken Net Atomic Charges

     Atom                 Charge (a.u.)
  ----------------------------------------
      1 C                    -0.443991
      2 P                     0.099093
      3 Br                   -0.174457
      4 Cl                    0.240556
      5 H                     0.278799
  ----------------------------------------
  Sum of atomic charges =    -0.000000

 -----------------------------------------------------------------
                    Cartesian Multipole Moments
 -----------------------------------------------------------------
    Charge (ESU x 10^10)
                -0.0000
    Dipole Moment (Debye)
         X       0.6450      Y      -0.3104      Z       0.0000
       Tot       0.7158
    Quadrupole Moments (Debye-Ang)
        XX     -52.1562     XY      -0.1785     YY     -48.9746
        XZ       0.0000     YZ      -0.0000     ZZ     -51.2340
    Octopole Moments (Debye-Ang^2)
       XXX     -44.7772    XXY      -3.5988    XYY     -14.5475
       YYY     -10.9828    XXZ       0.0000    XYZ       0.0000
       YYZ      -0.0000    XZZ     -15.3221    YZZ      -1.8632
       ZZZ       0.0000
    Hexadecapole Moments (Debye-Ang^3)
      XXXX   -1104.3346   XXXY      20.9705   XXYY    -216.5298
      XYYY       4.2054   YYYY    -146.2886   XXXZ       0.0000
      XXYZ       0.0000   XYYZ       0.0000   YYYZ      -0.0000
      XXZZ    -208.0742   XYZZ       2.5396   YYZZ     -35.9654
      XZZZ       0.0000   YZZZ      -0.0000   ZZZZ     -66.6063
 -----------------------------------------------------------------
 Calculating MO derivatives via CPSCF
   1         3          15      0.163788    0.056349
   2         3          15      0.020402    0.007664
   3         3          15      0.002475    0.001243
   4         3          15      0.000255    0.000126
   5        16           2      0.000012    0.000007
   6        18           0      0.000000    0.000000    Roots Converged
 Time for AOints: 4.5 s (CPU) 4.5 s (wall)
 ------------------------------------------------------------------------------
                     AOints        : Timing summary (seconds)
 ------------------------------------------------------------------------------
     job step          cpu (% of tot)      sys (% of tot)     wall (% of tot)
 ------------------------------------------------------------------------------
  cpscf_lag         0.4021E+02 (48.0)   0.6200E-04 (15.2)   0.4022E+02 (48.0)
  iterzp            0.3899E+02 (46.5)   0.3450E-03 (84.6)   0.3900E+02 (46.5)
  make_fx           0.0000E+00 ( 0.0)   0.0000E+00 ( 0.0)   0.0000E+00 ( 0.0)
  AOints            0.4531E+01 ( 5.4)   0.1000E-05 ( 0.2)   0.4532E+01 ( 5.4)
 ------------------------------------------------------------------------------
   Grand Totals     0.8381E+02          0.4080E-03          0.8384E+02
 ------------------------------------------------------------------------------
 Calculating analytic Hessian of the SCF energy
 Polarizability Matrix (a.u.)
            1           2           3
    1-113.7539761   2.7432630   0.0000000
    2   2.7432630 -57.8881525   0.0000000
    3   0.0000000   0.0000000 -42.1102664

 Direct stationary perturbation theory relativistic correction:

 rels  =      18.029878291457
 relv  =     -61.263601083691
 rel2e =       9.932804878960
 E_rel =     -33.300917913275

 Hessian of the SCF Energy
            1           2           3           4           5           6
    1   0.3621497  -0.0387530  -0.0000000  -0.1210920   0.1159325   0.0000000
    2  -0.0387530   0.6119440   0.0000000   0.1451774  -0.2414106  -0.0000000
    3  -0.0000000   0.0000000   0.0727818   0.0000000  -0.0000000  -0.0215995
    4  -0.1210920   0.1451774   0.0000000   0.2293928  -0.0974074  -0.0000000
    5   0.1159325  -0.2414106  -0.0000000  -0.0974074   0.2830539   0.0000000
    6   0.0000000  -0.0000000  -0.0215995  -0.0000000   0.0000000   0.0110664
    7  -0.0169592  -0.0061465   0.0000000  -0.0807347  -0.0362084  -0.0000000
    8   0.0094228   0.0075009   0.0000000  -0.0511876  -0.0414121  -0.0000000
    9  -0.0000000   0.0000000  -0.0003430  -0.0000000  -0.0000000  -0.0041994
   10  -0.1700441  -0.0307012   0.0000000  -0.0304842   0.0020958  -0.0000000
   11  -0.0109644  -0.0415987  -0.0000000   0.0083187   0.0083039   0.0000000
   12   0.0000000  -0.0000000  -0.0192706   0.0000000   0.0000000   0.0011107
   13  -0.0540544  -0.0695767  -0.0000000   0.0029181   0.0155874   0.0000000
   14  -0.0756380  -0.3364356  -0.0000000  -0.0049011  -0.0085351  -0.0000000
   15   0.0000000  -0.0000000  -0.0315685   0.0000000   0.0000000   0.0136219
            7           8           9          10          11          12
    1  -0.0169592   0.0094228  -0.0000000  -0.1700441  -0.0109644   0.0000000
    2  -0.0061465   0.0075009   0.0000000  -0.0307012  -0.0415987  -0.0000000
    3   0.0000000   0.0000000  -0.0003430   0.0000000  -0.0000000  -0.0192706
    4  -0.0807347  -0.0511876  -0.0000000  -0.0304842   0.0083187   0.0000000
    5  -0.0362084  -0.0414121  -0.0000000   0.0020958   0.0083039   0.0000000
    6  -0.0000000  -0.0000000  -0.0041994  -0.0000000   0.0000000   0.0011107
    7   0.1029176   0.0407439   0.0000000  -0.0045675   0.0017782  -0.0000000
    8   0.0407439   0.0332011   0.0000000   0.0020871  -0.0005130  -0.0000000
    9   0.0000000   0.0000000   0.0045671   0.0000000  -0.0000000   0.0042754
   10  -0.0045675   0.0020871   0.0000000   0.2262932   0.0243676  -0.0000000
   11   0.0017782  -0.0005130  -0.0000000   0.0243676   0.0290515   0.0000000
   12  -0.0000000  -0.0000000   0.0042754  -0.0000000   0.0000000   0.0094251
   13  -0.0006561  -0.0010662  -0.0000000  -0.0211973  -0.0235001   0.0000000
   14  -0.0001672   0.0012231  -0.0000000   0.0021506   0.0047563  -0.0000000
   15   0.0000000  -0.0000000  -0.0043000   0.0000000  -0.0000000   0.0044595
           13          14          15
    1  -0.0540544  -0.0756380   0.0000000
    2  -0.0695767  -0.3364356  -0.0000000
    3  -0.0000000  -0.0000000  -0.0315685
    4   0.0029181  -0.0049011   0.0000000
    5   0.0155874  -0.0085351   0.0000000
    6   0.0000000  -0.0000000   0.0136219
    7  -0.0006561  -0.0001672   0.0000000
    8  -0.0010662   0.0012231  -0.0000000
    9  -0.0000000  -0.0000000  -0.0043000
   10  -0.0211973   0.0021506   0.0000000
   11  -0.0235001   0.0047563  -0.0000000
   12   0.0000000  -0.0000000   0.0044595
   13   0.0729896   0.0785556  -0.0000000
   14   0.0785556   0.3389913   0.0000000
   15  -0.0000000   0.0000000   0.0177872
 Gradient time:  CPU 111.93 s  wall 111.96 s
 **********************************************************************
 **                                                                  **
 **                       VIBRATIONAL ANALYSIS                       **
 **                       --------------------                       **
 **                                                                  **
 **        VIBRATIONAL FREQUENCIES (CM**-1) AND NORMAL MODES         **
 **     FORCE CONSTANTS (mDYN/ANGSTROM) AND REDUCED MASSES (AMU)     **
 **                  INFRARED INTENSITIES (KM/MOL)                   **
 **                                                                  **
 **********************************************************************


 Mode:                 1                      2                      3
 Frequency:       139.85                 190.61                 244.82
 Force Cnst:      0.1841                 0.0951                 0.7975
 Red. Mass:      15.9736                 4.4423                22.5839
 IR Active:          YES                    YES                    YES
 IR Intens:        1.572                  1.292                  2.703
 Raman Active:       YES                    YES                    YES
               X      Y      Z        X      Y      Z        X      Y      Z
 C         -0.224  0.348 -0.000   -0.000  0.000  0.467    0.334  0.433  0.000
 P         -0.129  0.437 -0.000   -0.000  0.000  0.073   -0.033  0.242  0.000
 Br         0.173 -0.113  0.000    0.000 -0.000 -0.047   -0.268 -0.075 -0.000
 Cl        -0.185 -0.264  0.000   -0.000 -0.000 -0.144    0.515 -0.207 -0.000
 H         -0.534  0.435 -0.000   -0.000  0.000  0.868    0.191  0.468  0.000
 TransDip   0.006  0.040 -0.000    0.000  0.000  0.036    0.047  0.024  0.000

 Mode:                 4                      5                      6
 Frequency:       413.63                 740.08                 779.65
 Force Cnst:      3.0742                 3.0786                 0.4662
 Red. Mass:      30.4971                 9.5398                 1.3018
 IR Active:          YES                    YES                    YES
 IR Intens:       62.239                 68.862                 57.269
 Raman Active:       YES                    YES                    YES
               X      Y      Z        X      Y      Z        X      Y      Z
 C         -0.056 -0.198 -0.000    0.544  0.474  0.000    0.000  0.000 -0.157
 P          0.800  0.326 -0.000    0.057 -0.163 -0.000    0.000 -0.000  0.025
 Br        -0.192 -0.135  0.000   -0.006  0.008  0.000   -0.000  0.000 -0.002
 Cl        -0.249  0.087  0.000   -0.231 -0.052  0.000   -0.000 -0.000  0.009
 H         -0.264 -0.130 -0.000    0.281  0.560 -0.000    0.000  0.000  0.987
 TransDip   0.243  0.068 -0.000    0.253 -0.083 -0.000    0.000 -0.000  0.242

 Mode:                 7                      8                      9
 Frequency:      1016.33                1238.61                3202.64
 Force Cnst:      1.9335                 1.2409                 6.5891
 Red. Mass:       3.1771                 1.3728                 1.0903
 IR Active:          YES                    YES                    YES
 IR Intens:       26.565                 25.632                  6.718
 Raman Active:       YES                    YES                    YES
               X      Y      Z        X      Y      Z        X      Y      Z
 C          0.269 -0.246 -0.000   -0.140  0.103  0.000   -0.019 -0.084 -0.000
 P         -0.076  0.123 -0.000    0.024 -0.018 -0.000   -0.001  0.001  0.000
 Br        -0.001 -0.001  0.000   -0.000 -0.000 -0.000    0.000  0.000 -0.000
 Cl        -0.047 -0.011  0.000   -0.001 -0.013 -0.000    0.000  0.000 -0.000
 H          0.817 -0.420 -0.000    0.967 -0.185 -0.000    0.259  0.962  0.000
 TransDip   0.161 -0.036  0.000   -0.162  0.002 -0.000   -0.059  0.059  0.000

 STANDARD THERMODYNAMIC QUANTITIES AT   298.15 K  AND     1.00 ATM

   This Molecule has  0 Imaginary Frequencies
   Zero point vibrational energy:       11.388 kcal/mol

   Atom    1 Element C  Has Mass   12.00000
   Atom    2 Element P  Has Mass   30.97376
   Atom    3 Element Br Has Mass   78.91830
   Atom    4 Element Cl Has Mass   34.96885
   Atom    5 Element H  Has Mass    1.00783
   Molecular Mass:   157.868740 amu
   Principal axes and moments of inertia in amu*Bohr^2:
                             1           2           3
    Eigenvalues --      117.50708  2079.72610  2197.23318
          X               0.99997    -0.00716     0.00000
          Y               0.00716     0.99997     0.00000
          Z               0.00000    -0.00000     1.00000
   Rotational Symmetry Number is   1
   The Molecule is an Asymmetric Top
   Translational Enthalpy:        0.889 kcal/mol
   Rotational Enthalpy:           0.889 kcal/mol
   Vibrational Enthalpy:         12.805 kcal/mol
   gas constant (RT):             0.592 kcal/mol
   Translational Entropy:        41.079  cal/mol.K
   Rotational Entropy:           27.776  cal/mol.K
   Vibrational Entropy:           8.318  cal/mol.K

   Total Enthalpy:               15.175 kcal/mol
   Total Entropy:                77.173  cal/mol.K
Archival summary:
1\1\TWL02\FREQ\ProcedureUnspecified\BasisUnspecified\r1l1111\taweetha\MonNov2616:57:432018MonNov2616:57:432018\0\\#,FREQ,ProcedureUnspecified,BasisUnspecified,\\0,1\Br\P,1,2.2745\C,2,1.67501,1,99.9923\H,3,1.08276,2,126.043,1,-0,0\Cl,3,1.74127,2,120.595,1,-180,0\\\@

 Total job time:  129.47s(wall), 129.41s(cpu) 
 Mon Nov 26 16:57:43 2018

        *************************************************************
        *                                                           *
        *  Thank you very much for using Q-Chem.  Have a nice day.  *
        *                                                           *
        *************************************************************
