# Supplementary material for: Geometric and energetic data from ab initio calculations of haloethene, haloimine, halomethylenephosphine, haloiminophosphine, halodiazene, halodiphosphene and halocyclopropane
Source: Data Brief. 2019 Nov 2;27:104738. doi: 10.1016/j.dib.2019.104738 (PMC6861602; doi:10.1016/j.dib.2019.104738)
Supplement: Multimedia component 5 [file mmc5.zip › CP/B3LYP/HClCPClE.out]

Q-Chem Developer Version!
                  Welcome to Q-Chem
     A Quantum Leap Into The Future Of Chemistry


 Q-Chem 5.1, Q-Chem, Inc., Pleasanton, CA (2018)

 Yihan Shao,  Zhengting Gan,  E. Epifanovsky,  A. T. B. Gilbert,  M. Wormit,  
 J. Kussmann,  A. W. Lange,  A. Behn,  Jia Deng,  Xintian Feng,  D. Ghosh,  
 M. Goldey,  P. R. Horn,  L. D. Jacobson,  I. Kaliman,  T. Kus,  A. Landau,  
 Jie Liu,  E. I. Proynov,  R. M. Richard,  R. P. Steele,  E. J. Sundstrom,  
 H. L. Woodcock III,  P. M. Zimmerman,  D. Zuev,  B. Albrecht,  E. Alguire,  
 S. A. Baeppler,  D. Barton,  Z. Benda,  Y. A. Bernard,  E. J. Berquist,  
 K. B. Bravaya,  H. Burton,  D. Casanova,  Chun-Min Chang,  Yunqing Chen,  
 A. Chien,  K. D. Closser,  M. P. Coons,  S. Coriani,  S. Dasgupta,  
 A. L. Dempwolff,  M. Diedenhofen,  Hainam Do,  R. G. Edgar,  Po-Tung Fang,  
 S. Faraji,  S. Fatehi,  Qingguo Feng,  K. D. Fenk,  J. Fosso-Tande,  
 Qinghui Ge,  A. Ghysels,  G. Gidofalvi,  J. Gomes,  J. Gonthier,  A. Gunina,  
 D. Hait,  M. W. D. Hanson-Heine,  P. H. P. Harbach,  A. W. Hauser,  
 J. E. Herr,  E. G. Hohenstein,  Z. C. Holden,  Kerwin Hui,  B. C. Huynh,  
 T.-C. Jagau,  Hyunjun Ji,  B. Kaduk,  K. Khistyaev,  Jaehoon Kim,  
 P. Klunzinger,  K. Koh,  D. Kosenkov,  L. Koulias,  T. Kowalczyk,  
 C. M. Krauter,  A. Kunitsa,  Ka Un Lao,  A. Laurent,  K. V. Lawler,  
 Joonho Lee,  D. Lefrancois,  S. Lehtola,  D. S. Levine,  Yi-Pei Li,  
 You-Sheng Lin,  Fenglai Liu,  E. Livshits,  A. Luenser,  P. Manohar,  
 E. Mansoor,  S. F. Manzer,  Shan-Ping Mao,  Yuezhi Mao,  N. Mardirossian,  
 A. V. Marenich,  T. Markovich,  L. A. Martinez-Martinez,  S. A. Maurer,  
 N. J. Mayhall,  S. C. McKenzie,  J.-M. Mewes,  A. F. Morrison,  
 J. W. Mullinax,  K. Nanda,  T. S. Nguyen-Beck,  R. Olivares-Amaya,  
 J. A. Parkhill,  T. M. Perrine,  F. Plasser,  P. Pokhilko,  S. Prager,  
 A. Prociuk,  E. Ramos,  D. R. Rehn,  F. Rob,  M. Schneider,  N. Sergueev,  
 S. M. Sharada,  S. Sharma,  D. W. Small,  T. Stauch,  T. Stein,  
 Yu-Chuan Su,  A. J. W. Thom,  A. Tkatchenko,  T. Tsuchimochi,  N. M. Tubman,  
 L. Vogt,  M. L. Vidal,  O. Vydrov,  M. A. Watson,  J. Wenzel,  
 M. de Wergifosse,  T. A. Wesolowski,  A. White,  J. Witte,  A. Yamada,  
 Jun Yang,  K. Yao,  S. Yeganeh,  S. R. Yost,  Zhi-Qiang You,  A. Zech,  
 Igor Ying Zhang,  Xing Zhang,  Yan Zhao,  Ying Zhu,  B. R. Brooks,  
 G. K. L. Chan,  C. J. Cramer,  M. S. Gordon,  W. J. Hehre,  A. Klamt,  
 M. W. Schmidt,  C. D. Sherrill,  D. G. Truhlar,  A. Aspuru-Guzik,  R. Baer,  
 A. T. Bell,  N. A. Besley,  Jeng-Da Chai,  A. E. DePrince, III,  
 R. A. DiStasio Jr.,  A. Dreuw,  B. D. Dunietz,  T. R. Furlani,  
 Chao-Ping Hsu,  Yousung Jung,  Jing Kong,  D. S. Lambrecht,  WanZhen Liang,  
 C. Ochsenfeld,  V. A. Rassolov,  L. V. Slipchenko,  J. E. Subotnik,  
 T. Van Voorhis,  J. M. Herbert,  A. I. Krylov,  P. M. W. Gill,  M. Head-Gordon

 Contributors to earlier versions of Q-Chem not listed above: 
 R. D. Adamson,  B. Austin,  J. Baker,  G. J. O. Beran,  K. Brandhorst,  
 S. T. Brown,  E. F. C. Byrd,  A. K. Chakraborty,  C.-L. Cheng,  
 Siu Hung Chien,  D. M. Chipman,  D. L. Crittenden,  H. Dachsel,  
 R. J. Doerksen,  A. D. Dutoi,  L. Fusti-Molnar,  W. A. Goddard III,  
 A. Golubeva-Zadorozhnaya,  S. R. Gwaltney,  G. Hawkins,  A. Heyden,  
 S. Hirata,  G. Kedziora,  F. J. Keil,  C. Kelley,  Jihan Kim,  R. A. King,  
 R. Z. Khaliullin,  P. P. Korambath,  W. Kurlancheek,  A. M. Lee,  M. S. Lee,  
 S. V. Levchenko,  Ching Yeh Lin,  D. Liotard,  R. C. Lochan,  I. Lotan,  
 P. E. Maslen,  N. Nair,  D. P. O'Neill,  D. Neuhauser,  E. Neuscamman,  
 C. M. Oana,  R. Olson,  B. Peters,  R. Peverati,  P. A. Pieniazek,  
 Y. M. Rhee,  J. Ritchie,  M. A. Rohrdanz,  E. Rosta,  N. J. Russ,  
 H. F. Schaefer III,  N. E. Schultz,  N. Shenvi,  A. C. Simmonett,  A. Sodt,  
 D. Stuck,  K. S. Thanthiriwatte,  V. Vanovschi,  Tao Wang,  A. Warshel,  
 C. F. Williams,  Q. Wu,  X. Xu,  W. Zhang

 Please cite Q-Chem as follows:
 Y. Shao et al., Mol. Phys. 113, 184-215 (2015)
 DOI: 10.1080/00268976.2014.952696

 Q-Chem 5.1.2 for Intel X86 EM64T Linux

 Parts of Q-Chem use Armadillo 8.300.2 (Tropical Shenanigans).
 http://arma.sourceforge.net/

 Q-Chem begins on Mon Nov 26 17:08:44 2018  

Host: 
0

     Scratch files written to /scratch/taweetham/qchem52198//
Input Ideriv = 2
Curr. Ideriv = -1
Max.  Ideriv = 2

Checking the input file for inconsistencies... 	...done.

--------------------------------------------------------------
User input:
--------------------------------------------------------------
$molecule
0 1
C 
P 1 1.5 
Cl 2 PCl 1 120. 
Cl 1 PCl 2 120.  3 180.0
H 1 PH 2 120.  3 0.0

PH=1.44
PF=1.54
PCl=2.03
PBr=2.5
PI=2.6
$end

$rem
   job_type	optimization
   basis	6-311++g**
   method	b3lyp
$end

--------------------------------------------------------------
 ----------------------------------------------------------------
             Standard Nuclear Orientation (Angstroms)
    I     Atom           X                Y                Z
 ----------------------------------------------------------------
    1      C       0.6303688553    -0.5620937573    -0.0000000000
    2      P      -0.4624748691     0.4653752661     0.0000000000
    3      Cl     -2.4061811093    -0.1202065401    -0.0000000000
    4      Cl      2.5740750955     0.0234880489     0.0000000000
    5      H       0.3007121381    -1.9638520991    -0.0000000000
 ----------------------------------------------------------------
 Molecular Point Group                 Cs    NOp =  2
 Largest Abelian Subgroup              Cs    NOp =  2
 Nuclear Repulsion Energy =   228.1216891056 hartrees
 There are       28 alpha and       28 beta electrons
 Requested basis set is 6-311++G(d,p)
 There are 50 shells and 119 basis functions

 Total QAlloc Memory Limit   2000 MB
 Mega-Array Size       188 MB
 MEM_STATIC part       192 MB
 A cutoff of  1.0D-11 yielded   1094 shell pairs
 There are      6599 function pairs (      7066 Cartesian)
 Smallest overlap matrix eigenvalue = 5.43E-04

 Scale SEOQF with 1.000000e-01/1.000000e-01/1.000000e-01

 Standard Electronic Orientation quadrupole field applied
 Nucleus-field energy     =     0.0000000084 hartrees
 Guess from superposition of atomic densities
 Warning:  Energy on first SCF cycle will be non-variational
 SAD guess density has 56.000000 electrons

 -----------------------------------------------------------------------
  General SCF calculation program by
  Eric Jon Sundstrom, Paul Horn, Yuezhi Mao, Dmitri Zuev, Alec White,
  David Stuck, Shaama M.S., Shane Yost, Joonho Lee, David Small,
  Daniel Levine, Susi Lehtola, Hugh Burton, Evgeny Epifanovsky
 -----------------------------------------------------------------------
 Exchange:     0.2000 Hartree-Fock + 0.0800 Slater + 0.7200 B88
 Correlation:  0.1900 VWN1RPA + 0.8100 LYP
 Using SG-1 standard quadrature grid
 A restricted SCF calculation will be
 performed using DIIS
 SCF converges when DIIS error is below 1.0e-08
 ---------------------------------------
  Cycle       Energy         DIIS error
 ---------------------------------------
    1   -1300.9203568152      4.39e-02  
    2   -1300.3942134146      4.08e-03  
    3   -1300.3401931250      6.46e-03  
    4   -1300.4203217159      1.64e-03  
    5   -1300.4255333674      3.48e-04  
    6   -1300.4257195403      1.26e-04  
    7   -1300.4257512023      2.02e-05  
    8   -1300.4257519993      6.18e-06  
    9   -1300.4257520712      1.75e-06  
   10   -1300.4257520775      3.87e-07  
   11   -1300.4257520778      6.12e-08  
   12   -1300.4257520778      1.24e-08  
   13   -1300.4257520778      4.01e-09  Convergence criterion met
 ---------------------------------------
 SCF time:   CPU 10.61s  wall 11.00s 
 SCF   energy in the final basis set =    -1300.4257520778
 Total energy in the final basis set =    -1300.4257520778

 --------------------------------------------------------------
             Orbital Energies (a.u.) and Symmetries
 --------------------------------------------------------------

 Alpha MOs, Restricted
 -- Occupied --                  
-101.59 -101.59  -77.10  -10.28   -9.50   -9.50   -7.27   -7.26
  1 A'    2 A'    3 A'    4 A'    5 A'    6 A'    7 A'    8 A'                 
 -7.256  -7.255  -7.254  -7.254  -6.604  -4.766  -4.763  -4.760
  1 A"    9 A'   10 A'    2 A"   11 A'   12 A'    3 A"   13 A'                 
 -0.888  -0.847  -0.761  -0.538  -0.462  -0.438  -0.396  -0.373
 14 A'   15 A'   16 A'   17 A'   18 A'   19 A'    4 A"   20 A'                 
 -0.360  -0.338  -0.302  -0.290
  5 A"   21 A'    6 A"   22 A'                                                 
 -- Virtual --                   
 -0.129  -0.075  -0.057   0.001   0.014   0.026   0.038   0.052
 23 A'    7 A"   24 A'   25 A'   26 A'   27 A'    8 A"   28 A'                 
  0.064   0.077   0.080   0.083   0.087   0.092   0.113   0.116
 29 A'   30 A'    9 A"   31 A'   32 A'   10 A"   11 A"   33 A'                 
  0.124   0.142   0.159   0.163   0.181   0.205   0.276   0.279
 34 A'   35 A'   36 A'   37 A'   38 A'   39 A'   12 A"   40 A'                 
  0.339   0.399   0.410   0.438   0.441   0.448   0.476   0.480
 41 A'   42 A'   43 A'   44 A'   13 A"   45 A'   14 A"   46 A'                 
  0.498   0.534   0.567   0.580   0.609   0.646   0.710   0.748
 47 A'   15 A"   48 A'   16 A"   49 A'   17 A"   50 A'   51 A'                 
  0.771   0.831   0.840   0.840   0.850   0.858   0.875   0.891
 52 A'   18 A"   53 A'   19 A"   20 A"   54 A'   55 A'   56 A'                 
  0.907   0.937   0.957   1.050   1.159   1.186   1.221   1.396
 21 A"   57 A'   58 A'   59 A'   60 A'   22 A"   61 A'   62 A'                 
  1.471   1.495   1.549   1.587   1.641   1.735   1.771   2.017
 63 A'   23 A"   24 A"   64 A'   25 A"   65 A'   66 A'   67 A'                 
  2.071   2.219   2.247   2.251   2.264   2.352   2.373   2.591
 68 A'   26 A"   27 A"   69 A'   70 A'   71 A'   72 A'   73 A'                 
  2.688   2.996   3.320   6.967   9.630   9.666  13.784  13.902
 28 A"   74 A'   75 A'   76 A'   77 A'   78 A'   29 A"   79 A'                 
 14.105  23.446  25.750  25.812  25.822  25.839  26.147  26.173
 80 A'   81 A'   30 A"   82 A'   31 A"   83 A'   84 A'   85 A'                 
163.148 215.608 215.650
 86 A'   87 A'   88 A'                                                         

 Beta MOs, Restricted
 -- Occupied --                  
-101.59 -101.59  -77.10  -10.28   -9.50   -9.50   -7.27   -7.26
  1 A'    2 A'    3 A'    4 A'    5 A'    6 A'    7 A'    8 A'                 
 -7.256  -7.255  -7.254  -7.254  -6.604  -4.766  -4.763  -4.760
  1 A"    9 A'   10 A'    2 A"   11 A'   12 A'    3 A"   13 A'                 
 -0.888  -0.847  -0.761  -0.538  -0.462  -0.438  -0.396  -0.373
 14 A'   15 A'   16 A'   17 A'   18 A'   19 A'    4 A"   20 A'                 
 -0.360  -0.338  -0.302  -0.290
  5 A"   21 A'    6 A"   22 A'                                                 
 -- Virtual --                   
 -0.129  -0.075  -0.057   0.001   0.014   0.026   0.038   0.052
 23 A'    7 A"   24 A'   25 A'   26 A'   27 A'    8 A"   28 A'                 
  0.064   0.077   0.080   0.083   0.087   0.092   0.113   0.116
 29 A'   30 A'    9 A"   31 A'   32 A'   10 A"   11 A"   33 A'                 
  0.124   0.142   0.159   0.163   0.181   0.205   0.276   0.279
 34 A'   35 A'   36 A'   37 A'   38 A'   39 A'   12 A"   40 A'                 
  0.339   0.399   0.410   0.438   0.441   0.448   0.476   0.480
 41 A'   42 A'   43 A'   44 A'   13 A"   45 A'   14 A"   46 A'                 
  0.498   0.534   0.567   0.580   0.609   0.646   0.710   0.748
 47 A'   15 A"   48 A'   16 A"   49 A'   17 A"   50 A'   51 A'                 
  0.771   0.831   0.840   0.840   0.850   0.858   0.875   0.891
 52 A'   18 A"   53 A'   19 A"   20 A"   54 A'   55 A'   56 A'                 
  0.907   0.937   0.957   1.050   1.159   1.186   1.221   1.396
 21 A"   57 A'   58 A'   59 A'   60 A'   22 A"   61 A'   62 A'                 
  1.471   1.495   1.549   1.587   1.641   1.735   1.771   2.017
 63 A'   23 A"   24 A"   64 A'   25 A"   65 A'   66 A'   67 A'                 
  2.071   2.219   2.247   2.251   2.264   2.352   2.373   2.591
 68 A'   26 A"   27 A"   69 A'   70 A'   71 A'   72 A'   73 A'                 
  2.688   2.996   3.320   6.967   9.630   9.666  13.784  13.902
 28 A"   74 A'   75 A'   76 A'   77 A'   78 A'   29 A"   79 A'                 
 14.105  23.446  25.750  25.812  25.822  25.839  26.147  26.173
 80 A'   81 A'   30 A"   82 A'   31 A"   83 A'   84 A'   85 A'                 
163.148 215.608 215.650
 86 A'   87 A'   88 A'                                                         
 --------------------------------------------------------------

          Ground-State Mulliken Net Atomic Charges

     Atom                 Charge (a.u.)
  ----------------------------------------
      1 C                    -0.239879
      2 P                    -0.018729
      3 Cl                    0.002658
      4 Cl                    0.052429
      5 H                     0.203520
  ----------------------------------------
  Sum of atomic charges =     0.000000

 -----------------------------------------------------------------
                    Cartesian Multipole Moments
 -----------------------------------------------------------------
    Charge (ESU x 10^10)
                 0.0000
    Dipole Moment (Debye)
         X      -0.4799      Y      -0.9800      Z      -0.0000
       Tot       1.0912
    Quadrupole Moments (Debye-Ang)
        XX     -47.1353     XY       0.2907     YY     -43.9443
        XZ       0.0000     YZ      -0.0000     ZZ     -45.3091
    Octopole Moments (Debye-Ang^2)
       XXX       3.3943    XXY       3.7331    XYY      -0.0495
       YYY      -6.7831    XXZ       0.0000    XYZ      -0.0000
       YYZ      -0.0000    XZZ      -2.0483    YZZ       0.9228
       ZZZ      -0.0000
    Hexadecapole Moments (Debye-Ang^3)
      XXXX    -985.7590   XXXY      13.8409   XXYY    -193.9659
      XYYY       2.0704   YYYY    -100.4585   XXXZ       0.0000
      XXYZ      -0.0000   XYYZ       0.0000   YYYZ      -0.0000
      XXZZ    -186.4242   XYZZ       0.7899   YYZZ     -28.7673
      XZZZ       0.0000   YZZZ      -0.0000   ZZZZ     -57.6274
 -----------------------------------------------------------------
 Calculating analytic gradient of the SCF energy
 Gradient of SCF Energy
            1           2           3           4           5
    1  -0.1259732   0.0822513   0.0138870   0.0646884  -0.0348535
    2   0.2068157  -0.1702941   0.0256540   0.0215086  -0.0836842
    3  -0.0000000  -0.0000000  -0.0000000   0.0000000   0.0000000
 Max gradient component =       2.068E-01
 RMS gradient           =       8.490E-02
 Gradient time:  CPU 2.49 s  wall 2.49 s
 Geometry Optimization Parameters
   NAtoms,    NIC,     NZ,  NCons,   NDum,   NFix, NCnnct, MaxDiis
        5      20       5       0       0       0       0       0


** GEOMETRY OPTIMIZATION IN DELOCALIZED INTERNAL COORDINATES **
   Searching for a Minimum

   Optimization Cycle:   1

                       Coordinates (Angstroms)
     ATOM                X               Y               Z
      1  C         0.6303688553   -0.5620937573    0.0000000000
      2  P        -0.4624748691    0.4653752661    0.0000000000
      3  Cl       -2.4061811093   -0.1202065401    0.0000000000
      4  Cl        2.5740750955    0.0234880489    0.0000000000
      5  H         0.3007121381   -1.9638520991    0.0000000000
   Point Group: cs    Number of degrees of freedom:     7


   Energy is  -1300.425752078


 Attempting to Generate Delocalized Internal Coordinates

  7 Hessian modes will be used to form the next step
  Hessian Eigenvalues:
     0.130389    0.139919    0.160000    0.220000    0.250000    0.313687
     0.766766

 Minimum Search - Taking Simple RFO Step
 Searching for Lamda that Minimizes Along All modes
 Value Taken    Lamda =  -0.10707191
 Calculated Step too Large.  Step scaled by  0.531018
 Step Taken.  Stepsize is  0.300000

                             Maximum     Tolerance    Cnvgd?
         Gradient           0.165765      0.000300      NO
         Displacement       0.192849      0.001200      NO
         Energy change     *********      0.000001      NO


 New Cartesian Coordinates Obtained by Inverse Iteration

 Displacement from previous Coordinates is:  0.344185
 ----------------------------------------------------------------
             Standard Nuclear Orientation (Angstroms)
    I     Atom           X                Y                Z
 ----------------------------------------------------------------
    1      C       0.6262166486    -0.5711590560     0.0000000000
    2      P      -0.4600788194     0.5406210715     0.0000000000
    3      Cl     -2.3673240322    -0.1939960330     0.0000000000
    4      Cl      2.5110031936    -0.0615042835     0.0000000000
    5      H       0.3266831200    -1.8712507805     0.0000000000
 ----------------------------------------------------------------
 Molecular Point Group                 Cs    NOp =  2
 Largest Abelian Subgroup              Cs    NOp =  2
 Nuclear Repulsion Energy =   229.5628514534 hartrees
 There are       28 alpha and       28 beta electrons
 Applying Cartesian multipole field
    Component          Value
    ---------          -----
     (2,0,0)        1.00000E-11
     (0,2,0)        2.00000E-11
     (0,0,2)       -3.00000E-11
 Nucleus-field energy     =     0.0000000082 hartrees
 Requested basis set is 6-311++G(d,p)
 There are 50 shells and 119 basis functions
 A cutoff of  1.0D-11 yielded   1098 shell pairs
 There are      6609 function pairs (      7076 Cartesian)
 Smallest overlap matrix eigenvalue = 4.84E-04
 Guess MOs from SCF MO coefficient file

 -----------------------------------------------------------------------
  General SCF calculation program by
  Eric Jon Sundstrom, Paul Horn, Yuezhi Mao, Dmitri Zuev, Alec White,
  David Stuck, Shaama M.S., Shane Yost, Joonho Lee, David Small,
  Daniel Levine, Susi Lehtola, Hugh Burton, Evgeny Epifanovsky
 -----------------------------------------------------------------------
 Exchange:     0.2000 Hartree-Fock + 0.0800 Slater + 0.7200 B88
 Correlation:  0.1900 VWN1RPA + 0.8100 LYP
 Using SG-1 standard quadrature grid
 A restricted SCF calculation will be
 performed using DIIS
 SCF converges when DIIS error is below 1.0e-08
 ---------------------------------------
  Cycle       Energy         DIIS error
 ---------------------------------------
    1   -1300.4705139908      1.40e-03  
    2   -1300.4761506174      2.85e-04  
    3   -1300.4761509636      2.86e-04  
    4   -1300.4762579333      1.61e-04  
    5   -1300.4763084355      1.99e-05  
    6   -1300.4763090826      9.13e-06  
    7   -1300.4763092573      1.73e-06  
    8   -1300.4763092627      2.72e-07  
    9   -1300.4763092628      8.95e-08  
   10   -1300.4763092628      1.82e-08  
   11   -1300.4763092629      1.24e-08  
   12   -1300.4763092628      1.07e-09  Convergence criterion met
 ---------------------------------------
 SCF time:   CPU 10.01s  wall 10.00s 
 SCF   energy in the final basis set =    -1300.4763092628
 Total energy in the final basis set =    -1300.4763092628

 --------------------------------------------------------------
             Orbital Energies (a.u.) and Symmetries
 --------------------------------------------------------------

 Alpha MOs, Restricted
 -- Occupied --                  
-101.59 -101.58  -77.11  -10.28   -9.50   -9.49   -7.26   -7.26
  1 A'    2 A'    3 A'    4 A'    5 A'    6 A'    7 A'    8 A'                 
 -7.252  -7.252  -7.250  -7.250  -6.607  -4.769  -4.766  -4.763
  1 A"    9 A'    2 A"   10 A'   11 A'   12 A'    3 A"   13 A'                 
 -0.883  -0.854  -0.748  -0.546  -0.471  -0.440  -0.393  -0.370
 14 A'   15 A'   16 A'   17 A'   18 A'   19 A'    4 A"   20 A'                 
 -0.361  -0.339  -0.302  -0.293
  5 A"   21 A'   22 A'    6 A"                                                 
 -- Virtual --                   
 -0.104  -0.083  -0.039   0.001   0.014   0.026   0.038   0.050
 23 A'    7 A"   24 A'   25 A'   26 A'   27 A'    8 A"   28 A'                 
  0.066   0.078   0.081   0.085   0.091   0.094   0.114   0.117
 29 A'   30 A'    9 A"   31 A'   10 A"   32 A'   11 A"   33 A'                 
  0.127   0.143   0.156   0.160   0.181   0.211   0.274   0.277
 34 A'   35 A'   36 A'   37 A'   38 A'   39 A'   40 A'   12 A"                 
  0.336   0.397   0.412   0.440   0.441   0.451   0.472   0.476
 41 A'   42 A'   43 A'   13 A"   44 A'   45 A'   46 A'   14 A"                 
  0.505   0.533   0.548   0.584   0.597   0.636   0.708   0.756
 47 A'   15 A"   48 A'   16 A"   49 A'   17 A"   50 A'   51 A'                 
  0.791   0.826   0.840   0.847   0.849   0.860   0.865   0.898
 52 A'   18 A"   19 A"   53 A'   20 A"   54 A'   55 A'   56 A'                 
  0.908   0.939   0.967   1.063   1.087   1.189   1.227   1.448
 21 A"   57 A'   58 A'   59 A'   60 A'   22 A"   61 A'   62 A'                 
  1.480   1.497   1.550   1.604   1.684   1.754   1.784   1.995
 23 A"   63 A'   24 A"   64 A'   25 A"   65 A'   66 A'   67 A'                 
  2.141   2.220   2.251   2.255   2.278   2.353   2.387   2.625
 68 A'   26 A"   27 A"   69 A'   70 A'   71 A'   72 A'   73 A'                 
  2.684   3.031   3.344   6.946   9.632   9.676  13.781  13.898
 28 A"   74 A'   75 A'   76 A'   77 A'   78 A'   29 A"   79 A'                 
 14.052  23.413  25.754  25.827  25.828  25.848  26.163  26.205
 80 A'   81 A'   30 A"   31 A"   82 A'   83 A'   84 A'   85 A'                 
163.110 215.612 215.660
 86 A'   87 A'   88 A'                                                         

 Beta MOs, Restricted
 -- Occupied --                  
-101.59 -101.58  -77.11  -10.28   -9.50   -9.49   -7.26   -7.26
  1 A'    2 A'    3 A'    4 A'    5 A'    6 A'    7 A'    8 A'                 
 -7.252  -7.252  -7.250  -7.250  -6.607  -4.769  -4.766  -4.763
  1 A"    9 A'    2 A"   10 A'   11 A'   12 A'    3 A"   13 A'                 
 -0.883  -0.854  -0.748  -0.546  -0.471  -0.440  -0.393  -0.370
 14 A'   15 A'   16 A'   17 A'   18 A'   19 A'    4 A"   20 A'                 
 -0.361  -0.339  -0.302  -0.293
  5 A"   21 A'   22 A'    6 A"                                                 
 -- Virtual --                   
 -0.104  -0.083  -0.039   0.001   0.014   0.026   0.038   0.050
 23 A'    7 A"   24 A'   25 A'   26 A'   27 A'    8 A"   28 A'                 
  0.066   0.078   0.081   0.085   0.091   0.094   0.114   0.117
 29 A'   30 A'    9 A"   31 A'   10 A"   32 A'   11 A"   33 A'                 
  0.127   0.143   0.156   0.160   0.181   0.211   0.274   0.277
 34 A'   35 A'   36 A'   37 A'   38 A'   39 A'   40 A'   12 A"                 
  0.336   0.397   0.412   0.440   0.441   0.451   0.472   0.476
 41 A'   42 A'   43 A'   13 A"   44 A'   45 A'   46 A'   14 A"                 
  0.505   0.533   0.548   0.584   0.597   0.636   0.708   0.756
 47 A'   15 A"   48 A'   16 A"   49 A'   17 A"   50 A'   51 A'                 
  0.791   0.826   0.840   0.847   0.849   0.860   0.865   0.898
 52 A'   18 A"   19 A"   53 A'   20 A"   54 A'   55 A'   56 A'                 
  0.908   0.939   0.967   1.063   1.087   1.189   1.227   1.448
 21 A"   57 A'   58 A'   59 A'   60 A'   22 A"   61 A'   62 A'                 
  1.480   1.497   1.550   1.604   1.684   1.754   1.784   1.995
 23 A"   63 A'   24 A"   64 A'   25 A"   65 A'   66 A'   67 A'                 
  2.141   2.220   2.251   2.255   2.278   2.353   2.387   2.625
 68 A'   26 A"   27 A"   69 A'   70 A'   71 A'   72 A'   73 A'                 
  2.684   3.031   3.344   6.946   9.632   9.676  13.781  13.898
 28 A"   74 A'   75 A'   76 A'   77 A'   78 A'   29 A"   79 A'                 
 14.052  23.413  25.754  25.827  25.828  25.848  26.163  26.205
 80 A'   81 A'   30 A"   31 A"   82 A'   83 A'   84 A'   85 A'                 
163.110 215.612 215.660
 86 A'   87 A'   88 A'                                                         
 --------------------------------------------------------------

          Ground-State Mulliken Net Atomic Charges

     Atom                 Charge (a.u.)
  ----------------------------------------
      1 C                    -0.277415
      2 P                     0.000353
      3 Cl                   -0.019378
      4 Cl                    0.068122
      5 H                     0.228318
  ----------------------------------------
  Sum of atomic charges =     0.000000

 -----------------------------------------------------------------
                    Cartesian Multipole Moments
 -----------------------------------------------------------------
    Charge (ESU x 10^10)
                 0.0000
    Dipole Moment (Debye)
         X      -0.2381      Y      -0.7791      Z      -0.0000
       Tot       0.8147
    Quadrupole Moments (Debye-Ang)
        XX     -47.6925     XY       0.0234     YY     -43.6164
        XZ      -0.0000     YZ       0.0000     ZZ     -45.3263
    Octopole Moments (Debye-Ang^2)
       XXX       5.1747    XXY       3.8690    XYY       0.4008
       YYY      -3.4937    XXZ      -0.0000    XYZ       0.0000
       YYZ      -0.0000    XZZ      -1.3276    YZZ       1.9022
       ZZZ      -0.0000
    Hexadecapole Moments (Debye-Ang^3)
      XXXX    -957.2327   XXXY      16.3977   XXYY    -187.5770
      XYYY       4.4167   YYYY    -105.4207   XXXZ      -0.0000
      XXYZ       0.0000   XYYZ      -0.0000   YYYZ       0.0000
      XXZZ    -179.9361   XYZZ       1.6820   YYZZ     -29.2462
      XZZZ      -0.0000   YZZZ       0.0000   ZZZZ     -57.7388
 -----------------------------------------------------------------
 Calculating analytic gradient of the SCF energy
 Gradient of SCF Energy
            1           2           3           4           5
    1  -0.0768812   0.0418878   0.0090517   0.0565795  -0.0306378
    2   0.1528212  -0.1091293   0.0186066   0.0171087  -0.0794073
    3  -0.0000000  -0.0000000   0.0000000   0.0000000   0.0000000
 Max gradient component =       1.528E-01
 RMS gradient           =       6.005E-02
 Gradient time:  CPU 2.52 s  wall 2.52 s
 Geometry Optimization Parameters
   NAtoms,    NIC,     NZ,  NCons,   NDum,   NFix, NCnnct, MaxDiis
        5      20       5       0       0       0       0       0

 Cartesian Hessian Update
 Hessian Updated using BFGS Update


** GEOMETRY OPTIMIZATION IN DELOCALIZED INTERNAL COORDINATES **
   Searching for a Minimum

   Optimization Cycle:   2

                       Coordinates (Angstroms)
     ATOM                X               Y               Z
      1  C         0.6262166486   -0.5711590560    0.0000000000
      2  P        -0.4600788194    0.5406210715    0.0000000000
      3  Cl       -2.3673240322   -0.1939960330    0.0000000000
      4  Cl        2.5110031936   -0.0615042835    0.0000000000
      5  H         0.3266831200   -1.8712507805    0.0000000000
   Point Group: cs    Number of degrees of freedom:     7


   Energy is  -1300.476309263

 Hessian Updated using BFGS Update

  7 Hessian modes will be used to form the next step
  Hessian Eigenvalues:
     0.072802    0.138437    0.160721    0.220150    0.257848    0.313187
     0.840683

 Minimum Search - Taking Simple RFO Step
 Searching for Lamda that Minimizes Along All modes
 Value Taken    Lamda =  -0.09842995
 Calculated Step too Large.  Step scaled by  0.415866
 Step Taken.  Stepsize is  0.300000

                             Maximum     Tolerance    Cnvgd?
         Gradient           0.117410      0.000300      NO
         Displacement       0.186782      0.001200      NO
         Energy change     -0.050557      0.000001      NO


 New Cartesian Coordinates Obtained by Inverse Iteration

 Displacement from previous Coordinates is:  0.324101
 ----------------------------------------------------------------
             Standard Nuclear Orientation (Angstroms)
    I     Atom           X                Y                Z
 ----------------------------------------------------------------
    1      C       0.6216214711    -0.5860364246     0.0000000000
    2      P      -0.4521105072     0.5857421404     0.0000000000
    3      Cl     -2.3289576621    -0.2524522359     0.0000000000
    4      Cl      2.4415344305    -0.1373727341     0.0000000000
    5      H       0.3544123782    -1.7671698271     0.0000000000
 ----------------------------------------------------------------
 Molecular Point Group                 Cs    NOp =  2
 Largest Abelian Subgroup              Cs    NOp =  2
 Nuclear Repulsion Energy =   232.0085838794 hartrees
 There are       28 alpha and       28 beta electrons
 Applying Cartesian multipole field
    Component          Value
    ---------          -----
     (2,0,0)        1.00000E-11
     (0,2,0)        2.00000E-11
     (0,0,2)       -3.00000E-11
 Nucleus-field energy     =     0.0000000079 hartrees
 Requested basis set is 6-311++G(d,p)
 There are 50 shells and 119 basis functions
 A cutoff of  1.0D-11 yielded   1101 shell pairs
 There are      6614 function pairs (      7081 Cartesian)
 Smallest overlap matrix eigenvalue = 4.03E-04
 Guess MOs from SCF MO coefficient file

 -----------------------------------------------------------------------
  General SCF calculation program by
  Eric Jon Sundstrom, Paul Horn, Yuezhi Mao, Dmitri Zuev, Alec White,
  David Stuck, Shaama M.S., Shane Yost, Joonho Lee, David Small,
  Daniel Levine, Susi Lehtola, Hugh Burton, Evgeny Epifanovsky
 -----------------------------------------------------------------------
 Exchange:     0.2000 Hartree-Fock + 0.0800 Slater + 0.7200 B88
 Correlation:  0.1900 VWN1RPA + 0.8100 LYP
 Using SG-1 standard quadrature grid
 A restricted SCF calculation will be
 performed using DIIS
 SCF converges when DIIS error is below 1.0e-08
 ---------------------------------------
  Cycle       Energy         DIIS error
 ---------------------------------------
    1   -1300.5070438596      1.32e-03  
    2   -1300.5112850888      4.00e-04  
    3   -1300.5108152814      6.39e-04  
    4   -1300.5115967963      9.11e-05  
    5   -1300.5116115913      2.73e-05  
    6   -1300.5116130564      8.06e-06  
    7   -1300.5116131882      1.35e-06  
    8   -1300.5116131913      4.17e-07  
    9   -1300.5116131916      1.57e-07  
   10   -1300.5116131916      3.12e-08  
   11   -1300.5116131916      7.27e-09  Convergence criterion met
 ---------------------------------------
 SCF time:   CPU 9.29s  wall 9.00s 
 SCF   energy in the final basis set =    -1300.5116131916
 Total energy in the final basis set =    -1300.5116131916

 --------------------------------------------------------------
             Orbital Energies (a.u.) and Symmetries
 --------------------------------------------------------------

 Alpha MOs, Restricted
 -- Occupied --                  
-101.59 -101.58  -77.11  -10.27   -9.50   -9.49   -7.26   -7.25
  1 A'    2 A'    3 A'    4 A'    5 A'    6 A'    7 A'    8 A'                 
 -7.252  -7.252  -7.245  -7.245  -6.607  -4.770  -4.766  -4.763
  1 A"    9 A'    2 A"   10 A'   11 A'   12 A'    3 A"   13 A'                 
 -0.882  -0.861  -0.739  -0.559  -0.481  -0.442  -0.392  -0.368
 14 A'   15 A'   16 A'   17 A'   18 A'   19 A'    4 A"   20 A'                 
 -0.362  -0.341  -0.308  -0.285
  5 A"   21 A'   22 A'    6 A"                                                 
 -- Virtual --                   
 -0.088  -0.082  -0.023   0.002   0.016   0.027   0.039   0.049
  7 A"   23 A'   24 A'   25 A'   26 A'   27 A'    8 A"   28 A'                 
  0.066   0.078   0.081   0.087   0.090   0.103   0.116   0.123
 29 A'   30 A'    9 A"   31 A'   10 A"   32 A'   11 A"   33 A'                 
  0.128   0.144   0.152   0.167   0.186   0.216   0.271   0.278
 34 A'   35 A'   36 A'   37 A'   38 A'   39 A'   40 A'   12 A"                 
  0.334   0.392   0.418   0.438   0.438   0.459   0.465   0.476
 41 A'   42 A'   43 A'   44 A'   13 A"   45 A'   46 A'   14 A"                 
  0.508   0.534   0.554   0.589   0.596   0.629   0.706   0.761
 47 A'   15 A"   48 A'   16 A"   49 A'   17 A"   50 A'   51 A'                 
  0.802   0.813   0.845   0.847   0.848   0.862   0.865   0.907
 52 A'   18 A"   19 A"   20 A"   53 A'   54 A'   55 A'   56 A'                 
  0.910   0.938   0.990   1.046   1.084   1.200   1.229   1.472
 21 A"   57 A'   58 A'   59 A'   60 A'   22 A"   61 A'   23 A"                 
  1.507   1.533   1.551   1.625   1.753   1.758   1.804   2.023
 62 A'   63 A'   24 A"   64 A'   65 A'   25 A"   66 A'   67 A'                 
  2.221   2.237   2.255   2.263   2.305   2.367   2.408   2.637
 26 A"   68 A'   27 A"   69 A'   70 A'   71 A'   72 A'   73 A'                 
  2.688   3.072   3.395   6.934   9.636   9.688  13.780  13.897
 28 A"   74 A'   75 A'   76 A'   77 A'   78 A'   29 A"   79 A'                 
 14.026  23.456  25.757  25.832  25.847  25.860  26.158  26.249
 80 A'   81 A'   30 A"   31 A"   82 A'   83 A'   84 A'   85 A'                 
163.088 215.617 215.672
 86 A'   87 A'   88 A'                                                         

 Beta MOs, Restricted
 -- Occupied --                  
-101.59 -101.58  -77.11  -10.27   -9.50   -9.49   -7.26   -7.25
  1 A'    2 A'    3 A'    4 A'    5 A'    6 A'    7 A'    8 A'                 
 -7.252  -7.252  -7.245  -7.245  -6.607  -4.770  -4.766  -4.763
  1 A"    9 A'    2 A"   10 A'   11 A'   12 A'    3 A"   13 A'                 
 -0.882  -0.861  -0.739  -0.559  -0.481  -0.442  -0.392  -0.368
 14 A'   15 A'   16 A'   17 A'   18 A'   19 A'    4 A"   20 A'                 
 -0.362  -0.341  -0.308  -0.285
  5 A"   21 A'   22 A'    6 A"                                                 
 -- Virtual --                   
 -0.088  -0.082  -0.023   0.002   0.016   0.027   0.039   0.049
  7 A"   23 A'   24 A'   25 A'   26 A'   27 A'    8 A"   28 A'                 
  0.066   0.078   0.081   0.087   0.090   0.103   0.116   0.123
 29 A'   30 A'    9 A"   31 A'   10 A"   32 A'   11 A"   33 A'                 
  0.128   0.144   0.152   0.167   0.186   0.216   0.271   0.278
 34 A'   35 A'   36 A'   37 A'   38 A'   39 A'   40 A'   12 A"                 
  0.334   0.392   0.418   0.438   0.438   0.459   0.465   0.476
 41 A'   42 A'   43 A'   44 A'   13 A"   45 A'   46 A'   14 A"                 
  0.508   0.534   0.554   0.589   0.596   0.629   0.706   0.761
 47 A'   15 A"   48 A'   16 A"   49 A'   17 A"   50 A'   51 A'                 
  0.802   0.813   0.845   0.847   0.848   0.862   0.865   0.907
 52 A'   18 A"   19 A"   20 A"   53 A'   54 A'   55 A'   56 A'                 
  0.910   0.938   0.990   1.046   1.084   1.200   1.229   1.472
 21 A"   57 A'   58 A'   59 A'   60 A'   22 A"   61 A'   23 A"                 
  1.507   1.533   1.551   1.625   1.753   1.758   1.804   2.023
 62 A'   63 A'   24 A"   64 A'   65 A'   25 A"   66 A'   67 A'                 
  2.221   2.237   2.255   2.263   2.305   2.367   2.408   2.637
 26 A"   68 A'   27 A"   69 A'   70 A'   71 A'   72 A'   73 A'                 
  2.688   3.072   3.395   6.934   9.636   9.688  13.780  13.897
 28 A"   74 A'   75 A'   76 A'   77 A'   78 A'   29 A"   79 A'                 
 14.026  23.456  25.757  25.832  25.847  25.860  26.158  26.249
 80 A'   81 A'   30 A"   31 A"   82 A'   83 A'   84 A'   85 A'                 
163.088 215.617 215.672
 86 A'   87 A'   88 A'                                                         
 --------------------------------------------------------------

          Ground-State Mulliken Net Atomic Charges

     Atom                 Charge (a.u.)
  ----------------------------------------
      1 C                    -0.320383
      2 P                     0.006843
      3 Cl                   -0.035187
      4 Cl                    0.096328
      5 H                     0.252397
  ----------------------------------------
  Sum of atomic charges =    -0.000000

 -----------------------------------------------------------------
                    Cartesian Multipole Moments
 -----------------------------------------------------------------
    Charge (ESU x 10^10)
                -0.0000
    Dipole Moment (Debye)
         X       0.0485      Y      -0.6065      Z       0.0000
       Tot       0.6084
    Quadrupole Moments (Debye-Ang)
        XX     -47.9121     XY      -0.1998     YY     -43.4269
        XZ       0.0000     YZ      -0.0000     ZZ     -45.2369
    Octopole Moments (Debye-Ang^2)
       XXX       7.5447    XXY       4.4141    XYY       0.8938
       YYY       0.3096    XXZ       0.0000    XYZ      -0.0000
       YYZ       0.0000    XZZ      -0.5040    YZZ       2.8734
       ZZZ       0.0000
    Hexadecapole Moments (Debye-Ang^3)
      XXXX    -924.1793   XXXY      18.0792   XXYY    -180.5641
      XYYY       6.6046   YYYY    -110.7190   XXXZ       0.0000
      XXYZ      -0.0000   XYYZ       0.0000   YYYZ      -0.0000
      XXZZ    -172.8948   XYZZ       2.4380   YYZZ     -29.6715
      XZZZ       0.0000   YZZZ      -0.0000   ZZZZ     -57.6637
 -----------------------------------------------------------------
 Calculating analytic gradient of the SCF energy
 Gradient of SCF Energy
            1           2           3           4           5
    1  -0.0513744   0.0245997   0.0072133   0.0418668  -0.0223054
    2   0.1032185  -0.0720431   0.0130675   0.0122732  -0.0565161
    3  -0.0000000   0.0000000  -0.0000000  -0.0000000   0.0000000
 Max gradient component =       1.032E-01
 RMS gradient           =       4.075E-02
 Gradient time:  CPU 2.55 s  wall 2.55 s
 Geometry Optimization Parameters
   NAtoms,    NIC,     NZ,  NCons,   NDum,   NFix, NCnnct, MaxDiis
        5      20       5       0       0       0       0       0

 Cartesian Hessian Update
 Hessian Updated using BFGS Update


** GEOMETRY OPTIMIZATION IN DELOCALIZED INTERNAL COORDINATES **
   Searching for a Minimum

   Optimization Cycle:   3

                       Coordinates (Angstroms)
     ATOM                X               Y               Z
      1  C         0.6216214711   -0.5860364246    0.0000000000
      2  P        -0.4521105072    0.5857421404    0.0000000000
      3  Cl       -2.3289576621   -0.2524522359    0.0000000000
      4  Cl        2.4415344305   -0.1373727341    0.0000000000
      5  H         0.3544123782   -1.7671698271    0.0000000000
   Point Group: cs    Number of degrees of freedom:     7


   Energy is  -1300.511613192

 Hessian Updated using BFGS Update

  7 Hessian modes will be used to form the next step
  Hessian Eigenvalues:
     0.116415    0.137972    0.160710    0.220776    0.261075    0.312089
     0.787563

 Minimum Search - Taking Simple RFO Step
 Searching for Lamda that Minimizes Along All modes
 Value Taken    Lamda =  -0.04919313
 Calculated Step too Large.  Step scaled by  0.578628
 Step Taken.  Stepsize is  0.300000

                             Maximum     Tolerance    Cnvgd?
         Gradient           0.077999      0.000300      NO
         Displacement       0.175005      0.001200      NO
         Energy change     -0.035304      0.000001      NO


 New Cartesian Coordinates Obtained by Inverse Iteration

 Displacement from previous Coordinates is:  0.320533
 ----------------------------------------------------------------
             Standard Nuclear Orientation (Angstroms)
    I     Atom           X                Y                Z
 ----------------------------------------------------------------
    1      C       0.6208400396    -0.5991170049     0.0000000000
    2      P      -0.4450670750     0.6259833825     0.0000000000
    3      Cl     -2.2943863727    -0.3060660850     0.0000000000
    4      Cl      2.3681814385    -0.2137903805     0.0000000000
    5      H       0.3869320802    -1.6642989934     0.0000000000
 ----------------------------------------------------------------
 Molecular Point Group                 Cs    NOp =  2
 Largest Abelian Subgroup              Cs    NOp =  2
 Nuclear Repulsion Energy =   234.6569368421 hartrees
 There are       28 alpha and       28 beta electrons
 Applying Cartesian multipole field
    Component          Value
    ---------          -----
     (2,0,0)        1.00000E-11
     (0,2,0)        2.00000E-11
     (0,0,2)       -3.00000E-11
 Nucleus-field energy     =     0.0000000077 hartrees
 Requested basis set is 6-311++G(d,p)
 There are 50 shells and 119 basis functions
 A cutoff of  1.0D-11 yielded   1107 shell pairs
 There are      6640 function pairs (      7107 Cartesian)
 Smallest overlap matrix eigenvalue = 3.19E-04
 Guess MOs from SCF MO coefficient file

 -----------------------------------------------------------------------
  General SCF calculation program by
  Eric Jon Sundstrom, Paul Horn, Yuezhi Mao, Dmitri Zuev, Alec White,
  David Stuck, Shaama M.S., Shane Yost, Joonho Lee, David Small,
  Daniel Levine, Susi Lehtola, Hugh Burton, Evgeny Epifanovsky
 -----------------------------------------------------------------------
 Exchange:     0.2000 Hartree-Fock + 0.0800 Slater + 0.7200 B88
 Correlation:  0.1900 VWN1RPA + 0.8100 LYP
 Using SG-1 standard quadrature grid
 A restricted SCF calculation will be
 performed using DIIS
 SCF converges when DIIS error is below 1.0e-08
 ---------------------------------------
  Cycle       Energy         DIIS error
 ---------------------------------------
    1   -1300.5255826918      1.48e-03  
    2   -1300.5301228300      5.71e-04  
    3   -1300.5293776848      8.42e-04  
    4   -1300.5307366936      1.10e-04  
    5   -1300.5307593817      4.13e-05  
    6   -1300.5307628447      7.49e-06  
    7   -1300.5307629505      1.70e-06  
    8   -1300.5307629549      7.83e-07  
    9   -1300.5307629560      1.72e-07  
   10   -1300.5307629561      2.84e-08  
   11   -1300.5307629561      7.72e-09  Convergence criterion met
 ---------------------------------------
 SCF time:   CPU 9.33s  wall 9.00s 
 SCF   energy in the final basis set =    -1300.5307629561
 Total energy in the final basis set =    -1300.5307629561

 --------------------------------------------------------------
             Orbital Energies (a.u.) and Symmetries
 --------------------------------------------------------------

 Alpha MOs, Restricted
 -- Occupied --                  
-101.59 -101.57  -77.11  -10.27   -9.50   -9.48   -7.26   -7.25
  1 A'    2 A'    3 A'    4 A'    5 A'    6 A'    7 A'    1 A"                 
 -7.254  -7.247  -7.239  -7.239  -6.607  -4.770  -4.766  -4.763
  8 A'    9 A'    2 A"   10 A'   11 A'   12 A'    3 A"   13 A'                 
 -0.893  -0.861  -0.731  -0.577  -0.490  -0.444  -0.395  -0.366
 14 A'   15 A'   16 A'   17 A'   18 A'   19 A'    4 A"   20 A'                 
 -0.362  -0.343  -0.311  -0.276
  5 A"   21 A'   22 A'    6 A"                                                 
 -- Virtual --                   
 -0.092  -0.065  -0.010   0.004   0.018   0.029   0.039   0.048
  7 A"   23 A'   24 A'   25 A'   26 A'   27 A'    8 A"   28 A'                 
  0.066   0.078   0.081   0.089   0.091   0.107   0.117   0.125
 29 A'   30 A'    9 A"   10 A"   31 A'   32 A'   11 A"   33 A'                 
  0.131   0.146   0.148   0.175   0.199   0.223   0.269   0.280
 34 A'   35 A'   36 A'   37 A'   38 A'   39 A'   40 A'   12 A"                 
  0.332   0.386   0.422   0.437   0.438   0.453   0.470   0.475
 41 A'   42 A'   43 A'   13 A"   44 A'   45 A'   46 A'   14 A"                 
  0.506   0.535   0.569   0.596   0.612   0.624   0.704   0.765
 47 A'   15 A"   48 A'   16 A"   49 A'   17 A"   50 A'   51 A'                 
  0.798   0.800   0.842   0.843   0.850   0.870   0.876   0.910
 52 A'   18 A"   19 A"   53 A'   20 A"   54 A'   55 A'   21 A"                 
  0.918   0.938   1.007   1.024   1.111   1.218   1.227   1.472
 56 A'   57 A'   58 A'   59 A'   60 A'   22 A"   61 A'   23 A"                 
  1.536   1.553   1.571   1.657   1.754   1.815   1.838   2.071
 62 A'   24 A"   63 A'   64 A'   65 A'   66 A'   25 A"   67 A'                 
  2.223   2.259   2.263   2.295   2.355   2.408   2.485   2.607
 26 A"   27 A"   68 A'   69 A'   70 A'   71 A'   72 A'   73 A'                 
  2.697   3.121   3.451   6.922   9.643   9.706  13.780  13.895
 28 A"   74 A'   75 A'   76 A'   77 A'   78 A'   29 A"   79 A'                 
 14.005  23.571  25.762  25.838  25.859  25.882  26.152  26.278
 80 A'   81 A'   30 A"   31 A"   82 A'   83 A'   84 A'   85 A'                 
163.067 215.625 215.690
 86 A'   87 A'   88 A'                                                         

 Beta MOs, Restricted
 -- Occupied --                  
-101.59 -101.57  -77.11  -10.27   -9.50   -9.48   -7.26   -7.25
  1 A'    2 A'    3 A'    4 A'    5 A'    6 A'    7 A'    1 A"                 
 -7.254  -7.247  -7.239  -7.239  -6.607  -4.770  -4.766  -4.763
  8 A'    9 A'    2 A"   10 A'   11 A'   12 A'    3 A"   13 A'                 
 -0.893  -0.861  -0.731  -0.577  -0.490  -0.444  -0.395  -0.366
 14 A'   15 A'   16 A'   17 A'   18 A'   19 A'    4 A"   20 A'                 
 -0.362  -0.343  -0.311  -0.276
  5 A"   21 A'   22 A'    6 A"                                                 
 -- Virtual --                   
 -0.092  -0.065  -0.010   0.004   0.018   0.029   0.039   0.048
  7 A"   23 A'   24 A'   25 A'   26 A'   27 A'    8 A"   28 A'                 
  0.066   0.078   0.081   0.089   0.091   0.107   0.117   0.125
 29 A'   30 A'    9 A"   10 A"   31 A'   32 A'   11 A"   33 A'                 
  0.131   0.146   0.148   0.175   0.199   0.223   0.269   0.280
 34 A'   35 A'   36 A'   37 A'   38 A'   39 A'   40 A'   12 A"                 
  0.332   0.386   0.422   0.437   0.438   0.453   0.470   0.475
 41 A'   42 A'   43 A'   13 A"   44 A'   45 A'   46 A'   14 A"                 
  0.506   0.535   0.569   0.596   0.612   0.624   0.704   0.765
 47 A'   15 A"   48 A'   16 A"   49 A'   17 A"   50 A'   51 A'                 
  0.798   0.800   0.842   0.843   0.850   0.870   0.876   0.910
 52 A'   18 A"   19 A"   53 A'   20 A"   54 A'   55 A'   21 A"                 
  0.918   0.938   1.007   1.024   1.111   1.218   1.227   1.472
 56 A'   57 A'   58 A'   59 A'   60 A'   22 A"   61 A'   23 A"                 
  1.536   1.553   1.571   1.657   1.754   1.815   1.838   2.071
 62 A'   24 A"   63 A'   64 A'   65 A'   66 A'   25 A"   67 A'                 
  2.223   2.259   2.263   2.295   2.355   2.408   2.485   2.607
 26 A"   27 A"   68 A'   69 A'   70 A'   71 A'   72 A'   73 A'                 
  2.697   3.121   3.451   6.922   9.643   9.706  13.780  13.895
 28 A"   74 A'   75 A'   76 A'   77 A'   78 A'   29 A"   79 A'                 
 14.005  23.571  25.762  25.838  25.859  25.882  26.152  26.278
 80 A'   81 A'   30 A"   31 A"   82 A'   83 A'   84 A'   85 A'                 
163.067 215.625 215.690
 86 A'   87 A'   88 A'                                                         
 --------------------------------------------------------------

          Ground-State Mulliken Net Atomic Charges

     Atom                 Charge (a.u.)
  ----------------------------------------
      1 C                    -0.370654
      2 P                     0.006644
      3 Cl                   -0.050576
      4 Cl                    0.140022
      5 H                     0.274564
  ----------------------------------------
  Sum of atomic charges =     0.000000

 -----------------------------------------------------------------
                    Cartesian Multipole Moments
 -----------------------------------------------------------------
    Charge (ESU x 10^10)
                 0.0000
    Dipole Moment (Debye)
         X       0.4232      Y      -0.4318      Z       0.0000
       Tot       0.6046
    Quadrupole Moments (Debye-Ang)
        XX     -47.9438     XY      -0.4425     YY     -43.2864
        XZ       0.0000     YZ      -0.0000     ZZ     -45.1287
    Octopole Moments (Debye-Ang^2)
       XXX      10.8634    XXY       5.0628    XYY       1.5329
       YYY       4.1462    XXZ       0.0000    XYZ      -0.0000
       YYZ       0.0000    XZZ       0.5520    YZZ       3.7879
       ZZZ       0.0000
    Hexadecapole Moments (Debye-Ang^3)
      XXXX    -890.7221   XXXY      19.3167   XXYY    -173.8491
      XYYY       8.9114   YYYY    -117.3538   XXXZ       0.0000
      XXYZ      -0.0000   XYYZ       0.0000   YYYZ      -0.0000
      XXZZ    -165.8918   XYZZ       3.1784   YYZZ     -30.3902
      XZZZ       0.0000   YZZZ      -0.0000   ZZZZ     -57.6172
 -----------------------------------------------------------------
 Calculating analytic gradient of the SCF energy
 Gradient of SCF Energy
            1           2           3           4           5
    1  -0.0301596   0.0130504   0.0056625   0.0166892  -0.0052425
    2   0.0293224  -0.0384583   0.0076787   0.0054475  -0.0039903
    3  -0.0000000  -0.0000000   0.0000000   0.0000000   0.0000000
 Max gradient component =       3.846E-02
 RMS gradient           =       1.604E-02
 Gradient time:  CPU 2.60 s  wall 2.60 s
 Geometry Optimization Parameters
   NAtoms,    NIC,     NZ,  NCons,   NDum,   NFix, NCnnct, MaxDiis
        5      20       5       0       0       0       0       0

 Cartesian Hessian Update
 Hessian Updated using BFGS Update


** GEOMETRY OPTIMIZATION IN DELOCALIZED INTERNAL COORDINATES **
   Searching for a Minimum

   Optimization Cycle:   4

                       Coordinates (Angstroms)
     ATOM                X               Y               Z
      1  C         0.6208400396   -0.5991170049    0.0000000000
      2  P        -0.4450670750    0.6259833825    0.0000000000
      3  Cl       -2.2943863727   -0.3060660850    0.0000000000
      4  Cl        2.3681814385   -0.2137903805    0.0000000000
      5  H         0.3869320802   -1.6642989934    0.0000000000
   Point Group: cs    Number of degrees of freedom:     7


   Energy is  -1300.530762956

 Hessian Updated using BFGS Update

  7 Hessian modes will be used to form the next step
  Hessian Eigenvalues:
     0.130237    0.160219    0.213226    0.238666    0.255240    0.312836
     0.733331

 Minimum Search - Taking Simple RFO Step
 Searching for Lamda that Minimizes Along All modes
 Value Taken    Lamda =  -0.00629488
 Step Taken.  Stepsize is  0.174320

                             Maximum     Tolerance    Cnvgd?
         Gradient           0.023482      0.000300      NO
         Displacement       0.107814      0.001200      NO
         Energy change     -0.019150      0.000001      NO


 New Cartesian Coordinates Obtained by Inverse Iteration

 Displacement from previous Coordinates is:  0.219889
 ----------------------------------------------------------------
             Standard Nuclear Orientation (Angstroms)
    I     Atom           X                Y                Z
 ----------------------------------------------------------------
    1      C       0.6247932070    -0.5834360500     0.0000000000
    2      P      -0.4402146775     0.6838417717     0.0000000000
    3      Cl     -2.2553849164    -0.3530605186     0.0000000000
    4      Cl      2.3110949099    -0.2622778923     0.0000000000
    5      H       0.3962115877    -1.6423563922     0.0000000000
 ----------------------------------------------------------------
 Molecular Point Group                 Cs    NOp =  2
 Largest Abelian Subgroup              Cs    NOp =  2
 Nuclear Repulsion Energy =   236.3134343103 hartrees
 There are       28 alpha and       28 beta electrons
 Applying Cartesian multipole field
    Component          Value
    ---------          -----
     (2,0,0)        1.00000E-11
     (0,2,0)        2.00000E-11
     (0,0,2)       -3.00000E-11
 Nucleus-field energy     =     0.0000000076 hartrees
 Requested basis set is 6-311++G(d,p)
 There are 50 shells and 119 basis functions
 A cutoff of  1.0D-11 yielded   1115 shell pairs
 There are      6684 function pairs (      7153 Cartesian)
 Smallest overlap matrix eigenvalue = 2.48E-04
 Guess MOs from SCF MO coefficient file

 -----------------------------------------------------------------------
  General SCF calculation program by
  Eric Jon Sundstrom, Paul Horn, Yuezhi Mao, Dmitri Zuev, Alec White,
  David Stuck, Shaama M.S., Shane Yost, Joonho Lee, David Small,
  Daniel Levine, Susi Lehtola, Hugh Burton, Evgeny Epifanovsky
 -----------------------------------------------------------------------
 Exchange:     0.2000 Hartree-Fock + 0.0800 Slater + 0.7200 B88
 Correlation:  0.1900 VWN1RPA + 0.8100 LYP
 Using SG-1 standard quadrature grid
 A restricted SCF calculation will be
 performed using DIIS
 SCF converges when DIIS error is below 1.0e-08
 ---------------------------------------
  Cycle       Energy         DIIS error
 ---------------------------------------
    1   -1300.5303181130      1.02e-03  
    2   -1300.5333214036      2.36e-04  
    3   -1300.5333545086      1.91e-04  
    4   -1300.5334146451      1.07e-04  
    5   -1300.5334375435      2.61e-05  
    6   -1300.5334386978      8.46e-06  
    7   -1300.5334388282      1.29e-06  
    8   -1300.5334388304      5.92e-07  
    9   -1300.5334388311      1.16e-07  
   10   -1300.5334388312      1.77e-08  
   11   -1300.5334388312      4.24e-09  Convergence criterion met
 ---------------------------------------
 SCF time:   CPU 9.41s  wall 9.00s 
 SCF   energy in the final basis set =    -1300.5334388312
 Total energy in the final basis set =    -1300.5334388312

 --------------------------------------------------------------
             Orbital Energies (a.u.) and Symmetries
 --------------------------------------------------------------

 Alpha MOs, Restricted
 -- Occupied --                  
-101.59 -101.56  -77.11  -10.26   -9.50   -9.48   -7.27   -7.26
  1 A'    2 A'    3 A'    4 A'    5 A'    6 A'    7 A'    1 A"                 
 -7.257  -7.241  -7.233  -7.233  -6.607  -4.770  -4.766  -4.763
  8 A'    9 A'    2 A"   10 A'   11 A'   12 A'    3 A"   13 A'                 
 -0.910  -0.855  -0.721  -0.582  -0.493  -0.444  -0.402  -0.363
 14 A'   15 A'   16 A'   17 A'   18 A'   19 A'    4 A"   20 A'                 
 -0.359  -0.344  -0.312  -0.269
  5 A"   21 A'   22 A'    6 A"                                                 
 -- Virtual --                   
 -0.095  -0.060  -0.004   0.010   0.018   0.029   0.040   0.048
  7 A"   23 A'   24 A'   25 A'   26 A'   27 A'    8 A"   28 A'                 
  0.066   0.079   0.081   0.089   0.098   0.107   0.119   0.122
 29 A'   30 A'    9 A"   10 A"   31 A'   32 A'   11 A"   33 A'                 
  0.131   0.142   0.149   0.179   0.200   0.227   0.268   0.281
 34 A'   35 A'   36 A'   37 A'   38 A'   39 A'   40 A'   12 A"                 
  0.329   0.383   0.424   0.436   0.438   0.455   0.471   0.473
 41 A'   42 A'   43 A'   13 A"   44 A'   45 A'   46 A'   14 A"                 
  0.505   0.534   0.567   0.603   0.611   0.623   0.701   0.770
 47 A'   15 A"   48 A'   16 A"   49 A'   17 A"   50 A'   51 A'                 
  0.788   0.789   0.836   0.837   0.857   0.878   0.886   0.910
 52 A'   18 A"   19 A"   53 A'   20 A"   54 A'   55 A'   21 A"                 
  0.929   0.941   0.987   1.042   1.133   1.221   1.225   1.480
 56 A'   57 A'   58 A'   59 A'   60 A'   61 A'   22 A"   23 A"                 
  1.538   1.556   1.571   1.671   1.755   1.833   1.843   2.073
 62 A'   24 A"   63 A'   64 A'   65 A'   66 A'   25 A"   67 A'                 
  2.224   2.262   2.268   2.306   2.359   2.418   2.501   2.614
 26 A"   27 A"   68 A'   69 A'   70 A'   71 A'   72 A'   73 A'                 
  2.698   3.155   3.439   6.907   9.650   9.727  13.781  13.893
 28 A"   74 A'   75 A'   76 A'   77 A'   78 A'   29 A"   79 A'                 
 13.982  23.574  25.767  25.842  25.868  25.899  26.143  26.287
 80 A'   81 A'   30 A"   31 A"   82 A'   83 A'   84 A'   85 A'                 
163.046 215.632 215.713
 86 A'   87 A'   88 A'                                                         

 Beta MOs, Restricted
 -- Occupied --                  
-101.59 -101.56  -77.11  -10.26   -9.50   -9.48   -7.27   -7.26
  1 A'    2 A'    3 A'    4 A'    5 A'    6 A'    7 A'    1 A"                 
 -7.257  -7.241  -7.233  -7.233  -6.607  -4.770  -4.766  -4.763
  8 A'    9 A'    2 A"   10 A'   11 A'   12 A'    3 A"   13 A'                 
 -0.910  -0.855  -0.721  -0.582  -0.493  -0.444  -0.402  -0.363
 14 A'   15 A'   16 A'   17 A'   18 A'   19 A'    4 A"   20 A'                 
 -0.359  -0.344  -0.312  -0.269
  5 A"   21 A'   22 A'    6 A"                                                 
 -- Virtual --                   
 -0.095  -0.060  -0.004   0.010   0.018   0.029   0.040   0.048
  7 A"   23 A'   24 A'   25 A'   26 A'   27 A'    8 A"   28 A'                 
  0.066   0.079   0.081   0.089   0.098   0.107   0.119   0.122
 29 A'   30 A'    9 A"   10 A"   31 A'   32 A'   11 A"   33 A'                 
  0.131   0.142   0.149   0.179   0.200   0.227   0.268   0.281
 34 A'   35 A'   36 A'   37 A'   38 A'   39 A'   40 A'   12 A"                 
  0.329   0.383   0.424   0.436   0.438   0.455   0.471   0.473
 41 A'   42 A'   43 A'   13 A"   44 A'   45 A'   46 A'   14 A"                 
  0.505   0.534   0.567   0.603   0.611   0.623   0.701   0.770
 47 A'   15 A"   48 A'   16 A"   49 A'   17 A"   50 A'   51 A'                 
  0.788   0.789   0.836   0.837   0.857   0.878   0.886   0.910
 52 A'   18 A"   19 A"   53 A'   20 A"   54 A'   55 A'   21 A"                 
  0.929   0.941   0.987   1.042   1.133   1.221   1.225   1.480
 56 A'   57 A'   58 A'   59 A'   60 A'   61 A'   22 A"   23 A"                 
  1.538   1.556   1.571   1.671   1.755   1.833   1.843   2.073
 62 A'   24 A"   63 A'   64 A'   65 A'   66 A'   25 A"   67 A'                 
  2.224   2.262   2.268   2.306   2.359   2.418   2.501   2.614
 26 A"   27 A"   68 A'   69 A'   70 A'   71 A'   72 A'   73 A'                 
  2.698   3.155   3.439   6.907   9.650   9.727  13.781  13.893
 28 A"   74 A'   75 A'   76 A'   77 A'   78 A'   29 A"   79 A'                 
 13.982  23.574  25.767  25.842  25.868  25.899  26.143  26.287
 80 A'   81 A'   30 A"   31 A"   82 A'   83 A'   84 A'   85 A'                 
163.046 215.632 215.713
 86 A'   87 A'   88 A'                                                         
 --------------------------------------------------------------

          Ground-State Mulliken Net Atomic Charges

     Atom                 Charge (a.u.)
  ----------------------------------------
      1 C                    -0.413119
      2 P                     0.008604
      3 Cl                   -0.066354
      4 Cl                    0.191846
      5 H                     0.279022
  ----------------------------------------
  Sum of atomic charges =    -0.000000

 -----------------------------------------------------------------
                    Cartesian Multipole Moments
 -----------------------------------------------------------------
    Charge (ESU x 10^10)
                -0.0000
    Dipole Moment (Debye)
         X       0.8297      Y      -0.2781      Z       0.0000
       Tot       0.8751
    Quadrupole Moments (Debye-Ang)
        XX     -47.9398     XY      -0.6945     YY     -43.0730
        XZ      -0.0000     YZ      -0.0000     ZZ     -45.1605
    Octopole Moments (Debye-Ang^2)
       XXX      13.7304    XXY       5.1469    XYY       1.8739
       YYY       5.5416    XXZ       0.0000    XYZ       0.0000
       YYZ       0.0000    XZZ       1.3723    YZZ       4.0716
       ZZZ       0.0000
    Hexadecapole Moments (Debye-Ang^3)
      XXXX    -861.4986   XXXY      18.6170   XXYY    -168.5488
      XYYY       9.5030   YYYY    -125.8841   XXXZ      -0.0000
      XXYZ      -0.0000   XYYZ      -0.0000   YYYZ      -0.0000
      XXZZ    -159.8812   XYZZ       3.2938   YYZZ     -31.8473
      XZZZ      -0.0000   YZZZ      -0.0000   ZZZZ     -57.8560
 -----------------------------------------------------------------
 Calculating analytic gradient of the SCF energy
 Gradient of SCF Energy
            1           2           3           4           5
    1  -0.0008108   0.0072864   0.0044343  -0.0135873   0.0026773
    2   0.0107066  -0.0100773   0.0019005  -0.0017992  -0.0007306
    3  -0.0000000  -0.0000000  -0.0000000   0.0000000   0.0000000
 Max gradient component =       1.359E-02
 RMS gradient           =       5.708E-03
 Gradient time:  CPU 2.61 s  wall 2.61 s
 Geometry Optimization Parameters
   NAtoms,    NIC,     NZ,  NCons,   NDum,   NFix, NCnnct, MaxDiis
        5      20       5       0       0       0       0       0

 Cartesian Hessian Update
 Hessian Updated using BFGS Update


** GEOMETRY OPTIMIZATION IN DELOCALIZED INTERNAL COORDINATES **
   Searching for a Minimum

   Optimization Cycle:   5

                       Coordinates (Angstroms)
     ATOM                X               Y               Z
      1  C         0.6247932070   -0.5834360500    0.0000000000
      2  P        -0.4402146775    0.6838417717    0.0000000000
      3  Cl       -2.2553849164   -0.3530605186    0.0000000000
      4  Cl        2.3110949099   -0.2622778923    0.0000000000
      5  H         0.3962115877   -1.6423563922    0.0000000000
   Point Group: cs    Number of degrees of freedom:     7


   Energy is  -1300.533438831

 Hessian Updated using BFGS Update

  7 Hessian modes will be used to form the next step
  Hessian Eigenvalues:
     0.158066    0.189044    0.195165    0.240793    0.264128    0.330694
     0.617555

 Minimum Search - Taking Simple RFO Step
 Searching for Lamda that Minimizes Along All modes
 Value Taken    Lamda =  -0.00129512
 Step Taken.  Stepsize is  0.068581

                             Maximum     Tolerance    Cnvgd?
         Gradient           0.012310      0.000300      NO
         Displacement       0.041680      0.001200      NO
         Energy change     -0.002676      0.000001      NO


 New Cartesian Coordinates Obtained by Inverse Iteration

 Displacement from previous Coordinates is:  0.086275
 ----------------------------------------------------------------
             Standard Nuclear Orientation (Angstroms)
    I     Atom           X                Y                Z
 ----------------------------------------------------------------
    1      C       0.6264233363    -0.5810541293     0.0000000000
    2      P      -0.4523550478     0.6911637663     0.0000000000
    3      Cl     -2.2675292264    -0.3653209525     0.0000000000
    4      Cl      2.3442875679    -0.2744371178     0.0000000000
    5      H       0.3856734805    -1.6276406481     0.0000000000
 ----------------------------------------------------------------
 Molecular Point Group                 Cs    NOp =  2
 Largest Abelian Subgroup              Cs    NOp =  2
 Nuclear Repulsion Energy =   234.1132503140 hartrees
 There are       28 alpha and       28 beta electrons
 Applying Cartesian multipole field
    Component          Value
    ---------          -----
     (2,0,0)        1.00000E-11
     (0,2,0)        2.00000E-11
     (0,0,2)       -3.00000E-11
 Nucleus-field energy     =     0.0000000078 hartrees
 Requested basis set is 6-311++G(d,p)
 There are 50 shells and 119 basis functions
 A cutoff of  1.0D-11 yielded   1110 shell pairs
 There are      6651 function pairs (      7120 Cartesian)
 Smallest overlap matrix eigenvalue = 2.68E-04
 Guess MOs from SCF MO coefficient file

 -----------------------------------------------------------------------
  General SCF calculation program by
  Eric Jon Sundstrom, Paul Horn, Yuezhi Mao, Dmitri Zuev, Alec White,
  David Stuck, Shaama M.S., Shane Yost, Joonho Lee, David Small,
  Daniel Levine, Susi Lehtola, Hugh Burton, Evgeny Epifanovsky
 -----------------------------------------------------------------------
 Exchange:     0.2000 Hartree-Fock + 0.0800 Slater + 0.7200 B88
 Correlation:  0.1900 VWN1RPA + 0.8100 LYP
 Using SG-1 standard quadrature grid
 A restricted SCF calculation will be
 performed using DIIS
 SCF converges when DIIS error is below 1.0e-08
 ---------------------------------------
  Cycle       Energy         DIIS error
 ---------------------------------------
    1   -1300.5336567538      4.10e-04  
    2   -1300.5339388330      2.57e-04  
    3   -1300.5338948441      2.89e-04  
    4   -1300.5340560233      4.90e-05  
    5   -1300.5340615594      1.12e-05  
    6   -1300.5340617785      2.38e-06  
    7   -1300.5340617875      6.23e-07  
    8   -1300.5340617881      3.04e-07  
    9   -1300.5340617883      2.64e-08  
   10   -1300.5340617883      6.82e-09  Convergence criterion met
 ---------------------------------------
 SCF time:   CPU 8.53s  wall 8.00s 
 SCF   energy in the final basis set =    -1300.5340617883
 Total energy in the final basis set =    -1300.5340617883

 --------------------------------------------------------------
             Orbital Energies (a.u.) and Symmetries
 --------------------------------------------------------------

 Alpha MOs, Restricted
 -- Occupied --                  
-101.59 -101.56  -77.12  -10.27   -9.50   -9.48   -7.27   -7.26
  1 A'    2 A'    3 A'    4 A'    5 A'    6 A'    7 A'    1 A"                 
 -7.256  -7.242  -7.234  -7.234  -6.610  -4.773  -4.768  -4.766
  8 A'    9 A'    2 A"   10 A'   11 A'   12 A'    3 A"   13 A'                 
 -0.902  -0.854  -0.722  -0.582  -0.491  -0.442  -0.398  -0.364
 14 A'   15 A'   16 A'   17 A'   18 A'   19 A'    4 A"   20 A'                 
 -0.359  -0.344  -0.314  -0.271
  5 A"   21 A'   22 A'    6 A"                                                 
 -- Virtual --                   
 -0.098  -0.065  -0.006   0.005   0.017   0.029   0.040   0.047
  7 A"   23 A'   24 A'   25 A'   26 A'   27 A'    8 A"   28 A'                 
  0.066   0.078   0.081   0.089   0.096   0.107   0.118   0.120
 29 A'   30 A'    9 A"   10 A"   31 A'   32 A'   11 A"   33 A'                 
  0.132   0.142   0.150   0.177   0.200   0.228   0.267   0.281
 34 A'   35 A'   36 A'   37 A'   38 A'   39 A'   40 A'   12 A"                 
  0.325   0.385   0.424   0.437   0.437   0.452   0.471   0.472
 41 A'   42 A'   43 A'   13 A"   44 A'   45 A'   46 A'   14 A"                 
  0.507   0.532   0.566   0.604   0.611   0.623   0.697   0.770
 47 A'   15 A"   48 A'   16 A"   49 A'   17 A"   50 A'   51 A'                 
  0.788   0.794   0.837   0.839   0.856   0.877   0.883   0.907
 52 A'   18 A"   19 A"   53 A'   20 A"   54 A'   55 A'   21 A"                 
  0.925   0.933   0.980   1.034   1.123   1.216   1.217   1.469
 56 A'   57 A'   58 A'   59 A'   60 A'   22 A"   61 A'   23 A"                 
  1.540   1.555   1.567   1.664   1.750   1.823   1.846   2.066
 62 A'   24 A"   63 A'   64 A'   65 A'   66 A'   25 A"   67 A'                 
  2.224   2.261   2.266   2.304   2.356   2.418   2.494   2.612
 26 A"   27 A"   68 A'   69 A'   70 A'   71 A'   72 A'   73 A'                 
  2.696   3.131   3.434   6.895   9.647   9.719  13.778  13.890
 28 A"   74 A'   75 A'   76 A'   77 A'   78 A'   29 A"   79 A'                 
 13.970  23.580  25.765  25.838  25.865  25.892  26.135  26.284
 80 A'   81 A'   30 A"   31 A"   82 A'   83 A'   84 A'   85 A'                 
163.030 215.628 215.705
 86 A'   87 A'   88 A'                                                         

 Beta MOs, Restricted
 -- Occupied --                  
-101.59 -101.56  -77.12  -10.27   -9.50   -9.48   -7.27   -7.26
  1 A'    2 A'    3 A'    4 A'    5 A'    6 A'    7 A'    1 A"                 
 -7.256  -7.242  -7.234  -7.234  -6.610  -4.773  -4.768  -4.766
  8 A'    9 A'    2 A"   10 A'   11 A'   12 A'    3 A"   13 A'                 
 -0.902  -0.854  -0.722  -0.582  -0.491  -0.442  -0.398  -0.364
 14 A'   15 A'   16 A'   17 A'   18 A'   19 A'    4 A"   20 A'                 
 -0.359  -0.344  -0.314  -0.271
  5 A"   21 A'   22 A'    6 A"                                                 
 -- Virtual --                   
 -0.098  -0.065  -0.006   0.005   0.017   0.029   0.040   0.047
  7 A"   23 A'   24 A'   25 A'   26 A'   27 A'    8 A"   28 A'                 
  0.066   0.078   0.081   0.089   0.096   0.107   0.118   0.120
 29 A'   30 A'    9 A"   10 A"   31 A'   32 A'   11 A"   33 A'                 
  0.132   0.142   0.150   0.177   0.200   0.228   0.267   0.281
 34 A'   35 A'   36 A'   37 A'   38 A'   39 A'   40 A'   12 A"                 
  0.325   0.385   0.424   0.437   0.437   0.452   0.471   0.472
 41 A'   42 A'   43 A'   13 A"   44 A'   45 A'   46 A'   14 A"                 
  0.507   0.532   0.566   0.604   0.611   0.623   0.697   0.770
 47 A'   15 A"   48 A'   16 A"   49 A'   17 A"   50 A'   51 A'                 
  0.788   0.794   0.837   0.839   0.856   0.877   0.883   0.907
 52 A'   18 A"   19 A"   53 A'   20 A"   54 A'   55 A'   21 A"                 
  0.925   0.933   0.980   1.034   1.123   1.216   1.217   1.469
 56 A'   57 A'   58 A'   59 A'   60 A'   22 A"   61 A'   23 A"                 
  1.540   1.555   1.567   1.664   1.750   1.823   1.846   2.066
 62 A'   24 A"   63 A'   64 A'   65 A'   66 A'   25 A"   67 A'                 
  2.224   2.261   2.266   2.304   2.356   2.418   2.494   2.612
 26 A"   27 A"   68 A'   69 A'   70 A'   71 A'   72 A'   73 A'                 
  2.696   3.131   3.434   6.895   9.647   9.719  13.778  13.890
 28 A"   74 A'   75 A'   76 A'   77 A'   78 A'   29 A"   79 A'                 
 13.970  23.580  25.765  25.838  25.865  25.892  26.135  26.284
 80 A'   81 A'   30 A"   31 A"   82 A'   83 A'   84 A'   85 A'                 
163.030 215.628 215.705
 86 A'   87 A'   88 A'                                                         
 --------------------------------------------------------------

          Ground-State Mulliken Net Atomic Charges

     Atom                 Charge (a.u.)
  ----------------------------------------
      1 C                    -0.419747
      2 P                     0.021809
      3 Cl                   -0.067959
      4 Cl                    0.188914
      5 H                     0.276983
  ----------------------------------------
  Sum of atomic charges =    -0.000000

 -----------------------------------------------------------------
                    Cartesian Multipole Moments
 -----------------------------------------------------------------
    Charge (ESU x 10^10)
                -0.0000
    Dipole Moment (Debye)
         X       0.7524      Y      -0.2240      Z       0.0000
       Tot       0.7850
    Quadrupole Moments (Debye-Ang)
        XX     -48.1069     XY      -0.6709     YY     -43.1038
        XZ       0.0000     YZ      -0.0000     ZZ     -45.2552
    Octopole Moments (Debye-Ang^2)
       XXX      13.2486    XXY       5.4049    XYY       1.6013
       YYY       6.3703    XXZ       0.0000    XYZ      -0.0000
       YYZ       0.0000    XZZ       1.1413    YZZ       4.3060
       ZZZ       0.0000
    Hexadecapole Moments (Debye-Ang^3)
      XXXX    -878.1924   XXXY      19.0464   XXYY    -171.8828
      XYYY      10.4194   YYYY    -127.5883   XXXZ       0.0000
      XXYZ      -0.0000   XYYZ       0.0000   YYYZ      -0.0000
      XXZZ    -163.0157   XYZZ       3.5107   YYZZ     -32.1409
      XZZZ       0.0000   YZZZ      -0.0000   ZZZZ     -58.1104
 -----------------------------------------------------------------
 Calculating analytic gradient of the SCF energy
 Gradient of SCF Energy
            1           2           3           4           5
    1  -0.0063003   0.0014290   0.0015066   0.0010834   0.0022814
    2  -0.0039225  -0.0028271   0.0007683   0.0000351   0.0059462
    3  -0.0000000  -0.0000000   0.0000000   0.0000000   0.0000000
 Max gradient component =       6.300E-03
 RMS gradient           =       2.704E-03
 Gradient time:  CPU 2.59 s  wall 2.59 s
 Geometry Optimization Parameters
   NAtoms,    NIC,     NZ,  NCons,   NDum,   NFix, NCnnct, MaxDiis
        5      20       5       0       0       0       0       0

 Cartesian Hessian Update
 Hessian Updated using BFGS Update


** GEOMETRY OPTIMIZATION IN DELOCALIZED INTERNAL COORDINATES **
   Searching for a Minimum

   Optimization Cycle:   6

                       Coordinates (Angstroms)
     ATOM                X               Y               Z
      1  C         0.6264233363   -0.5810541293    0.0000000000
      2  P        -0.4523550478    0.6911637663    0.0000000000
      3  Cl       -2.2675292264   -0.3653209525    0.0000000000
      4  Cl        2.3442875679   -0.2744371178    0.0000000000
      5  H         0.3856734805   -1.6276406481    0.0000000000
   Point Group: cs    Number of degrees of freedom:     7


   Energy is  -1300.534061788

 Hessian Updated using BFGS Update

  7 Hessian modes will be used to form the next step
  Hessian Eigenvalues:
     0.157169    0.193335    0.212628    0.252442    0.281659    0.305832
     0.553059

 Minimum Search - Taking Simple RFO Step
 Searching for Lamda that Minimizes Along All modes
 Value Taken    Lamda =  -0.00021549
 Step Taken.  Stepsize is  0.029112

                             Maximum     Tolerance    Cnvgd?
         Gradient           0.005357      0.000300      NO
         Displacement       0.017883      0.001200      NO
         Energy change     -0.000623      0.000001      NO


 New Cartesian Coordinates Obtained by Inverse Iteration

 Displacement from previous Coordinates is:  0.023842
 ----------------------------------------------------------------
             Standard Nuclear Orientation (Angstroms)
    I     Atom           X                Y                Z
 ----------------------------------------------------------------
    1      C       0.6315541580    -0.5772592314     0.0000000000
    2      P      -0.4539413006     0.6951951311     0.0000000000
    3      Cl     -2.2710301990    -0.3668742380     0.0000000000
    4      Cl      2.3485172870    -0.2737529249     0.0000000000
    5      H       0.3814001652    -1.6345978181     0.0000000000
 ----------------------------------------------------------------
 Molecular Point Group                 Cs    NOp =  2
 Largest Abelian Subgroup              Cs    NOp =  2
 Nuclear Repulsion Energy =   233.6490533744 hartrees
 There are       28 alpha and       28 beta electrons
 Applying Cartesian multipole field
    Component          Value
    ---------          -----
     (2,0,0)        1.00000E-11
     (0,2,0)        2.00000E-11
     (0,0,2)       -3.00000E-11
 Nucleus-field energy     =     0.0000000078 hartrees
 Requested basis set is 6-311++G(d,p)
 There are 50 shells and 119 basis functions
 A cutoff of  1.0D-11 yielded   1109 shell pairs
 There are      6650 function pairs (      7119 Cartesian)
 Smallest overlap matrix eigenvalue = 2.67E-04
 Guess MOs from SCF MO coefficient file

 -----------------------------------------------------------------------
  General SCF calculation program by
  Eric Jon Sundstrom, Paul Horn, Yuezhi Mao, Dmitri Zuev, Alec White,
  David Stuck, Shaama M.S., Shane Yost, Joonho Lee, David Small,
  Daniel Levine, Susi Lehtola, Hugh Burton, Evgeny Epifanovsky
 -----------------------------------------------------------------------
 Exchange:     0.2000 Hartree-Fock + 0.0800 Slater + 0.7200 B88
 Correlation:  0.1900 VWN1RPA + 0.8100 LYP
 Using SG-1 standard quadrature grid
 A restricted SCF calculation will be
 performed using DIIS
 SCF converges when DIIS error is below 1.0e-08
 ---------------------------------------
  Cycle       Energy         DIIS error
 ---------------------------------------
    1   -1300.5341041779      1.53e-04  
    2   -1300.5341270695      1.07e-04  
    3   -1300.5341214795      1.19e-04  
    4   -1300.5341498853      1.27e-05  
    5   -1300.5341501820      3.99e-06  
    6   -1300.5341502125      8.80e-07  
    7   -1300.5341502140      2.27e-07  
    8   -1300.5341502141      7.83e-08  
    9   -1300.5341502141      1.22e-08  
   10   -1300.5341502141      3.08e-09  Convergence criterion met
 ---------------------------------------
 SCF time:   CPU 8.52s  wall 8.00s 
 SCF   energy in the final basis set =    -1300.5341502141
 Total energy in the final basis set =    -1300.5341502141

 --------------------------------------------------------------
             Orbital Energies (a.u.) and Symmetries
 --------------------------------------------------------------

 Alpha MOs, Restricted
 -- Occupied --                  
-101.59 -101.56  -77.12  -10.27   -9.50   -9.48   -7.27   -7.26
  1 A'    2 A'    3 A'    4 A'    5 A'    6 A'    7 A'    1 A"                 
 -7.257  -7.242  -7.234  -7.233  -6.610  -4.773  -4.769  -4.766
  8 A'    9 A'    2 A"   10 A'   11 A'   12 A'    3 A"   13 A'                 
 -0.902  -0.853  -0.722  -0.580  -0.490  -0.442  -0.398  -0.364
 14 A'   15 A'   16 A'   17 A'   18 A'   19 A'    4 A"   20 A'                 
 -0.358  -0.344  -0.313  -0.271
  5 A"   21 A'   22 A'    6 A"                                                 
 -- Virtual --                   
 -0.098  -0.066  -0.007   0.005   0.017   0.028   0.040   0.047
  7 A"   23 A'   24 A'   25 A'   26 A'   27 A'    8 A"   28 A'                 
  0.066   0.078   0.081   0.088   0.096   0.107   0.118   0.120
 29 A'   30 A'    9 A"   10 A"   31 A'   32 A'   11 A"   33 A'                 
  0.132   0.142   0.150   0.177   0.197   0.228   0.267   0.281
 34 A'   35 A'   36 A'   37 A'   38 A'   39 A'   40 A'   12 A"                 
  0.324   0.386   0.425   0.437   0.438   0.452   0.471   0.472
 41 A'   42 A'   43 A'   13 A"   44 A'   45 A'   46 A'   14 A"                 
  0.508   0.532   0.565   0.605   0.607   0.623   0.696   0.771
 47 A'   15 A"   48 A'   16 A"   49 A'   17 A"   50 A'   51 A'                 
  0.787   0.793   0.837   0.838   0.856   0.876   0.883   0.906
 52 A'   18 A"   19 A"   53 A'   20 A"   54 A'   55 A'   21 A"                 
  0.924   0.933   0.977   1.031   1.122   1.214   1.215   1.468
 56 A'   57 A'   58 A'   59 A'   60 A'   22 A"   61 A'   23 A"                 
  1.538   1.555   1.563   1.662   1.749   1.825   1.837   2.058
 62 A'   24 A"   63 A'   64 A'   65 A'   66 A'   25 A"   67 A'                 
  2.224   2.261   2.267   2.300   2.353   2.415   2.484   2.611
 26 A"   27 A"   68 A'   69 A'   70 A'   71 A'   72 A'   73 A'                 
  2.695   3.129   3.421   6.891   9.647   9.719  13.778  13.889
 28 A"   74 A'   75 A'   76 A'   77 A'   78 A'   29 A"   79 A'                 
 13.966  23.561  25.765  25.838  25.865  25.890  26.131  26.282
 80 A'   81 A'   30 A"   31 A"   82 A'   83 A'   84 A'   85 A'                 
163.025 215.628 215.705
 86 A'   87 A'   88 A'                                                         

 Beta MOs, Restricted
 -- Occupied --                  
-101.59 -101.56  -77.12  -10.27   -9.50   -9.48   -7.27   -7.26
  1 A'    2 A'    3 A'    4 A'    5 A'    6 A'    7 A'    1 A"                 
 -7.257  -7.242  -7.234  -7.233  -6.610  -4.773  -4.769  -4.766
  8 A'    9 A'    2 A"   10 A'   11 A'   12 A'    3 A"   13 A'                 
 -0.902  -0.853  -0.722  -0.580  -0.490  -0.442  -0.398  -0.364
 14 A'   15 A'   16 A'   17 A'   18 A'   19 A'    4 A"   20 A'                 
 -0.358  -0.344  -0.313  -0.271
  5 A"   21 A'   22 A'    6 A"                                                 
 -- Virtual --                   
 -0.098  -0.066  -0.007   0.005   0.017   0.028   0.040   0.047
  7 A"   23 A'   24 A'   25 A'   26 A'   27 A'    8 A"   28 A'                 
  0.066   0.078   0.081   0.088   0.096   0.107   0.118   0.120
 29 A'   30 A'    9 A"   10 A"   31 A'   32 A'   11 A"   33 A'                 
  0.132   0.142   0.150   0.177   0.197   0.228   0.267   0.281
 34 A'   35 A'   36 A'   37 A'   38 A'   39 A'   40 A'   12 A"                 
  0.324   0.386   0.425   0.437   0.438   0.452   0.471   0.472
 41 A'   42 A'   43 A'   13 A"   44 A'   45 A'   46 A'   14 A"                 
  0.508   0.532   0.565   0.605   0.607   0.623   0.696   0.771
 47 A'   15 A"   48 A'   16 A"   49 A'   17 A"   50 A'   51 A'                 
  0.787   0.793   0.837   0.838   0.856   0.876   0.883   0.906
 52 A'   18 A"   19 A"   53 A'   20 A"   54 A'   55 A'   21 A"                 
  0.924   0.933   0.977   1.031   1.122   1.214   1.215   1.468
 56 A'   57 A'   58 A'   59 A'   60 A'   22 A"   61 A'   23 A"                 
  1.538   1.555   1.563   1.662   1.749   1.825   1.837   2.058
 62 A'   24 A"   63 A'   64 A'   65 A'   66 A'   25 A"   67 A'                 
  2.224   2.261   2.267   2.300   2.353   2.415   2.484   2.611
 26 A"   27 A"   68 A'   69 A'   70 A'   71 A'   72 A'   73 A'                 
  2.695   3.129   3.421   6.891   9.647   9.719  13.778  13.889
 28 A"   74 A'   75 A'   76 A'   77 A'   78 A'   29 A"   79 A'                 
 13.966  23.561  25.765  25.838  25.865  25.890  26.131  26.282
 80 A'   81 A'   30 A"   31 A"   82 A'   83 A'   84 A'   85 A'                 
163.025 215.628 215.705
 86 A'   87 A'   88 A'                                                         
 --------------------------------------------------------------

          Ground-State Mulliken Net Atomic Charges

     Atom                 Charge (a.u.)
  ----------------------------------------
      1 C                    -0.420925
      2 P                     0.023760
      3 Cl                   -0.069939
      4 Cl                    0.192521
      5 H                     0.274583
  ----------------------------------------
  Sum of atomic charges =    -0.000000

 -----------------------------------------------------------------
                    Cartesian Multipole Moments
 -----------------------------------------------------------------
    Charge (ESU x 10^10)
                -0.0000
    Dipole Moment (Debye)
         X       0.7880      Y      -0.2187      Z      -0.0000
       Tot       0.8178
    Quadrupole Moments (Debye-Ang)
        XX     -48.1088     XY      -0.6752     YY     -43.1084
        XZ      -0.0000     YZ       0.0000     ZZ     -45.2932
    Octopole Moments (Debye-Ang^2)
       XXX      13.5204    XXY       5.3589    XYY       1.6103
       YYY       6.2307    XXZ      -0.0000    XYZ       0.0000
       YYZ      -0.0000    XZZ       1.1702    YZZ       4.2637
       ZZZ      -0.0000
    Hexadecapole Moments (Debye-Ang^3)
      XXXX    -880.9919   XXXY      18.8889   XXYY    -172.4933
      XYYY      10.3660   YYYY    -128.0982   XXXZ      -0.0000
      XXYZ       0.0000   XYYZ      -0.0000   YYYZ       0.0000
      XXZZ    -163.5444   XYZZ       3.4788   YYZZ     -32.2735
      XZZZ      -0.0000   YZZZ       0.0000   ZZZZ     -58.2135
 -----------------------------------------------------------------
 Calculating analytic gradient of the SCF energy
 Gradient of SCF Energy
            1           2           3           4           5
    1  -0.0017651   0.0003331   0.0002326   0.0012991  -0.0000997
    2   0.0024584  -0.0004370   0.0002779   0.0000507  -0.0023501
    3   0.0000000  -0.0000000  -0.0000000  -0.0000000   0.0000000
 Max gradient component =       2.458E-03
 RMS gradient           =       1.059E-03
 Gradient time:  CPU 2.58 s  wall 2.58 s
 Geometry Optimization Parameters
   NAtoms,    NIC,     NZ,  NCons,   NDum,   NFix, NCnnct, MaxDiis
        5      20       5       0       0       0       0       0

 Cartesian Hessian Update
 Hessian Updated using BFGS Update


** GEOMETRY OPTIMIZATION IN DELOCALIZED INTERNAL COORDINATES **
   Searching for a Minimum

   Optimization Cycle:   7

                       Coordinates (Angstroms)
     ATOM                X               Y               Z
      1  C         0.6315541580   -0.5772592314    0.0000000000
      2  P        -0.4539413006    0.6951951311    0.0000000000
      3  Cl       -2.2710301990   -0.3668742380    0.0000000000
      4  Cl        2.3485172870   -0.2737529249    0.0000000000
      5  H         0.3814001652   -1.6345978181    0.0000000000
   Point Group: cs    Number of degrees of freedom:     7


   Energy is  -1300.534150214

 Hessian Updated using BFGS Update

  7 Hessian modes will be used to form the next step
  Hessian Eigenvalues:
     0.135084    0.188640    0.223318    0.264251    0.297611    0.373133
     0.543193

 Minimum Search - Taking Simple RFO Step
 Searching for Lamda that Minimizes Along All modes
 Value Taken    Lamda =  -0.00002789
 Step Taken.  Stepsize is  0.010946

                             Maximum     Tolerance    Cnvgd?
         Gradient           0.001744      0.000300      NO
         Displacement       0.005864      0.001200      NO
         Energy change     -0.000088      0.000001      NO


 New Cartesian Coordinates Obtained by Inverse Iteration

 Displacement from previous Coordinates is:  0.010936
 ----------------------------------------------------------------
             Standard Nuclear Orientation (Angstroms)
    I     Atom           X                Y                Z
 ----------------------------------------------------------------
    1      C       0.6335778272    -0.5771738977     0.0000000000
    2      P      -0.4537851057     0.6955236862     0.0000000000
    3      Cl     -2.2707868023    -0.3691380794     0.0000000000
    4      Cl      2.3475199886    -0.2759370981     0.0000000000
    5      H       0.3799742027    -1.6305636924     0.0000000000
 ----------------------------------------------------------------
 Molecular Point Group                 Cs    NOp =  2
 Largest Abelian Subgroup              Cs    NOp =  2
 Nuclear Repulsion Energy =   233.6732161517 hartrees
 There are       28 alpha and       28 beta electrons
 Applying Cartesian multipole field
    Component          Value
    ---------          -----
     (2,0,0)        1.00000E-11
     (0,2,0)        2.00000E-11
     (0,0,2)       -3.00000E-11
 Nucleus-field energy     =     0.0000000078 hartrees
 Requested basis set is 6-311++G(d,p)
 There are 50 shells and 119 basis functions
 A cutoff of  1.0D-11 yielded   1107 shell pairs
 There are      6646 function pairs (      7115 Cartesian)
 Smallest overlap matrix eigenvalue = 2.64E-04
 Guess MOs from SCF MO coefficient file

 -----------------------------------------------------------------------
  General SCF calculation program by
  Eric Jon Sundstrom, Paul Horn, Yuezhi Mao, Dmitri Zuev, Alec White,
  David Stuck, Shaama M.S., Shane Yost, Joonho Lee, David Small,
  Daniel Levine, Susi Lehtola, Hugh Burton, Evgeny Epifanovsky
 -----------------------------------------------------------------------
 Exchange:     0.2000 Hartree-Fock + 0.0800 Slater + 0.7200 B88
 Correlation:  0.1900 VWN1RPA + 0.8100 LYP
 Using SG-1 standard quadrature grid
 A restricted SCF calculation will be
 performed using DIIS
 SCF converges when DIIS error is below 1.0e-08
 ---------------------------------------
  Cycle       Energy         DIIS error
 ---------------------------------------
    1   -1300.5341581350      5.73e-05  
    2   -1300.5341653122      2.02e-05  
    3   -1300.5341641178      3.21e-05  
    4   -1300.5341660562      5.04e-06  
    5   -1300.5341661128      1.69e-06  
    6   -1300.5341661184      2.25e-07  
    7   -1300.5341661185      5.48e-08  
    8   -1300.5341661185      2.15e-08  
    9   -1300.5341661185      5.66e-09  Convergence criterion met
 ---------------------------------------
 SCF time:   CPU 7.66s  wall 8.00s 
 SCF   energy in the final basis set =    -1300.5341661185
 Total energy in the final basis set =    -1300.5341661185

 --------------------------------------------------------------
             Orbital Energies (a.u.) and Symmetries
 --------------------------------------------------------------

 Alpha MOs, Restricted
 -- Occupied --                  
-101.59 -101.56  -77.12  -10.27   -9.50   -9.48   -7.27   -7.26
  1 A'    2 A'    3 A'    4 A'    5 A'    6 A'    7 A'    1 A"                 
 -7.257  -7.242  -7.234  -7.233  -6.610  -4.773  -4.769  -4.766
  8 A'    9 A'    2 A"   10 A'   11 A'   12 A'    3 A"   13 A'                 
 -0.903  -0.853  -0.721  -0.581  -0.490  -0.442  -0.398  -0.363
 14 A'   15 A'   16 A'   17 A'   18 A'   19 A'    4 A"   20 A'                 
 -0.358  -0.344  -0.313  -0.270
  5 A"   21 A'   22 A'    6 A"                                                 
 -- Virtual --                   
 -0.098  -0.066  -0.006   0.005   0.017   0.028   0.040   0.047
  7 A"   23 A'   24 A'   25 A'   26 A'   27 A'    8 A"   28 A'                 
  0.066   0.078   0.080   0.088   0.096   0.107   0.118   0.120
 29 A'   30 A'    9 A"   10 A"   31 A'   32 A'   11 A"   33 A'                 
  0.132   0.142   0.150   0.177   0.198   0.228   0.267   0.281
 34 A'   35 A'   36 A'   37 A'   38 A'   39 A'   40 A'   12 A"                 
  0.324   0.385   0.425   0.437   0.437   0.452   0.471   0.472
 41 A'   42 A'   43 A'   13 A"   44 A'   45 A'   46 A'   14 A"                 
  0.508   0.532   0.566   0.606   0.607   0.623   0.695   0.771
 47 A'   15 A"   48 A'   16 A"   49 A'   17 A"   50 A'   51 A'                 
  0.787   0.793   0.836   0.838   0.857   0.877   0.883   0.906
 52 A'   18 A"   19 A"   53 A'   20 A"   54 A'   55 A'   21 A"                 
  0.924   0.933   0.976   1.032   1.123   1.214   1.214   1.469
 56 A'   57 A'   58 A'   59 A'   60 A'   22 A"   61 A'   23 A"                 
  1.539   1.555   1.564   1.662   1.749   1.826   1.838   2.059
 62 A'   24 A"   63 A'   64 A'   65 A'   66 A'   25 A"   67 A'                 
  2.224   2.261   2.267   2.300   2.355   2.415   2.485   2.611
 26 A"   27 A"   68 A'   69 A'   70 A'   71 A'   72 A'   73 A'                 
  2.695   3.131   3.424   6.890   9.647   9.720  13.778  13.889
 28 A"   74 A'   75 A'   76 A'   77 A'   78 A'   29 A"   79 A'                 
 13.965  23.565  25.765  25.838  25.865  25.891  26.130  26.282
 80 A'   81 A'   30 A"   31 A"   82 A'   83 A'   84 A'   85 A'                 
163.024 215.628 215.706
 86 A'   87 A'   88 A'                                                         

 Beta MOs, Restricted
 -- Occupied --                  
-101.59 -101.56  -77.12  -10.27   -9.50   -9.48   -7.27   -7.26
  1 A'    2 A'    3 A'    4 A'    5 A'    6 A'    7 A'    1 A"                 
 -7.257  -7.242  -7.234  -7.233  -6.610  -4.773  -4.769  -4.766
  8 A'    9 A'    2 A"   10 A'   11 A'   12 A'    3 A"   13 A'                 
 -0.903  -0.853  -0.721  -0.581  -0.490  -0.442  -0.398  -0.363
 14 A'   15 A'   16 A'   17 A'   18 A'   19 A'    4 A"   20 A'                 
 -0.358  -0.344  -0.313  -0.270
  5 A"   21 A'   22 A'    6 A"                                                 
 -- Virtual --                   
 -0.098  -0.066  -0.006   0.005   0.017   0.028   0.040   0.047
  7 A"   23 A'   24 A'   25 A'   26 A'   27 A'    8 A"   28 A'                 
  0.066   0.078   0.080   0.088   0.096   0.107   0.118   0.120
 29 A'   30 A'    9 A"   10 A"   31 A'   32 A'   11 A"   33 A'                 
  0.132   0.142   0.150   0.177   0.198   0.228   0.267   0.281
 34 A'   35 A'   36 A'   37 A'   38 A'   39 A'   40 A'   12 A"                 
  0.324   0.385   0.425   0.437   0.437   0.452   0.471   0.472
 41 A'   42 A'   43 A'   13 A"   44 A'   45 A'   46 A'   14 A"                 
  0.508   0.532   0.566   0.606   0.607   0.623   0.695   0.771
 47 A'   15 A"   48 A'   16 A"   49 A'   17 A"   50 A'   51 A'                 
  0.787   0.793   0.836   0.838   0.857   0.877   0.883   0.906
 52 A'   18 A"   19 A"   53 A'   20 A"   54 A'   55 A'   21 A"                 
  0.924   0.933   0.976   1.032   1.123   1.214   1.214   1.469
 56 A'   57 A'   58 A'   59 A'   60 A'   22 A"   61 A'   23 A"                 
  1.539   1.555   1.564   1.662   1.749   1.826   1.838   2.059
 62 A'   24 A"   63 A'   64 A'   65 A'   66 A'   25 A"   67 A'                 
  2.224   2.261   2.267   2.300   2.355   2.415   2.485   2.611
 26 A"   27 A"   68 A'   69 A'   70 A'   71 A'   72 A'   73 A'                 
  2.695   3.131   3.424   6.890   9.647   9.720  13.778  13.889
 28 A"   74 A'   75 A'   76 A'   77 A'   78 A'   29 A"   79 A'                 
 13.965  23.565  25.765  25.838  25.865  25.891  26.130  26.282
 80 A'   81 A'   30 A"   31 A"   82 A'   83 A'   84 A'   85 A'                 
163.024 215.628 215.706
 86 A'   87 A'   88 A'                                                         
 --------------------------------------------------------------

          Ground-State Mulliken Net Atomic Charges

     Atom                 Charge (a.u.)
  ----------------------------------------
      1 C                    -0.423232
      2 P                     0.024014
      3 Cl                   -0.070709
      4 Cl                    0.195247
      5 H                     0.274679
  ----------------------------------------
  Sum of atomic charges =    -0.000000

 -----------------------------------------------------------------
                    Cartesian Multipole Moments
 -----------------------------------------------------------------
    Charge (ESU x 10^10)
                -0.0000
    Dipole Moment (Debye)
         X       0.8105      Y      -0.2158      Z      -0.0000
       Tot       0.8387
    Quadrupole Moments (Debye-Ang)
        XX     -48.0887     XY      -0.6779     YY     -43.1196
        XZ      -0.0000     YZ      -0.0000     ZZ     -45.2920
    Octopole Moments (Debye-Ang^2)
       XXX      13.6794    XXY       5.4011    XYY       1.6257
       YYY       6.3951    XXZ      -0.0000    XYZ      -0.0000
       YYZ      -0.0000    XZZ       1.2027    YZZ       4.3011
       ZZZ      -0.0000
    Hexadecapole Moments (Debye-Ang^3)
      XXXX    -880.5173   XXXY      18.8045   XXYY    -172.4385
      XYYY      10.3845   YYYY    -128.3608   XXXZ       0.0000
      XXYZ      -0.0000   XYYZ       0.0000   YYYZ      -0.0000
      XXZZ    -163.4553   XYZZ       3.4710   YYZZ     -32.3051
      XZZZ       0.0000   YZZZ      -0.0000   ZZZZ     -58.2232
 -----------------------------------------------------------------
 Calculating analytic gradient of the SCF energy
 Gradient of SCF Energy
            1           2           3           4           5
    1  -0.0003139   0.0000626  -0.0000494   0.0001266   0.0001741
    2   0.0000384   0.0001945   0.0001289  -0.0001044  -0.0002575
    3  -0.0000000   0.0000000  -0.0000000   0.0000000  -0.0000000
 Max gradient component =       3.139E-04
 RMS gradient           =       1.377E-04
 Gradient time:  CPU 2.59 s  wall 2.59 s
 Geometry Optimization Parameters
   NAtoms,    NIC,     NZ,  NCons,   NDum,   NFix, NCnnct, MaxDiis
        5      20       5       0       0       0       0       0

 Cartesian Hessian Update
 Hessian Updated using BFGS Update


** GEOMETRY OPTIMIZATION IN DELOCALIZED INTERNAL COORDINATES **
   Searching for a Minimum

   Optimization Cycle:   8

                       Coordinates (Angstroms)
     ATOM                X               Y               Z
      1  C         0.6335778272   -0.5771738977    0.0000000000
      2  P        -0.4537851057    0.6955236862    0.0000000000
      3  Cl       -2.2707868023   -0.3691380794    0.0000000000
      4  Cl        2.3475199886   -0.2759370981    0.0000000000
      5  H         0.3799742027   -1.6305636924    0.0000000000
   Point Group: cs    Number of degrees of freedom:     7


   Energy is  -1300.534166118

 Hessian Updated using BFGS Update

  7 Hessian modes will be used to form the next step
  Hessian Eigenvalues:
     0.110368    0.190303    0.228777    0.273049    0.292873    0.369702
     0.550033

 Minimum Search - Taking Simple RFO Step
 Searching for Lamda that Minimizes Along All modes
 Value Taken    Lamda =  -0.00000192
 Step Taken.  Stepsize is  0.003888

                             Maximum     Tolerance    Cnvgd?
         Gradient           0.000390      0.000300      NO
         Displacement       0.002276      0.001200      NO
         Energy change     -0.000016      0.000001      NO


 New Cartesian Coordinates Obtained by Inverse Iteration

 Displacement from previous Coordinates is:  0.006722
 ----------------------------------------------------------------
             Standard Nuclear Orientation (Angstroms)
    I     Atom           X                Y                Z
 ----------------------------------------------------------------
    1      C       0.6341082020    -0.5766397485     0.0000000000
    2      P      -0.4535807655     0.6958723751     0.0000000000
    3      Cl     -2.2695169747    -0.3708109139     0.0000000000
    4      Cl      2.3476665630    -0.2766713460     0.0000000000
    5      H       0.3778230859    -1.6290394481     0.0000000000
 ----------------------------------------------------------------
 Molecular Point Group                 Cs    NOp =  2
 Largest Abelian Subgroup              Cs    NOp =  2
 Nuclear Repulsion Energy =   233.6955644657 hartrees
 There are       28 alpha and       28 beta electrons
 Applying Cartesian multipole field
    Component          Value
    ---------          -----
     (2,0,0)        1.00000E-11
     (0,2,0)        2.00000E-11
     (0,0,2)       -3.00000E-11
 Nucleus-field energy     =     0.0000000078 hartrees
 Requested basis set is 6-311++G(d,p)
 There are 50 shells and 119 basis functions
 A cutoff of  1.0D-11 yielded   1107 shell pairs
 There are      6646 function pairs (      7115 Cartesian)
 Smallest overlap matrix eigenvalue = 2.63E-04
 Guess MOs from SCF MO coefficient file

 -----------------------------------------------------------------------
  General SCF calculation program by
  Eric Jon Sundstrom, Paul Horn, Yuezhi Mao, Dmitri Zuev, Alec White,
  David Stuck, Shaama M.S., Shane Yost, Joonho Lee, David Small,
  Daniel Levine, Susi Lehtola, Hugh Burton, Evgeny Epifanovsky
 -----------------------------------------------------------------------
 Exchange:     0.2000 Hartree-Fock + 0.0800 Slater + 0.7200 B88
 Correlation:  0.1900 VWN1RPA + 0.8100 LYP
 Using SG-1 standard quadrature grid
 A restricted SCF calculation will be
 performed using DIIS
 SCF converges when DIIS error is below 1.0e-08
 ---------------------------------------
  Cycle       Energy         DIIS error
 ---------------------------------------
    1   -1300.5341660107      2.01e-05  
    2   -1300.5341672360      3.26e-06  
    3   -1300.5341672165      5.03e-06  
    4   -1300.5341672621      1.21e-06  
    5   -1300.5341672648      4.92e-07  
    6   -1300.5341672653      7.09e-08  
    7   -1300.5341672653      1.72e-08  
    8   -1300.5341672653      6.18e-09  Convergence criterion met
 ---------------------------------------
 SCF time:   CPU 6.83s  wall 7.00s 
 SCF   energy in the final basis set =    -1300.5341672653
 Total energy in the final basis set =    -1300.5341672653

 --------------------------------------------------------------
             Orbital Energies (a.u.) and Symmetries
 --------------------------------------------------------------

 Alpha MOs, Restricted
 -- Occupied --                  
-101.59 -101.56  -77.12  -10.27   -9.50   -9.48   -7.27   -7.26
  1 A'    2 A'    3 A'    4 A'    5 A'    6 A'    7 A'    1 A"                 
 -7.257  -7.242  -7.234  -7.233  -6.610  -4.773  -4.769  -4.766
  8 A'    9 A'    2 A"   10 A'   11 A'   12 A'    3 A"   13 A'                 
 -0.903  -0.853  -0.721  -0.581  -0.490  -0.442  -0.398  -0.363
 14 A'   15 A'   16 A'   17 A'   18 A'   19 A'    4 A"   20 A'                 
 -0.358  -0.344  -0.313  -0.270
  5 A"   21 A'   22 A'    6 A"                                                 
 -- Virtual --                   
 -0.098  -0.066  -0.006   0.005   0.017   0.028   0.040   0.047
  7 A"   23 A'   24 A'   25 A'   26 A'   27 A'    8 A"   28 A'                 
  0.066   0.078   0.080   0.088   0.096   0.107   0.118   0.120
 29 A'   30 A'    9 A"   10 A"   31 A'   32 A'   11 A"   33 A'                 
  0.132   0.142   0.150   0.177   0.198   0.228   0.267   0.281
 34 A'   35 A'   36 A'   37 A'   38 A'   39 A'   40 A'   12 A"                 
  0.324   0.385   0.425   0.437   0.437   0.452   0.471   0.472
 41 A'   42 A'   43 A'   13 A"   44 A'   45 A'   46 A'   14 A"                 
  0.508   0.532   0.566   0.606   0.607   0.623   0.695   0.771
 47 A'   15 A"   48 A'   16 A"   49 A'   17 A"   50 A'   51 A'                 
  0.787   0.793   0.836   0.838   0.857   0.877   0.884   0.906
 52 A'   18 A"   19 A"   53 A'   20 A"   54 A'   55 A'   21 A"                 
  0.924   0.933   0.976   1.031   1.123   1.214   1.215   1.469
 56 A'   57 A'   58 A'   59 A'   60 A'   22 A"   61 A'   23 A"                 
  1.540   1.556   1.564   1.662   1.749   1.827   1.838   2.060
 62 A'   24 A"   63 A'   64 A'   65 A'   66 A'   25 A"   67 A'                 
  2.224   2.261   2.267   2.300   2.355   2.415   2.485   2.611
 26 A"   27 A"   68 A'   69 A'   70 A'   71 A'   72 A'   73 A'                 
  2.695   3.131   3.424   6.890   9.647   9.720  13.778  13.889
 28 A"   74 A'   75 A'   76 A'   77 A'   78 A'   29 A"   79 A'                 
 13.965  23.566  25.765  25.838  25.865  25.890  26.130  26.282
 80 A'   81 A'   30 A"   31 A"   82 A'   83 A'   84 A'   85 A'                 
163.024 215.628 215.706
 86 A'   87 A'   88 A'                                                         

 Beta MOs, Restricted
 -- Occupied --                  
-101.59 -101.56  -77.12  -10.27   -9.50   -9.48   -7.27   -7.26
  1 A'    2 A'    3 A'    4 A'    5 A'    6 A'    7 A'    1 A"                 
 -7.257  -7.242  -7.234  -7.233  -6.610  -4.773  -4.769  -4.766
  8 A'    9 A'    2 A"   10 A'   11 A'   12 A'    3 A"   13 A'                 
 -0.903  -0.853  -0.721  -0.581  -0.490  -0.442  -0.398  -0.363
 14 A'   15 A'   16 A'   17 A'   18 A'   19 A'    4 A"   20 A'                 
 -0.358  -0.344  -0.313  -0.270
  5 A"   21 A'   22 A'    6 A"                                                 
 -- Virtual --                   
 -0.098  -0.066  -0.006   0.005   0.017   0.028   0.040   0.047
  7 A"   23 A'   24 A'   25 A'   26 A'   27 A'    8 A"   28 A'                 
  0.066   0.078   0.080   0.088   0.096   0.107   0.118   0.120
 29 A'   30 A'    9 A"   10 A"   31 A'   32 A'   11 A"   33 A'                 
  0.132   0.142   0.150   0.177   0.198   0.228   0.267   0.281
 34 A'   35 A'   36 A'   37 A'   38 A'   39 A'   40 A'   12 A"                 
  0.324   0.385   0.425   0.437   0.437   0.452   0.471   0.472
 41 A'   42 A'   43 A'   13 A"   44 A'   45 A'   46 A'   14 A"                 
  0.508   0.532   0.566   0.606   0.607   0.623   0.695   0.771
 47 A'   15 A"   48 A'   16 A"   49 A'   17 A"   50 A'   51 A'                 
  0.787   0.793   0.836   0.838   0.857   0.877   0.884   0.906
 52 A'   18 A"   19 A"   53 A'   20 A"   54 A'   55 A'   21 A"                 
  0.924   0.933   0.976   1.031   1.123   1.214   1.215   1.469
 56 A'   57 A'   58 A'   59 A'   60 A'   22 A"   61 A'   23 A"                 
  1.540   1.556   1.564   1.662   1.749   1.827   1.838   2.060
 62 A'   24 A"   63 A'   64 A'   65 A'   66 A'   25 A"   67 A'                 
  2.224   2.261   2.267   2.300   2.355   2.415   2.485   2.611
 26 A"   27 A"   68 A'   69 A'   70 A'   71 A'   72 A'   73 A'                 
  2.695   3.131   3.424   6.890   9.647   9.720  13.778  13.889
 28 A"   74 A'   75 A'   76 A'   77 A'   78 A'   29 A"   79 A'                 
 13.965  23.566  25.765  25.838  25.865  25.890  26.130  26.282
 80 A'   81 A'   30 A"   31 A"   82 A'   83 A'   84 A'   85 A'                 
163.024 215.628 215.706
 86 A'   87 A'   88 A'                                                         
 --------------------------------------------------------------

          Ground-State Mulliken Net Atomic Charges

     Atom                 Charge (a.u.)
  ----------------------------------------
      1 C                    -0.424362
      2 P                     0.024587
      3 Cl                   -0.070807
      4 Cl                    0.196192
      5 H                     0.274390
  ----------------------------------------
  Sum of atomic charges =    -0.000000

 -----------------------------------------------------------------
                    Cartesian Multipole Moments
 -----------------------------------------------------------------
    Charge (ESU x 10^10)
                -0.0000
    Dipole Moment (Debye)
         X       0.8139      Y      -0.2130      Z      -0.0000
       Tot       0.8413
    Quadrupole Moments (Debye-Ang)
        XX     -48.0814     XY      -0.6757     YY     -43.1242
        XZ      -0.0000     YZ       0.0000     ZZ     -45.2912
    Octopole Moments (Debye-Ang^2)
       XXX      13.6486    XXY       5.4257    XYY       1.5990
       YYY       6.4736    XXZ      -0.0000    XYZ      -0.0000
       YYZ      -0.0000    XZZ       1.1869    YZZ       4.3223
       ZZZ      -0.0000
    Hexadecapole Moments (Debye-Ang^3)
      XXXX    -880.0813   XXXY      18.7073   XXYY    -172.3843
      XYYY      10.3440   YYYY    -128.5213   XXXZ      -0.0000
      XXYZ      -0.0000   XYYZ      -0.0000   YYYZ       0.0000
      XXZZ    -163.3831   XYZZ       3.4458   YYZZ     -32.3260
      XZZZ      -0.0000   YZZZ       0.0000   ZZZZ     -58.2226
 -----------------------------------------------------------------
 Calculating analytic gradient of the SCF energy
 Gradient of SCF Energy
            1           2           3           4           5
    1  -0.0000449   0.0000473  -0.0000178  -0.0000108   0.0000262
    2  -0.0002364   0.0001920   0.0000864  -0.0000728   0.0000309
    3  -0.0000000  -0.0000000   0.0000000   0.0000000   0.0000000
 Max gradient component =       2.364E-04
 RMS gradient           =       8.635E-05
 Gradient time:  CPU 2.59 s  wall 2.59 s
 Geometry Optimization Parameters
   NAtoms,    NIC,     NZ,  NCons,   NDum,   NFix, NCnnct, MaxDiis
        5      20       5       0       0       0       0       0

 Cartesian Hessian Update
 Hessian Updated using BFGS Update


** GEOMETRY OPTIMIZATION IN DELOCALIZED INTERNAL COORDINATES **
   Searching for a Minimum

   Optimization Cycle:   9

                       Coordinates (Angstroms)
     ATOM                X               Y               Z
      1  C         0.6341082020   -0.5766397485    0.0000000000
      2  P        -0.4535807655    0.6958723751    0.0000000000
      3  Cl       -2.2695169747   -0.3708109139    0.0000000000
      4  Cl        2.3476665630   -0.2766713460    0.0000000000
      5  H         0.3778230859   -1.6290394481    0.0000000000
   Point Group: cs    Number of degrees of freedom:     7


   Energy is  -1300.534167265

 Hessian Updated using BFGS Update

  7 Hessian modes will be used to form the next step
  Hessian Eigenvalues:
     0.085938    0.191369    0.232097    0.258421    0.304572    0.391647
     0.534678

 Minimum Search - Taking Simple RFO Step
 Searching for Lamda that Minimizes Along All modes
 Value Taken    Lamda =   0.00000000
 Step Taken.  Stepsize is  0.001414

                             Maximum     Tolerance    Cnvgd?
         Gradient           0.000141      0.000300     YES
         Displacement       0.000824      0.001200     YES
         Energy change     -0.000001      0.000001      NO


                       Distance Matrix (Angstroms)
             C (  1)   P (  2)   Cl(  3)   Cl(  4)
   P (  2)  1.674023
   Cl(  3)  2.910911  2.106048
   Cl(  4)  1.739616  2.965270  4.618143
   H (  5)  1.083156  2.469098  2.931134  2.389390

 Final energy is   -1300.5341672653362     


 ******************************
 **  OPTIMIZATION CONVERGED  **
 ******************************

                       Coordinates (Angstroms)
     ATOM                X               Y               Z
      1  C         0.6341082020   -0.5766397485    0.0000000000
      2  P        -0.4535807655    0.6958723751    0.0000000000
      3  Cl       -2.2695169747   -0.3708109139    0.0000000000
      4  Cl        2.3476665630   -0.2766713460    0.0000000000
      5  H         0.3778230859   -1.6290394481    0.0000000000

Z-matrix Print:
$molecule
0 1
P 
C  1 1.674023
H  2 1.083156 1 125.791072
Cl 2 1.739616 1 120.593057 3 -180.000000 0
Cl 1 2.106048 2 100.092375 3 -0.000000 0
$end


 --------------------------------------------------------------
             Orbital Energies (a.u.) and Symmetries
 --------------------------------------------------------------

 Alpha MOs, Restricted
 -- Occupied --                  
-101.59 -101.56  -77.12  -10.27   -9.50   -9.48   -7.27   -7.26
  1 A'    2 A'    3 A'    4 A'    5 A'    6 A'    7 A'    1 A"                 
 -7.257  -7.242  -7.234  -7.233  -6.610  -4.773  -4.769  -4.766
  8 A'    9 A'    2 A"   10 A'   11 A'   12 A'    3 A"   13 A'                 
 -0.903  -0.853  -0.721  -0.581  -0.490  -0.442  -0.398  -0.363
 14 A'   15 A'   16 A'   17 A'   18 A'   19 A'    4 A"   20 A'                 
 -0.358  -0.344  -0.313  -0.270
  5 A"   21 A'   22 A'    6 A"                                                 
 -- Virtual --                   
 -0.098  -0.066  -0.006   0.005   0.017   0.028   0.040   0.047
  7 A"   23 A'   24 A'   25 A'   26 A'   27 A'    8 A"   28 A'                 
  0.066   0.078   0.080   0.088   0.096   0.107   0.118   0.120
 29 A'   30 A'    9 A"   10 A"   31 A'   32 A'   11 A"   33 A'                 
  0.132   0.142   0.150   0.177   0.198   0.228   0.267   0.281
 34 A'   35 A'   36 A'   37 A'   38 A'   39 A'   40 A'   12 A"                 
  0.324   0.385   0.425   0.437   0.437   0.452   0.471   0.472
 41 A'   42 A'   43 A'   13 A"   44 A'   45 A'   46 A'   14 A"                 
  0.508   0.532   0.566   0.606   0.607   0.623   0.695   0.771
 47 A'   15 A"   48 A'   16 A"   49 A'   17 A"   50 A'   51 A'                 
  0.787   0.793   0.836   0.838   0.857   0.877   0.884   0.906
 52 A'   18 A"   19 A"   53 A'   20 A"   54 A'   55 A'   21 A"                 
  0.924   0.933   0.976   1.031   1.123   1.214   1.215   1.469
 56 A'   57 A'   58 A'   59 A'   60 A'   22 A"   61 A'   23 A"                 
  1.540   1.556   1.564   1.662   1.749   1.827   1.838   2.060
 62 A'   24 A"   63 A'   64 A'   65 A'   66 A'   25 A"   67 A'                 
  2.224   2.261   2.267   2.300   2.355   2.415   2.485   2.611
 26 A"   27 A"   68 A'   69 A'   70 A'   71 A'   72 A'   73 A'                 
  2.695   3.131   3.424   6.890   9.647   9.720  13.778  13.889
 28 A"   74 A'   75 A'   76 A'   77 A'   78 A'   29 A"   79 A'                 
 13.965  23.566  25.765  25.838  25.865  25.890  26.130  26.282
 80 A'   81 A'   30 A"   31 A"   82 A'   83 A'   84 A'   85 A'                 
163.024 215.628 215.706
 86 A'   87 A'   88 A'                                                         

 Beta MOs, Restricted
 -- Occupied --                  
-101.59 -101.56  -77.12  -10.27   -9.50   -9.48   -7.27   -7.26
  1 A'    2 A'    3 A'    4 A'    5 A'    6 A'    7 A'    1 A"                 
 -7.257  -7.242  -7.234  -7.233  -6.610  -4.773  -4.769  -4.766
  8 A'    9 A'    2 A"   10 A'   11 A'   12 A'    3 A"   13 A'                 
 -0.903  -0.853  -0.721  -0.581  -0.490  -0.442  -0.398  -0.363
 14 A'   15 A'   16 A'   17 A'   18 A'   19 A'    4 A"   20 A'                 
 -0.358  -0.344  -0.313  -0.270
  5 A"   21 A'   22 A'    6 A"                                                 
 -- Virtual --                   
 -0.098  -0.066  -0.006   0.005   0.017   0.028   0.040   0.047
  7 A"   23 A'   24 A'   25 A'   26 A'   27 A'    8 A"   28 A'                 
  0.066   0.078   0.080   0.088   0.096   0.107   0.118   0.120
 29 A'   30 A'    9 A"   10 A"   31 A'   32 A'   11 A"   33 A'                 
  0.132   0.142   0.150   0.177   0.198   0.228   0.267   0.281
 34 A'   35 A'   36 A'   37 A'   38 A'   39 A'   40 A'   12 A"                 
  0.324   0.385   0.425   0.437   0.437   0.452   0.471   0.472
 41 A'   42 A'   43 A'   13 A"   44 A'   45 A'   46 A'   14 A"                 
  0.508   0.532   0.566   0.606   0.607   0.623   0.695   0.771
 47 A'   15 A"   48 A'   16 A"   49 A'   17 A"   50 A'   51 A'                 
  0.787   0.793   0.836   0.838   0.857   0.877   0.884   0.906
 52 A'   18 A"   19 A"   53 A'   20 A"   54 A'   55 A'   21 A"                 
  0.924   0.933   0.976   1.031   1.123   1.214   1.215   1.469
 56 A'   57 A'   58 A'   59 A'   60 A'   22 A"   61 A'   23 A"                 
  1.540   1.556   1.564   1.662   1.749   1.827   1.838   2.060
 62 A'   24 A"   63 A'   64 A'   65 A'   66 A'   25 A"   67 A'                 
  2.224   2.261   2.267   2.300   2.355   2.415   2.485   2.611
 26 A"   27 A"   68 A'   69 A'   70 A'   71 A'   72 A'   73 A'                 
  2.695   3.131   3.424   6.890   9.647   9.720  13.778  13.889
 28 A"   74 A'   75 A'   76 A'   77 A'   78 A'   29 A"   79 A'                 
 13.965  23.566  25.765  25.838  25.865  25.890  26.130  26.282
 80 A'   81 A'   30 A"   31 A"   82 A'   83 A'   84 A'   85 A'                 
163.024 215.628 215.706
 86 A'   87 A'   88 A'                                                         
 --------------------------------------------------------------

          Ground-State Mulliken Net Atomic Charges

     Atom                 Charge (a.u.)
  ----------------------------------------
      1 C                    -0.424362
      2 P                     0.024587
      3 Cl                   -0.070807
      4 Cl                    0.196192
      5 H                     0.274390
  ----------------------------------------
  Sum of atomic charges =    -0.000000

 -----------------------------------------------------------------
                    Cartesian Multipole Moments
 -----------------------------------------------------------------
    Charge (ESU x 10^10)
                -0.0000
    Dipole Moment (Debye)
         X       0.8139      Y      -0.2130      Z      -0.0000
       Tot       0.8413
    Quadrupole Moments (Debye-Ang)
        XX     -48.0814     XY      -0.6757     YY     -43.1242
        XZ      -0.0000     YZ       0.0000     ZZ     -45.2912
    Octopole Moments (Debye-Ang^2)
       XXX      13.6486    XXY       5.4257    XYY       1.5990
       YYY       6.4736    XXZ      -0.0000    XYZ      -0.0000
       YYZ      -0.0000    XZZ       1.1869    YZZ       4.3223
       ZZZ      -0.0000
    Hexadecapole Moments (Debye-Ang^3)
      XXXX    -880.0813   XXXY      18.7073   XXYY    -172.3843
      XYYY      10.3440   YYYY    -128.5213   XXXZ      -0.0000
      XXYZ      -0.0000   XYYZ      -0.0000   YYYZ       0.0000
      XXZZ    -163.3831   XYZZ       3.4458   YYZZ     -32.3260
      XZZZ      -0.0000   YZZZ       0.0000   ZZZZ     -58.2226
 -----------------------------------------------------------------
Archival summary:
1\1\TWL02\OPT\ProcedureUnspecified\BasisUnspecified\l2111\taweetha\MonNov2617:10:282018MonNov2617:10:282018\0\\#,OPT,ProcedureUnspecified,BasisUnspecified,\\0,1\P\C,1,1.67402\H,2,1.08316,1,125.791\Cl,2,1.73962,1,120.593,3,-180,0\Cl,1,2.10605,2,100.092,3,-0,0\\\@

 Total job time:  103.90s(wall), 103.67s(cpu) 
 Mon Nov 26 17:10:28 2018

        *************************************************************
        *                                                           *
        *  Thank you very much for using Q-Chem.  Have a nice day.  *
        *                                                           *
        *************************************************************


 
User input: 2 of 2 
 
Q-Chem Developer Version!
                  Welcome to Q-Chem
     A Quantum Leap Into The Future Of Chemistry


 Q-Chem 5.1, Q-Chem, Inc., Pleasanton, CA (2018)

 Yihan Shao,  Zhengting Gan,  E. Epifanovsky,  A. T. B. Gilbert,  M. Wormit,  
 J. Kussmann,  A. W. Lange,  A. Behn,  Jia Deng,  Xintian Feng,  D. Ghosh,  
 M. Goldey,  P. R. Horn,  L. D. Jacobson,  I. Kaliman,  T. Kus,  A. Landau,  
 Jie Liu,  E. I. Proynov,  R. M. Richard,  R. P. Steele,  E. J. Sundstrom,  
 H. L. Woodcock III,  P. M. Zimmerman,  D. Zuev,  B. Albrecht,  E. Alguire,  
 S. A. Baeppler,  D. Barton,  Z. Benda,  Y. A. Bernard,  E. J. Berquist,  
 K. B. Bravaya,  H. Burton,  D. Casanova,  Chun-Min Chang,  Yunqing Chen,  
 A. Chien,  K. D. Closser,  M. P. Coons,  S. Coriani,  S. Dasgupta,  
 A. L. Dempwolff,  M. Diedenhofen,  Hainam Do,  R. G. Edgar,  Po-Tung Fang,  
 S. Faraji,  S. Fatehi,  Qingguo Feng,  K. D. Fenk,  J. Fosso-Tande,  
 Qinghui Ge,  A. Ghysels,  G. Gidofalvi,  J. Gomes,  J. Gonthier,  A. Gunina,  
 D. Hait,  M. W. D. Hanson-Heine,  P. H. P. Harbach,  A. W. Hauser,  
 J. E. Herr,  E. G. Hohenstein,  Z. C. Holden,  Kerwin Hui,  B. C. Huynh,  
 T.-C. Jagau,  Hyunjun Ji,  B. Kaduk,  K. Khistyaev,  Jaehoon Kim,  
 P. Klunzinger,  K. Koh,  D. Kosenkov,  L. Koulias,  T. Kowalczyk,  
 C. M. Krauter,  A. Kunitsa,  Ka Un Lao,  A. Laurent,  K. V. Lawler,  
 Joonho Lee,  D. Lefrancois,  S. Lehtola,  D. S. Levine,  Yi-Pei Li,  
 You-Sheng Lin,  Fenglai Liu,  E. Livshits,  A. Luenser,  P. Manohar,  
 E. Mansoor,  S. F. Manzer,  Shan-Ping Mao,  Yuezhi Mao,  N. Mardirossian,  
 A. V. Marenich,  T. Markovich,  L. A. Martinez-Martinez,  S. A. Maurer,  
 N. J. Mayhall,  S. C. McKenzie,  J.-M. Mewes,  A. F. Morrison,  
 J. W. Mullinax,  K. Nanda,  T. S. Nguyen-Beck,  R. Olivares-Amaya,  
 J. A. Parkhill,  T. M. Perrine,  F. Plasser,  P. Pokhilko,  S. Prager,  
 A. Prociuk,  E. Ramos,  D. R. Rehn,  F. Rob,  M. Schneider,  N. Sergueev,  
 S. M. Sharada,  S. Sharma,  D. W. Small,  T. Stauch,  T. Stein,  
 Yu-Chuan Su,  A. J. W. Thom,  A. Tkatchenko,  T. Tsuchimochi,  N. M. Tubman,  
 L. Vogt,  M. L. Vidal,  O. Vydrov,  M. A. Watson,  J. Wenzel,  
 M. de Wergifosse,  T. A. Wesolowski,  A. White,  J. Witte,  A. Yamada,  
 Jun Yang,  K. Yao,  S. Yeganeh,  S. R. Yost,  Zhi-Qiang You,  A. Zech,  
 Igor Ying Zhang,  Xing Zhang,  Yan Zhao,  Ying Zhu,  B. R. Brooks,  
 G. K. L. Chan,  C. J. Cramer,  M. S. Gordon,  W. J. Hehre,  A. Klamt,  
 M. W. Schmidt,  C. D. Sherrill,  D. G. Truhlar,  A. Aspuru-Guzik,  R. Baer,  
 A. T. Bell,  N. A. Besley,  Jeng-Da Chai,  A. E. DePrince, III,  
 R. A. DiStasio Jr.,  A. Dreuw,  B. D. Dunietz,  T. R. Furlani,  
 Chao-Ping Hsu,  Yousung Jung,  Jing Kong,  D. S. Lambrecht,  WanZhen Liang,  
 C. Ochsenfeld,  V. A. Rassolov,  L. V. Slipchenko,  J. E. Subotnik,  
 T. Van Voorhis,  J. M. Herbert,  A. I. Krylov,  P. M. W. Gill,  M. Head-Gordon

 Contributors to earlier versions of Q-Chem not listed above: 
 R. D. Adamson,  B. Austin,  J. Baker,  G. J. O. Beran,  K. Brandhorst,  
 S. T. Brown,  E. F. C. Byrd,  A. K. Chakraborty,  C.-L. Cheng,  
 Siu Hung Chien,  D. M. Chipman,  D. L. Crittenden,  H. Dachsel,  
 R. J. Doerksen,  A. D. Dutoi,  L. Fusti-Molnar,  W. A. Goddard III,  
 A. Golubeva-Zadorozhnaya,  S. R. Gwaltney,  G. Hawkins,  A. Heyden,  
 S. Hirata,  G. Kedziora,  F. J. Keil,  C. Kelley,  Jihan Kim,  R. A. King,  
 R. Z. Khaliullin,  P. P. Korambath,  W. Kurlancheek,  A. M. Lee,  M. S. Lee,  
 S. V. Levchenko,  Ching Yeh Lin,  D. Liotard,  R. C. Lochan,  I. Lotan,  
 P. E. Maslen,  N. Nair,  D. P. O'Neill,  D. Neuhauser,  E. Neuscamman,  
 C. M. Oana,  R. Olson,  B. Peters,  R. Peverati,  P. A. Pieniazek,  
 Y. M. Rhee,  J. Ritchie,  M. A. Rohrdanz,  E. Rosta,  N. J. Russ,  
 H. F. Schaefer III,  N. E. Schultz,  N. Shenvi,  A. C. Simmonett,  A. Sodt,  
 D. Stuck,  K. S. Thanthiriwatte,  V. Vanovschi,  Tao Wang,  A. Warshel,  
 C. F. Williams,  Q. Wu,  X. Xu,  W. Zhang

 Please cite Q-Chem as follows:
 Y. Shao et al., Mol. Phys. 113, 184-215 (2015)
 DOI: 10.1080/00268976.2014.952696

 Q-Chem 5.1.2 for Intel X86 EM64T Linux

 Parts of Q-Chem use Armadillo 8.300.2 (Tropical Shenanigans).
 http://arma.sourceforge.net/

 Q-Chem begins on Mon Nov 26 17:10:28 2018  

Host: 
0

     Scratch files written to /scratch/taweetham/qchem52198//
The previous job contains 0 fragments, simply inherited here
Input Ideriv = 2
Curr. Ideriv = -1
Max.  Ideriv = 2

Checking the input file for inconsistencies... 	...done.

--------------------------------------------------------------
User input:
--------------------------------------------------------------

$molecule
read
$end

$rem
   job_type 	frequency
   basis 	6-311++g**
   method	b3lyp	
$end


--------------------------------------------------------------
 ----------------------------------------------------------------
             Standard Nuclear Orientation (Angstroms)
    I     Atom           X                Y                Z
 ----------------------------------------------------------------
    1      C       0.6691662575    -0.4586036213    -0.0000000000
    2      P      -0.4507808332     0.7856121593     0.0000000000
    3      Cl     -2.2387805642    -0.3272645262    -0.0000000000
    4      Cl      2.3744732590    -0.1148139618     0.0000000000
    5      H       0.4399391409    -1.5172263668    -0.0000000000
 ----------------------------------------------------------------
 Molecular Point Group                 Cs    NOp =  2
 Largest Abelian Subgroup              Cs    NOp =  2
 Nuclear Repulsion Energy =   233.6955644657 hartrees
 There are       28 alpha and       28 beta electrons
 Requested basis set is 6-311++G(d,p)
 There are 50 shells and 119 basis functions

 Total QAlloc Memory Limit   2000 MB
 Mega-Array Size       188 MB
 MEM_STATIC part       192 MB

                       Distance Matrix (Angstroms)
             C (  1)   P (  2)   Cl(  3)   Cl(  4)
   P (  2)  1.674023
   Cl(  3)  2.910911  2.106048
   Cl(  4)  1.739616  2.965270  4.618143
   H (  5)  1.083156  2.469098  2.931134  2.389390

 A cutoff of  1.0D-11 yielded   1107 shell pairs
 There are      6646 function pairs (      7115 Cartesian)
 Smallest overlap matrix eigenvalue = 2.63E-04
 Guess from superposition of atomic densities
 Warning:  Energy on first SCF cycle will be non-variational
 SAD guess density has 56.000000 electrons

 -----------------------------------------------------------------------
  General SCF calculation program by
  Eric Jon Sundstrom, Paul Horn, Yuezhi Mao, Dmitri Zuev, Alec White,
  David Stuck, Shaama M.S., Shane Yost, Joonho Lee, David Small,
  Daniel Levine, Susi Lehtola, Hugh Burton, Evgeny Epifanovsky
 -----------------------------------------------------------------------
 Exchange:     0.2000 Hartree-Fock + 0.0800 Slater + 0.7200 B88
 Correlation:  0.1900 VWN1RPA + 0.8100 LYP
 Using SG-1 standard quadrature grid
 A restricted SCF calculation will be
 performed using DIIS
 SCF converges when DIIS error is below 1.0e-08
 ---------------------------------------
  Cycle       Energy         DIIS error
 ---------------------------------------
    1   -1301.0014264155      4.36e-02  
    2   -1300.4896792897      4.72e-03  
    3   -1300.3645095560      8.85e-03  
    4   -1300.5315559276      1.14e-03  
    5   -1300.5337131004      4.99e-04  
    6   -1300.5341672779      1.18e-04  
    7   -1300.5341930148      1.98e-05  
    8   -1300.5341935949      8.29e-06  
    9   -1300.5341937403      1.56e-06  
   10   -1300.5341937447      3.69e-07  
   11   -1300.5341937449      1.08e-07  
   12   -1300.5341937449      2.10e-08  
   13   -1300.5341937449      2.55e-09  Convergence criterion met
 ---------------------------------------
 SCF time:   CPU 10.93s  wall 11.00s 
 SCF   energy in the final basis set =    -1300.5341937449
 Total energy in the final basis set =    -1300.5341937449

 --------------------------------------------------------------
             Orbital Energies (a.u.) and Symmetries
 --------------------------------------------------------------

 Alpha MOs, Restricted
 -- Occupied --                  
-101.59 -101.56  -77.12  -10.27   -9.50   -9.48   -7.27   -7.26
  1 A'    2 A'    3 A'    4 A'    5 A'    6 A'    7 A'    1 A"                 
 -7.257  -7.242  -7.234  -7.233  -6.610  -4.773  -4.769  -4.766
  8 A'    9 A'    2 A"   10 A'   11 A'   12 A'    3 A"   13 A'                 
 -0.903  -0.853  -0.721  -0.581  -0.490  -0.442  -0.398  -0.363
 14 A'   15 A'   16 A'   17 A'   18 A'   19 A'    4 A"   20 A'                 
 -0.358  -0.344  -0.313  -0.270
  5 A"   21 A'   22 A'    6 A"                                                 
 -- Virtual --                   
 -0.098  -0.066  -0.006   0.005   0.017   0.028   0.040   0.047
  7 A"   23 A'   24 A'   25 A'   26 A'   27 A'    8 A"   28 A'                 
  0.066   0.078   0.081   0.088   0.096   0.107   0.118   0.120
 29 A'   30 A'    9 A"   10 A"   31 A'   32 A'   11 A"   33 A'                 
  0.132   0.142   0.150   0.177   0.198   0.228   0.267   0.281
 34 A'   35 A'   36 A'   37 A'   38 A'   39 A'   40 A'   12 A"                 
  0.324   0.385   0.425   0.437   0.437   0.452   0.471   0.472
 41 A'   42 A'   43 A'   13 A"   44 A'   45 A'   46 A'   14 A"                 
  0.508   0.532   0.566   0.606   0.607   0.623   0.695   0.771
 47 A'   15 A"   48 A'   16 A"   49 A'   17 A"   50 A'   51 A'                 
  0.787   0.793   0.836   0.838   0.857   0.877   0.884   0.906
 52 A'   18 A"   19 A"   53 A'   20 A"   54 A'   55 A'   21 A"                 
  0.924   0.933   0.976   1.031   1.123   1.214   1.215   1.469
 56 A'   57 A'   58 A'   59 A'   60 A'   22 A"   61 A'   23 A"                 
  1.540   1.556   1.564   1.662   1.749   1.827   1.838   2.060
 62 A'   24 A"   63 A'   64 A'   65 A'   66 A'   25 A"   67 A'                 
  2.224   2.261   2.267   2.300   2.355   2.415   2.485   2.611
 26 A"   27 A"   68 A'   69 A'   70 A'   71 A'   72 A'   73 A'                 
  2.695   3.131   3.424   6.890   9.647   9.720  13.778  13.889
 28 A"   74 A'   75 A'   76 A'   77 A'   78 A'   29 A"   79 A'                 
 13.965  23.566  25.765  25.838  25.865  25.891  26.130  26.282
 80 A'   81 A'   30 A"   31 A"   82 A'   83 A'   84 A'   85 A'                 
163.024 215.628 215.706
 86 A'   87 A'   88 A'                                                         

 Beta MOs, Restricted
 -- Occupied --                  
-101.59 -101.56  -77.12  -10.27   -9.50   -9.48   -7.27   -7.26
  1 A'    2 A'    3 A'    4 A'    5 A'    6 A'    7 A'    1 A"                 
 -7.257  -7.242  -7.234  -7.233  -6.610  -4.773  -4.769  -4.766
  8 A'    9 A'    2 A"   10 A'   11 A'   12 A'    3 A"   13 A'                 
 -0.903  -0.853  -0.721  -0.581  -0.490  -0.442  -0.398  -0.363
 14 A'   15 A'   16 A'   17 A'   18 A'   19 A'    4 A"   20 A'                 
 -0.358  -0.344  -0.313  -0.270
  5 A"   21 A'   22 A'    6 A"                                                 
 -- Virtual --                   
 -0.098  -0.066  -0.006   0.005   0.017   0.028   0.040   0.047
  7 A"   23 A'   24 A'   25 A'   26 A'   27 A'    8 A"   28 A'                 
  0.066   0.078   0.081   0.088   0.096   0.107   0.118   0.120
 29 A'   30 A'    9 A"   10 A"   31 A'   32 A'   11 A"   33 A'                 
  0.132   0.142   0.150   0.177   0.198   0.228   0.267   0.281
 34 A'   35 A'   36 A'   37 A'   38 A'   39 A'   40 A'   12 A"                 
  0.324   0.385   0.425   0.437   0.437   0.452   0.471   0.472
 41 A'   42 A'   43 A'   13 A"   44 A'   45 A'   46 A'   14 A"                 
  0.508   0.532   0.566   0.606   0.607   0.623   0.695   0.771
 47 A'   15 A"   48 A'   16 A"   49 A'   17 A"   50 A'   51 A'                 
  0.787   0.793   0.836   0.838   0.857   0.877   0.884   0.906
 52 A'   18 A"   19 A"   53 A'   20 A"   54 A'   55 A'   21 A"                 
  0.924   0.933   0.976   1.031   1.123   1.214   1.215   1.469
 56 A'   57 A'   58 A'   59 A'   60 A'   22 A"   61 A'   23 A"                 
  1.540   1.556   1.564   1.662   1.749   1.827   1.838   2.060
 62 A'   24 A"   63 A'   64 A'   65 A'   66 A'   25 A"   67 A'                 
  2.224   2.261   2.267   2.300   2.355   2.415   2.485   2.611
 26 A"   27 A"   68 A'   69 A'   70 A'   71 A'   72 A'   73 A'                 
  2.695   3.131   3.424   6.890   9.647   9.720  13.778  13.889
 28 A"   74 A'   75 A'   76 A'   77 A'   78 A'   29 A"   79 A'                 
 13.965  23.566  25.765  25.838  25.865  25.891  26.130  26.282
 80 A'   81 A'   30 A"   31 A"   82 A'   83 A'   84 A'   85 A'                 
163.024 215.628 215.706
 86 A'   87 A'   88 A'                                                         
 --------------------------------------------------------------

          Ground-State Mulliken Net Atomic Charges

     Atom                 Charge (a.u.)
  ----------------------------------------
      1 C                    -0.424325
      2 P                     0.024583
      3 Cl                   -0.070767
      4 Cl                    0.196134
      5 H                     0.274376
  ----------------------------------------
  Sum of atomic charges =    -0.000000

 -----------------------------------------------------------------
                    Cartesian Multipole Moments
 -----------------------------------------------------------------
    Charge (ESU x 10^10)
                -0.0000
    Dipole Moment (Debye)
         X       0.8188      Y      -0.1920      Z       0.0000
       Tot       0.8410
    Quadrupole Moments (Debye-Ang)
        XX     -48.0097     XY      -0.7226     YY     -43.2007
        XZ       0.0000     YZ       0.0000     ZZ     -45.2911
    Octopole Moments (Debye-Ang^2)
       XXX      10.2676    XXY       0.7746    XYY       0.6757
       YYY      -6.5596    XXZ       0.0000    XYZ      -0.0000
       YYZ       0.0000    XZZ       0.1475    YZZ      -0.2500
       ZZZ       0.0000
    Hexadecapole Moments (Debye-Ang^3)
      XXXX    -880.5570   XXXY      10.7600   XXYY    -171.2319
      XYYY       0.7549   YYYY    -127.9590   XXXZ       0.0000
      XXYZ      -0.0000   XYYZ       0.0000   YYYZ      -0.0000
      XXZZ    -163.4482   XYZZ       0.1876   YYZZ     -31.8183
      XZZZ       0.0000   YZZZ      -0.0000   ZZZZ     -58.2226
 -----------------------------------------------------------------
 Calculating MO derivatives via CPSCF
   1         3          15      0.184078    0.062873
   2         3          15      0.021251    0.008092
   3         3          15      0.002445    0.001141
   4         3          15      0.000207    0.000100
   5        16           2      0.000010    0.000007
   6        18           0      0.000000    0.000000    Roots Converged
 Time for AOints: 2.7 s (CPU) 2.7 s (wall)
 ------------------------------------------------------------------------------
                     AOints        : Timing summary (seconds)
 ------------------------------------------------------------------------------
     job step          cpu (% of tot)      sys (% of tot)     wall (% of tot)
 ------------------------------------------------------------------------------
  cpscf_lag         0.2886E+02 (49.4)   0.5500E-04 (17.2)   0.2887E+02 (49.4)
  iterzp            0.2684E+02 (45.9)   0.2650E-03 (82.8)   0.2687E+02 (46.0)
  make_fx           0.0000E+00 ( 0.0)   0.0000E+00 ( 0.0)   0.0000E+00 ( 0.0)
  AOints            0.2653E+01 ( 4.5)   0.0000E+00 ( 0.0)   0.2653E+01 ( 4.5)
 ------------------------------------------------------------------------------
   Grand Totals     0.5841E+02          0.3200E-03          0.5846E+02
 ------------------------------------------------------------------------------
 Calculating analytic Hessian of the SCF energy
 Polarizability Matrix (a.u.)
            1           2           3
    1 -98.1018265   2.9032855   0.0000000
    2   2.9032855 -51.6032935  -0.0000000
    3   0.0000000  -0.0000000 -37.1474532

 Direct stationary perturbation theory relativistic correction:

 rels  =       2.013356461464
 relv  =      -7.294727142681
 rel2e =       1.668349022022
 E_rel =      -3.613021659196

 Hessian of the SCF Energy
            1           2           3           4           5           6
    1   0.3804102  -0.0552766  -0.0000000  -0.1423042   0.1224987  -0.0000000
    2  -0.0552766   0.6074408  -0.0000000   0.1554161  -0.2282312   0.0000000
    3  -0.0000000  -0.0000000   0.0725177  -0.0000000   0.0000000  -0.0217401
    4  -0.1423042   0.1554161  -0.0000000   0.2588772  -0.0951386   0.0000000
    5   0.1224987  -0.2282312   0.0000000  -0.0951386   0.2815185   0.0000000
    6  -0.0000000   0.0000000  -0.0217401   0.0000000   0.0000000   0.0123615
    7  -0.0195578  -0.0102684   0.0000000  -0.0890825  -0.0421942  -0.0000000
    8   0.0100289   0.0088355  -0.0000000  -0.0614723  -0.0540471   0.0000000
    9   0.0000000  -0.0000000  -0.0003643  -0.0000000  -0.0000000  -0.0051612
   10  -0.1709615  -0.0386278   0.0000000  -0.0298346  -0.0013941   0.0000000
   11  -0.0200617  -0.0447125  -0.0000000   0.0055052   0.0089435   0.0000000
   12   0.0000000   0.0000000  -0.0190011   0.0000000  -0.0000000   0.0005245
   13  -0.0475867  -0.0512434  -0.0000000   0.0023441   0.0162282   0.0000000
   14  -0.0571893  -0.3433326   0.0000000  -0.0043105  -0.0081837  -0.0000000
   15  -0.0000000  -0.0000000  -0.0314122  -0.0000000   0.0000000   0.0140153
            7           8           9          10          11          12
    1  -0.0195578   0.0100289   0.0000000  -0.1709615  -0.0200617   0.0000000
    2  -0.0102684   0.0088355  -0.0000000  -0.0386278  -0.0447125   0.0000000
    3   0.0000000  -0.0000000  -0.0003643   0.0000000  -0.0000000  -0.0190011
    4  -0.0890825  -0.0614723  -0.0000000  -0.0298346   0.0055052   0.0000000
    5  -0.0421942  -0.0540471  -0.0000000  -0.0013941   0.0089435  -0.0000000
    6  -0.0000000   0.0000000  -0.0051612   0.0000000   0.0000000   0.0005245
    7   0.1145200   0.0504893   0.0000000  -0.0056378   0.0019529  -0.0000000
    8   0.0504893   0.0443358  -0.0000000   0.0018011  -0.0004610   0.0000000
    9   0.0000000  -0.0000000   0.0050571  -0.0000000   0.0000000   0.0048506
   10  -0.0056378   0.0018011  -0.0000000   0.2257440   0.0376926  -0.0000000
   11   0.0019529  -0.0004610   0.0000000   0.0376926   0.0329188  -0.0000000
   12  -0.0000000   0.0000000   0.0048506  -0.0000000  -0.0000000   0.0093277
   13  -0.0002419  -0.0008471   0.0000000  -0.0193102  -0.0250889   0.0000000
   14   0.0000203   0.0013368  -0.0000000   0.0005282   0.0033112  -0.0000000
   15   0.0000000   0.0000000  -0.0043822   0.0000000   0.0000000   0.0042984
           13          14          15
    1  -0.0475867  -0.0571893  -0.0000000
    2  -0.0512434  -0.3433326  -0.0000000
    3  -0.0000000   0.0000000  -0.0314122
    4   0.0023441  -0.0043105  -0.0000000
    5   0.0162282  -0.0081837   0.0000000
    6   0.0000000  -0.0000000   0.0140153
    7  -0.0002419   0.0000203   0.0000000
    8  -0.0008471   0.0013368   0.0000000
    9   0.0000000  -0.0000000  -0.0043822
   10  -0.0193102   0.0005282   0.0000000
   11  -0.0250889   0.0033112   0.0000000
   12   0.0000000  -0.0000000   0.0042984
   13   0.0647948   0.0609513   0.0000000
   14   0.0609513   0.3468683   0.0000000
   15   0.0000000   0.0000000   0.0174806
 Gradient time:  CPU 76.22 s  wall 76.27 s
 **********************************************************************
 **                                                                  **
 **                       VIBRATIONAL ANALYSIS                       **
 **                       --------------------                       **
 **                                                                  **
 **        VIBRATIONAL FREQUENCIES (CM**-1) AND NORMAL MODES         **
 **     FORCE CONSTANTS (mDYN/ANGSTROM) AND REDUCED MASSES (AMU)     **
 **                  INFRARED INTENSITIES (KM/MOL)                   **
 **                                                                  **
 **********************************************************************


 Mode:                 1                      2                      3
 Frequency:       165.31                 194.46                 283.68
 Force Cnst:      0.2519                 0.1071                 1.0580
 Red. Mass:      15.6446                 4.8073                22.3130
 IR Active:          YES                    YES                    YES
 IR Intens:        3.195                  1.859                  0.561
 Raman Active:       YES                    YES                    YES
               X      Y      Z        X      Y      Z        X      Y      Z
 C         -0.140  0.402 -0.000   -0.000  0.000  0.471    0.287  0.376  0.000
 P         -0.148  0.420 -0.000   -0.000  0.000  0.083   -0.231  0.043  0.000
 Cl         0.241 -0.255  0.000    0.000 -0.000 -0.115   -0.442 -0.046 -0.000
 Cl        -0.049 -0.268  0.000   -0.000 -0.000 -0.145    0.540 -0.132 -0.000
 H         -0.452  0.468 -0.000   -0.000  0.000  0.859    0.275  0.373  0.000
 TransDip   0.007  0.057 -0.000    0.000  0.000  0.044    0.024  0.003  0.000

 Mode:                 4                      5                      6
 Frequency:       484.13                 749.98                 775.44
 Force Cnst:      4.2516                 3.1266                 0.4627
 Red. Mass:      30.7872                 9.4348                 1.3061
 IR Active:          YES                    YES                    YES
 IR Intens:      101.468                 66.905                 62.718
 Raman Active:       YES                    YES                    YES
               X      Y      Z        X      Y      Z        X      Y      Z
 C          0.015 -0.112 -0.000    0.506  0.508 -0.000   -0.000 -0.000 -0.158
 P          0.682  0.368 -0.000    0.068 -0.162 -0.000   -0.000  0.000  0.025
 Cl        -0.465 -0.326  0.000   -0.020  0.019  0.000    0.000  0.000 -0.005
 Cl        -0.139  0.039  0.000   -0.222 -0.067  0.000    0.000  0.000  0.009
 H         -0.202 -0.056 -0.000    0.272  0.571  0.000   -0.000 -0.000  0.987
 TransDip   0.305  0.105  0.000    0.250 -0.080  0.000   -0.000  0.000  0.254

 Mode:                 7                      8                      9
 Frequency:      1024.23                1249.92                3198.30
 Force Cnst:      1.9008                 1.2840                 6.5716
 Red. Mass:       3.0752                 1.3949                 1.0904
 IR Active:          YES                    YES                    YES
 IR Intens:       21.121                 21.623                  6.837
 Raman Active:       YES                    YES                    YES
               X      Y      Z        X      Y      Z        X      Y      Z
 C          0.278 -0.222 -0.000   -0.152  0.094 -0.000   -0.014 -0.085  0.000
 P         -0.082  0.115 -0.000    0.026 -0.017  0.000   -0.001  0.001  0.000
 Cl        -0.001 -0.001  0.000    0.000 -0.001 -0.000    0.000  0.000 -0.000
 Cl        -0.046 -0.014  0.000    0.001 -0.013 -0.000    0.000  0.000 -0.000
 H          0.848 -0.363  0.000    0.975 -0.125  0.000    0.198  0.976  0.000
 TransDip   0.146 -0.019  0.000   -0.149 -0.002 -0.000   -0.064  0.053  0.000

 STANDARD THERMODYNAMIC QUANTITIES AT   298.15 K  AND     1.00 ATM

   This Molecule has  0 Imaginary Frequencies
   Zero point vibrational energy:       11.616 kcal/mol

   Atom    1 Element C  Has Mass   12.00000
   Atom    2 Element P  Has Mass   30.97376
   Atom    3 Element Cl Has Mass   34.96885
   Atom    4 Element Cl Has Mass   34.96885
   Atom    5 Element H  Has Mass    1.00783
   Molecular Mass:   113.919290 amu
   Principal axes and moments of inertia in amu*Bohr^2:
                             1           2           3
    Eigenvalues --      100.47236  1372.31260  1472.78496
          X               1.00000    -0.00218    -0.00000
          Y               0.00218     1.00000    -0.00000
          Z               0.00000     0.00000     1.00000
   Rotational Symmetry Number is   1
   The Molecule is an Asymmetric Top
   Translational Enthalpy:        0.889 kcal/mol
   Rotational Enthalpy:           0.889 kcal/mol
   Vibrational Enthalpy:         12.928 kcal/mol
   gas constant (RT):             0.592 kcal/mol
   Translational Entropy:        40.106  cal/mol.K
   Rotational Entropy:           26.809  cal/mol.K
   Vibrational Entropy:           7.482  cal/mol.K

   Total Enthalpy:               15.298 kcal/mol
   Total Entropy:                74.398  cal/mol.K
Archival summary:
1\1\TWL02\FREQ\ProcedureUnspecified\BasisUnspecified\l2111\taweetha\MonNov2617:11:552018MonNov2617:11:552018\0\\#,FREQ,ProcedureUnspecified,BasisUnspecified,\\0,1\P\C,1,1.67402\H,2,1.08316,1,125.791\Cl,2,1.73962,1,120.593,3,180,0\Cl,1,2.10605,2,100.092,3,-0,0\\\@

 Total job time:  87.27s(wall), 87.21s(cpu) 
 Mon Nov 26 17:11:55 2018

        *************************************************************
        *                                                           *
        *  Thank you very much for using Q-Chem.  Have a nice day.  *
        *                                                           *
        *************************************************************
