# Supplementary material for: Geometric and energetic data from ab initio calculations of haloethene, haloimine, halomethylenephosphine, haloiminophosphine, halodiazene, halodiphosphene and halocyclopropane
Source: Data Brief. 2019 Nov 2;27:104738. doi: 10.1016/j.dib.2019.104738 (PMC6861602; doi:10.1016/j.dib.2019.104738)
Supplement: Multimedia component 5 [file mmc5.zip › CP/B3LYP/HClCPFE.out]

Q-Chem Developer Version!
                  Welcome to Q-Chem
     A Quantum Leap Into The Future Of Chemistry


 Q-Chem 5.1, Q-Chem, Inc., Pleasanton, CA (2018)

 Yihan Shao,  Zhengting Gan,  E. Epifanovsky,  A. T. B. Gilbert,  M. Wormit,  
 J. Kussmann,  A. W. Lange,  A. Behn,  Jia Deng,  Xintian Feng,  D. Ghosh,  
 M. Goldey,  P. R. Horn,  L. D. Jacobson,  I. Kaliman,  T. Kus,  A. Landau,  
 Jie Liu,  E. I. Proynov,  R. M. Richard,  R. P. Steele,  E. J. Sundstrom,  
 H. L. Woodcock III,  P. M. Zimmerman,  D. Zuev,  B. Albrecht,  E. Alguire,  
 S. A. Baeppler,  D. Barton,  Z. Benda,  Y. A. Bernard,  E. J. Berquist,  
 K. B. Bravaya,  H. Burton,  D. Casanova,  Chun-Min Chang,  Yunqing Chen,  
 A. Chien,  K. D. Closser,  M. P. Coons,  S. Coriani,  S. Dasgupta,  
 A. L. Dempwolff,  M. Diedenhofen,  Hainam Do,  R. G. Edgar,  Po-Tung Fang,  
 S. Faraji,  S. Fatehi,  Qingguo Feng,  K. D. Fenk,  J. Fosso-Tande,  
 Qinghui Ge,  A. Ghysels,  G. Gidofalvi,  J. Gomes,  J. Gonthier,  A. Gunina,  
 D. Hait,  M. W. D. Hanson-Heine,  P. H. P. Harbach,  A. W. Hauser,  
 J. E. Herr,  E. G. Hohenstein,  Z. C. Holden,  Kerwin Hui,  B. C. Huynh,  
 T.-C. Jagau,  Hyunjun Ji,  B. Kaduk,  K. Khistyaev,  Jaehoon Kim,  
 P. Klunzinger,  K. Koh,  D. Kosenkov,  L. Koulias,  T. Kowalczyk,  
 C. M. Krauter,  A. Kunitsa,  Ka Un Lao,  A. Laurent,  K. V. Lawler,  
 Joonho Lee,  D. Lefrancois,  S. Lehtola,  D. S. Levine,  Yi-Pei Li,  
 You-Sheng Lin,  Fenglai Liu,  E. Livshits,  A. Luenser,  P. Manohar,  
 E. Mansoor,  S. F. Manzer,  Shan-Ping Mao,  Yuezhi Mao,  N. Mardirossian,  
 A. V. Marenich,  T. Markovich,  L. A. Martinez-Martinez,  S. A. Maurer,  
 N. J. Mayhall,  S. C. McKenzie,  J.-M. Mewes,  A. F. Morrison,  
 J. W. Mullinax,  K. Nanda,  T. S. Nguyen-Beck,  R. Olivares-Amaya,  
 J. A. Parkhill,  T. M. Perrine,  F. Plasser,  P. Pokhilko,  S. Prager,  
 A. Prociuk,  E. Ramos,  D. R. Rehn,  F. Rob,  M. Schneider,  N. Sergueev,  
 S. M. Sharada,  S. Sharma,  D. W. Small,  T. Stauch,  T. Stein,  
 Yu-Chuan Su,  A. J. W. Thom,  A. Tkatchenko,  T. Tsuchimochi,  N. M. Tubman,  
 L. Vogt,  M. L. Vidal,  O. Vydrov,  M. A. Watson,  J. Wenzel,  
 M. de Wergifosse,  T. A. Wesolowski,  A. White,  J. Witte,  A. Yamada,  
 Jun Yang,  K. Yao,  S. Yeganeh,  S. R. Yost,  Zhi-Qiang You,  A. Zech,  
 Igor Ying Zhang,  Xing Zhang,  Yan Zhao,  Ying Zhu,  B. R. Brooks,  
 G. K. L. Chan,  C. J. Cramer,  M. S. Gordon,  W. J. Hehre,  A. Klamt,  
 M. W. Schmidt,  C. D. Sherrill,  D. G. Truhlar,  A. Aspuru-Guzik,  R. Baer,  
 A. T. Bell,  N. A. Besley,  Jeng-Da Chai,  A. E. DePrince, III,  
 R. A. DiStasio Jr.,  A. Dreuw,  B. D. Dunietz,  T. R. Furlani,  
 Chao-Ping Hsu,  Yousung Jung,  Jing Kong,  D. S. Lambrecht,  WanZhen Liang,  
 C. Ochsenfeld,  V. A. Rassolov,  L. V. Slipchenko,  J. E. Subotnik,  
 T. Van Voorhis,  J. M. Herbert,  A. I. Krylov,  P. M. W. Gill,  M. Head-Gordon

 Contributors to earlier versions of Q-Chem not listed above: 
 R. D. Adamson,  B. Austin,  J. Baker,  G. J. O. Beran,  K. Brandhorst,  
 S. T. Brown,  E. F. C. Byrd,  A. K. Chakraborty,  C.-L. Cheng,  
 Siu Hung Chien,  D. M. Chipman,  D. L. Crittenden,  H. Dachsel,  
 R. J. Doerksen,  A. D. Dutoi,  L. Fusti-Molnar,  W. A. Goddard III,  
 A. Golubeva-Zadorozhnaya,  S. R. Gwaltney,  G. Hawkins,  A. Heyden,  
 S. Hirata,  G. Kedziora,  F. J. Keil,  C. Kelley,  Jihan Kim,  R. A. King,  
 R. Z. Khaliullin,  P. P. Korambath,  W. Kurlancheek,  A. M. Lee,  M. S. Lee,  
 S. V. Levchenko,  Ching Yeh Lin,  D. Liotard,  R. C. Lochan,  I. Lotan,  
 P. E. Maslen,  N. Nair,  D. P. O'Neill,  D. Neuhauser,  E. Neuscamman,  
 C. M. Oana,  R. Olson,  B. Peters,  R. Peverati,  P. A. Pieniazek,  
 Y. M. Rhee,  J. Ritchie,  M. A. Rohrdanz,  E. Rosta,  N. J. Russ,  
 H. F. Schaefer III,  N. E. Schultz,  N. Shenvi,  A. C. Simmonett,  A. Sodt,  
 D. Stuck,  K. S. Thanthiriwatte,  V. Vanovschi,  Tao Wang,  A. Warshel,  
 C. F. Williams,  Q. Wu,  X. Xu,  W. Zhang

 Please cite Q-Chem as follows:
 Y. Shao et al., Mol. Phys. 113, 184-215 (2015)
 DOI: 10.1080/00268976.2014.952696

 Q-Chem 5.1.2 for Intel X86 EM64T Linux

 Parts of Q-Chem use Armadillo 8.300.2 (Tropical Shenanigans).
 http://arma.sourceforge.net/

 Q-Chem begins on Mon Nov 26 17:39:08 2018  

Host: 
0

     Scratch files written to /scratch/taweetham/qchem52611//
Input Ideriv = 2
Curr. Ideriv = -1
Max.  Ideriv = 2

Checking the input file for inconsistencies... 	...done.

--------------------------------------------------------------
User input:
--------------------------------------------------------------
$molecule
0 1
C 
P 1 1.5 
F 2 PF 1 120. 
Cl 1 PCl 2 120.  3 180.0
H 1 PH 2 120.  3 0.0

PH=1.44
PF=1.54
PCl=2.03
PBr=2.5
PI=2.6
$end

$rem
   job_type	optimization
   basis	6-311++g**
   method	b3lyp
$end

--------------------------------------------------------------
 ----------------------------------------------------------------
             Standard Nuclear Orientation (Angstroms)
    I     Atom           X                Y                Z
 ----------------------------------------------------------------
    1      C       0.1705754890    -0.6010995863    -0.0000000000
    2      P      -0.9705780580     0.3724344821    -0.0000000000
    3      F      -2.4219582530    -0.1424398030    -0.0000000000
    4      Cl      2.0837584733     0.0775983350     0.0000000000
    5      H      -0.0910518338    -2.0171331819    -0.0000000000
 ----------------------------------------------------------------
 Molecular Point Group                 Cs    NOp =  2
 Largest Abelian Subgroup              Cs    NOp =  2
 Nuclear Repulsion Energy =   187.3993931689 hartrees
 There are       24 alpha and       24 beta electrons
 Requested basis set is 6-311++G(d,p)
 There are 43 shells and 111 basis functions

 Total QAlloc Memory Limit   2000 MB
 Mega-Array Size       188 MB
 MEM_STATIC part       192 MB
 A cutoff of  1.0D-11 yielded    854 shell pairs
 There are      5929 function pairs (      6369 Cartesian)
 Smallest overlap matrix eigenvalue = 6.92E-04

 Scale SEOQF with 1.000000e-01/1.000000e-01/1.000000e-01

 Standard Electronic Orientation quadrupole field applied
 Nucleus-field energy     =     0.0000000056 hartrees
 Guess from superposition of atomic densities
 Warning:  Energy on first SCF cycle will be non-variational
 SAD guess density has 48.000000 electrons

 -----------------------------------------------------------------------
  General SCF calculation program by
  Eric Jon Sundstrom, Paul Horn, Yuezhi Mao, Dmitri Zuev, Alec White,
  David Stuck, Shaama M.S., Shane Yost, Joonho Lee, David Small,
  Daniel Levine, Susi Lehtola, Hugh Burton, Evgeny Epifanovsky
 -----------------------------------------------------------------------
 Exchange:     0.2000 Hartree-Fock + 0.0800 Slater + 0.7200 B88
 Correlation:  0.1900 VWN1RPA + 0.8100 LYP
 Using SG-1 standard quadrature grid
 A restricted SCF calculation will be
 performed using DIIS
 SCF converges when DIIS error is below 1.0e-08
 ---------------------------------------
  Cycle       Energy         DIIS error
 ---------------------------------------
    1    -940.5947940801      4.93e-02  
    2    -940.0250625199      5.86e-03  
    3    -939.9660869183      8.47e-03  
    4    -940.0629304334      1.82e-03  
    5    -940.0679962605      6.76e-04  
    6    -940.0684652093      1.75e-04  
    7    -940.0685061891      4.60e-05  
    8    -940.0685093256      1.30e-05  
    9    -940.0685096074      2.18e-06  
   10    -940.0685096149      4.65e-07  
   11    -940.0685096153      7.37e-08  
   12    -940.0685096153      1.42e-08  
   13    -940.0685096153      2.87e-09  Convergence criterion met
 ---------------------------------------
 SCF time:   CPU 8.58s  wall 8.00s 
 SCF   energy in the final basis set =     -940.0685096153
 Total energy in the final basis set =     -940.0685096153

 --------------------------------------------------------------
             Orbital Energies (a.u.) and Symmetries
 --------------------------------------------------------------

 Alpha MOs, Restricted
 -- Occupied --                  
-101.59  -77.11  -24.73  -10.28   -9.50   -7.27   -7.26   -7.25
  1 A'    2 A'    3 A'    4 A'    5 A'    6 A'    7 A'    1 A"                 
 -6.615  -4.779  -4.774  -4.771  -1.277  -0.851  -0.770  -0.606
  8 A'    9 A'    2 A"   10 A'   11 A'   12 A'   13 A'   14 A'                 
 -0.513  -0.513  -0.478  -0.430  -0.368  -0.340  -0.304  -0.298
  3 A"   15 A'   16 A'   17 A'    4 A"   18 A'    5 A"   19 A'                 
 -- Virtual --                   
 -0.125  -0.062  -0.050   0.003   0.024   0.038   0.039   0.057
 20 A'    6 A"   21 A'   22 A'   23 A'   24 A'    7 A"   25 A'                 
  0.071   0.085   0.087   0.098   0.104   0.115   0.147   0.156
 26 A'   27 A'    8 A"    9 A"   28 A'   29 A'   30 A'   31 A'                 
  0.165   0.176   0.228   0.262   0.274   0.287   0.326   0.359
 32 A'   33 A'   10 A"   34 A'   11 A"   35 A'   36 A'   37 A'                 
  0.384   0.419   0.443   0.462   0.479   0.495   0.536   0.565
 38 A'   39 A'   40 A'   12 A"   41 A'   42 A'   13 A"   43 A'                 
  0.620   0.645   0.657   0.751   0.788   0.839   0.851   0.859
 44 A'   14 A"   15 A"   45 A'   46 A'   16 A"   17 A"   47 A'                 
  0.873   0.915   0.965   1.054   1.146   1.175   1.296   1.315
 48 A'   49 A'   50 A'   51 A'   52 A'   18 A"   19 A"   53 A'                 
  1.327   1.416   1.482   1.489   1.547   1.584   1.642   1.651
 54 A'   55 A'   56 A'   20 A"   21 A"   57 A'   22 A"   58 A'                 
  1.758   1.927   2.020   2.079   2.232   2.263   2.346   2.585
 59 A'   60 A'   61 A'   62 A'   23 A"   63 A'   64 A'   65 A'                 
  2.692   2.998   3.310   3.715   3.722   3.768   3.802   4.158
 24 A"   66 A'   67 A'   25 A"   68 A'   26 A"   69 A'   70 A'                 
  6.222   6.258   6.288   7.063   9.636  13.772  13.918  14.098
 27 A"   71 A'   72 A'   73 A'   74 A'   28 A"   75 A'   76 A'                 
 23.452  25.764  25.812  26.127  66.726 163.206 215.609
 77 A'   29 A"   78 A'   79 A'   80 A'   81 A'   82 A'                         

 Beta MOs, Restricted
 -- Occupied --                  
-101.59  -77.11  -24.73  -10.28   -9.50   -7.27   -7.26   -7.25
  1 A'    2 A'    3 A'    4 A'    5 A'    6 A'    7 A'    1 A"                 
 -6.615  -4.779  -4.774  -4.771  -1.277  -0.851  -0.770  -0.606
  8 A'    9 A'    2 A"   10 A'   11 A'   12 A'   13 A'   14 A'                 
 -0.513  -0.513  -0.478  -0.430  -0.368  -0.340  -0.304  -0.298
  3 A"   15 A'   16 A'   17 A'    4 A"   18 A'    5 A"   19 A'                 
 -- Virtual --                   
 -0.125  -0.062  -0.050   0.003   0.024   0.038   0.039   0.057
 20 A'    6 A"   21 A'   22 A'   23 A'   24 A'    7 A"   25 A'                 
  0.071   0.085   0.087   0.098   0.104   0.115   0.147   0.156
 26 A'   27 A'    8 A"    9 A"   28 A'   29 A'   30 A'   31 A'                 
  0.165   0.176   0.228   0.262   0.274   0.287   0.326   0.359
 32 A'   33 A'   10 A"   34 A'   11 A"   35 A'   36 A'   37 A'                 
  0.384   0.419   0.443   0.462   0.479   0.495   0.536   0.565
 38 A'   39 A'   40 A'   12 A"   41 A'   42 A'   13 A"   43 A'                 
  0.620   0.645   0.657   0.751   0.788   0.839   0.851   0.859
 44 A'   14 A"   15 A"   45 A'   46 A'   16 A"   17 A"   47 A'                 
  0.873   0.915   0.965   1.054   1.146   1.175   1.296   1.315
 48 A'   49 A'   50 A'   51 A'   52 A'   18 A"   19 A"   53 A'                 
  1.327   1.416   1.482   1.489   1.547   1.584   1.642   1.651
 54 A'   55 A'   56 A'   20 A"   21 A"   57 A'   22 A"   58 A'                 
  1.758   1.927   2.020   2.079   2.232   2.263   2.346   2.585
 59 A'   60 A'   61 A'   62 A'   23 A"   63 A'   64 A'   65 A'                 
  2.692   2.998   3.310   3.715   3.722   3.768   3.802   4.158
 24 A"   66 A'   67 A'   25 A"   68 A'   26 A"   69 A'   70 A'                 
  6.222   6.258   6.288   7.063   9.636  13.772  13.918  14.098
 27 A"   71 A'   72 A'   73 A'   74 A'   28 A"   75 A'   76 A'                 
 23.452  25.764  25.812  26.127  66.726 163.206 215.609
 77 A'   29 A"   78 A'   79 A'   80 A'   81 A'   82 A'                         
 --------------------------------------------------------------

          Ground-State Mulliken Net Atomic Charges

     Atom                 Charge (a.u.)
  ----------------------------------------
      1 C                    -0.364243
      2 P                     0.214907
      3 F                    -0.081219
      4 Cl                    0.050379
      5 H                     0.180176
  ----------------------------------------
  Sum of atomic charges =     0.000000

 -----------------------------------------------------------------
                    Cartesian Multipole Moments
 -----------------------------------------------------------------
    Charge (ESU x 10^10)
                 0.0000
    Dipole Moment (Debye)
         X      -0.3482      Y      -1.1258      Z       0.0000
       Tot       1.1784
    Quadrupole Moments (Debye-Ang)
        XX     -39.5821     XY       0.8553     YY     -35.6964
        XZ       0.0000     YZ      -0.0000     ZZ     -37.2462
    Octopole Moments (Debye-Ang^2)
       XXX       3.3833    XXY       3.9028    XYY      -3.8622
       YYY      -8.0297    XXZ       0.0000    XYZ      -0.0000
       YYZ       0.0000    XZZ      -5.9811    YZZ       0.5694
       ZZZ       0.0000
    Hexadecapole Moments (Debye-Ang^3)
      XXXX    -618.8847   XXXY       8.5046   XXYY    -119.6261
      XYYY       8.1988   YYYY     -82.8644   XXXZ       0.0000
      XXYZ      -0.0000   XYYZ       0.0000   YYYZ      -0.0000
      XXZZ    -110.7746   XYZZ       1.5885   YYZZ     -24.3521
      XZZZ       0.0000   YZZZ      -0.0000   ZZZZ     -45.6871
 -----------------------------------------------------------------
 Calculating analytic gradient of the SCF energy
 Gradient of SCF Energy
            1           2           3           4           5
    1  -0.1379373   0.0561042   0.0447497   0.0658293  -0.0287459
    2   0.2009984  -0.1884884   0.0481073   0.0247700  -0.0853873
    3  -0.0000000  -0.0000000   0.0000000   0.0000000  -0.0000000
 Max gradient component =       2.010E-01
 RMS gradient           =       8.774E-02
 Gradient time:  CPU 2.00 s  wall 2.01 s
 Geometry Optimization Parameters
   NAtoms,    NIC,     NZ,  NCons,   NDum,   NFix, NCnnct, MaxDiis
        5      20       5       0       0       0       0       0


** GEOMETRY OPTIMIZATION IN DELOCALIZED INTERNAL COORDINATES **
   Searching for a Minimum

   Optimization Cycle:   1

                       Coordinates (Angstroms)
     ATOM                X               Y               Z
      1  C         0.1705754890   -0.6010995863    0.0000000000
      2  P        -0.9705780580    0.3724344821    0.0000000000
      3  F        -2.4219582530   -0.1424398030    0.0000000000
      4  Cl        2.0837584733    0.0775983350    0.0000000000
      5  H        -0.0910518338   -2.0171331819    0.0000000000
   Point Group: cs    Number of degrees of freedom:     7


   Energy is   -940.068509615


 Attempting to Generate Delocalized Internal Coordinates

  7 Hessian modes will be used to form the next step
  Hessian Eigenvalues:
     0.130389    0.139919    0.160000    0.220000    0.250000    0.648207
     0.766766

 Minimum Search - Taking Simple RFO Step
 Searching for Lamda that Minimizes Along All modes
 Value Taken    Lamda =  -0.11272700
 Calculated Step too Large.  Step scaled by  0.528357
 Step Taken.  Stepsize is  0.300000

                             Maximum     Tolerance    Cnvgd?
         Gradient           0.163650      0.000300      NO
         Displacement       0.191222      0.001200      NO
         Energy change     *********      0.000001      NO


 New Cartesian Coordinates Obtained by Inverse Iteration

 Displacement from previous Coordinates is:  0.323775
 ----------------------------------------------------------------
             Standard Nuclear Orientation (Angstroms)
    I     Atom           X                Y                Z
 ----------------------------------------------------------------
    1      C       0.1721056370    -0.6096824487     0.0000000000
    2      P      -0.9725528542     0.4404134165     0.0000000000
    3      F      -2.3895944999    -0.2152906069     0.0000000000
    4      Cl      2.0267277551    -0.0003090476     0.0000000000
    5      H      -0.0659402204    -1.9257710674     0.0000000000
 ----------------------------------------------------------------
 Molecular Point Group                 Cs    NOp =  2
 Largest Abelian Subgroup              Cs    NOp =  2
 Nuclear Repulsion Energy =   188.2321784407 hartrees
 There are       24 alpha and       24 beta electrons
 Applying Cartesian multipole field
    Component          Value
    ---------          -----
     (2,0,0)        1.00000E-11
     (0,2,0)        2.00000E-11
     (0,0,2)       -3.00000E-11
 Nucleus-field energy     =     0.0000000055 hartrees
 Requested basis set is 6-311++G(d,p)
 There are 43 shells and 111 basis functions
 A cutoff of  1.0D-11 yielded    857 shell pairs
 There are      5937 function pairs (      6377 Cartesian)
 Smallest overlap matrix eigenvalue = 6.98E-04
 Guess MOs from SCF MO coefficient file

 -----------------------------------------------------------------------
  General SCF calculation program by
  Eric Jon Sundstrom, Paul Horn, Yuezhi Mao, Dmitri Zuev, Alec White,
  David Stuck, Shaama M.S., Shane Yost, Joonho Lee, David Small,
  Daniel Levine, Susi Lehtola, Hugh Burton, Evgeny Epifanovsky
 -----------------------------------------------------------------------
 Exchange:     0.2000 Hartree-Fock + 0.0800 Slater + 0.7200 B88
 Correlation:  0.1900 VWN1RPA + 0.8100 LYP
 Using SG-1 standard quadrature grid
 A restricted SCF calculation will be
 performed using DIIS
 SCF converges when DIIS error is below 1.0e-08
 ---------------------------------------
  Cycle       Energy         DIIS error
 ---------------------------------------
    1    -940.1136263685      1.82e-03  
    2    -940.1208834132      4.37e-04  
    3    -940.1208078697      5.01e-04  
    4    -940.1210895007      1.55e-04  
    5    -940.1211246721      5.45e-05  
    6    -940.1211283473      1.41e-05  
    7    -940.1211285684      2.77e-06  
    8    -940.1211285804      1.20e-06  
    9    -940.1211285829      1.56e-07  
   10    -940.1211285829      3.89e-08  
   11    -940.1211285829      8.33e-09  Convergence criterion met
 ---------------------------------------
 SCF time:   CPU 7.41s  wall 8.00s 
 SCF   energy in the final basis set =     -940.1211285829
 Total energy in the final basis set =     -940.1211285829

 --------------------------------------------------------------
             Orbital Energies (a.u.) and Symmetries
 --------------------------------------------------------------

 Alpha MOs, Restricted
 -- Occupied --                  
-101.59  -77.12  -24.72  -10.27   -9.50   -7.26   -7.25   -7.25
  1 A'    2 A'    3 A'    4 A'    5 A'    6 A'    7 A'    1 A"                 
 -6.617  -4.781  -4.776  -4.773  -1.262  -0.858  -0.757  -0.598
  8 A'    9 A'    2 A"   10 A'   11 A'   12 A'   13 A'   14 A'                 
 -0.503  -0.502  -0.491  -0.433  -0.369  -0.341  -0.312  -0.294
 15 A'    3 A"   16 A'   17 A'    4 A"   18 A'   19 A'    5 A"                 
 -- Virtual --                   
 -0.096  -0.072  -0.032   0.004   0.022   0.038   0.039   0.056
 20 A'    6 A"   21 A'   22 A'   23 A'   24 A'    7 A"   25 A'                 
  0.075   0.085   0.087   0.099   0.107   0.115   0.144   0.153
 26 A'   27 A'    8 A"    9 A"   28 A'   29 A'   30 A'   31 A'                 
  0.163   0.177   0.227   0.265   0.276   0.289   0.328   0.343
 32 A'   33 A'   10 A"   34 A'   11 A"   35 A'   36 A'   37 A'                 
  0.382   0.416   0.449   0.463   0.472   0.501   0.537   0.550
 38 A'   39 A'   40 A'   12 A"   41 A'   42 A'   13 A"   43 A'                 
  0.610   0.632   0.659   0.769   0.784   0.829   0.851   0.858
 44 A'   14 A"   15 A"   45 A'   46 A'   16 A"   17 A"   47 A'                 
  0.865   0.915   0.980   1.073   1.087   1.183   1.297   1.323
 48 A'   49 A'   50 A'   51 A'   52 A'   18 A"   19 A"   53 A'                 
  1.341   1.472   1.477   1.508   1.549   1.601   1.662   1.684
 54 A'   55 A'   20 A"   56 A'   21 A"   57 A'   58 A'   22 A"                 
  1.782   1.920   2.001   2.145   2.235   2.274   2.361   2.621
 59 A'   60 A'   61 A'   62 A'   23 A"   63 A'   64 A'   65 A'                 
  2.689   3.034   3.339   3.726   3.736   3.771   3.804   4.143
 24 A"   66 A'   67 A'   25 A"   68 A'   26 A"   69 A'   70 A'                 
  6.230   6.271   6.300   7.033   9.648  13.770  13.907  14.038
 27 A"   71 A'   72 A'   73 A'   74 A'   28 A"   75 A'   76 A'                 
 23.418  25.772  25.829  26.178  66.731 163.166 215.623
 77 A'   29 A"   78 A'   79 A'   80 A'   81 A'   82 A'                         

 Beta MOs, Restricted
 -- Occupied --                  
-101.59  -77.12  -24.72  -10.27   -9.50   -7.26   -7.25   -7.25
  1 A'    2 A'    3 A'    4 A'    5 A'    6 A'    7 A'    1 A"                 
 -6.617  -4.781  -4.776  -4.773  -1.262  -0.858  -0.757  -0.598
  8 A'    9 A'    2 A"   10 A'   11 A'   12 A'   13 A'   14 A'                 
 -0.503  -0.502  -0.491  -0.433  -0.369  -0.341  -0.312  -0.294
 15 A'    3 A"   16 A'   17 A'    4 A"   18 A'   19 A'    5 A"                 
 -- Virtual --                   
 -0.096  -0.072  -0.032   0.004   0.022   0.038   0.039   0.056
 20 A'    6 A"   21 A'   22 A'   23 A'   24 A'    7 A"   25 A'                 
  0.075   0.085   0.087   0.099   0.107   0.115   0.144   0.153
 26 A'   27 A'    8 A"    9 A"   28 A'   29 A'   30 A'   31 A'                 
  0.163   0.177   0.227   0.265   0.276   0.289   0.328   0.343
 32 A'   33 A'   10 A"   34 A'   11 A"   35 A'   36 A'   37 A'                 
  0.382   0.416   0.449   0.463   0.472   0.501   0.537   0.550
 38 A'   39 A'   40 A'   12 A"   41 A'   42 A'   13 A"   43 A'                 
  0.610   0.632   0.659   0.769   0.784   0.829   0.851   0.858
 44 A'   14 A"   15 A"   45 A'   46 A'   16 A"   17 A"   47 A'                 
  0.865   0.915   0.980   1.073   1.087   1.183   1.297   1.323
 48 A'   49 A'   50 A'   51 A'   52 A'   18 A"   19 A"   53 A'                 
  1.341   1.472   1.477   1.508   1.549   1.601   1.662   1.684
 54 A'   55 A'   20 A"   56 A'   21 A"   57 A'   58 A'   22 A"                 
  1.782   1.920   2.001   2.145   2.235   2.274   2.361   2.621
 59 A'   60 A'   61 A'   62 A'   23 A"   63 A'   64 A'   65 A'                 
  2.689   3.034   3.339   3.726   3.736   3.771   3.804   4.143
 24 A"   66 A'   67 A'   25 A"   68 A'   26 A"   69 A'   70 A'                 
  6.230   6.271   6.300   7.033   9.648  13.770  13.907  14.038
 27 A"   71 A'   72 A'   73 A'   74 A'   28 A"   75 A'   76 A'                 
 23.418  25.772  25.829  26.178  66.731 163.166 215.623
 77 A'   29 A"   78 A'   79 A'   80 A'   81 A'   82 A'                         
 --------------------------------------------------------------

          Ground-State Mulliken Net Atomic Charges

     Atom                 Charge (a.u.)
  ----------------------------------------
      1 C                    -0.383121
      2 P                     0.242222
      3 F                    -0.121165
      4 Cl                    0.053194
      5 H                     0.208870
  ----------------------------------------
  Sum of atomic charges =     0.000000

 -----------------------------------------------------------------
                    Cartesian Multipole Moments
 -----------------------------------------------------------------
    Charge (ESU x 10^10)
                 0.0000
    Dipole Moment (Debye)
         X      -0.2085      Y      -0.8124      Z      -0.0000
       Tot       0.8387
    Quadrupole Moments (Debye-Ang)
        XX     -40.1970     XY       0.1698     YY     -35.3965
        XZ      -0.0000     YZ      -0.0000     ZZ     -37.1994
    Octopole Moments (Debye-Ang^2)
       XXX       4.9327    XXY       4.8092    XYY      -3.0933
       YYY      -6.4417    XXZ      -0.0000    XYZ      -0.0000
       YYZ      -0.0000    XZZ      -5.1395    YZZ       1.0088
       ZZZ      -0.0000
    Hexadecapole Moments (Debye-Ang^3)
      XXXX    -602.2324   XXXY      11.1553   XXYY    -116.5598
      XYYY      13.6127   YYYY     -84.3293   XXXZ      -0.0000
      XXYZ      -0.0000   XYYZ      -0.0000   YYYZ      -0.0000
      XXZZ    -107.1926   XYZZ       3.5386   YYZZ     -24.2063
      XZZZ      -0.0000   YZZZ      -0.0000   ZZZZ     -45.5789
 -----------------------------------------------------------------
 Calculating analytic gradient of the SCF energy
 Gradient of SCF Energy
            1           2           3           4           5
    1  -0.0872275   0.0239105   0.0315464   0.0571645  -0.0253939
    2   0.1474121  -0.1226035   0.0360451   0.0203445  -0.0811983
    3  -0.0000000  -0.0000000  -0.0000000   0.0000000   0.0000000
 Max gradient component =       1.474E-01
 RMS gradient           =       6.227E-02
 Gradient time:  CPU 2.03 s  wall 2.03 s
 Geometry Optimization Parameters
   NAtoms,    NIC,     NZ,  NCons,   NDum,   NFix, NCnnct, MaxDiis
        5      20       5       0       0       0       0       0

 Cartesian Hessian Update
 Hessian Updated using BFGS Update


** GEOMETRY OPTIMIZATION IN DELOCALIZED INTERNAL COORDINATES **
   Searching for a Minimum

   Optimization Cycle:   2

                       Coordinates (Angstroms)
     ATOM                X               Y               Z
      1  C         0.1721056370   -0.6096824487    0.0000000000
      2  P        -0.9725528542    0.4404134165    0.0000000000
      3  F        -2.3895944999   -0.2152906069    0.0000000000
      4  Cl        2.0267277551   -0.0003090476    0.0000000000
      5  H        -0.0659402204   -1.9257710674    0.0000000000
   Point Group: cs    Number of degrees of freedom:     7


   Energy is   -940.121128583

 Hessian Updated using BFGS Update

  7 Hessian modes will be used to form the next step
  Hessian Eigenvalues:
     0.076409    0.138532    0.160298    0.220241    0.271231    0.630429
     0.829396

 Minimum Search - Taking Simple RFO Step
 Searching for Lamda that Minimizes Along All modes
 Value Taken    Lamda =  -0.10019899
 Calculated Step too Large.  Step scaled by  0.422041
 Step Taken.  Stepsize is  0.300000

                             Maximum     Tolerance    Cnvgd?
         Gradient           0.114183      0.000300      NO
         Displacement       0.182957      0.001200      NO
         Energy change     -0.052619      0.000001      NO


 New Cartesian Coordinates Obtained by Inverse Iteration

 Displacement from previous Coordinates is:  0.303554
 ----------------------------------------------------------------
             Standard Nuclear Orientation (Angstroms)
    I     Atom           X                Y                Z
 ----------------------------------------------------------------
    1      C       0.1746927208    -0.6252242141     0.0000000000
    2      P      -0.9688070258     0.4768227109     0.0000000000
    3      F      -2.3652552113    -0.2676960675     0.0000000000
    4      Cl      1.9644325495    -0.0725699885     0.0000000000
    5      H      -0.0343172157    -1.8219721950     0.0000000000
 ----------------------------------------------------------------
 Molecular Point Group                 Cs    NOp =  2
 Largest Abelian Subgroup              Cs    NOp =  2
 Nuclear Repulsion Energy =   189.8855112731 hartrees
 There are       24 alpha and       24 beta electrons
 Applying Cartesian multipole field
    Component          Value
    ---------          -----
     (2,0,0)        1.00000E-11
     (0,2,0)        2.00000E-11
     (0,0,2)       -3.00000E-11
 Nucleus-field energy     =     0.0000000054 hartrees
 Requested basis set is 6-311++G(d,p)
 There are 43 shells and 111 basis functions
 A cutoff of  1.0D-11 yielded    860 shell pairs
 There are      5944 function pairs (      6384 Cartesian)
 Smallest overlap matrix eigenvalue = 6.54E-04
 Guess MOs from SCF MO coefficient file

 -----------------------------------------------------------------------
  General SCF calculation program by
  Eric Jon Sundstrom, Paul Horn, Yuezhi Mao, Dmitri Zuev, Alec White,
  David Stuck, Shaama M.S., Shane Yost, Joonho Lee, David Small,
  Daniel Levine, Susi Lehtola, Hugh Burton, Evgeny Epifanovsky
 -----------------------------------------------------------------------
 Exchange:     0.2000 Hartree-Fock + 0.0800 Slater + 0.7200 B88
 Correlation:  0.1900 VWN1RPA + 0.8100 LYP
 Using SG-1 standard quadrature grid
 A restricted SCF calculation will be
 performed using DIIS
 SCF converges when DIIS error is below 1.0e-08
 ---------------------------------------
  Cycle       Energy         DIIS error
 ---------------------------------------
    1    -940.1526127367      1.52e-03  
    2    -940.1572369189      4.59e-04  
    3    -940.1568395348      6.92e-04  
    4    -940.1575259860      1.21e-04  
    5    -940.1575485545      2.81e-05  
    6    -940.1575497048      9.19e-06  
    7    -940.1575498297      2.43e-06  
    8    -940.1575498352      1.11e-06  
    9    -940.1575498368      1.39e-07  
   10    -940.1575498369      2.60e-08  
   11    -940.1575498369      7.44e-09  Convergence criterion met
 ---------------------------------------
 SCF time:   CPU 7.45s  wall 7.00s 
 SCF   energy in the final basis set =     -940.1575498369
 Total energy in the final basis set =     -940.1575498369

 --------------------------------------------------------------
             Orbital Energies (a.u.) and Symmetries
 --------------------------------------------------------------

 Alpha MOs, Restricted
 -- Occupied --                  
-101.59  -77.12  -24.72  -10.27   -9.50   -7.26   -7.25   -7.25
  1 A'    2 A'    3 A'    4 A'    5 A'    6 A'    1 A"    7 A'                 
 -6.617  -4.781  -4.776  -4.773  -1.248  -0.870  -0.748  -0.595
  8 A'    9 A'    2 A"   10 A'   11 A'   12 A'   13 A'   14 A'                 
 -0.508  -0.494  -0.491  -0.439  -0.375  -0.344  -0.319  -0.285
 15 A'   16 A'    3 A"   17 A'    4 A"   18 A'   19 A'    5 A"                 
 -- Virtual --                   
 -0.078  -0.072  -0.016   0.005   0.022   0.039   0.040   0.055
  6 A"   20 A'   21 A'   22 A'   23 A'   24 A'    7 A"   25 A'                 
  0.080   0.085   0.086   0.100   0.115   0.118   0.143   0.149
 26 A'   27 A'    8 A"    9 A"   28 A'   29 A'   30 A'   31 A'                 
  0.169   0.184   0.227   0.268   0.278   0.289   0.329   0.334
 32 A'   33 A'   10 A"   34 A'   11 A"   35 A'   36 A'   37 A'                 
  0.384   0.414   0.457   0.461   0.463   0.506   0.538   0.559
 38 A'   39 A'   40 A'   12 A"   41 A'   42 A'   13 A"   43 A'                 
  0.610   0.624   0.660   0.773   0.786   0.817   0.848   0.855
 44 A'   14 A"   15 A"   45 A'   46 A'   16 A"   17 A"   47 A'                 
  0.865   0.913   1.001   1.050   1.096   1.196   1.299   1.337
 48 A'   49 A'   50 A'   51 A'   52 A'   18 A"   19 A"   53 A'                 
  1.354   1.472   1.531   1.540   1.550   1.616   1.670   1.756
 54 A'   20 A"   55 A'   56 A'   21 A"   57 A'   58 A'   22 A"                 
  1.806   1.923   2.027   2.237   2.247   2.300   2.388   2.635
 59 A'   60 A'   61 A'   23 A"   62 A'   63 A'   64 A'   65 A'                 
  2.694   3.073   3.389   3.737   3.747   3.776   3.812   4.127
 24 A"   66 A'   67 A'   25 A"   68 A'   26 A"   69 A'   70 A'                 
  6.239   6.282   6.311   7.016   9.662  13.770  13.896  14.011
 27 A"   71 A'   72 A'   73 A'   74 A'   28 A"   75 A'   76 A'                 
 23.459  25.779  25.850  26.216  66.737 163.141 215.639
 77 A'   29 A"   78 A'   79 A'   80 A'   81 A'   82 A'                         

 Beta MOs, Restricted
 -- Occupied --                  
-101.59  -77.12  -24.72  -10.27   -9.50   -7.26   -7.25   -7.25
  1 A'    2 A'    3 A'    4 A'    5 A'    6 A'    1 A"    7 A'                 
 -6.617  -4.781  -4.776  -4.773  -1.248  -0.870  -0.748  -0.595
  8 A'    9 A'    2 A"   10 A'   11 A'   12 A'   13 A'   14 A'                 
 -0.508  -0.494  -0.491  -0.439  -0.375  -0.344  -0.319  -0.285
 15 A'   16 A'    3 A"   17 A'    4 A"   18 A'   19 A'    5 A"                 
 -- Virtual --                   
 -0.078  -0.072  -0.016   0.005   0.022   0.039   0.040   0.055
  6 A"   20 A'   21 A'   22 A'   23 A'   24 A'    7 A"   25 A'                 
  0.080   0.085   0.086   0.100   0.115   0.118   0.143   0.149
 26 A'   27 A'    8 A"    9 A"   28 A'   29 A'   30 A'   31 A'                 
  0.169   0.184   0.227   0.268   0.278   0.289   0.329   0.334
 32 A'   33 A'   10 A"   34 A'   11 A"   35 A'   36 A'   37 A'                 
  0.384   0.414   0.457   0.461   0.463   0.506   0.538   0.559
 38 A'   39 A'   40 A'   12 A"   41 A'   42 A'   13 A"   43 A'                 
  0.610   0.624   0.660   0.773   0.786   0.817   0.848   0.855
 44 A'   14 A"   15 A"   45 A'   46 A'   16 A"   17 A"   47 A'                 
  0.865   0.913   1.001   1.050   1.096   1.196   1.299   1.337
 48 A'   49 A'   50 A'   51 A'   52 A'   18 A"   19 A"   53 A'                 
  1.354   1.472   1.531   1.540   1.550   1.616   1.670   1.756
 54 A'   20 A"   55 A'   56 A'   21 A"   57 A'   58 A'   22 A"                 
  1.806   1.923   2.027   2.237   2.247   2.300   2.388   2.635
 59 A'   60 A'   61 A'   23 A"   62 A'   63 A'   64 A'   65 A'                 
  2.694   3.073   3.389   3.737   3.747   3.776   3.812   4.127
 24 A"   66 A'   67 A'   25 A"   68 A'   26 A"   69 A'   70 A'                 
  6.239   6.282   6.311   7.016   9.662  13.770  13.896  14.011
 27 A"   71 A'   72 A'   73 A'   74 A'   28 A"   75 A'   76 A'                 
 23.459  25.779  25.850  26.216  66.737 163.141 215.639
 77 A'   29 A"   78 A'   79 A'   80 A'   81 A'   82 A'                         
 --------------------------------------------------------------

          Ground-State Mulliken Net Atomic Charges

     Atom                 Charge (a.u.)
  ----------------------------------------
      1 C                    -0.403588
      2 P                     0.253335
      3 F                    -0.151245
      4 Cl                    0.066817
      5 H                     0.234680
  ----------------------------------------
  Sum of atomic charges =     0.000000

 -----------------------------------------------------------------
                    Cartesian Multipole Moments
 -----------------------------------------------------------------
    Charge (ESU x 10^10)
                 0.0000
    Dipole Moment (Debye)
         X       0.0312      Y      -0.5814      Z       0.0000
       Tot       0.5822
    Quadrupole Moments (Debye-Ang)
        XX     -40.5202     XY      -0.3109     YY     -35.2721
        XZ       0.0000     YZ      -0.0000     ZZ     -37.0749
    Octopole Moments (Debye-Ang^2)
       XXX       7.2934    XXY       5.7662    XYY      -2.1764
       YYY      -3.8370    XXZ       0.0000    XYZ      -0.0000
       YYZ       0.0000    XZZ      -4.1595    YZZ       1.5682
       ZZZ      -0.0000
    Hexadecapole Moments (Debye-Ang^3)
      XXXX    -583.4711   XXXY      13.5609   XXYY    -113.0298
      XYYY      17.8850   YYYY     -86.4081   XXXZ       0.0000
      XXYZ      -0.0000   XYYZ       0.0000   YYYZ      -0.0000
      XXZZ    -103.3534   XYZZ       5.1667   YYZZ     -24.0289
      XZZZ       0.0000   YZZZ      -0.0000   ZZZZ     -45.3942
 -----------------------------------------------------------------
 Calculating analytic gradient of the SCF energy
 Gradient of SCF Energy
            1           2           3           4           5
    1  -0.0582287   0.0128543   0.0221169   0.0418243  -0.0185668
    2   0.0993982  -0.0809284   0.0252499   0.0146674  -0.0583871
    3   0.0000000  -0.0000000   0.0000000  -0.0000000  -0.0000000
 Max gradient component =       9.940E-02
 RMS gradient           =       4.229E-02
 Gradient time:  CPU 2.05 s  wall 2.05 s
 Geometry Optimization Parameters
   NAtoms,    NIC,     NZ,  NCons,   NDum,   NFix, NCnnct, MaxDiis
        5      20       5       0       0       0       0       0

 Cartesian Hessian Update
 Hessian Updated using BFGS Update


** GEOMETRY OPTIMIZATION IN DELOCALIZED INTERNAL COORDINATES **
   Searching for a Minimum

   Optimization Cycle:   3

                       Coordinates (Angstroms)
     ATOM                X               Y               Z
      1  C         0.1746927208   -0.6252242141    0.0000000000
      2  P        -0.9688070258    0.4768227109    0.0000000000
      3  F        -2.3652552113   -0.2676960675    0.0000000000
      4  Cl        1.9644325495   -0.0725699885    0.0000000000
      5  H        -0.0343172157   -1.8219721950    0.0000000000
   Point Group: cs    Number of degrees of freedom:     7


   Energy is   -940.157549837

 Hessian Updated using BFGS Update

  7 Hessian modes will be used to form the next step
  Hessian Eigenvalues:
     0.117334    0.138053    0.160198    0.220488    0.277027    0.609308
     0.793826

 Minimum Search - Taking Simple RFO Step
 Searching for Lamda that Minimizes Along All modes
 Value Taken    Lamda =  -0.05069215
 Calculated Step too Large.  Step scaled by  0.578660
 Step Taken.  Stepsize is  0.300000

                             Maximum     Tolerance    Cnvgd?
         Gradient           0.075620      0.000300      NO
         Displacement       0.173513      0.001200      NO
         Energy change     -0.036421      0.000001      NO


 New Cartesian Coordinates Obtained by Inverse Iteration

 Displacement from previous Coordinates is:  0.298259
 ----------------------------------------------------------------
             Standard Nuclear Orientation (Angstroms)
    I     Atom           X                Y                Z
 ----------------------------------------------------------------
    1      C       0.1807684528    -0.6405181535     0.0000000000
    2      P      -0.9658409467     0.5070501066     0.0000000000
    3      F      -2.3473979561    -0.3128022017     0.0000000000
    4      Cl      1.8999044947    -0.1450313738     0.0000000000
    5      H       0.0033117729    -1.7193381319     0.0000000000
 ----------------------------------------------------------------
 Molecular Point Group                 Cs    NOp =  2
 Largest Abelian Subgroup              Cs    NOp =  2
 Nuclear Repulsion Energy =   191.7277416553 hartrees
 There are       24 alpha and       24 beta electrons
 Applying Cartesian multipole field
    Component          Value
    ---------          -----
     (2,0,0)        1.00000E-11
     (0,2,0)        2.00000E-11
     (0,0,2)       -3.00000E-11
 Nucleus-field energy     =     0.0000000052 hartrees
 Requested basis set is 6-311++G(d,p)
 There are 43 shells and 111 basis functions
 A cutoff of  1.0D-11 yielded    863 shell pairs
 There are      5949 function pairs (      6389 Cartesian)
 Smallest overlap matrix eigenvalue = 5.88E-04
 Guess MOs from SCF MO coefficient file

 -----------------------------------------------------------------------
  General SCF calculation program by
  Eric Jon Sundstrom, Paul Horn, Yuezhi Mao, Dmitri Zuev, Alec White,
  David Stuck, Shaama M.S., Shane Yost, Joonho Lee, David Small,
  Daniel Levine, Susi Lehtola, Hugh Burton, Evgeny Epifanovsky
 -----------------------------------------------------------------------
 Exchange:     0.2000 Hartree-Fock + 0.0800 Slater + 0.7200 B88
 Correlation:  0.1900 VWN1RPA + 0.8100 LYP
 Using SG-1 standard quadrature grid
 A restricted SCF calculation will be
 performed using DIIS
 SCF converges when DIIS error is below 1.0e-08
 ---------------------------------------
  Cycle       Energy         DIIS error
 ---------------------------------------
    1    -940.1721955143      1.63e-03  
    2    -940.1768388862      6.29e-04  
    3    -940.1761775079      9.01e-04  
    4    -940.1774206811      1.28e-04  
    5    -940.1774474102      4.06e-05  
    6    -940.1774501506      7.84e-06  
    7    -940.1774502458      1.63e-06  
    8    -940.1774502481      9.37e-07  
    9    -940.1774502492      1.96e-07  
   10    -940.1774502493      2.59e-08  
   11    -940.1774502493      7.70e-09  Convergence criterion met
 ---------------------------------------
 SCF time:   CPU 7.51s  wall 8.00s 
 SCF   energy in the final basis set =     -940.1774502493
 Total energy in the final basis set =     -940.1774502493

 --------------------------------------------------------------
             Orbital Energies (a.u.) and Symmetries
 --------------------------------------------------------------

 Alpha MOs, Restricted
 -- Occupied --                  
-101.58  -77.12  -24.71  -10.26   -9.50   -7.26   -7.25   -7.25
  1 A'    2 A'    3 A'    4 A'    5 A'    6 A'    1 A"    7 A'                 
 -6.617  -4.781  -4.776  -4.773  -1.234  -0.888  -0.740  -0.598
  8 A'    9 A'    2 A"   10 A'   11 A'   12 A'   13 A'   14 A'                 
 -0.520  -0.487  -0.479  -0.444  -0.383  -0.350  -0.322  -0.277
 15 A'   16 A'    3 A"   17 A'    4 A"   18 A'   19 A'    5 A"                 
 -- Virtual --                   
 -0.083  -0.053  -0.006   0.008   0.023   0.040   0.041   0.055
  6 A"   20 A'   21 A'   22 A'   23 A'    7 A"   24 A'   25 A'                 
  0.084   0.084   0.084   0.102   0.116   0.126   0.140   0.146
 26 A'    8 A"   27 A'    9 A"   28 A'   29 A'   30 A'   31 A'                 
  0.175   0.200   0.229   0.271   0.280   0.288   0.327   0.332
 32 A'   33 A'   10 A"   34 A'   11 A"   35 A'   36 A'   37 A'                 
  0.384   0.414   0.448   0.458   0.466   0.512   0.538   0.571
 38 A'   39 A'   40 A'   12 A"   41 A'   42 A'   13 A"   43 A'                 
  0.619   0.628   0.661   0.765   0.793   0.804   0.844   0.849
 14 A"   44 A'   15 A"   45 A'   46 A'   16 A"   17 A"   47 A'                 
  0.876   0.909   1.012   1.030   1.122   1.216   1.301   1.350
 48 A'   49 A'   50 A'   51 A'   52 A'   18 A"   19 A"   53 A'                 
  1.368   1.473   1.552   1.552   1.583   1.635   1.686   1.818
 54 A'   20 A"   55 A'   21 A"   56 A'   57 A'   58 A'   59 A'                 
  1.837   1.931   2.076   2.238   2.296   2.382   2.474   2.605
 22 A"   60 A'   61 A'   23 A"   62 A'   63 A'   64 A'   65 A'                 
  2.702   3.119   3.446   3.748   3.759   3.781   3.823   4.109
 24 A"   66 A'   67 A'   25 A"   68 A'   26 A"   69 A'   70 A'                 
  6.249   6.295   6.322   6.997   9.683  13.771  13.885  13.990
 27 A"   71 A'   72 A'   73 A'   74 A'   28 A"   75 A'   76 A'                 
 23.572  25.786  25.875  26.238  66.745 163.117 215.661
 77 A'   29 A"   78 A'   79 A'   80 A'   81 A'   82 A'                         

 Beta MOs, Restricted
 -- Occupied --                  
-101.58  -77.12  -24.71  -10.26   -9.50   -7.26   -7.25   -7.25
  1 A'    2 A'    3 A'    4 A'    5 A'    6 A'    1 A"    7 A'                 
 -6.617  -4.781  -4.776  -4.773  -1.234  -0.888  -0.740  -0.598
  8 A'    9 A'    2 A"   10 A'   11 A'   12 A'   13 A'   14 A'                 
 -0.520  -0.487  -0.479  -0.444  -0.383  -0.350  -0.322  -0.277
 15 A'   16 A'    3 A"   17 A'    4 A"   18 A'   19 A'    5 A"                 
 -- Virtual --                   
 -0.083  -0.053  -0.006   0.008   0.023   0.040   0.041   0.055
  6 A"   20 A'   21 A'   22 A'   23 A'    7 A"   24 A'   25 A'                 
  0.084   0.084   0.084   0.102   0.116   0.126   0.140   0.146
 26 A'    8 A"   27 A'    9 A"   28 A'   29 A'   30 A'   31 A'                 
  0.175   0.200   0.229   0.271   0.280   0.288   0.327   0.332
 32 A'   33 A'   10 A"   34 A'   11 A"   35 A'   36 A'   37 A'                 
  0.384   0.414   0.448   0.458   0.466   0.512   0.538   0.571
 38 A'   39 A'   40 A'   12 A"   41 A'   42 A'   13 A"   43 A'                 
  0.619   0.628   0.661   0.765   0.793   0.804   0.844   0.849
 14 A"   44 A'   15 A"   45 A'   46 A'   16 A"   17 A"   47 A'                 
  0.876   0.909   1.012   1.030   1.122   1.216   1.301   1.350
 48 A'   49 A'   50 A'   51 A'   52 A'   18 A"   19 A"   53 A'                 
  1.368   1.473   1.552   1.552   1.583   1.635   1.686   1.818
 54 A'   20 A"   55 A'   21 A"   56 A'   57 A'   58 A'   59 A'                 
  1.837   1.931   2.076   2.238   2.296   2.382   2.474   2.605
 22 A"   60 A'   61 A'   23 A"   62 A'   63 A'   64 A'   65 A'                 
  2.702   3.119   3.446   3.748   3.759   3.781   3.823   4.109
 24 A"   66 A'   67 A'   25 A"   68 A'   26 A"   69 A'   70 A'                 
  6.249   6.295   6.322   6.997   9.683  13.771  13.885  13.990
 27 A"   71 A'   72 A'   73 A'   74 A'   28 A"   75 A'   76 A'                 
 23.572  25.786  25.875  26.238  66.745 163.117 215.661
 77 A'   29 A"   78 A'   79 A'   80 A'   81 A'   82 A'                         
 --------------------------------------------------------------

          Ground-State Mulliken Net Atomic Charges

     Atom                 Charge (a.u.)
  ----------------------------------------
      1 C                    -0.424537
      2 P                     0.256572
      3 F                    -0.179421
      4 Cl                    0.089462
      5 H                     0.257924
  ----------------------------------------
  Sum of atomic charges =     0.000000

 -----------------------------------------------------------------
                    Cartesian Multipole Moments
 -----------------------------------------------------------------
    Charge (ESU x 10^10)
                -0.0000
    Dipole Moment (Debye)
         X       0.3596      Y      -0.3639      Z       0.0000
       Tot       0.5116
    Quadrupole Moments (Debye-Ang)
        XX     -40.7294     XY      -0.7592     YY     -35.2070
        XZ       0.0000     YZ      -0.0000     ZZ     -36.9327
    Octopole Moments (Debye-Ang^2)
       XXX      10.3340    XXY       6.7260    XYY      -1.1290
       YYY      -1.0628    XXZ       0.0000    XYZ      -0.0000
       YYZ      -0.0000    XZZ      -3.0009    YZZ       2.1120
       ZZZ       0.0000
    Hexadecapole Moments (Debye-Ang^3)
      XXXX    -565.3012   XXXY      15.8262   XXYY    -109.7479
      XYYY      21.8733   YYYY     -89.4513   XXXZ       0.0000
      XXYZ      -0.0000   XYYZ       0.0000   YYYZ      -0.0000
      XXZZ     -99.6346   XYZZ       6.7141   YYZZ     -24.0648
      XZZZ       0.0000   YZZZ      -0.0000   ZZZZ     -45.2431
 -----------------------------------------------------------------
 Calculating analytic gradient of the SCF energy
 Gradient of SCF Energy
            1           2           3           4           5
    1  -0.0317420   0.0065919   0.0133128   0.0167052  -0.0048679
    2   0.0277748  -0.0433680   0.0144535   0.0065380  -0.0053983
    3  -0.0000000   0.0000000  -0.0000000   0.0000000   0.0000000
 Max gradient component =       4.337E-02
 RMS gradient           =       1.725E-02
 Gradient time:  CPU 2.07 s  wall 2.07 s
 Geometry Optimization Parameters
   NAtoms,    NIC,     NZ,  NCons,   NDum,   NFix, NCnnct, MaxDiis
        5      20       5       0       0       0       0       0

 Cartesian Hessian Update
 Hessian Updated using BFGS Update


** GEOMETRY OPTIMIZATION IN DELOCALIZED INTERNAL COORDINATES **
   Searching for a Minimum

   Optimization Cycle:   4

                       Coordinates (Angstroms)
     ATOM                X               Y               Z
      1  C         0.1807684528   -0.6405181535    0.0000000000
      2  P        -0.9658409467    0.5070501066    0.0000000000
      3  F        -2.3473979561   -0.3128022017    0.0000000000
      4  Cl        1.8999044947   -0.1450313738    0.0000000000
      5  H         0.0033117729   -1.7193381319    0.0000000000
   Point Group: cs    Number of degrees of freedom:     7


   Energy is   -940.177450249

 Hessian Updated using BFGS Update

  7 Hessian modes will be used to form the next step
  Hessian Eigenvalues:
     0.131678    0.159819    0.214481    0.236262    0.270955    0.579497
     0.762746

 Minimum Search - Taking Simple RFO Step
 Searching for Lamda that Minimizes Along All modes
 Value Taken    Lamda =  -0.00680734
 Step Taken.  Stepsize is  0.174502

                             Maximum     Tolerance    Cnvgd?
         Gradient           0.030344      0.000300      NO
         Displacement       0.112730      0.001200      NO
         Energy change     -0.019900      0.000001      NO


 New Cartesian Coordinates Obtained by Inverse Iteration

 Displacement from previous Coordinates is:  0.188819
 ----------------------------------------------------------------
             Standard Nuclear Orientation (Angstroms)
    I     Atom           X                Y                Z
 ----------------------------------------------------------------
    1      C       0.1890448488    -0.6276164521     0.0000000000
    2      P      -0.9666785066     0.5549442707     0.0000000000
    3      F      -2.3233042226    -0.3506954187     0.0000000000
    4      Cl      1.8488329345    -0.1895395650     0.0000000000
    5      H       0.0228507634    -1.6977325890     0.0000000000
 ----------------------------------------------------------------
 Molecular Point Group                 Cs    NOp =  2
 Largest Abelian Subgroup              Cs    NOp =  2
 Nuclear Repulsion Energy =   192.7916106204 hartrees
 There are       24 alpha and       24 beta electrons
 Applying Cartesian multipole field
    Component          Value
    ---------          -----
     (2,0,0)        1.00000E-11
     (0,2,0)        2.00000E-11
     (0,0,2)       -3.00000E-11
 Nucleus-field energy     =     0.0000000051 hartrees
 Requested basis set is 6-311++G(d,p)
 There are 43 shells and 111 basis functions
 A cutoff of  1.0D-11 yielded    865 shell pairs
 There are      5959 function pairs (      6399 Cartesian)
 Smallest overlap matrix eigenvalue = 5.14E-04
 Guess MOs from SCF MO coefficient file

 -----------------------------------------------------------------------
  General SCF calculation program by
  Eric Jon Sundstrom, Paul Horn, Yuezhi Mao, Dmitri Zuev, Alec White,
  David Stuck, Shaama M.S., Shane Yost, Joonho Lee, David Small,
  Daniel Levine, Susi Lehtola, Hugh Burton, Evgeny Epifanovsky
 -----------------------------------------------------------------------
 Exchange:     0.2000 Hartree-Fock + 0.0800 Slater + 0.7200 B88
 Correlation:  0.1900 VWN1RPA + 0.8100 LYP
 Using SG-1 standard quadrature grid
 A restricted SCF calculation will be
 performed using DIIS
 SCF converges when DIIS error is below 1.0e-08
 ---------------------------------------
  Cycle       Energy         DIIS error
 ---------------------------------------
    1    -940.1771597705      1.18e-03  
    2    -940.1802844027      3.59e-04  
    3    -940.1802838438      3.77e-04  
    4    -940.1804442541      1.07e-04  
    5    -940.1804579490      2.99e-05  
    6    -940.1804590750      1.42e-05  
    7    -940.1804593717      3.52e-06  
    8    -940.1804593902      1.02e-06  
    9    -940.1804593919      1.15e-07  
   10    -940.1804593919      2.85e-08  
   11    -940.1804593919      5.94e-09  Convergence criterion met
 ---------------------------------------
 SCF time:   CPU 7.54s  wall 8.00s 
 SCF   energy in the final basis set =     -940.1804593919
 Total energy in the final basis set =     -940.1804593919

 --------------------------------------------------------------
             Orbital Energies (a.u.) and Symmetries
 --------------------------------------------------------------

 Alpha MOs, Restricted
 -- Occupied --                  
-101.59  -77.12  -24.70  -10.26   -9.50   -7.26   -7.25   -7.25
  1 A'    2 A'    3 A'    4 A'    5 A'    6 A'    1 A"    7 A'                 
 -6.616  -4.780  -4.775  -4.772  -1.218  -0.906  -0.730  -0.597
  8 A'    9 A'    2 A"   10 A'   11 A'   12 A'   13 A'   14 A'                 
 -0.517  -0.484  -0.467  -0.442  -0.392  -0.355  -0.322  -0.270
 15 A'   16 A'    3 A"   17 A'    4 A"   18 A'   19 A'    5 A"                 
 -- Virtual --                   
 -0.087  -0.046  -0.003   0.012   0.024   0.041   0.041   0.056
  6 A"   20 A'   21 A'   22 A'   23 A'    7 A"   24 A'   25 A'                 
  0.083   0.084   0.089   0.103   0.116   0.127   0.135   0.146
  8 A"   26 A'   27 A'    9 A"   28 A'   29 A'   30 A'   31 A'                 
  0.177   0.201   0.231   0.274   0.282   0.287   0.321   0.332
 32 A'   33 A'   10 A"   34 A'   11 A"   35 A'   36 A'   37 A'                 
  0.382   0.417   0.442   0.454   0.467   0.519   0.538   0.569
 38 A'   39 A'   40 A'   12 A"   41 A'   42 A'   13 A"   43 A'                 
  0.618   0.628   0.662   0.761   0.792   0.793   0.839   0.843
 14 A"   44 A'   15 A"   45 A'   46 A'   16 A"   17 A"   47 A'                 
  0.888   0.909   0.981   1.048   1.141   1.225   1.305   1.357
 48 A'   49 A'   50 A'   51 A'   52 A'   18 A"   19 A"   53 A'                 
  1.382   1.481   1.549   1.557   1.590   1.639   1.698   1.835
 54 A'   20 A"   55 A'   21 A"   56 A'   57 A'   58 A'   59 A'                 
  1.845   1.938   2.079   2.237   2.308   2.397   2.491   2.611
 22 A"   60 A'   61 A'   23 A"   62 A'   63 A'   64 A'   65 A'                 
  2.704   3.149   3.440   3.760   3.771   3.787   3.833   4.088
 24 A"   66 A'   67 A'   25 A"   68 A'   26 A"   69 A'   70 A'                 
  6.259   6.309   6.334   6.977   9.706  13.772  13.876  13.969
 27 A"   71 A'   72 A'   73 A'   74 A'   28 A"   75 A'   76 A'                 
 23.580  25.791  25.891  26.245  66.753 163.093 215.687
 77 A'   29 A"   78 A'   79 A'   80 A'   81 A'   82 A'                         

 Beta MOs, Restricted
 -- Occupied --                  
-101.59  -77.12  -24.70  -10.26   -9.50   -7.26   -7.25   -7.25
  1 A'    2 A'    3 A'    4 A'    5 A'    6 A'    1 A"    7 A'                 
 -6.616  -4.780  -4.775  -4.772  -1.218  -0.906  -0.730  -0.597
  8 A'    9 A'    2 A"   10 A'   11 A'   12 A'   13 A'   14 A'                 
 -0.517  -0.484  -0.467  -0.442  -0.392  -0.355  -0.322  -0.270
 15 A'   16 A'    3 A"   17 A'    4 A"   18 A'   19 A'    5 A"                 
 -- Virtual --                   
 -0.087  -0.046  -0.003   0.012   0.024   0.041   0.041   0.056
  6 A"   20 A'   21 A'   22 A'   23 A'    7 A"   24 A'   25 A'                 
  0.083   0.084   0.089   0.103   0.116   0.127   0.135   0.146
  8 A"   26 A'   27 A'    9 A"   28 A'   29 A'   30 A'   31 A'                 
  0.177   0.201   0.231   0.274   0.282   0.287   0.321   0.332
 32 A'   33 A'   10 A"   34 A'   11 A"   35 A'   36 A'   37 A'                 
  0.382   0.417   0.442   0.454   0.467   0.519   0.538   0.569
 38 A'   39 A'   40 A'   12 A"   41 A'   42 A'   13 A"   43 A'                 
  0.618   0.628   0.662   0.761   0.792   0.793   0.839   0.843
 14 A"   44 A'   15 A"   45 A'   46 A'   16 A"   17 A"   47 A'                 
  0.888   0.909   0.981   1.048   1.141   1.225   1.305   1.357
 48 A'   49 A'   50 A'   51 A'   52 A'   18 A"   19 A"   53 A'                 
  1.382   1.481   1.549   1.557   1.590   1.639   1.698   1.835
 54 A'   20 A"   55 A'   21 A"   56 A'   57 A'   58 A'   59 A'                 
  1.845   1.938   2.079   2.237   2.308   2.397   2.491   2.611
 22 A"   60 A'   61 A'   23 A"   62 A'   63 A'   64 A'   65 A'                 
  2.704   3.149   3.440   3.760   3.771   3.787   3.833   4.088
 24 A"   66 A'   67 A'   25 A"   68 A'   26 A"   69 A'   70 A'                 
  6.259   6.309   6.334   6.977   9.706  13.772  13.876  13.969
 27 A"   71 A'   72 A'   73 A'   74 A'   28 A"   75 A'   76 A'                 
 23.580  25.791  25.891  26.245  66.753 163.093 215.687
 77 A'   29 A"   78 A'   79 A'   80 A'   81 A'   82 A'                         
 --------------------------------------------------------------

          Ground-State Mulliken Net Atomic Charges

     Atom                 Charge (a.u.)
  ----------------------------------------
      1 C                    -0.436496
      2 P                     0.257438
      3 F                    -0.205097
      4 Cl                    0.117385
      5 H                     0.266769
  ----------------------------------------
  Sum of atomic charges =     0.000000

 -----------------------------------------------------------------
                    Cartesian Multipole Moments
 -----------------------------------------------------------------
    Charge (ESU x 10^10)
                 0.0000
    Dipole Moment (Debye)
         X       0.7177      Y      -0.1630      Z      -0.0000
       Tot       0.7360
    Quadrupole Moments (Debye-Ang)
        XX     -40.8816     XY      -1.2089     YY     -35.0696
        XZ      -0.0000     YZ      -0.0000     ZZ     -36.9255
    Octopole Moments (Debye-Ang^2)
       XXX      12.9684    XXY       7.1320    XYY      -0.2615
       YYY      -0.5852    XXZ      -0.0000    XYZ      -0.0000
       YYZ      -0.0000    XZZ      -1.9321    YZZ       2.0799
       ZZZ      -0.0000
    Hexadecapole Moments (Debye-Ang^3)
      XXXX    -549.8325   XXXY      16.9234   XXYY    -107.6185
      XYYY      24.6712   YYYY     -93.9845   XXXZ      -0.0000
      XXYZ      -0.0000   XYYZ      -0.0000   YYYZ      -0.0000
      XXZZ     -96.6741   XYZZ       7.7872   YYZZ     -24.7863
      XZZZ      -0.0000   YZZZ      -0.0000   ZZZZ     -45.3786
 -----------------------------------------------------------------
 Calculating analytic gradient of the SCF energy
 Gradient of SCF Energy
            1           2           3           4           5
    1  -0.0007071   0.0041628   0.0069012  -0.0133161   0.0029594
    2   0.0086977  -0.0103167   0.0038474  -0.0025226   0.0002941
    3   0.0000000  -0.0000000   0.0000000  -0.0000000   0.0000000
 Max gradient component =       1.332E-02
 RMS gradient           =       5.507E-03
 Gradient time:  CPU 2.08 s  wall 2.08 s
 Geometry Optimization Parameters
   NAtoms,    NIC,     NZ,  NCons,   NDum,   NFix, NCnnct, MaxDiis
        5      20       5       0       0       0       0       0

 Cartesian Hessian Update
 Hessian Updated using BFGS Update


** GEOMETRY OPTIMIZATION IN DELOCALIZED INTERNAL COORDINATES **
   Searching for a Minimum

   Optimization Cycle:   5

                       Coordinates (Angstroms)
     ATOM                X               Y               Z
      1  C         0.1890448488   -0.6276164521    0.0000000000
      2  P        -0.9666785066    0.5549442707    0.0000000000
      3  F        -2.3233042226   -0.3506954187    0.0000000000
      4  Cl        1.8488329345   -0.1895395650    0.0000000000
      5  H         0.0228507634   -1.6977325890    0.0000000000
   Point Group: cs    Number of degrees of freedom:     7


   Energy is   -940.180459392

 Hessian Updated using BFGS Update

  7 Hessian modes will be used to form the next step
  Hessian Eigenvalues:
     0.157574    0.184222    0.199510    0.247220    0.293891    0.488844
     0.731841

 Minimum Search - Taking Simple RFO Step
 Searching for Lamda that Minimizes Along All modes
 Value Taken    Lamda =  -0.00130299
 Step Taken.  Stepsize is  0.068722

                             Maximum     Tolerance    Cnvgd?
         Gradient           0.013950      0.000300      NO
         Displacement       0.043069      0.001200      NO
         Energy change     -0.003009      0.000001      NO


 New Cartesian Coordinates Obtained by Inverse Iteration

 Displacement from previous Coordinates is:  0.087614
 ----------------------------------------------------------------
             Standard Nuclear Orientation (Angstroms)
    I     Atom           X                Y                Z
 ----------------------------------------------------------------
    1      C       0.1907196548    -0.6243572570     0.0000000000
    2      P      -0.9797363830     0.5612488020     0.0000000000
    3      F      -2.3344269363    -0.3645637554     0.0000000000
    4      Cl      1.8832111837    -0.1991712129     0.0000000000
    5      H       0.0109782983    -1.6837963308     0.0000000000
 ----------------------------------------------------------------
 Molecular Point Group                 Cs    NOp =  2
 Largest Abelian Subgroup              Cs    NOp =  2
 Nuclear Repulsion Energy =   190.7721569086 hartrees
 There are       24 alpha and       24 beta electrons
 Applying Cartesian multipole field
    Component          Value
    ---------          -----
     (2,0,0)        1.00000E-11
     (0,2,0)        2.00000E-11
     (0,0,2)       -3.00000E-11
 Nucleus-field energy     =     0.0000000053 hartrees
 Requested basis set is 6-311++G(d,p)
 There are 43 shells and 111 basis functions
 A cutoff of  1.0D-11 yielded    864 shell pairs
 There are      5950 function pairs (      6390 Cartesian)
 Smallest overlap matrix eigenvalue = 5.46E-04
 Guess MOs from SCF MO coefficient file

 -----------------------------------------------------------------------
  General SCF calculation program by
  Eric Jon Sundstrom, Paul Horn, Yuezhi Mao, Dmitri Zuev, Alec White,
  David Stuck, Shaama M.S., Shane Yost, Joonho Lee, David Small,
  Daniel Levine, Susi Lehtola, Hugh Burton, Evgeny Epifanovsky
 -----------------------------------------------------------------------
 Exchange:     0.2000 Hartree-Fock + 0.0800 Slater + 0.7200 B88
 Correlation:  0.1900 VWN1RPA + 0.8100 LYP
 Using SG-1 standard quadrature grid
 A restricted SCF calculation will be
 performed using DIIS
 SCF converges when DIIS error is below 1.0e-08
 ---------------------------------------
  Cycle       Energy         DIIS error
 ---------------------------------------
    1    -940.1806375061      4.53e-04  
    2    -940.1809348722      2.99e-04  
    3    -940.1809085928      3.13e-04  
    4    -940.1810720139      6.47e-05  
    5    -940.1810781114      1.52e-05  
    6    -940.1810783442      4.30e-06  
    7    -940.1810783653      1.33e-06  
    8    -940.1810783678      3.50e-07  
    9    -940.1810783680      2.53e-08  
   10    -940.1810783680      6.35e-09  Convergence criterion met
 ---------------------------------------
 SCF time:   CPU 6.83s  wall 7.00s 
 SCF   energy in the final basis set =     -940.1810783680
 Total energy in the final basis set =     -940.1810783680

 --------------------------------------------------------------
             Orbital Energies (a.u.) and Symmetries
 --------------------------------------------------------------

 Alpha MOs, Restricted
 -- Occupied --                  
-101.59  -77.13  -24.70  -10.26   -9.50   -7.26   -7.25   -7.25
  1 A'    2 A'    3 A'    4 A'    5 A'    6 A'    1 A"    7 A'                 
 -6.619  -4.783  -4.778  -4.775  -1.216  -0.898  -0.731  -0.597
  8 A'    9 A'    2 A"   10 A'   11 A'   12 A'   13 A'   14 A'                 
 -0.515  -0.481  -0.466  -0.441  -0.388  -0.356  -0.323  -0.272
 15 A'   16 A'    3 A"   17 A'    4 A"   18 A'   19 A'    5 A"                 
 -- Virtual --                   
 -0.090  -0.051  -0.004   0.009   0.023   0.040   0.041   0.055
  6 A"   20 A'   21 A'   22 A'   23 A'   24 A'    7 A"   25 A'                 
  0.083   0.084   0.087   0.103   0.116   0.128   0.132   0.146
  8 A"   26 A'   27 A'    9 A"   28 A'   29 A'   30 A'   31 A'                 
  0.176   0.201   0.230   0.272   0.282   0.287   0.318   0.331
 32 A'   33 A'   10 A"   34 A'   11 A"   35 A'   36 A'   37 A'                 
  0.382   0.415   0.442   0.455   0.465   0.519   0.536   0.568
 38 A'   39 A'   40 A'   12 A"   41 A'   42 A'   13 A"   43 A'                 
  0.617   0.628   0.660   0.763   0.790   0.798   0.840   0.844
 14 A"   44 A'   15 A"   45 A'   46 A'   16 A"   17 A"   47 A'                 
  0.880   0.901   0.971   1.040   1.133   1.217   1.304   1.355
 48 A'   49 A'   50 A'   51 A'   52 A'   18 A"   19 A"   53 A'                 
  1.383   1.471   1.551   1.554   1.587   1.633   1.693   1.826
 54 A'   20 A"   55 A'   21 A"   56 A'   57 A'   58 A'   59 A'                 
  1.847   1.936   2.072   2.236   2.304   2.396   2.484   2.609
 22 A"   60 A'   61 A'   23 A"   62 A'   63 A'   64 A'   65 A'                 
  2.701   3.127   3.434   3.760   3.772   3.786   3.829   4.079
 24 A"   66 A'   67 A'   25 A"   68 A'   26 A"   69 A'   70 A'                 
  6.259   6.310   6.335   6.964   9.695  13.769  13.871  13.957
 27 A"   71 A'   72 A'   73 A'   74 A'   28 A"   75 A'   76 A'                 
 23.584  25.788  25.883  26.240  66.751 163.077 215.675
 77 A'   29 A"   78 A'   79 A'   80 A'   81 A'   82 A'                         

 Beta MOs, Restricted
 -- Occupied --                  
-101.59  -77.13  -24.70  -10.26   -9.50   -7.26   -7.25   -7.25
  1 A'    2 A'    3 A'    4 A'    5 A'    6 A'    1 A"    7 A'                 
 -6.619  -4.783  -4.778  -4.775  -1.216  -0.898  -0.731  -0.597
  8 A'    9 A'    2 A"   10 A'   11 A'   12 A'   13 A'   14 A'                 
 -0.515  -0.481  -0.466  -0.441  -0.388  -0.356  -0.323  -0.272
 15 A'   16 A'    3 A"   17 A'    4 A"   18 A'   19 A'    5 A"                 
 -- Virtual --                   
 -0.090  -0.051  -0.004   0.009   0.023   0.040   0.041   0.055
  6 A"   20 A'   21 A'   22 A'   23 A'   24 A'    7 A"   25 A'                 
  0.083   0.084   0.087   0.103   0.116   0.128   0.132   0.146
  8 A"   26 A'   27 A'    9 A"   28 A'   29 A'   30 A'   31 A'                 
  0.176   0.201   0.230   0.272   0.282   0.287   0.318   0.331
 32 A'   33 A'   10 A"   34 A'   11 A"   35 A'   36 A'   37 A'                 
  0.382   0.415   0.442   0.455   0.465   0.519   0.536   0.568
 38 A'   39 A'   40 A'   12 A"   41 A'   42 A'   13 A"   43 A'                 
  0.617   0.628   0.660   0.763   0.790   0.798   0.840   0.844
 14 A"   44 A'   15 A"   45 A'   46 A'   16 A"   17 A"   47 A'                 
  0.880   0.901   0.971   1.040   1.133   1.217   1.304   1.355
 48 A'   49 A'   50 A'   51 A'   52 A'   18 A"   19 A"   53 A'                 
  1.383   1.471   1.551   1.554   1.587   1.633   1.693   1.826
 54 A'   20 A"   55 A'   21 A"   56 A'   57 A'   58 A'   59 A'                 
  1.847   1.936   2.072   2.236   2.304   2.396   2.484   2.609
 22 A"   60 A'   61 A'   23 A"   62 A'   63 A'   64 A'   65 A'                 
  2.701   3.127   3.434   3.760   3.772   3.786   3.829   4.079
 24 A"   66 A'   67 A'   25 A"   68 A'   26 A"   69 A'   70 A'                 
  6.259   6.310   6.335   6.964   9.695  13.769  13.871  13.957
 27 A"   71 A'   72 A'   73 A'   74 A'   28 A"   75 A'   76 A'                 
 23.584  25.788  25.883  26.240  66.751 163.077 215.675
 77 A'   29 A"   78 A'   79 A'   80 A'   81 A'   82 A'                         
 --------------------------------------------------------------

          Ground-State Mulliken Net Atomic Charges

     Atom                 Charge (a.u.)
  ----------------------------------------
      1 C                    -0.440537
      2 P                     0.270811
      3 F                    -0.211462
      4 Cl                    0.115396
      5 H                     0.265792
  ----------------------------------------
  Sum of atomic charges =     0.000000

 -----------------------------------------------------------------
                    Cartesian Multipole Moments
 -----------------------------------------------------------------
    Charge (ESU x 10^10)
                 0.0000
    Dipole Moment (Debye)
         X       0.6696      Y      -0.0970      Z      -0.0000
       Tot       0.6766
    Quadrupole Moments (Debye-Ang)
        XX     -41.0406     XY      -1.2444     YY     -35.0975
        XZ       0.0000     YZ      -0.0000     ZZ     -37.0109
    Octopole Moments (Debye-Ang^2)
       XXX      12.6123    XXY       7.3951    XYY      -0.5832
       YYY      -0.0689    XXZ      -0.0000    XYZ      -0.0000
       YYZ      -0.0000    XZZ      -2.2212    YZZ       2.2038
       ZZZ      -0.0000
    Hexadecapole Moments (Debye-Ang^3)
      XXXX    -563.3761   XXXY      17.2764   XXYY    -110.3233
      XYYY      25.7020   YYYY     -94.7354   XXXZ       0.0000
      XXYZ      -0.0000   XYYZ       0.0000   YYYZ      -0.0000
      XXZZ     -99.1007   XYZZ       8.0874   YYZZ     -24.9159
      XZZZ       0.0000   YZZZ      -0.0000   ZZZZ     -45.5969
 -----------------------------------------------------------------
 Calculating analytic gradient of the SCF energy
 Gradient of SCF Energy
            1           2           3           4           5
    1  -0.0054589  -0.0001046   0.0020874   0.0013461   0.0021300
    2  -0.0056623  -0.0023008   0.0013021   0.0004190   0.0062419
    3  -0.0000000   0.0000000   0.0000000   0.0000000   0.0000000
 Max gradient component =       6.242E-03
 RMS gradient           =       2.813E-03
 Gradient time:  CPU 2.07 s  wall 2.07 s
 Geometry Optimization Parameters
   NAtoms,    NIC,     NZ,  NCons,   NDum,   NFix, NCnnct, MaxDiis
        5      20       5       0       0       0       0       0

 Cartesian Hessian Update
 Hessian Updated using BFGS Update


** GEOMETRY OPTIMIZATION IN DELOCALIZED INTERNAL COORDINATES **
   Searching for a Minimum

   Optimization Cycle:   6

                       Coordinates (Angstroms)
     ATOM                X               Y               Z
      1  C         0.1907196548   -0.6243572570    0.0000000000
      2  P        -0.9797363830    0.5612488020    0.0000000000
      3  F        -2.3344269363   -0.3645637554    0.0000000000
      4  Cl        1.8832111837   -0.1991712129    0.0000000000
      5  H         0.0109782983   -1.6837963308    0.0000000000
   Point Group: cs    Number of degrees of freedom:     7


   Energy is   -940.181078368

 Hessian Updated using BFGS Update

  7 Hessian modes will be used to form the next step
  Hessian Eigenvalues:
     0.155834    0.196031    0.215287    0.259658    0.304945    0.410109
     0.731647

 Minimum Search - Taking Simple RFO Step
 Searching for Lamda that Minimizes Along All modes
 Value Taken    Lamda =  -0.00022801
 Step Taken.  Stepsize is  0.030859

                             Maximum     Tolerance    Cnvgd?
         Gradient           0.004642      0.000300      NO
         Displacement       0.017356      0.001200      NO
         Energy change     -0.000619      0.000001      NO


 New Cartesian Coordinates Obtained by Inverse Iteration

 Displacement from previous Coordinates is:  0.025134
 ----------------------------------------------------------------
             Standard Nuclear Orientation (Angstroms)
    I     Atom           X                Y                Z
 ----------------------------------------------------------------
    1      C       0.1953966472    -0.6187486157     0.0000000000
    2      P      -0.9814951877     0.5655893905     0.0000000000
    3      F      -2.3353560344    -0.3682341130     0.0000000000
    4      Cl      1.8869839656    -0.1991358356     0.0000000000
    5      H       0.0052164268    -1.6901105803     0.0000000000
 ----------------------------------------------------------------
 Molecular Point Group                 Cs    NOp =  2
 Largest Abelian Subgroup              Cs    NOp =  2
 Nuclear Repulsion Energy =   190.4426344079 hartrees
 There are       24 alpha and       24 beta electrons
 Applying Cartesian multipole field
    Component          Value
    ---------          -----
     (2,0,0)        1.00000E-11
     (0,2,0)        2.00000E-11
     (0,0,2)       -3.00000E-11
 Nucleus-field energy     =     0.0000000053 hartrees
 Requested basis set is 6-311++G(d,p)
 There are 43 shells and 111 basis functions
 A cutoff of  1.0D-11 yielded    863 shell pairs
 There are      5947 function pairs (      6387 Cartesian)
 Smallest overlap matrix eigenvalue = 5.40E-04
 Guess MOs from SCF MO coefficient file

 -----------------------------------------------------------------------
  General SCF calculation program by
  Eric Jon Sundstrom, Paul Horn, Yuezhi Mao, Dmitri Zuev, Alec White,
  David Stuck, Shaama M.S., Shane Yost, Joonho Lee, David Small,
  Daniel Levine, Susi Lehtola, Hugh Burton, Evgeny Epifanovsky
 -----------------------------------------------------------------------
 Exchange:     0.2000 Hartree-Fock + 0.0800 Slater + 0.7200 B88
 Correlation:  0.1900 VWN1RPA + 0.8100 LYP
 Using SG-1 standard quadrature grid
 A restricted SCF calculation will be
 performed using DIIS
 SCF converges when DIIS error is below 1.0e-08
 ---------------------------------------
  Cycle       Energy         DIIS error
 ---------------------------------------
    1    -940.1811036866      1.86e-04  
    2    -940.1811436406      1.16e-04  
    3    -940.1811318970      1.41e-04  
    4    -940.1811664178      1.93e-05  
    5    -940.1811667626      7.63e-06  
    6    -940.1811668218      1.42e-06  
    7    -940.1811668238      4.72e-07  
    8    -940.1811668242      9.25e-08  
    9    -940.1811668243      8.93e-09  Convergence criterion met
 ---------------------------------------
 SCF time:   CPU 6.15s  wall 6.00s 
 SCF   energy in the final basis set =     -940.1811668243
 Total energy in the final basis set =     -940.1811668243

 --------------------------------------------------------------
             Orbital Energies (a.u.) and Symmetries
 --------------------------------------------------------------

 Alpha MOs, Restricted
 -- Occupied --                  
-101.59  -77.13  -24.69  -10.26   -9.50   -7.27   -7.26   -7.25
  1 A'    2 A'    3 A'    4 A'    5 A'    6 A'    1 A"    7 A'                 
 -6.619  -4.783  -4.778  -4.775  -1.214  -0.898  -0.730  -0.595
  8 A'    9 A'    2 A"   10 A'   11 A'   12 A'   13 A'   14 A'                 
 -0.513  -0.481  -0.464  -0.440  -0.389  -0.357  -0.323  -0.271
 15 A'   16 A'    3 A"   17 A'    4 A"   18 A'   19 A'    5 A"                 
 -- Virtual --                   
 -0.090  -0.051  -0.005   0.009   0.023   0.040   0.041   0.055
  6 A"   20 A'   21 A'   22 A'   23 A'   24 A'    7 A"   25 A'                 
  0.083   0.084   0.087   0.103   0.116   0.127   0.131   0.146
  8 A"   26 A'   27 A'    9 A"   28 A'   29 A'   30 A'   31 A'                 
  0.176   0.198   0.230   0.272   0.282   0.286   0.317   0.331
 32 A'   33 A'   10 A"   34 A'   11 A"   35 A'   36 A'   37 A'                 
  0.382   0.414   0.442   0.455   0.464   0.519   0.535   0.567
 38 A'   39 A'   40 A'   12 A"   41 A'   42 A'   13 A"   43 A'                 
  0.617   0.623   0.660   0.763   0.789   0.797   0.839   0.844
 14 A"   44 A'   15 A"   45 A'   46 A'   16 A"   17 A"   47 A'                 
  0.879   0.900   0.968   1.038   1.133   1.214   1.304   1.355
 48 A'   49 A'   50 A'   51 A'   52 A'   18 A"   19 A"   53 A'                 
  1.384   1.470   1.550   1.555   1.584   1.632   1.691   1.829
 54 A'   20 A"   55 A'   21 A"   56 A'   57 A'   58 A'   59 A'                 
  1.837   1.937   2.064   2.236   2.300   2.391   2.472   2.608
 22 A"   60 A'   61 A'   23 A"   62 A'   63 A'   64 A'   65 A'                 
  2.700   3.126   3.421   3.761   3.773   3.786   3.828   4.076
 24 A"   66 A'   67 A'   25 A"   68 A'   26 A"   69 A'   70 A'                 
  6.259   6.311   6.336   6.959   9.696  13.769  13.870  13.953
 27 A"   71 A'   72 A'   73 A'   74 A'   28 A"   75 A'   76 A'                 
 23.564  25.788  25.881  26.238  66.752 163.073 215.675
 77 A'   29 A"   78 A'   79 A'   80 A'   81 A'   82 A'                         

 Beta MOs, Restricted
 -- Occupied --                  
-101.59  -77.13  -24.69  -10.26   -9.50   -7.27   -7.26   -7.25
  1 A'    2 A'    3 A'    4 A'    5 A'    6 A'    1 A"    7 A'                 
 -6.619  -4.783  -4.778  -4.775  -1.214  -0.898  -0.730  -0.595
  8 A'    9 A'    2 A"   10 A'   11 A'   12 A'   13 A'   14 A'                 
 -0.513  -0.481  -0.464  -0.440  -0.389  -0.357  -0.323  -0.271
 15 A'   16 A'    3 A"   17 A'    4 A"   18 A'   19 A'    5 A"                 
 -- Virtual --                   
 -0.090  -0.051  -0.005   0.009   0.023   0.040   0.041   0.055
  6 A"   20 A'   21 A'   22 A'   23 A'   24 A'    7 A"   25 A'                 
  0.083   0.084   0.087   0.103   0.116   0.127   0.131   0.146
  8 A"   26 A'   27 A'    9 A"   28 A'   29 A'   30 A'   31 A'                 
  0.176   0.198   0.230   0.272   0.282   0.286   0.317   0.331
 32 A'   33 A'   10 A"   34 A'   11 A"   35 A'   36 A'   37 A'                 
  0.382   0.414   0.442   0.455   0.464   0.519   0.535   0.567
 38 A'   39 A'   40 A'   12 A"   41 A'   42 A'   13 A"   43 A'                 
  0.617   0.623   0.660   0.763   0.789   0.797   0.839   0.844
 14 A"   44 A'   15 A"   45 A'   46 A'   16 A"   17 A"   47 A'                 
  0.879   0.900   0.968   1.038   1.133   1.214   1.304   1.355
 48 A'   49 A'   50 A'   51 A'   52 A'   18 A"   19 A"   53 A'                 
  1.384   1.470   1.550   1.555   1.584   1.632   1.691   1.829
 54 A'   20 A"   55 A'   21 A"   56 A'   57 A'   58 A'   59 A'                 
  1.837   1.937   2.064   2.236   2.300   2.391   2.472   2.608
 22 A"   60 A'   61 A'   23 A"   62 A'   63 A'   64 A'   65 A'                 
  2.700   3.126   3.421   3.761   3.773   3.786   3.828   4.076
 24 A"   66 A'   67 A'   25 A"   68 A'   26 A"   69 A'   70 A'                 
  6.259   6.311   6.336   6.959   9.696  13.769  13.870  13.953
 27 A"   71 A'   72 A'   73 A'   74 A'   28 A"   75 A'   76 A'                 
 23.564  25.788  25.881  26.238  66.752 163.073 215.675
 77 A'   29 A"   78 A'   79 A'   80 A'   81 A'   82 A'                         
 --------------------------------------------------------------

          Ground-State Mulliken Net Atomic Charges

     Atom                 Charge (a.u.)
  ----------------------------------------
      1 C                    -0.441239
      2 P                     0.272723
      3 F                    -0.214524
      4 Cl                    0.118934
      5 H                     0.264107
  ----------------------------------------
  Sum of atomic charges =     0.000000

 -----------------------------------------------------------------
                    Cartesian Multipole Moments
 -----------------------------------------------------------------
    Charge (ESU x 10^10)
                 0.0000
    Dipole Moment (Debye)
         X       0.7067      Y      -0.0825      Z      -0.0000
       Tot       0.7115
    Quadrupole Moments (Debye-Ang)
        XX     -41.0689     XY      -1.2614     YY     -35.0994
        XZ      -0.0000     YZ       0.0000     ZZ     -37.0396
    Octopole Moments (Debye-Ang^2)
       XXX      12.7614    XXY       7.3786    XYY      -0.6010
       YYY      -0.2093    XXZ      -0.0000    XYZ       0.0000
       YYZ      -0.0000    XZZ      -2.2135    YZZ       2.1574
       ZZZ      -0.0000
    Hexadecapole Moments (Debye-Ang^3)
      XXXX    -564.9757   XXXY      17.1949   XXYY    -110.7203
      XYYY      25.8349   YYYY     -95.1083   XXXZ      -0.0000
      XXYZ       0.0000   XYYZ      -0.0000   YYYZ       0.0000
      XXZZ     -99.3855   XYZZ       8.1175   YYZZ     -25.0184
      XZZZ      -0.0000   YZZZ       0.0000   ZZZZ     -45.6699
 -----------------------------------------------------------------
 Calculating analytic gradient of the SCF energy
 Gradient of SCF Energy
            1           2           3           4           5
    1  -0.0013464  -0.0003916   0.0003769   0.0012173   0.0001437
    2   0.0019566   0.0001058   0.0002960   0.0003720  -0.0027304
    3   0.0000000   0.0000000   0.0000000  -0.0000000  -0.0000000
 Max gradient component =       2.730E-03
 RMS gradient           =       1.004E-03
 Gradient time:  CPU 2.07 s  wall 2.07 s
 Geometry Optimization Parameters
   NAtoms,    NIC,     NZ,  NCons,   NDum,   NFix, NCnnct, MaxDiis
        5      20       5       0       0       0       0       0

 Cartesian Hessian Update
 Hessian Updated using BFGS Update


** GEOMETRY OPTIMIZATION IN DELOCALIZED INTERNAL COORDINATES **
   Searching for a Minimum

   Optimization Cycle:   7

                       Coordinates (Angstroms)
     ATOM                X               Y               Z
      1  C         0.1953966472   -0.6187486157    0.0000000000
      2  P        -0.9814951877    0.5655893905    0.0000000000
      3  F        -2.3353560344   -0.3682341130    0.0000000000
      4  Cl        1.8869839656   -0.1991358356    0.0000000000
      5  H         0.0052164268   -1.6901105803    0.0000000000
   Point Group: cs    Number of degrees of freedom:     7


   Energy is   -940.181166824

 Hessian Updated using BFGS Update

  7 Hessian modes will be used to form the next step
  Hessian Eigenvalues:
     0.131592    0.190736    0.226827    0.293852    0.369206    0.417717
     0.733174

 Minimum Search - Taking Simple RFO Step
 Searching for Lamda that Minimizes Along All modes
 Value Taken    Lamda =  -0.00003262
 Step Taken.  Stepsize is  0.011377

                             Maximum     Tolerance    Cnvgd?
         Gradient           0.002462      0.000300      NO
         Displacement       0.006758      0.001200      NO
         Energy change     -0.000088      0.000001      NO


 New Cartesian Coordinates Obtained by Inverse Iteration

 Displacement from previous Coordinates is:  0.013583
 ----------------------------------------------------------------
             Standard Nuclear Orientation (Angstroms)
    I     Atom           X                Y                Z
 ----------------------------------------------------------------
    1      C       0.1972338489    -0.6179756780     0.0000000000
    2      P      -0.9813709622     0.5654605453     0.0000000000
    3      F      -2.3344195137    -0.3712998745     0.0000000000
    4      Cl      1.8863783593    -0.2017217814     0.0000000000
    5      H       0.0029240853    -1.6851029655     0.0000000000
 ----------------------------------------------------------------
 Molecular Point Group                 Cs    NOp =  2
 Largest Abelian Subgroup              Cs    NOp =  2
 Nuclear Repulsion Energy =   190.4952058382 hartrees
 There are       24 alpha and       24 beta electrons
 Applying Cartesian multipole field
    Component          Value
    ---------          -----
     (2,0,0)        1.00000E-11
     (0,2,0)        2.00000E-11
     (0,0,2)       -3.00000E-11
 Nucleus-field energy     =     0.0000000053 hartrees
 Requested basis set is 6-311++G(d,p)
 There are 43 shells and 111 basis functions
 A cutoff of  1.0D-11 yielded    863 shell pairs
 There are      5947 function pairs (      6387 Cartesian)
 Smallest overlap matrix eigenvalue = 5.35E-04
 Guess MOs from SCF MO coefficient file

 -----------------------------------------------------------------------
  General SCF calculation program by
  Eric Jon Sundstrom, Paul Horn, Yuezhi Mao, Dmitri Zuev, Alec White,
  David Stuck, Shaama M.S., Shane Yost, Joonho Lee, David Small,
  Daniel Levine, Susi Lehtola, Hugh Burton, Evgeny Epifanovsky
 -----------------------------------------------------------------------
 Exchange:     0.2000 Hartree-Fock + 0.0800 Slater + 0.7200 B88
 Correlation:  0.1900 VWN1RPA + 0.8100 LYP
 Using SG-1 standard quadrature grid
 A restricted SCF calculation will be
 performed using DIIS
 SCF converges when DIIS error is below 1.0e-08
 ---------------------------------------
  Cycle       Energy         DIIS error
 ---------------------------------------
    1    -940.1811771234      6.61e-05  
    2    -940.1811852376      2.91e-05  
    3    -940.1811836291      4.26e-05  
    4    -940.1811865352      6.14e-06  
    5    -940.1811866077      1.85e-06  
    6    -940.1811866127      3.38e-07  
    7    -940.1811866127      1.90e-07  
    8    -940.1811866128      4.85e-08  
    9    -940.1811866128      4.68e-09  Convergence criterion met
 ---------------------------------------
 SCF time:   CPU 6.15s  wall 6.00s 
 SCF   energy in the final basis set =     -940.1811866128
 Total energy in the final basis set =     -940.1811866128

 --------------------------------------------------------------
             Orbital Energies (a.u.) and Symmetries
 --------------------------------------------------------------

 Alpha MOs, Restricted
 -- Occupied --                  
-101.59  -77.13  -24.69  -10.26   -9.50   -7.27   -7.26   -7.25
  1 A'    2 A'    3 A'    4 A'    5 A'    6 A'    1 A"    7 A'                 
 -6.619  -4.783  -4.778  -4.775  -1.214  -0.899  -0.730  -0.595
  8 A'    9 A'    2 A"   10 A'   11 A'   12 A'   13 A'   14 A'                 
 -0.513  -0.481  -0.464  -0.441  -0.389  -0.357  -0.323  -0.271
 15 A'   16 A'    3 A"   17 A'    4 A"   18 A'   19 A'    5 A"                 
 -- Virtual --                   
 -0.090  -0.051  -0.004   0.009   0.023   0.040   0.041   0.055
  6 A"   20 A'   21 A'   22 A'   23 A'   24 A'    7 A"   25 A'                 
  0.083   0.084   0.087   0.103   0.116   0.127   0.131   0.146
  8 A"   26 A'   27 A'    9 A"   28 A'   29 A'   30 A'   31 A'                 
  0.176   0.199   0.230   0.272   0.282   0.286   0.317   0.331
 32 A'   33 A'   10 A"   34 A'   11 A"   35 A'   36 A'   37 A'                 
  0.382   0.414   0.442   0.454   0.464   0.519   0.535   0.568
 38 A'   39 A'   40 A'   12 A"   41 A'   42 A'   13 A"   43 A'                 
  0.617   0.624   0.660   0.762   0.789   0.797   0.839   0.843
 14 A"   44 A'   15 A"   45 A'   46 A'   16 A"   17 A"   47 A'                 
  0.879   0.900   0.967   1.038   1.134   1.215   1.305   1.355
 48 A'   49 A'   50 A'   51 A'   52 A'   18 A"   19 A"   53 A'                 
  1.384   1.471   1.552   1.556   1.585   1.632   1.691   1.831
 54 A'   20 A"   55 A'   21 A"   56 A'   57 A'   58 A'   59 A'                 
  1.839   1.937   2.065   2.236   2.300   2.393   2.474   2.608
 22 A"   60 A'   61 A'   23 A"   62 A'   63 A'   64 A'   65 A'                 
  2.700   3.128   3.424   3.762   3.773   3.786   3.828   4.075
 24 A"   66 A'   67 A'   25 A"   68 A'   26 A"   69 A'   70 A'                 
  6.260   6.311   6.336   6.959   9.697  13.769  13.870  13.953
 27 A"   71 A'   72 A'   73 A'   74 A'   28 A"   75 A'   76 A'                 
 23.569  25.788  25.881  26.238  66.752 163.072 215.677
 77 A'   29 A"   78 A'   79 A'   80 A'   81 A'   82 A'                         

 Beta MOs, Restricted
 -- Occupied --                  
-101.59  -77.13  -24.69  -10.26   -9.50   -7.27   -7.26   -7.25
  1 A'    2 A'    3 A'    4 A'    5 A'    6 A'    1 A"    7 A'                 
 -6.619  -4.783  -4.778  -4.775  -1.214  -0.899  -0.730  -0.595
  8 A'    9 A'    2 A"   10 A'   11 A'   12 A'   13 A'   14 A'                 
 -0.513  -0.481  -0.464  -0.441  -0.389  -0.357  -0.323  -0.271
 15 A'   16 A'    3 A"   17 A'    4 A"   18 A'   19 A'    5 A"                 
 -- Virtual --                   
 -0.090  -0.051  -0.004   0.009   0.023   0.040   0.041   0.055
  6 A"   20 A'   21 A'   22 A'   23 A'   24 A'    7 A"   25 A'                 
  0.083   0.084   0.087   0.103   0.116   0.127   0.131   0.146
  8 A"   26 A'   27 A'    9 A"   28 A'   29 A'   30 A'   31 A'                 
  0.176   0.199   0.230   0.272   0.282   0.286   0.317   0.331
 32 A'   33 A'   10 A"   34 A'   11 A"   35 A'   36 A'   37 A'                 
  0.382   0.414   0.442   0.454   0.464   0.519   0.535   0.568
 38 A'   39 A'   40 A'   12 A"   41 A'   42 A'   13 A"   43 A'                 
  0.617   0.624   0.660   0.762   0.789   0.797   0.839   0.843
 14 A"   44 A'   15 A"   45 A'   46 A'   16 A"   17 A"   47 A'                 
  0.879   0.900   0.967   1.038   1.134   1.215   1.305   1.355
 48 A'   49 A'   50 A'   51 A'   52 A'   18 A"   19 A"   53 A'                 
  1.384   1.471   1.552   1.556   1.585   1.632   1.691   1.831
 54 A'   20 A"   55 A'   21 A"   56 A'   57 A'   58 A'   59 A'                 
  1.839   1.937   2.065   2.236   2.300   2.393   2.474   2.608
 22 A"   60 A'   61 A'   23 A"   62 A'   63 A'   64 A'   65 A'                 
  2.700   3.128   3.424   3.762   3.773   3.786   3.828   4.075
 24 A"   66 A'   67 A'   25 A"   68 A'   26 A"   69 A'   70 A'                 
  6.260   6.311   6.336   6.959   9.697  13.769  13.870  13.953
 27 A"   71 A'   72 A'   73 A'   74 A'   28 A"   75 A'   76 A'                 
 23.569  25.788  25.881  26.238  66.752 163.072 215.677
 77 A'   29 A"   78 A'   79 A'   80 A'   81 A'   82 A'                         
 --------------------------------------------------------------

          Ground-State Mulliken Net Atomic Charges

     Atom                 Charge (a.u.)
  ----------------------------------------
      1 C                    -0.442479
      2 P                     0.272921
      3 F                    -0.215478
      4 Cl                    0.120684
      5 H                     0.264351
  ----------------------------------------
  Sum of atomic charges =     0.000000

 -----------------------------------------------------------------
                    Cartesian Multipole Moments
 -----------------------------------------------------------------
    Charge (ESU x 10^10)
                 0.0000
    Dipole Moment (Debye)
         X       0.7249      Y      -0.0771      Z       0.0000
       Tot       0.7290
    Quadrupole Moments (Debye-Ang)
        XX     -41.0617     XY      -1.2640     YY     -35.1137
        XZ      -0.0000     YZ       0.0000     ZZ     -37.0334
    Octopole Moments (Debye-Ang^2)
       XXX      12.8345    XXY       7.4182    XYY      -0.5851
       YYY      -0.0553    XXZ       0.0000    XYZ       0.0000
       YYZ      -0.0000    XZZ      -2.1940    YZZ       2.1868
       ZZZ       0.0000
    Hexadecapole Moments (Debye-Ang^3)
      XXXX    -564.6246   XXXY      17.1833   XXYY    -110.7043
      XYYY      25.9364   YYYY     -95.2154   XXXZ       0.0000
      XXYZ       0.0000   XYYZ      -0.0000   YYYZ       0.0000
      XXZZ     -99.3280   XYZZ       8.1467   YYZZ     -25.0143
      XZZZ      -0.0000   YZZZ       0.0000   ZZZZ     -45.6637
 -----------------------------------------------------------------
 Calculating analytic gradient of the SCF energy
 Gradient of SCF Energy
            1           2           3           4           5
    1  -0.0001471  -0.0002733  -0.0000060   0.0001165   0.0003099
    2  -0.0002268   0.0003985   0.0000544   0.0001359  -0.0003620
    3  -0.0000000   0.0000000   0.0000000  -0.0000000  -0.0000000
 Max gradient component =       3.985E-04
 RMS gradient           =       1.947E-04
 Gradient time:  CPU 2.07 s  wall 2.07 s
 Geometry Optimization Parameters
   NAtoms,    NIC,     NZ,  NCons,   NDum,   NFix, NCnnct, MaxDiis
        5      20       5       0       0       0       0       0

 Cartesian Hessian Update
 Hessian Updated using BFGS Update


** GEOMETRY OPTIMIZATION IN DELOCALIZED INTERNAL COORDINATES **
   Searching for a Minimum

   Optimization Cycle:   8

                       Coordinates (Angstroms)
     ATOM                X               Y               Z
      1  C         0.1972338489   -0.6179756780    0.0000000000
      2  P        -0.9813709622    0.5654605453    0.0000000000
      3  F        -2.3344195137   -0.3712998745    0.0000000000
      4  Cl        1.8863783593   -0.2017217814    0.0000000000
      5  H         0.0029240853   -1.6851029655    0.0000000000
   Point Group: cs    Number of degrees of freedom:     7


   Energy is   -940.181186613

 Hessian Updated using BFGS Update

  7 Hessian modes will be used to form the next step
  Hessian Eigenvalues:
     0.101188    0.189807    0.236308    0.298448    0.358165    0.425213
     0.723287

 Minimum Search - Taking Simple RFO Step
 Searching for Lamda that Minimizes Along All modes
 Value Taken    Lamda =  -0.00000506
 Step Taken.  Stepsize is  0.006386

                             Maximum     Tolerance    Cnvgd?
         Gradient           0.000736      0.000300      NO
         Displacement       0.004640      0.001200      NO
         Energy change     -0.000020      0.000001      NO


 New Cartesian Coordinates Obtained by Inverse Iteration

 Displacement from previous Coordinates is:  0.011566
 ----------------------------------------------------------------
             Standard Nuclear Orientation (Angstroms)
    I     Atom           X                Y                Z
 ----------------------------------------------------------------
    1      C       0.1980111044    -0.6165097229     0.0000000000
    2      P      -0.9814063685     0.5657647350     0.0000000000
    3      F      -2.3324918084    -0.3743509630     0.0000000000
    4      Cl      1.8869803409    -0.2032835501     0.0000000000
    5      H      -0.0003474508    -1.6822602530     0.0000000000
 ----------------------------------------------------------------
 Molecular Point Group                 Cs    NOp =  2
 Largest Abelian Subgroup              Cs    NOp =  2
 Nuclear Repulsion Energy =   190.5142307025 hartrees
 There are       24 alpha and       24 beta electrons
 Applying Cartesian multipole field
    Component          Value
    ---------          -----
     (2,0,0)        1.00000E-11
     (0,2,0)        2.00000E-11
     (0,0,2)       -3.00000E-11
 Nucleus-field energy     =     0.0000000053 hartrees
 Requested basis set is 6-311++G(d,p)
 There are 43 shells and 111 basis functions
 A cutoff of  1.0D-11 yielded    863 shell pairs
 There are      5947 function pairs (      6387 Cartesian)
 Smallest overlap matrix eigenvalue = 5.32E-04
 Guess MOs from SCF MO coefficient file

 -----------------------------------------------------------------------
  General SCF calculation program by
  Eric Jon Sundstrom, Paul Horn, Yuezhi Mao, Dmitri Zuev, Alec White,
  David Stuck, Shaama M.S., Shane Yost, Joonho Lee, David Small,
  Daniel Levine, Susi Lehtola, Hugh Burton, Evgeny Epifanovsky
 -----------------------------------------------------------------------
 Exchange:     0.2000 Hartree-Fock + 0.0800 Slater + 0.7200 B88
 Correlation:  0.1900 VWN1RPA + 0.8100 LYP
 Using SG-1 standard quadrature grid
 A restricted SCF calculation will be
 performed using DIIS
 SCF converges when DIIS error is below 1.0e-08
 ---------------------------------------
  Cycle       Energy         DIIS error
 ---------------------------------------
    1    -940.1811845786      4.33e-05  
    2    -940.1811896414      8.02e-06  
    3    -940.1811895485      1.21e-05  
    4    -940.1811897496      3.10e-06  
    5    -940.1811897665      9.01e-07  
    6    -940.1811897679      1.82e-07  
    7    -940.1811897679      4.35e-08  
    8    -940.1811897679      2.55e-08  
    9    -940.1811897680      4.21e-09  Convergence criterion met
 ---------------------------------------
 SCF time:   CPU 6.15s  wall 6.00s 
 SCF   energy in the final basis set =     -940.1811897680
 Total energy in the final basis set =     -940.1811897680

 --------------------------------------------------------------
             Orbital Energies (a.u.) and Symmetries
 --------------------------------------------------------------

 Alpha MOs, Restricted
 -- Occupied --                  
-101.59  -77.13  -24.69  -10.26   -9.50   -7.27   -7.26   -7.26
  1 A'    2 A'    3 A'    4 A'    5 A'    6 A'    1 A"    7 A'                 
 -6.619  -4.783  -4.778  -4.775  -1.214  -0.899  -0.730  -0.595
  8 A'    9 A'    2 A"   10 A'   11 A'   12 A'   13 A'   14 A'                 
 -0.513  -0.481  -0.464  -0.441  -0.389  -0.357  -0.323  -0.271
 15 A'   16 A'    3 A"   17 A'    4 A"   18 A'   19 A'    5 A"                 
 -- Virtual --                   
 -0.090  -0.051  -0.004   0.009   0.023   0.040   0.041   0.055
  6 A"   20 A'   21 A'   22 A'   23 A'   24 A'    7 A"   25 A'                 
  0.083   0.084   0.087   0.103   0.116   0.127   0.131   0.146
  8 A"   26 A'   27 A'    9 A"   28 A'   29 A'   30 A'   31 A'                 
  0.176   0.199   0.230   0.272   0.282   0.287   0.317   0.331
 32 A'   33 A'   10 A"   34 A'   11 A"   35 A'   36 A'   37 A'                 
  0.382   0.415   0.442   0.454   0.464   0.520   0.535   0.568
 38 A'   39 A'   40 A'   12 A"   41 A'   42 A'   13 A"   43 A'                 
  0.617   0.624   0.660   0.762   0.789   0.797   0.839   0.843
 14 A"   44 A'   15 A"   45 A'   46 A'   16 A"   17 A"   47 A'                 
  0.879   0.900   0.967   1.037   1.135   1.215   1.305   1.355
 48 A'   49 A'   50 A'   51 A'   52 A'   18 A"   19 A"   53 A'                 
  1.384   1.471   1.554   1.556   1.585   1.632   1.690   1.833
 54 A'   20 A"   55 A'   21 A"   56 A'   57 A'   58 A'   59 A'                 
  1.839   1.937   2.066   2.236   2.300   2.393   2.474   2.609
 22 A"   60 A'   61 A'   23 A"   62 A'   63 A'   64 A'   65 A'                 
  2.701   3.129   3.425   3.762   3.774   3.786   3.828   4.075
 24 A"   66 A'   67 A'   25 A"   68 A'   26 A"   69 A'   70 A'                 
  6.260   6.311   6.337   6.959   9.697  13.769  13.870  13.953
 27 A"   71 A'   72 A'   73 A'   74 A'   28 A"   75 A'   76 A'                 
 23.570  25.788  25.880  26.238  66.752 163.072 215.677
 77 A'   29 A"   78 A'   79 A'   80 A'   81 A'   82 A'                         

 Beta MOs, Restricted
 -- Occupied --                  
-101.59  -77.13  -24.69  -10.26   -9.50   -7.27   -7.26   -7.26
  1 A'    2 A'    3 A'    4 A'    5 A'    6 A'    1 A"    7 A'                 
 -6.619  -4.783  -4.778  -4.775  -1.214  -0.899  -0.730  -0.595
  8 A'    9 A'    2 A"   10 A'   11 A'   12 A'   13 A'   14 A'                 
 -0.513  -0.481  -0.464  -0.441  -0.389  -0.357  -0.323  -0.271
 15 A'   16 A'    3 A"   17 A'    4 A"   18 A'   19 A'    5 A"                 
 -- Virtual --                   
 -0.090  -0.051  -0.004   0.009   0.023   0.040   0.041   0.055
  6 A"   20 A'   21 A'   22 A'   23 A'   24 A'    7 A"   25 A'                 
  0.083   0.084   0.087   0.103   0.116   0.127   0.131   0.146
  8 A"   26 A'   27 A'    9 A"   28 A'   29 A'   30 A'   31 A'                 
  0.176   0.199   0.230   0.272   0.282   0.287   0.317   0.331
 32 A'   33 A'   10 A"   34 A'   11 A"   35 A'   36 A'   37 A'                 
  0.382   0.415   0.442   0.454   0.464   0.520   0.535   0.568
 38 A'   39 A'   40 A'   12 A"   41 A'   42 A'   13 A"   43 A'                 
  0.617   0.624   0.660   0.762   0.789   0.797   0.839   0.843
 14 A"   44 A'   15 A"   45 A'   46 A'   16 A"   17 A"   47 A'                 
  0.879   0.900   0.967   1.037   1.135   1.215   1.305   1.355
 48 A'   49 A'   50 A'   51 A'   52 A'   18 A"   19 A"   53 A'                 
  1.384   1.471   1.554   1.556   1.585   1.632   1.690   1.833
 54 A'   20 A"   55 A'   21 A"   56 A'   57 A'   58 A'   59 A'                 
  1.839   1.937   2.066   2.236   2.300   2.393   2.474   2.609
 22 A"   60 A'   61 A'   23 A"   62 A'   63 A'   64 A'   65 A'                 
  2.701   3.129   3.425   3.762   3.774   3.786   3.828   4.075
 24 A"   66 A'   67 A'   25 A"   68 A'   26 A"   69 A'   70 A'                 
  6.260   6.311   6.337   6.959   9.697  13.769  13.870  13.953
 27 A"   71 A'   72 A'   73 A'   74 A'   28 A"   75 A'   76 A'                 
 23.570  25.788  25.880  26.238  66.752 163.072 215.677
 77 A'   29 A"   78 A'   79 A'   80 A'   81 A'   82 A'                         
 --------------------------------------------------------------

          Ground-State Mulliken Net Atomic Charges

     Atom                 Charge (a.u.)
  ----------------------------------------
      1 C                    -0.443378
      2 P                     0.273461
      3 F                    -0.215868
      4 Cl                    0.121575
      5 H                     0.264210
  ----------------------------------------
  Sum of atomic charges =     0.000000

 -----------------------------------------------------------------
                    Cartesian Multipole Moments
 -----------------------------------------------------------------
    Charge (ESU x 10^10)
                 0.0000
    Dipole Moment (Debye)
         X       0.7292      Y      -0.0708      Z      -0.0000
       Tot       0.7327
    Quadrupole Moments (Debye-Ang)
        XX     -41.0514     XY      -1.2649     YY     -35.1244
        XZ      -0.0000     YZ      -0.0000     ZZ     -37.0307
    Octopole Moments (Debye-Ang^2)
       XXX      12.7894    XXY       7.4440    XYY      -0.5963
       YYY       0.0343    XXZ      -0.0000    XYZ      -0.0000
       YYZ       0.0000    XZZ      -2.2043    YZZ       2.2044
       ZZZ       0.0000
    Hexadecapole Moments (Debye-Ang^3)
      XXXX    -564.3721   XXXY      17.1400   XXYY    -110.7350
      XYYY      25.9950   YYYY     -95.3179   XXXZ      -0.0000
      XXYZ       0.0000   XYYZ      -0.0000   YYYZ      -0.0000
      XXZZ     -99.3127   XYZZ       8.1570   YYZZ     -25.0185
      XZZZ      -0.0000   YZZZ      -0.0000   ZZZZ     -45.6589
 -----------------------------------------------------------------
 Calculating analytic gradient of the SCF energy
 Gradient of SCF Energy
            1           2           3           4           5
    1   0.0000703  -0.0001162  -0.0000177  -0.0000741   0.0001377
    2  -0.0004789   0.0002889  -0.0000662   0.0001154   0.0001408
    3   0.0000000   0.0000000  -0.0000000  -0.0000000   0.0000000
 Max gradient component =       4.789E-04
 RMS gradient           =       1.620E-04
 Gradient time:  CPU 2.07 s  wall 2.07 s
 Geometry Optimization Parameters
   NAtoms,    NIC,     NZ,  NCons,   NDum,   NFix, NCnnct, MaxDiis
        5      20       5       0       0       0       0       0

 Cartesian Hessian Update
 Hessian Updated using BFGS Update


** GEOMETRY OPTIMIZATION IN DELOCALIZED INTERNAL COORDINATES **
   Searching for a Minimum

   Optimization Cycle:   9

                       Coordinates (Angstroms)
     ATOM                X               Y               Z
      1  C         0.1980111044   -0.6165097229    0.0000000000
      2  P        -0.9814063685    0.5657647350    0.0000000000
      3  F        -2.3324918084   -0.3743509630    0.0000000000
      4  Cl        1.8869803409   -0.2032835501    0.0000000000
      5  H        -0.0003474508   -1.6822602530    0.0000000000
   Point Group: cs    Number of degrees of freedom:     7


   Energy is   -940.181189768

 Hessian Updated using BFGS Update

  7 Hessian modes will be used to form the next step
  Hessian Eigenvalues:
     0.075785    0.189296    0.235604    0.296965    0.371670    0.428133
     0.703462

 Minimum Search - Taking Simple RFO Step
 Searching for Lamda that Minimizes Along All modes
 Value Taken    Lamda =   0.00000000
 Step Taken.  Stepsize is  0.002999

                             Maximum     Tolerance    Cnvgd?
         Gradient           0.000332      0.000300      NO
         Displacement       0.002085      0.001200      NO
         Energy change     -0.000003      0.000001      NO


 New Cartesian Coordinates Obtained by Inverse Iteration

 Displacement from previous Coordinates is:  0.005223
 ----------------------------------------------------------------
             Standard Nuclear Orientation (Angstroms)
    I     Atom           X                Y                Z
 ----------------------------------------------------------------
    1      C       0.1983689249    -0.6155108588     0.0000000000
    2      P      -0.9816447961     0.5657743418     0.0000000000
    3      F      -2.3318612562    -0.3756541644     0.0000000000
    4      Cl      1.8875851425    -0.2041649085     0.0000000000
    5      H      -0.0017021975    -1.6810841642     0.0000000000
 ----------------------------------------------------------------
 Molecular Point Group                 Cs    NOp =  2
 Largest Abelian Subgroup              Cs    NOp =  2
 Nuclear Repulsion Energy =   190.5110595290 hartrees
 There are       24 alpha and       24 beta electrons
 Applying Cartesian multipole field
    Component          Value
    ---------          -----
     (2,0,0)        1.00000E-11
     (0,2,0)        2.00000E-11
     (0,0,2)       -3.00000E-11
 Nucleus-field energy     =     0.0000000053 hartrees
 Requested basis set is 6-311++G(d,p)
 There are 43 shells and 111 basis functions
 A cutoff of  1.0D-11 yielded    863 shell pairs
 There are      5947 function pairs (      6387 Cartesian)
 Smallest overlap matrix eigenvalue = 5.31E-04
 Guess MOs from SCF MO coefficient file

 -----------------------------------------------------------------------
  General SCF calculation program by
  Eric Jon Sundstrom, Paul Horn, Yuezhi Mao, Dmitri Zuev, Alec White,
  David Stuck, Shaama M.S., Shane Yost, Joonho Lee, David Small,
  Daniel Levine, Susi Lehtola, Hugh Burton, Evgeny Epifanovsky
 -----------------------------------------------------------------------
 Exchange:     0.2000 Hartree-Fock + 0.0800 Slater + 0.7200 B88
 Correlation:  0.1900 VWN1RPA + 0.8100 LYP
 Using SG-1 standard quadrature grid
 A restricted SCF calculation will be
 performed using DIIS
 SCF converges when DIIS error is below 1.0e-08
 ---------------------------------------
  Cycle       Energy         DIIS error
 ---------------------------------------
    1    -940.1811890791      2.08e-05  
    2    -940.1811903200      3.11e-06  
    3    -940.1811903247      3.34e-06  
    4    -940.1811903395      1.44e-06  
    5    -940.1811903429      4.00e-07  
    6    -940.1811903431      1.69e-07  
    7    -940.1811903431      4.18e-08  
    8    -940.1811903431      1.02e-08  
    9    -940.1811903431      2.67e-09  Convergence criterion met
 ---------------------------------------
 SCF time:   CPU 6.14s  wall 6.00s 
 SCF   energy in the final basis set =     -940.1811903431
 Total energy in the final basis set =     -940.1811903431

 --------------------------------------------------------------
             Orbital Energies (a.u.) and Symmetries
 --------------------------------------------------------------

 Alpha MOs, Restricted
 -- Occupied --                  
-101.59  -77.13  -24.69  -10.26   -9.50   -7.27   -7.26   -7.26
  1 A'    2 A'    3 A'    4 A'    5 A'    6 A'    1 A"    7 A'                 
 -6.619  -4.783  -4.778  -4.775  -1.214  -0.900  -0.730  -0.595
  8 A'    9 A'    2 A"   10 A'   11 A'   12 A'   13 A'   14 A'                 
 -0.513  -0.481  -0.464  -0.441  -0.389  -0.357  -0.323  -0.271
 15 A'   16 A'    3 A"   17 A'    4 A"   18 A'   19 A'    5 A"                 
 -- Virtual --                   
 -0.090  -0.051  -0.004   0.009   0.023   0.040   0.041   0.055
  6 A"   20 A'   21 A'   22 A'   23 A'   24 A'    7 A"   25 A'                 
  0.083   0.084   0.087   0.103   0.116   0.127   0.131   0.146
  8 A"   26 A'   27 A'    9 A"   28 A'   29 A'   30 A'   31 A'                 
  0.176   0.199   0.230   0.272   0.282   0.287   0.317   0.331
 32 A'   33 A'   10 A"   34 A'   11 A"   35 A'   36 A'   37 A'                 
  0.382   0.415   0.442   0.454   0.464   0.520   0.535   0.568
 38 A'   39 A'   40 A'   12 A"   41 A'   42 A'   13 A"   43 A'                 
  0.617   0.624   0.660   0.762   0.789   0.797   0.839   0.843
 14 A"   44 A'   15 A"   45 A'   46 A'   16 A"   17 A"   47 A'                 
  0.879   0.900   0.968   1.037   1.135   1.215   1.305   1.355
 48 A'   49 A'   50 A'   51 A'   52 A'   18 A"   19 A"   53 A'                 
  1.384   1.472   1.554   1.556   1.584   1.632   1.690   1.833
 54 A'   20 A"   55 A'   21 A"   56 A'   57 A'   58 A'   59 A'                 
  1.839   1.938   2.066   2.236   2.300   2.393   2.474   2.609
 22 A"   60 A'   61 A'   23 A"   62 A'   63 A'   64 A'   65 A'                 
  2.701   3.130   3.425   3.762   3.774   3.786   3.829   4.075
 24 A"   66 A'   67 A'   25 A"   68 A'   26 A"   69 A'   70 A'                 
  6.260   6.311   6.337   6.959   9.697  13.769  13.870  13.953
 27 A"   71 A'   72 A'   73 A'   74 A'   28 A"   75 A'   76 A'                 
 23.570  25.788  25.880  26.238  66.752 163.073 215.677
 77 A'   29 A"   78 A'   79 A'   80 A'   81 A'   82 A'                         

 Beta MOs, Restricted
 -- Occupied --                  
-101.59  -77.13  -24.69  -10.26   -9.50   -7.27   -7.26   -7.26
  1 A'    2 A'    3 A'    4 A'    5 A'    6 A'    1 A"    7 A'                 
 -6.619  -4.783  -4.778  -4.775  -1.214  -0.900  -0.730  -0.595
  8 A'    9 A'    2 A"   10 A'   11 A'   12 A'   13 A'   14 A'                 
 -0.513  -0.481  -0.464  -0.441  -0.389  -0.357  -0.323  -0.271
 15 A'   16 A'    3 A"   17 A'    4 A"   18 A'   19 A'    5 A"                 
 -- Virtual --                   
 -0.090  -0.051  -0.004   0.009   0.023   0.040   0.041   0.055
  6 A"   20 A'   21 A'   22 A'   23 A'   24 A'    7 A"   25 A'                 
  0.083   0.084   0.087   0.103   0.116   0.127   0.131   0.146
  8 A"   26 A'   27 A'    9 A"   28 A'   29 A'   30 A'   31 A'                 
  0.176   0.199   0.230   0.272   0.282   0.287   0.317   0.331
 32 A'   33 A'   10 A"   34 A'   11 A"   35 A'   36 A'   37 A'                 
  0.382   0.415   0.442   0.454   0.464   0.520   0.535   0.568
 38 A'   39 A'   40 A'   12 A"   41 A'   42 A'   13 A"   43 A'                 
  0.617   0.624   0.660   0.762   0.789   0.797   0.839   0.843
 14 A"   44 A'   15 A"   45 A'   46 A'   16 A"   17 A"   47 A'                 
  0.879   0.900   0.968   1.037   1.135   1.215   1.305   1.355
 48 A'   49 A'   50 A'   51 A'   52 A'   18 A"   19 A"   53 A'                 
  1.384   1.472   1.554   1.556   1.584   1.632   1.690   1.833
 54 A'   20 A"   55 A'   21 A"   56 A'   57 A'   58 A'   59 A'                 
  1.839   1.938   2.066   2.236   2.300   2.393   2.474   2.609
 22 A"   60 A'   61 A'   23 A"   62 A'   63 A'   64 A'   65 A'                 
  2.701   3.130   3.425   3.762   3.774   3.786   3.829   4.075
 24 A"   66 A'   67 A'   25 A"   68 A'   26 A"   69 A'   70 A'                 
  6.260   6.311   6.337   6.959   9.697  13.769  13.870  13.953
 27 A"   71 A'   72 A'   73 A'   74 A'   28 A"   75 A'   76 A'                 
 23.570  25.788  25.880  26.238  66.752 163.073 215.677
 77 A'   29 A"   78 A'   79 A'   80 A'   81 A'   82 A'                         
 --------------------------------------------------------------

          Ground-State Mulliken Net Atomic Charges

     Atom                 Charge (a.u.)
  ----------------------------------------
      1 C                    -0.443921
      2 P                     0.273730
      3 F                    -0.215937
      4 Cl                    0.122092
      5 H                     0.264035
  ----------------------------------------
  Sum of atomic charges =     0.000000

 -----------------------------------------------------------------
                    Cartesian Multipole Moments
 -----------------------------------------------------------------
    Charge (ESU x 10^10)
                 0.0000
    Dipole Moment (Debye)
         X       0.7302      Y      -0.0687      Z      -0.0000
       Tot       0.7335
    Quadrupole Moments (Debye-Ang)
        XX     -41.0455     XY      -1.2644     YY     -35.1309
        XZ      -0.0000     YZ      -0.0000     ZZ     -37.0299
    Octopole Moments (Debye-Ang^2)
       XXX      12.7673    XXY       7.4532    XYY      -0.6013
       YYY       0.0803    XXZ      -0.0000    XYZ      -0.0000
       YYZ      -0.0000    XZZ      -2.2111    YZZ       2.2146
       ZZZ      -0.0000
    Hexadecapole Moments (Debye-Ang^3)
      XXXX    -564.3965   XXXY      17.1326   XXYY    -110.7781
      XYYY      26.0405   YYYY     -95.3536   XXXZ      -0.0000
      XXYZ      -0.0000   XYYZ      -0.0000   YYYZ      -0.0000
      XXZZ     -99.3319   XYZZ       8.1677   YYZZ     -25.0189
      XZZZ      -0.0000   YZZZ      -0.0000   ZZZZ     -45.6568
 -----------------------------------------------------------------
 Calculating analytic gradient of the SCF energy
 Gradient of SCF Energy
            1           2           3           4           5
    1   0.0000796  -0.0000305  -0.0000282  -0.0000501   0.0000292
    2  -0.0001685   0.0000661  -0.0000711   0.0000829   0.0000906
    3   0.0000000   0.0000000  -0.0000000   0.0000000  -0.0000000
 Max gradient component =       1.685E-04
 RMS gradient           =       6.548E-05
 Gradient time:  CPU 2.07 s  wall 2.07 s
 Geometry Optimization Parameters
   NAtoms,    NIC,     NZ,  NCons,   NDum,   NFix, NCnnct, MaxDiis
        5      20       5       0       0       0       0       0

 Cartesian Hessian Update
 Hessian Updated using BFGS Update


** GEOMETRY OPTIMIZATION IN DELOCALIZED INTERNAL COORDINATES **
   Searching for a Minimum

   Optimization Cycle:  10

                       Coordinates (Angstroms)
     ATOM                X               Y               Z
      1  C         0.1983689249   -0.6155108588    0.0000000000
      2  P        -0.9816447961    0.5657743418    0.0000000000
      3  F        -2.3318612562   -0.3756541644    0.0000000000
      4  Cl        1.8875851425   -0.2041649085    0.0000000000
      5  H        -0.0017021975   -1.6810841642    0.0000000000
   Point Group: cs    Number of degrees of freedom:     7


   Energy is   -940.181190343

 Hessian Updated using BFGS Update

  7 Hessian modes will be used to form the next step
  Hessian Eigenvalues:
     0.075942    0.180726    0.234138    0.282019    0.368913    0.392685
     0.700647

 Minimum Search - Taking Simple RFO Step
 Searching for Lamda that Minimizes Along All modes
 Value Taken    Lamda =   0.00000000
 Step Taken.  Stepsize is  0.000707

                             Maximum     Tolerance    Cnvgd?
         Gradient           0.000115      0.000300     YES
         Displacement       0.000412      0.001200     YES
         Energy change     -0.000001      0.000001     YES


                       Distance Matrix (Angstroms)
             C (  1)   P (  2)   F (  3)   Cl(  4)
   P (  2)  1.669691
   F (  3)  2.541574  1.646017
   Cl(  4)  1.738579  2.970738  4.222930
   H (  5)  1.084193  2.451257  2.670915  2.398061

 Final energy is   -940.18119034313872     


 ******************************
 **  OPTIMIZATION CONVERGED  **
 ******************************

                       Coordinates (Angstroms)
     ATOM                X               Y               Z
      1  C         0.1983689249   -0.6155108588    0.0000000000
      2  P        -0.9816447961    0.5657743418    0.0000000000
      3  F        -2.3318612562   -0.3756541644    0.0000000000
      4  Cl        1.8875851425   -0.2041649085    0.0000000000
      5  H        -0.0017021975   -1.6810841642    0.0000000000

Z-matrix Print:
$molecule
0 1
P 
F  1 1.646017
C  1 1.669691 2 100.083295
H  3 1.084193 1 124.396854 2 -0.000000 0
Cl 3 1.738579 1 121.283254 2 -180.000000 0
$end


 --------------------------------------------------------------
             Orbital Energies (a.u.) and Symmetries
 --------------------------------------------------------------

 Alpha MOs, Restricted
 -- Occupied --                  
-101.59  -77.13  -24.69  -10.26   -9.50   -7.27   -7.26   -7.26
  1 A'    2 A'    3 A'    4 A'    5 A'    6 A'    1 A"    7 A'                 
 -6.619  -4.783  -4.778  -4.775  -1.214  -0.900  -0.730  -0.595
  8 A'    9 A'    2 A"   10 A'   11 A'   12 A'   13 A'   14 A'                 
 -0.513  -0.481  -0.464  -0.441  -0.389  -0.357  -0.323  -0.271
 15 A'   16 A'    3 A"   17 A'    4 A"   18 A'   19 A'    5 A"                 
 -- Virtual --                   
 -0.090  -0.051  -0.004   0.009   0.023   0.040   0.041   0.055
  6 A"   20 A'   21 A'   22 A'   23 A'   24 A'    7 A"   25 A'                 
  0.083   0.084   0.087   0.103   0.116   0.127   0.131   0.146
  8 A"   26 A'   27 A'    9 A"   28 A'   29 A'   30 A'   31 A'                 
  0.176   0.199   0.230   0.272   0.282   0.287   0.317   0.331
 32 A'   33 A'   10 A"   34 A'   11 A"   35 A'   36 A'   37 A'                 
  0.382   0.415   0.442   0.454   0.464   0.520   0.535   0.568
 38 A'   39 A'   40 A'   12 A"   41 A'   42 A'   13 A"   43 A'                 
  0.617   0.624   0.660   0.762   0.789   0.797   0.839   0.843
 14 A"   44 A'   15 A"   45 A'   46 A'   16 A"   17 A"   47 A'                 
  0.879   0.900   0.968   1.037   1.135   1.215   1.305   1.355
 48 A'   49 A'   50 A'   51 A'   52 A'   18 A"   19 A"   53 A'                 
  1.384   1.472   1.554   1.556   1.584   1.632   1.690   1.833
 54 A'   20 A"   55 A'   21 A"   56 A'   57 A'   58 A'   59 A'                 
  1.839   1.938   2.066   2.236   2.300   2.393   2.474   2.609
 22 A"   60 A'   61 A'   23 A"   62 A'   63 A'   64 A'   65 A'                 
  2.701   3.130   3.425   3.762   3.774   3.786   3.829   4.075
 24 A"   66 A'   67 A'   25 A"   68 A'   26 A"   69 A'   70 A'                 
  6.260   6.311   6.337   6.959   9.697  13.769  13.870  13.953
 27 A"   71 A'   72 A'   73 A'   74 A'   28 A"   75 A'   76 A'                 
 23.570  25.788  25.880  26.238  66.752 163.073 215.677
 77 A'   29 A"   78 A'   79 A'   80 A'   81 A'   82 A'                         

 Beta MOs, Restricted
 -- Occupied --                  
-101.59  -77.13  -24.69  -10.26   -9.50   -7.27   -7.26   -7.26
  1 A'    2 A'    3 A'    4 A'    5 A'    6 A'    1 A"    7 A'                 
 -6.619  -4.783  -4.778  -4.775  -1.214  -0.900  -0.730  -0.595
  8 A'    9 A'    2 A"   10 A'   11 A'   12 A'   13 A'   14 A'                 
 -0.513  -0.481  -0.464  -0.441  -0.389  -0.357  -0.323  -0.271
 15 A'   16 A'    3 A"   17 A'    4 A"   18 A'   19 A'    5 A"                 
 -- Virtual --                   
 -0.090  -0.051  -0.004   0.009   0.023   0.040   0.041   0.055
  6 A"   20 A'   21 A'   22 A'   23 A'   24 A'    7 A"   25 A'                 
  0.083   0.084   0.087   0.103   0.116   0.127   0.131   0.146
  8 A"   26 A'   27 A'    9 A"   28 A'   29 A'   30 A'   31 A'                 
  0.176   0.199   0.230   0.272   0.282   0.287   0.317   0.331
 32 A'   33 A'   10 A"   34 A'   11 A"   35 A'   36 A'   37 A'                 
  0.382   0.415   0.442   0.454   0.464   0.520   0.535   0.568
 38 A'   39 A'   40 A'   12 A"   41 A'   42 A'   13 A"   43 A'                 
  0.617   0.624   0.660   0.762   0.789   0.797   0.839   0.843
 14 A"   44 A'   15 A"   45 A'   46 A'   16 A"   17 A"   47 A'                 
  0.879   0.900   0.968   1.037   1.135   1.215   1.305   1.355
 48 A'   49 A'   50 A'   51 A'   52 A'   18 A"   19 A"   53 A'                 
  1.384   1.472   1.554   1.556   1.584   1.632   1.690   1.833
 54 A'   20 A"   55 A'   21 A"   56 A'   57 A'   58 A'   59 A'                 
  1.839   1.938   2.066   2.236   2.300   2.393   2.474   2.609
 22 A"   60 A'   61 A'   23 A"   62 A'   63 A'   64 A'   65 A'                 
  2.701   3.130   3.425   3.762   3.774   3.786   3.829   4.075
 24 A"   66 A'   67 A'   25 A"   68 A'   26 A"   69 A'   70 A'                 
  6.260   6.311   6.337   6.959   9.697  13.769  13.870  13.953
 27 A"   71 A'   72 A'   73 A'   74 A'   28 A"   75 A'   76 A'                 
 23.570  25.788  25.880  26.238  66.752 163.073 215.677
 77 A'   29 A"   78 A'   79 A'   80 A'   81 A'   82 A'                         
 --------------------------------------------------------------

          Ground-State Mulliken Net Atomic Charges

     Atom                 Charge (a.u.)
  ----------------------------------------
      1 C                    -0.443921
      2 P                     0.273730
      3 F                    -0.215937
      4 Cl                    0.122092
      5 H                     0.264035
  ----------------------------------------
  Sum of atomic charges =     0.000000

 -----------------------------------------------------------------
                    Cartesian Multipole Moments
 -----------------------------------------------------------------
    Charge (ESU x 10^10)
                 0.0000
    Dipole Moment (Debye)
         X       0.7302      Y      -0.0687      Z      -0.0000
       Tot       0.7335
    Quadrupole Moments (Debye-Ang)
        XX     -41.0455     XY      -1.2644     YY     -35.1309
        XZ      -0.0000     YZ      -0.0000     ZZ     -37.0299
    Octopole Moments (Debye-Ang^2)
       XXX      12.7673    XXY       7.4532    XYY      -0.6013
       YYY       0.0803    XXZ      -0.0000    XYZ      -0.0000
       YYZ      -0.0000    XZZ      -2.2111    YZZ       2.2146
       ZZZ      -0.0000
    Hexadecapole Moments (Debye-Ang^3)
      XXXX    -564.3965   XXXY      17.1326   XXYY    -110.7781
      XYYY      26.0405   YYYY     -95.3536   XXXZ      -0.0000
      XXYZ      -0.0000   XYYZ      -0.0000   YYYZ      -0.0000
      XXZZ     -99.3319   XYZZ       8.1677   YYZZ     -25.0189
      XZZZ      -0.0000   YZZZ      -0.0000   ZZZZ     -45.6568
 -----------------------------------------------------------------
Archival summary:
1\1\TWL02\OPT\ProcedureUnspecified\BasisUnspecified\l11111\taweetha\MonNov2617:40:392018MonNov2617:40:392018\0\\#,OPT,ProcedureUnspecified,BasisUnspecified,\\0,1\P\F,1,1.64602\C,1,1.66969,2,100.083\H,3,1.08419,1,124.397,2,-0,0\Cl,3,1.73858,1,121.283,2,-180,0\\\@

 Total job time:  91.18s(wall), 90.87s(cpu) 
 Mon Nov 26 17:40:39 2018

        *************************************************************
        *                                                           *
        *  Thank you very much for using Q-Chem.  Have a nice day.  *
        *                                                           *
        *************************************************************


 
User input: 2 of 2 
 
Q-Chem Developer Version!
                  Welcome to Q-Chem
     A Quantum Leap Into The Future Of Chemistry


 Q-Chem 5.1, Q-Chem, Inc., Pleasanton, CA (2018)

 Yihan Shao,  Zhengting Gan,  E. Epifanovsky,  A. T. B. Gilbert,  M. Wormit,  
 J. Kussmann,  A. W. Lange,  A. Behn,  Jia Deng,  Xintian Feng,  D. Ghosh,  
 M. Goldey,  P. R. Horn,  L. D. Jacobson,  I. Kaliman,  T. Kus,  A. Landau,  
 Jie Liu,  E. I. Proynov,  R. M. Richard,  R. P. Steele,  E. J. Sundstrom,  
 H. L. Woodcock III,  P. M. Zimmerman,  D. Zuev,  B. Albrecht,  E. Alguire,  
 S. A. Baeppler,  D. Barton,  Z. Benda,  Y. A. Bernard,  E. J. Berquist,  
 K. B. Bravaya,  H. Burton,  D. Casanova,  Chun-Min Chang,  Yunqing Chen,  
 A. Chien,  K. D. Closser,  M. P. Coons,  S. Coriani,  S. Dasgupta,  
 A. L. Dempwolff,  M. Diedenhofen,  Hainam Do,  R. G. Edgar,  Po-Tung Fang,  
 S. Faraji,  S. Fatehi,  Qingguo Feng,  K. D. Fenk,  J. Fosso-Tande,  
 Qinghui Ge,  A. Ghysels,  G. Gidofalvi,  J. Gomes,  J. Gonthier,  A. Gunina,  
 D. Hait,  M. W. D. Hanson-Heine,  P. H. P. Harbach,  A. W. Hauser,  
 J. E. Herr,  E. G. Hohenstein,  Z. C. Holden,  Kerwin Hui,  B. C. Huynh,  
 T.-C. Jagau,  Hyunjun Ji,  B. Kaduk,  K. Khistyaev,  Jaehoon Kim,  
 P. Klunzinger,  K. Koh,  D. Kosenkov,  L. Koulias,  T. Kowalczyk,  
 C. M. Krauter,  A. Kunitsa,  Ka Un Lao,  A. Laurent,  K. V. Lawler,  
 Joonho Lee,  D. Lefrancois,  S. Lehtola,  D. S. Levine,  Yi-Pei Li,  
 You-Sheng Lin,  Fenglai Liu,  E. Livshits,  A. Luenser,  P. Manohar,  
 E. Mansoor,  S. F. Manzer,  Shan-Ping Mao,  Yuezhi Mao,  N. Mardirossian,  
 A. V. Marenich,  T. Markovich,  L. A. Martinez-Martinez,  S. A. Maurer,  
 N. J. Mayhall,  S. C. McKenzie,  J.-M. Mewes,  A. F. Morrison,  
 J. W. Mullinax,  K. Nanda,  T. S. Nguyen-Beck,  R. Olivares-Amaya,  
 J. A. Parkhill,  T. M. Perrine,  F. Plasser,  P. Pokhilko,  S. Prager,  
 A. Prociuk,  E. Ramos,  D. R. Rehn,  F. Rob,  M. Schneider,  N. Sergueev,  
 S. M. Sharada,  S. Sharma,  D. W. Small,  T. Stauch,  T. Stein,  
 Yu-Chuan Su,  A. J. W. Thom,  A. Tkatchenko,  T. Tsuchimochi,  N. M. Tubman,  
 L. Vogt,  M. L. Vidal,  O. Vydrov,  M. A. Watson,  J. Wenzel,  
 M. de Wergifosse,  T. A. Wesolowski,  A. White,  J. Witte,  A. Yamada,  
 Jun Yang,  K. Yao,  S. Yeganeh,  S. R. Yost,  Zhi-Qiang You,  A. Zech,  
 Igor Ying Zhang,  Xing Zhang,  Yan Zhao,  Ying Zhu,  B. R. Brooks,  
 G. K. L. Chan,  C. J. Cramer,  M. S. Gordon,  W. J. Hehre,  A. Klamt,  
 M. W. Schmidt,  C. D. Sherrill,  D. G. Truhlar,  A. Aspuru-Guzik,  R. Baer,  
 A. T. Bell,  N. A. Besley,  Jeng-Da Chai,  A. E. DePrince, III,  
 R. A. DiStasio Jr.,  A. Dreuw,  B. D. Dunietz,  T. R. Furlani,  
 Chao-Ping Hsu,  Yousung Jung,  Jing Kong,  D. S. Lambrecht,  WanZhen Liang,  
 C. Ochsenfeld,  V. A. Rassolov,  L. V. Slipchenko,  J. E. Subotnik,  
 T. Van Voorhis,  J. M. Herbert,  A. I. Krylov,  P. M. W. Gill,  M. Head-Gordon

 Contributors to earlier versions of Q-Chem not listed above: 
 R. D. Adamson,  B. Austin,  J. Baker,  G. J. O. Beran,  K. Brandhorst,  
 S. T. Brown,  E. F. C. Byrd,  A. K. Chakraborty,  C.-L. Cheng,  
 Siu Hung Chien,  D. M. Chipman,  D. L. Crittenden,  H. Dachsel,  
 R. J. Doerksen,  A. D. Dutoi,  L. Fusti-Molnar,  W. A. Goddard III,  
 A. Golubeva-Zadorozhnaya,  S. R. Gwaltney,  G. Hawkins,  A. Heyden,  
 S. Hirata,  G. Kedziora,  F. J. Keil,  C. Kelley,  Jihan Kim,  R. A. King,  
 R. Z. Khaliullin,  P. P. Korambath,  W. Kurlancheek,  A. M. Lee,  M. S. Lee,  
 S. V. Levchenko,  Ching Yeh Lin,  D. Liotard,  R. C. Lochan,  I. Lotan,  
 P. E. Maslen,  N. Nair,  D. P. O'Neill,  D. Neuhauser,  E. Neuscamman,  
 C. M. Oana,  R. Olson,  B. Peters,  R. Peverati,  P. A. Pieniazek,  
 Y. M. Rhee,  J. Ritchie,  M. A. Rohrdanz,  E. Rosta,  N. J. Russ,  
 H. F. Schaefer III,  N. E. Schultz,  N. Shenvi,  A. C. Simmonett,  A. Sodt,  
 D. Stuck,  K. S. Thanthiriwatte,  V. Vanovschi,  Tao Wang,  A. Warshel,  
 C. F. Williams,  Q. Wu,  X. Xu,  W. Zhang

 Please cite Q-Chem as follows:
 Y. Shao et al., Mol. Phys. 113, 184-215 (2015)
 DOI: 10.1080/00268976.2014.952696

 Q-Chem 5.1.2 for Intel X86 EM64T Linux

 Parts of Q-Chem use Armadillo 8.300.2 (Tropical Shenanigans).
 http://arma.sourceforge.net/

 Q-Chem begins on Mon Nov 26 17:40:39 2018  

Host: 
0

     Scratch files written to /scratch/taweetham/qchem52611//
The previous job contains 0 fragments, simply inherited here
Input Ideriv = 2
Curr. Ideriv = -1
Max.  Ideriv = 2

Checking the input file for inconsistencies... 	...done.

--------------------------------------------------------------
User input:
--------------------------------------------------------------

$molecule
read
$end

$rem
   job_type 	frequency
   basis 	6-311++g**
   method	b3lyp	
$end


--------------------------------------------------------------
 ----------------------------------------------------------------
             Standard Nuclear Orientation (Angstroms)
    I     Atom           X                Y                Z
 ----------------------------------------------------------------
    1      C       0.2860316770    -0.5188929220     0.0000000000
    2      P      -0.9736368115     0.5770552546    -0.0000000000
    3      F      -2.2547738004    -0.4564146951     0.0000000000
    4      Cl      1.9423778258     0.0094766040    -0.0000000000
    5      H       0.1609032759    -1.5958412989     0.0000000000
 ----------------------------------------------------------------
 Molecular Point Group                 Cs    NOp =  2
 Largest Abelian Subgroup              Cs    NOp =  2
 Nuclear Repulsion Energy =   190.5110595290 hartrees
 There are       24 alpha and       24 beta electrons
 Requested basis set is 6-311++G(d,p)
 There are 43 shells and 111 basis functions

 Total QAlloc Memory Limit   2000 MB
 Mega-Array Size       188 MB
 MEM_STATIC part       192 MB

                       Distance Matrix (Angstroms)
             C (  1)   P (  2)   F (  3)   Cl(  4)
   P (  2)  1.669691
   F (  3)  2.541574  1.646017
   Cl(  4)  1.738579  2.970738  4.222930
   H (  5)  1.084193  2.451257  2.670915  2.398061

 A cutoff of  1.0D-11 yielded    863 shell pairs
 There are      5947 function pairs (      6387 Cartesian)
 Smallest overlap matrix eigenvalue = 5.31E-04
 Guess from superposition of atomic densities
 Warning:  Energy on first SCF cycle will be non-variational
 SAD guess density has 48.000000 electrons

 -----------------------------------------------------------------------
  General SCF calculation program by
  Eric Jon Sundstrom, Paul Horn, Yuezhi Mao, Dmitri Zuev, Alec White,
  David Stuck, Shaama M.S., Shane Yost, Joonho Lee, David Small,
  Daniel Levine, Susi Lehtola, Hugh Burton, Evgeny Epifanovsky
 -----------------------------------------------------------------------
 Exchange:     0.2000 Hartree-Fock + 0.0800 Slater + 0.7200 B88
 Correlation:  0.1900 VWN1RPA + 0.8100 LYP
 Using SG-1 standard quadrature grid
 A restricted SCF calculation will be
 performed using DIIS
 SCF converges when DIIS error is below 1.0e-08
 ---------------------------------------
  Cycle       Energy         DIIS error
 ---------------------------------------
    1    -940.6169880130      4.73e-02  
    2    -940.1171754083      6.87e-03  
    3    -939.9616909065      1.21e-02  
    4    -940.1784024222      1.29e-03  
    5    -940.1798467292      9.76e-04  
    6    -940.1810700005      1.60e-04  
    7    -940.1811009875      3.25e-05  
    8    -940.1811028797      1.10e-05  
    9    -940.1811030603      1.62e-06  
   10    -940.1811030644      3.45e-07  
   11    -940.1811030646      1.19e-07  
   12    -940.1811030646      2.36e-08  
   13    -940.1811030646      3.05e-09  Convergence criterion met
 ---------------------------------------
 SCF time:   CPU 8.79s  wall 9.00s 
 SCF   energy in the final basis set =     -940.1811030646
 Total energy in the final basis set =     -940.1811030646

 --------------------------------------------------------------
             Orbital Energies (a.u.) and Symmetries
 --------------------------------------------------------------

 Alpha MOs, Restricted
 -- Occupied --                  
-101.59  -77.13  -24.69  -10.26   -9.50   -7.27   -7.26   -7.26
  1 A'    2 A'    3 A'    4 A'    5 A'    6 A'    1 A"    7 A'                 
 -6.619  -4.783  -4.778  -4.775  -1.214  -0.900  -0.730  -0.595
  8 A'    9 A'    2 A"   10 A'   11 A'   12 A'   13 A'   14 A'                 
 -0.513  -0.481  -0.464  -0.441  -0.389  -0.357  -0.323  -0.271
 15 A'   16 A'    3 A"   17 A'    4 A"   18 A'   19 A'    5 A"                 
 -- Virtual --                   
 -0.090  -0.051  -0.004   0.009   0.023   0.040   0.041   0.055
  6 A"   20 A'   21 A'   22 A'   23 A'   24 A'    7 A"   25 A'                 
  0.082   0.084   0.087   0.103   0.116   0.127   0.131   0.146
  8 A"   26 A'   27 A'    9 A"   28 A'   29 A'   30 A'   31 A'                 
  0.176   0.199   0.230   0.272   0.282   0.287   0.317   0.331
 32 A'   33 A'   10 A"   34 A'   11 A"   35 A'   36 A'   37 A'                 
  0.382   0.415   0.442   0.454   0.464   0.520   0.535   0.568
 38 A'   39 A'   40 A'   12 A"   41 A'   42 A'   13 A"   43 A'                 
  0.617   0.624   0.660   0.762   0.790   0.797   0.839   0.843
 14 A"   44 A'   15 A"   45 A'   46 A'   16 A"   17 A"   47 A'                 
  0.879   0.900   0.968   1.037   1.135   1.215   1.305   1.355
 48 A'   49 A'   50 A'   51 A'   52 A'   18 A"   19 A"   53 A'                 
  1.384   1.472   1.554   1.556   1.584   1.632   1.690   1.833
 54 A'   20 A"   55 A'   21 A"   56 A'   57 A'   58 A'   59 A'                 
  1.839   1.938   2.066   2.236   2.300   2.393   2.474   2.609
 22 A"   60 A'   61 A'   23 A"   62 A'   63 A'   64 A'   65 A'                 
  2.701   3.130   3.426   3.762   3.774   3.786   3.828   4.075
 24 A"   66 A'   67 A'   25 A"   68 A'   26 A"   69 A'   70 A'                 
  6.260   6.311   6.337   6.959   9.697  13.769  13.870  13.953
 27 A"   71 A'   72 A'   73 A'   74 A'   28 A"   75 A'   76 A'                 
 23.570  25.788  25.880  26.238  66.752 163.073 215.677
 77 A'   29 A"   78 A'   79 A'   80 A'   81 A'   82 A'                         

 Beta MOs, Restricted
 -- Occupied --                  
-101.59  -77.13  -24.69  -10.26   -9.50   -7.27   -7.26   -7.26
  1 A'    2 A'    3 A'    4 A'    5 A'    6 A'    1 A"    7 A'                 
 -6.619  -4.783  -4.778  -4.775  -1.214  -0.900  -0.730  -0.595
  8 A'    9 A'    2 A"   10 A'   11 A'   12 A'   13 A'   14 A'                 
 -0.513  -0.481  -0.464  -0.441  -0.389  -0.357  -0.323  -0.271
 15 A'   16 A'    3 A"   17 A'    4 A"   18 A'   19 A'    5 A"                 
 -- Virtual --                   
 -0.090  -0.051  -0.004   0.009   0.023   0.040   0.041   0.055
  6 A"   20 A'   21 A'   22 A'   23 A'   24 A'    7 A"   25 A'                 
  0.082   0.084   0.087   0.103   0.116   0.127   0.131   0.146
  8 A"   26 A'   27 A'    9 A"   28 A'   29 A'   30 A'   31 A'                 
  0.176   0.199   0.230   0.272   0.282   0.287   0.317   0.331
 32 A'   33 A'   10 A"   34 A'   11 A"   35 A'   36 A'   37 A'                 
  0.382   0.415   0.442   0.454   0.464   0.520   0.535   0.568
 38 A'   39 A'   40 A'   12 A"   41 A'   42 A'   13 A"   43 A'                 
  0.617   0.624   0.660   0.762   0.790   0.797   0.839   0.843
 14 A"   44 A'   15 A"   45 A'   46 A'   16 A"   17 A"   47 A'                 
  0.879   0.900   0.968   1.037   1.135   1.215   1.305   1.355
 48 A'   49 A'   50 A'   51 A'   52 A'   18 A"   19 A"   53 A'                 
  1.384   1.472   1.554   1.556   1.584   1.632   1.690   1.833
 54 A'   20 A"   55 A'   21 A"   56 A'   57 A'   58 A'   59 A'                 
  1.839   1.938   2.066   2.236   2.300   2.393   2.474   2.609
 22 A"   60 A'   61 A'   23 A"   62 A'   63 A'   64 A'   65 A'                 
  2.701   3.130   3.426   3.762   3.774   3.786   3.828   4.075
 24 A"   66 A'   67 A'   25 A"   68 A'   26 A"   69 A'   70 A'                 
  6.260   6.311   6.337   6.959   9.697  13.769  13.870  13.953
 27 A"   71 A'   72 A'   73 A'   74 A'   28 A"   75 A'   76 A'                 
 23.570  25.788  25.880  26.238  66.752 163.073 215.677
 77 A'   29 A"   78 A'   79 A'   80 A'   81 A'   82 A'                         
 --------------------------------------------------------------

          Ground-State Mulliken Net Atomic Charges

     Atom                 Charge (a.u.)
  ----------------------------------------
      1 C                    -0.443152
      2 P                     0.273040
      3 F                    -0.215878
      4 Cl                    0.121852
      5 H                     0.264138
  ----------------------------------------
  Sum of atomic charges =     0.000000

 -----------------------------------------------------------------
                    Cartesian Multipole Moments
 -----------------------------------------------------------------
    Charge (ESU x 10^10)
                 0.0000
    Dipole Moment (Debye)
         X       0.7325      Y      -0.0181      Z       0.0000
       Tot       0.7328
    Quadrupole Moments (Debye-Ang)
        XX     -40.7734     XY      -1.6051     YY     -35.3400
        XZ      -0.0000     YZ      -0.0000     ZZ     -37.0304
    Octopole Moments (Debye-Ang^2)
       XXX       5.5785    XXY       4.8347    XYY      -1.3628
       YYY      -8.5495    XXZ      -0.0000    XYZ      -0.0000
       YYZ      -0.0000    XZZ      -4.0318    YZZ      -0.9552
       ZZZ      -0.0000
    Hexadecapole Moments (Debye-Ang^3)
      XXXX    -565.4120   XXXY       2.4901   XXYY    -110.9563
      XYYY       8.8462   YYYY     -91.8041   XXXZ      -0.0000
      XXYZ      -0.0000   XYYZ      -0.0000   YYYZ      -0.0000
      XXZZ    -100.3975   XYZZ       2.6744   YYZZ     -24.1550
      XZZZ      -0.0000   YZZZ      -0.0000   ZZZZ     -45.6574
 -----------------------------------------------------------------
 Calculating MO derivatives via CPSCF
   1         3          15      0.179724    0.059991
   2         3          15      0.021625    0.007694
   3         3          15      0.002264    0.001041
   4         3          15      0.000172    0.000088
   5        16           2      0.000007    0.000006
   6        18           0      0.000000    0.000000    Roots Converged
 Time for AOints: 2.1 s (CPU) 2.1 s (wall)
 ------------------------------------------------------------------------------
                     AOints        : Timing summary (seconds)
 ------------------------------------------------------------------------------
     job step          cpu (% of tot)      sys (% of tot)     wall (% of tot)
 ------------------------------------------------------------------------------
  cpscf_lag         0.2607E+02 (50.2)   0.5300E-04 (17.0)   0.2608E+02 (50.2)
  iterzp            0.2367E+02 (45.6)   0.2580E-03 (83.0)   0.2368E+02 (45.6)
  make_fx           0.0000E+00 ( 0.0)   0.0000E+00 ( 0.0)   0.0000E+00 ( 0.0)
  AOints            0.2118E+01 ( 4.1)   0.0000E+00 ( 0.0)   0.2119E+01 ( 4.1)
 ------------------------------------------------------------------------------
   Grand Totals     0.5191E+02          0.3110E-03          0.5193E+02
 ------------------------------------------------------------------------------
 Calculating analytic Hessian of the SCF energy
 Polarizability Matrix (a.u.)
            1           2           3
    1 -71.3967179   6.9294861   0.0000000
    2   6.9294861 -42.0417090   0.0000000
    3   0.0000000   0.0000000 -32.3824830

 Direct stationary perturbation theory relativistic correction:

 rels  =       1.286938667619
 relv  =      -4.685033157450
 rel2e =       1.095163538468
 E_rel =      -2.302930951363

 Hessian of the SCF Energy
            1           2           3           4           5           6
    1   0.4145304  -0.0795483   0.0000000  -0.1804930   0.1263079   0.0000000
    2  -0.0795483   0.5849458   0.0000000   0.1699133  -0.1991592   0.0000000
    3   0.0000000   0.0000000   0.0685287  -0.0000000   0.0000000  -0.0209152
    4  -0.1804930   0.1699133  -0.0000000   0.3542701  -0.0484078   0.0000000
    5   0.1263079  -0.1991592   0.0000000  -0.0484078   0.3183531  -0.0000000
    6   0.0000000   0.0000000  -0.0209152   0.0000000  -0.0000000   0.0170060
    7  -0.0260058  -0.0218123   0.0000000  -0.1508374  -0.0871496  -0.0000000
    8   0.0129392   0.0129198  -0.0000000  -0.1186632  -0.1196094   0.0000000
    9  -0.0000000   0.0000000  -0.0002317   0.0000000  -0.0000000  -0.0101203
   10  -0.1666580  -0.0504514   0.0000000  -0.0247649  -0.0073555  -0.0000000
   11  -0.0332128  -0.0503931  -0.0000000   0.0003448   0.0087875  -0.0000000
   12  -0.0000000  -0.0000000  -0.0173631   0.0000000  -0.0000000  -0.0012287
   13  -0.0413735  -0.0181013   0.0000000   0.0018252   0.0166050  -0.0000000
   14  -0.0264860  -0.3483133   0.0000000  -0.0031872  -0.0083721  -0.0000000
   15   0.0000000  -0.0000000  -0.0300186  -0.0000000   0.0000000   0.0152583
            7           8           9          10          11          12
    1  -0.0260058   0.0129392  -0.0000000  -0.1666580  -0.0332128  -0.0000000
    2  -0.0218123   0.0129198   0.0000000  -0.0504514  -0.0503931  -0.0000000
    3   0.0000000  -0.0000000  -0.0002317   0.0000000  -0.0000000  -0.0173631
    4  -0.1508374  -0.1186632   0.0000000  -0.0247649   0.0003448   0.0000000
    5  -0.0871496  -0.1196094  -0.0000000  -0.0073555   0.0087875  -0.0000000
    6  -0.0000000   0.0000000  -0.0101203  -0.0000000  -0.0000000  -0.0012287
    7   0.1837521   0.1074517   0.0000000  -0.0087472   0.0021085   0.0000000
    8   0.1074517   0.1054050  -0.0000000   0.0010661  -0.0009101   0.0000000
    9   0.0000000  -0.0000000   0.0098513   0.0000000   0.0000000   0.0064899
   10  -0.0087472   0.0010661   0.0000000   0.2154375   0.0582024   0.0000000
   11   0.0021085  -0.0009101   0.0000000   0.0582024   0.0418484   0.0000000
   12   0.0000000   0.0000000   0.0064899   0.0000000   0.0000000   0.0084018
   13   0.0018382  -0.0027938  -0.0000000  -0.0152674  -0.0274429  -0.0000000
   14  -0.0005982   0.0021947  -0.0000000  -0.0014616   0.0006674  -0.0000000
   15  -0.0000000  -0.0000000  -0.0059891  -0.0000000   0.0000000   0.0037002
           13          14          15
    1  -0.0413735  -0.0264860   0.0000000
    2  -0.0181013  -0.3483133  -0.0000000
    3   0.0000000   0.0000000  -0.0300186
    4   0.0018252  -0.0031872  -0.0000000
    5   0.0166050  -0.0083721   0.0000000
    6  -0.0000000  -0.0000000   0.0152583
    7   0.0018382  -0.0005982  -0.0000000
    8  -0.0027938   0.0021947  -0.0000000
    9  -0.0000000  -0.0000000  -0.0059891
   10  -0.0152674  -0.0014616  -0.0000000
   11  -0.0274429   0.0006674   0.0000000
   12  -0.0000000  -0.0000000   0.0037002
   13   0.0529775   0.0317330   0.0000000
   14   0.0317330   0.3538233   0.0000000
   15   0.0000000   0.0000000   0.0170493
 Gradient time:  CPU 67.22 s  wall 67.24 s
 **********************************************************************
 **                                                                  **
 **                       VIBRATIONAL ANALYSIS                       **
 **                       --------------------                       **
 **                                                                  **
 **        VIBRATIONAL FREQUENCIES (CM**-1) AND NORMAL MODES         **
 **     FORCE CONSTANTS (mDYN/ANGSTROM) AND REDUCED MASSES (AMU)     **
 **                  INFRARED INTENSITIES (KM/MOL)                   **
 **                                                                  **
 **********************************************************************


 Mode:                 1                      2                      3
 Frequency:       186.52                 217.35                 330.56
 Force Cnst:      0.2698                 0.1751                 1.3292
 Red. Mass:      13.1618                 6.2921                20.6467
 IR Active:          YES                    YES                    YES
 IR Intens:        5.469                  2.700                  1.760
 Raman Active:       YES                    YES                    YES
               X      Y      Z        X      Y      Z        X      Y      Z
 C          0.053 -0.465  0.000   -0.000  0.000  0.502    0.196  0.197  0.000
 P          0.250 -0.276  0.000   -0.000  0.000  0.116   -0.287 -0.174  0.000
 F         -0.237  0.371 -0.000    0.000 -0.000 -0.275   -0.597  0.164 -0.000
 Cl        -0.122  0.217 -0.000    0.000 -0.000 -0.149    0.500 -0.008 -0.000
 H          0.373 -0.497  0.000   -0.000  0.000  0.798    0.383  0.170  0.000
 TransDip   0.003 -0.075  0.000   -0.000  0.000  0.053   -0.000 -0.042  0.000

 Mode:                 4                      5                      6
 Frequency:       753.13                 758.99                 764.40
 Force Cnst:      7.0667                 3.2608                 0.4472
 Red. Mass:      21.1457                 9.6075                 1.2989
 IR Active:          YES                    YES                    YES
 IR Intens:      154.098                 93.318                 76.704
 Raman Active:       YES                    YES                    YES
               X      Y      Z        X      Y      Z        X      Y      Z
 C          0.030  0.151 -0.000    0.449  0.551 -0.000   -0.000 -0.000 -0.154
 P         -0.379 -0.352  0.000    0.130 -0.138  0.000   -0.000  0.000  0.028
 F          0.624  0.518 -0.000   -0.127  0.003 -0.000    0.000 -0.000 -0.015
 Cl        -0.019 -0.025  0.000   -0.206 -0.085  0.000    0.000  0.000  0.008
 H          0.185  0.128  0.000    0.213  0.590  0.000   -0.000 -0.000  0.987
 TransDip  -0.356 -0.176  0.000    0.304 -0.055  0.000   -0.000  0.000  0.280

 Mode:                 7                      8                      9
 Frequency:      1018.36                1247.03                3187.18
 Force Cnst:      1.4875                 1.4678                 6.5228
 Red. Mass:       2.4345                 1.6020                 1.0899
 IR Active:          YES                    YES                    YES
 IR Intens:        8.020                 13.070                  7.556
 Raman Active:       YES                    YES                    YES
               X      Y      Z        X      Y      Z        X      Y      Z
 C          0.244 -0.150 -0.000   -0.198  0.096 -0.000   -0.006 -0.086 -0.000
 P         -0.082  0.091  0.000    0.038 -0.019  0.000   -0.001  0.001  0.000
 F          0.006 -0.004 -0.000    0.000 -0.006 -0.000    0.000  0.000 -0.000
 Cl        -0.040 -0.021 -0.000    0.006 -0.012 -0.000    0.000  0.000 -0.000
 H          0.919 -0.237  0.000    0.974 -0.009  0.000    0.099  0.991  0.000
 TransDip   0.090  0.014  0.000   -0.115 -0.012  0.000   -0.078  0.041  0.000

 STANDARD THERMODYNAMIC QUANTITIES AT   298.15 K  AND     1.00 ATM

   This Molecule has  0 Imaginary Frequencies
   Zero point vibrational energy:       12.099 kcal/mol

   Atom    1 Element C  Has Mass   12.00000
   Atom    2 Element P  Has Mass   30.97376
   Atom    3 Element F  Has Mass   18.99840
   Atom    4 Element Cl Has Mass   34.96885
   Atom    5 Element H  Has Mass    1.00783
   Molecular Mass:    97.948840 amu
   Principal axes and moments of inertia in amu*Bohr^2:
                             1           2           3
    Eigenvalues --       71.56581   924.44092   996.00672
          X               0.99999    -0.00326     0.00000
          Y               0.00326     0.99999     0.00000
          Z              -0.00000    -0.00000     1.00000
   Rotational Symmetry Number is   1
   The Molecule is an Asymmetric Top
   Translational Enthalpy:        0.889 kcal/mol
   Rotational Enthalpy:           0.889 kcal/mol
   Vibrational Enthalpy:         13.242 kcal/mol
   gas constant (RT):             0.592 kcal/mol
   Translational Entropy:        39.656  cal/mol.K
   Rotational Entropy:           25.691  cal/mol.K
   Vibrational Entropy:           6.352  cal/mol.K

   Total Enthalpy:               15.612 kcal/mol
   Total Entropy:                71.699  cal/mol.K
Archival summary:
1\1\TWL02\FREQ\ProcedureUnspecified\BasisUnspecified\l11111\taweetha\MonNov2617:41:552018MonNov2617:41:552018\0\\#,FREQ,ProcedureUnspecified,BasisUnspecified,\\0,1\P\F,1,1.64602\C,1,1.66969,2,100.083\H,3,1.08419,1,124.397,2,0,0\Cl,3,1.73858,1,121.283,2,-180,0\\\@

 Total job time:  76.08s(wall), 76.06s(cpu) 
 Mon Nov 26 17:41:55 2018

        *************************************************************
        *                                                           *
        *  Thank you very much for using Q-Chem.  Have a nice day.  *
        *                                                           *
        *************************************************************
