# Supplementary material for: Geometric and energetic data from ab initio calculations of haloethene, haloimine, halomethylenephosphine, haloiminophosphine, halodiazene, halodiphosphene and halocyclopropane
Source: Data Brief. 2019 Nov 2;27:104738. doi: 10.1016/j.dib.2019.104738 (PMC6861602; doi:10.1016/j.dib.2019.104738)
Supplement: Multimedia component 5 [file mmc5.zip › CP/B3LYP/HClCPHE.out]

Q-Chem Developer Version!
                  Welcome to Q-Chem
     A Quantum Leap Into The Future Of Chemistry


 Q-Chem 5.1, Q-Chem, Inc., Pleasanton, CA (2018)

 Yihan Shao,  Zhengting Gan,  E. Epifanovsky,  A. T. B. Gilbert,  M. Wormit,  
 J. Kussmann,  A. W. Lange,  A. Behn,  Jia Deng,  Xintian Feng,  D. Ghosh,  
 M. Goldey,  P. R. Horn,  L. D. Jacobson,  I. Kaliman,  T. Kus,  A. Landau,  
 Jie Liu,  E. I. Proynov,  R. M. Richard,  R. P. Steele,  E. J. Sundstrom,  
 H. L. Woodcock III,  P. M. Zimmerman,  D. Zuev,  B. Albrecht,  E. Alguire,  
 S. A. Baeppler,  D. Barton,  Z. Benda,  Y. A. Bernard,  E. J. Berquist,  
 K. B. Bravaya,  H. Burton,  D. Casanova,  Chun-Min Chang,  Yunqing Chen,  
 A. Chien,  K. D. Closser,  M. P. Coons,  S. Coriani,  S. Dasgupta,  
 A. L. Dempwolff,  M. Diedenhofen,  Hainam Do,  R. G. Edgar,  Po-Tung Fang,  
 S. Faraji,  S. Fatehi,  Qingguo Feng,  K. D. Fenk,  J. Fosso-Tande,  
 Qinghui Ge,  A. Ghysels,  G. Gidofalvi,  J. Gomes,  J. Gonthier,  A. Gunina,  
 D. Hait,  M. W. D. Hanson-Heine,  P. H. P. Harbach,  A. W. Hauser,  
 J. E. Herr,  E. G. Hohenstein,  Z. C. Holden,  Kerwin Hui,  B. C. Huynh,  
 T.-C. Jagau,  Hyunjun Ji,  B. Kaduk,  K. Khistyaev,  Jaehoon Kim,  
 P. Klunzinger,  K. Koh,  D. Kosenkov,  L. Koulias,  T. Kowalczyk,  
 C. M. Krauter,  A. Kunitsa,  Ka Un Lao,  A. Laurent,  K. V. Lawler,  
 Joonho Lee,  D. Lefrancois,  S. Lehtola,  D. S. Levine,  Yi-Pei Li,  
 You-Sheng Lin,  Fenglai Liu,  E. Livshits,  A. Luenser,  P. Manohar,  
 E. Mansoor,  S. F. Manzer,  Shan-Ping Mao,  Yuezhi Mao,  N. Mardirossian,  
 A. V. Marenich,  T. Markovich,  L. A. Martinez-Martinez,  S. A. Maurer,  
 N. J. Mayhall,  S. C. McKenzie,  J.-M. Mewes,  A. F. Morrison,  
 J. W. Mullinax,  K. Nanda,  T. S. Nguyen-Beck,  R. Olivares-Amaya,  
 J. A. Parkhill,  T. M. Perrine,  F. Plasser,  P. Pokhilko,  S. Prager,  
 A. Prociuk,  E. Ramos,  D. R. Rehn,  F. Rob,  M. Schneider,  N. Sergueev,  
 S. M. Sharada,  S. Sharma,  D. W. Small,  T. Stauch,  T. Stein,  
 Yu-Chuan Su,  A. J. W. Thom,  A. Tkatchenko,  T. Tsuchimochi,  N. M. Tubman,  
 L. Vogt,  M. L. Vidal,  O. Vydrov,  M. A. Watson,  J. Wenzel,  
 M. de Wergifosse,  T. A. Wesolowski,  A. White,  J. Witte,  A. Yamada,  
 Jun Yang,  K. Yao,  S. Yeganeh,  S. R. Yost,  Zhi-Qiang You,  A. Zech,  
 Igor Ying Zhang,  Xing Zhang,  Yan Zhao,  Ying Zhu,  B. R. Brooks,  
 G. K. L. Chan,  C. J. Cramer,  M. S. Gordon,  W. J. Hehre,  A. Klamt,  
 M. W. Schmidt,  C. D. Sherrill,  D. G. Truhlar,  A. Aspuru-Guzik,  R. Baer,  
 A. T. Bell,  N. A. Besley,  Jeng-Da Chai,  A. E. DePrince, III,  
 R. A. DiStasio Jr.,  A. Dreuw,  B. D. Dunietz,  T. R. Furlani,  
 Chao-Ping Hsu,  Yousung Jung,  Jing Kong,  D. S. Lambrecht,  WanZhen Liang,  
 C. Ochsenfeld,  V. A. Rassolov,  L. V. Slipchenko,  J. E. Subotnik,  
 T. Van Voorhis,  J. M. Herbert,  A. I. Krylov,  P. M. W. Gill,  M. Head-Gordon

 Contributors to earlier versions of Q-Chem not listed above: 
 R. D. Adamson,  B. Austin,  J. Baker,  G. J. O. Beran,  K. Brandhorst,  
 S. T. Brown,  E. F. C. Byrd,  A. K. Chakraborty,  C.-L. Cheng,  
 Siu Hung Chien,  D. M. Chipman,  D. L. Crittenden,  H. Dachsel,  
 R. J. Doerksen,  A. D. Dutoi,  L. Fusti-Molnar,  W. A. Goddard III,  
 A. Golubeva-Zadorozhnaya,  S. R. Gwaltney,  G. Hawkins,  A. Heyden,  
 S. Hirata,  G. Kedziora,  F. J. Keil,  C. Kelley,  Jihan Kim,  R. A. King,  
 R. Z. Khaliullin,  P. P. Korambath,  W. Kurlancheek,  A. M. Lee,  M. S. Lee,  
 S. V. Levchenko,  Ching Yeh Lin,  D. Liotard,  R. C. Lochan,  I. Lotan,  
 P. E. Maslen,  N. Nair,  D. P. O'Neill,  D. Neuhauser,  E. Neuscamman,  
 C. M. Oana,  R. Olson,  B. Peters,  R. Peverati,  P. A. Pieniazek,  
 Y. M. Rhee,  J. Ritchie,  M. A. Rohrdanz,  E. Rosta,  N. J. Russ,  
 H. F. Schaefer III,  N. E. Schultz,  N. Shenvi,  A. C. Simmonett,  A. Sodt,  
 D. Stuck,  K. S. Thanthiriwatte,  V. Vanovschi,  Tao Wang,  A. Warshel,  
 C. F. Williams,  Q. Wu,  X. Xu,  W. Zhang

 Please cite Q-Chem as follows:
 Y. Shao et al., Mol. Phys. 113, 184-215 (2015)
 DOI: 10.1080/00268976.2014.952696

 Q-Chem 5.1.2 for Intel X86 EM64T Linux

 Parts of Q-Chem use Armadillo 8.300.2 (Tropical Shenanigans).
 http://arma.sourceforge.net/

 Q-Chem begins on Mon Nov 26 18:01:13 2018  

Host: 
0

     Scratch files written to /scratch/taweetham/qchem52934//
Input Ideriv = 2
Curr. Ideriv = -1
Max.  Ideriv = 2

Checking the input file for inconsistencies... 	...done.

--------------------------------------------------------------
User input:
--------------------------------------------------------------
$molecule
0 1
C 
P 1 1.5 
H 2 PH 1 120. 
Cl 1 PCl 2 120.  3 180.0
H 1 PH 2 120.  3 0.0

PH=1.44
PF=1.54
PCl=2.03
PBr=2.5
PI=2.6
$end

$rem
   job_type	optimization
   basis	6-311++g**
   method	b3lyp
$end

--------------------------------------------------------------
 ----------------------------------------------------------------
             Standard Nuclear Orientation (Angstroms)
    I     Atom           X                Y                Z
 ----------------------------------------------------------------
    1      C      -0.2874287977    -0.6440366828    -0.0000000000
    2      P      -1.4713128416     0.2770597133     0.0000000000
    3      H      -2.8053623458    -0.2650767275    -0.0000000000
    4      Cl      1.5932104339     0.1202251052    -0.0000000000
    5      H      -0.4849496198    -2.0704256637    -0.0000000000
 ----------------------------------------------------------------
 Molecular Point Group                 Cs    NOp =  2
 Largest Abelian Subgroup              Cs    NOp =  2
 Nuclear Repulsion Energy =   119.5933928245 hartrees
 There are       20 alpha and       20 beta electrons
 Requested basis set is 6-311++G(d,p)
 There are 42 shells and 96 basis functions

 Total QAlloc Memory Limit   2000 MB
 Mega-Array Size       188 MB
 MEM_STATIC part       192 MB
 A cutoff of  1.0D-11 yielded    840 shell pairs
 There are      4557 function pairs (      4862 Cartesian)
 Smallest overlap matrix eigenvalue = 5.08E-04

 Scale SEOQF with 1.000000e-01/1.000000e-01/1.000000e-01

 Standard Electronic Orientation quadrupole field applied
 Nucleus-field energy     =     0.0000000036 hartrees
 Guess from superposition of atomic densities
 Warning:  Energy on first SCF cycle will be non-variational
 SAD guess density has 40.000000 electrons

 -----------------------------------------------------------------------
  General SCF calculation program by
  Eric Jon Sundstrom, Paul Horn, Yuezhi Mao, Dmitri Zuev, Alec White,
  David Stuck, Shaama M.S., Shane Yost, Joonho Lee, David Small,
  Daniel Levine, Susi Lehtola, Hugh Burton, Evgeny Epifanovsky
 -----------------------------------------------------------------------
 Exchange:     0.2000 Hartree-Fock + 0.0800 Slater + 0.7200 B88
 Correlation:  0.1900 VWN1RPA + 0.8100 LYP
 Using SG-1 standard quadrature grid
 A restricted SCF calculation will be
 performed using DIIS
 SCF converges when DIIS error is below 1.0e-08
 ---------------------------------------
  Cycle       Energy         DIIS error
 ---------------------------------------
    1    -841.0737725246      4.84e-02  
    2    -840.7414970521      4.65e-03  
    3    -840.6843772407      7.79e-03  
    4    -840.7675717848      1.81e-03  
    5    -840.7715363193      3.90e-04  
    6    -840.7717019190      1.57e-04  
    7    -840.7717341207      3.67e-05  
    8    -840.7717358563      6.36e-06  
    9    -840.7717359182      1.07e-06  
   10    -840.7717359216      2.98e-07  
   11    -840.7717359219      4.04e-08  
   12    -840.7717359219      1.21e-08  
   13    -840.7717359219      1.33e-09  Convergence criterion met
 ---------------------------------------
 SCF time:   CPU 6.52s  wall 6.00s 
 SCF   energy in the final basis set =     -840.7717359219
 Total energy in the final basis set =     -840.7717359219

 --------------------------------------------------------------
             Orbital Energies (a.u.) and Symmetries
 --------------------------------------------------------------

 Alpha MOs, Restricted
 -- Occupied --                  
-101.57  -77.06  -10.28   -9.48   -7.25   -7.24   -7.24   -6.57
  1 A'    2 A'    3 A'    4 A'    5 A'    1 A"    6 A'    7 A'                 
 -4.726  -4.726  -4.721  -0.837  -0.759  -0.544  -0.450  -0.417
  2 A"    8 A'    9 A'   10 A'   11 A'   12 A'   13 A'   14 A'                 
 -0.360  -0.323  -0.300  -0.272
  3 A"   15 A'    4 A"   16 A'                                                 
 -- Virtual --                   
 -0.102  -0.077  -0.044   0.008   0.019   0.042   0.045   0.049
 17 A'    5 A"   18 A'   19 A'   20 A'    6 A"   21 A'   22 A'                 
  0.064   0.082   0.092   0.093   0.102   0.115   0.126   0.153
 23 A'   24 A'    7 A"   25 A'    8 A"   26 A'   27 A'   28 A'                 
  0.157   0.169   0.196   0.283   0.289   0.334   0.408   0.426
 29 A'   30 A'   31 A'    9 A"   32 A'   33 A'   34 A'   35 A'                 
  0.449   0.472   0.491   0.504   0.540   0.569   0.606   0.630
 36 A'   10 A"   37 A'   38 A'   11 A"   39 A'   12 A"   40 A'                 
  0.668   0.755   0.777   0.841   0.854   0.866   0.876   0.902
 13 A"   41 A'   42 A'   43 A'   14 A"   15 A"   44 A'   45 A'                 
  0.952   1.054   1.142   1.188   1.353   1.387   1.423   1.506
 46 A'   47 A'   48 A'   16 A"   49 A'   17 A"   50 A'   51 A'                 
  1.509   1.577   1.598   1.646   1.657   1.793   1.957   2.052
 18 A"   19 A"   52 A'   53 A'   20 A"   54 A'   55 A'   56 A'                 
  2.134   2.247   2.282   2.357   2.559   2.601   2.692   3.006
 57 A'   21 A"   58 A'   59 A'   60 A'   61 A'   22 A"   62 A'                 
  3.336   7.025   9.661  13.818  13.902  14.137  23.446  25.781
 63 A'   64 A'   65 A'   23 A"   66 A'   67 A'   68 A'   24 A"                 
 25.835  26.140 163.210 215.637
 69 A'   70 A'   71 A'   72 A'                                                 

 Beta MOs, Restricted
 -- Occupied --                  
-101.57  -77.06  -10.28   -9.48   -7.25   -7.24   -7.24   -6.57
  1 A'    2 A'    3 A'    4 A'    5 A'    1 A"    6 A'    7 A'                 
 -4.726  -4.726  -4.721  -0.837  -0.759  -0.544  -0.450  -0.417
  2 A"    8 A'    9 A'   10 A'   11 A'   12 A'   13 A'   14 A'                 
 -0.360  -0.323  -0.300  -0.272
  3 A"   15 A'    4 A"   16 A'                                                 
 -- Virtual --                   
 -0.102  -0.077  -0.044   0.008   0.019   0.042   0.045   0.049
 17 A'    5 A"   18 A'   19 A'   20 A'    6 A"   21 A'   22 A'                 
  0.064   0.082   0.092   0.093   0.102   0.115   0.126   0.153
 23 A'   24 A'    7 A"   25 A'    8 A"   26 A'   27 A'   28 A'                 
  0.157   0.169   0.196   0.283   0.289   0.334   0.408   0.426
 29 A'   30 A'   31 A'    9 A"   32 A'   33 A'   34 A'   35 A'                 
  0.449   0.472   0.491   0.504   0.540   0.569   0.606   0.630
 36 A'   10 A"   37 A'   38 A'   11 A"   39 A'   12 A"   40 A'                 
  0.668   0.755   0.777   0.841   0.854   0.866   0.876   0.902
 13 A"   41 A'   42 A'   43 A'   14 A"   15 A"   44 A'   45 A'                 
  0.952   1.054   1.142   1.188   1.353   1.387   1.423   1.506
 46 A'   47 A'   48 A'   16 A"   49 A'   17 A"   50 A'   51 A'                 
  1.509   1.577   1.598   1.646   1.657   1.793   1.957   2.052
 18 A"   19 A"   52 A'   53 A'   20 A"   54 A'   55 A'   56 A'                 
  2.134   2.247   2.282   2.357   2.559   2.601   2.692   3.006
 57 A'   21 A"   58 A'   59 A'   60 A'   61 A'   22 A"   62 A'                 
  3.336   7.025   9.661  13.818  13.902  14.137  23.446  25.781
 63 A'   64 A'   65 A'   23 A"   66 A'   67 A'   68 A'   24 A"                 
 25.835  26.140 163.210 215.637
 69 A'   70 A'   71 A'   72 A'                                                 
 --------------------------------------------------------------

          Ground-State Mulliken Net Atomic Charges

     Atom                 Charge (a.u.)
  ----------------------------------------
      1 C                    -0.352535
      2 P                     0.106875
      3 H                    -0.002115
      4 Cl                    0.074967
      5 H                     0.172808
  ----------------------------------------
  Sum of atomic charges =    -0.000000

 -----------------------------------------------------------------
                    Cartesian Multipole Moments
 -----------------------------------------------------------------
    Charge (ESU x 10^10)
                 0.0000
    Dipole Moment (Debye)
         X      -2.3188      Y      -1.5027      Z       0.0000
       Tot       2.7631
    Quadrupole Moments (Debye-Ang)
        XX     -29.2785     XY       2.2280     YY     -32.6890
        XZ       0.0000     YZ      -0.0000     ZZ     -33.6516
    Octopole Moments (Debye-Ang^2)
       XXX      -2.2025    XXY       1.1860    XYY       2.9608
       YYY      -6.6617    XXZ       0.0000    XYZ      -0.0000
       YYZ       0.0000    XZZ       0.9490    YZZ       0.8593
       ZZZ       0.0000
    Hexadecapole Moments (Debye-Ang^3)
      XXXX    -398.2663   XXXY       7.8562   XXYY     -92.2067
      XYYY       9.7638   YYYY     -82.2194   XXXZ       0.0000
      XXYZ      -0.0000   XYYZ       0.0000   YYYZ      -0.0000
      XXZZ     -81.1136   XYZZ       0.5093   YYZZ     -24.0065
      XZZZ       0.0000   YZZZ      -0.0000   ZZZZ     -44.5070
 -----------------------------------------------------------------
 Calculating analytic gradient of the SCF energy
 Gradient of SCF Energy
            1           2           3           4           5
    1  -0.1310975   0.1197024  -0.0141438   0.0570274  -0.0314886
    2   0.1905871  -0.1575242   0.0250777   0.0279100  -0.0860507
    3  -0.0000000   0.0000000  -0.0000000  -0.0000000   0.0000000
 Max gradient component =       1.906E-01
 RMS gradient           =       8.403E-02
 Gradient time:  CPU 1.38 s  wall 1.38 s
 Geometry Optimization Parameters
   NAtoms,    NIC,     NZ,  NCons,   NDum,   NFix, NCnnct, MaxDiis
        5      20       5       0       0       0       0       0


** GEOMETRY OPTIMIZATION IN DELOCALIZED INTERNAL COORDINATES **
   Searching for a Minimum

   Optimization Cycle:   1

                       Coordinates (Angstroms)
     ATOM                X               Y               Z
      1  C        -0.2874287977   -0.6440366828    0.0000000000
      2  P        -1.4713128416    0.2770597133    0.0000000000
      3  H        -2.8053623458   -0.2650767275    0.0000000000
      4  Cl        1.5932104339    0.1202251052    0.0000000000
      5  H        -0.4849496198   -2.0704256637    0.0000000000
   Point Group: cs    Number of degrees of freedom:     7


   Energy is   -840.771735922


 Attempting to Generate Delocalized Internal Coordinates

  7 Hessian modes will be used to form the next step
  Hessian Eigenvalues:
     0.130389    0.139919    0.160000    0.160000    0.198009    0.220000
     0.766766

 Minimum Search - Taking Simple RFO Step
 Searching for Lamda that Minimizes Along All modes
 Value Taken    Lamda =  -0.10845363
 Calculated Step too Large.  Step scaled by  0.511342
 Step Taken.  Stepsize is  0.300000

                             Maximum     Tolerance    Cnvgd?
         Gradient           0.172153      0.000300      NO
         Displacement       0.198333      0.001200      NO
         Energy change     *********      0.000001      NO


 New Cartesian Coordinates Obtained by Inverse Iteration

 Displacement from previous Coordinates is:  0.340860
 ----------------------------------------------------------------
             Standard Nuclear Orientation (Angstroms)
    I     Atom           X                Y                Z
 ----------------------------------------------------------------
    1      C      -0.2986198389    -0.6501541927     0.0000000000
    2      P      -1.4865694371     0.3468971407     0.0000000000
    3      H      -2.7497687494    -0.3375890873     0.0000000000
    4      Cl      1.5377641493     0.0377039653     0.0000000000
    5      H      -0.4586492949    -1.9791120814     0.0000000000
 ----------------------------------------------------------------
 Molecular Point Group                 Cs    NOp =  2
 Largest Abelian Subgroup              Cs    NOp =  2
 Nuclear Repulsion Energy =   120.3711828801 hartrees
 There are       20 alpha and       20 beta electrons
 Applying Cartesian multipole field
    Component          Value
    ---------          -----
     (2,0,0)        1.00000E-11
     (0,2,0)        2.00000E-11
     (0,0,2)       -3.00000E-11
 Nucleus-field energy     =     0.0000000035 hartrees
 Requested basis set is 6-311++G(d,p)
 There are 42 shells and 96 basis functions
 A cutoff of  1.0D-11 yielded    843 shell pairs
 There are      4576 function pairs (      4884 Cartesian)
 Smallest overlap matrix eigenvalue = 4.83E-04
 Guess MOs from SCF MO coefficient file

 -----------------------------------------------------------------------
  General SCF calculation program by
  Eric Jon Sundstrom, Paul Horn, Yuezhi Mao, Dmitri Zuev, Alec White,
  David Stuck, Shaama M.S., Shane Yost, Joonho Lee, David Small,
  Daniel Levine, Susi Lehtola, Hugh Burton, Evgeny Epifanovsky
 -----------------------------------------------------------------------
 Exchange:     0.2000 Hartree-Fock + 0.0800 Slater + 0.7200 B88
 Correlation:  0.1900 VWN1RPA + 0.8100 LYP
 Using SG-1 standard quadrature grid
 A restricted SCF calculation will be
 performed using DIIS
 SCF converges when DIIS error is below 1.0e-08
 ---------------------------------------
  Cycle       Energy         DIIS error
 ---------------------------------------
    1    -840.8175815818      1.50e-03  
    2    -840.8214989891      4.15e-04  
    3    -840.8213244306      5.52e-04  
    4    -840.8217050770      1.84e-04  
    5    -840.8217456479      3.72e-05  
    6    -840.8217474677      1.08e-05  
    7    -840.8217476225      1.65e-06  
    8    -840.8217476265      3.82e-07  
    9    -840.8217476267      1.54e-07  
   10    -840.8217476267      2.14e-08  
   11    -840.8217476267      6.12e-09  Convergence criterion met
 ---------------------------------------
 SCF time:   CPU 5.64s  wall 5.00s 
 SCF   energy in the final basis set =     -840.8217476267
 Total energy in the final basis set =     -840.8217476267

 --------------------------------------------------------------
             Orbital Energies (a.u.) and Symmetries
 --------------------------------------------------------------

 Alpha MOs, Restricted
 -- Occupied --                  
-101.57  -77.06  -10.28   -9.48   -7.25   -7.24   -7.24   -6.57
  1 A'    2 A'    3 A'    4 A'    5 A'    1 A"    6 A'    7 A'                 
 -4.726  -4.726  -4.721  -0.844  -0.748  -0.547  -0.460  -0.417
  2 A"    8 A'    9 A'   10 A'   11 A'   12 A'   13 A'   14 A'                 
 -0.361  -0.324  -0.293  -0.285
  3 A"   15 A'    4 A"   16 A'                                                 
 -- Virtual --                   
 -0.081  -0.076  -0.031   0.012   0.023   0.043   0.043   0.050
  5 A"   17 A'   18 A'   19 A'   20 A'    6 A"   21 A'   22 A'                 
  0.067   0.084   0.090   0.097   0.103   0.113   0.134   0.145
 23 A'   24 A'    7 A"   25 A'    8 A"   26 A'   27 A'   28 A'                 
  0.155   0.171   0.199   0.286   0.286   0.338   0.398   0.428
 29 A'   30 A'   31 A'    9 A"   32 A'   33 A'   34 A'   35 A'                 
  0.465   0.471   0.483   0.498   0.540   0.545   0.608   0.623
 36 A'   10 A"   37 A'   38 A'   11 A"   39 A'   12 A"   40 A'                 
  0.659   0.775   0.789   0.842   0.843   0.863   0.876   0.886
 13 A"   41 A'   42 A'   43 A'   14 A"   15 A"   44 A'   45 A'                 
  0.974   1.066   1.103   1.193   1.339   1.395   1.476   1.493
 46 A'   47 A'   48 A'   16 A"   49 A'   17 A"   50 A'   18 A"                 
  1.541   1.586   1.604   1.660   1.696   1.817   1.955   2.089
 51 A'   19 A"   52 A'   53 A'   20 A"   54 A'   55 A'   56 A'                 
  2.166   2.247   2.288   2.366   2.571   2.633   2.689   3.036
 57 A'   21 A"   58 A'   59 A'   60 A'   61 A'   22 A"   62 A'                 
  3.365   7.013   9.668  13.817  13.903  14.090  23.414  25.785
 63 A'   64 A'   65 A'   23 A"   66 A'   67 A'   68 A'   24 A"                 
 25.849  26.189 163.183 215.645
 69 A'   70 A'   71 A'   72 A'                                                 

 Beta MOs, Restricted
 -- Occupied --                  
-101.57  -77.06  -10.28   -9.48   -7.25   -7.24   -7.24   -6.57
  1 A'    2 A'    3 A'    4 A'    5 A'    1 A"    6 A'    7 A'                 
 -4.726  -4.726  -4.721  -0.844  -0.748  -0.547  -0.460  -0.417
  2 A"    8 A'    9 A'   10 A'   11 A'   12 A'   13 A'   14 A'                 
 -0.361  -0.324  -0.293  -0.285
  3 A"   15 A'    4 A"   16 A'                                                 
 -- Virtual --                   
 -0.081  -0.076  -0.031   0.012   0.023   0.043   0.043   0.050
  5 A"   17 A'   18 A'   19 A'   20 A'    6 A"   21 A'   22 A'                 
  0.067   0.084   0.090   0.097   0.103   0.113   0.134   0.145
 23 A'   24 A'    7 A"   25 A'    8 A"   26 A'   27 A'   28 A'                 
  0.155   0.171   0.199   0.286   0.286   0.338   0.398   0.428
 29 A'   30 A'   31 A'    9 A"   32 A'   33 A'   34 A'   35 A'                 
  0.465   0.471   0.483   0.498   0.540   0.545   0.608   0.623
 36 A'   10 A"   37 A'   38 A'   11 A"   39 A'   12 A"   40 A'                 
  0.659   0.775   0.789   0.842   0.843   0.863   0.876   0.886
 13 A"   41 A'   42 A'   43 A'   14 A"   15 A"   44 A'   45 A'                 
  0.974   1.066   1.103   1.193   1.339   1.395   1.476   1.493
 46 A'   47 A'   48 A'   16 A"   49 A'   17 A"   50 A'   18 A"                 
  1.541   1.586   1.604   1.660   1.696   1.817   1.955   2.089
 51 A'   19 A"   52 A'   53 A'   20 A"   54 A'   55 A'   56 A'                 
  2.166   2.247   2.288   2.366   2.571   2.633   2.689   3.036
 57 A'   21 A"   58 A'   59 A'   60 A'   61 A'   22 A"   62 A'                 
  3.365   7.013   9.668  13.817  13.903  14.090  23.414  25.785
 63 A'   64 A'   65 A'   23 A"   66 A'   67 A'   68 A'   24 A"                 
 25.849  26.189 163.183 215.645
 69 A'   70 A'   71 A'   72 A'                                                 
 --------------------------------------------------------------

          Ground-State Mulliken Net Atomic Charges

     Atom                 Charge (a.u.)
  ----------------------------------------
      1 C                    -0.351752
      2 P                     0.088605
      3 H                    -0.018150
      4 Cl                    0.081106
      5 H                     0.200191
  ----------------------------------------
  Sum of atomic charges =     0.000000

 -----------------------------------------------------------------
                    Cartesian Multipole Moments
 -----------------------------------------------------------------
    Charge (ESU x 10^10)
                 0.0000
    Dipole Moment (Debye)
         X      -1.9772      Y      -1.4294      Z      -0.0000
       Tot       2.4398
    Quadrupole Moments (Debye-Ang)
        XX     -30.0195     XY       1.9247     YY     -32.3687
        XZ       0.0000     YZ       0.0000     ZZ     -33.6926
    Octopole Moments (Debye-Ang^2)
       XXX       3.1412    XXY       1.3376    XYY       3.9668
       YYY      -6.3754    XXZ      -0.0000    XYZ       0.0000
       YYZ      -0.0000    XZZ       2.3139    YZZ       0.9776
       ZZZ      -0.0000
    Hexadecapole Moments (Debye-Ang^3)
      XXXX    -394.5951   XXXY      15.4530   XXYY     -90.4256
      XYYY      17.6738   YYYY     -81.3657   XXXZ       0.0000
      XXYZ       0.0000   XYYZ       0.0000   YYYZ       0.0000
      XXZZ     -79.6514   XYZZ       3.3783   YYZZ     -23.6163
      XZZZ       0.0000   YZZZ       0.0000   ZZZZ     -44.8022
 -----------------------------------------------------------------
 Calculating analytic gradient of the SCF energy
 Gradient of SCF Energy
            1           2           3           4           5
    1  -0.0884119   0.0732708  -0.0122025   0.0525288  -0.0251852
    2   0.1456047  -0.1044328   0.0175152   0.0239703  -0.0826574
    3   0.0000000  -0.0000000   0.0000000  -0.0000000   0.0000000
 Max gradient component =       1.456E-01
 RMS gradient           =       6.140E-02
 Gradient time:  CPU 1.39 s  wall 1.41 s
 Geometry Optimization Parameters
   NAtoms,    NIC,     NZ,  NCons,   NDum,   NFix, NCnnct, MaxDiis
        5      20       5       0       0       0       0       0

 Cartesian Hessian Update
 Hessian Updated using BFGS Update


** GEOMETRY OPTIMIZATION IN DELOCALIZED INTERNAL COORDINATES **
   Searching for a Minimum

   Optimization Cycle:   2

                       Coordinates (Angstroms)
     ATOM                X               Y               Z
      1  C        -0.2986198389   -0.6501541927    0.0000000000
      2  P        -1.4865694371    0.3468971407    0.0000000000
      3  H        -2.7497687494   -0.3375890873    0.0000000000
      4  Cl        1.5377641493    0.0377039653    0.0000000000
      5  H        -0.4586492949   -1.9791120814    0.0000000000
   Point Group: cs    Number of degrees of freedom:     7


   Energy is   -840.821747627

 Hessian Updated using BFGS Update

  7 Hessian modes will be used to form the next step
  Hessian Eigenvalues:
     0.068388    0.137599    0.159983    0.174388    0.198103    0.221383
     0.824590

 Minimum Search - Taking Simple RFO Step
 Searching for Lamda that Minimizes Along All modes
 Value Taken    Lamda =  -0.10382419
 Calculated Step too Large.  Step scaled by  0.403468
 Step Taken.  Stepsize is  0.300000

                             Maximum     Tolerance    Cnvgd?
         Gradient           0.125470      0.000300      NO
         Displacement       0.191904      0.001200      NO
         Energy change     -0.050012      0.000001      NO


 New Cartesian Coordinates Obtained by Inverse Iteration

 Displacement from previous Coordinates is:  0.330157
 ----------------------------------------------------------------
             Standard Nuclear Orientation (Angstroms)
    I     Atom           X                Y                Z
 ----------------------------------------------------------------
    1      C      -0.3047086887    -0.6601737510     0.0000000000
    2      P      -1.4949976726     0.3888223662     0.0000000000
    3      H      -2.6948053451    -0.3981107385     0.0000000000
    4      Cl      1.4758870614    -0.0406610886     0.0000000000
    5      H      -0.4372185260    -1.8721310436     0.0000000000
 ----------------------------------------------------------------
 Molecular Point Group                 Cs    NOp =  2
 Largest Abelian Subgroup              Cs    NOp =  2
 Nuclear Repulsion Energy =   121.9808396807 hartrees
 There are       20 alpha and       20 beta electrons
 Applying Cartesian multipole field
    Component          Value
    ---------          -----
     (2,0,0)        1.00000E-11
     (0,2,0)        2.00000E-11
     (0,0,2)       -3.00000E-11
 Nucleus-field energy     =     0.0000000034 hartrees
 Requested basis set is 6-311++G(d,p)
 There are 42 shells and 96 basis functions
 A cutoff of  1.0D-11 yielded    846 shell pairs
 There are      4581 function pairs (      4889 Cartesian)
 Smallest overlap matrix eigenvalue = 4.47E-04
 Guess MOs from SCF MO coefficient file

 -----------------------------------------------------------------------
  General SCF calculation program by
  Eric Jon Sundstrom, Paul Horn, Yuezhi Mao, Dmitri Zuev, Alec White,
  David Stuck, Shaama M.S., Shane Yost, Joonho Lee, David Small,
  Daniel Levine, Susi Lehtola, Hugh Burton, Evgeny Epifanovsky
 -----------------------------------------------------------------------
 Exchange:     0.2000 Hartree-Fock + 0.0800 Slater + 0.7200 B88
 Correlation:  0.1900 VWN1RPA + 0.8100 LYP
 Using SG-1 standard quadrature grid
 A restricted SCF calculation will be
 performed using DIIS
 SCF converges when DIIS error is below 1.0e-08
 ---------------------------------------
  Cycle       Energy         DIIS error
 ---------------------------------------
    1    -840.8546167598      1.49e-03  
    2    -840.8580589060      4.06e-04  
    3    -840.8578986055      5.54e-04  
    4    -840.8582535292      1.43e-04  
    5    -840.8582787109      4.04e-05  
    6    -840.8582810011      8.18e-06  
    7    -840.8582810850      1.25e-06  
    8    -840.8582810870      2.34e-07  
    9    -840.8582810871      4.33e-08  
   10    -840.8582810871      1.70e-08  
   11    -840.8582810871      2.49e-09  Convergence criterion met
 ---------------------------------------
 SCF time:   CPU 5.69s  wall 5.00s 
 SCF   energy in the final basis set =     -840.8582810871
 Total energy in the final basis set =     -840.8582810871

 --------------------------------------------------------------
             Orbital Energies (a.u.) and Symmetries
 --------------------------------------------------------------

 Alpha MOs, Restricted
 -- Occupied --                  
-101.57  -77.06  -10.27   -9.48   -7.25   -7.24   -7.24   -6.56
  1 A'    2 A'    3 A'    4 A'    5 A'    1 A"    6 A'    7 A'                 
 -4.724  -4.724  -4.720  -0.856  -0.739  -0.556  -0.471  -0.417
  2 A"    8 A'    9 A'   10 A'   11 A'   12 A'   13 A'   14 A'                 
 -0.366  -0.326  -0.293  -0.285
  3 A"   15 A'   16 A'    4 A"                                                 
 -- Virtual --                   
 -0.083  -0.047  -0.021   0.015   0.026   0.039   0.043   0.053
  5 A"   17 A'   18 A'   19 A'   20 A'   21 A'    6 A"   22 A'                 
  0.070   0.088   0.089   0.103   0.104   0.114   0.137   0.142
 23 A'   24 A'    7 A"    8 A"   25 A'   26 A'   27 A'   28 A'                 
  0.154   0.181   0.202   0.283   0.288   0.341   0.390   0.434
 29 A'   30 A'   31 A'   32 A'    9 A"   33 A'   34 A'   35 A'                 
  0.469   0.474   0.479   0.484   0.541   0.555   0.611   0.622
 10 A"   36 A'   37 A'   38 A'   11 A"   39 A'   12 A"   40 A'                 
  0.652   0.780   0.803   0.830   0.841   0.860   0.874   0.881
 13 A"   41 A'   42 A'   14 A"   43 A'   15 A"   44 A'   45 A'                 
  1.002   1.065   1.092   1.205   1.346   1.398   1.487   1.530
 46 A'   47 A'   48 A'   16 A"   49 A'   17 A"   18 A"   50 A'                 
  1.585   1.593   1.616   1.674   1.764   1.835   1.970   2.108
 51 A'   19 A"   52 A'   53 A'   20 A"   54 A'   55 A'   56 A'                 
  2.247   2.266   2.309   2.392   2.580   2.650   2.694   3.078
 21 A"   57 A'   58 A'   59 A'   60 A'   61 A'   22 A"   62 A'                 
  3.412   7.010   9.679  13.819  13.905  14.065  23.452  25.790
 63 A'   64 A'   65 A'   23 A"   66 A'   67 A'   68 A'   24 A"                 
 25.868  26.231 163.170 215.658
 69 A'   70 A'   71 A'   72 A'                                                 

 Beta MOs, Restricted
 -- Occupied --                  
-101.57  -77.06  -10.27   -9.48   -7.25   -7.24   -7.24   -6.56
  1 A'    2 A'    3 A'    4 A'    5 A'    1 A"    6 A'    7 A'                 
 -4.724  -4.724  -4.720  -0.856  -0.739  -0.556  -0.471  -0.417
  2 A"    8 A'    9 A'   10 A'   11 A'   12 A'   13 A'   14 A'                 
 -0.366  -0.326  -0.293  -0.285
  3 A"   15 A'   16 A'    4 A"                                                 
 -- Virtual --                   
 -0.083  -0.047  -0.021   0.015   0.026   0.039   0.043   0.053
  5 A"   17 A'   18 A'   19 A'   20 A'   21 A'    6 A"   22 A'                 
  0.070   0.088   0.089   0.103   0.104   0.114   0.137   0.142
 23 A'   24 A'    7 A"    8 A"   25 A'   26 A'   27 A'   28 A'                 
  0.154   0.181   0.202   0.283   0.288   0.341   0.390   0.434
 29 A'   30 A'   31 A'   32 A'    9 A"   33 A'   34 A'   35 A'                 
  0.469   0.474   0.479   0.484   0.541   0.555   0.611   0.622
 10 A"   36 A'   37 A'   38 A'   11 A"   39 A'   12 A"   40 A'                 
  0.652   0.780   0.803   0.830   0.841   0.860   0.874   0.881
 13 A"   41 A'   42 A'   14 A"   43 A'   15 A"   44 A'   45 A'                 
  1.002   1.065   1.092   1.205   1.346   1.398   1.487   1.530
 46 A'   47 A'   48 A'   16 A"   49 A'   17 A"   18 A"   50 A'                 
  1.585   1.593   1.616   1.674   1.764   1.835   1.970   2.108
 51 A'   19 A"   52 A'   53 A'   20 A"   54 A'   55 A'   56 A'                 
  2.247   2.266   2.309   2.392   2.580   2.650   2.694   3.078
 21 A"   57 A'   58 A'   59 A'   60 A'   61 A'   22 A"   62 A'                 
  3.412   7.010   9.679  13.819  13.905  14.065  23.452  25.790
 63 A'   64 A'   65 A'   23 A"   66 A'   67 A'   68 A'   24 A"                 
 25.868  26.231 163.170 215.658
 69 A'   70 A'   71 A'   72 A'                                                 
 --------------------------------------------------------------

          Ground-State Mulliken Net Atomic Charges

     Atom                 Charge (a.u.)
  ----------------------------------------
      1 C                    -0.370737
      2 P                     0.073221
      3 H                    -0.029450
      4 Cl                    0.101077
      5 H                     0.225889
  ----------------------------------------
  Sum of atomic charges =     0.000000

 -----------------------------------------------------------------
                    Cartesian Multipole Moments
 -----------------------------------------------------------------
    Charge (ESU x 10^10)
                 0.0000
    Dipole Moment (Debye)
         X      -1.6695      Y      -1.3382      Z      -0.0000
       Tot       2.1396
    Quadrupole Moments (Debye-Ang)
        XX     -30.5079     XY       1.6852     YY     -32.1914
        XZ      -0.0000     YZ       0.0000     ZZ     -33.6375
    Octopole Moments (Debye-Ang^2)
       XXX       7.7389    XXY       1.7035    XYY       4.9522
       YYY      -4.7124    XXZ      -0.0000    XYZ       0.0000
       YYZ       0.0000    XZZ       3.6321    YZZ       1.3017
       ZZZ      -0.0000
    Hexadecapole Moments (Debye-Ang^3)
      XXXX    -386.7711   XXXY      21.1216   XXYY     -88.0583
      XYYY      23.5399   YYYY     -81.9044   XXXZ       0.0000
      XXYZ       0.0000   XYYZ      -0.0000   YYYZ       0.0000
      XXZZ     -77.6768   XYZZ       5.6460   YYZZ     -23.2562
      XZZZ      -0.0000   YZZZ       0.0000   ZZZZ     -44.9173
 -----------------------------------------------------------------
 Calculating analytic gradient of the SCF energy
 Gradient of SCF Energy
            1           2           3           4           5
    1  -0.0620776   0.0493891  -0.0095241   0.0403284  -0.0181158
    2   0.1010240  -0.0689034   0.0109913   0.0180237  -0.0611355
    3   0.0000000  -0.0000000   0.0000000  -0.0000000   0.0000000
 Max gradient component =       1.010E-01
 RMS gradient           =       4.280E-02
 Gradient time:  CPU 1.41 s  wall 1.41 s
 Geometry Optimization Parameters
   NAtoms,    NIC,     NZ,  NCons,   NDum,   NFix, NCnnct, MaxDiis
        5      20       5       0       0       0       0       0

 Cartesian Hessian Update
 Hessian Updated using BFGS Update


** GEOMETRY OPTIMIZATION IN DELOCALIZED INTERNAL COORDINATES **
   Searching for a Minimum

   Optimization Cycle:   3

                       Coordinates (Angstroms)
     ATOM                X               Y               Z
      1  C        -0.3047086887   -0.6601737510    0.0000000000
      2  P        -1.4949976726    0.3888223662    0.0000000000
      3  H        -2.6948053451   -0.3981107385    0.0000000000
      4  Cl        1.4758870614   -0.0406610886    0.0000000000
      5  H        -0.4372185260   -1.8721310436    0.0000000000
   Point Group: cs    Number of degrees of freedom:     7


   Energy is   -840.858281087

 Hessian Updated using BFGS Update

  7 Hessian modes will be used to form the next step
  Hessian Eigenvalues:
     0.110610    0.137339    0.160021    0.178413    0.198070    0.223455
     0.767034

 Minimum Search - Taking Simple RFO Step
 Searching for Lamda that Minimizes Along All modes
 Value Taken    Lamda =  -0.05503930
 Calculated Step too Large.  Step scaled by  0.545420
 Step Taken.  Stepsize is  0.300000

                             Maximum     Tolerance    Cnvgd?
         Gradient           0.086359      0.000300      NO
         Displacement       0.184022      0.001200      NO
         Energy change     -0.036533      0.000001      NO


 New Cartesian Coordinates Obtained by Inverse Iteration

 Displacement from previous Coordinates is:  0.331237
 ----------------------------------------------------------------
             Standard Nuclear Orientation (Angstroms)
    I     Atom           X                Y                Z
 ----------------------------------------------------------------
    1      C      -0.3068308737    -0.6677366071     0.0000000000
    2      P      -1.5067137345     0.4238972126     0.0000000000
    3      H      -2.6380510446    -0.4540963247     0.0000000000
    4      Cl      1.4107198017    -0.1207437702     0.0000000000
    5      H      -0.4149673200    -1.7635747660     0.0000000000
 ----------------------------------------------------------------
 Molecular Point Group                 Cs    NOp =  2
 Largest Abelian Subgroup              Cs    NOp =  2
 Nuclear Repulsion Energy =   123.8831772503 hartrees
 There are       20 alpha and       20 beta electrons
 Applying Cartesian multipole field
    Component          Value
    ---------          -----
     (2,0,0)        1.00000E-11
     (0,2,0)        2.00000E-11
     (0,0,2)       -3.00000E-11
 Nucleus-field energy     =     0.0000000033 hartrees
 Requested basis set is 6-311++G(d,p)
 There are 42 shells and 96 basis functions
 A cutoff of  1.0D-11 yielded    850 shell pairs
 There are      4595 function pairs (      4903 Cartesian)
 Smallest overlap matrix eigenvalue = 4.00E-04
 Guess MOs from SCF MO coefficient file

 -----------------------------------------------------------------------
  General SCF calculation program by
  Eric Jon Sundstrom, Paul Horn, Yuezhi Mao, Dmitri Zuev, Alec White,
  David Stuck, Shaama M.S., Shane Yost, Joonho Lee, David Small,
  Daniel Levine, Susi Lehtola, Hugh Burton, Evgeny Epifanovsky
 -----------------------------------------------------------------------
 Exchange:     0.2000 Hartree-Fock + 0.0800 Slater + 0.7200 B88
 Correlation:  0.1900 VWN1RPA + 0.8100 LYP
 Using SG-1 standard quadrature grid
 A restricted SCF calculation will be
 performed using DIIS
 SCF converges when DIIS error is below 1.0e-08
 ---------------------------------------
  Cycle       Energy         DIIS error
 ---------------------------------------
    1    -840.8752119447      1.71e-03  
    2    -840.8791054179      5.89e-04  
    3    -840.8787105652      8.18e-04  
    4    -840.8795106830      1.55e-04  
    5    -840.8795421636      5.15e-05  
    6    -840.8795458237      8.02e-06  
    7    -840.8795459000      1.38e-06  
    8    -840.8795459024      3.51e-07  
    9    -840.8795459025      8.77e-08  
   10    -840.8795459025      1.91e-08  
   11    -840.8795459025      1.65e-09  Convergence criterion met
 ---------------------------------------
 SCF time:   CPU 5.74s  wall 6.00s 
 SCF   energy in the final basis set =     -840.8795459025
 Total energy in the final basis set =     -840.8795459025

 --------------------------------------------------------------
             Orbital Energies (a.u.) and Symmetries
 --------------------------------------------------------------

 Alpha MOs, Restricted
 -- Occupied --                  
-101.57  -77.06  -10.26   -9.48   -7.25   -7.24   -7.24   -6.56
  1 A'    2 A'    3 A'    4 A'    5 A'    1 A"    6 A'    7 A'                 
 -4.722  -4.722  -4.718  -0.873  -0.731  -0.571  -0.481  -0.417
  8 A'    2 A"    9 A'   10 A'   11 A'   12 A'   13 A'   14 A'                 
 -0.374  -0.327  -0.300  -0.277
  3 A"   15 A'   16 A'    4 A"                                                 
 -- Virtual --                   
 -0.084  -0.019  -0.015   0.018   0.029   0.034   0.044   0.055
  5 A"   17 A'   18 A'   19 A'   20 A'   21 A'    6 A"   22 A'                 
  0.075   0.088   0.089   0.105   0.109   0.117   0.136   0.144
 23 A'    7 A"   24 A'    8 A"   25 A'   26 A'   27 A'   28 A'                 
  0.156   0.198   0.206   0.280   0.290   0.341   0.384   0.440
 29 A'   30 A'   31 A'   32 A'    9 A"   33 A'   34 A'   35 A'                 
  0.462   0.466   0.471   0.492   0.543   0.582   0.615   0.630
 36 A'   10 A"   37 A'   38 A'   11 A"   39 A'   12 A"   40 A'                 
  0.646   0.779   0.816   0.818   0.839   0.856   0.869   0.892
 13 A"   41 A'   42 A'   14 A"   43 A'   15 A"   44 A'   45 A'                 
  1.028   1.034   1.117   1.223   1.363   1.402   1.488   1.558
 46 A'   47 A'   48 A'   16 A"   49 A'   17 A"   18 A"   50 A'                 
  1.600   1.607   1.654   1.696   1.841   1.847   1.993   2.139
 19 A"   51 A'   52 A'   53 A'   20 A"   54 A'   55 A'   56 A'                 
  2.248   2.316   2.387   2.469   2.579   2.638   2.703   3.131
 21 A"   57 A'   58 A'   59 A'   60 A'   61 A'   22 A"   62 A'                 
  3.460   7.008   9.695  13.821  13.906  14.045  23.559  25.796
 63 A'   64 A'   65 A'   23 A"   66 A'   67 A'   68 A'   24 A"                 
 25.892  26.259 163.160 215.676
 69 A'   70 A'   71 A'   72 A'                                                 

 Beta MOs, Restricted
 -- Occupied --                  
-101.57  -77.06  -10.26   -9.48   -7.25   -7.24   -7.24   -6.56
  1 A'    2 A'    3 A'    4 A'    5 A'    1 A"    6 A'    7 A'                 
 -4.722  -4.722  -4.718  -0.873  -0.731  -0.571  -0.481  -0.417
  8 A'    2 A"    9 A'   10 A'   11 A'   12 A'   13 A'   14 A'                 
 -0.374  -0.327  -0.300  -0.277
  3 A"   15 A'   16 A'    4 A"                                                 
 -- Virtual --                   
 -0.084  -0.019  -0.015   0.018   0.029   0.034   0.044   0.055
  5 A"   17 A'   18 A'   19 A'   20 A'   21 A'    6 A"   22 A'                 
  0.075   0.088   0.089   0.105   0.109   0.117   0.136   0.144
 23 A'    7 A"   24 A'    8 A"   25 A'   26 A'   27 A'   28 A'                 
  0.156   0.198   0.206   0.280   0.290   0.341   0.384   0.440
 29 A'   30 A'   31 A'   32 A'    9 A"   33 A'   34 A'   35 A'                 
  0.462   0.466   0.471   0.492   0.543   0.582   0.615   0.630
 36 A'   10 A"   37 A'   38 A'   11 A"   39 A'   12 A"   40 A'                 
  0.646   0.779   0.816   0.818   0.839   0.856   0.869   0.892
 13 A"   41 A'   42 A'   14 A"   43 A'   15 A"   44 A'   45 A'                 
  1.028   1.034   1.117   1.223   1.363   1.402   1.488   1.558
 46 A'   47 A'   48 A'   16 A"   49 A'   17 A"   18 A"   50 A'                 
  1.600   1.607   1.654   1.696   1.841   1.847   1.993   2.139
 19 A"   51 A'   52 A'   53 A'   20 A"   54 A'   55 A'   56 A'                 
  2.248   2.316   2.387   2.469   2.579   2.638   2.703   3.131
 21 A"   57 A'   58 A'   59 A'   60 A'   61 A'   22 A"   62 A'                 
  3.460   7.008   9.695  13.821  13.906  14.045  23.559  25.796
 63 A'   64 A'   65 A'   23 A"   66 A'   67 A'   68 A'   24 A"                 
 25.892  26.259 163.160 215.676
 69 A'   70 A'   71 A'   72 A'                                                 
 --------------------------------------------------------------

          Ground-State Mulliken Net Atomic Charges

     Atom                 Charge (a.u.)
  ----------------------------------------
      1 C                    -0.403838
      2 P                     0.058900
      3 H                    -0.039435
      4 Cl                    0.135140
      5 H                     0.249233
  ----------------------------------------
  Sum of atomic charges =    -0.000000

 -----------------------------------------------------------------
                    Cartesian Multipole Moments
 -----------------------------------------------------------------
    Charge (ESU x 10^10)
                -0.0000
    Dipole Moment (Debye)
         X      -1.3278      Y      -1.2337      Z       0.0000
       Tot       1.8125
    Quadrupole Moments (Debye-Ang)
        XX     -30.8630     XY       1.4604     YY     -32.0903
        XZ      -0.0000     YZ       0.0000     ZZ     -33.5600
    Octopole Moments (Debye-Ang^2)
       XXX      12.3662    XXY       2.1075    XYY       6.0369
       YYY      -2.6147    XXZ      -0.0000    XYZ      -0.0000
       YYZ       0.0000    XZZ       5.1022    YZZ       1.6673
       ZZZ       0.0000
    Hexadecapole Moments (Debye-Ang^3)
      XXXX    -378.4005   XXXY      26.2572   XXYY     -85.9169
      XYYY      28.9679   YYYY     -83.7850   XXXZ      -0.0000
      XXYZ       0.0000   XYYZ      -0.0000   YYYZ       0.0000
      XXZZ     -75.8227   XYZZ       7.7886   YYZZ     -23.1334
      XZZZ      -0.0000   YZZZ       0.0000   ZZZZ     -45.0605
 -----------------------------------------------------------------
 Calculating analytic gradient of the SCF energy
 Gradient of SCF Energy
            1           2           3           4           5
    1  -0.0358231   0.0295620  -0.0054402   0.0185548  -0.0068535
    2   0.0340474  -0.0371514   0.0052564   0.0090537  -0.0112061
    3  -0.0000000   0.0000000   0.0000000  -0.0000000   0.0000000
 Max gradient component =       3.715E-02
 RMS gradient           =       1.889E-02
 Gradient time:  CPU 1.43 s  wall 1.43 s
 Geometry Optimization Parameters
   NAtoms,    NIC,     NZ,  NCons,   NDum,   NFix, NCnnct, MaxDiis
        5      20       5       0       0       0       0       0

 Cartesian Hessian Update
 Hessian Updated using BFGS Update


** GEOMETRY OPTIMIZATION IN DELOCALIZED INTERNAL COORDINATES **
   Searching for a Minimum

   Optimization Cycle:   4

                       Coordinates (Angstroms)
     ATOM                X               Y               Z
      1  C        -0.3068308737   -0.6677366071    0.0000000000
      2  P        -1.5067137345    0.4238972126    0.0000000000
      3  H        -2.6380510446   -0.4540963247    0.0000000000
      4  Cl        1.4107198017   -0.1207437702    0.0000000000
      5  H        -0.4149673200   -1.7635747660    0.0000000000
   Point Group: cs    Number of degrees of freedom:     7


   Energy is   -840.879545903

 Hessian Updated using BFGS Update

  7 Hessian modes will be used to form the next step
  Hessian Eigenvalues:
     0.128906    0.159890    0.171694    0.198014    0.207175    0.238810
     0.713149

 Minimum Search - Taking Simple RFO Step
 Searching for Lamda that Minimizes Along All modes
 Value Taken    Lamda =  -0.00925316
 Step Taken.  Stepsize is  0.217405

                             Maximum     Tolerance    Cnvgd?
         Gradient           0.033750      0.000300      NO
         Displacement       0.149719      0.001200      NO
         Energy change     -0.021265      0.000001      NO


 New Cartesian Coordinates Obtained by Inverse Iteration

 Displacement from previous Coordinates is:  0.289802
 ----------------------------------------------------------------
             Standard Nuclear Orientation (Angstroms)
    I     Atom           X                Y                Z
 ----------------------------------------------------------------
    1      C      -0.3097700434    -0.6473533018     0.0000000000
    2      P      -1.5270310143     0.4800441356     0.0000000000
    3      H      -2.5577645493    -0.5099628102     0.0000000000
    4      Cl      1.3458975563    -0.1834482926     0.0000000000
    5      H      -0.4071751203    -1.7215339864     0.0000000000
 ----------------------------------------------------------------
 Molecular Point Group                 Cs    NOp =  2
 Largest Abelian Subgroup              Cs    NOp =  2
 Nuclear Repulsion Energy =   125.3513159055 hartrees
 There are       20 alpha and       20 beta electrons
 Applying Cartesian multipole field
    Component          Value
    ---------          -----
     (2,0,0)        1.00000E-11
     (0,2,0)        2.00000E-11
     (0,0,2)       -3.00000E-11
 Nucleus-field energy     =     0.0000000033 hartrees
 Requested basis set is 6-311++G(d,p)
 There are 42 shells and 96 basis functions
 A cutoff of  1.0D-11 yielded    850 shell pairs
 There are      4595 function pairs (      4903 Cartesian)
 Smallest overlap matrix eigenvalue = 3.42E-04
 Guess MOs from SCF MO coefficient file

 -----------------------------------------------------------------------
  General SCF calculation program by
  Eric Jon Sundstrom, Paul Horn, Yuezhi Mao, Dmitri Zuev, Alec White,
  David Stuck, Shaama M.S., Shane Yost, Joonho Lee, David Small,
  Daniel Levine, Susi Lehtola, Hugh Burton, Evgeny Epifanovsky
 -----------------------------------------------------------------------
 Exchange:     0.2000 Hartree-Fock + 0.0800 Slater + 0.7200 B88
 Correlation:  0.1900 VWN1RPA + 0.8100 LYP
 Using SG-1 standard quadrature grid
 A restricted SCF calculation will be
 performed using DIIS
 SCF converges when DIIS error is below 1.0e-08
 ---------------------------------------
  Cycle       Energy         DIIS error
 ---------------------------------------
    1    -840.8801014420      1.38e-03  
    2    -840.8833498902      3.65e-04  
    3    -840.8833530201      3.42e-04  
    4    -840.8834955280      1.85e-04  
    5    -840.8835390781      3.96e-05  
    6    -840.8835408467      8.44e-06  
    7    -840.8835409281      1.01e-06  
    8    -840.8835409294      2.10e-07  
    9    -840.8835409295      5.60e-08  
   10    -840.8835409295      1.33e-08  
   11    -840.8835409295      1.99e-09  Convergence criterion met
 ---------------------------------------
 SCF time:   CPU 5.78s  wall 6.00s 
 SCF   energy in the final basis set =     -840.8835409295
 Total energy in the final basis set =     -840.8835409295

 --------------------------------------------------------------
             Orbital Energies (a.u.) and Symmetries
 --------------------------------------------------------------

 Alpha MOs, Restricted
 -- Occupied --                  
-101.57  -77.06  -10.26   -9.49   -7.25   -7.24   -7.24   -6.56
  1 A'    2 A'    3 A'    4 A'    5 A'    1 A"    6 A'    7 A'                 
 -4.720  -4.719  -4.716  -0.893  -0.721  -0.576  -0.484  -0.414
  8 A'    2 A"    9 A'   10 A'   11 A'   12 A'   13 A'   14 A'                 
 -0.384  -0.329  -0.305  -0.268
  3 A"   15 A'   16 A'    4 A"                                                 
 -- Virtual --                   
 -0.084  -0.017   0.005   0.021   0.029   0.031   0.044   0.056
  5 A"   17 A'   18 A'   19 A'   20 A'   21 A'    6 A"   22 A'                 
  0.084   0.086   0.089   0.105   0.110   0.117   0.132   0.147
 23 A'    7 A"   24 A'    8 A"   25 A'   26 A'   27 A'   28 A'                 
  0.156   0.199   0.212   0.278   0.292   0.340   0.384   0.438
 29 A'   30 A'   31 A'   32 A'    9 A"   33 A'   34 A'   35 A'                 
  0.453   0.461   0.473   0.500   0.545   0.583   0.618   0.636
 36 A'   10 A"   37 A'   38 A'   11 A"   39 A'   12 A"   40 A'                 
  0.644   0.777   0.807   0.814   0.846   0.850   0.864   0.914
 13 A"   41 A'   14 A"   42 A'   43 A'   15 A"   44 A'   45 A'                 
  0.989   1.057   1.144   1.232   1.388   1.408   1.499   1.546
 46 A'   47 A'   48 A'   16 A"   49 A'   17 A"   18 A"   50 A'                 
  1.607   1.620   1.683   1.709   1.857   1.862   2.004   2.143
 19 A"   51 A'   52 A'   53 A'   20 A"   54 A'   55 A'   56 A'                 
  2.247   2.330   2.410   2.499   2.576   2.656   2.708   3.176
 21 A"   57 A'   58 A'   59 A'   60 A'   61 A'   22 A"   62 A'                 
  3.452   7.007   9.719  13.824  13.907  14.022  23.584  25.802
 63 A'   64 A'   65 A'   23 A"   66 A'   67 A'   68 A'   24 A"                 
 25.908  26.267 163.151 215.702
 69 A'   70 A'   71 A'   72 A'                                                 

 Beta MOs, Restricted
 -- Occupied --                  
-101.57  -77.06  -10.26   -9.49   -7.25   -7.24   -7.24   -6.56
  1 A'    2 A'    3 A'    4 A'    5 A'    1 A"    6 A'    7 A'                 
 -4.720  -4.719  -4.716  -0.893  -0.721  -0.576  -0.484  -0.414
  8 A'    2 A"    9 A'   10 A'   11 A'   12 A'   13 A'   14 A'                 
 -0.384  -0.329  -0.305  -0.268
  3 A"   15 A'   16 A'    4 A"                                                 
 -- Virtual --                   
 -0.084  -0.017   0.005   0.021   0.029   0.031   0.044   0.056
  5 A"   17 A'   18 A'   19 A'   20 A'   21 A'    6 A"   22 A'                 
  0.084   0.086   0.089   0.105   0.110   0.117   0.132   0.147
 23 A'    7 A"   24 A'    8 A"   25 A'   26 A'   27 A'   28 A'                 
  0.156   0.199   0.212   0.278   0.292   0.340   0.384   0.438
 29 A'   30 A'   31 A'   32 A'    9 A"   33 A'   34 A'   35 A'                 
  0.453   0.461   0.473   0.500   0.545   0.583   0.618   0.636
 36 A'   10 A"   37 A'   38 A'   11 A"   39 A'   12 A"   40 A'                 
  0.644   0.777   0.807   0.814   0.846   0.850   0.864   0.914
 13 A"   41 A'   14 A"   42 A'   43 A'   15 A"   44 A'   45 A'                 
  0.989   1.057   1.144   1.232   1.388   1.408   1.499   1.546
 46 A'   47 A'   48 A'   16 A"   49 A'   17 A"   18 A"   50 A'                 
  1.607   1.620   1.683   1.709   1.857   1.862   2.004   2.143
 19 A"   51 A'   52 A'   53 A'   20 A"   54 A'   55 A'   56 A'                 
  2.247   2.330   2.410   2.499   2.576   2.656   2.708   3.176
 21 A"   57 A'   58 A'   59 A'   60 A'   61 A'   22 A"   62 A'                 
  3.452   7.007   9.719  13.824  13.907  14.022  23.584  25.802
 63 A'   64 A'   65 A'   23 A"   66 A'   67 A'   68 A'   24 A"                 
 25.908  26.267 163.151 215.702
 69 A'   70 A'   71 A'   72 A'                                                 
 --------------------------------------------------------------

          Ground-State Mulliken Net Atomic Charges

     Atom                 Charge (a.u.)
  ----------------------------------------
      1 C                    -0.430320
      2 P                     0.041141
      3 H                    -0.047064
      4 Cl                    0.178066
      5 H                     0.258176
  ----------------------------------------
  Sum of atomic charges =    -0.000000

 -----------------------------------------------------------------
                    Cartesian Multipole Moments
 -----------------------------------------------------------------
    Charge (ESU x 10^10)
                -0.0000
    Dipole Moment (Debye)
         X      -0.9444      Y      -1.1235      Z      -0.0000
       Tot       1.4677
    Quadrupole Moments (Debye-Ang)
        XX     -31.2345     XY       1.2239     YY     -31.9584
        XZ      -0.0000     YZ       0.0000     ZZ     -33.5942
    Octopole Moments (Debye-Ang^2)
       XXX      17.4558    XXY       1.9820    XYY       7.1467
       YYY      -2.3025    XXZ      -0.0000    XYZ       0.0000
       YYZ      -0.0000    XZZ       6.8438    YZZ       1.5354
       ZZZ      -0.0000
    Hexadecapole Moments (Debye-Ang^3)
      XXXX    -372.0791   XXXY      31.3120   XXYY     -84.5227
      XYYY      34.8014   YYYY     -88.0344   XXXZ       0.0000
      XXYZ       0.0000   XYYZ       0.0000   YYYZ       0.0000
      XXZZ     -74.5319   XYZZ       9.9552   YYZZ     -23.7438
      XZZZ      -0.0000   YZZZ      -0.0000   ZZZZ     -45.4807
 -----------------------------------------------------------------
 Calculating analytic gradient of the SCF energy
 Gradient of SCF Energy
            1           2           3           4           5
    1  -0.0036051   0.0134068   0.0004747  -0.0132955   0.0030191
    2   0.0072868  -0.0063729  -0.0013058  -0.0026319   0.0030239
    3  -0.0000000   0.0000000   0.0000000  -0.0000000   0.0000000
 Max gradient component =       1.341E-02
 RMS gradient           =       5.717E-03
 Gradient time:  CPU 1.44 s  wall 1.44 s
 Geometry Optimization Parameters
   NAtoms,    NIC,     NZ,  NCons,   NDum,   NFix, NCnnct, MaxDiis
        5      20       5       0       0       0       0       0

 Cartesian Hessian Update
 Hessian Updated using BFGS Update


** GEOMETRY OPTIMIZATION IN DELOCALIZED INTERNAL COORDINATES **
   Searching for a Minimum

   Optimization Cycle:   5

                       Coordinates (Angstroms)
     ATOM                X               Y               Z
      1  C        -0.3097700434   -0.6473533018    0.0000000000
      2  P        -1.5270310143    0.4800441356    0.0000000000
      3  H        -2.5577645493   -0.5099628102    0.0000000000
      4  Cl        1.3458975563   -0.1834482926    0.0000000000
      5  H        -0.4071751203   -1.7215339864    0.0000000000
   Point Group: cs    Number of degrees of freedom:     7


   Energy is   -840.883540929

 Hessian Updated using BFGS Update

  7 Hessian modes will be used to form the next step
  Hessian Eigenvalues:
     0.156710    0.158699    0.177979    0.196386    0.200282    0.283805
     0.614569

 Minimum Search - Taking Simple RFO Step
 Searching for Lamda that Minimizes Along All modes
 Value Taken    Lamda =  -0.00126527
 Step Taken.  Stepsize is  0.066988

                             Maximum     Tolerance    Cnvgd?
         Gradient           0.013003      0.000300      NO
         Displacement       0.042825      0.001200      NO
         Energy change     -0.003995      0.000001      NO


 New Cartesian Coordinates Obtained by Inverse Iteration

 Displacement from previous Coordinates is:  0.079373
 ----------------------------------------------------------------
             Standard Nuclear Orientation (Angstroms)
    I     Atom           X                Y                Z
 ----------------------------------------------------------------
    1      C      -0.3085081920    -0.6447809402     0.0000000000
    2      P      -1.5441413668     0.4801471935     0.0000000000
    3      H      -2.5672126001    -0.5156377399     0.0000000000
    4      Cl      1.3804201355    -0.1874393450     0.0000000000
    5      H      -0.4164011477    -1.7145434238     0.0000000000
 ----------------------------------------------------------------
 Molecular Point Group                 Cs    NOp =  2
 Largest Abelian Subgroup              Cs    NOp =  2
 Nuclear Repulsion Energy =   123.7664785216 hartrees
 There are       20 alpha and       20 beta electrons
 Applying Cartesian multipole field
    Component          Value
    ---------          -----
     (2,0,0)        1.00000E-11
     (0,2,0)        2.00000E-11
     (0,0,2)       -3.00000E-11
 Nucleus-field energy     =     0.0000000034 hartrees
 Requested basis set is 6-311++G(d,p)
 There are 42 shells and 96 basis functions
 A cutoff of  1.0D-11 yielded    849 shell pairs
 There are      4592 function pairs (      4900 Cartesian)
 Smallest overlap matrix eigenvalue = 3.67E-04
 Guess MOs from SCF MO coefficient file

 -----------------------------------------------------------------------
  General SCF calculation program by
  Eric Jon Sundstrom, Paul Horn, Yuezhi Mao, Dmitri Zuev, Alec White,
  David Stuck, Shaama M.S., Shane Yost, Joonho Lee, David Small,
  Daniel Levine, Susi Lehtola, Hugh Burton, Evgeny Epifanovsky
 -----------------------------------------------------------------------
 Exchange:     0.2000 Hartree-Fock + 0.0800 Slater + 0.7200 B88
 Correlation:  0.1900 VWN1RPA + 0.8100 LYP
 Using SG-1 standard quadrature grid
 A restricted SCF calculation will be
 performed using DIIS
 SCF converges when DIIS error is below 1.0e-08
 ---------------------------------------
  Cycle       Energy         DIIS error
 ---------------------------------------
    1    -840.8838066590      4.72e-04  
    2    -840.8839891177      3.67e-04  
    3    -840.8840133951      3.26e-04  
    4    -840.8841470912      6.22e-05  
    5    -840.8841531813      1.10e-05  
    6    -840.8841533039      2.38e-06  
    7    -840.8841533104      7.43e-07  
    8    -840.8841533112      8.83e-08  
    9    -840.8841533113      1.58e-08  
   10    -840.8841533113      4.41e-09  Convergence criterion met
 ---------------------------------------
 SCF time:   CPU 5.24s  wall 6.00s 
 SCF   energy in the final basis set =     -840.8841533113
 Total energy in the final basis set =     -840.8841533113

 --------------------------------------------------------------
             Orbital Energies (a.u.) and Symmetries
 --------------------------------------------------------------

 Alpha MOs, Restricted
 -- Occupied --                  
-101.57  -77.06  -10.26   -9.49   -7.25   -7.24   -7.24   -6.56
  1 A'    2 A'    3 A'    4 A'    5 A'    1 A"    6 A'    7 A'                 
 -4.722  -4.722  -4.719  -0.885  -0.722  -0.577  -0.481  -0.414
  8 A'    2 A"    9 A'   10 A'   11 A'   12 A'   13 A'   14 A'                 
 -0.379  -0.329  -0.306  -0.270
  3 A"   15 A'   16 A'    4 A"                                                 
 -- Virtual --                   
 -0.087  -0.018  -0.002   0.020   0.029   0.031   0.044   0.056
  5 A"   17 A'   18 A'   19 A'   20 A'   21 A'    6 A"   22 A'                 
  0.080   0.086   0.090   0.106   0.110   0.116   0.131   0.146
 23 A'    7 A"   24 A'    8 A"   25 A'   26 A'   27 A'   28 A'                 
  0.157   0.198   0.211   0.277   0.292   0.336   0.386   0.438
 29 A'   30 A'   31 A'   32 A'    9 A"   33 A'   34 A'   35 A'                 
  0.451   0.463   0.472   0.499   0.543   0.585   0.617   0.634
 36 A'   10 A"   37 A'   38 A'   11 A"   39 A'   12 A"   40 A'                 
  0.644   0.780   0.810   0.812   0.846   0.851   0.863   0.908
 13 A"   41 A'   42 A'   14 A"   43 A'   15 A"   44 A'   45 A'                 
  0.980   1.049   1.133   1.223   1.384   1.406   1.488   1.547
 46 A'   47 A'   48 A'   16 A"   49 A'   17 A"   18 A"   50 A'                 
  1.605   1.613   1.680   1.705   1.853   1.857   1.996   2.138
 19 A"   51 A'   52 A'   53 A'   54 A'   20 A"   55 A'   56 A'                 
  2.247   2.326   2.410   2.487   2.573   2.653   2.706   3.152
 21 A"   57 A'   58 A'   59 A'   60 A'   61 A'   22 A"   62 A'                 
  3.443   6.998   9.709  13.822  13.905  14.010  23.582  25.799
 63 A'   64 A'   65 A'   23 A"   66 A'   67 A'   68 A'   24 A"                 
 25.899  26.263 163.139 215.691
 69 A'   70 A'   71 A'   72 A'                                                 

 Beta MOs, Restricted
 -- Occupied --                  
-101.57  -77.06  -10.26   -9.49   -7.25   -7.24   -7.24   -6.56
  1 A'    2 A'    3 A'    4 A'    5 A'    1 A"    6 A'    7 A'                 
 -4.722  -4.722  -4.719  -0.885  -0.722  -0.577  -0.481  -0.414
  8 A'    2 A"    9 A'   10 A'   11 A'   12 A'   13 A'   14 A'                 
 -0.379  -0.329  -0.306  -0.270
  3 A"   15 A'   16 A'    4 A"                                                 
 -- Virtual --                   
 -0.087  -0.018  -0.002   0.020   0.029   0.031   0.044   0.056
  5 A"   17 A'   18 A'   19 A'   20 A'   21 A'    6 A"   22 A'                 
  0.080   0.086   0.090   0.106   0.110   0.116   0.131   0.146
 23 A'    7 A"   24 A'    8 A"   25 A'   26 A'   27 A'   28 A'                 
  0.157   0.198   0.211   0.277   0.292   0.336   0.386   0.438
 29 A'   30 A'   31 A'   32 A'    9 A"   33 A'   34 A'   35 A'                 
  0.451   0.463   0.472   0.499   0.543   0.585   0.617   0.634
 36 A'   10 A"   37 A'   38 A'   11 A"   39 A'   12 A"   40 A'                 
  0.644   0.780   0.810   0.812   0.846   0.851   0.863   0.908
 13 A"   41 A'   42 A'   14 A"   43 A'   15 A"   44 A'   45 A'                 
  0.980   1.049   1.133   1.223   1.384   1.406   1.488   1.547
 46 A'   47 A'   48 A'   16 A"   49 A'   17 A"   18 A"   50 A'                 
  1.605   1.613   1.680   1.705   1.853   1.857   1.996   2.138
 19 A"   51 A'   52 A'   53 A'   54 A'   20 A"   55 A'   56 A'                 
  2.247   2.326   2.410   2.487   2.573   2.653   2.706   3.152
 21 A"   57 A'   58 A'   59 A'   60 A'   61 A'   22 A"   62 A'                 
  3.443   6.998   9.709  13.822  13.905  14.010  23.582  25.799
 63 A'   64 A'   65 A'   23 A"   66 A'   67 A'   68 A'   24 A"                 
 25.899  26.263 163.139 215.691
 69 A'   70 A'   71 A'   72 A'                                                 
 --------------------------------------------------------------

          Ground-State Mulliken Net Atomic Charges

     Atom                 Charge (a.u.)
  ----------------------------------------
      1 C                    -0.428077
      2 P                     0.054829
      3 H                    -0.048052
      4 Cl                    0.166640
      5 H                     0.254660
  ----------------------------------------
  Sum of atomic charges =     0.000000

 -----------------------------------------------------------------
                    Cartesian Multipole Moments
 -----------------------------------------------------------------
    Charge (ESU x 10^10)
                 0.0000
    Dipole Moment (Debye)
         X      -1.0668      Y      -1.1207      Z       0.0000
       Tot       1.5473
    Quadrupole Moments (Debye-Ang)
        XX     -31.1207     XY       1.2848     YY     -32.0057
        XZ       0.0000     YZ      -0.0000     ZZ     -33.6763
    Octopole Moments (Debye-Ang^2)
       XXX      16.2911    XXY       1.9294    XYY       6.8182
       YYY      -2.1048    XXZ       0.0000    XYZ       0.0000
       YYZ       0.0000    XZZ       6.5230    YZZ       1.5991
       ZZZ       0.0000
    Hexadecapole Moments (Debye-Ang^3)
      XXXX    -381.3383   XXXY      32.2687   XXYY     -86.5637
      XYYY      35.7762   YYYY     -88.0564   XXXZ       0.0000
      XXYZ       0.0000   XYYZ       0.0000   YYYZ       0.0000
      XXZZ     -76.4408   XYZZ      10.2254   YYZZ     -23.7743
      XZZZ       0.0000   YZZZ       0.0000   ZZZZ     -45.6997
 -----------------------------------------------------------------
 Calculating analytic gradient of the SCF energy
 Gradient of SCF Energy
            1           2           3           4           5
    1  -0.0068792   0.0038883   0.0000350   0.0018297   0.0011261
    2  -0.0025483  -0.0029444  -0.0002513   0.0003830   0.0053609
    3  -0.0000000   0.0000000   0.0000000  -0.0000000   0.0000000
 Max gradient component =       6.879E-03
 RMS gradient           =       2.722E-03
 Gradient time:  CPU 1.43 s  wall 1.44 s
 Geometry Optimization Parameters
   NAtoms,    NIC,     NZ,  NCons,   NDum,   NFix, NCnnct, MaxDiis
        5      20       5       0       0       0       0       0

 Cartesian Hessian Update
 Hessian Updated using BFGS Update


** GEOMETRY OPTIMIZATION IN DELOCALIZED INTERNAL COORDINATES **
   Searching for a Minimum

   Optimization Cycle:   6

                       Coordinates (Angstroms)
     ATOM                X               Y               Z
      1  C        -0.3085081920   -0.6447809402    0.0000000000
      2  P        -1.5441413668    0.4801471935    0.0000000000
      3  H        -2.5672126001   -0.5156377399    0.0000000000
      4  Cl        1.3804201355   -0.1874393450    0.0000000000
      5  H        -0.4164011477   -1.7145434238    0.0000000000
   Point Group: cs    Number of degrees of freedom:     7


   Energy is   -840.884153311

 Hessian Updated using BFGS Update

  7 Hessian modes will be used to form the next step
  Hessian Eigenvalues:
     0.154212    0.168807    0.194587    0.199219    0.221055    0.277811
     0.498257

 Minimum Search - Taking Simple RFO Step
 Searching for Lamda that Minimizes Along All modes
 Value Taken    Lamda =  -0.00020734
 Step Taken.  Stepsize is  0.028729

                             Maximum     Tolerance    Cnvgd?
         Gradient           0.005203      0.000300      NO
         Displacement       0.020898      0.001200      NO
         Energy change     -0.000612      0.000001      NO


 New Cartesian Coordinates Obtained by Inverse Iteration

 Displacement from previous Coordinates is:  0.022423
 ----------------------------------------------------------------
             Standard Nuclear Orientation (Angstroms)
    I     Atom           X                Y                Z
 ----------------------------------------------------------------
    1      C      -0.3041747076    -0.6416702839     0.0000000000
    2      P      -1.5476687142     0.4833484114     0.0000000000
    3      H      -2.5680717711    -0.5142701867     0.0000000000
    4      Cl      1.3808351367    -0.1859287906     0.0000000000
    5      H      -0.4167631149    -1.7237334057     0.0000000000
 ----------------------------------------------------------------
 Molecular Point Group                 Cs    NOp =  2
 Largest Abelian Subgroup              Cs    NOp =  2
 Nuclear Repulsion Energy =   123.6127924913 hartrees
 There are       20 alpha and       20 beta electrons
 Applying Cartesian multipole field
    Component          Value
    ---------          -----
     (2,0,0)        1.00000E-11
     (0,2,0)        2.00000E-11
     (0,0,2)       -3.00000E-11
 Nucleus-field energy     =     0.0000000034 hartrees
 Requested basis set is 6-311++G(d,p)
 There are 42 shells and 96 basis functions
 A cutoff of  1.0D-11 yielded    849 shell pairs
 There are      4592 function pairs (      4900 Cartesian)
 Smallest overlap matrix eigenvalue = 3.67E-04
 Guess MOs from SCF MO coefficient file

 -----------------------------------------------------------------------
  General SCF calculation program by
  Eric Jon Sundstrom, Paul Horn, Yuezhi Mao, Dmitri Zuev, Alec White,
  David Stuck, Shaama M.S., Shane Yost, Joonho Lee, David Small,
  Daniel Levine, Susi Lehtola, Hugh Burton, Evgeny Epifanovsky
 -----------------------------------------------------------------------
 Exchange:     0.2000 Hartree-Fock + 0.0800 Slater + 0.7200 B88
 Correlation:  0.1900 VWN1RPA + 0.8100 LYP
 Using SG-1 standard quadrature grid
 A restricted SCF calculation will be
 performed using DIIS
 SCF converges when DIIS error is below 1.0e-08
 ---------------------------------------
  Cycle       Energy         DIIS error
 ---------------------------------------
    1    -840.8841812723      1.93e-04  
    2    -840.8842042942      1.37e-04  
    3    -840.8841984016      1.52e-04  
    4    -840.8842290735      1.25e-05  
    5    -840.8842292427      3.89e-06  
    6    -840.8842292600      1.08e-06  
    7    -840.8842292617      1.27e-07  
    8    -840.8842292617      3.61e-08  
    9    -840.8842292617      8.98e-09  Convergence criterion met
 ---------------------------------------
 SCF time:   CPU 4.72s  wall 5.00s 
 SCF   energy in the final basis set =     -840.8842292617
 Total energy in the final basis set =     -840.8842292617

 --------------------------------------------------------------
             Orbital Energies (a.u.) and Symmetries
 --------------------------------------------------------------

 Alpha MOs, Restricted
 -- Occupied --                  
-101.57  -77.06  -10.26   -9.49   -7.25   -7.24   -7.24   -6.56
  1 A'    2 A'    3 A'    4 A'    5 A'    1 A"    6 A'    7 A'                 
 -4.722  -4.722  -4.719  -0.886  -0.721  -0.575  -0.480  -0.414
  8 A'    2 A"    9 A'   10 A'   11 A'   12 A'   13 A'   14 A'                 
 -0.380  -0.330  -0.305  -0.269
  3 A"   15 A'   16 A'    4 A"                                                 
 -- Virtual --                   
 -0.087  -0.018  -0.001   0.020   0.029   0.031   0.044   0.056
  5 A"   17 A'   18 A'   19 A'   20 A'   21 A'    6 A"   22 A'                 
  0.081   0.086   0.090   0.106   0.110   0.116   0.131   0.146
 23 A'    7 A"   24 A'    8 A"   25 A'   26 A'   27 A'   28 A'                 
  0.157   0.196   0.210   0.277   0.292   0.336   0.386   0.437
 29 A'   30 A'   31 A'   32 A'    9 A"   33 A'   34 A'   35 A'                 
  0.452   0.463   0.472   0.499   0.543   0.582   0.618   0.630
 36 A'   10 A"   37 A'   38 A'   11 A"   39 A'   12 A"   40 A'                 
  0.644   0.779   0.809   0.811   0.846   0.851   0.862   0.908
 13 A"   41 A'   42 A'   14 A"   43 A'   15 A"   44 A'   45 A'                 
  0.976   1.047   1.134   1.221   1.383   1.407   1.487   1.543
 46 A'   47 A'   48 A'   16 A"   49 A'   17 A"   18 A"   50 A'                 
  1.606   1.613   1.676   1.705   1.847   1.856   1.992   2.135
 19 A"   51 A'   52 A'   53 A'   20 A"   54 A'   55 A'   56 A'                 
  2.246   2.323   2.404   2.476   2.577   2.649   2.704   3.151
 21 A"   57 A'   58 A'   59 A'   60 A'   61 A'   22 A"   62 A'                 
  3.429   6.994   9.710  13.822  13.905  14.006  23.563  25.799
 63 A'   64 A'   65 A'   23 A"   66 A'   67 A'   68 A'   24 A"                 
 25.898  26.262 163.135 215.691
 69 A'   70 A'   71 A'   72 A'                                                 

 Beta MOs, Restricted
 -- Occupied --                  
-101.57  -77.06  -10.26   -9.49   -7.25   -7.24   -7.24   -6.56
  1 A'    2 A'    3 A'    4 A'    5 A'    1 A"    6 A'    7 A'                 
 -4.722  -4.722  -4.719  -0.886  -0.721  -0.575  -0.480  -0.414
  8 A'    2 A"    9 A'   10 A'   11 A'   12 A'   13 A'   14 A'                 
 -0.380  -0.330  -0.305  -0.269
  3 A"   15 A'   16 A'    4 A"                                                 
 -- Virtual --                   
 -0.087  -0.018  -0.001   0.020   0.029   0.031   0.044   0.056
  5 A"   17 A'   18 A'   19 A'   20 A'   21 A'    6 A"   22 A'                 
  0.081   0.086   0.090   0.106   0.110   0.116   0.131   0.146
 23 A'    7 A"   24 A'    8 A"   25 A'   26 A'   27 A'   28 A'                 
  0.157   0.196   0.210   0.277   0.292   0.336   0.386   0.437
 29 A'   30 A'   31 A'   32 A'    9 A"   33 A'   34 A'   35 A'                 
  0.452   0.463   0.472   0.499   0.543   0.582   0.618   0.630
 36 A'   10 A"   37 A'   38 A'   11 A"   39 A'   12 A"   40 A'                 
  0.644   0.779   0.809   0.811   0.846   0.851   0.862   0.908
 13 A"   41 A'   42 A'   14 A"   43 A'   15 A"   44 A'   45 A'                 
  0.976   1.047   1.134   1.221   1.383   1.407   1.487   1.543
 46 A'   47 A'   48 A'   16 A"   49 A'   17 A"   18 A"   50 A'                 
  1.606   1.613   1.676   1.705   1.847   1.856   1.992   2.135
 19 A"   51 A'   52 A'   53 A'   20 A"   54 A'   55 A'   56 A'                 
  2.246   2.323   2.404   2.476   2.577   2.649   2.704   3.151
 21 A"   57 A'   58 A'   59 A'   60 A'   61 A'   22 A"   62 A'                 
  3.429   6.994   9.710  13.822  13.905  14.006  23.563  25.799
 63 A'   64 A'   65 A'   23 A"   66 A'   67 A'   68 A'   24 A"                 
 25.898  26.262 163.135 215.691
 69 A'   70 A'   71 A'   72 A'                                                 
 --------------------------------------------------------------

          Ground-State Mulliken Net Atomic Charges

     Atom                 Charge (a.u.)
  ----------------------------------------
      1 C                    -0.429203
      2 P                     0.054680
      3 H                    -0.048182
      4 Cl                    0.170311
      5 H                     0.252394
  ----------------------------------------
  Sum of atomic charges =     0.000000

 -----------------------------------------------------------------
                    Cartesian Multipole Moments
 -----------------------------------------------------------------
    Charge (ESU x 10^10)
                 0.0000
    Dipole Moment (Debye)
         X      -1.0351      Y      -1.1252      Z       0.0000
       Tot       1.5289
    Quadrupole Moments (Debye-Ang)
        XX     -31.1091     XY       1.2873     YY     -32.0214
        XZ      -0.0000     YZ      -0.0000     ZZ     -33.7093
    Octopole Moments (Debye-Ang^2)
       XXX      16.4335    XXY       1.8479    XYY       6.8823
       YYY      -2.3307    XXZ      -0.0000    XYZ      -0.0000
       YYZ       0.0000    XZZ       6.6111    YZZ       1.5349
       ZZZ       0.0000
    Hexadecapole Moments (Debye-Ang^3)
      XXXX    -381.9588   XXXY      32.4931   XXYY     -86.7933
      XYYY      36.0529   YYYY     -88.3787   XXXZ      -0.0000
      XXYZ      -0.0000   XYYZ      -0.0000   YYYZ      -0.0000
      XXZZ     -76.6314   XYZZ      10.3113   YYZZ     -23.8772
      XZZZ      -0.0000   YZZZ      -0.0000   ZZZZ     -45.8109
 -----------------------------------------------------------------
 Calculating analytic gradient of the SCF energy
 Gradient of SCF Energy
            1           2           3           4           5
    1  -0.0019489   0.0008856   0.0000243   0.0009224   0.0001165
    2   0.0039690  -0.0008049  -0.0000390   0.0000611  -0.0031862
    3  -0.0000000   0.0000000  -0.0000000   0.0000000  -0.0000000
 Max gradient component =       3.969E-03
 RMS gradient           =       1.461E-03
 Gradient time:  CPU 1.43 s  wall 1.43 s
 Geometry Optimization Parameters
   NAtoms,    NIC,     NZ,  NCons,   NDum,   NFix, NCnnct, MaxDiis
        5      20       5       0       0       0       0       0

 Cartesian Hessian Update
 Hessian Updated using BFGS Update


** GEOMETRY OPTIMIZATION IN DELOCALIZED INTERNAL COORDINATES **
   Searching for a Minimum

   Optimization Cycle:   7

                       Coordinates (Angstroms)
     ATOM                X               Y               Z
      1  C        -0.3041747076   -0.6416702839    0.0000000000
      2  P        -1.5476687142    0.4833484114    0.0000000000
      3  H        -2.5680717711   -0.5142701867    0.0000000000
      4  Cl        1.3808351367   -0.1859287906    0.0000000000
      5  H        -0.4167631149   -1.7237334057    0.0000000000
   Point Group: cs    Number of degrees of freedom:     7


   Energy is   -840.884229262

 Hessian Updated using BFGS Update

  7 Hessian modes will be used to form the next step
  Hessian Eigenvalues:
     0.143848    0.163290    0.189672    0.198682    0.271069    0.363759
     0.443907

 Minimum Search - Taking Simple RFO Step
 Searching for Lamda that Minimizes Along All modes
 Value Taken    Lamda =  -0.00003902
 Step Taken.  Stepsize is  0.011597

                             Maximum     Tolerance    Cnvgd?
         Gradient           0.002874      0.000300      NO
         Displacement       0.007928      0.001200      NO
         Energy change     -0.000076      0.000001      NO


 New Cartesian Coordinates Obtained by Inverse Iteration

 Displacement from previous Coordinates is:  0.008688
 ----------------------------------------------------------------
             Standard Nuclear Orientation (Angstroms)
    I     Atom           X                Y                Z
 ----------------------------------------------------------------
    1      C      -0.3021966599    -0.6429254858     0.0000000000
    2      P      -1.5479655729     0.4826213337     0.0000000000
    3      H      -2.5686117752    -0.5146749879     0.0000000000
    4      Cl      1.3799693271    -0.1870698324     0.0000000000
    5      H      -0.4170384901    -1.7202052829     0.0000000000
 ----------------------------------------------------------------
 Molecular Point Group                 Cs    NOp =  2
 Largest Abelian Subgroup              Cs    NOp =  2
 Nuclear Repulsion Energy =   123.6549980895 hartrees
 There are       20 alpha and       20 beta electrons
 Applying Cartesian multipole field
    Component          Value
    ---------          -----
     (2,0,0)        1.00000E-11
     (0,2,0)        2.00000E-11
     (0,0,2)       -3.00000E-11
 Nucleus-field energy     =     0.0000000034 hartrees
 Requested basis set is 6-311++G(d,p)
 There are 42 shells and 96 basis functions
 A cutoff of  1.0D-11 yielded    849 shell pairs
 There are      4592 function pairs (      4900 Cartesian)
 Smallest overlap matrix eigenvalue = 3.66E-04
 Guess MOs from SCF MO coefficient file

 -----------------------------------------------------------------------
  General SCF calculation program by
  Eric Jon Sundstrom, Paul Horn, Yuezhi Mao, Dmitri Zuev, Alec White,
  David Stuck, Shaama M.S., Shane Yost, Joonho Lee, David Small,
  Daniel Levine, Susi Lehtola, Hugh Burton, Evgeny Epifanovsky
 -----------------------------------------------------------------------
 Exchange:     0.2000 Hartree-Fock + 0.0800 Slater + 0.7200 B88
 Correlation:  0.1900 VWN1RPA + 0.8100 LYP
 Using SG-1 standard quadrature grid
 A restricted SCF calculation will be
 performed using DIIS
 SCF converges when DIIS error is below 1.0e-08
 ---------------------------------------
  Cycle       Energy         DIIS error
 ---------------------------------------
    1    -840.8842427109      7.27e-05  
    2    -840.8842492864      2.40e-05  
    3    -840.8842483662      3.61e-05  
    4    -840.8842499386      6.63e-06  
    5    -840.8842500008      2.28e-06  
    6    -840.8842500080      3.12e-07  
    7    -840.8842500081      7.40e-08  
    8    -840.8842500081      1.89e-08  
    9    -840.8842500081      3.62e-09  Convergence criterion met
 ---------------------------------------
 SCF time:   CPU 4.71s  wall 5.00s 
 SCF   energy in the final basis set =     -840.8842500081
 Total energy in the final basis set =     -840.8842500081

 --------------------------------------------------------------
             Orbital Energies (a.u.) and Symmetries
 --------------------------------------------------------------

 Alpha MOs, Restricted
 -- Occupied --                  
-101.57  -77.06  -10.26   -9.49   -7.25   -7.24   -7.24   -6.56
  1 A'    2 A'    3 A'    4 A'    5 A'    1 A"    6 A'    7 A'                 
 -4.722  -4.722  -4.718  -0.887  -0.720  -0.576  -0.481  -0.415
  8 A'    2 A"    9 A'   10 A'   11 A'   12 A'   13 A'   14 A'                 
 -0.380  -0.330  -0.305  -0.269
  3 A"   15 A'   16 A'    4 A"                                                 
 -- Virtual --                   
 -0.087  -0.018  -0.001   0.020   0.029   0.031   0.044   0.056
  5 A"   17 A'   18 A'   19 A'   20 A'   21 A'    6 A"   22 A'                 
  0.081   0.086   0.090   0.106   0.110   0.116   0.130   0.146
 23 A'    7 A"   24 A'    8 A"   25 A'   26 A'   27 A'   28 A'                 
  0.157   0.197   0.210   0.277   0.292   0.335   0.386   0.437
 29 A'   30 A'   31 A'   32 A'    9 A"   33 A'   34 A'   35 A'                 
  0.452   0.463   0.472   0.499   0.543   0.584   0.618   0.631
 36 A'   10 A"   37 A'   38 A'   11 A"   39 A'   12 A"   40 A'                 
  0.644   0.779   0.809   0.811   0.846   0.850   0.862   0.909
 13 A"   41 A'   42 A'   14 A"   43 A'   15 A"   44 A'   45 A'                 
  0.975   1.048   1.135   1.221   1.383   1.408   1.488   1.545
 46 A'   47 A'   48 A'   16 A"   49 A'   17 A"   18 A"   50 A'                 
  1.606   1.613   1.677   1.705   1.850   1.858   1.992   2.136
 19 A"   51 A'   52 A'   53 A'   20 A"   54 A'   55 A'   56 A'                 
  2.246   2.323   2.406   2.479   2.576   2.650   2.705   3.152
 21 A"   57 A'   58 A'   59 A'   60 A'   61 A'   22 A"   62 A'                 
  3.432   6.993   9.710  13.822  13.905  14.005  23.569  25.799
 63 A'   64 A'   65 A'   23 A"   66 A'   67 A'   68 A'   24 A"                 
 25.899  26.261 163.134 215.692
 69 A'   70 A'   71 A'   72 A'                                                 

 Beta MOs, Restricted
 -- Occupied --                  
-101.57  -77.06  -10.26   -9.49   -7.25   -7.24   -7.24   -6.56
  1 A'    2 A'    3 A'    4 A'    5 A'    1 A"    6 A'    7 A'                 
 -4.722  -4.722  -4.718  -0.887  -0.720  -0.576  -0.481  -0.415
  8 A'    2 A"    9 A'   10 A'   11 A'   12 A'   13 A'   14 A'                 
 -0.380  -0.330  -0.305  -0.269
  3 A"   15 A'   16 A'    4 A"                                                 
 -- Virtual --                   
 -0.087  -0.018  -0.001   0.020   0.029   0.031   0.044   0.056
  5 A"   17 A'   18 A'   19 A'   20 A'   21 A'    6 A"   22 A'                 
  0.081   0.086   0.090   0.106   0.110   0.116   0.130   0.146
 23 A'    7 A"   24 A'    8 A"   25 A'   26 A'   27 A'   28 A'                 
  0.157   0.197   0.210   0.277   0.292   0.335   0.386   0.437
 29 A'   30 A'   31 A'   32 A'    9 A"   33 A'   34 A'   35 A'                 
  0.452   0.463   0.472   0.499   0.543   0.584   0.618   0.631
 36 A'   10 A"   37 A'   38 A'   11 A"   39 A'   12 A"   40 A'                 
  0.644   0.779   0.809   0.811   0.846   0.850   0.862   0.909
 13 A"   41 A'   42 A'   14 A"   43 A'   15 A"   44 A'   45 A'                 
  0.975   1.048   1.135   1.221   1.383   1.408   1.488   1.545
 46 A'   47 A'   48 A'   16 A"   49 A'   17 A"   18 A"   50 A'                 
  1.606   1.613   1.677   1.705   1.850   1.858   1.992   2.136
 19 A"   51 A'   52 A'   53 A'   20 A"   54 A'   55 A'   56 A'                 
  2.246   2.323   2.406   2.479   2.576   2.650   2.705   3.152
 21 A"   57 A'   58 A'   59 A'   60 A'   61 A'   22 A"   62 A'                 
  3.432   6.993   9.710  13.822  13.905  14.005  23.569  25.799
 63 A'   64 A'   65 A'   23 A"   66 A'   67 A'   68 A'   24 A"                 
 25.899  26.261 163.134 215.692
 69 A'   70 A'   71 A'   72 A'                                                 
 --------------------------------------------------------------

          Ground-State Mulliken Net Atomic Charges

     Atom                 Charge (a.u.)
  ----------------------------------------
      1 C                    -0.431213
      2 P                     0.054788
      3 H                    -0.048546
      4 Cl                    0.172084
      5 H                     0.252887
  ----------------------------------------
  Sum of atomic charges =     0.000000

 -----------------------------------------------------------------
                    Cartesian Multipole Moments
 -----------------------------------------------------------------
    Charge (ESU x 10^10)
                 0.0000
    Dipole Moment (Debye)
         X      -1.0188      Y      -1.1278      Z       0.0000
       Tot       1.5199
    Quadrupole Moments (Debye-Ang)
        XX     -31.1080     XY       1.2929     YY     -32.0284
        XZ      -0.0000     YZ       0.0000     ZZ     -33.7083
    Octopole Moments (Debye-Ang^2)
       XXX      16.5085    XXY       1.8602    XYY       6.9088
       YYY      -2.2495    XXZ       0.0000    XYZ      -0.0000
       YYZ       0.0000    XZZ       6.6415    YZZ       1.5501
       ZZZ       0.0000
    Hexadecapole Moments (Debye-Ang^3)
      XXXX    -381.8664   XXXY      32.5425   XXYY     -86.7764
      XYYY      36.0956   YYYY     -88.3825   XXXZ      -0.0000
      XXYZ      -0.0000   XYYZ      -0.0000   YYYZ      -0.0000
      XXZZ     -76.6236   XYZZ      10.3307   YYZZ     -23.8682
      XZZZ      -0.0000   YZZZ      -0.0000   ZZZZ     -45.8286
 -----------------------------------------------------------------
 Calculating analytic gradient of the SCF energy
 Gradient of SCF Energy
            1           2           3           4           5
    1  -0.0002272  -0.0000211  -0.0000378   0.0000259   0.0002603
    2   0.0003480  -0.0001558   0.0000400  -0.0000907  -0.0001416
    3  -0.0000000   0.0000000  -0.0000000   0.0000000   0.0000000
 Max gradient component =       3.480E-04
 RMS gradient           =       1.408E-04
 Gradient time:  CPU 1.43 s  wall 1.43 s
 Geometry Optimization Parameters
   NAtoms,    NIC,     NZ,  NCons,   NDum,   NFix, NCnnct, MaxDiis
        5      20       5       0       0       0       0       0

 Cartesian Hessian Update
 Hessian Updated using BFGS Update


** GEOMETRY OPTIMIZATION IN DELOCALIZED INTERNAL COORDINATES **
   Searching for a Minimum

   Optimization Cycle:   8

                       Coordinates (Angstroms)
     ATOM                X               Y               Z
      1  C        -0.3021966599   -0.6429254858    0.0000000000
      2  P        -1.5479655729    0.4826213337    0.0000000000
      3  H        -2.5686117752   -0.5146749879    0.0000000000
      4  Cl        1.3799693271   -0.1870698324    0.0000000000
      5  H        -0.4170384901   -1.7202052829    0.0000000000
   Point Group: cs    Number of degrees of freedom:     7


   Energy is   -840.884250008

 Hessian Updated using BFGS Update

  7 Hessian modes will be used to form the next step
  Hessian Eigenvalues:
     0.130435    0.167227    0.193497    0.199237    0.269430    0.360313
     0.445944

 Minimum Search - Taking Simple RFO Step
 Searching for Lamda that Minimizes Along All modes
 Value Taken    Lamda =  -0.00000147
 Step Taken.  Stepsize is  0.003144

                             Maximum     Tolerance    Cnvgd?
         Gradient           0.000306      0.000300      NO
         Displacement       0.001805      0.001200      NO
         Energy change     -0.000021      0.000001      NO


 New Cartesian Coordinates Obtained by Inverse Iteration

 Displacement from previous Coordinates is:  0.004891
 ----------------------------------------------------------------
             Standard Nuclear Orientation (Angstroms)
    I     Atom           X                Y                Z
 ----------------------------------------------------------------
    1      C      -0.3020617958    -0.6430581656     0.0000000000
    2      P      -1.5476398814     0.4829283047     0.0000000000
    3      H      -2.5671761089    -0.5156174202     0.0000000000
    4      Cl      1.3798632215    -0.1866438565     0.0000000000
    5      H      -0.4188286064    -1.7198631177     0.0000000000
 ----------------------------------------------------------------
 Molecular Point Group                 Cs    NOp =  2
 Largest Abelian Subgroup              Cs    NOp =  2
 Nuclear Repulsion Energy =   123.6621295546 hartrees
 There are       20 alpha and       20 beta electrons
 Applying Cartesian multipole field
    Component          Value
    ---------          -----
     (2,0,0)        1.00000E-11
     (0,2,0)        2.00000E-11
     (0,0,2)       -3.00000E-11
 Nucleus-field energy     =     0.0000000034 hartrees
 Requested basis set is 6-311++G(d,p)
 There are 42 shells and 96 basis functions
 A cutoff of  1.0D-11 yielded    849 shell pairs
 There are      4592 function pairs (      4900 Cartesian)
 Smallest overlap matrix eigenvalue = 3.66E-04
 Guess MOs from SCF MO coefficient file

 -----------------------------------------------------------------------
  General SCF calculation program by
  Eric Jon Sundstrom, Paul Horn, Yuezhi Mao, Dmitri Zuev, Alec White,
  David Stuck, Shaama M.S., Shane Yost, Joonho Lee, David Small,
  Daniel Levine, Susi Lehtola, Hugh Burton, Evgeny Epifanovsky
 -----------------------------------------------------------------------
 Exchange:     0.2000 Hartree-Fock + 0.0800 Slater + 0.7200 B88
 Correlation:  0.1900 VWN1RPA + 0.8100 LYP
 Using SG-1 standard quadrature grid
 A restricted SCF calculation will be
 performed using DIIS
 SCF converges when DIIS error is below 1.0e-08
 ---------------------------------------
  Cycle       Energy         DIIS error
 ---------------------------------------
    1    -840.8842503721      1.46e-05  
    2    -840.8842507270      2.69e-06  
    3    -840.8842506986      5.42e-06  
    4    -840.8842507389      5.88e-07  
    5    -840.8842507393      1.76e-07  
    6    -840.8842507393      5.31e-08  
    7    -840.8842507393      1.18e-08  
    8    -840.8842507393      4.56e-09  Convergence criterion met
 ---------------------------------------
 SCF time:   CPU 4.20s  wall 5.00s 
 SCF   energy in the final basis set =     -840.8842507393
 Total energy in the final basis set =     -840.8842507393

 --------------------------------------------------------------
             Orbital Energies (a.u.) and Symmetries
 --------------------------------------------------------------

 Alpha MOs, Restricted
 -- Occupied --                  
-101.57  -77.06  -10.26   -9.49   -7.25   -7.24   -7.24   -6.56
  1 A'    2 A'    3 A'    4 A'    5 A'    1 A"    6 A'    7 A'                 
 -4.722  -4.722  -4.718  -0.887  -0.720  -0.576  -0.481  -0.414
  8 A'    2 A"    9 A'   10 A'   11 A'   12 A'   13 A'   14 A'                 
 -0.380  -0.330  -0.305  -0.269
  3 A"   15 A'   16 A'    4 A"                                                 
 -- Virtual --                   
 -0.087  -0.018  -0.001   0.020   0.029   0.031   0.044   0.056
  5 A"   17 A'   18 A'   19 A'   20 A'   21 A'    6 A"   22 A'                 
  0.081   0.086   0.090   0.106   0.110   0.116   0.131   0.146
 23 A'    7 A"   24 A'    8 A"   25 A'   26 A'   27 A'   28 A'                 
  0.157   0.197   0.210   0.277   0.292   0.335   0.386   0.437
 29 A'   30 A'   31 A'   32 A'    9 A"   33 A'   34 A'   35 A'                 
  0.451   0.463   0.472   0.499   0.543   0.584   0.618   0.631
 36 A'   10 A"   37 A'   38 A'   11 A"   39 A'   12 A"   40 A'                 
  0.644   0.779   0.809   0.811   0.846   0.850   0.862   0.909
 13 A"   41 A'   42 A'   14 A"   43 A'   15 A"   44 A'   45 A'                 
  0.975   1.047   1.135   1.221   1.383   1.408   1.488   1.546
 46 A'   47 A'   48 A'   16 A"   49 A'   17 A"   18 A"   50 A'                 
  1.606   1.613   1.677   1.705   1.850   1.858   1.992   2.137
 19 A"   51 A'   52 A'   53 A'   20 A"   54 A'   55 A'   56 A'                 
  2.246   2.323   2.406   2.480   2.576   2.650   2.705   3.152
 21 A"   57 A'   58 A'   59 A'   60 A'   61 A'   22 A"   62 A'                 
  3.432   6.993   9.710  13.822  13.905  14.005  23.570  25.799
 63 A'   64 A'   65 A'   23 A"   66 A'   67 A'   68 A'   24 A"                 
 25.898  26.261 163.134 215.692
 69 A'   70 A'   71 A'   72 A'                                                 

 Beta MOs, Restricted
 -- Occupied --                  
-101.57  -77.06  -10.26   -9.49   -7.25   -7.24   -7.24   -6.56
  1 A'    2 A'    3 A'    4 A'    5 A'    1 A"    6 A'    7 A'                 
 -4.722  -4.722  -4.718  -0.887  -0.720  -0.576  -0.481  -0.414
  8 A'    2 A"    9 A'   10 A'   11 A'   12 A'   13 A'   14 A'                 
 -0.380  -0.330  -0.305  -0.269
  3 A"   15 A'   16 A'    4 A"                                                 
 -- Virtual --                   
 -0.087  -0.018  -0.001   0.020   0.029   0.031   0.044   0.056
  5 A"   17 A'   18 A'   19 A'   20 A'   21 A'    6 A"   22 A'                 
  0.081   0.086   0.090   0.106   0.110   0.116   0.131   0.146
 23 A'    7 A"   24 A'    8 A"   25 A'   26 A'   27 A'   28 A'                 
  0.157   0.197   0.210   0.277   0.292   0.335   0.386   0.437
 29 A'   30 A'   31 A'   32 A'    9 A"   33 A'   34 A'   35 A'                 
  0.451   0.463   0.472   0.499   0.543   0.584   0.618   0.631
 36 A'   10 A"   37 A'   38 A'   11 A"   39 A'   12 A"   40 A'                 
  0.644   0.779   0.809   0.811   0.846   0.850   0.862   0.909
 13 A"   41 A'   42 A'   14 A"   43 A'   15 A"   44 A'   45 A'                 
  0.975   1.047   1.135   1.221   1.383   1.408   1.488   1.546
 46 A'   47 A'   48 A'   16 A"   49 A'   17 A"   18 A"   50 A'                 
  1.606   1.613   1.677   1.705   1.850   1.858   1.992   2.137
 19 A"   51 A'   52 A'   53 A'   20 A"   54 A'   55 A'   56 A'                 
  2.246   2.323   2.406   2.480   2.576   2.650   2.705   3.152
 21 A"   57 A'   58 A'   59 A'   60 A'   61 A'   22 A"   62 A'                 
  3.432   6.993   9.710  13.822  13.905  14.005  23.570  25.799
 63 A'   64 A'   65 A'   23 A"   66 A'   67 A'   68 A'   24 A"                 
 25.898  26.261 163.134 215.692
 69 A'   70 A'   71 A'   72 A'                                                 
 --------------------------------------------------------------

          Ground-State Mulliken Net Atomic Charges

     Atom                 Charge (a.u.)
  ----------------------------------------
      1 C                    -0.431120
      2 P                     0.054932
      3 H                    -0.048634
      4 Cl                    0.171947
      5 H                     0.252876
  ----------------------------------------
  Sum of atomic charges =     0.000000

 -----------------------------------------------------------------
                    Cartesian Multipole Moments
 -----------------------------------------------------------------
    Charge (ESU x 10^10)
                 0.0000
    Dipole Moment (Debye)
         X      -1.0178      Y      -1.1266      Z      -0.0000
       Tot       1.5182
    Quadrupole Moments (Debye-Ang)
        XX     -31.1140     XY       1.2959     YY     -32.0255
        XZ      -0.0000     YZ      -0.0000     ZZ     -33.7086
    Octopole Moments (Debye-Ang^2)
       XXX      16.5232    XXY       1.8544    XYY       6.8969
       YYY      -2.2694    XXZ      -0.0000    XYZ       0.0000
       YYZ      -0.0000    XZZ       6.6401    YZZ       1.5425
       ZZZ      -0.0000
    Hexadecapole Moments (Debye-Ang^3)
      XXXX    -381.8302   XXXY      32.5298   XXYY     -86.7435
      XYYY      36.0859   YYYY     -88.3938   XXXZ       0.0000
      XXYZ      -0.0000   XYYZ       0.0000   YYYZ      -0.0000
      XXZZ     -76.6061   XYZZ      10.3233   YYZZ     -23.8693
      XZZZ       0.0000   YZZZ      -0.0000   ZZZZ     -45.8304
 -----------------------------------------------------------------
 Calculating analytic gradient of the SCF energy
 Gradient of SCF Energy
            1           2           3           4           5
    1  -0.0000880  -0.0000172   0.0000249   0.0000094   0.0000710
    2  -0.0000755   0.0000337  -0.0000593   0.0000497   0.0000515
    3   0.0000000   0.0000000  -0.0000000  -0.0000000  -0.0000000
 Max gradient component =       8.803E-05
 RMS gradient           =       4.418E-05
 Gradient time:  CPU 1.43 s  wall 1.43 s
 Geometry Optimization Parameters
   NAtoms,    NIC,     NZ,  NCons,   NDum,   NFix, NCnnct, MaxDiis
        5      20       5       0       0       0       0       0

 Cartesian Hessian Update
 Hessian Updated using BFGS Update


** GEOMETRY OPTIMIZATION IN DELOCALIZED INTERNAL COORDINATES **
   Searching for a Minimum

   Optimization Cycle:   9

                       Coordinates (Angstroms)
     ATOM                X               Y               Z
      1  C        -0.3020617958   -0.6430581656    0.0000000000
      2  P        -1.5476398814    0.4829283047    0.0000000000
      3  H        -2.5671761089   -0.5156174202    0.0000000000
      4  Cl        1.3798632215   -0.1866438565    0.0000000000
      5  H        -0.4188286064   -1.7198631177    0.0000000000
   Point Group: cs    Number of degrees of freedom:     7


   Energy is   -840.884250739

 Hessian Updated using BFGS Update

  7 Hessian modes will be used to form the next step
  Hessian Eigenvalues:
     0.109669    0.174452    0.197593    0.212943    0.277116    0.368570
     0.445823

 Minimum Search - Taking Simple RFO Step
 Searching for Lamda that Minimizes Along All modes
 Value Taken    Lamda =   0.00000000
 Step Taken.  Stepsize is  0.000639

                             Maximum     Tolerance    Cnvgd?
         Gradient           0.000069      0.000300     YES
         Displacement       0.000427      0.001200     YES
         Energy change     -0.000001      0.000001     YES


                       Distance Matrix (Angstroms)
             C (  1)   P (  2)   H (  3)   Cl(  4)
   P (  2)  1.679080
   H (  3)  2.268697  1.427077
   Cl(  4)  1.742752  3.003099  3.960725
   H (  5)  1.083117  2.475178  2.462845  2.363483

 Final energy is   -840.88425073933240     


 ******************************
 **  OPTIMIZATION CONVERGED  **
 ******************************

                       Coordinates (Angstroms)
     ATOM                X               Y               Z
      1  C        -0.3020617958   -0.6430581656    0.0000000000
      2  P        -1.5476398814    0.4829283047    0.0000000000
      3  H        -2.5671761089   -0.5156174202    0.0000000000
      4  Cl        1.3798632215   -0.1866438565    0.0000000000
      5  H        -0.4188286064   -1.7198631177    0.0000000000

Z-matrix Print:
$molecule
0 1
P 
H  1 1.427077
C  1 1.679080 2 93.482751
H  3 1.083117 1 125.924304 2 -0.000000 0
Cl 3 1.742752 1 122.704422 2 -180.000000 0
$end


 --------------------------------------------------------------
             Orbital Energies (a.u.) and Symmetries
 --------------------------------------------------------------

 Alpha MOs, Restricted
 -- Occupied --                  
-101.57  -77.06  -10.26   -9.49   -7.25   -7.24   -7.24   -6.56
  1 A'    2 A'    3 A'    4 A'    5 A'    1 A"    6 A'    7 A'                 
 -4.722  -4.722  -4.718  -0.887  -0.720  -0.576  -0.481  -0.414
  8 A'    2 A"    9 A'   10 A'   11 A'   12 A'   13 A'   14 A'                 
 -0.380  -0.330  -0.305  -0.269
  3 A"   15 A'   16 A'    4 A"                                                 
 -- Virtual --                   
 -0.087  -0.018  -0.001   0.020   0.029   0.031   0.044   0.056
  5 A"   17 A'   18 A'   19 A'   20 A'   21 A'    6 A"   22 A'                 
  0.081   0.086   0.090   0.106   0.110   0.116   0.131   0.146
 23 A'    7 A"   24 A'    8 A"   25 A'   26 A'   27 A'   28 A'                 
  0.157   0.197   0.210   0.277   0.292   0.335   0.386   0.437
 29 A'   30 A'   31 A'   32 A'    9 A"   33 A'   34 A'   35 A'                 
  0.451   0.463   0.472   0.499   0.543   0.584   0.618   0.631
 36 A'   10 A"   37 A'   38 A'   11 A"   39 A'   12 A"   40 A'                 
  0.644   0.779   0.809   0.811   0.846   0.850   0.862   0.909
 13 A"   41 A'   42 A'   14 A"   43 A'   15 A"   44 A'   45 A'                 
  0.975   1.047   1.135   1.221   1.383   1.408   1.488   1.546
 46 A'   47 A'   48 A'   16 A"   49 A'   17 A"   18 A"   50 A'                 
  1.606   1.613   1.677   1.705   1.850   1.858   1.992   2.137
 19 A"   51 A'   52 A'   53 A'   20 A"   54 A'   55 A'   56 A'                 
  2.246   2.323   2.406   2.480   2.576   2.650   2.705   3.152
 21 A"   57 A'   58 A'   59 A'   60 A'   61 A'   22 A"   62 A'                 
  3.432   6.993   9.710  13.822  13.905  14.005  23.570  25.799
 63 A'   64 A'   65 A'   23 A"   66 A'   67 A'   68 A'   24 A"                 
 25.898  26.261 163.134 215.692
 69 A'   70 A'   71 A'   72 A'                                                 

 Beta MOs, Restricted
 -- Occupied --                  
-101.57  -77.06  -10.26   -9.49   -7.25   -7.24   -7.24   -6.56
  1 A'    2 A'    3 A'    4 A'    5 A'    1 A"    6 A'    7 A'                 
 -4.722  -4.722  -4.718  -0.887  -0.720  -0.576  -0.481  -0.414
  8 A'    2 A"    9 A'   10 A'   11 A'   12 A'   13 A'   14 A'                 
 -0.380  -0.330  -0.305  -0.269
  3 A"   15 A'   16 A'    4 A"                                                 
 -- Virtual --                   
 -0.087  -0.018  -0.001   0.020   0.029   0.031   0.044   0.056
  5 A"   17 A'   18 A'   19 A'   20 A'   21 A'    6 A"   22 A'                 
  0.081   0.086   0.090   0.106   0.110   0.116   0.131   0.146
 23 A'    7 A"   24 A'    8 A"   25 A'   26 A'   27 A'   28 A'                 
  0.157   0.197   0.210   0.277   0.292   0.335   0.386   0.437
 29 A'   30 A'   31 A'   32 A'    9 A"   33 A'   34 A'   35 A'                 
  0.451   0.463   0.472   0.499   0.543   0.584   0.618   0.631
 36 A'   10 A"   37 A'   38 A'   11 A"   39 A'   12 A"   40 A'                 
  0.644   0.779   0.809   0.811   0.846   0.850   0.862   0.909
 13 A"   41 A'   42 A'   14 A"   43 A'   15 A"   44 A'   45 A'                 
  0.975   1.047   1.135   1.221   1.383   1.408   1.488   1.546
 46 A'   47 A'   48 A'   16 A"   49 A'   17 A"   18 A"   50 A'                 
  1.606   1.613   1.677   1.705   1.850   1.858   1.992   2.137
 19 A"   51 A'   52 A'   53 A'   20 A"   54 A'   55 A'   56 A'                 
  2.246   2.323   2.406   2.480   2.576   2.650   2.705   3.152
 21 A"   57 A'   58 A'   59 A'   60 A'   61 A'   22 A"   62 A'                 
  3.432   6.993   9.710  13.822  13.905  14.005  23.570  25.799
 63 A'   64 A'   65 A'   23 A"   66 A'   67 A'   68 A'   24 A"                 
 25.898  26.261 163.134 215.692
 69 A'   70 A'   71 A'   72 A'                                                 
 --------------------------------------------------------------

          Ground-State Mulliken Net Atomic Charges

     Atom                 Charge (a.u.)
  ----------------------------------------
      1 C                    -0.431120
      2 P                     0.054932
      3 H                    -0.048634
      4 Cl                    0.171947
      5 H                     0.252876
  ----------------------------------------
  Sum of atomic charges =     0.000000

 -----------------------------------------------------------------
                    Cartesian Multipole Moments
 -----------------------------------------------------------------
    Charge (ESU x 10^10)
                 0.0000
    Dipole Moment (Debye)
         X      -1.0178      Y      -1.1266      Z      -0.0000
       Tot       1.5182
    Quadrupole Moments (Debye-Ang)
        XX     -31.1140     XY       1.2959     YY     -32.0255
        XZ      -0.0000     YZ      -0.0000     ZZ     -33.7086
    Octopole Moments (Debye-Ang^2)
       XXX      16.5232    XXY       1.8544    XYY       6.8969
       YYY      -2.2694    XXZ      -0.0000    XYZ       0.0000
       YYZ      -0.0000    XZZ       6.6401    YZZ       1.5425
       ZZZ      -0.0000
    Hexadecapole Moments (Debye-Ang^3)
      XXXX    -381.8302   XXXY      32.5298   XXYY     -86.7435
      XYYY      36.0859   YYYY     -88.3938   XXXZ       0.0000
      XXYZ      -0.0000   XYYZ       0.0000   YYYZ      -0.0000
      XXZZ     -76.6061   XYZZ      10.3233   YYZZ     -23.8693
      XZZZ       0.0000   YZZZ      -0.0000   ZZZZ     -45.8304
 -----------------------------------------------------------------
Archival summary:
1\1\TWL02\OPT\ProcedureUnspecified\BasisUnspecified\l1112\taweetha\MonNov2618:02:142018MonNov2618:02:142018\0\\#,OPT,ProcedureUnspecified,BasisUnspecified,\\0,1\P\H,1,1.42708\C,1,1.67908,2,93.4828\H,3,1.08312,1,125.924,2,-0,0\Cl,3,1.74275,1,122.704,2,-180,0\\\@

 Total job time:  61.45s(wall), 61.28s(cpu) 
 Mon Nov 26 18:02:14 2018

        *************************************************************
        *                                                           *
        *  Thank you very much for using Q-Chem.  Have a nice day.  *
        *                                                           *
        *************************************************************


 
User input: 2 of 2 
 
Q-Chem Developer Version!
                  Welcome to Q-Chem
     A Quantum Leap Into The Future Of Chemistry


 Q-Chem 5.1, Q-Chem, Inc., Pleasanton, CA (2018)

 Yihan Shao,  Zhengting Gan,  E. Epifanovsky,  A. T. B. Gilbert,  M. Wormit,  
 J. Kussmann,  A. W. Lange,  A. Behn,  Jia Deng,  Xintian Feng,  D. Ghosh,  
 M. Goldey,  P. R. Horn,  L. D. Jacobson,  I. Kaliman,  T. Kus,  A. Landau,  
 Jie Liu,  E. I. Proynov,  R. M. Richard,  R. P. Steele,  E. J. Sundstrom,  
 H. L. Woodcock III,  P. M. Zimmerman,  D. Zuev,  B. Albrecht,  E. Alguire,  
 S. A. Baeppler,  D. Barton,  Z. Benda,  Y. A. Bernard,  E. J. Berquist,  
 K. B. Bravaya,  H. Burton,  D. Casanova,  Chun-Min Chang,  Yunqing Chen,  
 A. Chien,  K. D. Closser,  M. P. Coons,  S. Coriani,  S. Dasgupta,  
 A. L. Dempwolff,  M. Diedenhofen,  Hainam Do,  R. G. Edgar,  Po-Tung Fang,  
 S. Faraji,  S. Fatehi,  Qingguo Feng,  K. D. Fenk,  J. Fosso-Tande,  
 Qinghui Ge,  A. Ghysels,  G. Gidofalvi,  J. Gomes,  J. Gonthier,  A. Gunina,  
 D. Hait,  M. W. D. Hanson-Heine,  P. H. P. Harbach,  A. W. Hauser,  
 J. E. Herr,  E. G. Hohenstein,  Z. C. Holden,  Kerwin Hui,  B. C. Huynh,  
 T.-C. Jagau,  Hyunjun Ji,  B. Kaduk,  K. Khistyaev,  Jaehoon Kim,  
 P. Klunzinger,  K. Koh,  D. Kosenkov,  L. Koulias,  T. Kowalczyk,  
 C. M. Krauter,  A. Kunitsa,  Ka Un Lao,  A. Laurent,  K. V. Lawler,  
 Joonho Lee,  D. Lefrancois,  S. Lehtola,  D. S. Levine,  Yi-Pei Li,  
 You-Sheng Lin,  Fenglai Liu,  E. Livshits,  A. Luenser,  P. Manohar,  
 E. Mansoor,  S. F. Manzer,  Shan-Ping Mao,  Yuezhi Mao,  N. Mardirossian,  
 A. V. Marenich,  T. Markovich,  L. A. Martinez-Martinez,  S. A. Maurer,  
 N. J. Mayhall,  S. C. McKenzie,  J.-M. Mewes,  A. F. Morrison,  
 J. W. Mullinax,  K. Nanda,  T. S. Nguyen-Beck,  R. Olivares-Amaya,  
 J. A. Parkhill,  T. M. Perrine,  F. Plasser,  P. Pokhilko,  S. Prager,  
 A. Prociuk,  E. Ramos,  D. R. Rehn,  F. Rob,  M. Schneider,  N. Sergueev,  
 S. M. Sharada,  S. Sharma,  D. W. Small,  T. Stauch,  T. Stein,  
 Yu-Chuan Su,  A. J. W. Thom,  A. Tkatchenko,  T. Tsuchimochi,  N. M. Tubman,  
 L. Vogt,  M. L. Vidal,  O. Vydrov,  M. A. Watson,  J. Wenzel,  
 M. de Wergifosse,  T. A. Wesolowski,  A. White,  J. Witte,  A. Yamada,  
 Jun Yang,  K. Yao,  S. Yeganeh,  S. R. Yost,  Zhi-Qiang You,  A. Zech,  
 Igor Ying Zhang,  Xing Zhang,  Yan Zhao,  Ying Zhu,  B. R. Brooks,  
 G. K. L. Chan,  C. J. Cramer,  M. S. Gordon,  W. J. Hehre,  A. Klamt,  
 M. W. Schmidt,  C. D. Sherrill,  D. G. Truhlar,  A. Aspuru-Guzik,  R. Baer,  
 A. T. Bell,  N. A. Besley,  Jeng-Da Chai,  A. E. DePrince, III,  
 R. A. DiStasio Jr.,  A. Dreuw,  B. D. Dunietz,  T. R. Furlani,  
 Chao-Ping Hsu,  Yousung Jung,  Jing Kong,  D. S. Lambrecht,  WanZhen Liang,  
 C. Ochsenfeld,  V. A. Rassolov,  L. V. Slipchenko,  J. E. Subotnik,  
 T. Van Voorhis,  J. M. Herbert,  A. I. Krylov,  P. M. W. Gill,  M. Head-Gordon

 Contributors to earlier versions of Q-Chem not listed above: 
 R. D. Adamson,  B. Austin,  J. Baker,  G. J. O. Beran,  K. Brandhorst,  
 S. T. Brown,  E. F. C. Byrd,  A. K. Chakraborty,  C.-L. Cheng,  
 Siu Hung Chien,  D. M. Chipman,  D. L. Crittenden,  H. Dachsel,  
 R. J. Doerksen,  A. D. Dutoi,  L. Fusti-Molnar,  W. A. Goddard III,  
 A. Golubeva-Zadorozhnaya,  S. R. Gwaltney,  G. Hawkins,  A. Heyden,  
 S. Hirata,  G. Kedziora,  F. J. Keil,  C. Kelley,  Jihan Kim,  R. A. King,  
 R. Z. Khaliullin,  P. P. Korambath,  W. Kurlancheek,  A. M. Lee,  M. S. Lee,  
 S. V. Levchenko,  Ching Yeh Lin,  D. Liotard,  R. C. Lochan,  I. Lotan,  
 P. E. Maslen,  N. Nair,  D. P. O'Neill,  D. Neuhauser,  E. Neuscamman,  
 C. M. Oana,  R. Olson,  B. Peters,  R. Peverati,  P. A. Pieniazek,  
 Y. M. Rhee,  J. Ritchie,  M. A. Rohrdanz,  E. Rosta,  N. J. Russ,  
 H. F. Schaefer III,  N. E. Schultz,  N. Shenvi,  A. C. Simmonett,  A. Sodt,  
 D. Stuck,  K. S. Thanthiriwatte,  V. Vanovschi,  Tao Wang,  A. Warshel,  
 C. F. Williams,  Q. Wu,  X. Xu,  W. Zhang

 Please cite Q-Chem as follows:
 Y. Shao et al., Mol. Phys. 113, 184-215 (2015)
 DOI: 10.1080/00268976.2014.952696

 Q-Chem 5.1.2 for Intel X86 EM64T Linux

 Parts of Q-Chem use Armadillo 8.300.2 (Tropical Shenanigans).
 http://arma.sourceforge.net/

 Q-Chem begins on Mon Nov 26 18:02:14 2018  

Host: 
0

     Scratch files written to /scratch/taweetham/qchem52934//
The previous job contains 0 fragments, simply inherited here
Input Ideriv = 2
Curr. Ideriv = -1
Max.  Ideriv = 2

Checking the input file for inconsistencies... 	...done.

--------------------------------------------------------------
User input:
--------------------------------------------------------------

$molecule
read
$end

$rem
   job_type 	frequency
   basis 	6-311++g**
   method	b3lyp	
$end


--------------------------------------------------------------
 ----------------------------------------------------------------
             Standard Nuclear Orientation (Angstroms)
    I     Atom           X                Y                Z
 ----------------------------------------------------------------
    1      C      -0.0765776384    -0.6169181893     0.0000000000
    2      P      -1.5071753244     0.2621156891    -0.0000000000
    3      H      -2.3267629977    -0.9061410164    -0.0000000000
    4      Cl      1.4934222425     0.1395777852     0.0000000000
    5      H       0.0056805729    -1.6969075317     0.0000000000
 ----------------------------------------------------------------
 Molecular Point Group                 Cs    NOp =  2
 Largest Abelian Subgroup              Cs    NOp =  2
 Nuclear Repulsion Energy =   123.6621295546 hartrees
 There are       20 alpha and       20 beta electrons
 Requested basis set is 6-311++G(d,p)
 There are 42 shells and 96 basis functions

 Total QAlloc Memory Limit   2000 MB
 Mega-Array Size       188 MB
 MEM_STATIC part       192 MB

                       Distance Matrix (Angstroms)
             C (  1)   P (  2)   H (  3)   Cl(  4)
   P (  2)  1.679080
   H (  3)  2.268697  1.427077
   Cl(  4)  1.742752  3.003099  3.960725
   H (  5)  1.083117  2.475178  2.462845  2.363483

 A cutoff of  1.0D-11 yielded    849 shell pairs
 There are      4592 function pairs (      4900 Cartesian)
 Smallest overlap matrix eigenvalue = 3.66E-04
 Guess from superposition of atomic densities
 Warning:  Energy on first SCF cycle will be non-variational
 SAD guess density has 40.000000 electrons

 -----------------------------------------------------------------------
  General SCF calculation program by
  Eric Jon Sundstrom, Paul Horn, Yuezhi Mao, Dmitri Zuev, Alec White,
  David Stuck, Shaama M.S., Shane Yost, Joonho Lee, David Small,
  Daniel Levine, Susi Lehtola, Hugh Burton, Evgeny Epifanovsky
 -----------------------------------------------------------------------
 Exchange:     0.2000 Hartree-Fock + 0.0800 Slater + 0.7200 B88
 Correlation:  0.1900 VWN1RPA + 0.8100 LYP
 Using SG-1 standard quadrature grid
 A restricted SCF calculation will be
 performed using DIIS
 SCF converges when DIIS error is below 1.0e-08
 ---------------------------------------
  Cycle       Energy         DIIS error
 ---------------------------------------
    1    -841.2098801271      4.99e-02  
    2    -840.8606613631      4.28e-03  
    3    -840.7986301097      7.74e-03  
    4    -840.8820723691      1.29e-03  
    5    -840.8842484235      2.03e-04  
    6    -840.8842841290      8.71e-05  
    7    -840.8842929818      2.04e-05  
    8    -840.8842935670      5.14e-06  
    9    -840.8842936036      6.53e-07  
   10    -840.8842936042      1.71e-07  
   11    -840.8842936043      2.95e-08  
   12    -840.8842936043      5.52e-09  Convergence criterion met
 ---------------------------------------
 SCF time:   CPU 6.20s  wall 6.00s 
 SCF   energy in the final basis set =     -840.8842936043
 Total energy in the final basis set =     -840.8842936043

 --------------------------------------------------------------
             Orbital Energies (a.u.) and Symmetries
 --------------------------------------------------------------

 Alpha MOs, Restricted
 -- Occupied --                  
-101.57  -77.06  -10.26   -9.49   -7.25   -7.24   -7.24   -6.56
  1 A'    2 A'    3 A'    4 A'    5 A'    1 A"    6 A'    7 A'                 
 -4.722  -4.722  -4.718  -0.887  -0.720  -0.576  -0.481  -0.414
  8 A'    2 A"    9 A'   10 A'   11 A'   12 A'   13 A'   14 A'                 
 -0.380  -0.330  -0.305  -0.269
  3 A"   15 A'   16 A'    4 A"                                                 
 -- Virtual --                   
 -0.087  -0.018  -0.001   0.020   0.029   0.031   0.044   0.056
  5 A"   17 A'   18 A'   19 A'   20 A'   21 A'    6 A"   22 A'                 
  0.081   0.086   0.090   0.106   0.110   0.116   0.130   0.146
 23 A'    7 A"   24 A'    8 A"   25 A'   26 A'   27 A'   28 A'                 
  0.157   0.197   0.210   0.277   0.292   0.335   0.386   0.437
 29 A'   30 A'   31 A'   32 A'    9 A"   33 A'   34 A'   35 A'                 
  0.451   0.463   0.472   0.499   0.543   0.584   0.618   0.631
 36 A'   10 A"   37 A'   38 A'   11 A"   39 A'   12 A"   40 A'                 
  0.644   0.779   0.809   0.811   0.846   0.850   0.862   0.909
 13 A"   41 A'   42 A'   14 A"   43 A'   15 A"   44 A'   45 A'                 
  0.975   1.047   1.135   1.221   1.383   1.408   1.488   1.546
 46 A'   47 A'   48 A'   16 A"   49 A'   17 A"   18 A"   50 A'                 
  1.606   1.613   1.677   1.705   1.850   1.858   1.992   2.137
 19 A"   51 A'   52 A'   53 A'   20 A"   54 A'   55 A'   56 A'                 
  2.246   2.323   2.406   2.480   2.576   2.650   2.705   3.152
 21 A"   57 A'   58 A'   59 A'   60 A'   61 A'   22 A"   62 A'                 
  3.432   6.994   9.710  13.822  13.904  14.005  23.570  25.798
 63 A'   64 A'   65 A'   23 A"   66 A'   67 A'   68 A'   24 A"                 
 25.899  26.261 163.134 215.692
 69 A'   70 A'   71 A'   72 A'                                                 

 Beta MOs, Restricted
 -- Occupied --                  
-101.57  -77.06  -10.26   -9.49   -7.25   -7.24   -7.24   -6.56
  1 A'    2 A'    3 A'    4 A'    5 A'    1 A"    6 A'    7 A'                 
 -4.722  -4.722  -4.718  -0.887  -0.720  -0.576  -0.481  -0.414
  8 A'    2 A"    9 A'   10 A'   11 A'   12 A'   13 A'   14 A'                 
 -0.380  -0.330  -0.305  -0.269
  3 A"   15 A'   16 A'    4 A"                                                 
 -- Virtual --                   
 -0.087  -0.018  -0.001   0.020   0.029   0.031   0.044   0.056
  5 A"   17 A'   18 A'   19 A'   20 A'   21 A'    6 A"   22 A'                 
  0.081   0.086   0.090   0.106   0.110   0.116   0.130   0.146
 23 A'    7 A"   24 A'    8 A"   25 A'   26 A'   27 A'   28 A'                 
  0.157   0.197   0.210   0.277   0.292   0.335   0.386   0.437
 29 A'   30 A'   31 A'   32 A'    9 A"   33 A'   34 A'   35 A'                 
  0.451   0.463   0.472   0.499   0.543   0.584   0.618   0.631
 36 A'   10 A"   37 A'   38 A'   11 A"   39 A'   12 A"   40 A'                 
  0.644   0.779   0.809   0.811   0.846   0.850   0.862   0.909
 13 A"   41 A'   42 A'   14 A"   43 A'   15 A"   44 A'   45 A'                 
  0.975   1.047   1.135   1.221   1.383   1.408   1.488   1.546
 46 A'   47 A'   48 A'   16 A"   49 A'   17 A"   18 A"   50 A'                 
  1.606   1.613   1.677   1.705   1.850   1.858   1.992   2.137
 19 A"   51 A'   52 A'   53 A'   20 A"   54 A'   55 A'   56 A'                 
  2.246   2.323   2.406   2.480   2.576   2.650   2.705   3.152
 21 A"   57 A'   58 A'   59 A'   60 A'   61 A'   22 A"   62 A'                 
  3.432   6.994   9.710  13.822  13.904  14.005  23.570  25.798
 63 A'   64 A'   65 A'   23 A"   66 A'   67 A'   68 A'   24 A"                 
 25.899  26.261 163.134 215.692
 69 A'   70 A'   71 A'   72 A'                                                 
 --------------------------------------------------------------

          Ground-State Mulliken Net Atomic Charges

     Atom                 Charge (a.u.)
  ----------------------------------------
      1 C                    -0.431048
      2 P                     0.054756
      3 H                    -0.048560
      4 Cl                    0.171935
      5 H                     0.252918
  ----------------------------------------
  Sum of atomic charges =     0.000000

 -----------------------------------------------------------------
                    Cartesian Multipole Moments
 -----------------------------------------------------------------
    Charge (ESU x 10^10)
                 0.0000
    Dipole Moment (Debye)
         X      -0.7944      Y      -1.2938      Z       0.0000
       Tot       1.5182
    Quadrupole Moments (Debye-Ang)
        XX     -31.7758     XY       1.1845     YY     -31.7120
        XZ      -0.0000     YZ       0.0000     ZZ     -33.7080
    Octopole Moments (Debye-Ang^2)
       XXX       5.6495    XXY       0.1165    XYY       4.6228
       YYY      -4.9077    XXZ      -0.0000    XYZ       0.0000
       YYZ       0.0000    XZZ       2.7827    YZZ       0.3526
       ZZZ       0.0000
    Hexadecapole Moments (Debye-Ang^3)
      XXXX    -392.8140   XXXY       9.6017   XXYY     -84.8954
      XYYY       3.8628   YYYY     -74.4071   XXXZ      -0.0000
      XXYZ       0.0000   XYYZ      -0.0000   YYYZ       0.0000
      XXZZ     -77.6279   XYZZ       0.6222   YYZZ     -21.7032
      XZZZ      -0.0000   YZZZ       0.0000   ZZZZ     -45.8267
 -----------------------------------------------------------------
 Calculating MO derivatives via CPSCF
   1         3          15      0.207943    0.074633
   2         3          15      0.022242    0.007955
   3         3          15      0.002005    0.000794
   4         3          15      0.000146    0.000064
   5        16           2      0.000005    0.000003
   6        18           0      0.000000    0.000000    Roots Converged
 Time for AOints: 1.4 s (CPU) 1.4 s (wall)
 ------------------------------------------------------------------------------
                     AOints        : Timing summary (seconds)
 ------------------------------------------------------------------------------
     job step          cpu (% of tot)      sys (% of tot)     wall (% of tot)
 ------------------------------------------------------------------------------
  cpscf_lag         0.2062E+02 (50.4)   0.4200E-04 (15.3)   0.2063E+02 (50.4)
  iterzp            0.1885E+02 (46.0)   0.2330E-03 (84.7)   0.1885E+02 (46.0)
  make_fx           0.0000E+00 ( 0.0)   0.0000E+00 ( 0.0)   0.0000E+00 ( 0.0)
  AOints            0.1426E+01 ( 3.5)   0.0000E+00 ( 0.0)   0.1426E+01 ( 3.5)
 ------------------------------------------------------------------------------
   Grand Totals     0.4093E+02          0.2750E-03          0.4094E+02
 ------------------------------------------------------------------------------
 Calculating analytic Hessian of the SCF energy
 Polarizability Matrix (a.u.)
            1           2           3
    1 -76.1474798   2.4227172   0.0000000
    2   2.4227172 -42.9328605   0.0000000
    3   0.0000000   0.0000000 -32.8351355

 Direct stationary perturbation theory relativistic correction:

 rels  =       1.236852377046
 relv  =      -4.444670161539
 rel2e =       0.990458457186
 E_rel =      -2.217359327307

 Hessian of the SCF Energy
            1           2           3           4           5           6
    1   0.4174412  -0.1099777   0.0000000  -0.2225096   0.1172501   0.0000000
    2  -0.1099777   0.5567936  -0.0000000   0.1530461  -0.1447578   0.0000000
    3   0.0000000  -0.0000000   0.0787953   0.0000000  -0.0000000  -0.0217093
    4  -0.2225096   0.1530461   0.0000000   0.3242840  -0.0554283  -0.0000000
    5   0.1172501  -0.1447578  -0.0000000  -0.0554283   0.2933586   0.0000000
    6   0.0000000   0.0000000  -0.0217093  -0.0000000   0.0000000   0.0185455
    7  -0.0163128  -0.0182019  -0.0000000  -0.0658348  -0.0638550   0.0000000
    8   0.0072698   0.0064849  -0.0000000  -0.0926359  -0.1540164   0.0000000
    9   0.0000000  -0.0000000  -0.0027506  -0.0000000   0.0000000  -0.0123658
   10  -0.1376125  -0.0604313  -0.0000000  -0.0329636  -0.0155963   0.0000000
   11  -0.0442335  -0.0696863   0.0000000  -0.0035466   0.0082934  -0.0000000
   12  -0.0000000   0.0000000  -0.0219229  -0.0000000  -0.0000000  -0.0006697
   13  -0.0410063   0.0355648  -0.0000000  -0.0029761   0.0176294  -0.0000000
   14   0.0296913  -0.3488344   0.0000000  -0.0014353  -0.0028778  -0.0000000
   15  -0.0000000  -0.0000000  -0.0324125  -0.0000000  -0.0000000   0.0161994
            7           8           9          10          11          12
    1  -0.0163128   0.0072698   0.0000000  -0.1376125  -0.0442335  -0.0000000
    2  -0.0182019   0.0064849  -0.0000000  -0.0604313  -0.0696863   0.0000000
    3  -0.0000000  -0.0000000  -0.0027506  -0.0000000   0.0000000  -0.0219229
    4  -0.0658348  -0.0926359  -0.0000000  -0.0329636  -0.0035466  -0.0000000
    5  -0.0638550  -0.1540164   0.0000000  -0.0155963   0.0082934  -0.0000000
    6   0.0000000   0.0000000  -0.0123658   0.0000000  -0.0000000  -0.0006697
    7   0.0877184   0.0808270  -0.0000000  -0.0062231   0.0015912   0.0000000
    8   0.0808270   0.1441986  -0.0000000   0.0045700   0.0014795   0.0000000
    9  -0.0000000  -0.0000000   0.0137820  -0.0000000   0.0000000   0.0077940
   10  -0.0062231   0.0045700  -0.0000000   0.1904551   0.0763939   0.0000000
   11   0.0015912   0.0014795   0.0000000   0.0763939   0.0659144  -0.0000000
   12   0.0000000   0.0000000   0.0077940   0.0000000  -0.0000000   0.0102773
   13   0.0006521  -0.0000309  -0.0000000  -0.0136560  -0.0302050   0.0000000
   14  -0.0003613   0.0018533   0.0000000  -0.0049364  -0.0060010  -0.0000000
   15   0.0000000   0.0000000  -0.0064595  -0.0000000  -0.0000000   0.0045213
           13          14          15
    1  -0.0410063   0.0296913  -0.0000000
    2   0.0355648  -0.3488344  -0.0000000
    3  -0.0000000   0.0000000  -0.0324125
    4  -0.0029761  -0.0014353  -0.0000000
    5   0.0176294  -0.0028778  -0.0000000
    6  -0.0000000  -0.0000000   0.0161994
    7   0.0006521  -0.0003613   0.0000000
    8  -0.0000309   0.0018533   0.0000000
    9  -0.0000000   0.0000000  -0.0064595
   10  -0.0136560  -0.0049364  -0.0000000
   11  -0.0302050  -0.0060010  -0.0000000
   12   0.0000000  -0.0000000   0.0045213
   13   0.0569862  -0.0229584   0.0000000
   14  -0.0229584   0.3558599   0.0000000
   15   0.0000000   0.0000000   0.0181513
 Gradient time:  CPU 51.97 s  wall 51.99 s
 **********************************************************************
 **                                                                  **
 **                       VIBRATIONAL ANALYSIS                       **
 **                       --------------------                       **
 **                                                                  **
 **        VIBRATIONAL FREQUENCIES (CM**-1) AND NORMAL MODES         **
 **     FORCE CONSTANTS (mDYN/ANGSTROM) AND REDUCED MASSES (AMU)     **
 **                  INFRARED INTENSITIES (KM/MOL)                   **
 **                                                                  **
 **********************************************************************


 Mode:                 1                      2                      3
 Frequency:       292.47                 580.35                 673.37
 Force Cnst:      0.6116                 0.2652                 1.1042
 Red. Mass:      12.1347                 1.3363                 4.1333
 IR Active:          YES                    YES                    YES
 IR Intens:        0.028                 15.859                 63.062
 Raman Active:       YES                    YES                    YES
               X      Y      Z        X      Y      Z        X      Y      Z
 C         -0.006 -0.442 -0.000    0.000  0.000 -0.163    0.187  0.359  0.000
 P          0.393  0.058  0.000    0.000 -0.000 -0.010    0.082 -0.038  0.000
 H         -0.262  0.507  0.000    0.000 -0.000  0.958    0.685 -0.450 -0.000
 Cl        -0.340  0.099  0.000   -0.000 -0.000  0.031   -0.156 -0.087 -0.000
 H          0.077 -0.436  0.000   -0.000  0.000  0.234   -0.034  0.351 -0.000
 TransDip  -0.004 -0.003  0.000    0.000 -0.000  0.128    0.251  0.043 -0.000

 Mode:                 4                      5                      6
 Frequency:       831.61                 961.43                1028.64
 Force Cnst:      0.4816                 0.6818                 2.3855
 Red. Mass:       1.1820                 1.2520                 3.8264
 IR Active:          YES                    YES                    YES
 IR Intens:       53.014                 38.766                 48.479
 Raman Active:       YES                    YES                    YES
               X      Y      Z        X      Y      Z        X      Y      Z
 C          0.000 -0.000 -0.117   -0.079 -0.099 -0.000    0.381 -0.172 -0.000
 P         -0.000  0.000  0.028   -0.005  0.043 -0.000   -0.130  0.101  0.000
 H         -0.000  0.000 -0.448    0.816 -0.537  0.000    0.114 -0.065 -0.000
 Cl         0.000  0.000  0.003    0.012  0.014  0.000   -0.044 -0.024  0.000
 H         -0.000 -0.000  0.886   -0.131 -0.105 -0.000    0.867 -0.163  0.000
 TransDip   0.000  0.000  0.233   -0.156  0.125  0.000    0.219  0.043  0.000

 Mode:                 7                      8                      9
 Frequency:      1270.96                2335.19                3190.79
 Force Cnst:      1.2185                 3.3385                 6.5432
 Red. Mass:       1.2803                 1.0391                 1.0908
 IR Active:          YES                    YES                    YES
 IR Intens:       42.419                 82.735                  2.261
 Raman Active:       YES                    YES                    YES
               X      Y      Z        X      Y      Z        X      Y      Z
 C         -0.146  0.038 -0.000   -0.001 -0.000 -0.000    0.010 -0.086 -0.000
 P          0.022 -0.004  0.000   -0.018 -0.027  0.000   -0.002  0.001  0.000
 H          0.058 -0.032 -0.000    0.574  0.818 -0.000    0.006  0.008  0.000
 Cl         0.001 -0.013  0.000    0.000  0.000  0.000    0.000  0.000  0.000
 H          0.976  0.136  0.000    0.001 -0.010  0.000   -0.079  0.993  0.000
 TransDip  -0.209 -0.002  0.000   -0.198 -0.214  0.000   -0.048 -0.005  0.000

 STANDARD THERMODYNAMIC QUANTITIES AT   298.15 K  AND     1.00 ATM

   This Molecule has  0 Imaginary Frequencies
   Zero point vibrational energy:       15.961 kcal/mol

   Atom    1 Element C  Has Mass   12.00000
   Atom    2 Element P  Has Mass   30.97376
   Atom    3 Element H  Has Mass    1.00783
   Atom    4 Element Cl Has Mass   34.96885
   Atom    5 Element H  Has Mass    1.00783
   Molecular Mass:    79.958270 amu
   Principal axes and moments of inertia in amu*Bohr^2:
                             1           2           3
    Eigenvalues --       39.12714   549.41120   588.53834
          X               0.99986     0.01645    -0.00000
          Y              -0.01645     0.99986     0.00000
          Z               0.00000    -0.00000     1.00000
   Rotational Symmetry Number is   1
   The Molecule is an Asymmetric Top
   Translational Enthalpy:        0.889 kcal/mol
   Rotational Enthalpy:           0.889 kcal/mol
   Vibrational Enthalpy:         16.515 kcal/mol
   gas constant (RT):             0.592 kcal/mol
   Translational Entropy:        39.051  cal/mol.K
   Rotational Entropy:           24.051  cal/mol.K
   Vibrational Entropy:           2.690  cal/mol.K

   Total Enthalpy:               18.885 kcal/mol
   Total Entropy:                65.793  cal/mol.K
Archival summary:
1\1\TWL02\FREQ\ProcedureUnspecified\BasisUnspecified\l1112\taweetha\MonNov2618:03:122018MonNov2618:03:122018\0\\#,FREQ,ProcedureUnspecified,BasisUnspecified,\\0,1\P\H,1,1.42708\C,1,1.67908,2,93.4828\H,3,1.08312,1,125.924,2,0,0\Cl,3,1.74275,1,122.704,2,-180,0\\\@

 Total job time:  58.23s(wall), 58.21s(cpu) 
 Mon Nov 26 18:03:12 2018

        *************************************************************
        *                                                           *
        *  Thank you very much for using Q-Chem.  Have a nice day.  *
        *                                                           *
        *************************************************************
