# Supplementary material for: Geometric and energetic data from ab initio calculations of haloethene, haloimine, halomethylenephosphine, haloiminophosphine, halodiazene, halodiphosphene and halocyclopropane
Source: Data Brief. 2019 Nov 2;27:104738. doi: 10.1016/j.dib.2019.104738 (PMC6861602; doi:10.1016/j.dib.2019.104738)
Supplement: Multimedia component 5 [file mmc5.zip › CP/B3LYP/HClCPIE.out]

Q-Chem Developer Version!
                  Welcome to Q-Chem
     A Quantum Leap Into The Future Of Chemistry


 Q-Chem 5.1, Q-Chem, Inc., Pleasanton, CA (2018)

 Yihan Shao,  Zhengting Gan,  E. Epifanovsky,  A. T. B. Gilbert,  M. Wormit,  
 J. Kussmann,  A. W. Lange,  A. Behn,  Jia Deng,  Xintian Feng,  D. Ghosh,  
 M. Goldey,  P. R. Horn,  L. D. Jacobson,  I. Kaliman,  T. Kus,  A. Landau,  
 Jie Liu,  E. I. Proynov,  R. M. Richard,  R. P. Steele,  E. J. Sundstrom,  
 H. L. Woodcock III,  P. M. Zimmerman,  D. Zuev,  B. Albrecht,  E. Alguire,  
 S. A. Baeppler,  D. Barton,  Z. Benda,  Y. A. Bernard,  E. J. Berquist,  
 K. B. Bravaya,  H. Burton,  D. Casanova,  Chun-Min Chang,  Yunqing Chen,  
 A. Chien,  K. D. Closser,  M. P. Coons,  S. Coriani,  S. Dasgupta,  
 A. L. Dempwolff,  M. Diedenhofen,  Hainam Do,  R. G. Edgar,  Po-Tung Fang,  
 S. Faraji,  S. Fatehi,  Qingguo Feng,  K. D. Fenk,  J. Fosso-Tande,  
 Qinghui Ge,  A. Ghysels,  G. Gidofalvi,  J. Gomes,  J. Gonthier,  A. Gunina,  
 D. Hait,  M. W. D. Hanson-Heine,  P. H. P. Harbach,  A. W. Hauser,  
 J. E. Herr,  E. G. Hohenstein,  Z. C. Holden,  Kerwin Hui,  B. C. Huynh,  
 T.-C. Jagau,  Hyunjun Ji,  B. Kaduk,  K. Khistyaev,  Jaehoon Kim,  
 P. Klunzinger,  K. Koh,  D. Kosenkov,  L. Koulias,  T. Kowalczyk,  
 C. M. Krauter,  A. Kunitsa,  Ka Un Lao,  A. Laurent,  K. V. Lawler,  
 Joonho Lee,  D. Lefrancois,  S. Lehtola,  D. S. Levine,  Yi-Pei Li,  
 You-Sheng Lin,  Fenglai Liu,  E. Livshits,  A. Luenser,  P. Manohar,  
 E. Mansoor,  S. F. Manzer,  Shan-Ping Mao,  Yuezhi Mao,  N. Mardirossian,  
 A. V. Marenich,  T. Markovich,  L. A. Martinez-Martinez,  S. A. Maurer,  
 N. J. Mayhall,  S. C. McKenzie,  J.-M. Mewes,  A. F. Morrison,  
 J. W. Mullinax,  K. Nanda,  T. S. Nguyen-Beck,  R. Olivares-Amaya,  
 J. A. Parkhill,  T. M. Perrine,  F. Plasser,  P. Pokhilko,  S. Prager,  
 A. Prociuk,  E. Ramos,  D. R. Rehn,  F. Rob,  M. Schneider,  N. Sergueev,  
 S. M. Sharada,  S. Sharma,  D. W. Small,  T. Stauch,  T. Stein,  
 Yu-Chuan Su,  A. J. W. Thom,  A. Tkatchenko,  T. Tsuchimochi,  N. M. Tubman,  
 L. Vogt,  M. L. Vidal,  O. Vydrov,  M. A. Watson,  J. Wenzel,  
 M. de Wergifosse,  T. A. Wesolowski,  A. White,  J. Witte,  A. Yamada,  
 Jun Yang,  K. Yao,  S. Yeganeh,  S. R. Yost,  Zhi-Qiang You,  A. Zech,  
 Igor Ying Zhang,  Xing Zhang,  Yan Zhao,  Ying Zhu,  B. R. Brooks,  
 G. K. L. Chan,  C. J. Cramer,  M. S. Gordon,  W. J. Hehre,  A. Klamt,  
 M. W. Schmidt,  C. D. Sherrill,  D. G. Truhlar,  A. Aspuru-Guzik,  R. Baer,  
 A. T. Bell,  N. A. Besley,  Jeng-Da Chai,  A. E. DePrince, III,  
 R. A. DiStasio Jr.,  A. Dreuw,  B. D. Dunietz,  T. R. Furlani,  
 Chao-Ping Hsu,  Yousung Jung,  Jing Kong,  D. S. Lambrecht,  WanZhen Liang,  
 C. Ochsenfeld,  V. A. Rassolov,  L. V. Slipchenko,  J. E. Subotnik,  
 T. Van Voorhis,  J. M. Herbert,  A. I. Krylov,  P. M. W. Gill,  M. Head-Gordon

 Contributors to earlier versions of Q-Chem not listed above: 
 R. D. Adamson,  B. Austin,  J. Baker,  G. J. O. Beran,  K. Brandhorst,  
 S. T. Brown,  E. F. C. Byrd,  A. K. Chakraborty,  C.-L. Cheng,  
 Siu Hung Chien,  D. M. Chipman,  D. L. Crittenden,  H. Dachsel,  
 R. J. Doerksen,  A. D. Dutoi,  L. Fusti-Molnar,  W. A. Goddard III,  
 A. Golubeva-Zadorozhnaya,  S. R. Gwaltney,  G. Hawkins,  A. Heyden,  
 S. Hirata,  G. Kedziora,  F. J. Keil,  C. Kelley,  Jihan Kim,  R. A. King,  
 R. Z. Khaliullin,  P. P. Korambath,  W. Kurlancheek,  A. M. Lee,  M. S. Lee,  
 S. V. Levchenko,  Ching Yeh Lin,  D. Liotard,  R. C. Lochan,  I. Lotan,  
 P. E. Maslen,  N. Nair,  D. P. O'Neill,  D. Neuhauser,  E. Neuscamman,  
 C. M. Oana,  R. Olson,  B. Peters,  R. Peverati,  P. A. Pieniazek,  
 Y. M. Rhee,  J. Ritchie,  M. A. Rohrdanz,  E. Rosta,  N. J. Russ,  
 H. F. Schaefer III,  N. E. Schultz,  N. Shenvi,  A. C. Simmonett,  A. Sodt,  
 D. Stuck,  K. S. Thanthiriwatte,  V. Vanovschi,  Tao Wang,  A. Warshel,  
 C. F. Williams,  Q. Wu,  X. Xu,  W. Zhang

 Please cite Q-Chem as follows:
 Y. Shao et al., Mol. Phys. 113, 184-215 (2015)
 DOI: 10.1080/00268976.2014.952696

 Q-Chem 5.1.2 for Intel X86 EM64T Linux

 Parts of Q-Chem use Armadillo 8.300.2 (Tropical Shenanigans).
 http://arma.sourceforge.net/

 Q-Chem begins on Mon Nov 26 18:18:30 2018  

Host: 
0

     Scratch files written to /scratch/taweetham/qchem53178//
Input Ideriv = 2
Curr. Ideriv = -1
Max.  Ideriv = 2

Checking the input file for inconsistencies... 	...done.

--------------------------------------------------------------
User input:
--------------------------------------------------------------
$molecule
0 1
C 
P 1 1.5 
I 2 PI 1 120. 
Cl 1 PCl 2 120.  3 180.0
H 1 PH 2 120.  3 0.0

PH=1.44
PF=1.54
PCl=2.03
PBr=2.5
PI=2.6
$end

$rem
   job_type	optimization
   basis	6-311++g**
   method	b3lyp
$end

--------------------------------------------------------------
 ----------------------------------------------------------------
             Standard Nuclear Orientation (Angstroms)
    I     Atom           X                Y                Z
 ----------------------------------------------------------------
    1      C       1.8605617456    -0.5227109453    -0.0000000000
    2      P       0.8254542981     0.5629006667     0.0000000000
    3      I      -1.7012620298    -0.0500468012    -0.0000000000
    4      Cl      3.8333441093    -0.0441404222    -0.0000000000
    5      H       1.4548527751    -1.9043766904    -0.0000000000
 ----------------------------------------------------------------
 Molecular Point Group                 Cs    NOp =  2
 Largest Abelian Subgroup              Cs    NOp =  2
 Nuclear Repulsion Energy =   413.0658852730 hartrees
 There are       46 alpha and       46 beta electrons
 Requested basis set is 6-311++G(d,p)
 There are 61 shells and 151 basis functions

 Total QAlloc Memory Limit   2000 MB
 Mega-Array Size       188 MB
 MEM_STATIC part       192 MB
 A cutoff of  1.0D-11 yielded   1478 shell pairs
 There are      9599 function pairs (     10662 Cartesian)
 Smallest overlap matrix eigenvalue = 6.84E-04

 Scale SEOQF with 1.000000e-01/1.000000e-01/1.000000e-01

 Standard Electronic Orientation quadrupole field applied
 Nucleus-field energy     =     0.0000000163 hartrees
 Guess from superposition of atomic densities
 Warning:  Energy on first SCF cycle will be non-variational
 SAD guess density has 92.000000 electrons

 -----------------------------------------------------------------------
  General SCF calculation program by
  Eric Jon Sundstrom, Paul Horn, Yuezhi Mao, Dmitri Zuev, Alec White,
  David Stuck, Shaama M.S., Shane Yost, Joonho Lee, David Small,
  Daniel Levine, Susi Lehtola, Hugh Burton, Evgeny Epifanovsky
 -----------------------------------------------------------------------
 Exchange:     0.2000 Hartree-Fock + 0.0800 Slater + 0.7200 B88
 Correlation:  0.1900 VWN1RPA + 0.8100 LYP
 Using SG-1 standard quadrature grid
 A restricted SCF calculation will be
 performed using DIIS
 SCF converges when DIIS error is below 1.0e-08
 ---------------------------------------
  Cycle       Energy         DIIS error
 ---------------------------------------
    1   -7760.0214465698      3.71e-02  
    2   -7759.6964766661      3.22e-03  
    3   -7759.6323581446      5.30e-03  
    4   -7759.7221602511      1.20e-03  
    5   -7759.7267223365      3.47e-04  
    6   -7759.7270901238      1.28e-04  
    7   -7759.7271401688      2.53e-05  
    8   -7759.7271422447      1.18e-05  
    9   -7759.7271428027      3.84e-06  
   10   -7759.7271428332      2.86e-07  
   11   -7759.7271428337      1.09e-07  
   12   -7759.7271428336      1.78e-08  
   13   -7759.7271428337      7.48e-09  Convergence criterion met
 ---------------------------------------
 SCF time:   CPU 17.21s  wall 18.00s 
 SCF   energy in the final basis set =    -7759.7271428337
 Total energy in the final basis set =    -7759.7271428337

 --------------------------------------------------------------
             Orbital Energies (a.u.) and Symmetries
 --------------------------------------------------------------

 Alpha MOs, Restricted
 -- Occupied --                  
******* -176.32 -165.72 -165.72 -165.72 -101.59  -77.10  -35.81
  1 A'    2 A'    3 A'    1 A"    4 A'    5 A'    6 A'    7 A'                 
-31.305 -31.300 -31.299 -22.956 -22.954 -22.954 -22.951 -22.951
  8 A'    2 A"    9 A'   10 A'    3 A"   11 A'    4 A"   12 A'                 
-10.289  -9.500  -7.266  -7.254  -7.254  -6.601  -6.361  -4.773
 13 A'   14 A'   15 A'   16 A'    5 A"   17 A'   18 A'   19 A'                 
 -4.763  -4.760  -4.759  -4.759  -4.758  -2.038  -2.034  -2.034
 20 A'    6 A"    7 A"   21 A'   22 A'   23 A'    8 A"   24 A'                 
 -2.022  -2.022  -0.854  -0.777  -0.661  -0.517  -0.450  -0.413
 25 A'    9 A"   26 A'   27 A'   28 A'   29 A'   30 A'   31 A'                 
 -0.377  -0.339  -0.324  -0.306  -0.283  -0.277
 10 A"   32 A'   11 A"   33 A'   12 A"   34 A'                                 
 -- Virtual --                   
 -0.150  -0.085  -0.078  -0.007   0.007   0.025   0.040   0.049
 35 A'   13 A"   36 A'   37 A'   38 A'   39 A'   14 A"   40 A'                 
  0.065   0.073   0.088   0.088   0.092   0.107   0.123   0.140
 41 A'   42 A'   43 A'   15 A"   16 A"   44 A'   45 A'   46 A'                 
  0.155   0.157   0.205   0.211   0.252   0.277   0.288   0.340
 47 A'   48 A'   49 A'   17 A"   50 A'   18 A"   51 A'   52 A'                 
  0.378   0.379   0.394   0.400   0.404   0.429   0.443   0.463
 53 A'   19 A"   20 A"   54 A'   55 A'   56 A'   57 A'   21 A"                 
  0.465   0.482   0.518   0.535   0.573   0.623   0.647   0.659
 58 A'   59 A'   60 A'   22 A"   61 A'   62 A'   23 A"   24 A"                 
  0.756   0.787   0.839   0.840   0.850   0.857   0.883   0.940
 63 A'   64 A'   25 A"   65 A'   26 A"   66 A'   67 A'   68 A'                 
  1.048   1.149   1.179   1.287   1.302   1.330   1.393   1.472
 69 A'   70 A'   27 A"   28 A"   71 A'   72 A'   73 A'   74 A'                 
  1.489   1.541   1.581   1.638   1.663   1.740   2.015   2.069
 29 A"   30 A"   75 A'   31 A"   76 A'   77 A'   78 A'   79 A'                 
  2.232   2.261   2.343   2.581   2.682   2.986   3.306   3.951
 32 A"   80 A'   81 A'   82 A'   33 A"   83 A'   84 A'   34 A"                 
  3.957   3.961   3.991   4.090   4.284   5.977   5.997   6.016
 85 A'   35 A"   86 A'   87 A'   88 A'   36 A"   89 A'   90 A'                 
  6.964   9.637  13.782  13.885  14.092  23.435  25.766  25.811
 91 A'   92 A'   37 A"   93 A'   94 A'   95 A'   38 A"   96 A'                 
 26.131  27.742  28.323  28.339  28.354  28.526  28.529  28.530
 97 A'   98 A'   39 A"   99 A'  100 A'   40 A"  101 A'   41 A"                 
 28.543  28.602 127.869 127.882 127.899 151.557 163.142 215.612
102 A'  103 A'   42 A"  104 A'  105 A'  106 A'  107 A'  108 A'                 
*******
109 A'                                                                         

 Beta MOs, Restricted
 -- Occupied --                  
******* -176.32 -165.72 -165.72 -165.72 -101.59  -77.10  -35.81
  1 A'    2 A'    3 A'    1 A"    4 A'    5 A'    6 A'    7 A'                 
-31.305 -31.300 -31.299 -22.956 -22.954 -22.954 -22.951 -22.951
  8 A'    2 A"    9 A'   10 A'    3 A"   11 A'    4 A"   12 A'                 
-10.289  -9.500  -7.266  -7.254  -7.254  -6.601  -6.361  -4.773
 13 A'   14 A'   15 A'   16 A'    5 A"   17 A'   18 A'   19 A'                 
 -4.763  -4.760  -4.759  -4.759  -4.758  -2.038  -2.034  -2.034
 20 A'    6 A"    7 A"   21 A'   22 A'   23 A'    8 A"   24 A'                 
 -2.022  -2.022  -0.854  -0.777  -0.661  -0.517  -0.450  -0.413
 25 A'    9 A"   26 A'   27 A'   28 A'   29 A'   30 A'   31 A'                 
 -0.377  -0.339  -0.324  -0.306  -0.283  -0.277
 10 A"   32 A'   11 A"   33 A'   12 A"   34 A'                                 
 -- Virtual --                   
 -0.150  -0.085  -0.078  -0.007   0.007   0.025   0.040   0.049
 35 A'   13 A"   36 A'   37 A'   38 A'   39 A'   14 A"   40 A'                 
  0.065   0.073   0.088   0.088   0.092   0.107   0.123   0.140
 41 A'   42 A'   43 A'   15 A"   16 A"   44 A'   45 A'   46 A'                 
  0.155   0.157   0.205   0.211   0.252   0.277   0.288   0.340
 47 A'   48 A'   49 A'   17 A"   50 A'   18 A"   51 A'   52 A'                 
  0.378   0.379   0.394   0.400   0.404   0.429   0.443   0.463
 53 A'   19 A"   20 A"   54 A'   55 A'   56 A'   57 A'   21 A"                 
  0.465   0.482   0.518   0.535   0.573   0.623   0.647   0.659
 58 A'   59 A'   60 A'   22 A"   61 A'   62 A'   23 A"   24 A"                 
  0.756   0.787   0.839   0.840   0.850   0.857   0.883   0.940
 63 A'   64 A'   25 A"   65 A'   26 A"   66 A'   67 A'   68 A'                 
  1.048   1.149   1.179   1.287   1.302   1.330   1.393   1.472
 69 A'   70 A'   27 A"   28 A"   71 A'   72 A'   73 A'   74 A'                 
  1.489   1.541   1.581   1.638   1.663   1.740   2.015   2.069
 29 A"   30 A"   75 A'   31 A"   76 A'   77 A'   78 A'   79 A'                 
  2.232   2.261   2.343   2.581   2.682   2.986   3.306   3.951
 32 A"   80 A'   81 A'   82 A'   33 A"   83 A'   84 A'   34 A"                 
  3.957   3.961   3.991   4.090   4.284   5.977   5.997   6.016
 85 A'   35 A"   86 A'   87 A'   88 A'   36 A"   89 A'   90 A'                 
  6.964   9.637  13.782  13.885  14.092  23.435  25.766  25.811
 91 A'   92 A'   37 A"   93 A'   94 A'   95 A'   38 A"   96 A'                 
 26.131  27.742  28.323  28.339  28.354  28.526  28.529  28.530
 97 A'   98 A'   39 A"   99 A'  100 A'   40 A"  101 A'   41 A"                 
 28.543  28.602 127.869 127.882 127.899 151.557 163.142 215.612
102 A'  103 A'   42 A"  104 A'  105 A'  106 A'  107 A'  108 A'                 
*******
109 A'                                                                         
 --------------------------------------------------------------

          Ground-State Mulliken Net Atomic Charges

     Atom                 Charge (a.u.)
  ----------------------------------------
      1 C                    -0.196775
      2 P                     0.065524
      3 I                    -0.137564
      4 Cl                    0.051723
      5 H                     0.217092
  ----------------------------------------
  Sum of atomic charges =     0.000000

 -----------------------------------------------------------------
                    Cartesian Multipole Moments
 -----------------------------------------------------------------
    Charge (ESU x 10^10)
                 0.0000
    Dipole Moment (Debye)
         X      -0.3349      Y      -0.7840      Z       0.0000
       Tot       0.8525
    Quadrupole Moments (Debye-Ang)
        XX     -63.1120     XY      -0.5613     YY     -60.0282
        XZ      -0.0000     YZ       0.0000     ZZ     -61.9009
    Octopole Moments (Debye-Ang^2)
       XXX     -83.4357    XXY       1.4859    XYY     -20.3382
       YYY      -8.1624    XXZ       0.0000    XYZ       0.0000
       YYZ       0.0000    XZZ     -23.7082    YZZ       0.3962
       ZZZ       0.0000
    Hexadecapole Moments (Debye-Ang^3)
      XXXX   -1809.8467   XXXY      27.5624   XXYY    -341.8319
      XYYY      -3.4385   YYYY    -131.5289   XXXZ      -0.0000
      XXYZ       0.0000   XYYZ      -0.0000   YYYZ       0.0000
      XXZZ    -338.7709   XYZZ       2.7403   YYZZ     -38.2764
      XZZZ      -0.0000   YZZZ       0.0000   ZZZZ     -85.4266
 -----------------------------------------------------------------
 Calculating analytic gradient of the SCF energy
 Gradient of SCF Energy
            1           2           3           4           5
    1  -0.1121565   0.1042926  -0.0128020   0.0613061  -0.0406402
    2   0.2079762  -0.1520858   0.0090675   0.0176019  -0.0825598
    3   0.0000000   0.0000000  -0.0000000  -0.0000000  -0.0000000
 Max gradient component =       2.080E-01
 RMS gradient           =       8.271E-02
 Gradient time:  CPU 4.50 s  wall 4.50 s
 Geometry Optimization Parameters
   NAtoms,    NIC,     NZ,  NCons,   NDum,   NFix, NCnnct, MaxDiis
        5      20       5       0       0       0       0       0


** GEOMETRY OPTIMIZATION IN DELOCALIZED INTERNAL COORDINATES **
   Searching for a Minimum

   Optimization Cycle:   1

                       Coordinates (Angstroms)
     ATOM                X               Y               Z
      1  C         1.8605617456   -0.5227109453    0.0000000000
      2  P         0.8254542981    0.5629006667    0.0000000000
      3  I        -1.7012620298   -0.0500468012    0.0000000000
      4  Cl        3.8333441093   -0.0441404222    0.0000000000
      5  H         1.4548527751   -1.9043766904    0.0000000000
   Point Group: cs    Number of degrees of freedom:     7


   Energy is  -7759.727142834


 Attempting to Generate Delocalized Internal Coordinates

  7 Hessian modes will be used to form the next step
  Hessian Eigenvalues:
     0.075278    0.130389    0.139919    0.160000    0.220000    0.250000
     0.766766

 Minimum Search - Taking Simple RFO Step
 Searching for Lamda that Minimizes Along All modes
 Value Taken    Lamda =  -0.09914692
 Calculated Step too Large.  Step scaled by  0.538460
 Step Taken.  Stepsize is  0.300000

                             Maximum     Tolerance    Cnvgd?
         Gradient           0.165172      0.000300      NO
         Displacement       0.205993      0.001200      NO
         Energy change     *********      0.000001      NO


 New Cartesian Coordinates Obtained by Inverse Iteration

 Displacement from previous Coordinates is:  0.335918
 ----------------------------------------------------------------
             Standard Nuclear Orientation (Angstroms)
    I     Atom           X                Y                Z
 ----------------------------------------------------------------
    1      C       1.8506271678    -0.5376607852     0.0000000000
    2      P       0.8228943650     0.6290546831     0.0000000000
    3      I      -1.6532504875    -0.1069967896     0.0000000000
    4      Cl      3.7610776780    -0.1271619785     0.0000000000
    5      H       1.4916021751    -1.8156093221     0.0000000000
 ----------------------------------------------------------------
 Molecular Point Group                 Cs    NOp =  2
 Largest Abelian Subgroup              Cs    NOp =  2
 Nuclear Repulsion Energy =   417.8553096805 hartrees
 There are       46 alpha and       46 beta electrons
 Applying Cartesian multipole field
    Component          Value
    ---------          -----
     (2,0,0)        1.00000E-11
     (0,2,0)        2.00000E-11
     (0,0,2)       -3.00000E-11
 Nucleus-field energy     =     0.0000000158 hartrees
 Requested basis set is 6-311++G(d,p)
 There are 61 shells and 151 basis functions
 A cutoff of  1.0D-11 yielded   1484 shell pairs
 There are      9637 function pairs (     10705 Cartesian)
 Smallest overlap matrix eigenvalue = 6.62E-04
 Guess MOs from SCF MO coefficient file

 -----------------------------------------------------------------------
  General SCF calculation program by
  Eric Jon Sundstrom, Paul Horn, Yuezhi Mao, Dmitri Zuev, Alec White,
  David Stuck, Shaama M.S., Shane Yost, Joonho Lee, David Small,
  Daniel Levine, Susi Lehtola, Hugh Burton, Evgeny Epifanovsky
 -----------------------------------------------------------------------
 Exchange:     0.2000 Hartree-Fock + 0.0800 Slater + 0.7200 B88
 Correlation:  0.1900 VWN1RPA + 0.8100 LYP
 Using SG-1 standard quadrature grid
 A restricted SCF calculation will be
 performed using DIIS
 SCF converges when DIIS error is below 1.0e-08
 ---------------------------------------
  Cycle       Energy         DIIS error
 ---------------------------------------
    1   -7759.7707943680      9.95e-04  
    2   -7759.7750950222      2.30e-04  
    3   -7759.7750956955      2.30e-04  
    4   -7759.7752211011      1.23e-04  
    5   -7759.7752685333      2.24e-05  
    6   -7759.7752699319      1.01e-05  
    7   -7759.7752702911      2.24e-06  
    8   -7759.7752703049      1.04e-06  
    9   -7759.7752703082      1.58e-07  
   10   -7759.7752703082      3.95e-08  
   11   -7759.7752703082      1.53e-08  
   12   -7759.7752703083      3.04e-09  Convergence criterion met
 ---------------------------------------
 SCF time:   CPU 16.11s  wall 16.00s 
 SCF   energy in the final basis set =    -7759.7752703083
 Total energy in the final basis set =    -7759.7752703083

 --------------------------------------------------------------
             Orbital Energies (a.u.) and Symmetries
 --------------------------------------------------------------

 Alpha MOs, Restricted
 -- Occupied --                  
******* -176.31 -165.72 -165.72 -165.72 -101.59  -77.10  -35.81
  1 A'    2 A'    3 A'    1 A"    4 A'    5 A'    6 A'    7 A'                 
-31.303 -31.298 -31.298 -22.954 -22.953 -22.953 -22.949 -22.949
  8 A'    2 A"    9 A'   10 A'    3 A"   11 A'    4 A"   12 A'                 
-10.288  -9.499  -7.265  -7.254  -7.254  -6.603  -6.360  -4.771
 13 A'   14 A'   15 A'    5 A"   16 A'   17 A'   18 A'   19 A'                 
 -4.766  -4.762  -4.760  -4.758  -4.757  -2.037  -2.032  -2.032
 20 A'    6 A"   21 A'    7 A"   22 A'   23 A'    8 A"   24 A'                 
 -2.021  -2.021  -0.862  -0.766  -0.659  -0.533  -0.458  -0.414
 25 A'    9 A"   26 A'   27 A'   28 A'   29 A'   30 A'   31 A'                 
 -0.378  -0.339  -0.319  -0.310  -0.279  -0.278
 10 A"   32 A'   11 A"   33 A'   34 A'   12 A"                                 
 -- Virtual --                   
 -0.131  -0.091  -0.058  -0.002   0.010   0.024   0.041   0.047
 35 A'   13 A"   36 A'   37 A'   38 A'   39 A'   14 A"   40 A'                 
  0.072   0.078   0.087   0.092   0.093   0.111   0.120   0.137
 41 A'   42 A'   15 A"   43 A'   16 A"   44 A'   45 A'   46 A'                 
  0.154   0.160   0.207   0.211   0.255   0.279   0.281   0.334
 47 A'   48 A'   49 A'   17 A"   50 A'   18 A"   51 A'   52 A'                 
  0.378   0.380   0.395   0.401   0.404   0.417   0.443   0.462
 19 A"   53 A'   20 A"   54 A'   55 A'   56 A'   57 A'   21 A"                 
  0.474   0.475   0.533   0.535   0.566   0.611   0.636   0.663
 58 A'   59 A'   60 A'   22 A"   61 A'   62 A'   23 A"   24 A"                 
  0.772   0.789   0.828   0.846   0.848   0.857   0.875   0.964
 63 A'   64 A'   25 A"   65 A'   26 A"   66 A'   67 A'   68 A'                 
  1.058   1.084   1.183   1.287   1.308   1.344   1.443   1.475
 69 A'   70 A'   27 A"   28 A"   71 A'   72 A'   73 A'   29 A"                 
  1.496   1.542   1.603   1.669   1.686   1.771   1.993   2.147
 74 A'   30 A"   75 A'   76 A'   31 A"   77 A'   78 A'   79 A'                 
  2.233   2.270   2.360   2.619   2.680   3.018   3.336   3.953
 32 A"   80 A'   81 A'   82 A'   33 A"   83 A'   84 A'   34 A"                 
  3.960   3.963   3.995   4.094   4.286   5.978   6.001   6.019
 85 A'   35 A"   86 A'   87 A'   88 A'   36 A"   89 A'   90 A'                 
  6.942   9.647  13.779  13.883  14.043  23.405  25.771  25.827
 91 A'   92 A'   37 A"   93 A'   94 A'   95 A'   38 A"   96 A'                 
 26.182  27.745  28.324  28.342  28.357  28.528  28.531  28.532
 97 A'   98 A'   39 A"   99 A'  100 A'   40 A"  101 A'   41 A"                 
 28.545  28.605 127.871 127.885 127.901 151.559 163.102 215.623
102 A'  103 A'   42 A"  104 A'  105 A'  106 A'  107 A'  108 A'                 
*******
109 A'                                                                         

 Beta MOs, Restricted
 -- Occupied --                  
******* -176.31 -165.72 -165.72 -165.72 -101.59  -77.10  -35.81
  1 A'    2 A'    3 A'    1 A"    4 A'    5 A'    6 A'    7 A'                 
-31.303 -31.298 -31.298 -22.954 -22.953 -22.953 -22.949 -22.949
  8 A'    2 A"    9 A'   10 A'    3 A"   11 A'    4 A"   12 A'                 
-10.288  -9.499  -7.265  -7.254  -7.254  -6.603  -6.360  -4.771
 13 A'   14 A'   15 A'    5 A"   16 A'   17 A'   18 A'   19 A'                 
 -4.766  -4.762  -4.760  -4.758  -4.757  -2.037  -2.032  -2.032
 20 A'    6 A"   21 A'    7 A"   22 A'   23 A'    8 A"   24 A'                 
 -2.021  -2.021  -0.862  -0.766  -0.659  -0.533  -0.458  -0.414
 25 A'    9 A"   26 A'   27 A'   28 A'   29 A'   30 A'   31 A'                 
 -0.378  -0.339  -0.319  -0.310  -0.279  -0.278
 10 A"   32 A'   11 A"   33 A'   34 A'   12 A"                                 
 -- Virtual --                   
 -0.131  -0.091  -0.058  -0.002   0.010   0.024   0.041   0.047
 35 A'   13 A"   36 A'   37 A'   38 A'   39 A'   14 A"   40 A'                 
  0.072   0.078   0.087   0.092   0.093   0.111   0.120   0.137
 41 A'   42 A'   15 A"   43 A'   16 A"   44 A'   45 A'   46 A'                 
  0.154   0.160   0.207   0.211   0.255   0.279   0.281   0.334
 47 A'   48 A'   49 A'   17 A"   50 A'   18 A"   51 A'   52 A'                 
  0.378   0.380   0.395   0.401   0.404   0.417   0.443   0.462
 19 A"   53 A'   20 A"   54 A'   55 A'   56 A'   57 A'   21 A"                 
  0.474   0.475   0.533   0.535   0.566   0.611   0.636   0.663
 58 A'   59 A'   60 A'   22 A"   61 A'   62 A'   23 A"   24 A"                 
  0.772   0.789   0.828   0.846   0.848   0.857   0.875   0.964
 63 A'   64 A'   25 A"   65 A'   26 A"   66 A'   67 A'   68 A'                 
  1.058   1.084   1.183   1.287   1.308   1.344   1.443   1.475
 69 A'   70 A'   27 A"   28 A"   71 A'   72 A'   73 A'   29 A"                 
  1.496   1.542   1.603   1.669   1.686   1.771   1.993   2.147
 74 A'   30 A"   75 A'   76 A'   31 A"   77 A'   78 A'   79 A'                 
  2.233   2.270   2.360   2.619   2.680   3.018   3.336   3.953
 32 A"   80 A'   81 A'   82 A'   33 A"   83 A'   84 A'   34 A"                 
  3.960   3.963   3.995   4.094   4.286   5.978   6.001   6.019
 85 A'   35 A"   86 A'   87 A'   88 A'   36 A"   89 A'   90 A'                 
  6.942   9.647  13.779  13.883  14.043  23.405  25.771  25.827
 91 A'   92 A'   37 A"   93 A'   94 A'   95 A'   38 A"   96 A'                 
 26.182  27.745  28.324  28.342  28.357  28.528  28.531  28.532
 97 A'   98 A'   39 A"   99 A'  100 A'   40 A"  101 A'   41 A"                 
 28.545  28.605 127.871 127.885 127.901 151.559 163.102 215.623
102 A'  103 A'   42 A"  104 A'  105 A'  106 A'  107 A'  108 A'                 
*******
109 A'                                                                         
 --------------------------------------------------------------

          Ground-State Mulliken Net Atomic Charges

     Atom                 Charge (a.u.)
  ----------------------------------------
      1 C                    -0.232228
      2 P                     0.068211
      3 I                    -0.144292
      4 Cl                    0.069401
      5 H                     0.238908
  ----------------------------------------
  Sum of atomic charges =     0.000000

 -----------------------------------------------------------------
                    Cartesian Multipole Moments
 -----------------------------------------------------------------
    Charge (ESU x 10^10)
                 0.0000
    Dipole Moment (Debye)
         X      -0.1690      Y      -0.6995      Z      -0.0000
       Tot       0.7196
    Quadrupole Moments (Debye-Ang)
        XX     -62.7868     XY      -0.4781     YY     -59.8724
        XZ       0.0000     YZ       0.0000     ZZ     -61.9012
    Octopole Moments (Debye-Ang^2)
       XXX     -83.0363    XXY       1.5438    XYY     -20.5375
       YYY      -2.3613    XXZ      -0.0000    XYZ       0.0000
       YYZ      -0.0000    XZZ     -23.8025    YZZ       2.1208
       ZZZ      -0.0000
    Hexadecapole Moments (Debye-Ang^3)
      XXXX   -1743.7296   XXXY      27.5918   XXYY    -329.1723
      XYYY      -1.7288   YYYY    -138.6230   XXXZ      -0.0000
      XXYZ       0.0000   XYYZ      -0.0000   YYYZ       0.0000
      XXZZ    -325.6800   XYZZ       3.2309   YYZZ     -39.0905
      XZZZ       0.0000   YZZZ      -0.0000   ZZZZ     -85.6079
 -----------------------------------------------------------------
 Calculating analytic gradient of the SCF energy
 Gradient of SCF Energy
            1           2           3           4           5
    1  -0.0653089   0.0612153  -0.0150400   0.0544220  -0.0352884
    2   0.1536989  -0.0961215   0.0061792   0.0139188  -0.0776754
    3  -0.0000000   0.0000000   0.0000000   0.0000000  -0.0000000
 Max gradient component =       1.537E-01
 RMS gradient           =       5.864E-02
 Gradient time:  CPU 4.56 s  wall 4.56 s
 Geometry Optimization Parameters
   NAtoms,    NIC,     NZ,  NCons,   NDum,   NFix, NCnnct, MaxDiis
        5      20       5       0       0       0       0       0

 Cartesian Hessian Update
 Hessian Updated using BFGS Update


** GEOMETRY OPTIMIZATION IN DELOCALIZED INTERNAL COORDINATES **
   Searching for a Minimum

   Optimization Cycle:   2

                       Coordinates (Angstroms)
     ATOM                X               Y               Z
      1  C         1.8506271678   -0.5376607852    0.0000000000
      2  P         0.8228943650    0.6290546831    0.0000000000
      3  I        -1.6532504875   -0.1069967896    0.0000000000
      4  Cl        3.7610776780   -0.1271619785    0.0000000000
      5  H         1.4916021751   -1.8156093221    0.0000000000
   Point Group: cs    Number of degrees of freedom:     7


   Energy is  -7759.775270308

 Hessian Updated using BFGS Update

  7 Hessian modes will be used to form the next step
  Hessian Eigenvalues:
     0.060003    0.081159    0.137928    0.161155    0.220290    0.238176
     0.891448

 Minimum Search - Taking Simple RFO Step
 Searching for Lamda that Minimizes Along All modes
 Value Taken    Lamda =  -0.10006044
 Calculated Step too Large.  Step scaled by  0.399018
 Step Taken.  Stepsize is  0.300000

                             Maximum     Tolerance    Cnvgd?
         Gradient           0.118905      0.000300      NO
         Displacement       0.197369      0.001200      NO
         Energy change     -0.048127      0.000001      NO


 New Cartesian Coordinates Obtained by Inverse Iteration

 Displacement from previous Coordinates is:  0.369078
 ----------------------------------------------------------------
             Standard Nuclear Orientation (Angstroms)
    I     Atom           X                Y                Z
 ----------------------------------------------------------------
    1      C       1.8336031488    -0.5483171004     0.0000000000
    2      P       0.8294981253     0.6834357463     0.0000000000
    3      I      -1.5782430007    -0.1751501082     0.0000000000
    4      Cl      3.6817452239    -0.2089165347     0.0000000000
    5      H       1.5063474010    -1.7094261953     0.0000000000
 ----------------------------------------------------------------
 Molecular Point Group                 Cs    NOp =  2
 Largest Abelian Subgroup              Cs    NOp =  2
 Nuclear Repulsion Energy =   425.4630764112 hartrees
 There are       46 alpha and       46 beta electrons
 Applying Cartesian multipole field
    Component          Value
    ---------          -----
     (2,0,0)        1.00000E-11
     (0,2,0)        2.00000E-11
     (0,0,2)       -3.00000E-11
 Nucleus-field energy     =     0.0000000151 hartrees
 Requested basis set is 6-311++G(d,p)
 There are 61 shells and 151 basis functions
 A cutoff of  1.0D-11 yielded   1500 shell pairs
 There are      9743 function pairs (     10827 Cartesian)
 Smallest overlap matrix eigenvalue = 6.04E-04
 Guess MOs from SCF MO coefficient file

 -----------------------------------------------------------------------
  General SCF calculation program by
  Eric Jon Sundstrom, Paul Horn, Yuezhi Mao, Dmitri Zuev, Alec White,
  David Stuck, Shaama M.S., Shane Yost, Joonho Lee, David Small,
  Daniel Levine, Susi Lehtola, Hugh Burton, Evgeny Epifanovsky
 -----------------------------------------------------------------------
 Exchange:     0.2000 Hartree-Fock + 0.0800 Slater + 0.7200 B88
 Correlation:  0.1900 VWN1RPA + 0.8100 LYP
 Using SG-1 standard quadrature grid
 A restricted SCF calculation will be
 performed using DIIS
 SCF converges when DIIS error is below 1.0e-08
 ---------------------------------------
  Cycle       Energy         DIIS error
 ---------------------------------------
    1   -7759.8054239675      1.02e-03  
    2   -7759.8095879523      3.00e-04  
    3   -7759.8092228265      4.61e-04  
    4   -7759.8098831413      8.18e-05  
    5   -7759.8099016384      3.20e-05  
    6   -7759.8099050322      8.38e-06  
    7   -7759.8099052570      3.27e-06  
    8   -7759.8099052862      8.44e-07  
    9   -7759.8099052883      1.53e-07  
   10   -7759.8099052884      4.45e-08  
   11   -7759.8099052885      1.31e-08  
   12   -7759.8099052884      2.36e-09  Convergence criterion met
 ---------------------------------------
 SCF time:   CPU 16.42s  wall 16.00s 
 SCF   energy in the final basis set =    -7759.8099052884
 Total energy in the final basis set =    -7759.8099052884

 --------------------------------------------------------------
             Orbital Energies (a.u.) and Symmetries
 --------------------------------------------------------------

 Alpha MOs, Restricted
 -- Occupied --                  
******* -176.31 -165.72 -165.71 -165.71 -101.59  -77.11  -35.81
  1 A'    2 A'    3 A'    1 A"    4 A'    5 A'    6 A'    7 A'                 
-31.301 -31.296 -31.296 -22.952 -22.951 -22.951 -22.947 -22.947
  8 A'    2 A"    9 A'   10 A'    3 A"   11 A'    4 A"   12 A'                 
-10.280  -9.499  -7.264  -7.253  -7.253  -6.603  -6.358  -4.769
 13 A'   14 A'   15 A'    5 A"   16 A'   17 A'   18 A'   19 A'                 
 -4.765  -4.762  -4.759  -4.756  -4.756  -2.035  -2.031  -2.031
 20 A'    6 A"   21 A'    7 A"   22 A'   23 A'    8 A"   24 A'                 
 -2.019  -2.019  -0.873  -0.759  -0.658  -0.550  -0.468  -0.415
 25 A'    9 A"   26 A'   27 A'   28 A'   29 A'   30 A'   31 A'                 
 -0.383  -0.339  -0.316  -0.315  -0.280  -0.273
 10 A"   32 A'   11 A"   33 A'   34 A'   12 A"                                 
 -- Virtual --                   
 -0.114  -0.094  -0.038   0.001   0.015   0.023   0.041   0.046
 35 A'   13 A"   36 A'   37 A'   38 A'   39 A'   14 A"   40 A'                 
  0.076   0.083   0.085   0.094   0.097   0.117   0.122   0.137
 41 A'   42 A'   15 A"   16 A"   43 A'   44 A'   45 A'   46 A'                 
  0.155   0.170   0.211   0.212   0.256   0.273   0.281   0.331
 47 A'   48 A'   49 A'   17 A"   50 A'   51 A'   18 A"   52 A'                 
  0.376   0.383   0.393   0.397   0.405   0.410   0.443   0.461
 19 A"   53 A'   54 A'   20 A"   55 A'   56 A'   57 A'   21 A"                 
  0.463   0.496   0.535   0.550   0.579   0.610   0.629   0.670
 58 A'   59 A'   22 A"   60 A'   61 A'   62 A'   23 A"   24 A"                 
  0.770   0.797   0.816   0.846   0.850   0.863   0.876   0.991
 63 A'   64 A'   25 A"   26 A"   65 A'   66 A'   67 A'   68 A'                 
  1.043   1.080   1.195   1.289   1.312   1.353   1.469   1.500
 69 A'   70 A'   27 A"   28 A"   71 A'   72 A'   29 A"   73 A'                 
  1.531   1.543   1.626   1.678   1.759   1.793   2.022   2.234
 74 A'   30 A"   75 A'   76 A'   31 A"   77 A'   78 A'   32 A"                 
  2.251   2.297   2.388   2.630   2.685   3.058   3.386   3.955
 79 A'   80 A'   81 A'   82 A'   33 A"   83 A'   84 A'   34 A"                 
  3.963   3.965   4.002   4.102   4.293   5.980   6.006   6.024
 85 A'   35 A"   86 A'   87 A'   88 A'   36 A"   89 A'   90 A'                 
  6.930   9.659  13.780  13.886  14.020  23.452  25.777  25.849
 91 A'   92 A'   37 A"   93 A'   94 A'   95 A'   38 A"   96 A'                 
 26.221  27.751  28.326  28.347  28.360  28.530  28.533  28.534
 97 A'   98 A'   39 A"   99 A'  100 A'   40 A"  101 A'   41 A"                 
 28.549  28.610 127.873 127.890 127.904 151.565 163.080 215.637
102 A'  103 A'   42 A"  104 A'  105 A'  106 A'  107 A'  108 A'                 
*******
109 A'                                                                         

 Beta MOs, Restricted
 -- Occupied --                  
******* -176.31 -165.72 -165.71 -165.71 -101.59  -77.11  -35.81
  1 A'    2 A'    3 A'    1 A"    4 A'    5 A'    6 A'    7 A'                 
-31.301 -31.296 -31.296 -22.952 -22.951 -22.951 -22.947 -22.947
  8 A'    2 A"    9 A'   10 A'    3 A"   11 A'    4 A"   12 A'                 
-10.280  -9.499  -7.264  -7.253  -7.253  -6.603  -6.358  -4.769
 13 A'   14 A'   15 A'    5 A"   16 A'   17 A'   18 A'   19 A'                 
 -4.765  -4.762  -4.759  -4.756  -4.756  -2.035  -2.031  -2.031
 20 A'    6 A"   21 A'    7 A"   22 A'   23 A'    8 A"   24 A'                 
 -2.019  -2.019  -0.873  -0.759  -0.658  -0.550  -0.468  -0.415
 25 A'    9 A"   26 A'   27 A'   28 A'   29 A'   30 A'   31 A'                 
 -0.383  -0.339  -0.316  -0.315  -0.280  -0.273
 10 A"   32 A'   11 A"   33 A'   34 A'   12 A"                                 
 -- Virtual --                   
 -0.114  -0.094  -0.038   0.001   0.015   0.023   0.041   0.046
 35 A'   13 A"   36 A'   37 A'   38 A'   39 A'   14 A"   40 A'                 
  0.076   0.083   0.085   0.094   0.097   0.117   0.122   0.137
 41 A'   42 A'   15 A"   16 A"   43 A'   44 A'   45 A'   46 A'                 
  0.155   0.170   0.211   0.212   0.256   0.273   0.281   0.331
 47 A'   48 A'   49 A'   17 A"   50 A'   51 A'   18 A"   52 A'                 
  0.376   0.383   0.393   0.397   0.405   0.410   0.443   0.461
 19 A"   53 A'   54 A'   20 A"   55 A'   56 A'   57 A'   21 A"                 
  0.463   0.496   0.535   0.550   0.579   0.610   0.629   0.670
 58 A'   59 A'   22 A"   60 A'   61 A'   62 A'   23 A"   24 A"                 
  0.770   0.797   0.816   0.846   0.850   0.863   0.876   0.991
 63 A'   64 A'   25 A"   26 A"   65 A'   66 A'   67 A'   68 A'                 
  1.043   1.080   1.195   1.289   1.312   1.353   1.469   1.500
 69 A'   70 A'   27 A"   28 A"   71 A'   72 A'   29 A"   73 A'                 
  1.531   1.543   1.626   1.678   1.759   1.793   2.022   2.234
 74 A'   30 A"   75 A'   76 A'   31 A"   77 A'   78 A'   32 A"                 
  2.251   2.297   2.388   2.630   2.685   3.058   3.386   3.955
 79 A'   80 A'   81 A'   82 A'   33 A"   83 A'   84 A'   34 A"                 
  3.963   3.965   4.002   4.102   4.293   5.980   6.006   6.024
 85 A'   35 A"   86 A'   87 A'   88 A'   36 A"   89 A'   90 A'                 
  6.930   9.659  13.780  13.886  14.020  23.452  25.777  25.849
 91 A'   92 A'   37 A"   93 A'   94 A'   95 A'   38 A"   96 A'                 
 26.221  27.751  28.326  28.347  28.360  28.530  28.533  28.534
 97 A'   98 A'   39 A"   99 A'  100 A'   40 A"  101 A'   41 A"                 
 28.549  28.610 127.873 127.890 127.904 151.565 163.080 215.637
102 A'  103 A'   42 A"  104 A'  105 A'  106 A'  107 A'  108 A'                 
*******
109 A'                                                                         
 --------------------------------------------------------------

          Ground-State Mulliken Net Atomic Charges

     Atom                 Charge (a.u.)
  ----------------------------------------
      1 C                    -0.271949
      2 P                     0.065450
      3 I                    -0.150052
      4 Cl                    0.096205
      5 H                     0.260347
  ----------------------------------------
  Sum of atomic charges =    -0.000000

 -----------------------------------------------------------------
                    Cartesian Multipole Moments
 -----------------------------------------------------------------
    Charge (ESU x 10^10)
                -0.0000
    Dipole Moment (Debye)
         X      -0.0003      Y      -0.5972      Z       0.0000
       Tot       0.5972
    Quadrupole Moments (Debye-Ang)
        XX     -62.3219     XY      -0.3293     YY     -59.7260
        XZ       0.0000     YZ      -0.0000     ZZ     -61.7738
    Octopole Moments (Debye-Ang^2)
       XXX     -83.7683    XXY       2.3373    XYY     -21.7857
       YYY       4.8878    XXZ       0.0000    XYZ       0.0000
       YYZ       0.0000    XZZ     -24.4632    YZZ       4.2193
       ZZZ       0.0000
    Hexadecapole Moments (Debye-Ang^3)
      XXXX   -1658.9577   XXXY      26.2356   XXYY    -313.7463
      XYYY      -1.0086   YYYY    -148.1078   XXXZ       0.0000
      XXYZ      -0.0000   XYYZ      -0.0000   YYYZ      -0.0000
      XXZZ    -309.2329   XYZZ       3.0759   YYZZ     -40.1759
      XZZZ       0.0000   YZZZ      -0.0000   ZZZZ     -85.4517
 -----------------------------------------------------------------
 Calculating analytic gradient of the SCF energy
 Gradient of SCF Energy
            1           2           3           4           5
    1  -0.0434564   0.0398824  -0.0118836   0.0413666  -0.0259091
    2   0.1046756  -0.0634720   0.0032720   0.0097337  -0.0542093
    3   0.0000000  -0.0000000   0.0000000  -0.0000000   0.0000000
 Max gradient component =       1.047E-01
 RMS gradient           =       4.003E-02
 Gradient time:  CPU 4.63 s  wall 4.65 s
 Geometry Optimization Parameters
   NAtoms,    NIC,     NZ,  NCons,   NDum,   NFix, NCnnct, MaxDiis
        5      20       5       0       0       0       0       0

 Cartesian Hessian Update
 Hessian Updated using BFGS Update


** GEOMETRY OPTIMIZATION IN DELOCALIZED INTERNAL COORDINATES **
   Searching for a Minimum

   Optimization Cycle:   3

                       Coordinates (Angstroms)
     ATOM                X               Y               Z
      1  C         1.8336031488   -0.5483171004    0.0000000000
      2  P         0.8294981253    0.6834357463    0.0000000000
      3  I        -1.5782430007   -0.1751501082    0.0000000000
      4  Cl        3.6817452239   -0.2089165347    0.0000000000
      5  H         1.5063474010   -1.7094261953    0.0000000000
   Point Group: cs    Number of degrees of freedom:     7


   Energy is  -7759.809905288

 Hessian Updated using BFGS Update

  7 Hessian modes will be used to form the next step
  Hessian Eigenvalues:
     0.075543    0.117013    0.138621    0.160973    0.220748    0.237331
     0.832003

 Minimum Search - Taking Simple RFO Step
 Searching for Lamda that Minimizes Along All modes
 Value Taken    Lamda =  -0.04933708
 Calculated Step too Large.  Step scaled by  0.570606
 Step Taken.  Stepsize is  0.300000

                             Maximum     Tolerance    Cnvgd?
         Gradient           0.080076      0.000300      NO
         Displacement       0.184045      0.001200      NO
         Energy change     -0.034635      0.000001      NO


 New Cartesian Coordinates Obtained by Inverse Iteration

 Displacement from previous Coordinates is:  0.376887
 ----------------------------------------------------------------
             Standard Nuclear Orientation (Angstroms)
    I     Atom           X                Y                Z
 ----------------------------------------------------------------
    1      C       1.8171155756    -0.5564430065     0.0000000000
    2      P       0.8357045263     0.7367392121     0.0000000000
    3      I      -1.4937062190    -0.2408695331     0.0000000000
    4      Cl      3.5910792393    -0.2891790573     0.0000000000
    5      H       1.5227577762    -1.6086218075     0.0000000000
 ----------------------------------------------------------------
 Molecular Point Group                 Cs    NOp =  2
 Largest Abelian Subgroup              Cs    NOp =  2
 Nuclear Repulsion Energy =   434.4997609756 hartrees
 There are       46 alpha and       46 beta electrons
 Applying Cartesian multipole field
    Component          Value
    ---------          -----
     (2,0,0)        1.00000E-11
     (0,2,0)        2.00000E-11
     (0,0,2)       -3.00000E-11
 Nucleus-field energy     =     0.0000000144 hartrees
 Requested basis set is 6-311++G(d,p)
 There are 61 shells and 151 basis functions
 A cutoff of  1.0D-11 yielded   1517 shell pairs
 There are      9831 function pairs (     10922 Cartesian)
 Smallest overlap matrix eigenvalue = 5.21E-04
 Guess MOs from SCF MO coefficient file

 -----------------------------------------------------------------------
  General SCF calculation program by
  Eric Jon Sundstrom, Paul Horn, Yuezhi Mao, Dmitri Zuev, Alec White,
  David Stuck, Shaama M.S., Shane Yost, Joonho Lee, David Small,
  Daniel Levine, Susi Lehtola, Hugh Burton, Evgeny Epifanovsky
 -----------------------------------------------------------------------
 Exchange:     0.2000 Hartree-Fock + 0.0800 Slater + 0.7200 B88
 Correlation:  0.1900 VWN1RPA + 0.8100 LYP
 Using SG-1 standard quadrature grid
 A restricted SCF calculation will be
 performed using DIIS
 SCF converges when DIIS error is below 1.0e-08
 ---------------------------------------
  Cycle       Energy         DIIS error
 ---------------------------------------
    1   -7759.8238984326      1.15e-03  
    2   -7759.8285743641      4.05e-04  
    3   -7759.8280223135      5.88e-04  
    4   -7759.8290784336      9.99e-05  
    5   -7759.8291077699      4.21e-05  
    6   -7759.8291137554      8.98e-06  
    7   -7759.8291139993      4.14e-06  
    8   -7759.8291140464      7.65e-07  
    9   -7759.8291140481      1.44e-07  
   10   -7759.8291140482      4.05e-08  
   11   -7759.8291140482      1.22e-08  
   12   -7759.8291140482      2.03e-09  Convergence criterion met
 ---------------------------------------
 SCF time:   CPU 16.73s  wall 17.00s 
 SCF   energy in the final basis set =    -7759.8291140482
 Total energy in the final basis set =    -7759.8291140482

 --------------------------------------------------------------
             Orbital Energies (a.u.) and Symmetries
 --------------------------------------------------------------

 Alpha MOs, Restricted
 -- Occupied --                  
******* -176.31 -165.71 -165.71 -165.71 -101.59  -77.10  -35.81
  1 A'    2 A'    3 A'    1 A"    4 A'    5 A'    6 A'    7 A'                 
-31.299 -31.294 -31.294 -22.949 -22.948 -22.948 -22.945 -22.945
  8 A'    2 A"    9 A'   10 A'    3 A"   11 A'   12 A'    4 A"                 
-10.270  -9.500  -7.264  -7.254  -7.254  -6.601  -6.355  -4.767
 13 A'   14 A'   15 A'    5 A"   16 A'   17 A'   18 A'   19 A'                 
 -4.763  -4.760  -4.758  -4.754  -4.753  -2.033  -2.028  -2.028
 20 A'    6 A"   21 A'    7 A"   22 A'   23 A'    8 A"   24 A'                 
 -2.017  -2.017  -0.890  -0.752  -0.657  -0.569  -0.479  -0.416
  9 A"   25 A'   26 A'   27 A'   28 A'   29 A'   30 A'   31 A'                 
 -0.390  -0.340  -0.319  -0.314  -0.279  -0.266
 10 A"   32 A'   33 A'   11 A"   34 A'   12 A"                                 
 -- Virtual --                   
 -0.098  -0.097  -0.017   0.003   0.018   0.023   0.041   0.046
 35 A'   13 A"   36 A'   37 A'   38 A'   39 A'   14 A"   40 A'                 
  0.079   0.083   0.085   0.096   0.099   0.120   0.123   0.141
 41 A'   15 A"   42 A'   16 A"   43 A'   44 A'   45 A'   46 A'                 
  0.158   0.189   0.213   0.213   0.251   0.269   0.284   0.328
 47 A'   48 A'   17 A"   49 A'   50 A'   51 A'   18 A"   52 A'                 
  0.370   0.374   0.394   0.400   0.408   0.418   0.442   0.454
 53 A'   19 A"   54 A'   20 A"   55 A'   56 A'   57 A'   58 A'                 
  0.459   0.514   0.535   0.564   0.599   0.624   0.625   0.678
 21 A"   59 A'   22 A"   60 A'   61 A'   23 A"   62 A'   24 A"                 
  0.765   0.804   0.804   0.842   0.847   0.877   0.887   1.009
 63 A'   25 A"   64 A'   26 A"   65 A'   66 A'   67 A'   68 A'                 
  1.023   1.105   1.215   1.291   1.321   1.362   1.470   1.530
 69 A'   70 A'   27 A"   28 A"   71 A'   72 A'   29 A"   73 A'                 
  1.545   1.564   1.646   1.704   1.806   1.836   2.070   2.235
 30 A"   74 A'   75 A'   76 A'   77 A'   31 A"   78 A'   32 A"                 
  2.297   2.377   2.474   2.601   2.693   3.108   3.440   3.958
 79 A'   80 A'   81 A'   82 A'   33 A"   83 A'   84 A'   34 A"                 
  3.967   3.968   4.013   4.112   4.304   5.982   6.013   6.030
 85 A'   35 A"   86 A'   87 A'   88 A'   36 A"   89 A'   90 A'                 
  6.918   9.679  13.782  13.890  14.001  23.562  25.785  25.876
 91 A'   92 A'   37 A"   93 A'   94 A'   95 A'   38 A"   96 A'                 
 26.243  27.762  28.329  28.352  28.365  28.533  28.536  28.537
 97 A'   98 A'   39 A"   99 A'  100 A'   40 A"  101 A'   41 A"                 
 28.555  28.616 127.876 127.895 127.909 151.575 163.060 215.658
102 A'  103 A'   42 A"  104 A'  105 A'  106 A'  107 A'  108 A'                 
*******
109 A'                                                                         

 Beta MOs, Restricted
 -- Occupied --                  
******* -176.31 -165.71 -165.71 -165.71 -101.59  -77.10  -35.81
  1 A'    2 A'    3 A'    1 A"    4 A'    5 A'    6 A'    7 A'                 
-31.299 -31.294 -31.294 -22.949 -22.948 -22.948 -22.945 -22.945
  8 A'    2 A"    9 A'   10 A'    3 A"   11 A'   12 A'    4 A"                 
-10.270  -9.500  -7.264  -7.254  -7.254  -6.601  -6.355  -4.767
 13 A'   14 A'   15 A'    5 A"   16 A'   17 A'   18 A'   19 A'                 
 -4.763  -4.760  -4.758  -4.754  -4.753  -2.033  -2.028  -2.028
 20 A'    6 A"   21 A'    7 A"   22 A'   23 A'    8 A"   24 A'                 
 -2.017  -2.017  -0.890  -0.752  -0.657  -0.569  -0.479  -0.416
  9 A"   25 A'   26 A'   27 A'   28 A'   29 A'   30 A'   31 A'                 
 -0.390  -0.340  -0.319  -0.314  -0.279  -0.266
 10 A"   32 A'   33 A'   11 A"   34 A'   12 A"                                 
 -- Virtual --                   
 -0.098  -0.097  -0.017   0.003   0.018   0.023   0.041   0.046
 35 A'   13 A"   36 A'   37 A'   38 A'   39 A'   14 A"   40 A'                 
  0.079   0.083   0.085   0.096   0.099   0.120   0.123   0.141
 41 A'   15 A"   42 A'   16 A"   43 A'   44 A'   45 A'   46 A'                 
  0.158   0.189   0.213   0.213   0.251   0.269   0.284   0.328
 47 A'   48 A'   17 A"   49 A'   50 A'   51 A'   18 A"   52 A'                 
  0.370   0.374   0.394   0.400   0.408   0.418   0.442   0.454
 53 A'   19 A"   54 A'   20 A"   55 A'   56 A'   57 A'   58 A'                 
  0.459   0.514   0.535   0.564   0.599   0.624   0.625   0.678
 21 A"   59 A'   22 A"   60 A'   61 A'   23 A"   62 A'   24 A"                 
  0.765   0.804   0.804   0.842   0.847   0.877   0.887   1.009
 63 A'   25 A"   64 A'   26 A"   65 A'   66 A'   67 A'   68 A'                 
  1.023   1.105   1.215   1.291   1.321   1.362   1.470   1.530
 69 A'   70 A'   27 A"   28 A"   71 A'   72 A'   29 A"   73 A'                 
  1.545   1.564   1.646   1.704   1.806   1.836   2.070   2.235
 30 A"   74 A'   75 A'   76 A'   77 A'   31 A"   78 A'   32 A"                 
  2.297   2.377   2.474   2.601   2.693   3.108   3.440   3.958
 79 A'   80 A'   81 A'   82 A'   33 A"   83 A'   84 A'   34 A"                 
  3.967   3.968   4.013   4.112   4.304   5.982   6.013   6.030
 85 A'   35 A"   86 A'   87 A'   88 A'   36 A"   89 A'   90 A'                 
  6.918   9.679  13.782  13.890  14.001  23.562  25.785  25.876
 91 A'   92 A'   37 A"   93 A'   94 A'   95 A'   38 A"   96 A'                 
 26.243  27.762  28.329  28.352  28.365  28.533  28.536  28.537
 97 A'   98 A'   39 A"   99 A'  100 A'   40 A"  101 A'   41 A"                 
 28.555  28.616 127.876 127.895 127.909 151.575 163.060 215.658
102 A'  103 A'   42 A"  104 A'  105 A'  106 A'  107 A'  108 A'                 
*******
109 A'                                                                         
 --------------------------------------------------------------

          Ground-State Mulliken Net Atomic Charges

     Atom                 Charge (a.u.)
  ----------------------------------------
      1 C                    -0.318447
      2 P                     0.056157
      3 I                    -0.155133
      4 Cl                    0.136577
      5 H                     0.280846
  ----------------------------------------
  Sum of atomic charges =    -0.000000

 -----------------------------------------------------------------
                    Cartesian Multipole Moments
 -----------------------------------------------------------------
    Charge (ESU x 10^10)
                -0.0000
    Dipole Moment (Debye)
         X       0.2490      Y      -0.4988      Z       0.0000
       Tot       0.5575
    Quadrupole Moments (Debye-Ang)
        XX     -61.5969     XY      -0.2199     YY     -59.5238
        XZ       0.0000     YZ      -0.0000     ZZ     -61.6172
    Octopole Moments (Debye-Ang^2)
       XXX     -83.3177    XXY       3.2044    XYY     -23.1822
       YYY      11.7823    XXZ       0.0000    XYZ      -0.0000
       YYZ      -0.0000    XZZ     -25.0815    YZZ       6.1804
       ZZZ      -0.0000
    Hexadecapole Moments (Debye-Ang^3)
      XXXX   -1562.0171   XXXY      24.6221   XXYY    -297.0072
      XYYY       0.3001   YYYY    -160.1340   XXXZ       0.0000
      XXYZ      -0.0000   XYYZ      -0.0000   YYYZ      -0.0000
      XXZZ    -290.9780   XYZZ       2.9772   YYZZ     -41.8011
      XZZZ      -0.0000   YZZZ      -0.0000   ZZZZ     -85.2744
 -----------------------------------------------------------------
 Calculating analytic gradient of the SCF energy
 Gradient of SCF Energy
            1           2           3           4           5
    1  -0.0276565   0.0230678  -0.0060750   0.0169818  -0.0063181
    2   0.0338561  -0.0339516   0.0009955   0.0043346  -0.0052346
    3   0.0000000   0.0000000  -0.0000000  -0.0000000  -0.0000000
 Max gradient component =       3.395E-02
 RMS gradient           =       1.635E-02
 Gradient time:  CPU 4.72 s  wall 4.73 s
 Geometry Optimization Parameters
   NAtoms,    NIC,     NZ,  NCons,   NDum,   NFix, NCnnct, MaxDiis
        5      20       5       0       0       0       0       0

 Cartesian Hessian Update
 Hessian Updated using BFGS Update


** GEOMETRY OPTIMIZATION IN DELOCALIZED INTERNAL COORDINATES **
   Searching for a Minimum

   Optimization Cycle:   4

                       Coordinates (Angstroms)
     ATOM                X               Y               Z
      1  C         1.8171155756   -0.5564430065    0.0000000000
      2  P         0.8357045263    0.7367392121    0.0000000000
      3  I        -1.4937062190   -0.2408695331    0.0000000000
      4  Cl        3.5910792393   -0.2891790573    0.0000000000
      5  H         1.5227577762   -1.6086218075    0.0000000000
   Point Group: cs    Number of degrees of freedom:     7


   Energy is  -7759.829114048

 Hessian Updated using BFGS Update

  7 Hessian modes will be used to form the next step
  Hessian Eigenvalues:
     0.075635    0.128834    0.160399    0.214790    0.230324    0.239141
     0.779776

 Minimum Search - Taking Simple RFO Step
 Searching for Lamda that Minimizes Along All modes
 Value Taken    Lamda =  -0.00686487
 Step Taken.  Stepsize is  0.195268

                             Maximum     Tolerance    Cnvgd?
         Gradient           0.027073      0.000300      NO
         Displacement       0.141317      0.001200      NO
         Energy change     -0.019209      0.000001      NO


 New Cartesian Coordinates Obtained by Inverse Iteration

 Displacement from previous Coordinates is:  0.307613
 ----------------------------------------------------------------
             Standard Nuclear Orientation (Angstroms)
    I     Atom           X                Y                Z
 ----------------------------------------------------------------
    1      C       1.8048851398    -0.5409063193     0.0000000000
    2      P       0.8353732032     0.8029822763     0.0000000000
    3      I      -1.3957501770    -0.2952347087     0.0000000000
    4      Cl      3.5137111244    -0.3399114921     0.0000000000
    5      H       1.5147316080    -1.5853039485     0.0000000000
 ----------------------------------------------------------------
 Molecular Point Group                 Cs    NOp =  2
 Largest Abelian Subgroup              Cs    NOp =  2
 Nuclear Repulsion Energy =   443.9143011741 hartrees
 There are       46 alpha and       46 beta electrons
 Applying Cartesian multipole field
    Component          Value
    ---------          -----
     (2,0,0)        1.00000E-11
     (0,2,0)        2.00000E-11
     (0,0,2)       -3.00000E-11
 Nucleus-field energy     =     0.0000000138 hartrees
 Requested basis set is 6-311++G(d,p)
 There are 61 shells and 151 basis functions
 A cutoff of  1.0D-11 yielded   1531 shell pairs
 There are      9919 function pairs (     11019 Cartesian)
 Smallest overlap matrix eigenvalue = 4.37E-04
 Guess MOs from SCF MO coefficient file

 -----------------------------------------------------------------------
  General SCF calculation program by
  Eric Jon Sundstrom, Paul Horn, Yuezhi Mao, Dmitri Zuev, Alec White,
  David Stuck, Shaama M.S., Shane Yost, Joonho Lee, David Small,
  Daniel Levine, Susi Lehtola, Hugh Burton, Evgeny Epifanovsky
 -----------------------------------------------------------------------
 Exchange:     0.2000 Hartree-Fock + 0.0800 Slater + 0.7200 B88
 Correlation:  0.1900 VWN1RPA + 0.8100 LYP
 Using SG-1 standard quadrature grid
 A restricted SCF calculation will be
 performed using DIIS
 SCF converges when DIIS error is below 1.0e-08
 ---------------------------------------
  Cycle       Energy         DIIS error
 ---------------------------------------
    1   -7759.8285099474      8.35e-04  
    2   -7759.8316565888      2.37e-04  
    3   -7759.8314775780      3.23e-04  
    4   -7759.8318333331      1.05e-04  
    5   -7759.8318655194      2.87e-05  
    6   -7759.8318679183      7.58e-06  
    7   -7759.8318680988      2.99e-06  
    8   -7759.8318681205      4.76e-07  
    9   -7759.8318681211      1.05e-07  
   10   -7759.8318681213      2.69e-08  
   11   -7759.8318681212      5.37e-09  Convergence criterion met
 ---------------------------------------
 SCF time:   CPU 15.65s  wall 15.00s 
 SCF   energy in the final basis set =    -7759.8318681212
 Total energy in the final basis set =    -7759.8318681212

 --------------------------------------------------------------
             Orbital Energies (a.u.) and Symmetries
 --------------------------------------------------------------

 Alpha MOs, Restricted
 -- Occupied --                  
******* -176.31 -165.71 -165.71 -165.71 -101.59  -77.10  -35.80
  1 A'    2 A'    3 A'    1 A"    4 A'    5 A'    6 A'    7 A'                 
-31.296 -31.291 -31.291 -22.947 -22.946 -22.946 -22.942 -22.942
  8 A'    2 A"    9 A'   10 A'    3 A"   11 A'   12 A'    4 A"                 
-10.267  -9.501  -7.265  -7.256  -7.255  -6.598  -6.353  -4.764
 13 A'   14 A'   15 A'    5 A"   16 A'   17 A'   18 A'   19 A'                 
 -4.761  -4.757  -4.755  -4.751  -4.751  -2.030  -2.026  -2.026
 20 A'    6 A"   21 A'    7 A"   22 A'   23 A'   24 A'    8 A"                 
 -2.015  -2.015  -0.907  -0.746  -0.654  -0.573  -0.484  -0.417
 25 A'    9 A"   26 A'   27 A'   28 A'   29 A'   30 A'   31 A'                 
 -0.398  -0.338  -0.322  -0.312  -0.278  -0.258
 10 A"   32 A'   33 A'   11 A"   34 A'   12 A"                                 
 -- Virtual --                   
 -0.098  -0.086  -0.004   0.007   0.017   0.022   0.042   0.045
 13 A"   35 A'   36 A'   37 A'   38 A'   39 A'   14 A"   40 A'                 
  0.081   0.081   0.087   0.098   0.100   0.119   0.126   0.141
 41 A'   15 A"   42 A'   16 A"   43 A'   44 A'   45 A'   46 A'                 
  0.161   0.192   0.213   0.215   0.246   0.269   0.287   0.325
 47 A'   48 A'   49 A'   17 A"   50 A'   51 A'   18 A"   52 A'                 
  0.359   0.370   0.401   0.403   0.416   0.429   0.439   0.452
 53 A'   19 A"   54 A'   20 A"   55 A'   56 A'   57 A'   58 A'                 
  0.457   0.520   0.535   0.567   0.623   0.623   0.628   0.688
 21 A"   59 A'   22 A"   60 A'   23 A"   61 A'   62 A'   24 A"                 
  0.764   0.793   0.805   0.837   0.843   0.889   0.910   0.980
 63 A'   25 A"   64 A'   26 A"   65 A'   66 A'   67 A'   68 A'                 
  1.043   1.127   1.223   1.293   1.332   1.373   1.479   1.535
 69 A'   70 A'   27 A"   28 A"   71 A'   72 A'   29 A"   73 A'                 
  1.550   1.565   1.653   1.723   1.828   1.844   2.075   2.235
 30 A"   74 A'   75 A'   76 A'   77 A'   31 A"   78 A'   32 A"                 
  2.310   2.393   2.491   2.607   2.696   3.144   3.430   3.961
 79 A'   80 A'   81 A'   82 A'   33 A"   83 A'   84 A'   34 A"                 
  3.970   3.973   4.028   4.124   4.319   5.985   6.019   6.038
 85 A'   35 A"   86 A'   87 A'   88 A'   36 A"   89 A'   90 A'                 
  6.904   9.703  13.785  13.894  13.980  23.569  25.791  25.894
 91 A'   92 A'   37 A"   93 A'   94 A'   95 A'   38 A"   96 A'                 
 26.247  27.775  28.332  28.358  28.372  28.536  28.539  28.540
 97 A'   98 A'   39 A"   99 A'  100 A'   40 A"  101 A'   41 A"                 
 28.564  28.625 127.879 127.901 127.914 151.587 163.041 215.684
102 A'  103 A'   42 A"  104 A'  105 A'  106 A'  107 A'  108 A'                 
*******
109 A'                                                                         

 Beta MOs, Restricted
 -- Occupied --                  
******* -176.31 -165.71 -165.71 -165.71 -101.59  -77.10  -35.80
  1 A'    2 A'    3 A'    1 A"    4 A'    5 A'    6 A'    7 A'                 
-31.296 -31.291 -31.291 -22.947 -22.946 -22.946 -22.942 -22.942
  8 A'    2 A"    9 A'   10 A'    3 A"   11 A'   12 A'    4 A"                 
-10.267  -9.501  -7.265  -7.256  -7.255  -6.598  -6.353  -4.764
 13 A'   14 A'   15 A'    5 A"   16 A'   17 A'   18 A'   19 A'                 
 -4.761  -4.757  -4.755  -4.751  -4.751  -2.030  -2.026  -2.026
 20 A'    6 A"   21 A'    7 A"   22 A'   23 A'   24 A'    8 A"                 
 -2.015  -2.015  -0.907  -0.746  -0.654  -0.573  -0.484  -0.417
 25 A'    9 A"   26 A'   27 A'   28 A'   29 A'   30 A'   31 A'                 
 -0.398  -0.338  -0.322  -0.312  -0.278  -0.258
 10 A"   32 A'   33 A'   11 A"   34 A'   12 A"                                 
 -- Virtual --                   
 -0.098  -0.086  -0.004   0.007   0.017   0.022   0.042   0.045
 13 A"   35 A'   36 A'   37 A'   38 A'   39 A'   14 A"   40 A'                 
  0.081   0.081   0.087   0.098   0.100   0.119   0.126   0.141
 41 A'   15 A"   42 A'   16 A"   43 A'   44 A'   45 A'   46 A'                 
  0.161   0.192   0.213   0.215   0.246   0.269   0.287   0.325
 47 A'   48 A'   49 A'   17 A"   50 A'   51 A'   18 A"   52 A'                 
  0.359   0.370   0.401   0.403   0.416   0.429   0.439   0.452
 53 A'   19 A"   54 A'   20 A"   55 A'   56 A'   57 A'   58 A'                 
  0.457   0.520   0.535   0.567   0.623   0.623   0.628   0.688
 21 A"   59 A'   22 A"   60 A'   23 A"   61 A'   62 A'   24 A"                 
  0.764   0.793   0.805   0.837   0.843   0.889   0.910   0.980
 63 A'   25 A"   64 A'   26 A"   65 A'   66 A'   67 A'   68 A'                 
  1.043   1.127   1.223   1.293   1.332   1.373   1.479   1.535
 69 A'   70 A'   27 A"   28 A"   71 A'   72 A'   29 A"   73 A'                 
  1.550   1.565   1.653   1.723   1.828   1.844   2.075   2.235
 30 A"   74 A'   75 A'   76 A'   77 A'   31 A"   78 A'   32 A"                 
  2.310   2.393   2.491   2.607   2.696   3.144   3.430   3.961
 79 A'   80 A'   81 A'   82 A'   33 A"   83 A'   84 A'   34 A"                 
  3.970   3.973   4.028   4.124   4.319   5.985   6.019   6.038
 85 A'   35 A"   86 A'   87 A'   88 A'   36 A"   89 A'   90 A'                 
  6.904   9.703  13.785  13.894  13.980  23.569  25.791  25.894
 91 A'   92 A'   37 A"   93 A'   94 A'   95 A'   38 A"   96 A'                 
 26.247  27.775  28.332  28.358  28.372  28.536  28.539  28.540
 97 A'   98 A'   39 A"   99 A'  100 A'   40 A"  101 A'   41 A"                 
 28.564  28.625 127.879 127.901 127.914 151.587 163.041 215.684
102 A'  103 A'   42 A"  104 A'  105 A'  106 A'  107 A'  108 A'                 
*******
109 A'                                                                         
 --------------------------------------------------------------

          Ground-State Mulliken Net Atomic Charges

     Atom                 Charge (a.u.)
  ----------------------------------------
      1 C                    -0.352127
      2 P                     0.043920
      3 I                    -0.155108
      4 Cl                    0.179511
      5 H                     0.283804
  ----------------------------------------
  Sum of atomic charges =    -0.000000

 -----------------------------------------------------------------
                    Cartesian Multipole Moments
 -----------------------------------------------------------------
    Charge (ESU x 10^10)
                -0.0000
    Dipole Moment (Debye)
         X       0.4782      Y      -0.4490      Z       0.0000
       Tot       0.6560
    Quadrupole Moments (Debye-Ang)
        XX     -60.9286     XY      -0.1752     YY     -59.2137
        XZ       0.0000     YZ      -0.0000     ZZ     -61.5699
    Octopole Moments (Debye-Ang^2)
       XXX     -84.1688    XXY       3.4603    XYY     -25.1370
       YYY      15.5732    XXZ       0.0000    XYZ      -0.0000
       YYZ       0.0000    XZZ     -26.3694    YZZ       7.2957
       ZZZ       0.0000
    Hexadecapole Moments (Debye-Ang^3)
      XXXX   -1468.3433   XXXY      20.6621   XXYY    -281.5581
      XYYY      -0.7323   YYYY    -173.8855   XXXZ       0.0000
      XXYZ      -0.0000   XYYZ       0.0000   YYYZ       0.0000
      XXZZ    -273.7228   XYZZ       2.1988   YYZZ     -44.1022
      XZZZ       0.0000   YZZZ      -0.0000   ZZZZ     -85.2904
 -----------------------------------------------------------------
 Calculating analytic gradient of the SCF energy
 Gradient of SCF Energy
            1           2           3           4           5
    1  -0.0012538   0.0085972   0.0033082  -0.0132576   0.0026059
    2   0.0118194  -0.0099235   0.0005047  -0.0007222  -0.0016784
    3  -0.0000000   0.0000000  -0.0000000   0.0000000  -0.0000000
 Max gradient component =       1.326E-02
 RMS gradient           =       5.835E-03
 Gradient time:  CPU 4.84 s  wall 4.84 s
 Geometry Optimization Parameters
   NAtoms,    NIC,     NZ,  NCons,   NDum,   NFix, NCnnct, MaxDiis
        5      20       5       0       0       0       0       0

 Cartesian Hessian Update
 Hessian Updated using BFGS Update


** GEOMETRY OPTIMIZATION IN DELOCALIZED INTERNAL COORDINATES **
   Searching for a Minimum

   Optimization Cycle:   5

                       Coordinates (Angstroms)
     ATOM                X               Y               Z
      1  C         1.8048851398   -0.5409063193    0.0000000000
      2  P         0.8353732032    0.8029822763    0.0000000000
      3  I        -1.3957501770   -0.2952347087    0.0000000000
      4  Cl        3.5137111244   -0.3399114921    0.0000000000
      5  H         1.5147316080   -1.5853039485    0.0000000000
   Point Group: cs    Number of degrees of freedom:     7


   Energy is  -7759.831868121

 Hessian Updated using BFGS Update

  7 Hessian modes will be used to form the next step
  Hessian Eigenvalues:
     0.078032    0.157825    0.184748    0.199724    0.229527    0.268185
     0.664972

 Minimum Search - Taking Simple RFO Step
 Searching for Lamda that Minimizes Along All modes
 Value Taken    Lamda =  -0.00126505
 Step Taken.  Stepsize is  0.069274

                             Maximum     Tolerance    Cnvgd?
         Gradient           0.011777      0.000300      NO
         Displacement       0.045678      0.001200      NO
         Energy change     -0.002754      0.000001      NO


 New Cartesian Coordinates Obtained by Inverse Iteration

 Displacement from previous Coordinates is:  0.084973
 ----------------------------------------------------------------
             Standard Nuclear Orientation (Angstroms)
    I     Atom           X                Y                Z
 ----------------------------------------------------------------
    1      C       1.8079499038    -0.5406850699     0.0000000000
    2      P       0.8242083729     0.8056422361     0.0000000000
    3      I      -1.4144379403    -0.3013311112     0.0000000000
    4      Cl      3.5473645227    -0.3507436241     0.0000000000
    5      H       1.5078660394    -1.5712566233     0.0000000000
 ----------------------------------------------------------------
 Molecular Point Group                 Cs    NOp =  2
 Largest Abelian Subgroup              Cs    NOp =  2
 Nuclear Repulsion Energy =   440.3952951861 hartrees
 There are       46 alpha and       46 beta electrons
 Applying Cartesian multipole field
    Component          Value
    ---------          -----
     (2,0,0)        1.00000E-11
     (0,2,0)        2.00000E-11
     (0,0,2)       -3.00000E-11
 Nucleus-field energy     =     0.0000000141 hartrees
 Requested basis set is 6-311++G(d,p)
 There are 61 shells and 151 basis functions
 A cutoff of  1.0D-11 yielded   1529 shell pairs
 There are      9905 function pairs (     11004 Cartesian)
 Smallest overlap matrix eigenvalue = 4.71E-04
 Guess MOs from SCF MO coefficient file

 -----------------------------------------------------------------------
  General SCF calculation program by
  Eric Jon Sundstrom, Paul Horn, Yuezhi Mao, Dmitri Zuev, Alec White,
  David Stuck, Shaama M.S., Shane Yost, Joonho Lee, David Small,
  Daniel Levine, Susi Lehtola, Hugh Burton, Evgeny Epifanovsky
 -----------------------------------------------------------------------
 Exchange:     0.2000 Hartree-Fock + 0.0800 Slater + 0.7200 B88
 Correlation:  0.1900 VWN1RPA + 0.8100 LYP
 Using SG-1 standard quadrature grid
 A restricted SCF calculation will be
 performed using DIIS
 SCF converges when DIIS error is below 1.0e-08
 ---------------------------------------
  Cycle       Energy         DIIS error
 ---------------------------------------
    1   -7759.8321220664      3.08e-04  
    2   -7759.8323702438      1.76e-04  
    3   -7759.8323212066      2.10e-04  
    4   -7759.8324571323      3.76e-05  
    5   -7759.8324623479      1.03e-05  
    6   -7759.8324627010      2.59e-06  
    7   -7759.8324627176      8.51e-07  
    8   -7759.8324627188      1.99e-07  
    9   -7759.8324627189      7.16e-08  
   10   -7759.8324627189      6.68e-09  Convergence criterion met
 ---------------------------------------
 SCF time:   CPU 14.15s  wall 14.00s 
 SCF   energy in the final basis set =    -7759.8324627189
 Total energy in the final basis set =    -7759.8324627189

 --------------------------------------------------------------
             Orbital Energies (a.u.) and Symmetries
 --------------------------------------------------------------

 Alpha MOs, Restricted
 -- Occupied --                  
******* -176.31 -165.71 -165.71 -165.71 -101.59  -77.11  -35.80
  1 A'    2 A'    3 A'    1 A"    4 A'    5 A'    6 A'    7 A'                 
-31.298 -31.292 -31.292 -22.948 -22.947 -22.947 -22.943 -22.943
  8 A'    2 A"    9 A'   10 A'    3 A"   11 A'   12 A'    4 A"                 
-10.270  -9.500  -7.265  -7.255  -7.254  -6.601  -6.354  -4.765
 13 A'   14 A'   15 A'    5 A"   16 A'   17 A'   18 A'   19 A'                 
 -4.763  -4.760  -4.758  -4.753  -4.752  -2.031  -2.027  -2.027
 20 A'    6 A"   21 A'    7 A"   22 A'   23 A'   24 A'    8 A"                 
 -2.016  -2.016  -0.899  -0.746  -0.655  -0.573  -0.481  -0.416
 25 A'    9 A"   26 A'   27 A'   28 A'   29 A'   30 A'   31 A'                 
 -0.393  -0.339  -0.322  -0.312  -0.279  -0.260
 10 A"   32 A'   33 A'   11 A"   34 A'   12 A"                                 
 -- Virtual --                   
 -0.100  -0.089  -0.008   0.004   0.017   0.022   0.042   0.045
 13 A"   35 A'   36 A'   37 A'   38 A'   39 A'   14 A"   40 A'                 
  0.080   0.082   0.087   0.098   0.098   0.119   0.125   0.142
 41 A'   15 A"   42 A'   16 A"   43 A'   44 A'   45 A'   46 A'                 
  0.160   0.193   0.213   0.214   0.244   0.268   0.286   0.322
 47 A'   48 A'   49 A'   17 A"   50 A'   51 A'   18 A"   52 A'                 
  0.360   0.370   0.400   0.402   0.414   0.425   0.440   0.453
 53 A'   19 A"   54 A'   20 A"   55 A'   56 A'   57 A'   58 A'                 
  0.458   0.519   0.533   0.566   0.620   0.623   0.629   0.686
 21 A"   59 A'   22 A"   60 A'   61 A'   23 A"   62 A'   24 A"                 
  0.766   0.798   0.803   0.839   0.845   0.883   0.903   0.971
 63 A'   25 A"   64 A'   26 A"   65 A'   66 A'   67 A'   68 A'                 
  1.037   1.119   1.216   1.292   1.329   1.370   1.469   1.537
 69 A'   70 A'   27 A"   28 A"   71 A'   72 A'   29 A"   73 A'                 
  1.549   1.562   1.648   1.719   1.816   1.848   2.070   2.235
 30 A"   74 A'   75 A'   76 A'   77 A'   31 A"   78 A'   32 A"                 
  2.307   2.394   2.486   2.605   2.695   3.122   3.428   3.960
 79 A'   80 A'   81 A'   82 A'   33 A"   83 A'   84 A'   34 A"                 
  3.969   3.971   4.024   4.120   4.314   5.984   6.017   6.035
 85 A'   35 A"   86 A'   87 A'   88 A'   36 A"   89 A'   90 A'                 
  6.895   9.693  13.783  13.890  13.970  23.577  25.788  25.886
 91 A'   92 A'   37 A"   93 A'   94 A'   95 A'   38 A"   96 A'                 
 26.245  27.771  28.331  28.356  28.370  28.534  28.538  28.539
 97 A'   98 A'   39 A"   99 A'  100 A'   40 A"  101 A'   41 A"                 
 28.561  28.622 127.877 127.899 127.912 151.584 163.029 215.673
102 A'  103 A'   42 A"  104 A'  105 A'  106 A'  107 A'  108 A'                 
*******
109 A'                                                                         

 Beta MOs, Restricted
 -- Occupied --                  
******* -176.31 -165.71 -165.71 -165.71 -101.59  -77.11  -35.80
  1 A'    2 A'    3 A'    1 A"    4 A'    5 A'    6 A'    7 A'                 
-31.298 -31.292 -31.292 -22.948 -22.947 -22.947 -22.943 -22.943
  8 A'    2 A"    9 A'   10 A'    3 A"   11 A'   12 A'    4 A"                 
-10.270  -9.500  -7.265  -7.255  -7.254  -6.601  -6.354  -4.765
 13 A'   14 A'   15 A'    5 A"   16 A'   17 A'   18 A'   19 A'                 
 -4.763  -4.760  -4.758  -4.753  -4.752  -2.031  -2.027  -2.027
 20 A'    6 A"   21 A'    7 A"   22 A'   23 A'   24 A'    8 A"                 
 -2.016  -2.016  -0.899  -0.746  -0.655  -0.573  -0.481  -0.416
 25 A'    9 A"   26 A'   27 A'   28 A'   29 A'   30 A'   31 A'                 
 -0.393  -0.339  -0.322  -0.312  -0.279  -0.260
 10 A"   32 A'   33 A'   11 A"   34 A'   12 A"                                 
 -- Virtual --                   
 -0.100  -0.089  -0.008   0.004   0.017   0.022   0.042   0.045
 13 A"   35 A'   36 A'   37 A'   38 A'   39 A'   14 A"   40 A'                 
  0.080   0.082   0.087   0.098   0.098   0.119   0.125   0.142
 41 A'   15 A"   42 A'   16 A"   43 A'   44 A'   45 A'   46 A'                 
  0.160   0.193   0.213   0.214   0.244   0.268   0.286   0.322
 47 A'   48 A'   49 A'   17 A"   50 A'   51 A'   18 A"   52 A'                 
  0.360   0.370   0.400   0.402   0.414   0.425   0.440   0.453
 53 A'   19 A"   54 A'   20 A"   55 A'   56 A'   57 A'   58 A'                 
  0.458   0.519   0.533   0.566   0.620   0.623   0.629   0.686
 21 A"   59 A'   22 A"   60 A'   61 A'   23 A"   62 A'   24 A"                 
  0.766   0.798   0.803   0.839   0.845   0.883   0.903   0.971
 63 A'   25 A"   64 A'   26 A"   65 A'   66 A'   67 A'   68 A'                 
  1.037   1.119   1.216   1.292   1.329   1.370   1.469   1.537
 69 A'   70 A'   27 A"   28 A"   71 A'   72 A'   29 A"   73 A'                 
  1.549   1.562   1.648   1.719   1.816   1.848   2.070   2.235
 30 A"   74 A'   75 A'   76 A'   77 A'   31 A"   78 A'   32 A"                 
  2.307   2.394   2.486   2.605   2.695   3.122   3.428   3.960
 79 A'   80 A'   81 A'   82 A'   33 A"   83 A'   84 A'   34 A"                 
  3.969   3.971   4.024   4.120   4.314   5.984   6.017   6.035
 85 A'   35 A"   86 A'   87 A'   88 A'   36 A"   89 A'   90 A'                 
  6.895   9.693  13.783  13.890  13.970  23.577  25.788  25.886
 91 A'   92 A'   37 A"   93 A'   94 A'   95 A'   38 A"   96 A'                 
 26.245  27.771  28.331  28.356  28.370  28.534  28.538  28.539
 97 A'   98 A'   39 A"   99 A'  100 A'   40 A"  101 A'   41 A"                 
 28.561  28.622 127.877 127.899 127.912 151.584 163.029 215.673
102 A'  103 A'   42 A"  104 A'  105 A'  106 A'  107 A'  108 A'                 
*******
109 A'                                                                         
 --------------------------------------------------------------

          Ground-State Mulliken Net Atomic Charges

     Atom                 Charge (a.u.)
  ----------------------------------------
      1 C                    -0.352814
      2 P                     0.052773
      3 I                    -0.153111
      4 Cl                    0.170397
      5 H                     0.282754
  ----------------------------------------
  Sum of atomic charges =    -0.000000

 -----------------------------------------------------------------
                    Cartesian Multipole Moments
 -----------------------------------------------------------------
    Charge (ESU x 10^10)
                -0.0000
    Dipole Moment (Debye)
         X       0.3555      Y      -0.4129      Z      -0.0000
       Tot       0.5449
    Quadrupole Moments (Debye-Ang)
        XX     -61.2764     XY      -0.0796     YY     -59.2658
        XZ      -0.0000     YZ      -0.0000     ZZ     -61.6521
    Octopole Moments (Debye-Ang^2)
       XXX     -85.0457    XXY       3.8968    XYY     -25.1229
       YYY      16.5702    XXZ       0.0000    XYZ      -0.0000
       YYZ       0.0000    XZZ     -26.3984    YZZ       7.5971
       ZZZ       0.0000
    Hexadecapole Moments (Debye-Ang^3)
      XXXX   -1496.9380   XXXY      22.0927   XXYY    -286.7165
      XYYY       0.7540   YYYY    -175.3758   XXXZ       0.0000
      XXYZ      -0.0000   XYYZ       0.0000   YYYZ      -0.0000
      XXZZ    -278.8462   XYZZ       2.5871   YYZZ     -44.3459
      XZZZ       0.0000   YZZZ       0.0000   ZZZZ     -85.5112
 -----------------------------------------------------------------
 Calculating analytic gradient of the SCF energy
 Gradient of SCF Energy
            1           2           3           4           5
    1  -0.0079439   0.0034594   0.0005365   0.0013981   0.0025499
    2  -0.0018797  -0.0040426  -0.0001743   0.0001515   0.0059451
    3   0.0000000  -0.0000000  -0.0000000   0.0000000  -0.0000000
 Max gradient component =       7.944E-03
 RMS gradient           =       3.045E-03
 Gradient time:  CPU 4.80 s  wall 4.80 s
 Geometry Optimization Parameters
   NAtoms,    NIC,     NZ,  NCons,   NDum,   NFix, NCnnct, MaxDiis
        5      20       5       0       0       0       0       0

 Cartesian Hessian Update
 Hessian Updated using BFGS Update


** GEOMETRY OPTIMIZATION IN DELOCALIZED INTERNAL COORDINATES **
   Searching for a Minimum

   Optimization Cycle:   6

                       Coordinates (Angstroms)
     ATOM                X               Y               Z
      1  C         1.8079499038   -0.5406850699    0.0000000000
      2  P         0.8242083729    0.8056422361    0.0000000000
      3  I        -1.4144379403   -0.3013311112    0.0000000000
      4  Cl        3.5473645227   -0.3507436241    0.0000000000
      5  H         1.5078660394   -1.5712566233    0.0000000000
   Point Group: cs    Number of degrees of freedom:     7


   Energy is  -7759.832462719

 Hessian Updated using BFGS Update

  7 Hessian modes will be used to form the next step
  Hessian Eigenvalues:
     0.077376    0.158531    0.198459    0.211843    0.234648    0.299784
     0.537539

 Minimum Search - Taking Simple RFO Step
 Searching for Lamda that Minimizes Along All modes
 Value Taken    Lamda =  -0.00023164
 Step Taken.  Stepsize is  0.028473

                             Maximum     Tolerance    Cnvgd?
         Gradient           0.006289      0.000300      NO
         Displacement       0.017480      0.001200      NO
         Energy change     -0.000595      0.000001      NO


 New Cartesian Coordinates Obtained by Inverse Iteration

 Displacement from previous Coordinates is:  0.025839
 ----------------------------------------------------------------
             Standard Nuclear Orientation (Angstroms)
    I     Atom           X                Y                Z
 ----------------------------------------------------------------
    1      C       1.8139611396    -0.5385925774     0.0000000000
    2      P       0.8217312806     0.8081765527     0.0000000000
    3      I      -1.4204310865    -0.2995114389     0.0000000000
    4      Cl      3.5514381691    -0.3487377923     0.0000000000
    5      H       1.5062513955    -1.5797089365     0.0000000000
 ----------------------------------------------------------------
 Molecular Point Group                 Cs    NOp =  2
 Largest Abelian Subgroup              Cs    NOp =  2
 Nuclear Repulsion Energy =   439.5356215070 hartrees
 There are       46 alpha and       46 beta electrons
 Applying Cartesian multipole field
    Component          Value
    ---------          -----
     (2,0,0)        1.00000E-11
     (0,2,0)        2.00000E-11
     (0,0,2)       -3.00000E-11
 Nucleus-field energy     =     0.0000000141 hartrees
 Requested basis set is 6-311++G(d,p)
 There are 61 shells and 151 basis functions
 A cutoff of  1.0D-11 yielded   1528 shell pairs
 There are      9890 function pairs (     10986 Cartesian)
 Smallest overlap matrix eigenvalue = 4.69E-04
 Guess MOs from SCF MO coefficient file

 -----------------------------------------------------------------------
  General SCF calculation program by
  Eric Jon Sundstrom, Paul Horn, Yuezhi Mao, Dmitri Zuev, Alec White,
  David Stuck, Shaama M.S., Shane Yost, Joonho Lee, David Small,
  Daniel Levine, Susi Lehtola, Hugh Burton, Evgeny Epifanovsky
 -----------------------------------------------------------------------
 Exchange:     0.2000 Hartree-Fock + 0.0800 Slater + 0.7200 B88
 Correlation:  0.1900 VWN1RPA + 0.8100 LYP
 Using SG-1 standard quadrature grid
 A restricted SCF calculation will be
 performed using DIIS
 SCF converges when DIIS error is below 1.0e-08
 ---------------------------------------
  Cycle       Energy         DIIS error
 ---------------------------------------
    1   -7759.8325259121      1.18e-04  
    2   -7759.8325443699      8.62e-05  
    3   -7759.8325407201      9.22e-05  
    4   -7759.8325682618      1.06e-05  
    5   -7759.8325686091      3.70e-06  
    6   -7759.8325686558      9.22e-07  
    7   -7759.8325686576      2.64e-07  
    8   -7759.8325686578      5.67e-08  
    9   -7759.8325686578      1.30e-08  
   10   -7759.8325686579      3.38e-09  Convergence criterion met
 ---------------------------------------
 SCF time:   CPU 14.10s  wall 14.00s 
 SCF   energy in the final basis set =    -7759.8325686579
 Total energy in the final basis set =    -7759.8325686579

 --------------------------------------------------------------
             Orbital Energies (a.u.) and Symmetries
 --------------------------------------------------------------

 Alpha MOs, Restricted
 -- Occupied --                  
******* -176.31 -165.71 -165.71 -165.71 -101.59  -77.11  -35.80
  1 A'    2 A'    3 A'    1 A"    4 A'    5 A'    6 A'    7 A'                 
-31.297 -31.292 -31.292 -22.948 -22.947 -22.947 -22.943 -22.943
  8 A'    2 A"    9 A'   10 A'    3 A"   11 A'   12 A'    4 A"                 
-10.271  -9.501  -7.265  -7.256  -7.255  -6.601  -6.354  -4.765
 13 A'   14 A'   15 A'    5 A"   16 A'   17 A'   18 A'   19 A'                 
 -4.763  -4.760  -4.758  -4.752  -4.752  -2.031  -2.027  -2.027
 20 A'    6 A"   21 A'    7 A"   22 A'   23 A'   24 A'    8 A"                 
 -2.016  -2.016  -0.899  -0.745  -0.655  -0.571  -0.481  -0.417
 25 A'    9 A"   26 A'   27 A'   28 A'   29 A'   30 A'   31 A'                 
 -0.393  -0.339  -0.321  -0.312  -0.279  -0.260
 10 A"   32 A'   33 A'   11 A"   34 A'   12 A"                                 
 -- Virtual --                   
 -0.100  -0.090  -0.008   0.004   0.017   0.022   0.042   0.045
 13 A"   35 A'   36 A'   37 A'   38 A'   39 A'   14 A"   40 A'                 
  0.080   0.082   0.087   0.098   0.098   0.119   0.125   0.142
 41 A'   15 A"   42 A'   16 A"   43 A'   44 A'   45 A'   46 A'                 
  0.160   0.191   0.212   0.214   0.244   0.268   0.286   0.321
 47 A'   48 A'   49 A'   17 A"   50 A'   51 A'   18 A"   52 A'                 
  0.360   0.371   0.399   0.402   0.413   0.425   0.440   0.453
 53 A'   19 A"   54 A'   20 A"   55 A'   56 A'   57 A'   58 A'                 
  0.458   0.517   0.533   0.565   0.617   0.623   0.625   0.686
 21 A"   59 A'   22 A"   60 A'   61 A'   23 A"   62 A'   24 A"                 
  0.766   0.798   0.802   0.839   0.844   0.883   0.902   0.967
 63 A'   25 A"   64 A'   26 A"   65 A'   66 A'   67 A'   68 A'                 
  1.035   1.118   1.214   1.292   1.328   1.369   1.468   1.536
 69 A'   70 A'   27 A"   28 A"   71 A'   72 A'   29 A"   73 A'                 
  1.549   1.559   1.647   1.717   1.818   1.839   2.061   2.235
 30 A"   74 A'   75 A'   76 A'   77 A'   31 A"   78 A'   32 A"                 
  2.304   2.389   2.475   2.604   2.693   3.120   3.415   3.960
 79 A'   80 A'   81 A'   82 A'   33 A"   83 A'   84 A'   34 A"                 
  3.969   3.971   4.023   4.119   4.313   5.984   6.017   6.035
 85 A'   35 A"   86 A'   87 A'   88 A'   36 A"   89 A'   90 A'                 
  6.891   9.693  13.783  13.890  13.965  23.559  25.788  25.884
 91 A'   92 A'   37 A"   93 A'   94 A'   95 A'   38 A"   96 A'                 
 26.244  27.770  28.331  28.356  28.370  28.534  28.538  28.539
 97 A'   98 A'   39 A"   99 A'  100 A'   40 A"  101 A'   41 A"                 
 28.561  28.621 127.877 127.899 127.912 151.583 163.024 215.673
102 A'  103 A'   42 A"  104 A'  105 A'  106 A'  107 A'  108 A'                 
*******
109 A'                                                                         

 Beta MOs, Restricted
 -- Occupied --                  
******* -176.31 -165.71 -165.71 -165.71 -101.59  -77.11  -35.80
  1 A'    2 A'    3 A'    1 A"    4 A'    5 A'    6 A'    7 A'                 
-31.297 -31.292 -31.292 -22.948 -22.947 -22.947 -22.943 -22.943
  8 A'    2 A"    9 A'   10 A'    3 A"   11 A'   12 A'    4 A"                 
-10.271  -9.501  -7.265  -7.256  -7.255  -6.601  -6.354  -4.765
 13 A'   14 A'   15 A'    5 A"   16 A'   17 A'   18 A'   19 A'                 
 -4.763  -4.760  -4.758  -4.752  -4.752  -2.031  -2.027  -2.027
 20 A'    6 A"   21 A'    7 A"   22 A'   23 A'   24 A'    8 A"                 
 -2.016  -2.016  -0.899  -0.745  -0.655  -0.571  -0.481  -0.417
 25 A'    9 A"   26 A'   27 A'   28 A'   29 A'   30 A'   31 A'                 
 -0.393  -0.339  -0.321  -0.312  -0.279  -0.260
 10 A"   32 A'   33 A'   11 A"   34 A'   12 A"                                 
 -- Virtual --                   
 -0.100  -0.090  -0.008   0.004   0.017   0.022   0.042   0.045
 13 A"   35 A'   36 A'   37 A'   38 A'   39 A'   14 A"   40 A'                 
  0.080   0.082   0.087   0.098   0.098   0.119   0.125   0.142
 41 A'   15 A"   42 A'   16 A"   43 A'   44 A'   45 A'   46 A'                 
  0.160   0.191   0.212   0.214   0.244   0.268   0.286   0.321
 47 A'   48 A'   49 A'   17 A"   50 A'   51 A'   18 A"   52 A'                 
  0.360   0.371   0.399   0.402   0.413   0.425   0.440   0.453
 53 A'   19 A"   54 A'   20 A"   55 A'   56 A'   57 A'   58 A'                 
  0.458   0.517   0.533   0.565   0.617   0.623   0.625   0.686
 21 A"   59 A'   22 A"   60 A'   61 A'   23 A"   62 A'   24 A"                 
  0.766   0.798   0.802   0.839   0.844   0.883   0.902   0.967
 63 A'   25 A"   64 A'   26 A"   65 A'   66 A'   67 A'   68 A'                 
  1.035   1.118   1.214   1.292   1.328   1.369   1.468   1.536
 69 A'   70 A'   27 A"   28 A"   71 A'   72 A'   29 A"   73 A'                 
  1.549   1.559   1.647   1.717   1.818   1.839   2.061   2.235
 30 A"   74 A'   75 A'   76 A'   77 A'   31 A"   78 A'   32 A"                 
  2.304   2.389   2.475   2.604   2.693   3.120   3.415   3.960
 79 A'   80 A'   81 A'   82 A'   33 A"   83 A'   84 A'   34 A"                 
  3.969   3.971   4.023   4.119   4.313   5.984   6.017   6.035
 85 A'   35 A"   86 A'   87 A'   88 A'   36 A"   89 A'   90 A'                 
  6.891   9.693  13.783  13.890  13.965  23.559  25.788  25.884
 91 A'   92 A'   37 A"   93 A'   94 A'   95 A'   38 A"   96 A'                 
 26.244  27.770  28.331  28.356  28.370  28.534  28.538  28.539
 97 A'   98 A'   39 A"   99 A'  100 A'   40 A"  101 A'   41 A"                 
 28.561  28.621 127.877 127.899 127.912 151.583 163.024 215.673
102 A'  103 A'   42 A"  104 A'  105 A'  106 A'  107 A'  108 A'                 
*******
109 A'                                                                         
 --------------------------------------------------------------

          Ground-State Mulliken Net Atomic Charges

     Atom                 Charge (a.u.)
  ----------------------------------------
      1 C                    -0.353907
      2 P                     0.053633
      3 I                    -0.153021
      4 Cl                    0.173074
      5 H                     0.280221
  ----------------------------------------
  Sum of atomic charges =    -0.000000

 -----------------------------------------------------------------
                    Cartesian Multipole Moments
 -----------------------------------------------------------------
    Charge (ESU x 10^10)
                -0.0000
    Dipole Moment (Debye)
         X       0.3810      Y      -0.4194      Z       0.0000
       Tot       0.5666
    Quadrupole Moments (Debye-Ang)
        XX     -61.1771     XY      -0.0924     YY     -59.2824
        XZ       0.0000     YZ      -0.0000     ZZ     -61.6912
    Octopole Moments (Debye-Ang^2)
       XXX     -84.2731    XXY       3.7583    XYY     -24.9785
       YYY      16.2125    XXZ       0.0000    XYZ      -0.0000
       YYZ       0.0000    XZZ     -26.2912    YZZ       7.4830
       ZZZ       0.0000
    Hexadecapole Moments (Debye-Ang^3)
      XXXX   -1500.1586   XXXY      21.8917   XXYY    -287.6323
      XYYY       0.5963   YYYY    -175.5528   XXXZ       0.0000
      XXYZ      -0.0000   XYYZ       0.0000   YYYZ      -0.0000
      XXZZ    -279.7454   XYZZ       2.5432   YYZZ     -44.4264
      XZZZ       0.0000   YZZZ      -0.0000   ZZZZ     -85.6295
 -----------------------------------------------------------------
 Calculating analytic gradient of the SCF energy
 Gradient of SCF Energy
            1           2           3           4           5
    1  -0.0027042   0.0017763  -0.0004023   0.0014642  -0.0001340
    2   0.0036629  -0.0014149  -0.0003117   0.0001199  -0.0020561
    3  -0.0000000   0.0000000  -0.0000000   0.0000000   0.0000000
 Max gradient component =       3.663E-03
 RMS gradient           =       1.473E-03
 Gradient time:  CPU 4.79 s  wall 4.79 s
 Geometry Optimization Parameters
   NAtoms,    NIC,     NZ,  NCons,   NDum,   NFix, NCnnct, MaxDiis
        5      20       5       0       0       0       0       0

 Cartesian Hessian Update
 Hessian Updated using BFGS Update


** GEOMETRY OPTIMIZATION IN DELOCALIZED INTERNAL COORDINATES **
   Searching for a Minimum

   Optimization Cycle:   7

                       Coordinates (Angstroms)
     ATOM                X               Y               Z
      1  C         1.8139611396   -0.5385925774    0.0000000000
      2  P         0.8217312806    0.8081765527    0.0000000000
      3  I        -1.4204310865   -0.2995114389    0.0000000000
      4  Cl        3.5514381691   -0.3487377923    0.0000000000
      5  H         1.5062513955   -1.5797089365    0.0000000000
   Point Group: cs    Number of degrees of freedom:     7


   Energy is  -7759.832568658

 Hessian Updated using BFGS Update

  7 Hessian modes will be used to form the next step
  Hessian Eigenvalues:
     0.078277    0.140152    0.196164    0.215782    0.263134    0.375459
     0.456830

 Minimum Search - Taking Simple RFO Step
 Searching for Lamda that Minimizes Along All modes
 Value Taken    Lamda =  -0.00004001
 Step Taken.  Stepsize is  0.013288

                             Maximum     Tolerance    Cnvgd?
         Gradient           0.002621      0.000300      NO
         Displacement       0.010253      0.001200      NO
         Energy change     -0.000106      0.000001      NO


 New Cartesian Coordinates Obtained by Inverse Iteration

 Displacement from previous Coordinates is:  0.009672
 ----------------------------------------------------------------
             Standard Nuclear Orientation (Angstroms)
    I     Atom           X                Y                Z
 ----------------------------------------------------------------
    1      C       1.8163808148    -0.5392686268     0.0000000000
    2      P       0.8202516530     0.8087838351     0.0000000000
    3      I      -1.4190601678    -0.3005120940     0.0000000000
    4      Cl      3.5497616107    -0.3505115291     0.0000000000
    5      H       1.5056169875    -1.5768657775     0.0000000000
 ----------------------------------------------------------------
 Molecular Point Group                 Cs    NOp =  2
 Largest Abelian Subgroup              Cs    NOp =  2
 Nuclear Repulsion Energy =   439.7314906171 hartrees
 There are       46 alpha and       46 beta electrons
 Applying Cartesian multipole field
    Component          Value
    ---------          -----
     (2,0,0)        1.00000E-11
     (0,2,0)        2.00000E-11
     (0,0,2)       -3.00000E-11
 Nucleus-field energy     =     0.0000000141 hartrees
 Requested basis set is 6-311++G(d,p)
 There are 61 shells and 151 basis functions
 A cutoff of  1.0D-11 yielded   1529 shell pairs
 There are      9905 function pairs (     11004 Cartesian)
 Smallest overlap matrix eigenvalue = 4.64E-04
 Guess MOs from SCF MO coefficient file

 -----------------------------------------------------------------------
  General SCF calculation program by
  Eric Jon Sundstrom, Paul Horn, Yuezhi Mao, Dmitri Zuev, Alec White,
  David Stuck, Shaama M.S., Shane Yost, Joonho Lee, David Small,
  Daniel Levine, Susi Lehtola, Hugh Burton, Evgeny Epifanovsky
 -----------------------------------------------------------------------
 Exchange:     0.2000 Hartree-Fock + 0.0800 Slater + 0.7200 B88
 Correlation:  0.1900 VWN1RPA + 0.8100 LYP
 Using SG-1 standard quadrature grid
 A restricted SCF calculation will be
 performed using DIIS
 SCF converges when DIIS error is below 1.0e-08
 ---------------------------------------
  Cycle       Energy         DIIS error
 ---------------------------------------
    1   -7759.8325801943      5.34e-05  
    2   -7759.8325912651      1.27e-05  
    3   -7759.8325910301      1.49e-05  
    4   -7759.8325917228      6.81e-06  
    5   -7759.8325918649      1.69e-06  
    6   -7759.8325918725      2.78e-07  
    7   -7759.8325918726      5.44e-08  
    8   -7759.8325918726      2.82e-08  
    9   -7759.8325918727      7.99e-09  Convergence criterion met
 ---------------------------------------
 SCF time:   CPU 12.70s  wall 13.00s 
 SCF   energy in the final basis set =    -7759.8325918727
 Total energy in the final basis set =    -7759.8325918727

 --------------------------------------------------------------
             Orbital Energies (a.u.) and Symmetries
 --------------------------------------------------------------

 Alpha MOs, Restricted
 -- Occupied --                  
******* -176.31 -165.71 -165.71 -165.71 -101.59  -77.11  -35.80
  1 A'    2 A'    3 A'    1 A"    4 A'    5 A'    6 A'    7 A'                 
-31.297 -31.292 -31.292 -22.948 -22.947 -22.947 -22.943 -22.943
  8 A'    2 A"    9 A'   10 A'    3 A"   11 A'   12 A'    4 A"                 
-10.271  -9.501  -7.265  -7.256  -7.255  -6.601  -6.354  -4.765
 13 A'   14 A'   15 A'    5 A"   16 A'   17 A'   18 A'   19 A'                 
 -4.763  -4.760  -4.758  -4.752  -4.752  -2.031  -2.027  -2.027
 20 A'    6 A"   21 A'    7 A"   22 A'   23 A'   24 A'    8 A"                 
 -2.016  -2.016  -0.900  -0.744  -0.655  -0.571  -0.482  -0.417
 25 A'    9 A"   26 A'   27 A'   28 A'   29 A'   30 A'   31 A'                 
 -0.394  -0.339  -0.321  -0.312  -0.279  -0.259
 10 A"   32 A'   33 A'   11 A"   34 A'   12 A"                                 
 -- Virtual --                   
 -0.100  -0.089  -0.008   0.004   0.017   0.022   0.042   0.045
 13 A"   35 A'   36 A'   37 A'   38 A'   39 A'   14 A"   40 A'                 
  0.080   0.081   0.087   0.098   0.098   0.119   0.125   0.142
 41 A'   15 A"   42 A'   16 A"   43 A'   44 A'   45 A'   46 A'                 
  0.160   0.191   0.213   0.214   0.244   0.268   0.287   0.321
 47 A'   48 A'   49 A'   17 A"   50 A'   51 A'   18 A"   52 A'                 
  0.360   0.371   0.399   0.402   0.413   0.425   0.440   0.453
 53 A'   19 A"   54 A'   20 A"   55 A'   56 A'   57 A'   58 A'                 
  0.457   0.518   0.533   0.566   0.617   0.623   0.625   0.686
 21 A"   59 A'   22 A"   60 A'   61 A'   23 A"   62 A'   24 A"                 
  0.766   0.797   0.802   0.838   0.843   0.884   0.903   0.964
 63 A'   25 A"   64 A'   26 A"   65 A'   66 A'   67 A'   68 A'                 
  1.035   1.120   1.214   1.292   1.328   1.370   1.468   1.537
 69 A'   70 A'   27 A"   28 A"   71 A'   72 A'   29 A"   73 A'                 
  1.550   1.560   1.647   1.718   1.821   1.840   2.062   2.235
 30 A"   74 A'   75 A'   76 A'   77 A'   31 A"   78 A'   32 A"                 
  2.304   2.390   2.477   2.604   2.694   3.121   3.416   3.960
 79 A'   80 A'   81 A'   82 A'   33 A"   83 A'   84 A'   34 A"                 
  3.969   3.971   4.024   4.120   4.314   5.984   6.017   6.035
 85 A'   35 A"   86 A'   87 A'   88 A'   36 A"   89 A'   90 A'                 
  6.889   9.694  13.783  13.890  13.964  23.562  25.788  25.884
 91 A'   92 A'   37 A"   93 A'   94 A'   95 A'   38 A"   96 A'                 
 26.244  27.771  28.331  28.356  28.370  28.534  28.538  28.539
 97 A'   98 A'   39 A"   99 A'  100 A'   40 A"  101 A'   41 A"                 
 28.561  28.622 127.878 127.899 127.912 151.583 163.021 215.675
102 A'  103 A'   42 A"  104 A'  105 A'  106 A'  107 A'  108 A'                 
*******
109 A'                                                                         

 Beta MOs, Restricted
 -- Occupied --                  
******* -176.31 -165.71 -165.71 -165.71 -101.59  -77.11  -35.80
  1 A'    2 A'    3 A'    1 A"    4 A'    5 A'    6 A'    7 A'                 
-31.297 -31.292 -31.292 -22.948 -22.947 -22.947 -22.943 -22.943
  8 A'    2 A"    9 A'   10 A'    3 A"   11 A'   12 A'    4 A"                 
-10.271  -9.501  -7.265  -7.256  -7.255  -6.601  -6.354  -4.765
 13 A'   14 A'   15 A'    5 A"   16 A'   17 A'   18 A'   19 A'                 
 -4.763  -4.760  -4.758  -4.752  -4.752  -2.031  -2.027  -2.027
 20 A'    6 A"   21 A'    7 A"   22 A'   23 A'   24 A'    8 A"                 
 -2.016  -2.016  -0.900  -0.744  -0.655  -0.571  -0.482  -0.417
 25 A'    9 A"   26 A'   27 A'   28 A'   29 A'   30 A'   31 A'                 
 -0.394  -0.339  -0.321  -0.312  -0.279  -0.259
 10 A"   32 A'   33 A'   11 A"   34 A'   12 A"                                 
 -- Virtual --                   
 -0.100  -0.089  -0.008   0.004   0.017   0.022   0.042   0.045
 13 A"   35 A'   36 A'   37 A'   38 A'   39 A'   14 A"   40 A'                 
  0.080   0.081   0.087   0.098   0.098   0.119   0.125   0.142
 41 A'   15 A"   42 A'   16 A"   43 A'   44 A'   45 A'   46 A'                 
  0.160   0.191   0.213   0.214   0.244   0.268   0.287   0.321
 47 A'   48 A'   49 A'   17 A"   50 A'   51 A'   18 A"   52 A'                 
  0.360   0.371   0.399   0.402   0.413   0.425   0.440   0.453
 53 A'   19 A"   54 A'   20 A"   55 A'   56 A'   57 A'   58 A'                 
  0.457   0.518   0.533   0.566   0.617   0.623   0.625   0.686
 21 A"   59 A'   22 A"   60 A'   61 A'   23 A"   62 A'   24 A"                 
  0.766   0.797   0.802   0.838   0.843   0.884   0.903   0.964
 63 A'   25 A"   64 A'   26 A"   65 A'   66 A'   67 A'   68 A'                 
  1.035   1.120   1.214   1.292   1.328   1.370   1.468   1.537
 69 A'   70 A'   27 A"   28 A"   71 A'   72 A'   29 A"   73 A'                 
  1.550   1.560   1.647   1.718   1.821   1.840   2.062   2.235
 30 A"   74 A'   75 A'   76 A'   77 A'   31 A"   78 A'   32 A"                 
  2.304   2.390   2.477   2.604   2.694   3.121   3.416   3.960
 79 A'   80 A'   81 A'   82 A'   33 A"   83 A'   84 A'   34 A"                 
  3.969   3.971   4.024   4.120   4.314   5.984   6.017   6.035
 85 A'   35 A"   86 A'   87 A'   88 A'   36 A"   89 A'   90 A'                 
  6.889   9.694  13.783  13.890  13.964  23.562  25.788  25.884
 91 A'   92 A'   37 A"   93 A'   94 A'   95 A'   38 A"   96 A'                 
 26.244  27.771  28.331  28.356  28.370  28.534  28.538  28.539
 97 A'   98 A'   39 A"   99 A'  100 A'   40 A"  101 A'   41 A"                 
 28.561  28.622 127.878 127.899 127.912 151.583 163.021 215.675
102 A'  103 A'   42 A"  104 A'  105 A'  106 A'  107 A'  108 A'                 
*******
109 A'                                                                         
 --------------------------------------------------------------

          Ground-State Mulliken Net Atomic Charges

     Atom                 Charge (a.u.)
  ----------------------------------------
      1 C                    -0.356902
      2 P                     0.053670
      3 I                    -0.152724
      4 Cl                    0.175821
      5 H                     0.280134
  ----------------------------------------
  Sum of atomic charges =    -0.000000

 -----------------------------------------------------------------
                    Cartesian Multipole Moments
 -----------------------------------------------------------------
    Charge (ESU x 10^10)
                -0.0000
    Dipole Moment (Debye)
         X       0.3969      Y      -0.4237      Z       0.0000
       Tot       0.5806
    Quadrupole Moments (Debye-Ang)
        XX     -61.0891     XY      -0.1004     YY     -59.2952
        XZ       0.0000     YZ      -0.0000     ZZ     -61.6914
    Octopole Moments (Debye-Ang^2)
       XXX     -83.9219    XXY       3.7749    XYY     -24.9997
       YYY      16.3379    XXZ       0.0000    XYZ      -0.0000
       YYZ       0.0000    XZZ     -26.2810    YZZ       7.5092
       ZZZ       0.0000
    Hexadecapole Moments (Debye-Ang^3)
      XXXX   -1497.2797   XXXY      21.9336   XXYY    -287.3481
      XYYY       0.7816   YYYY    -175.8950   XXXZ      -0.0000
      XXYZ      -0.0000   XYYZ       0.0000   YYYZ      -0.0000
      XXZZ    -279.3704   XYZZ       2.5750   YYZZ     -44.4787
      XZZZ       0.0000   YZZZ      -0.0000   ZZZZ     -85.6475
 -----------------------------------------------------------------
 Calculating analytic gradient of the SCF energy
 Gradient of SCF Energy
            1           2           3           4           5
    1  -0.0005065   0.0003036  -0.0001244   0.0001136   0.0002136
    2   0.0005569  -0.0000999  -0.0001593   0.0000206  -0.0003182
    3  -0.0000000   0.0000000  -0.0000000   0.0000000   0.0000000
 Max gradient component =       5.569E-04
 RMS gradient           =       2.408E-04
 Gradient time:  CPU 4.78 s  wall 4.79 s
 Geometry Optimization Parameters
   NAtoms,    NIC,     NZ,  NCons,   NDum,   NFix, NCnnct, MaxDiis
        5      20       5       0       0       0       0       0

 Cartesian Hessian Update
 Hessian Updated using BFGS Update


** GEOMETRY OPTIMIZATION IN DELOCALIZED INTERNAL COORDINATES **
   Searching for a Minimum

   Optimization Cycle:   8

                       Coordinates (Angstroms)
     ATOM                X               Y               Z
      1  C         1.8163808148   -0.5392686268    0.0000000000
      2  P         0.8202516530    0.8087838351    0.0000000000
      3  I        -1.4190601678   -0.3005120940    0.0000000000
      4  Cl        3.5497616107   -0.3505115291    0.0000000000
      5  H         1.5056169875   -1.5768657775    0.0000000000
   Point Group: cs    Number of degrees of freedom:     7


   Energy is  -7759.832591873

 Hessian Updated using BFGS Update

  7 Hessian modes will be used to form the next step
  Hessian Eigenvalues:
     0.076930    0.119196    0.200029    0.217853    0.266767    0.363814
     0.453955

 Minimum Search - Taking Simple RFO Step
 Searching for Lamda that Minimizes Along All modes
 Value Taken    Lamda =  -0.00000209
 Step Taken.  Stepsize is  0.004196

                             Maximum     Tolerance    Cnvgd?
         Gradient           0.000379      0.000300      NO
         Displacement       0.003026      0.001200      NO
         Energy change     -0.000023      0.000001      NO


 New Cartesian Coordinates Obtained by Inverse Iteration

 Displacement from previous Coordinates is:  0.003899
 ----------------------------------------------------------------
             Standard Nuclear Orientation (Angstroms)
    I     Atom           X                Y                Z
 ----------------------------------------------------------------
    1      C       1.8170393763    -0.5394338935     0.0000000000
    2      P       0.8199115520     0.8087015079     0.0000000000
    3      I      -1.4180926633    -0.3009838412     0.0000000000
    4      Cl      3.5498321065    -0.3506052015     0.0000000000
    5      H       1.5042605268    -1.5760527640     0.0000000000
 ----------------------------------------------------------------
 Molecular Point Group                 Cs    NOp =  2
 Largest Abelian Subgroup              Cs    NOp =  2
 Nuclear Repulsion Energy =   439.8231909843 hartrees
 There are       46 alpha and       46 beta electrons
 Applying Cartesian multipole field
    Component          Value
    ---------          -----
     (2,0,0)        1.00000E-11
     (0,2,0)        2.00000E-11
     (0,0,2)       -3.00000E-11
 Nucleus-field energy     =     0.0000000141 hartrees
 Requested basis set is 6-311++G(d,p)
 There are 61 shells and 151 basis functions
 A cutoff of  1.0D-11 yielded   1529 shell pairs
 There are      9905 function pairs (     11004 Cartesian)
 Smallest overlap matrix eigenvalue = 4.64E-04
 Guess MOs from SCF MO coefficient file

 -----------------------------------------------------------------------
  General SCF calculation program by
  Eric Jon Sundstrom, Paul Horn, Yuezhi Mao, Dmitri Zuev, Alec White,
  David Stuck, Shaama M.S., Shane Yost, Joonho Lee, David Small,
  Daniel Levine, Susi Lehtola, Hugh Burton, Evgeny Epifanovsky
 -----------------------------------------------------------------------
 Exchange:     0.2000 Hartree-Fock + 0.0800 Slater + 0.7200 B88
 Correlation:  0.1900 VWN1RPA + 0.8100 LYP
 Using SG-1 standard quadrature grid
 A restricted SCF calculation will be
 performed using DIIS
 SCF converges when DIIS error is below 1.0e-08
 ---------------------------------------
  Cycle       Energy         DIIS error
 ---------------------------------------
    1   -7759.8325922791      1.27e-05  
    2   -7759.8325929052      4.18e-06  
    3   -7759.8325927827      7.38e-06  
    4   -7759.8325929663      1.17e-06  
    5   -7759.8325929706      3.01e-07  
    6   -7759.8325929709      7.04e-08  
    7   -7759.8325929710      1.58e-08  
    8   -7759.8325929709      4.29e-09  Convergence criterion met
 ---------------------------------------
 SCF time:   CPU 11.32s  wall 11.00s 
 SCF   energy in the final basis set =    -7759.8325929709
 Total energy in the final basis set =    -7759.8325929709

 --------------------------------------------------------------
             Orbital Energies (a.u.) and Symmetries
 --------------------------------------------------------------

 Alpha MOs, Restricted
 -- Occupied --                  
******* -176.31 -165.71 -165.71 -165.71 -101.59  -77.11  -35.80
  1 A'    2 A'    3 A'    1 A"    4 A'    5 A'    6 A'    7 A'                 
-31.297 -31.292 -31.292 -22.948 -22.947 -22.947 -22.943 -22.943
  8 A'    2 A"    9 A'   10 A'    3 A"   11 A'   12 A'    4 A"                 
-10.271  -9.501  -7.266  -7.256  -7.255  -6.601  -6.354  -4.765
 13 A'   14 A'   15 A'    5 A"   16 A'   17 A'   18 A'   19 A'                 
 -4.763  -4.760  -4.758  -4.752  -4.752  -2.031  -2.027  -2.027
 20 A'    6 A"   21 A'    7 A"   22 A'   23 A'   24 A'    8 A"                 
 -2.016  -2.016  -0.900  -0.744  -0.655  -0.571  -0.482  -0.417
 25 A'    9 A"   26 A'   27 A'   28 A'   29 A'   30 A'   31 A'                 
 -0.394  -0.339  -0.321  -0.312  -0.279  -0.259
 10 A"   32 A'   33 A'   11 A"   34 A'   12 A"                                 
 -- Virtual --                   
 -0.100  -0.089  -0.008   0.004   0.017   0.022   0.042   0.045
 13 A"   35 A'   36 A'   37 A'   38 A'   39 A'   14 A"   40 A'                 
  0.080   0.081   0.086   0.098   0.098   0.119   0.125   0.142
 41 A'   15 A"   42 A'   16 A"   43 A'   44 A'   45 A'   46 A'                 
  0.160   0.191   0.212   0.214   0.244   0.268   0.287   0.320
 47 A'   48 A'   49 A'   17 A"   50 A'   51 A'   18 A"   52 A'                 
  0.360   0.371   0.399   0.402   0.414   0.425   0.440   0.453
 53 A'   19 A"   54 A'   20 A"   55 A'   56 A'   57 A'   58 A'                 
  0.457   0.519   0.533   0.566   0.617   0.624   0.625   0.686
 21 A"   59 A'   22 A"   60 A'   61 A'   23 A"   62 A'   24 A"                 
  0.766   0.797   0.802   0.838   0.843   0.884   0.903   0.964
 63 A'   25 A"   64 A'   26 A"   65 A'   66 A'   67 A'   68 A'                 
  1.035   1.120   1.214   1.292   1.328   1.370   1.469   1.538
 69 A'   70 A'   27 A"   28 A"   71 A'   72 A'   29 A"   73 A'                 
  1.550   1.560   1.647   1.717   1.821   1.840   2.062   2.235
 30 A"   74 A'   75 A'   76 A'   77 A'   31 A"   78 A'   32 A"                 
  2.303   2.390   2.477   2.605   2.694   3.121   3.417   3.960
 79 A'   80 A'   81 A'   82 A'   33 A"   83 A'   84 A'   34 A"                 
  3.969   3.971   4.024   4.120   4.314   5.984   6.017   6.035
 85 A'   35 A"   86 A'   87 A'   88 A'   36 A"   89 A'   90 A'                 
  6.889   9.694  13.783  13.890  13.963  23.562  25.788  25.884
 91 A'   92 A'   37 A"   93 A'   94 A'   95 A'   38 A"   96 A'                 
 26.243  27.771  28.331  28.356  28.370  28.534  28.538  28.539
 97 A'   98 A'   39 A"   99 A'  100 A'   40 A"  101 A'   41 A"                 
 28.561  28.622 127.877 127.899 127.912 151.583 163.021 215.675
102 A'  103 A'   42 A"  104 A'  105 A'  106 A'  107 A'  108 A'                 
*******
109 A'                                                                         

 Beta MOs, Restricted
 -- Occupied --                  
******* -176.31 -165.71 -165.71 -165.71 -101.59  -77.11  -35.80
  1 A'    2 A'    3 A'    1 A"    4 A'    5 A'    6 A'    7 A'                 
-31.297 -31.292 -31.292 -22.948 -22.947 -22.947 -22.943 -22.943
  8 A'    2 A"    9 A'   10 A'    3 A"   11 A'   12 A'    4 A"                 
-10.271  -9.501  -7.266  -7.256  -7.255  -6.601  -6.354  -4.765
 13 A'   14 A'   15 A'    5 A"   16 A'   17 A'   18 A'   19 A'                 
 -4.763  -4.760  -4.758  -4.752  -4.752  -2.031  -2.027  -2.027
 20 A'    6 A"   21 A'    7 A"   22 A'   23 A'   24 A'    8 A"                 
 -2.016  -2.016  -0.900  -0.744  -0.655  -0.571  -0.482  -0.417
 25 A'    9 A"   26 A'   27 A'   28 A'   29 A'   30 A'   31 A'                 
 -0.394  -0.339  -0.321  -0.312  -0.279  -0.259
 10 A"   32 A'   33 A'   11 A"   34 A'   12 A"                                 
 -- Virtual --                   
 -0.100  -0.089  -0.008   0.004   0.017   0.022   0.042   0.045
 13 A"   35 A'   36 A'   37 A'   38 A'   39 A'   14 A"   40 A'                 
  0.080   0.081   0.086   0.098   0.098   0.119   0.125   0.142
 41 A'   15 A"   42 A'   16 A"   43 A'   44 A'   45 A'   46 A'                 
  0.160   0.191   0.212   0.214   0.244   0.268   0.287   0.320
 47 A'   48 A'   49 A'   17 A"   50 A'   51 A'   18 A"   52 A'                 
  0.360   0.371   0.399   0.402   0.414   0.425   0.440   0.453
 53 A'   19 A"   54 A'   20 A"   55 A'   56 A'   57 A'   58 A'                 
  0.457   0.519   0.533   0.566   0.617   0.624   0.625   0.686
 21 A"   59 A'   22 A"   60 A'   61 A'   23 A"   62 A'   24 A"                 
  0.766   0.797   0.802   0.838   0.843   0.884   0.903   0.964
 63 A'   25 A"   64 A'   26 A"   65 A'   66 A'   67 A'   68 A'                 
  1.035   1.120   1.214   1.292   1.328   1.370   1.469   1.538
 69 A'   70 A'   27 A"   28 A"   71 A'   72 A'   29 A"   73 A'                 
  1.550   1.560   1.647   1.717   1.821   1.840   2.062   2.235
 30 A"   74 A'   75 A'   76 A'   77 A'   31 A"   78 A'   32 A"                 
  2.303   2.390   2.477   2.605   2.694   3.121   3.417   3.960
 79 A'   80 A'   81 A'   82 A'   33 A"   83 A'   84 A'   34 A"                 
  3.969   3.971   4.024   4.120   4.314   5.984   6.017   6.035
 85 A'   35 A"   86 A'   87 A'   88 A'   36 A"   89 A'   90 A'                 
  6.889   9.694  13.783  13.890  13.963  23.562  25.788  25.884
 91 A'   92 A'   37 A"   93 A'   94 A'   95 A'   38 A"   96 A'                 
 26.243  27.771  28.331  28.356  28.370  28.534  28.538  28.539
 97 A'   98 A'   39 A"   99 A'  100 A'   40 A"  101 A'   41 A"                 
 28.561  28.622 127.877 127.899 127.912 151.583 163.021 215.675
102 A'  103 A'   42 A"  104 A'  105 A'  106 A'  107 A'  108 A'                 
*******
109 A'                                                                         
 --------------------------------------------------------------

          Ground-State Mulliken Net Atomic Charges

     Atom                 Charge (a.u.)
  ----------------------------------------
      1 C                    -0.357547
      2 P                     0.053990
      3 I                    -0.152536
      4 Cl                    0.176212
      5 H                     0.279880
  ----------------------------------------
  Sum of atomic charges =    -0.000000

 -----------------------------------------------------------------
                    Cartesian Multipole Moments
 -----------------------------------------------------------------
    Charge (ESU x 10^10)
                -0.0000
    Dipole Moment (Debye)
         X       0.3968      Y      -0.4248      Z      -0.0000
       Tot       0.5813
    Quadrupole Moments (Debye-Ang)
        XX     -61.0736     XY      -0.0988     YY     -59.3007
        XZ      -0.0000     YZ      -0.0000     ZZ     -61.6907
    Octopole Moments (Debye-Ang^2)
       XXX     -83.9316    XXY       3.7989    XYY     -25.0408
       YYY      16.3851    XXZ      -0.0000    XYZ       0.0000
       YYZ      -0.0000    XZZ     -26.3086    YZZ       7.5223
       ZZZ      -0.0000
    Hexadecapole Moments (Debye-Ang^3)
      XXXX   -1496.5766   XXXY      21.9420   XXYY    -287.2870
      XYYY       0.7958   YYYY    -175.9714   XXXZ      -0.0000
      XXYZ       0.0000   XYYZ      -0.0000   YYYZ      -0.0000
      XXZZ    -279.2791   XYZZ       2.5700   YYZZ     -44.4875
      XZZZ      -0.0000   YZZZ      -0.0000   ZZZZ     -85.6468
 -----------------------------------------------------------------
 Calculating analytic gradient of the SCF energy
 Gradient of SCF Energy
            1           2           3           4           5
    1  -0.0000453  -0.0001174   0.0000468   0.0000159   0.0000999
    2  -0.0000510   0.0000472  -0.0000715   0.0000827  -0.0000074
    3   0.0000000  -0.0000000  -0.0000000  -0.0000000   0.0000000
 Max gradient component =       1.174E-04
 RMS gradient           =       5.483E-05
 Gradient time:  CPU 4.80 s  wall 4.80 s
 Geometry Optimization Parameters
   NAtoms,    NIC,     NZ,  NCons,   NDum,   NFix, NCnnct, MaxDiis
        5      20       5       0       0       0       0       0

 Cartesian Hessian Update
 Hessian Updated using BFGS Update


** GEOMETRY OPTIMIZATION IN DELOCALIZED INTERNAL COORDINATES **
   Searching for a Minimum

   Optimization Cycle:   9

                       Coordinates (Angstroms)
     ATOM                X               Y               Z
      1  C         1.8170393763   -0.5394338935    0.0000000000
      2  P         0.8199115520    0.8087015079    0.0000000000
      3  I        -1.4180926633   -0.3009838412    0.0000000000
      4  Cl        3.5498321065   -0.3506052015    0.0000000000
      5  H         1.5042605268   -1.5760527640    0.0000000000
   Point Group: cs    Number of degrees of freedom:     7


   Energy is  -7759.832592971

 Hessian Updated using BFGS Update

  7 Hessian modes will be used to form the next step
  Hessian Eigenvalues:
     0.084556    0.097337    0.199773    0.217663    0.267722    0.363794
     0.480252

 Minimum Search - Taking Simple RFO Step
 Searching for Lamda that Minimizes Along All modes
 Value Taken    Lamda =   0.00000000
 Step Taken.  Stepsize is  0.001056

                             Maximum     Tolerance    Cnvgd?
         Gradient           0.000079      0.000300     YES
         Displacement       0.000728      0.001200     YES
         Energy change     -0.000001      0.000001      NO


                       Distance Matrix (Angstroms)
             C (  1)   P (  2)   I (  3)   Cl(  4)
   P (  2)  1.676822
   I (  3)  3.243908  2.498012
   Cl(  4)  1.743051  2.965882  4.968173
   H (  5)  1.082779  2.481005  3.188409  2.384551

 Final energy is   -7759.8325929709035     


 ******************************
 **  OPTIMIZATION CONVERGED  **
 ******************************

                       Coordinates (Angstroms)
     ATOM                X               Y               Z
      1  C         1.8170393763   -0.5394338935    0.0000000000
      2  P         0.8199115520    0.8087015079    0.0000000000
      3  I        -1.4180926633   -0.3009838412    0.0000000000
      4  Cl        3.5498321065   -0.3506052015    0.0000000000
      5  H         1.5042605268   -1.5760527640    0.0000000000

Z-matrix Print:
$molecule
0 1
I 
P  1 2.498012
C  2 1.676822 1 100.114000
H  3 1.082779 2 126.721953 1 -0.000000 0
Cl 3 1.743051 2 120.268730 1 -180.000000 0
$end


 --------------------------------------------------------------
             Orbital Energies (a.u.) and Symmetries
 --------------------------------------------------------------

 Alpha MOs, Restricted
 -- Occupied --                  
******* -176.31 -165.71 -165.71 -165.71 -101.59  -77.11  -35.80
  1 A'    2 A'    3 A'    1 A"    4 A'    5 A'    6 A'    7 A'                 
-31.297 -31.292 -31.292 -22.948 -22.947 -22.947 -22.943 -22.943
  8 A'    2 A"    9 A'   10 A'    3 A"   11 A'   12 A'    4 A"                 
-10.271  -9.501  -7.266  -7.256  -7.255  -6.601  -6.354  -4.765
 13 A'   14 A'   15 A'    5 A"   16 A'   17 A'   18 A'   19 A'                 
 -4.763  -4.760  -4.758  -4.752  -4.752  -2.031  -2.027  -2.027
 20 A'    6 A"   21 A'    7 A"   22 A'   23 A'   24 A'    8 A"                 
 -2.016  -2.016  -0.900  -0.744  -0.655  -0.571  -0.482  -0.417
 25 A'    9 A"   26 A'   27 A'   28 A'   29 A'   30 A'   31 A'                 
 -0.394  -0.339  -0.321  -0.312  -0.279  -0.259
 10 A"   32 A'   33 A'   11 A"   34 A'   12 A"                                 
 -- Virtual --                   
 -0.100  -0.089  -0.008   0.004   0.017   0.022   0.042   0.045
 13 A"   35 A'   36 A'   37 A'   38 A'   39 A'   14 A"   40 A'                 
  0.080   0.081   0.086   0.098   0.098   0.119   0.125   0.142
 41 A'   15 A"   42 A'   16 A"   43 A'   44 A'   45 A'   46 A'                 
  0.160   0.191   0.212   0.214   0.244   0.268   0.287   0.320
 47 A'   48 A'   49 A'   17 A"   50 A'   51 A'   18 A"   52 A'                 
  0.360   0.371   0.399   0.402   0.414   0.425   0.440   0.453
 53 A'   19 A"   54 A'   20 A"   55 A'   56 A'   57 A'   58 A'                 
  0.457   0.519   0.533   0.566   0.617   0.624   0.625   0.686
 21 A"   59 A'   22 A"   60 A'   61 A'   23 A"   62 A'   24 A"                 
  0.766   0.797   0.802   0.838   0.843   0.884   0.903   0.964
 63 A'   25 A"   64 A'   26 A"   65 A'   66 A'   67 A'   68 A'                 
  1.035   1.120   1.214   1.292   1.328   1.370   1.469   1.538
 69 A'   70 A'   27 A"   28 A"   71 A'   72 A'   29 A"   73 A'                 
  1.550   1.560   1.647   1.717   1.821   1.840   2.062   2.235
 30 A"   74 A'   75 A'   76 A'   77 A'   31 A"   78 A'   32 A"                 
  2.303   2.390   2.477   2.605   2.694   3.121   3.417   3.960
 79 A'   80 A'   81 A'   82 A'   33 A"   83 A'   84 A'   34 A"                 
  3.969   3.971   4.024   4.120   4.314   5.984   6.017   6.035
 85 A'   35 A"   86 A'   87 A'   88 A'   36 A"   89 A'   90 A'                 
  6.889   9.694  13.783  13.890  13.963  23.562  25.788  25.884
 91 A'   92 A'   37 A"   93 A'   94 A'   95 A'   38 A"   96 A'                 
 26.243  27.771  28.331  28.356  28.370  28.534  28.538  28.539
 97 A'   98 A'   39 A"   99 A'  100 A'   40 A"  101 A'   41 A"                 
 28.561  28.622 127.877 127.899 127.912 151.583 163.021 215.675
102 A'  103 A'   42 A"  104 A'  105 A'  106 A'  107 A'  108 A'                 
*******
109 A'                                                                         

 Beta MOs, Restricted
 -- Occupied --                  
******* -176.31 -165.71 -165.71 -165.71 -101.59  -77.11  -35.80
  1 A'    2 A'    3 A'    1 A"    4 A'    5 A'    6 A'    7 A'                 
-31.297 -31.292 -31.292 -22.948 -22.947 -22.947 -22.943 -22.943
  8 A'    2 A"    9 A'   10 A'    3 A"   11 A'   12 A'    4 A"                 
-10.271  -9.501  -7.266  -7.256  -7.255  -6.601  -6.354  -4.765
 13 A'   14 A'   15 A'    5 A"   16 A'   17 A'   18 A'   19 A'                 
 -4.763  -4.760  -4.758  -4.752  -4.752  -2.031  -2.027  -2.027
 20 A'    6 A"   21 A'    7 A"   22 A'   23 A'   24 A'    8 A"                 
 -2.016  -2.016  -0.900  -0.744  -0.655  -0.571  -0.482  -0.417
 25 A'    9 A"   26 A'   27 A'   28 A'   29 A'   30 A'   31 A'                 
 -0.394  -0.339  -0.321  -0.312  -0.279  -0.259
 10 A"   32 A'   33 A'   11 A"   34 A'   12 A"                                 
 -- Virtual --                   
 -0.100  -0.089  -0.008   0.004   0.017   0.022   0.042   0.045
 13 A"   35 A'   36 A'   37 A'   38 A'   39 A'   14 A"   40 A'                 
  0.080   0.081   0.086   0.098   0.098   0.119   0.125   0.142
 41 A'   15 A"   42 A'   16 A"   43 A'   44 A'   45 A'   46 A'                 
  0.160   0.191   0.212   0.214   0.244   0.268   0.287   0.320
 47 A'   48 A'   49 A'   17 A"   50 A'   51 A'   18 A"   52 A'                 
  0.360   0.371   0.399   0.402   0.414   0.425   0.440   0.453
 53 A'   19 A"   54 A'   20 A"   55 A'   56 A'   57 A'   58 A'                 
  0.457   0.519   0.533   0.566   0.617   0.624   0.625   0.686
 21 A"   59 A'   22 A"   60 A'   61 A'   23 A"   62 A'   24 A"                 
  0.766   0.797   0.802   0.838   0.843   0.884   0.903   0.964
 63 A'   25 A"   64 A'   26 A"   65 A'   66 A'   67 A'   68 A'                 
  1.035   1.120   1.214   1.292   1.328   1.370   1.469   1.538
 69 A'   70 A'   27 A"   28 A"   71 A'   72 A'   29 A"   73 A'                 
  1.550   1.560   1.647   1.717   1.821   1.840   2.062   2.235
 30 A"   74 A'   75 A'   76 A'   77 A'   31 A"   78 A'   32 A"                 
  2.303   2.390   2.477   2.605   2.694   3.121   3.417   3.960
 79 A'   80 A'   81 A'   82 A'   33 A"   83 A'   84 A'   34 A"                 
  3.969   3.971   4.024   4.120   4.314   5.984   6.017   6.035
 85 A'   35 A"   86 A'   87 A'   88 A'   36 A"   89 A'   90 A'                 
  6.889   9.694  13.783  13.890  13.963  23.562  25.788  25.884
 91 A'   92 A'   37 A"   93 A'   94 A'   95 A'   38 A"   96 A'                 
 26.243  27.771  28.331  28.356  28.370  28.534  28.538  28.539
 97 A'   98 A'   39 A"   99 A'  100 A'   40 A"  101 A'   41 A"                 
 28.561  28.622 127.877 127.899 127.912 151.583 163.021 215.675
102 A'  103 A'   42 A"  104 A'  105 A'  106 A'  107 A'  108 A'                 
*******
109 A'                                                                         
 --------------------------------------------------------------

          Ground-State Mulliken Net Atomic Charges

     Atom                 Charge (a.u.)
  ----------------------------------------
      1 C                    -0.357547
      2 P                     0.053990
      3 I                    -0.152536
      4 Cl                    0.176212
      5 H                     0.279880
  ----------------------------------------
  Sum of atomic charges =    -0.000000

 -----------------------------------------------------------------
                    Cartesian Multipole Moments
 -----------------------------------------------------------------
    Charge (ESU x 10^10)
                -0.0000
    Dipole Moment (Debye)
         X       0.3968      Y      -0.4248      Z      -0.0000
       Tot       0.5813
    Quadrupole Moments (Debye-Ang)
        XX     -61.0736     XY      -0.0988     YY     -59.3007
        XZ      -0.0000     YZ      -0.0000     ZZ     -61.6907
    Octopole Moments (Debye-Ang^2)
       XXX     -83.9316    XXY       3.7989    XYY     -25.0408
       YYY      16.3851    XXZ      -0.0000    XYZ       0.0000
       YYZ      -0.0000    XZZ     -26.3086    YZZ       7.5223
       ZZZ      -0.0000
    Hexadecapole Moments (Debye-Ang^3)
      XXXX   -1496.5766   XXXY      21.9420   XXYY    -287.2870
      XYYY       0.7958   YYYY    -175.9714   XXXZ      -0.0000
      XXYZ       0.0000   XYYZ      -0.0000   YYYZ      -0.0000
      XXZZ    -279.2791   XYZZ       2.5700   YYZZ     -44.4875
      XZZZ      -0.0000   YZZZ      -0.0000   ZZZZ     -85.6468
 -----------------------------------------------------------------
Archival summary:
1\1\TWL02\OPT\ProcedureUnspecified\BasisUnspecified\1l1111\taweetha\MonNov2618:21:282018MonNov2618:21:282018\0\\#,OPT,ProcedureUnspecified,BasisUnspecified,\\0,1\I\P,1,2.49801\C,2,1.67682,1,100.114\H,3,1.08278,2,126.722,1,-0,0\Cl,3,1.74305,2,120.269,1,-180,0\\\@

 Total job time:  177.69s(wall), 177.42s(cpu) 
 Mon Nov 26 18:21:28 2018

        *************************************************************
        *                                                           *
        *  Thank you very much for using Q-Chem.  Have a nice day.  *
        *                                                           *
        *************************************************************


 
User input: 2 of 2 
 
Q-Chem Developer Version!
                  Welcome to Q-Chem
     A Quantum Leap Into The Future Of Chemistry


 Q-Chem 5.1, Q-Chem, Inc., Pleasanton, CA (2018)

 Yihan Shao,  Zhengting Gan,  E. Epifanovsky,  A. T. B. Gilbert,  M. Wormit,  
 J. Kussmann,  A. W. Lange,  A. Behn,  Jia Deng,  Xintian Feng,  D. Ghosh,  
 M. Goldey,  P. R. Horn,  L. D. Jacobson,  I. Kaliman,  T. Kus,  A. Landau,  
 Jie Liu,  E. I. Proynov,  R. M. Richard,  R. P. Steele,  E. J. Sundstrom,  
 H. L. Woodcock III,  P. M. Zimmerman,  D. Zuev,  B. Albrecht,  E. Alguire,  
 S. A. Baeppler,  D. Barton,  Z. Benda,  Y. A. Bernard,  E. J. Berquist,  
 K. B. Bravaya,  H. Burton,  D. Casanova,  Chun-Min Chang,  Yunqing Chen,  
 A. Chien,  K. D. Closser,  M. P. Coons,  S. Coriani,  S. Dasgupta,  
 A. L. Dempwolff,  M. Diedenhofen,  Hainam Do,  R. G. Edgar,  Po-Tung Fang,  
 S. Faraji,  S. Fatehi,  Qingguo Feng,  K. D. Fenk,  J. Fosso-Tande,  
 Qinghui Ge,  A. Ghysels,  G. Gidofalvi,  J. Gomes,  J. Gonthier,  A. Gunina,  
 D. Hait,  M. W. D. Hanson-Heine,  P. H. P. Harbach,  A. W. Hauser,  
 J. E. Herr,  E. G. Hohenstein,  Z. C. Holden,  Kerwin Hui,  B. C. Huynh,  
 T.-C. Jagau,  Hyunjun Ji,  B. Kaduk,  K. Khistyaev,  Jaehoon Kim,  
 P. Klunzinger,  K. Koh,  D. Kosenkov,  L. Koulias,  T. Kowalczyk,  
 C. M. Krauter,  A. Kunitsa,  Ka Un Lao,  A. Laurent,  K. V. Lawler,  
 Joonho Lee,  D. Lefrancois,  S. Lehtola,  D. S. Levine,  Yi-Pei Li,  
 You-Sheng Lin,  Fenglai Liu,  E. Livshits,  A. Luenser,  P. Manohar,  
 E. Mansoor,  S. F. Manzer,  Shan-Ping Mao,  Yuezhi Mao,  N. Mardirossian,  
 A. V. Marenich,  T. Markovich,  L. A. Martinez-Martinez,  S. A. Maurer,  
 N. J. Mayhall,  S. C. McKenzie,  J.-M. Mewes,  A. F. Morrison,  
 J. W. Mullinax,  K. Nanda,  T. S. Nguyen-Beck,  R. Olivares-Amaya,  
 J. A. Parkhill,  T. M. Perrine,  F. Plasser,  P. Pokhilko,  S. Prager,  
 A. Prociuk,  E. Ramos,  D. R. Rehn,  F. Rob,  M. Schneider,  N. Sergueev,  
 S. M. Sharada,  S. Sharma,  D. W. Small,  T. Stauch,  T. Stein,  
 Yu-Chuan Su,  A. J. W. Thom,  A. Tkatchenko,  T. Tsuchimochi,  N. M. Tubman,  
 L. Vogt,  M. L. Vidal,  O. Vydrov,  M. A. Watson,  J. Wenzel,  
 M. de Wergifosse,  T. A. Wesolowski,  A. White,  J. Witte,  A. Yamada,  
 Jun Yang,  K. Yao,  S. Yeganeh,  S. R. Yost,  Zhi-Qiang You,  A. Zech,  
 Igor Ying Zhang,  Xing Zhang,  Yan Zhao,  Ying Zhu,  B. R. Brooks,  
 G. K. L. Chan,  C. J. Cramer,  M. S. Gordon,  W. J. Hehre,  A. Klamt,  
 M. W. Schmidt,  C. D. Sherrill,  D. G. Truhlar,  A. Aspuru-Guzik,  R. Baer,  
 A. T. Bell,  N. A. Besley,  Jeng-Da Chai,  A. E. DePrince, III,  
 R. A. DiStasio Jr.,  A. Dreuw,  B. D. Dunietz,  T. R. Furlani,  
 Chao-Ping Hsu,  Yousung Jung,  Jing Kong,  D. S. Lambrecht,  WanZhen Liang,  
 C. Ochsenfeld,  V. A. Rassolov,  L. V. Slipchenko,  J. E. Subotnik,  
 T. Van Voorhis,  J. M. Herbert,  A. I. Krylov,  P. M. W. Gill,  M. Head-Gordon

 Contributors to earlier versions of Q-Chem not listed above: 
 R. D. Adamson,  B. Austin,  J. Baker,  G. J. O. Beran,  K. Brandhorst,  
 S. T. Brown,  E. F. C. Byrd,  A. K. Chakraborty,  C.-L. Cheng,  
 Siu Hung Chien,  D. M. Chipman,  D. L. Crittenden,  H. Dachsel,  
 R. J. Doerksen,  A. D. Dutoi,  L. Fusti-Molnar,  W. A. Goddard III,  
 A. Golubeva-Zadorozhnaya,  S. R. Gwaltney,  G. Hawkins,  A. Heyden,  
 S. Hirata,  G. Kedziora,  F. J. Keil,  C. Kelley,  Jihan Kim,  R. A. King,  
 R. Z. Khaliullin,  P. P. Korambath,  W. Kurlancheek,  A. M. Lee,  M. S. Lee,  
 S. V. Levchenko,  Ching Yeh Lin,  D. Liotard,  R. C. Lochan,  I. Lotan,  
 P. E. Maslen,  N. Nair,  D. P. O'Neill,  D. Neuhauser,  E. Neuscamman,  
 C. M. Oana,  R. Olson,  B. Peters,  R. Peverati,  P. A. Pieniazek,  
 Y. M. Rhee,  J. Ritchie,  M. A. Rohrdanz,  E. Rosta,  N. J. Russ,  
 H. F. Schaefer III,  N. E. Schultz,  N. Shenvi,  A. C. Simmonett,  A. Sodt,  
 D. Stuck,  K. S. Thanthiriwatte,  V. Vanovschi,  Tao Wang,  A. Warshel,  
 C. F. Williams,  Q. Wu,  X. Xu,  W. Zhang

 Please cite Q-Chem as follows:
 Y. Shao et al., Mol. Phys. 113, 184-215 (2015)
 DOI: 10.1080/00268976.2014.952696

 Q-Chem 5.1.2 for Intel X86 EM64T Linux

 Parts of Q-Chem use Armadillo 8.300.2 (Tropical Shenanigans).
 http://arma.sourceforge.net/

 Q-Chem begins on Mon Nov 26 18:21:28 2018  

Host: 
0

     Scratch files written to /scratch/taweetham/qchem53178//
The previous job contains 0 fragments, simply inherited here
Input Ideriv = 2
Curr. Ideriv = -1
Max.  Ideriv = 2

Checking the input file for inconsistencies... 	...done.

--------------------------------------------------------------
User input:
--------------------------------------------------------------

$molecule
read
$end

$rem
   job_type 	frequency
   basis 	6-311++g**
   method	b3lyp	
$end


--------------------------------------------------------------
 ----------------------------------------------------------------
             Standard Nuclear Orientation (Angstroms)
    I     Atom           X                Y                Z
 ----------------------------------------------------------------
    1      C       1.7039310052    -0.4049988522    -0.0000000000
    2      P       0.7260192599     0.9571397520     0.0000000000
    3      I      -1.5274947016    -0.1207003414    -0.0000000000
    4      Cl      3.4392270206    -0.2407592119    -0.0000000000
    5      H       1.3764849029    -1.4370784719    -0.0000000000
 ----------------------------------------------------------------
 Molecular Point Group                 Cs    NOp =  2
 Largest Abelian Subgroup              Cs    NOp =  2
 Nuclear Repulsion Energy =   439.8231909843 hartrees
 There are       46 alpha and       46 beta electrons
 Requested basis set is 6-311++G(d,p)
 There are 61 shells and 151 basis functions

 Total QAlloc Memory Limit   2000 MB
 Mega-Array Size       188 MB
 MEM_STATIC part       192 MB

                       Distance Matrix (Angstroms)
             C (  1)   P (  2)   I (  3)   Cl(  4)
   P (  2)  1.676822
   I (  3)  3.243908  2.498012
   Cl(  4)  1.743051  2.965882  4.968173
   H (  5)  1.082779  2.481005  3.188409  2.384551

 A cutoff of  1.0D-11 yielded   1529 shell pairs
 There are      9905 function pairs (     11004 Cartesian)
 Smallest overlap matrix eigenvalue = 4.64E-04
 Guess from superposition of atomic densities
 Warning:  Energy on first SCF cycle will be non-variational
 SAD guess density has 92.000000 electrons

 -----------------------------------------------------------------------
  General SCF calculation program by
  Eric Jon Sundstrom, Paul Horn, Yuezhi Mao, Dmitri Zuev, Alec White,
  David Stuck, Shaama M.S., Shane Yost, Joonho Lee, David Small,
  Daniel Levine, Susi Lehtola, Hugh Burton, Evgeny Epifanovsky
 -----------------------------------------------------------------------
 Exchange:     0.2000 Hartree-Fock + 0.0800 Slater + 0.7200 B88
 Correlation:  0.1900 VWN1RPA + 0.8100 LYP
 Using SG-1 standard quadrature grid
 A restricted SCF calculation will be
 performed using DIIS
 SCF converges when DIIS error is below 1.0e-08
 ---------------------------------------
  Cycle       Energy         DIIS error
 ---------------------------------------
    1   -7760.2139420306      3.93e-02  
    2   -7759.7956070038      3.45e-03  
    3   -7759.6709910651      6.71e-03  
    4   -7759.8309345899      7.35e-04  
    5   -7759.8325380932      1.38e-04  
    6   -7759.8325614652      1.09e-04  
    7   -7759.8326015718      1.32e-05  
    8   -7759.8326020856      3.72e-06  
    9   -7759.8326021220      1.55e-06  
   10   -7759.8326021285      3.42e-07  
   11   -7759.8326021288      1.01e-07  
   12   -7759.8326021288      2.45e-08  
   13   -7759.8326021288      3.16e-09  Convergence criterion met
 ---------------------------------------
 SCF time:   CPU 18.32s  wall 18.00s 
 SCF   energy in the final basis set =    -7759.8326021288
 Total energy in the final basis set =    -7759.8326021288

 --------------------------------------------------------------
             Orbital Energies (a.u.) and Symmetries
 --------------------------------------------------------------

 Alpha MOs, Restricted
 -- Occupied --                  
******* -176.31 -165.71 -165.71 -165.71 -101.59  -77.11  -35.80
  1 A'    2 A'    3 A'    1 A"    4 A'    5 A'    6 A'    7 A'                 
-31.297 -31.292 -31.292 -22.948 -22.947 -22.947 -22.943 -22.943
  8 A'    2 A"    9 A'   10 A'    3 A"   11 A'   12 A'    4 A"                 
-10.271  -9.501  -7.266  -7.256  -7.255  -6.601  -6.354  -4.765
 13 A'   14 A'   15 A'    5 A"   16 A'   17 A'   18 A'   19 A'                 
 -4.763  -4.760  -4.758  -4.752  -4.752  -2.031  -2.027  -2.027
 20 A'    6 A"   21 A'    7 A"   22 A'   23 A'   24 A'    8 A"                 
 -2.016  -2.016  -0.900  -0.744  -0.655  -0.571  -0.482  -0.417
 25 A'    9 A"   26 A'   27 A'   28 A'   29 A'   30 A'   31 A'                 
 -0.394  -0.339  -0.321  -0.312  -0.279  -0.259
 10 A"   32 A'   33 A'   11 A"   34 A'   12 A"                                 
 -- Virtual --                   
 -0.100  -0.089  -0.008   0.004   0.017   0.022   0.042   0.045
 13 A"   35 A'   36 A'   37 A'   38 A'   39 A'   14 A"   40 A'                 
  0.080   0.081   0.086   0.098   0.098   0.119   0.125   0.142
 41 A'   15 A"   42 A'   16 A"   43 A'   44 A'   45 A'   46 A'                 
  0.160   0.191   0.212   0.214   0.244   0.268   0.287   0.320
 47 A'   48 A'   49 A'   17 A"   50 A'   51 A'   18 A"   52 A'                 
  0.360   0.371   0.399   0.402   0.414   0.425   0.440   0.453
 53 A'   19 A"   54 A'   20 A"   55 A'   56 A'   57 A'   58 A'                 
  0.457   0.519   0.533   0.566   0.617   0.624   0.625   0.686
 21 A"   59 A'   22 A"   60 A'   61 A'   23 A"   62 A'   24 A"                 
  0.766   0.797   0.802   0.838   0.843   0.884   0.903   0.964
 63 A'   25 A"   64 A'   26 A"   65 A'   66 A'   67 A'   68 A'                 
  1.035   1.120   1.214   1.292   1.328   1.370   1.469   1.538
 69 A'   70 A'   27 A"   28 A"   71 A'   72 A'   29 A"   73 A'                 
  1.550   1.560   1.647   1.717   1.821   1.840   2.062   2.235
 30 A"   74 A'   75 A'   76 A'   77 A'   31 A"   78 A'   32 A"                 
  2.303   2.390   2.477   2.605   2.694   3.121   3.417   3.960
 79 A'   80 A'   81 A'   82 A'   33 A"   83 A'   84 A'   34 A"                 
  3.969   3.971   4.024   4.120   4.314   5.984   6.017   6.035
 85 A'   35 A"   86 A'   87 A'   88 A'   36 A"   89 A'   90 A'                 
  6.889   9.694  13.783  13.890  13.963  23.562  25.788  25.884
 91 A'   92 A'   37 A"   93 A'   94 A'   95 A'   38 A"   96 A'                 
 26.243  27.771  28.331  28.356  28.370  28.534  28.538  28.539
 97 A'   98 A'   39 A"   99 A'  100 A'   40 A"  101 A'   41 A"                 
 28.561  28.622 127.877 127.899 127.912 151.583 163.021 215.675
102 A'  103 A'   42 A"  104 A'  105 A'  106 A'  107 A'  108 A'                 
*******
109 A'                                                                         

 Beta MOs, Restricted
 -- Occupied --                  
******* -176.31 -165.71 -165.71 -165.71 -101.59  -77.11  -35.80
  1 A'    2 A'    3 A'    1 A"    4 A'    5 A'    6 A'    7 A'                 
-31.297 -31.292 -31.292 -22.948 -22.947 -22.947 -22.943 -22.943
  8 A'    2 A"    9 A'   10 A'    3 A"   11 A'   12 A'    4 A"                 
-10.271  -9.501  -7.266  -7.256  -7.255  -6.601  -6.354  -4.765
 13 A'   14 A'   15 A'    5 A"   16 A'   17 A'   18 A'   19 A'                 
 -4.763  -4.760  -4.758  -4.752  -4.752  -2.031  -2.027  -2.027
 20 A'    6 A"   21 A'    7 A"   22 A'   23 A'   24 A'    8 A"                 
 -2.016  -2.016  -0.900  -0.744  -0.655  -0.571  -0.482  -0.417
 25 A'    9 A"   26 A'   27 A'   28 A'   29 A'   30 A'   31 A'                 
 -0.394  -0.339  -0.321  -0.312  -0.279  -0.259
 10 A"   32 A'   33 A'   11 A"   34 A'   12 A"                                 
 -- Virtual --                   
 -0.100  -0.089  -0.008   0.004   0.017   0.022   0.042   0.045
 13 A"   35 A'   36 A'   37 A'   38 A'   39 A'   14 A"   40 A'                 
  0.080   0.081   0.086   0.098   0.098   0.119   0.125   0.142
 41 A'   15 A"   42 A'   16 A"   43 A'   44 A'   45 A'   46 A'                 
  0.160   0.191   0.212   0.214   0.244   0.268   0.287   0.320
 47 A'   48 A'   49 A'   17 A"   50 A'   51 A'   18 A"   52 A'                 
  0.360   0.371   0.399   0.402   0.414   0.425   0.440   0.453
 53 A'   19 A"   54 A'   20 A"   55 A'   56 A'   57 A'   58 A'                 
  0.457   0.519   0.533   0.566   0.617   0.624   0.625   0.686
 21 A"   59 A'   22 A"   60 A'   61 A'   23 A"   62 A'   24 A"                 
  0.766   0.797   0.802   0.838   0.843   0.884   0.903   0.964
 63 A'   25 A"   64 A'   26 A"   65 A'   66 A'   67 A'   68 A'                 
  1.035   1.120   1.214   1.292   1.328   1.370   1.469   1.538
 69 A'   70 A'   27 A"   28 A"   71 A'   72 A'   29 A"   73 A'                 
  1.550   1.560   1.647   1.717   1.821   1.840   2.062   2.235
 30 A"   74 A'   75 A'   76 A'   77 A'   31 A"   78 A'   32 A"                 
  2.303   2.390   2.477   2.605   2.694   3.121   3.417   3.960
 79 A'   80 A'   81 A'   82 A'   33 A"   83 A'   84 A'   34 A"                 
  3.969   3.971   4.024   4.120   4.314   5.984   6.017   6.035
 85 A'   35 A"   86 A'   87 A'   88 A'   36 A"   89 A'   90 A'                 
  6.889   9.694  13.783  13.890  13.963  23.562  25.788  25.884
 91 A'   92 A'   37 A"   93 A'   94 A'   95 A'   38 A"   96 A'                 
 26.243  27.771  28.331  28.356  28.370  28.534  28.538  28.539
 97 A'   98 A'   39 A"   99 A'  100 A'   40 A"  101 A'   41 A"                 
 28.561  28.622 127.877 127.899 127.912 151.583 163.021 215.675
102 A'  103 A'   42 A"  104 A'  105 A'  106 A'  107 A'  108 A'                 
*******
109 A'                                                                         
 --------------------------------------------------------------

          Ground-State Mulliken Net Atomic Charges

     Atom                 Charge (a.u.)
  ----------------------------------------
      1 C                    -0.357474
      2 P                     0.053941
      3 I                    -0.152585
      4 Cl                    0.176218
      5 H                     0.279901
  ----------------------------------------
  Sum of atomic charges =    -0.000000

 -----------------------------------------------------------------
                    Cartesian Multipole Moments
 -----------------------------------------------------------------
    Charge (ESU x 10^10)
                -0.0000
    Dipole Moment (Debye)
         X       0.3911      Y      -0.4301      Z      -0.0000
       Tot       0.5814
    Quadrupole Moments (Debye-Ang)
        XX     -61.1589     XY       0.0338     YY     -59.4367
        XZ      -0.0000     YZ      -0.0000     ZZ     -61.6909
    Octopole Moments (Debye-Ang^2)
       XXX     -64.4540    XXY      -5.5035    XYY     -18.6709
       YYY     -11.0737    XXZ      -0.0000    XYZ       0.0000
       YYZ      -0.0000    XZZ     -19.7042    YZZ      -1.9849
       ZZZ       0.0000
    Hexadecapole Moments (Debye-Ang^3)
      XXXX   -1463.8729   XXXY      19.2413   XXYY    -283.4856
      XYYY      -0.2776   YYYY    -174.2502   XXXZ      -0.0000
      XXYZ      -0.0000   XYYZ       0.0000   YYYZ      -0.0000
      XXZZ    -274.3277   XYZZ       1.9110   YYZZ     -43.6616
      XZZZ       0.0000   YZZZ      -0.0000   ZZZZ     -85.6474
 -----------------------------------------------------------------
 Calculating MO derivatives via CPSCF
   1         3          15      0.154859    0.053550
   2         3          15      0.018825    0.006804
   3         3          15      0.002291    0.001048
   4         3          15      0.000203    0.000092
   5        16           2      0.000016    0.000011
   6        18           0      0.000000    0.000000    Roots Converged
 Time for AOints: 5.7 s (CPU) 5.7 s (wall)
 ------------------------------------------------------------------------------
                     AOints        : Timing summary (seconds)
 ------------------------------------------------------------------------------
     job step          cpu (% of tot)      sys (% of tot)     wall (% of tot)
 ------------------------------------------------------------------------------
  cpscf_lag         0.4281E+02 (46.8)   0.7000E-04 (17.2)   0.4282E+02 (46.8)
  iterzp            0.4286E+02 (46.8)   0.3360E-03 (82.8)   0.4286E+02 (46.8)
  make_fx           0.0000E+00 ( 0.0)   0.0000E+00 ( 0.0)   0.0000E+00 ( 0.0)
  AOints            0.5741E+01 ( 6.3)   0.0000E+00 ( 0.0)   0.5742E+01 ( 6.3)
 ------------------------------------------------------------------------------
   Grand Totals     0.9152E+02          0.4060E-03          0.9154E+02
 ------------------------------------------------------------------------------
 Calculating analytic Hessian of the SCF energy
 Polarizability Matrix (a.u.)
            1           2           3
    1-136.6176387   1.0908922   0.0000000
    2   1.0908922 -66.0795717  -0.0000000
    3   0.0000000  -0.0000000 -49.5151997

 Direct stationary perturbation theory relativistic correction:

 rels  =      98.187019489242
 relv  =    -325.556727478961
 rel2e =      42.451968895179
 E_rel =    -184.917739094540

 Hessian of the SCF Energy
            1           2           3           4           5           6
    1   0.3466438  -0.0266026   0.0000000  -0.1074041   0.1101533   0.0000000
    2  -0.0266026   0.6150854  -0.0000000   0.1361834  -0.2494951   0.0000000
    3   0.0000000  -0.0000000   0.0733941  -0.0000000   0.0000000  -0.0219307
    4  -0.1074041   0.1361834  -0.0000000   0.2136237  -0.0941880   0.0000000
    5   0.1101533  -0.2494951   0.0000000  -0.0941880   0.2851666  -0.0000000
    6   0.0000000   0.0000000  -0.0219307   0.0000000  -0.0000000   0.0109807
    7  -0.0143635  -0.0030002   0.0000000  -0.0777421  -0.0369472  -0.0000000
    8   0.0078939   0.0061061   0.0000000  -0.0475455  -0.0347546  -0.0000000
    9  -0.0000000  -0.0000000  -0.0004154  -0.0000000  -0.0000000  -0.0040560
   10  -0.1662426  -0.0268233  -0.0000000  -0.0318074   0.0050710   0.0000000
   11  -0.0061192  -0.0406116   0.0000000   0.0106025   0.0075192  -0.0000000
   12   0.0000000   0.0000000  -0.0190984   0.0000000  -0.0000000   0.0017450
   13  -0.0586335  -0.0797574   0.0000000   0.0033299   0.0159109  -0.0000000
   14  -0.0853253  -0.3310847   0.0000000  -0.0050524  -0.0084361  -0.0000000
   15  -0.0000000  -0.0000000  -0.0319496  -0.0000000   0.0000000   0.0132609
            7           8           9          10          11          12
    1  -0.0143635   0.0078939  -0.0000000  -0.1662426  -0.0061192   0.0000000
    2  -0.0030002   0.0061061  -0.0000000  -0.0268233  -0.0406116   0.0000000
    3   0.0000000   0.0000000  -0.0004154  -0.0000000   0.0000000  -0.0190984
    4  -0.0777421  -0.0475455  -0.0000000  -0.0318074   0.0106025   0.0000000
    5  -0.0369472  -0.0347546  -0.0000000   0.0050710   0.0075192  -0.0000000
    6  -0.0000000  -0.0000000  -0.0040560   0.0000000  -0.0000000   0.0017450
    7   0.0956385   0.0387881   0.0000000  -0.0032642   0.0014722   0.0000000
    8   0.0387881   0.0289817  -0.0000000   0.0022427  -0.0004564  -0.0000000
    9   0.0000000  -0.0000000   0.0049500   0.0000000   0.0000000   0.0036993
   10  -0.0032642   0.0022427   0.0000000   0.2238089   0.0164182  -0.0000000
   11   0.0014722  -0.0004564   0.0000000   0.0164182   0.0281235  -0.0000000
   12   0.0000000  -0.0000000   0.0036993  -0.0000000  -0.0000000   0.0089928
   13  -0.0002687  -0.0013791  -0.0000000  -0.0224947  -0.0223738  -0.0000000
   14  -0.0003129   0.0001231  -0.0000000   0.0030913   0.0054253  -0.0000000
   15  -0.0000000  -0.0000000  -0.0041779   0.0000000   0.0000000   0.0046613
           13          14          15
    1  -0.0586335  -0.0853253  -0.0000000
    2  -0.0797574  -0.3310847  -0.0000000
    3   0.0000000   0.0000000  -0.0319496
    4   0.0033299  -0.0050524  -0.0000000
    5   0.0159109  -0.0084361   0.0000000
    6  -0.0000000  -0.0000000   0.0132609
    7  -0.0002687  -0.0003129  -0.0000000
    8  -0.0013791   0.0001231  -0.0000000
    9  -0.0000000  -0.0000000  -0.0041779
   10  -0.0224947   0.0030913   0.0000000
   11  -0.0223738   0.0054253   0.0000000
   12  -0.0000000  -0.0000000   0.0046613
   13   0.0780669   0.0875994   0.0000000
   14   0.0875994   0.3339724   0.0000000
   15   0.0000000   0.0000000   0.0182053
 Gradient time:  CPU 122.41 s  wall 122.44 s
 **********************************************************************
 **                                                                  **
 **                       VIBRATIONAL ANALYSIS                       **
 **                       --------------------                       **
 **                                                                  **
 **        VIBRATIONAL FREQUENCIES (CM**-1) AND NORMAL MODES         **
 **     FORCE CONSTANTS (mDYN/ANGSTROM) AND REDUCED MASSES (AMU)     **
 **                  INFRARED INTENSITIES (KM/MOL)                   **
 **                                                                  **
 **********************************************************************


 Mode:                 1                      2                      3
 Frequency:       120.17                 188.94                 230.29
 Force Cnst:      0.1363                 0.0908                 0.6656
 Red. Mass:      16.0147                 4.3188                21.3015
 IR Active:          YES                    YES                    YES
 IR Intens:        0.831                  1.002                  1.793
 Raman Active:       YES                    YES                    YES
               X      Y      Z        X      Y      Z        X      Y      Z
 C         -0.286  0.294  0.000    0.000  0.000  0.466    0.321  0.448 -0.000
 P         -0.133  0.413  0.000    0.000 -0.000  0.064    0.055  0.338 -0.000
 I          0.139 -0.064 -0.000   -0.000  0.000 -0.027   -0.171 -0.059  0.000
 Cl        -0.271 -0.247 -0.000    0.000 -0.000 -0.144    0.458 -0.252  0.000
 H         -0.580  0.386  0.000    0.000  0.000  0.870    0.121  0.507 -0.000
 TransDip   0.003  0.029  0.000    0.000 -0.000  0.032    0.035  0.024 -0.000

 Mode:                 4                      5                      6
 Frequency:       396.05                 733.42                 786.47
 Force Cnst:      2.6564                 3.0342                 0.4728
 Red. Mass:      28.7438                 9.5741                 1.2975
 IR Active:          YES                    YES                    YES
 IR Intens:       43.757                 76.682                 53.489
 Raman Active:       YES                    YES                    YES
               X      Y      Z        X      Y      Z        X      Y      Z
 C         -0.090 -0.227  0.000    0.573  0.446 -0.000   -0.000 -0.000 -0.156
 P          0.811  0.266  0.000    0.047 -0.156  0.000   -0.000  0.000  0.024
 I         -0.110 -0.073 -0.000   -0.003  0.004  0.000   -0.000 -0.000 -0.001
 Cl        -0.278  0.113 -0.000   -0.237 -0.045  0.000    0.000  0.000  0.009
 H         -0.284 -0.157  0.000    0.311  0.540  0.000   -0.000 -0.000  0.987
 TransDip   0.206  0.051 -0.000    0.267 -0.086  0.000   -0.000  0.000  0.234

 Mode:                 7                      8                      9
 Frequency:      1009.53                1228.07                3205.14
 Force Cnst:      1.9997                 1.1956                 6.5986
 Red. Mass:       3.3303                 1.3456                 1.0902
 IR Active:          YES                    YES                    YES
 IR Intens:       33.835                 32.031                  5.893
 Raman Active:       YES                    YES                    YES
               X      Y      Z        X      Y      Z        X      Y      Z
 C         -0.262  0.272 -0.000   -0.131  0.105 -0.000   -0.022 -0.084  0.000
 P          0.073 -0.132 -0.000    0.022 -0.017  0.000   -0.001  0.001  0.000
 I          0.000  0.000  0.000    0.000 -0.000 -0.000    0.000  0.000 -0.000
 Cl         0.047  0.008  0.000   -0.002 -0.013 -0.000    0.000  0.000 -0.000
 H         -0.788  0.460 -0.000    0.961 -0.219  0.000    0.291  0.953  0.000
 TransDip  -0.180  0.048 -0.000   -0.181  0.006  0.000   -0.051  0.059  0.000

 STANDARD THERMODYNAMIC QUANTITIES AT   298.15 K  AND     1.00 ATM

   This Molecule has  0 Imaginary Frequencies
   Zero point vibrational energy:       11.291 kcal/mol

   Atom    1 Element C  Has Mass   12.00000
   Atom    2 Element P  Has Mass   30.97376
   Atom    3 Element I  Has Mass  126.90440
   Atom    4 Element Cl Has Mass   34.96885
   Atom    5 Element H  Has Mass    1.00783
   Molecular Mass:   205.854840 amu
   Principal axes and moments of inertia in amu*Bohr^2:
                             1           2           3
    Eigenvalues --      129.47357  2709.30227  2838.77583
          X               0.99997    -0.00780     0.00000
          Y               0.00780     0.99997     0.00000
          Z              -0.00000    -0.00000     1.00000
   Rotational Symmetry Number is   1
   The Molecule is an Asymmetric Top
   Translational Enthalpy:        0.889 kcal/mol
   Rotational Enthalpy:           0.889 kcal/mol
   Vibrational Enthalpy:         12.757 kcal/mol
   gas constant (RT):             0.592 kcal/mol
   Translational Entropy:        41.870  cal/mol.K
   Rotational Entropy:           28.389  cal/mol.K
   Vibrational Entropy:           8.804  cal/mol.K

   Total Enthalpy:               15.127 kcal/mol
   Total Entropy:                79.063  cal/mol.K
Archival summary:
1\1\TWL02\FREQ\ProcedureUnspecified\BasisUnspecified\1l1111\taweetha\MonNov2618:23:492018MonNov2618:23:492018\0\\#,FREQ,ProcedureUnspecified,BasisUnspecified,\\0,1\I\P,1,2.49801\C,2,1.67682,1,100.114\H,3,1.08278,2,126.722,1,0,0\Cl,3,1.74305,2,120.269,1,-180,0\\\@

 Total job time:  140.84s(wall), 140.81s(cpu) 
 Mon Nov 26 18:23:49 2018

        *************************************************************
        *                                                           *
        *  Thank you very much for using Q-Chem.  Have a nice day.  *
        *                                                           *
        *************************************************************
