# Supplementary material for: Geometric and energetic data from ab initio calculations of haloethene, haloimine, halomethylenephosphine, haloiminophosphine, halodiazene, halodiphosphene and halocyclopropane
Source: Data Brief. 2019 Nov 2;27:104738. doi: 10.1016/j.dib.2019.104738 (PMC6861602; doi:10.1016/j.dib.2019.104738)
Supplement: Multimedia component 5 [file mmc5.zip › CP/B3LYP/HFCPBrE.out]

Q-Chem Developer Version!
                  Welcome to Q-Chem
     A Quantum Leap Into The Future Of Chemistry


 Q-Chem 5.1, Q-Chem, Inc., Pleasanton, CA (2018)

 Yihan Shao,  Zhengting Gan,  E. Epifanovsky,  A. T. B. Gilbert,  M. Wormit,  
 J. Kussmann,  A. W. Lange,  A. Behn,  Jia Deng,  Xintian Feng,  D. Ghosh,  
 M. Goldey,  P. R. Horn,  L. D. Jacobson,  I. Kaliman,  T. Kus,  A. Landau,  
 Jie Liu,  E. I. Proynov,  R. M. Richard,  R. P. Steele,  E. J. Sundstrom,  
 H. L. Woodcock III,  P. M. Zimmerman,  D. Zuev,  B. Albrecht,  E. Alguire,  
 S. A. Baeppler,  D. Barton,  Z. Benda,  Y. A. Bernard,  E. J. Berquist,  
 K. B. Bravaya,  H. Burton,  D. Casanova,  Chun-Min Chang,  Yunqing Chen,  
 A. Chien,  K. D. Closser,  M. P. Coons,  S. Coriani,  S. Dasgupta,  
 A. L. Dempwolff,  M. Diedenhofen,  Hainam Do,  R. G. Edgar,  Po-Tung Fang,  
 S. Faraji,  S. Fatehi,  Qingguo Feng,  K. D. Fenk,  J. Fosso-Tande,  
 Qinghui Ge,  A. Ghysels,  G. Gidofalvi,  J. Gomes,  J. Gonthier,  A. Gunina,  
 D. Hait,  M. W. D. Hanson-Heine,  P. H. P. Harbach,  A. W. Hauser,  
 J. E. Herr,  E. G. Hohenstein,  Z. C. Holden,  Kerwin Hui,  B. C. Huynh,  
 T.-C. Jagau,  Hyunjun Ji,  B. Kaduk,  K. Khistyaev,  Jaehoon Kim,  
 P. Klunzinger,  K. Koh,  D. Kosenkov,  L. Koulias,  T. Kowalczyk,  
 C. M. Krauter,  A. Kunitsa,  Ka Un Lao,  A. Laurent,  K. V. Lawler,  
 Joonho Lee,  D. Lefrancois,  S. Lehtola,  D. S. Levine,  Yi-Pei Li,  
 You-Sheng Lin,  Fenglai Liu,  E. Livshits,  A. Luenser,  P. Manohar,  
 E. Mansoor,  S. F. Manzer,  Shan-Ping Mao,  Yuezhi Mao,  N. Mardirossian,  
 A. V. Marenich,  T. Markovich,  L. A. Martinez-Martinez,  S. A. Maurer,  
 N. J. Mayhall,  S. C. McKenzie,  J.-M. Mewes,  A. F. Morrison,  
 J. W. Mullinax,  K. Nanda,  T. S. Nguyen-Beck,  R. Olivares-Amaya,  
 J. A. Parkhill,  T. M. Perrine,  F. Plasser,  P. Pokhilko,  S. Prager,  
 A. Prociuk,  E. Ramos,  D. R. Rehn,  F. Rob,  M. Schneider,  N. Sergueev,  
 S. M. Sharada,  S. Sharma,  D. W. Small,  T. Stauch,  T. Stein,  
 Yu-Chuan Su,  A. J. W. Thom,  A. Tkatchenko,  T. Tsuchimochi,  N. M. Tubman,  
 L. Vogt,  M. L. Vidal,  O. Vydrov,  M. A. Watson,  J. Wenzel,  
 M. de Wergifosse,  T. A. Wesolowski,  A. White,  J. Witte,  A. Yamada,  
 Jun Yang,  K. Yao,  S. Yeganeh,  S. R. Yost,  Zhi-Qiang You,  A. Zech,  
 Igor Ying Zhang,  Xing Zhang,  Yan Zhao,  Ying Zhu,  B. R. Brooks,  
 G. K. L. Chan,  C. J. Cramer,  M. S. Gordon,  W. J. Hehre,  A. Klamt,  
 M. W. Schmidt,  C. D. Sherrill,  D. G. Truhlar,  A. Aspuru-Guzik,  R. Baer,  
 A. T. Bell,  N. A. Besley,  Jeng-Da Chai,  A. E. DePrince, III,  
 R. A. DiStasio Jr.,  A. Dreuw,  B. D. Dunietz,  T. R. Furlani,  
 Chao-Ping Hsu,  Yousung Jung,  Jing Kong,  D. S. Lambrecht,  WanZhen Liang,  
 C. Ochsenfeld,  V. A. Rassolov,  L. V. Slipchenko,  J. E. Subotnik,  
 T. Van Voorhis,  J. M. Herbert,  A. I. Krylov,  P. M. W. Gill,  M. Head-Gordon

 Contributors to earlier versions of Q-Chem not listed above: 
 R. D. Adamson,  B. Austin,  J. Baker,  G. J. O. Beran,  K. Brandhorst,  
 S. T. Brown,  E. F. C. Byrd,  A. K. Chakraborty,  C.-L. Cheng,  
 Siu Hung Chien,  D. M. Chipman,  D. L. Crittenden,  H. Dachsel,  
 R. J. Doerksen,  A. D. Dutoi,  L. Fusti-Molnar,  W. A. Goddard III,  
 A. Golubeva-Zadorozhnaya,  S. R. Gwaltney,  G. Hawkins,  A. Heyden,  
 S. Hirata,  G. Kedziora,  F. J. Keil,  C. Kelley,  Jihan Kim,  R. A. King,  
 R. Z. Khaliullin,  P. P. Korambath,  W. Kurlancheek,  A. M. Lee,  M. S. Lee,  
 S. V. Levchenko,  Ching Yeh Lin,  D. Liotard,  R. C. Lochan,  I. Lotan,  
 P. E. Maslen,  N. Nair,  D. P. O'Neill,  D. Neuhauser,  E. Neuscamman,  
 C. M. Oana,  R. Olson,  B. Peters,  R. Peverati,  P. A. Pieniazek,  
 Y. M. Rhee,  J. Ritchie,  M. A. Rohrdanz,  E. Rosta,  N. J. Russ,  
 H. F. Schaefer III,  N. E. Schultz,  N. Shenvi,  A. C. Simmonett,  A. Sodt,  
 D. Stuck,  K. S. Thanthiriwatte,  V. Vanovschi,  Tao Wang,  A. Warshel,  
 C. F. Williams,  Q. Wu,  X. Xu,  W. Zhang

 Please cite Q-Chem as follows:
 Y. Shao et al., Mol. Phys. 113, 184-215 (2015)
 DOI: 10.1080/00268976.2014.952696

 Q-Chem 5.1.2 for Intel X86 EM64T Linux

 Parts of Q-Chem use Armadillo 8.300.2 (Tropical Shenanigans).
 http://arma.sourceforge.net/

 Q-Chem begins on Mon Nov 26 11:59:20 2018  

Host: 
0

     Scratch files written to /scratch/taweetham/qchem44878//
Input Ideriv = 2
Curr. Ideriv = -1
Max.  Ideriv = 2

Checking the input file for inconsistencies... 	...done.

--------------------------------------------------------------
User input:
--------------------------------------------------------------
$molecule
0 1
C 
P 1 1.5 
Br 2 PBr 1 120. 
F 1 PF 2 120.  3 180.0
H 1 PH 2 120.  3 0.0

PH=1.44
PF=1.54
PCl=2.03
PBr=2.5
PI=2.6
$end

$rem
   job_type	optimization
   basis	6-311++g**
   method	b3lyp
$end

--------------------------------------------------------------
 ----------------------------------------------------------------
             Standard Nuclear Orientation (Angstroms)
    I     Atom           X                Y                Z
 ----------------------------------------------------------------
    1      C       1.8865761155    -0.4949753778    -0.0000000000
    2      P       0.8266464458     0.5664147932     0.0000000000
    3      Br     -1.5886130314    -0.0789700980     0.0000000000
    4      F       3.3743759535    -0.0974182848    -0.0000000000
    5      H       1.5129191396    -1.8856516393    -0.0000000000
 ----------------------------------------------------------------
 Molecular Point Group                 Cs    NOp =  2
 Largest Abelian Subgroup              Cs    NOp =  2
 Nuclear Repulsion Energy =   266.2321995923 hartrees
 There are       33 alpha and       33 beta electrons
 Requested basis set is 6-311++G(d,p)
 There are 49 shells and 129 basis functions

 Total QAlloc Memory Limit   2000 MB
 Mega-Array Size       188 MB
 MEM_STATIC part       192 MB
 A cutoff of  1.0D-11 yielded   1033 shell pairs
 There are      7455 function pairs (      8162 Cartesian)

 -------------------------------------------------------
 OpenMP Integral Computing Module                       
 Release: version 1.0, May 2013, Q-Chem Inc. Pittsburgh 
 -------------------------------------------------------
 Integral Job Info:
 Integral job number is                      11
 Integral operator is                         1
 short-range coefficients                     0
 long-range coefficients              100000000
 Omega coefficients                           0
 if combine SR and LR in K                    0
 Integral screening is                        0
 Integral computing path is                   2
 max size of driver memory is            800000
 size of driver memory is                593474
 size of scratch memory is             29623520
 max col of scratch BK array               1296
 max len of scratch array in speh3          155
 max len of scratch index in speh4           18
 max int batch size is                      520
 min int batch size is                       52
 fixed nKL is                                45
 max L of basis functions is                  2
 order of int derivative is                   0
 number of shells is                         49
 number of basis is                         135
 number of cartesian basis is               135
 number of contracted shell pairs          1033
 number of primitive shell pairs           2760
 maxK2 (contraction) of shell pair           36
 max number of K2 of shell pair               1
 max number of CS2 of shell pair            104
 max number of PS2 of shell pair            216
 mem total for path MDJ                  515062
 -------------------------------------------------------
 Smallest overlap matrix eigenvalue = 6.27E-04

 Scale SEOQF with 1.000000e-01/1.000000e-01/1.000000e-01

 Standard Electronic Orientation quadrupole field applied
 Nucleus-field energy     =     0.0000000087 hartrees
 Guess from superposition of atomic densities
 Warning:  Energy on first SCF cycle will be non-variational
 SAD guess density has 66.000000 electrons

 -----------------------------------------------------------------------
  General SCF calculation program by
  Eric Jon Sundstrom, Paul Horn, Yuezhi Mao, Dmitri Zuev, Alec White,
  David Stuck, Shaama M.S., Shane Yost, Joonho Lee, David Small,
  Daniel Levine, Susi Lehtola, Hugh Burton, Evgeny Epifanovsky
 -----------------------------------------------------------------------
 Exchange:     0.2000 Hartree-Fock + 0.0800 Slater + 0.7200 B88
 Correlation:  0.1900 VWN1RPA + 0.8100 LYP
 Using SG-1 standard quadrature grid
 using 4 threads for integral computing
 -------------------------------------------------------
 OpenMP Integral computing Module                
 Release: version 2.0, May 2017, Q-Chem Inc. Pleasanton 
 -------------------------------------------------------
 -------------------------------------------------------
 OpenMP BLAS3 based DFT computing Module                
 Release: version 1.0, May 2013, Q-Chem Inc. Pittsburgh 
 -------------------------------------------------------
 A restricted SCF calculation will be
 performed using DIIS
 SCF converges when DIIS error is below 1.0e-08
 ---------------------------------------
  Cycle       Energy         DIIS error
 ---------------------------------------
    1   -3054.2346432785      4.05e-02  
    2   -3053.9508745221      4.23e-03  
    3   -3053.9106444927      6.14e-03  
    4   -3053.9785346988      1.44e-03  
    5   -3053.9814021042      2.65e-04  
    6   -3053.9814627013      2.20e-04  
    7   -3053.9815566968      1.75e-05  
    8   -3053.9815570952      2.72e-06  
    9   -3053.9815571094      1.77e-06  
   10   -3053.9815571144      8.70e-07  
   11   -3053.9815571162      1.60e-07  
   12   -3053.9815571163      1.47e-08  
   13   -3053.9815571163      6.16e-09  Convergence criterion met
 ---------------------------------------
 SCF time:   CPU 14.92s  wall 5.00s 
 SCF   energy in the final basis set =    -3053.9815571163
 Total energy in the final basis set =    -3053.9815571163

 --------------------------------------------------------------
             Orbital Energies (a.u.) and Symmetries
 --------------------------------------------------------------

 Alpha MOs, Restricted
 -- Occupied --                  
-482.85  -77.12  -62.50  -56.32  -56.32  -56.31  -24.72  -10.32
  1 A'    2 A'    3 A'    4 A'    1 A"    5 A'    6 A'    7 A'                 
 -8.706  -6.616  -6.537  -6.525  -6.524  -4.779  -4.775  -4.773
  8 A'    9 A'   10 A'    2 A"   11 A'   12 A'    3 A"   13 A'                 
 -2.648  -2.644  -2.644  -2.634  -2.634  -1.205  -0.813  -0.770
 14 A'    4 A"   15 A'    5 A"   16 A'   17 A'   18 A'   19 A'                 
 -0.570  -0.502  -0.465  -0.457  -0.405  -0.348  -0.326  -0.305
 20 A'   21 A'    6 A"   22 A'   23 A'    7 A"   24 A'    8 A"                 
 -0.298
 25 A'                                                                         
 -- Virtual --                   
 -0.154  -0.087  -0.055  -0.001   0.012   0.028   0.036   0.051
 26 A'    9 A"   27 A'   28 A'   29 A'   30 A'   10 A"   31 A'                 
  0.062   0.066   0.074   0.089   0.093   0.098   0.114   0.134
 32 A'   33 A'   11 A"   12 A"   34 A'   35 A'   36 A'   37 A'                 
  0.149   0.158   0.248   0.257   0.271   0.279   0.322   0.361
 38 A'   39 A'   13 A"   40 A'   14 A"   41 A'   42 A'   43 A'                 
  0.380   0.407   0.420   0.423   0.433   0.476   0.506   0.528
 44 A'   45 A'   46 A'   15 A"   47 A'   48 A'   16 A"   49 A'                 
  0.545   0.557   0.560   0.573   0.609   0.615   0.650   0.655
 17 A"   50 A'   18 A"   51 A'   52 A'   53 A'   19 A"   54 A'                 
  0.686   0.785   0.835   0.951   1.110   1.128   1.270   1.317
 20 A"   55 A'   56 A'   57 A'   21 A"   58 A'   59 A'   22 A"                 
  1.336   1.441   1.473   1.495   1.540   1.564   1.621   1.623
 60 A'   61 A'   62 A'   23 A"   24 A"   63 A'   25 A"   64 A'                 
  1.749   1.920   1.989   1.997   2.013   2.048   2.095   2.561
 65 A'   66 A'   26 A"   67 A'   68 A'   69 A'   70 A'   71 A'                 
  2.650   2.855   3.282   3.762   3.765   3.824   3.848   3.989
 27 A"   72 A'   73 A'   28 A"   74 A'   29 A"   75 A'   30 A"                 
  3.994   3.994   4.014   4.134   4.455   6.259   6.308   6.359
 31 A"   76 A'   77 A'   78 A'   79 A'   32 A"   80 A'   81 A'                 
  6.565   6.957   7.545   7.553   7.587  13.766  13.873  14.092
 82 A'   83 A'   33 A"   84 A'   85 A'   34 A"   86 A'   87 A'                 
 23.424  47.859  66.726 163.114 289.741 289.749 289.7981020.638
 88 A'   89 A'   90 A'   91 A'   35 A"   92 A'   93 A'   94 A'                 

 Beta MOs, Restricted
 -- Occupied --                  
-482.85  -77.12  -62.50  -56.32  -56.32  -56.31  -24.72  -10.32
  1 A'    2 A'    3 A'    4 A'    1 A"    5 A'    6 A'    7 A'                 
 -8.706  -6.616  -6.537  -6.525  -6.524  -4.779  -4.775  -4.773
  8 A'    9 A'   10 A'    2 A"   11 A'   12 A'    3 A"   13 A'                 
 -2.648  -2.644  -2.644  -2.634  -2.634  -1.205  -0.813  -0.770
 14 A'    4 A"   15 A'    5 A"   16 A'   17 A'   18 A'   19 A'                 
 -0.570  -0.502  -0.465  -0.457  -0.405  -0.348  -0.326  -0.305
 20 A'   21 A'    6 A"   22 A'   23 A'    7 A"   24 A'    8 A"                 
 -0.298
 25 A'                                                                         
 -- Virtual --                   
 -0.154  -0.087  -0.055  -0.001   0.012   0.028   0.036   0.051
 26 A'    9 A"   27 A'   28 A'   29 A'   30 A'   10 A"   31 A'                 
  0.062   0.066   0.074   0.089   0.093   0.098   0.114   0.134
 32 A'   33 A'   11 A"   12 A"   34 A'   35 A'   36 A'   37 A'                 
  0.149   0.158   0.248   0.257   0.271   0.279   0.322   0.361
 38 A'   39 A'   13 A"   40 A'   14 A"   41 A'   42 A'   43 A'                 
  0.380   0.407   0.420   0.423   0.433   0.476   0.506   0.528
 44 A'   45 A'   46 A'   15 A"   47 A'   48 A'   16 A"   49 A'                 
  0.545   0.557   0.560   0.573   0.609   0.615   0.650   0.655
 17 A"   50 A'   18 A"   51 A'   52 A'   53 A'   19 A"   54 A'                 
  0.686   0.785   0.835   0.951   1.110   1.128   1.270   1.317
 20 A"   55 A'   56 A'   57 A'   21 A"   58 A'   59 A'   22 A"                 
  1.336   1.441   1.473   1.495   1.540   1.564   1.621   1.623
 60 A'   61 A'   62 A'   23 A"   24 A"   63 A'   25 A"   64 A'                 
  1.749   1.920   1.989   1.997   2.013   2.048   2.095   2.561
 65 A'   66 A'   26 A"   67 A'   68 A'   69 A'   70 A'   71 A'                 
  2.650   2.855   3.282   3.762   3.765   3.824   3.848   3.989
 27 A"   72 A'   73 A'   28 A"   74 A'   29 A"   75 A'   30 A"                 
  3.994   3.994   4.014   4.134   4.455   6.259   6.308   6.359
 31 A"   76 A'   77 A'   78 A'   79 A'   32 A"   80 A'   81 A'                 
  6.565   6.957   7.545   7.553   7.587  13.766  13.873  14.092
 82 A'   83 A'   33 A"   84 A'   85 A'   34 A"   86 A'   87 A'                 
 23.424  47.859  66.726 163.114 289.741 289.749 289.7981020.638
 88 A'   89 A'   90 A'   91 A'   35 A"   92 A'   93 A'   94 A'                 
 --------------------------------------------------------------

          Ground-State Mulliken Net Atomic Charges

     Atom                 Charge (a.u.)
  ----------------------------------------
      1 C                    -0.058018
      2 P                     0.214856
      3 Br                   -0.210242
      4 F                    -0.148533
      5 H                     0.201937
  ----------------------------------------
  Sum of atomic charges =     0.000000

 -----------------------------------------------------------------
                    Cartesian Multipole Moments
 -----------------------------------------------------------------
    Charge (ESU x 10^10)
                 0.0000
    Dipole Moment (Debye)
         X      -0.0116      Y      -0.8421      Z       0.0000
       Tot       0.8421
    Quadrupole Moments (Debye-Ang)
        XX     -50.0698     XY      -1.2116     YY     -40.9984
        XZ       0.0000     YZ      -0.0000     ZZ     -43.2840
    Octopole Moments (Debye-Ang^2)
       XXX     -62.0473    XXY      -1.6012    XYY      -5.0649
       YYY      -8.8400    XXZ       0.0000    XYZ      -0.0000
       YYZ       0.0000    XZZ      -8.8310    YZZ       0.0251
       ZZZ       0.0000
    Hexadecapole Moments (Debye-Ang^3)
      XXXX    -945.4541   XXXY       9.3402   XXYY    -157.8275
      XYYY      -5.9664   YYYY     -97.2410   XXXZ      -0.0000
      XXYZ      -0.0000   XYYZ       0.0000   YYYZ      -0.0000
      XXZZ    -155.2412   XYZZ       1.7599   YYZZ     -27.4184
      XZZZ       0.0000   YZZZ      -0.0000   ZZZZ     -54.0591
 -----------------------------------------------------------------
 Calculating analytic gradient of the SCF energy
 Gradient of SCF Energy
            1           2           3           4           5
    1  -0.1390095   0.1295879  -0.0323509   0.0805430  -0.0387704
    2   0.2036183  -0.1507297   0.0056218   0.0255888  -0.0840992
    3   0.0000000  -0.0000000   0.0000000   0.0000000   0.0000000
 Max gradient component =       2.036E-01
 RMS gradient           =       8.835E-02
 Gradient time:  CPU 3.65 s  wall 1.58 s
 Geometry Optimization Parameters
   NAtoms,    NIC,     NZ,  NCons,   NDum,   NFix, NCnnct, MaxDiis
        5      20       5       0       0       0       0       0


** GEOMETRY OPTIMIZATION IN DELOCALIZED INTERNAL COORDINATES **
   Searching for a Minimum

   Optimization Cycle:   1

                       Coordinates (Angstroms)
     ATOM                X               Y               Z
      1  C         1.8865761155   -0.4949753778    0.0000000000
      2  P         0.8266464458    0.5664147932    0.0000000000
      3  Br       -1.5886130314   -0.0789700980    0.0000000000
      4  F         3.3743759535   -0.0974182848    0.0000000000
      5  H         1.5129191396   -1.8856516393    0.0000000000
   Point Group: cs    Number of degrees of freedom:     7


   Energy is  -3053.981557116


 Attempting to Generate Delocalized Internal Coordinates

  7 Hessian modes will be used to form the next step
  Hessian Eigenvalues:
     0.092515    0.130389    0.160000    0.220000    0.250000    0.285189
     0.766766

 Minimum Search - Taking Simple RFO Step
 Searching for Lamda that Minimizes Along All modes
 Value Taken    Lamda =  -0.10677237
 Calculated Step too Large.  Step scaled by  0.546178
 Step Taken.  Stepsize is  0.300000

                             Maximum     Tolerance    Cnvgd?
         Gradient           0.166924      0.000300      NO
         Displacement       0.212996      0.001200      NO
         Energy change     *********      0.000001      NO


 New Cartesian Coordinates Obtained by Inverse Iteration

 Displacement from previous Coordinates is:  0.339129
 ----------------------------------------------------------------
             Standard Nuclear Orientation (Angstroms)
    I     Atom           X                Y                Z
 ----------------------------------------------------------------
    1      C       1.8694917472    -0.5136626582     0.0000000000
    2      P       0.8174947804     0.6337962333     0.0000000000
    3      Br     -1.5162625428    -0.1337945131     0.0000000000
    4      F       3.3085943521    -0.1779219390     0.0000000000
    5      H       1.5325862861    -1.7990177298     0.0000000000
 ----------------------------------------------------------------
 Molecular Point Group                 Cs    NOp =  2
 Largest Abelian Subgroup              Cs    NOp =  2
 Nuclear Repulsion Energy =   270.2774215545 hartrees
 There are       33 alpha and       33 beta electrons
 Applying Cartesian multipole field
    Component          Value
    ---------          -----
     (2,0,0)        1.00000E-11
     (0,2,0)        2.00000E-11
     (0,0,2)       -3.00000E-11
 Nucleus-field energy     =     0.0000000084 hartrees
 Requested basis set is 6-311++G(d,p)
 There are 49 shells and 129 basis functions
 A cutoff of  1.0D-11 yielded   1047 shell pairs
 There are      7562 function pairs (      8279 Cartesian)
 Smallest overlap matrix eigenvalue = 6.54E-04
 Guess MOs from SCF MO coefficient file

 -----------------------------------------------------------------------
  General SCF calculation program by
  Eric Jon Sundstrom, Paul Horn, Yuezhi Mao, Dmitri Zuev, Alec White,
  David Stuck, Shaama M.S., Shane Yost, Joonho Lee, David Small,
  Daniel Levine, Susi Lehtola, Hugh Burton, Evgeny Epifanovsky
 -----------------------------------------------------------------------
 Exchange:     0.2000 Hartree-Fock + 0.0800 Slater + 0.7200 B88
 Correlation:  0.1900 VWN1RPA + 0.8100 LYP
 Using SG-1 standard quadrature grid
 using 4 threads for integral computing
 -------------------------------------------------------
 OpenMP Integral computing Module                
 Release: version 2.0, May 2017, Q-Chem Inc. Pleasanton 
 -------------------------------------------------------
 -------------------------------------------------------
 OpenMP BLAS3 based DFT computing Module                
 Release: version 1.0, May 2013, Q-Chem Inc. Pittsburgh 
 -------------------------------------------------------
 A restricted SCF calculation will be
 performed using DIIS
 SCF converges when DIIS error is below 1.0e-08
 ---------------------------------------
  Cycle       Energy         DIIS error
 ---------------------------------------
    1   -3054.0285068266      1.32e-03  
    2   -3054.0334676083      4.66e-04  
    3   -3054.0328245160      7.12e-04  
    4   -3054.0339378860      8.02e-05  
    5   -3054.0339511113      1.89e-05  
    6   -3054.0339516340      1.31e-05  
    7   -3054.0339519877      2.35e-06  
    8   -3054.0339519988      4.56e-07  
    9   -3054.0339519990      4.37e-07  
   10   -3054.0339519994      8.67e-08  
   11   -3054.0339519994      2.81e-08  
   12   -3054.0339519994      4.81e-09  Convergence criterion met
 ---------------------------------------
 SCF time:   CPU 13.96s  wall 5.00s 
 SCF   energy in the final basis set =    -3054.0339519994
 Total energy in the final basis set =    -3054.0339519994

 --------------------------------------------------------------
             Orbital Energies (a.u.) and Symmetries
 --------------------------------------------------------------

 Alpha MOs, Restricted
 -- Occupied --                  
-482.85  -77.12  -62.50  -56.32  -56.31  -56.31  -24.72  -10.32
  1 A'    2 A'    3 A'    4 A'    1 A"    5 A'    6 A'    7 A'                 
 -8.705  -6.615  -6.536  -6.524  -6.524  -4.777  -4.773  -4.771
  8 A'    9 A'   10 A'    2 A"   11 A'   12 A'    3 A"   13 A'                 
 -2.647  -2.644  -2.644  -2.634  -2.634  -1.222  -0.805  -0.764
 14 A'    4 A"   15 A'    5 A"   16 A'   17 A'   18 A'   19 A'                 
 -0.584  -0.517  -0.474  -0.462  -0.405  -0.341  -0.331  -0.300
 20 A'   21 A'    6 A"   22 A'   23 A'    7 A"   24 A'   25 A'                 
 -0.298
  8 A"                                                                         
 -- Virtual --                   
 -0.134  -0.090  -0.024   0.004   0.016   0.029   0.038   0.049
 26 A'    9 A"   27 A'   28 A'   29 A'   30 A'   10 A"   31 A'                 
  0.061   0.069   0.075   0.088   0.103   0.112   0.113   0.134
 32 A'   33 A'   11 A"   12 A"   34 A'   35 A'   36 A'   37 A'                 
  0.144   0.159   0.249   0.255   0.272   0.274   0.322   0.359
 38 A'   39 A'   13 A"   40 A'   41 A'   14 A"   42 A'   43 A'                 
  0.382   0.408   0.419   0.423   0.445   0.471   0.502   0.528
 44 A'   45 A'   46 A'   15 A"   47 A'   48 A'   16 A"   49 A'                 
  0.538   0.555   0.560   0.588   0.608   0.630   0.645   0.649
 17 A"   50 A'   18 A"   51 A'   52 A'   53 A'   19 A"   54 A'                 
  0.700   0.785   0.841   0.975   1.062   1.105   1.310   1.317
 20 A"   55 A'   56 A'   57 A'   58 A'   21 A"   59 A'   22 A"                 
  1.328   1.472   1.483   1.488   1.534   1.588   1.640   1.671
 60 A'   61 A'   23 A"   62 A'   24 A"   63 A'   64 A'   25 A"                 
  1.775   1.894   1.989   1.994   2.007   2.081   2.156   2.599
 65 A'   66 A'   26 A"   67 A'   68 A'   69 A'   70 A'   71 A'                 
  2.643   2.888   3.316   3.756   3.761   3.854   3.884   3.990
 27 A"   72 A'   73 A'   28 A"   74 A'   29 A"   75 A'   30 A"                 
  3.995   3.996   4.020   4.147   4.550   6.256   6.308   6.402
 31 A"   76 A'   77 A'   78 A'   79 A'   32 A"   80 A'   81 A'                 
  6.565   6.935   7.546   7.556   7.593  13.768  13.877  14.046
 82 A'   83 A'   33 A"   84 A'   85 A'   34 A"   86 A'   87 A'                 
 23.408  47.859  66.723 163.072 289.742 289.751 289.8041020.638
 88 A'   89 A'   90 A'   91 A'   35 A"   92 A'   93 A'   94 A'                 

 Beta MOs, Restricted
 -- Occupied --                  
-482.85  -77.12  -62.50  -56.32  -56.31  -56.31  -24.72  -10.32
  1 A'    2 A'    3 A'    4 A'    1 A"    5 A'    6 A'    7 A'                 
 -8.705  -6.615  -6.536  -6.524  -6.524  -4.777  -4.773  -4.771
  8 A'    9 A'   10 A'    2 A"   11 A'   12 A'    3 A"   13 A'                 
 -2.647  -2.644  -2.644  -2.634  -2.634  -1.222  -0.805  -0.764
 14 A'    4 A"   15 A'    5 A"   16 A'   17 A'   18 A'   19 A'                 
 -0.584  -0.517  -0.474  -0.462  -0.405  -0.341  -0.331  -0.300
 20 A'   21 A'    6 A"   22 A'   23 A'    7 A"   24 A'   25 A'                 
 -0.298
  8 A"                                                                         
 -- Virtual --                   
 -0.134  -0.090  -0.024   0.004   0.016   0.029   0.038   0.049
 26 A'    9 A"   27 A'   28 A'   29 A'   30 A'   10 A"   31 A'                 
  0.061   0.069   0.075   0.088   0.103   0.112   0.113   0.134
 32 A'   33 A'   11 A"   12 A"   34 A'   35 A'   36 A'   37 A'                 
  0.144   0.159   0.249   0.255   0.272   0.274   0.322   0.359
 38 A'   39 A'   13 A"   40 A'   41 A'   14 A"   42 A'   43 A'                 
  0.382   0.408   0.419   0.423   0.445   0.471   0.502   0.528
 44 A'   45 A'   46 A'   15 A"   47 A'   48 A'   16 A"   49 A'                 
  0.538   0.555   0.560   0.588   0.608   0.630   0.645   0.649
 17 A"   50 A'   18 A"   51 A'   52 A'   53 A'   19 A"   54 A'                 
  0.700   0.785   0.841   0.975   1.062   1.105   1.310   1.317
 20 A"   55 A'   56 A'   57 A'   58 A'   21 A"   59 A'   22 A"                 
  1.328   1.472   1.483   1.488   1.534   1.588   1.640   1.671
 60 A'   61 A'   23 A"   62 A'   24 A"   63 A'   64 A'   25 A"                 
  1.775   1.894   1.989   1.994   2.007   2.081   2.156   2.599
 65 A'   66 A'   26 A"   67 A'   68 A'   69 A'   70 A'   71 A'                 
  2.643   2.888   3.316   3.756   3.761   3.854   3.884   3.990
 27 A"   72 A'   73 A'   28 A"   74 A'   29 A"   75 A'   30 A"                 
  3.995   3.996   4.020   4.147   4.550   6.256   6.308   6.402
 31 A"   76 A'   77 A'   78 A'   79 A'   32 A"   80 A'   81 A'                 
  6.565   6.935   7.546   7.556   7.593  13.768  13.877  14.046
 82 A'   83 A'   33 A"   84 A'   85 A'   34 A"   86 A'   87 A'                 
 23.408  47.859  66.723 163.072 289.742 289.751 289.8041020.638
 88 A'   89 A'   90 A'   91 A'   35 A"   92 A'   93 A'   94 A'                 
 --------------------------------------------------------------

          Ground-State Mulliken Net Atomic Charges

     Atom                 Charge (a.u.)
  ----------------------------------------
      1 C                    -0.097244
      2 P                     0.226154
      3 Br                   -0.215945
      4 F                    -0.126331
      5 H                     0.213366
  ----------------------------------------
  Sum of atomic charges =     0.000000

 -----------------------------------------------------------------
                    Cartesian Multipole Moments
 -----------------------------------------------------------------
    Charge (ESU x 10^10)
                 0.0000
    Dipole Moment (Debye)
         X       0.1269      Y      -0.6863      Z       0.0000
       Tot       0.6979
    Quadrupole Moments (Debye-Ang)
        XX     -48.8876     XY      -0.9770     YY     -41.0190
        XZ       0.0000     YZ      -0.0000     ZZ     -43.3284
    Octopole Moments (Debye-Ang^2)
       XXX     -60.3719    XXY      -1.4415    XYY      -6.0713
       YYY      -6.6954    XXZ       0.0000    XYZ      -0.0000
       YYZ      -0.0000    XZZ      -9.6141    YZZ       0.4235
       ZZZ      -0.0000
    Hexadecapole Moments (Debye-Ang^3)
      XXXX    -890.2494   XXXY       9.0456   XXYY    -150.2926
      XYYY      -8.2194   YYYY    -105.0884   XXXZ       0.0000
      XXYZ      -0.0000   XYYZ       0.0000   YYYZ       0.0000
      XXZZ    -147.3098   XYZZ       0.6470   YYZZ     -28.3247
      XZZZ       0.0000   YZZZ      -0.0000   ZZZZ     -54.4344
 -----------------------------------------------------------------
 Calculating analytic gradient of the SCF energy
 Gradient of SCF Energy
            1           2           3           4           5
    1  -0.0803113   0.0805361  -0.0321665   0.0662610  -0.0343193
    2   0.1522042  -0.0943712   0.0018835   0.0185890  -0.0783056
    3   0.0000000   0.0000000  -0.0000000  -0.0000000   0.0000000
 Max gradient component =       1.522E-01
 RMS gradient           =       6.223E-02
 Gradient time:  CPU 3.71 s  wall 1.60 s
 Geometry Optimization Parameters
   NAtoms,    NIC,     NZ,  NCons,   NDum,   NFix, NCnnct, MaxDiis
        5      20       5       0       0       0       0       0

 Cartesian Hessian Update
 Hessian Updated using BFGS Update


** GEOMETRY OPTIMIZATION IN DELOCALIZED INTERNAL COORDINATES **
   Searching for a Minimum

   Optimization Cycle:   2

                       Coordinates (Angstroms)
     ATOM                X               Y               Z
      1  C         1.8694917472   -0.5136626582    0.0000000000
      2  P         0.8174947804    0.6337962333    0.0000000000
      3  Br       -1.5162625428   -0.1337945131    0.0000000000
      4  F         3.3085943521   -0.1779219390    0.0000000000
      5  H         1.5325862861   -1.7990177298    0.0000000000
   Point Group: cs    Number of degrees of freedom:     7


   Energy is  -3054.033951999

 Hessian Updated using BFGS Update

  7 Hessian modes will be used to form the next step
  Hessian Eigenvalues:
     0.066761    0.100645    0.160070    0.219315    0.227733    0.271362
     0.877514

 Minimum Search - Taking Simple RFO Step
 Searching for Lamda that Minimizes Along All modes
 Value Taken    Lamda =  -0.10582964
 Calculated Step too Large.  Step scaled by  0.408536
 Step Taken.  Stepsize is  0.300000

                             Maximum     Tolerance    Cnvgd?
         Gradient           0.120579      0.000300      NO
         Displacement       0.202031      0.001200      NO
         Energy change     -0.052395      0.000001      NO


 New Cartesian Coordinates Obtained by Inverse Iteration

 Displacement from previous Coordinates is:  0.369521
 ----------------------------------------------------------------
             Standard Nuclear Orientation (Angstroms)
    I     Atom           X                Y                Z
 ----------------------------------------------------------------
    1      C       1.8439795590    -0.5301497156     0.0000000000
    2      P       0.8190379574     0.6880907602     0.0000000000
    3      Br     -1.4190345886    -0.1955717079     0.0000000000
    4      F       3.2332765705    -0.2529134480     0.0000000000
    5      H       1.5346451246    -1.7000564954     0.0000000000
 ----------------------------------------------------------------
 Molecular Point Group                 Cs    NOp =  2
 Largest Abelian Subgroup              Cs    NOp =  2
 Nuclear Repulsion Energy =   276.3502953210 hartrees
 There are       33 alpha and       33 beta electrons
 Applying Cartesian multipole field
    Component          Value
    ---------          -----
     (2,0,0)        1.00000E-11
     (0,2,0)        2.00000E-11
     (0,0,2)       -3.00000E-11
 Nucleus-field energy     =     0.0000000080 hartrees
 Requested basis set is 6-311++G(d,p)
 There are 49 shells and 129 basis functions
 A cutoff of  1.0D-11 yielded   1057 shell pairs
 There are      7626 function pairs (      8349 Cartesian)
 Smallest overlap matrix eigenvalue = 6.69E-04
 Guess MOs from SCF MO coefficient file

 -----------------------------------------------------------------------
  General SCF calculation program by
  Eric Jon Sundstrom, Paul Horn, Yuezhi Mao, Dmitri Zuev, Alec White,
  David Stuck, Shaama M.S., Shane Yost, Joonho Lee, David Small,
  Daniel Levine, Susi Lehtola, Hugh Burton, Evgeny Epifanovsky
 -----------------------------------------------------------------------
 Exchange:     0.2000 Hartree-Fock + 0.0800 Slater + 0.7200 B88
 Correlation:  0.1900 VWN1RPA + 0.8100 LYP
 Using SG-1 standard quadrature grid
 using 4 threads for integral computing
 -------------------------------------------------------
 OpenMP Integral computing Module                
 Release: version 2.0, May 2017, Q-Chem Inc. Pleasanton 
 -------------------------------------------------------
 -------------------------------------------------------
 OpenMP BLAS3 based DFT computing Module                
 Release: version 1.0, May 2013, Q-Chem Inc. Pittsburgh 
 -------------------------------------------------------
 A restricted SCF calculation will be
 performed using DIIS
 SCF converges when DIIS error is below 1.0e-08
 ---------------------------------------
  Cycle       Energy         DIIS error
 ---------------------------------------
    1   -3054.0658081714      1.35e-03  
    2   -3054.0709957736      2.28e-04  
    3   -3054.0710581784      1.76e-04  
    4   -3054.0711012368      1.17e-04  
    5   -3054.0711293051      2.24e-05  
    6   -3054.0711302983      8.46e-06  
    7   -3054.0711304432      4.35e-06  
    8   -3054.0711304727      4.83e-07  
    9   -3054.0711304733      2.23e-07  
   10   -3054.0711304734      1.27e-07  
   11   -3054.0711304734      2.22e-08  
   12   -3054.0711304734      2.40e-09  Convergence criterion met
 ---------------------------------------
 SCF time:   CPU 14.32s  wall 6.00s 
 SCF   energy in the final basis set =    -3054.0711304734
 Total energy in the final basis set =    -3054.0711304734

 --------------------------------------------------------------
             Orbital Energies (a.u.) and Symmetries
 --------------------------------------------------------------

 Alpha MOs, Restricted
 -- Occupied --                  
-482.84  -77.11  -62.50  -56.32  -56.31  -56.31  -24.73  -10.31
  1 A'    2 A'    3 A'    4 A'    1 A"    5 A'    6 A'    7 A'                 
 -8.704  -6.610  -6.535  -6.523  -6.523  -4.773  -4.769  -4.767
  8 A'    9 A'   10 A'    2 A"   11 A'   12 A'    3 A"   13 A'                 
 -2.646  -2.642  -2.642  -2.633  -2.633  -1.241  -0.804  -0.758
 14 A'    4 A"   15 A'    5 A"   16 A'   17 A'   18 A'   19 A'                 
 -0.598  -0.536  -0.486  -0.467  -0.404  -0.338  -0.335  -0.301
 20 A'   21 A'    6 A"   22 A'   23 A'    7 A"   24 A'   25 A'                 
 -0.290
  8 A"                                                                         
 -- Virtual --                   
 -0.115  -0.090  -0.007   0.013   0.021   0.036   0.039   0.048
 26 A'    9 A"   27 A'   28 A'   29 A'   30 A'   10 A"   31 A'                 
  0.060   0.072   0.075   0.087   0.112   0.116   0.128   0.135
 32 A'   33 A'   11 A"   12 A"   34 A'   35 A'   36 A'   37 A'                 
  0.145   0.168   0.250   0.254   0.268   0.277   0.323   0.360
 38 A'   39 A'   13 A"   40 A'   41 A'   14 A"   42 A'   43 A'                 
  0.386   0.408   0.421   0.424   0.456   0.466   0.499   0.530
 44 A'   45 A'   46 A'   15 A"   47 A'   48 A'   16 A"   17 A"                 
  0.539   0.553   0.562   0.592   0.617   0.645   0.647   0.664
 49 A'   50 A'   18 A"   51 A'   52 A'   19 A"   53 A'   54 A'                 
  0.716   0.784   0.852   0.997   1.028   1.108   1.315   1.317
 20 A"   55 A'   56 A'   57 A'   58 A'   21 A"   59 A'   22 A"                 
  1.349   1.469   1.503   1.514   1.534   1.617   1.656   1.743
 60 A'   23 A"   61 A'   62 A'   24 A"   63 A'   64 A'   25 A"                 
  1.785   1.872   1.991   2.005   2.032   2.099   2.280   2.610
 65 A'   66 A'   26 A"   67 A'   68 A'   69 A'   70 A'   71 A'                 
  2.644   2.950   3.364   3.750   3.758   3.890   3.935   3.992
 27 A"   72 A'   73 A'   28 A"   74 A'   29 A"   75 A'   30 A"                 
  3.998   4.000   4.032   4.164   4.639   6.251   6.306   6.463
 31 A"   76 A'   77 A'   78 A'   79 A'   32 A"   80 A'   81 A'                 
  6.570   6.923   7.547   7.560   7.602  13.773  13.885  14.026
 82 A'   83 A'   33 A"   84 A'   85 A'   34 A"   86 A'   87 A'                 
 23.469  47.863  66.720 163.051 289.744 289.755 289.8121020.643
 88 A'   89 A'   90 A'   91 A'   35 A"   92 A'   93 A'   94 A'                 

 Beta MOs, Restricted
 -- Occupied --                  
-482.84  -77.11  -62.50  -56.32  -56.31  -56.31  -24.73  -10.31
  1 A'    2 A'    3 A'    4 A'    1 A"    5 A'    6 A'    7 A'                 
 -8.704  -6.610  -6.535  -6.523  -6.523  -4.773  -4.769  -4.767
  8 A'    9 A'   10 A'    2 A"   11 A'   12 A'    3 A"   13 A'                 
 -2.646  -2.642  -2.642  -2.633  -2.633  -1.241  -0.804  -0.758
 14 A'    4 A"   15 A'    5 A"   16 A'   17 A'   18 A'   19 A'                 
 -0.598  -0.536  -0.486  -0.467  -0.404  -0.338  -0.335  -0.301
 20 A'   21 A'    6 A"   22 A'   23 A'    7 A"   24 A'   25 A'                 
 -0.290
  8 A"                                                                         
 -- Virtual --                   
 -0.115  -0.090  -0.007   0.013   0.021   0.036   0.039   0.048
 26 A'    9 A"   27 A'   28 A'   29 A'   30 A'   10 A"   31 A'                 
  0.060   0.072   0.075   0.087   0.112   0.116   0.128   0.135
 32 A'   33 A'   11 A"   12 A"   34 A'   35 A'   36 A'   37 A'                 
  0.145   0.168   0.250   0.254   0.268   0.277   0.323   0.360
 38 A'   39 A'   13 A"   40 A'   41 A'   14 A"   42 A'   43 A'                 
  0.386   0.408   0.421   0.424   0.456   0.466   0.499   0.530
 44 A'   45 A'   46 A'   15 A"   47 A'   48 A'   16 A"   17 A"                 
  0.539   0.553   0.562   0.592   0.617   0.645   0.647   0.664
 49 A'   50 A'   18 A"   51 A'   52 A'   19 A"   53 A'   54 A'                 
  0.716   0.784   0.852   0.997   1.028   1.108   1.315   1.317
 20 A"   55 A'   56 A'   57 A'   58 A'   21 A"   59 A'   22 A"                 
  1.349   1.469   1.503   1.514   1.534   1.617   1.656   1.743
 60 A'   23 A"   61 A'   62 A'   24 A"   63 A'   64 A'   25 A"                 
  1.785   1.872   1.991   2.005   2.032   2.099   2.280   2.610
 65 A'   66 A'   26 A"   67 A'   68 A'   69 A'   70 A'   71 A'                 
  2.644   2.950   3.364   3.750   3.758   3.890   3.935   3.992
 27 A"   72 A'   73 A'   28 A"   74 A'   29 A"   75 A'   30 A"                 
  3.998   4.000   4.032   4.164   4.639   6.251   6.306   6.463
 31 A"   76 A'   77 A'   78 A'   79 A'   32 A"   80 A'   81 A'                 
  6.570   6.923   7.547   7.560   7.602  13.773  13.885  14.026
 82 A'   83 A'   33 A"   84 A'   85 A'   34 A"   86 A'   87 A'                 
 23.469  47.863  66.720 163.051 289.744 289.755 289.8121020.643
 88 A'   89 A'   90 A'   91 A'   35 A"   92 A'   93 A'   94 A'                 
 --------------------------------------------------------------

          Ground-State Mulliken Net Atomic Charges

     Atom                 Charge (a.u.)
  ----------------------------------------
      1 C                    -0.127009
      2 P                     0.224756
      3 Br                   -0.220676
      4 F                    -0.099797
      5 H                     0.222727
  ----------------------------------------
  Sum of atomic charges =     0.000000

 -----------------------------------------------------------------
                    Cartesian Multipole Moments
 -----------------------------------------------------------------
    Charge (ESU x 10^10)
                 0.0000
    Dipole Moment (Debye)
         X       0.2975      Y      -0.5642      Z      -0.0000
       Tot       0.6378
    Quadrupole Moments (Debye-Ang)
        XX     -47.5931     XY      -0.7981     YY     -40.9995
        XZ      -0.0000     YZ      -0.0000     ZZ     -43.2644
    Octopole Moments (Debye-Ang^2)
       XXX     -59.2021    XXY      -1.0429    XYY      -7.7028
       YYY      -3.8704    XXZ      -0.0000    XYZ      -0.0000
       YYZ      -0.0000    XZZ     -10.7257    YZZ       1.0034
       ZZZ      -0.0000
    Hexadecapole Moments (Debye-Ang^3)
      XXXX    -825.4999   XXXY       7.4058   XXYY    -141.4808
      XYYY     -10.7555   YYYY    -113.3714   XXXZ      -0.0000
      XXYZ       0.0000   XYYZ      -0.0000   YYYZ      -0.0000
      XXZZ    -137.7234   XYZZ      -0.7214   YYZZ     -29.2613
      XZZZ      -0.0000   YZZZ       0.0000   ZZZZ     -54.5591
 -----------------------------------------------------------------
 Calculating analytic gradient of the SCF energy
 Gradient of SCF Energy
            1           2           3           4           5
    1  -0.0459109   0.0558967  -0.0266537   0.0418052  -0.0251374
    2   0.1065125  -0.0612493  -0.0014684   0.0112653  -0.0550602
    3  -0.0000000  -0.0000000  -0.0000000   0.0000000  -0.0000000
 Max gradient component =       1.065E-01
 RMS gradient           =       4.209E-02
 Gradient time:  CPU 3.83 s  wall 1.36 s
 Geometry Optimization Parameters
   NAtoms,    NIC,     NZ,  NCons,   NDum,   NFix, NCnnct, MaxDiis
        5      20       5       0       0       0       0       0

 Cartesian Hessian Update
 Hessian Updated using BFGS Update


** GEOMETRY OPTIMIZATION IN DELOCALIZED INTERNAL COORDINATES **
   Searching for a Minimum

   Optimization Cycle:   3

                       Coordinates (Angstroms)
     ATOM                X               Y               Z
      1  C         1.8439795590   -0.5301497156    0.0000000000
      2  P         0.8190379574    0.6880907602    0.0000000000
      3  Br       -1.4190345886   -0.1955717079    0.0000000000
      4  F         3.2332765705   -0.2529134480    0.0000000000
      5  H         1.5346451246   -1.7000564954    0.0000000000
   Point Group: cs    Number of degrees of freedom:     7


   Energy is  -3054.071130473

 Hessian Updated using BFGS Update

  7 Hessian modes will be used to form the next step
  Hessian Eigenvalues:
     0.088241    0.128576    0.160391    0.220351    0.227588    0.278019
     0.821241

 Minimum Search - Taking Simple RFO Step
 Searching for Lamda that Minimizes Along All modes
 Value Taken    Lamda =  -0.05124572
 Calculated Step too Large.  Step scaled by  0.577282
 Step Taken.  Stepsize is  0.300000

                             Maximum     Tolerance    Cnvgd?
         Gradient           0.083212      0.000300      NO
         Displacement       0.201579      0.001200      NO
         Energy change     -0.037178      0.000001      NO


 New Cartesian Coordinates Obtained by Inverse Iteration

 Displacement from previous Coordinates is:  0.382438
 ----------------------------------------------------------------
             Standard Nuclear Orientation (Angstroms)
    I     Atom           X                Y                Z
 ----------------------------------------------------------------
    1      C       1.8116561323    -0.5454057030     0.0000000000
    2      P       0.8126292682     0.7399748957     0.0000000000
    3      Br     -1.3018596454    -0.2561244282     0.0000000000
    4      F       3.1594677556    -0.3239994760     0.0000000000
    5      H       1.5300111122    -1.6050458953     0.0000000000
 ----------------------------------------------------------------
 Molecular Point Group                 Cs    NOp =  2
 Largest Abelian Subgroup              Cs    NOp =  2
 Nuclear Repulsion Energy =   283.9928127794 hartrees
 There are       33 alpha and       33 beta electrons
 Applying Cartesian multipole field
    Component          Value
    ---------          -----
     (2,0,0)        1.00000E-11
     (0,2,0)        2.00000E-11
     (0,0,2)       -3.00000E-11
 Nucleus-field energy     =     0.0000000076 hartrees
 Requested basis set is 6-311++G(d,p)
 There are 49 shells and 129 basis functions
 A cutoff of  1.0D-11 yielded   1067 shell pairs
 There are      7701 function pairs (      8439 Cartesian)
 Smallest overlap matrix eigenvalue = 6.81E-04
 Guess MOs from SCF MO coefficient file

 -----------------------------------------------------------------------
  General SCF calculation program by
  Eric Jon Sundstrom, Paul Horn, Yuezhi Mao, Dmitri Zuev, Alec White,
  David Stuck, Shaama M.S., Shane Yost, Joonho Lee, David Small,
  Daniel Levine, Susi Lehtola, Hugh Burton, Evgeny Epifanovsky
 -----------------------------------------------------------------------
 Exchange:     0.2000 Hartree-Fock + 0.0800 Slater + 0.7200 B88
 Correlation:  0.1900 VWN1RPA + 0.8100 LYP
 Using SG-1 standard quadrature grid
 using 4 threads for integral computing
 -------------------------------------------------------
 OpenMP Integral computing Module                
 Release: version 2.0, May 2017, Q-Chem Inc. Pleasanton 
 -------------------------------------------------------
 -------------------------------------------------------
 OpenMP BLAS3 based DFT computing Module                
 Release: version 1.0, May 2013, Q-Chem Inc. Pittsburgh 
 -------------------------------------------------------
 A restricted SCF calculation will be
 performed using DIIS
 SCF converges when DIIS error is below 1.0e-08
 ---------------------------------------
  Cycle       Energy         DIIS error
 ---------------------------------------
    1   -3054.0858317053      1.43e-03  
    2   -3054.0913031066      2.68e-04  
    3   -3054.0913528385      2.55e-04  
    4   -3054.0914570656      1.18e-04  
    5   -3054.0914784720      3.04e-05  
    6   -3054.0914802355      1.38e-05  
    7   -3054.0914806446      3.75e-06  
    8   -3054.0914806652      5.53e-07  
    9   -3054.0914806658      2.60e-07  
   10   -3054.0914806659      1.14e-07  
   11   -3054.0914806659      1.84e-08  
   12   -3054.0914806659      2.11e-09  Convergence criterion met
 ---------------------------------------
 SCF time:   CPU 14.47s  wall 6.00s 
 SCF   energy in the final basis set =    -3054.0914806659
 Total energy in the final basis set =    -3054.0914806659

 --------------------------------------------------------------
             Orbital Energies (a.u.) and Symmetries
 --------------------------------------------------------------

 Alpha MOs, Restricted
 -- Occupied --                  
-482.84  -77.11  -62.50  -56.32  -56.31  -56.31  -24.73  -10.30
  1 A'    2 A'    3 A'    4 A'    1 A"    5 A'    6 A'    7 A'                 
 -8.703  -6.605  -6.534  -6.522  -6.522  -4.768  -4.764  -4.762
  8 A'    9 A'   10 A'    2 A"   11 A'   12 A'    3 A"   13 A'                 
 -2.645  -2.641  -2.641  -2.632  -2.632  -1.260  -0.807  -0.751
 14 A'    4 A"   15 A'   16 A'    5 A"   17 A'   18 A'   19 A'                 
 -0.611  -0.555  -0.497  -0.472  -0.402  -0.340  -0.338  -0.301
 20 A'   21 A'    6 A"   22 A'   23 A'   24 A'    7 A"   25 A'                 
 -0.279
  8 A"                                                                         
 -- Virtual --                   
 -0.095  -0.089  -0.002   0.017   0.027   0.039   0.046   0.050
 26 A'    9 A"   27 A'   28 A'   29 A'   10 A"   30 A'   31 A'                 
  0.058   0.074   0.076   0.086   0.112   0.125   0.132   0.137
 32 A'   33 A'   11 A"   12 A"   34 A'   35 A'   36 A'   37 A'                 
  0.155   0.187   0.252   0.253   0.269   0.281   0.324   0.359
 38 A'   39 A'   13 A"   40 A'   41 A'   14 A"   42 A'   43 A'                 
  0.389   0.404   0.424   0.425   0.451   0.484   0.492   0.520
 44 A'   45 A'   15 A"   46 A'   47 A'   48 A'   16 A"   17 A"                 
  0.545   0.560   0.566   0.597   0.630   0.648   0.651   0.710
 49 A'   50 A'   18 A"   51 A'   52 A'   19 A"   53 A'   54 A'                 
  0.737   0.786   0.868   0.992   1.033   1.120   1.307   1.315
 20 A"   55 A'   56 A'   57 A'   58 A'   21 A"   59 A'   22 A"                 
  1.376   1.455   1.522   1.538   1.545   1.649   1.675   1.782
 60 A'   23 A"   61 A'   24 A"   62 A'   63 A'   64 A'   65 A'                 
  1.819   1.859   1.992   2.013   2.062   2.138   2.435   2.579
 25 A"   66 A'   26 A"   67 A'   68 A'   69 A'   70 A'   71 A'                 
  2.649   3.022   3.410   3.747   3.760   3.927   3.994   3.998
 27 A"   72 A'   73 A'   28 A"   74 A'   29 A"   30 A"   75 A'                 
  4.003   4.003   4.055   4.188   4.705   6.247   6.304   6.521
 76 A'   31 A"   77 A'   78 A'   79 A'   32 A"   80 A'   81 A'                 
  6.588   6.910   7.549   7.564   7.615  13.780  13.893  14.009
 82 A'   83 A'   33 A"   84 A'   85 A'   34 A"   86 A'   87 A'                 
 23.591  47.871  66.719 163.030 289.746 289.761 289.8241020.652
 88 A'   89 A'   90 A'   91 A'   35 A"   92 A'   93 A'   94 A'                 

 Beta MOs, Restricted
 -- Occupied --                  
-482.84  -77.11  -62.50  -56.32  -56.31  -56.31  -24.73  -10.30
  1 A'    2 A'    3 A'    4 A'    1 A"    5 A'    6 A'    7 A'                 
 -8.703  -6.605  -6.534  -6.522  -6.522  -4.768  -4.764  -4.762
  8 A'    9 A'   10 A'    2 A"   11 A'   12 A'    3 A"   13 A'                 
 -2.645  -2.641  -2.641  -2.632  -2.632  -1.260  -0.807  -0.751
 14 A'    4 A"   15 A'   16 A'    5 A"   17 A'   18 A'   19 A'                 
 -0.611  -0.555  -0.497  -0.472  -0.402  -0.340  -0.338  -0.301
 20 A'   21 A'    6 A"   22 A'   23 A'   24 A'    7 A"   25 A'                 
 -0.279
  8 A"                                                                         
 -- Virtual --                   
 -0.095  -0.089  -0.002   0.017   0.027   0.039   0.046   0.050
 26 A'    9 A"   27 A'   28 A'   29 A'   10 A"   30 A'   31 A'                 
  0.058   0.074   0.076   0.086   0.112   0.125   0.132   0.137
 32 A'   33 A'   11 A"   12 A"   34 A'   35 A'   36 A'   37 A'                 
  0.155   0.187   0.252   0.253   0.269   0.281   0.324   0.359
 38 A'   39 A'   13 A"   40 A'   41 A'   14 A"   42 A'   43 A'                 
  0.389   0.404   0.424   0.425   0.451   0.484   0.492   0.520
 44 A'   45 A'   15 A"   46 A'   47 A'   48 A'   16 A"   17 A"                 
  0.545   0.560   0.566   0.597   0.630   0.648   0.651   0.710
 49 A'   50 A'   18 A"   51 A'   52 A'   19 A"   53 A'   54 A'                 
  0.737   0.786   0.868   0.992   1.033   1.120   1.307   1.315
 20 A"   55 A'   56 A'   57 A'   58 A'   21 A"   59 A'   22 A"                 
  1.376   1.455   1.522   1.538   1.545   1.649   1.675   1.782
 60 A'   23 A"   61 A'   24 A"   62 A'   63 A'   64 A'   65 A'                 
  1.819   1.859   1.992   2.013   2.062   2.138   2.435   2.579
 25 A"   66 A'   26 A"   67 A'   68 A'   69 A'   70 A'   71 A'                 
  2.649   3.022   3.410   3.747   3.760   3.927   3.994   3.998
 27 A"   72 A'   73 A'   28 A"   74 A'   29 A"   30 A"   75 A'                 
  4.003   4.003   4.055   4.188   4.705   6.247   6.304   6.521
 76 A'   31 A"   77 A'   78 A'   79 A'   32 A"   80 A'   81 A'                 
  6.588   6.910   7.549   7.564   7.615  13.780  13.893  14.009
 82 A'   83 A'   33 A"   84 A'   85 A'   34 A"   86 A'   87 A'                 
 23.591  47.871  66.719 163.030 289.746 289.761 289.8241020.652
 88 A'   89 A'   90 A'   91 A'   35 A"   92 A'   93 A'   94 A'                 
 --------------------------------------------------------------

          Ground-State Mulliken Net Atomic Charges

     Atom                 Charge (a.u.)
  ----------------------------------------
      1 C                    -0.148055
      2 P                     0.217017
      3 Br                   -0.219633
      4 F                    -0.076292
      5 H                     0.226962
  ----------------------------------------
  Sum of atomic charges =     0.000000

 -----------------------------------------------------------------
                    Cartesian Multipole Moments
 -----------------------------------------------------------------
    Charge (ESU x 10^10)
                 0.0000
    Dipole Moment (Debye)
         X       0.3811      Y      -0.4729      Z      -0.0000
       Tot       0.6074
    Quadrupole Moments (Debye-Ang)
        XX     -46.5002     XY      -0.6660     YY     -40.8967
        XZ       0.0000     YZ       0.0000     ZZ     -43.1744
    Octopole Moments (Debye-Ang^2)
       XXX     -59.2953    XXY      -0.5512    XYY      -9.7183
       YYY      -1.2758    XXZ      -0.0000    XYZ       0.0000
       YYZ      -0.0000    XZZ     -12.1575    YZZ       1.5285
       ZZZ      -0.0000
    Hexadecapole Moments (Debye-Ang^3)
      XXXX    -758.9128   XXXY       5.9876   XXYY    -132.2890
      XYYY     -12.3619   YYYY    -122.5409   XXXZ       0.0000
      XXYZ       0.0000   XYYZ      -0.0000   YYYZ       0.0000
      XXZZ    -127.4928   XYZZ      -1.8306   YYZZ     -30.4604
      XZZZ       0.0000   YZZZ       0.0000   ZZZZ     -54.6349
 -----------------------------------------------------------------
 Calculating analytic gradient of the SCF energy
 Gradient of SCF Energy
            1           2           3           4           5
    1  -0.0218072   0.0318304  -0.0148640   0.0115095  -0.0066686
    2   0.0363455  -0.0318103  -0.0022287   0.0039761  -0.0062826
    3   0.0000000  -0.0000000   0.0000000  -0.0000000  -0.0000000
 Max gradient component =       3.635E-02
 RMS gradient           =       1.689E-02
 Gradient time:  CPU 3.90 s  wall 1.62 s
 Geometry Optimization Parameters
   NAtoms,    NIC,     NZ,  NCons,   NDum,   NFix, NCnnct, MaxDiis
        5      20       5       0       0       0       0       0

 Cartesian Hessian Update
 Hessian Updated using BFGS Update


** GEOMETRY OPTIMIZATION IN DELOCALIZED INTERNAL COORDINATES **
   Searching for a Minimum

   Optimization Cycle:   4

                       Coordinates (Angstroms)
     ATOM                X               Y               Z
      1  C         1.8116561323   -0.5454057030    0.0000000000
      2  P         0.8126292682    0.7399748957    0.0000000000
      3  Br       -1.3018596454   -0.2561244282    0.0000000000
      4  F         3.1594677556   -0.3239994760    0.0000000000
      5  H         1.5300111122   -1.6050458953    0.0000000000
   Point Group: cs    Number of degrees of freedom:     7


   Energy is  -3054.091480666

 Hessian Updated using BFGS Update

  7 Hessian modes will be used to form the next step
  Hessian Eigenvalues:
     0.088717    0.158915    0.201924    0.218683    0.230457    0.302849
     0.771989

 Minimum Search - Taking Simple RFO Step
 Searching for Lamda that Minimizes Along All modes
 Value Taken    Lamda =  -0.00810249
 Step Taken.  Stepsize is  0.224556

                             Maximum     Tolerance    Cnvgd?
         Gradient           0.030187      0.000300      NO
         Displacement       0.130238      0.001200      NO
         Energy change     -0.020350      0.000001      NO


 New Cartesian Coordinates Obtained by Inverse Iteration

 Displacement from previous Coordinates is:  0.345091
 ----------------------------------------------------------------
             Standard Nuclear Orientation (Angstroms)
    I     Atom           X                Y                Z
 ----------------------------------------------------------------
    1      C       1.7771950555    -0.5382858346     0.0000000000
    2      P       0.7919981228     0.8028398812     0.0000000000
    3      Br     -1.1619459737    -0.3046753316     0.0000000000
    4      F       3.1031273471    -0.3628577842     0.0000000000
    5      H       1.5015300713    -1.5876215375     0.0000000000
 ----------------------------------------------------------------
 Molecular Point Group                 Cs    NOp =  2
 Largest Abelian Subgroup              Cs    NOp =  2
 Nuclear Repulsion Energy =   292.7850517114 hartrees
 There are       33 alpha and       33 beta electrons
 Applying Cartesian multipole field
    Component          Value
    ---------          -----
     (2,0,0)        1.00000E-11
     (0,2,0)        2.00000E-11
     (0,0,2)       -3.00000E-11
 Nucleus-field energy     =     0.0000000072 hartrees
 Requested basis set is 6-311++G(d,p)
 There are 49 shells and 129 basis functions
 A cutoff of  1.0D-11 yielded   1077 shell pairs
 There are      7755 function pairs (      8499 Cartesian)
 Smallest overlap matrix eigenvalue = 6.96E-04
 Guess MOs from SCF MO coefficient file

 -----------------------------------------------------------------------
  General SCF calculation program by
  Eric Jon Sundstrom, Paul Horn, Yuezhi Mao, Dmitri Zuev, Alec White,
  David Stuck, Shaama M.S., Shane Yost, Joonho Lee, David Small,
  Daniel Levine, Susi Lehtola, Hugh Burton, Evgeny Epifanovsky
 -----------------------------------------------------------------------
 Exchange:     0.2000 Hartree-Fock + 0.0800 Slater + 0.7200 B88
 Correlation:  0.1900 VWN1RPA + 0.8100 LYP
 Using SG-1 standard quadrature grid
 using 4 threads for integral computing
 -------------------------------------------------------
 OpenMP Integral computing Module                
 Release: version 2.0, May 2017, Q-Chem Inc. Pleasanton 
 -------------------------------------------------------
 -------------------------------------------------------
 OpenMP BLAS3 based DFT computing Module                
 Release: version 1.0, May 2013, Q-Chem Inc. Pittsburgh 
 -------------------------------------------------------
 A restricted SCF calculation will be
 performed using DIIS
 SCF converges when DIIS error is below 1.0e-08
 ---------------------------------------
  Cycle       Energy         DIIS error
 ---------------------------------------
    1   -3054.0907778120      1.04e-03  
    2   -3054.0938870735      5.50e-04  
    3   -3054.0930610345      8.02e-04  
    4   -3054.0946459306      7.53e-05  
    5   -3054.0946556852      2.64e-05  
    6   -3054.0946565336      9.57e-06  
    7   -3054.0946566605      2.82e-06  
    8   -3054.0946566730      4.67e-07  
    9   -3054.0946566734      2.19e-07  
   10   -3054.0946566735      7.26e-08  
   11   -3054.0946566734      6.55e-09  Convergence criterion met
 ---------------------------------------
 SCF time:   CPU 13.78s  wall 5.00s 
 SCF   energy in the final basis set =    -3054.0946566734
 Total energy in the final basis set =    -3054.0946566734

 --------------------------------------------------------------
             Orbital Energies (a.u.) and Symmetries
 --------------------------------------------------------------

 Alpha MOs, Restricted
 -- Occupied --                  
-482.84  -77.10  -62.49  -56.32  -56.31  -56.31  -24.73  -10.30
  1 A'    2 A'    3 A'    4 A'    1 A"    5 A'    6 A'    7 A'                 
 -8.704  -6.600  -6.534  -6.522  -6.522  -4.763  -4.759  -4.757
  8 A'    9 A'   10 A'    2 A"   11 A'   12 A'    3 A"   13 A'                 
 -2.645  -2.642  -2.642  -2.632  -2.632  -1.269  -0.817  -0.740
 14 A'    4 A"   15 A'   16 A'    5 A"   17 A'   18 A'   19 A'                 
 -0.614  -0.557  -0.502  -0.475  -0.399  -0.346  -0.342  -0.302
 20 A'   21 A'    6 A"   22 A'   23 A'   24 A'    7 A"   25 A'                 
 -0.268
  8 A"                                                                         
 -- Virtual --                   
 -0.089  -0.075  -0.002   0.017   0.031   0.040   0.044   0.055
  9 A"   26 A'   27 A'   28 A'   29 A'   10 A"   30 A'   31 A'                 
  0.062   0.076   0.077   0.086   0.111   0.126   0.131   0.140
 32 A'   33 A'   11 A"   12 A"   34 A'   35 A'   36 A'   37 A'                 
  0.160   0.192   0.251   0.255   0.274   0.283   0.323   0.355
 38 A'   39 A'   40 A'   13 A"   41 A'   14 A"   42 A'   43 A'                 
  0.387   0.392   0.425   0.429   0.461   0.476   0.500   0.511
 44 A'   45 A'   15 A"   46 A'   47 A'   16 A"   48 A'   17 A"                 
  0.543   0.557   0.572   0.605   0.636   0.652   0.660   0.761
 49 A'   50 A'   18 A"   51 A'   52 A'   19 A"   53 A'   54 A'                 
  0.764   0.792   0.878   0.971   1.067   1.130   1.310   1.312
 20 A"   55 A'   56 A'   57 A'   58 A'   21 A"   22 A"   59 A'                 
  1.385   1.445   1.524   1.543   1.551   1.668   1.698   1.782
 60 A'   23 A"   61 A'   24 A"   62 A'   63 A'   64 A'   65 A'                 
  1.829   1.857   1.993   2.021   2.076   2.130   2.457   2.583
 25 A"   66 A'   26 A"   67 A'   68 A'   69 A'   70 A'   71 A'                 
  2.649   3.063   3.392   3.746   3.762   3.952   3.995   4.005
 27 A"   72 A'   73 A'   28 A"   74 A'   29 A"   30 A"   75 A'                 
  4.010   4.034   4.087   4.219   4.727   6.247   6.305   6.540
 31 A"   76 A'   77 A'   78 A'   79 A'   32 A"   80 A'   81 A'                 
  6.617   6.898   7.549   7.570   7.631  13.786  13.898  13.989
 82 A'   83 A'   33 A"   84 A'   85 A'   34 A"   86 A'   87 A'                 
 23.614  47.881  66.720 163.012 289.748 289.768 289.8411020.667
 88 A'   89 A'   90 A'   91 A'   35 A"   92 A'   93 A'   94 A'                 

 Beta MOs, Restricted
 -- Occupied --                  
-482.84  -77.10  -62.49  -56.32  -56.31  -56.31  -24.73  -10.30
  1 A'    2 A'    3 A'    4 A'    1 A"    5 A'    6 A'    7 A'                 
 -8.704  -6.600  -6.534  -6.522  -6.522  -4.763  -4.759  -4.757
  8 A'    9 A'   10 A'    2 A"   11 A'   12 A'    3 A"   13 A'                 
 -2.645  -2.642  -2.642  -2.632  -2.632  -1.269  -0.817  -0.740
 14 A'    4 A"   15 A'   16 A'    5 A"   17 A'   18 A'   19 A'                 
 -0.614  -0.557  -0.502  -0.475  -0.399  -0.346  -0.342  -0.302
 20 A'   21 A'    6 A"   22 A'   23 A'   24 A'    7 A"   25 A'                 
 -0.268
  8 A"                                                                         
 -- Virtual --                   
 -0.089  -0.075  -0.002   0.017   0.031   0.040   0.044   0.055
  9 A"   26 A'   27 A'   28 A'   29 A'   10 A"   30 A'   31 A'                 
  0.062   0.076   0.077   0.086   0.111   0.126   0.131   0.140
 32 A'   33 A'   11 A"   12 A"   34 A'   35 A'   36 A'   37 A'                 
  0.160   0.192   0.251   0.255   0.274   0.283   0.323   0.355
 38 A'   39 A'   40 A'   13 A"   41 A'   14 A"   42 A'   43 A'                 
  0.387   0.392   0.425   0.429   0.461   0.476   0.500   0.511
 44 A'   45 A'   15 A"   46 A'   47 A'   16 A"   48 A'   17 A"                 
  0.543   0.557   0.572   0.605   0.636   0.652   0.660   0.761
 49 A'   50 A'   18 A"   51 A'   52 A'   19 A"   53 A'   54 A'                 
  0.764   0.792   0.878   0.971   1.067   1.130   1.310   1.312
 20 A"   55 A'   56 A'   57 A'   58 A'   21 A"   22 A"   59 A'                 
  1.385   1.445   1.524   1.543   1.551   1.668   1.698   1.782
 60 A'   23 A"   61 A'   24 A"   62 A'   63 A'   64 A'   65 A'                 
  1.829   1.857   1.993   2.021   2.076   2.130   2.457   2.583
 25 A"   66 A'   26 A"   67 A'   68 A'   69 A'   70 A'   71 A'                 
  2.649   3.063   3.392   3.746   3.762   3.952   3.995   4.005
 27 A"   72 A'   73 A'   28 A"   74 A'   29 A"   30 A"   75 A'                 
  4.010   4.034   4.087   4.219   4.727   6.247   6.305   6.540
 31 A"   76 A'   77 A'   78 A'   79 A'   32 A"   80 A'   81 A'                 
  6.617   6.898   7.549   7.570   7.631  13.786  13.898  13.989
 82 A'   83 A'   33 A"   84 A'   85 A'   34 A"   86 A'   87 A'                 
 23.614  47.881  66.720 163.012 289.748 289.768 289.8411020.667
 88 A'   89 A'   90 A'   91 A'   35 A"   92 A'   93 A'   94 A'                 
 --------------------------------------------------------------

          Ground-State Mulliken Net Atomic Charges

     Atom                 Charge (a.u.)
  ----------------------------------------
      1 C                    -0.163086
      2 P                     0.215769
      3 Br                   -0.208508
      4 F                    -0.063141
      5 H                     0.218966
  ----------------------------------------
  Sum of atomic charges =     0.000000

 -----------------------------------------------------------------
                    Cartesian Multipole Moments
 -----------------------------------------------------------------
    Charge (ESU x 10^10)
                 0.0000
    Dipole Moment (Debye)
         X       0.2793      Y      -0.4148      Z      -0.0000
       Tot       0.5000
    Quadrupole Moments (Debye-Ang)
        XX     -46.0247     XY      -0.5380     YY     -40.6455
        XZ      -0.0000     YZ       0.0000     ZZ     -43.1550
    Octopole Moments (Debye-Ang^2)
       XXX     -62.3934    XXY      -0.2777    XYY     -12.1975
       YYY      -0.6260    XXZ      -0.0000    XYZ       0.0000
       YYZ      -0.0000    XZZ     -14.2333    YZZ       1.6201
       ZZZ      -0.0000
    Hexadecapole Moments (Debye-Ang^3)
      XXXX    -698.9236   XXXY       4.6984   XXYY    -123.8912
      XYYY     -13.5119   YYYY    -132.9102   XXXZ      -0.0000
      XXYZ       0.0000   XYYZ      -0.0000   YYYZ       0.0000
      XXZZ    -117.7680   XYZZ      -2.6069   YYZZ     -32.2129
      XZZZ      -0.0000   YZZZ       0.0000   ZZZZ     -54.7277
 -----------------------------------------------------------------
 Calculating analytic gradient of the SCF energy
 Gradient of SCF Energy
            1           2           3           4           5
    1  -0.0035885   0.0035998   0.0085948  -0.0097986   0.0011925
    2   0.0078391  -0.0089692   0.0017686  -0.0003145  -0.0003241
    3   0.0000000  -0.0000000   0.0000000  -0.0000000   0.0000000
 Max gradient component =       9.799E-03
 RMS gradient           =       4.778E-03
 Gradient time:  CPU 4.02 s  wall 1.42 s
 Geometry Optimization Parameters
   NAtoms,    NIC,     NZ,  NCons,   NDum,   NFix, NCnnct, MaxDiis
        5      20       5       0       0       0       0       0

 Cartesian Hessian Update
 Hessian Updated using BFGS Update


** GEOMETRY OPTIMIZATION IN DELOCALIZED INTERNAL COORDINATES **
   Searching for a Minimum

   Optimization Cycle:   5

                       Coordinates (Angstroms)
     ATOM                X               Y               Z
      1  C         1.7771950555   -0.5382858346    0.0000000000
      2  P         0.7919981228    0.8028398812    0.0000000000
      3  Br       -1.1619459737   -0.3046753316    0.0000000000
      4  F         3.1031273471   -0.3628577842    0.0000000000
      5  H         1.5015300713   -1.5876215375    0.0000000000
   Point Group: cs    Number of degrees of freedom:     7


   Energy is  -3054.094656673

 Hessian Updated using BFGS Update

  7 Hessian modes will be used to form the next step
  Hessian Eigenvalues:
     0.109760    0.160726    0.200407    0.220411    0.263575    0.328767
     0.674370

 Minimum Search - Taking Simple RFO Step
 Searching for Lamda that Minimizes Along All modes
 Value Taken    Lamda =  -0.00124517
 Step Taken.  Stepsize is  0.068946

                             Maximum     Tolerance    Cnvgd?
         Gradient           0.013694      0.000300      NO
         Displacement       0.042150      0.001200      NO
         Energy change     -0.003176      0.000001      NO


 New Cartesian Coordinates Obtained by Inverse Iteration

 Displacement from previous Coordinates is:  0.123334
 ----------------------------------------------------------------
             Standard Nuclear Orientation (Angstroms)
    I     Atom           X                Y                Z
 ----------------------------------------------------------------
    1      C       1.7908226647    -0.5432473992     0.0000000000
    2      P       0.7862939598     0.7918860996     0.0000000000
    3      Br     -1.2137072396    -0.2894876285     0.0000000000
    4      F       3.1285643724    -0.3631877124     0.0000000000
    5      H       1.5199308657    -1.5865639662     0.0000000000
 ----------------------------------------------------------------
 Molecular Point Group                 Cs    NOp =  2
 Largest Abelian Subgroup              Cs    NOp =  2
 Nuclear Repulsion Energy =   289.0708718033 hartrees
 There are       33 alpha and       33 beta electrons
 Applying Cartesian multipole field
    Component          Value
    ---------          -----
     (2,0,0)        1.00000E-11
     (0,2,0)        2.00000E-11
     (0,0,2)       -3.00000E-11
 Nucleus-field energy     =     0.0000000074 hartrees
 Requested basis set is 6-311++G(d,p)
 There are 49 shells and 129 basis functions
 A cutoff of  1.0D-11 yielded   1071 shell pairs
 There are      7732 function pairs (      8476 Cartesian)
 Smallest overlap matrix eigenvalue = 7.09E-04
 Guess MOs from SCF MO coefficient file

 -----------------------------------------------------------------------
  General SCF calculation program by
  Eric Jon Sundstrom, Paul Horn, Yuezhi Mao, Dmitri Zuev, Alec White,
  David Stuck, Shaama M.S., Shane Yost, Joonho Lee, David Small,
  Daniel Levine, Susi Lehtola, Hugh Burton, Evgeny Epifanovsky
 -----------------------------------------------------------------------
 Exchange:     0.2000 Hartree-Fock + 0.0800 Slater + 0.7200 B88
 Correlation:  0.1900 VWN1RPA + 0.8100 LYP
 Using SG-1 standard quadrature grid
 using 4 threads for integral computing
 -------------------------------------------------------
 OpenMP Integral computing Module                
 Release: version 2.0, May 2017, Q-Chem Inc. Pleasanton 
 -------------------------------------------------------
 -------------------------------------------------------
 OpenMP BLAS3 based DFT computing Module                
 Release: version 1.0, May 2013, Q-Chem Inc. Pittsburgh 
 -------------------------------------------------------
 A restricted SCF calculation will be
 performed using DIIS
 SCF converges when DIIS error is below 1.0e-08
 ---------------------------------------
  Cycle       Energy         DIIS error
 ---------------------------------------
    1   -3054.0949191363      3.19e-04  
    2   -3054.0952292320      7.36e-05  
    3   -3054.0952191731      1.03e-04  
    4   -3054.0952424149      3.04e-05  
    5   -3054.0952441316      9.22e-06  
    6   -3054.0952443258      3.64e-06  
    7   -3054.0952443507      8.99e-07  
    8   -3054.0952443515      2.45e-07  
    9   -3054.0952443515      1.27e-07  
   10   -3054.0952443516      1.22e-08  
   11   -3054.0952443516      2.44e-09  Convergence criterion met
 ---------------------------------------
 SCF time:   CPU 13.58s  wall 5.00s 
 SCF   energy in the final basis set =    -3054.0952443516
 Total energy in the final basis set =    -3054.0952443516

 --------------------------------------------------------------
             Orbital Energies (a.u.) and Symmetries
 --------------------------------------------------------------

 Alpha MOs, Restricted
 -- Occupied --                  
-482.84  -77.11  -62.50  -56.32  -56.31  -56.31  -24.73  -10.30
  1 A'    2 A'    3 A'    4 A'    1 A"    5 A'    6 A'    7 A'                 
 -8.704  -6.603  -6.535  -6.523  -6.523  -4.766  -4.762  -4.760
  8 A'    9 A'   10 A'    2 A"   11 A'   12 A'    3 A"   13 A'                 
 -2.646  -2.642  -2.642  -2.633  -2.633  -1.264  -0.813  -0.742
 14 A'    4 A"   15 A'   16 A'    5 A"   17 A'   18 A'   19 A'                 
 -0.613  -0.556  -0.499  -0.475  -0.400  -0.345  -0.340  -0.302
 20 A'   21 A'    6 A"   22 A'   23 A'   24 A'    7 A"   25 A'                 
 -0.271
  8 A"                                                                         
 -- Virtual --                   
 -0.091  -0.081  -0.002   0.017   0.030   0.040   0.044   0.055
  9 A"   26 A'   27 A'   28 A'   29 A'   10 A"   30 A'   31 A'                 
  0.059   0.074   0.077   0.086   0.111   0.126   0.130   0.140
 32 A'   33 A'   11 A"   12 A"   34 A'   35 A'   36 A'   37 A'                 
  0.158   0.192   0.250   0.255   0.271   0.283   0.323   0.354
 38 A'   39 A'   40 A'   13 A"   41 A'   14 A"   42 A'   43 A'                 
  0.388   0.396   0.424   0.427   0.456   0.481   0.497   0.513
 44 A'   45 A'   15 A"   46 A'   47 A'   16 A"   48 A'   17 A"                 
  0.542   0.558   0.569   0.602   0.635   0.651   0.658   0.745
 49 A'   50 A'   18 A"   51 A'   52 A'   19 A"   53 A'   54 A'                 
  0.756   0.789   0.873   0.961   1.056   1.126   1.307   1.311
 20 A"   55 A'   56 A'   57 A'   58 A'   21 A"   22 A"   59 A'                 
  1.385   1.444   1.522   1.541   1.549   1.660   1.694   1.777
 60 A'   23 A"   61 A'   24 A"   62 A'   63 A'   64 A'   65 A'                 
  1.832   1.858   1.992   2.018   2.068   2.132   2.454   2.582
 25 A"   66 A'   26 A"   67 A'   68 A'   69 A'   70 A'   71 A'                 
  2.648   3.038   3.389   3.747   3.762   3.942   3.994   4.004
 27 A"   72 A'   73 A'   28 A"   74 A'   29 A"   30 A"   75 A'                 
  4.007   4.021   4.075   4.208   4.720   6.248   6.305   6.530
 31 A"   76 A'   77 A'   78 A'   79 A'   32 A"   80 A'   81 A'                 
  6.605   6.889   7.548   7.567   7.626  13.783  13.895  13.981
 82 A'   83 A'   33 A"   84 A'   85 A'   34 A"   86 A'   87 A'                 
 23.613  47.877  66.719 163.001 289.747 289.765 289.8351020.661
 88 A'   89 A'   90 A'   91 A'   35 A"   92 A'   93 A'   94 A'                 

 Beta MOs, Restricted
 -- Occupied --                  
-482.84  -77.11  -62.50  -56.32  -56.31  -56.31  -24.73  -10.30
  1 A'    2 A'    3 A'    4 A'    1 A"    5 A'    6 A'    7 A'                 
 -8.704  -6.603  -6.535  -6.523  -6.523  -4.766  -4.762  -4.760
  8 A'    9 A'   10 A'    2 A"   11 A'   12 A'    3 A"   13 A'                 
 -2.646  -2.642  -2.642  -2.633  -2.633  -1.264  -0.813  -0.742
 14 A'    4 A"   15 A'   16 A'    5 A"   17 A'   18 A'   19 A'                 
 -0.613  -0.556  -0.499  -0.475  -0.400  -0.345  -0.340  -0.302
 20 A'   21 A'    6 A"   22 A'   23 A'   24 A'    7 A"   25 A'                 
 -0.271
  8 A"                                                                         
 -- Virtual --                   
 -0.091  -0.081  -0.002   0.017   0.030   0.040   0.044   0.055
  9 A"   26 A'   27 A'   28 A'   29 A'   10 A"   30 A'   31 A'                 
  0.059   0.074   0.077   0.086   0.111   0.126   0.130   0.140
 32 A'   33 A'   11 A"   12 A"   34 A'   35 A'   36 A'   37 A'                 
  0.158   0.192   0.250   0.255   0.271   0.283   0.323   0.354
 38 A'   39 A'   40 A'   13 A"   41 A'   14 A"   42 A'   43 A'                 
  0.388   0.396   0.424   0.427   0.456   0.481   0.497   0.513
 44 A'   45 A'   15 A"   46 A'   47 A'   16 A"   48 A'   17 A"                 
  0.542   0.558   0.569   0.602   0.635   0.651   0.658   0.745
 49 A'   50 A'   18 A"   51 A'   52 A'   19 A"   53 A'   54 A'                 
  0.756   0.789   0.873   0.961   1.056   1.126   1.307   1.311
 20 A"   55 A'   56 A'   57 A'   58 A'   21 A"   22 A"   59 A'                 
  1.385   1.444   1.522   1.541   1.549   1.660   1.694   1.777
 60 A'   23 A"   61 A'   24 A"   62 A'   63 A'   64 A'   65 A'                 
  1.832   1.858   1.992   2.018   2.068   2.132   2.454   2.582
 25 A"   66 A'   26 A"   67 A'   68 A'   69 A'   70 A'   71 A'                 
  2.648   3.038   3.389   3.747   3.762   3.942   3.994   4.004
 27 A"   72 A'   73 A'   28 A"   74 A'   29 A"   30 A"   75 A'                 
  4.007   4.021   4.075   4.208   4.720   6.248   6.305   6.530
 31 A"   76 A'   77 A'   78 A'   79 A'   32 A"   80 A'   81 A'                 
  6.605   6.889   7.548   7.567   7.626  13.783  13.895  13.981
 82 A'   83 A'   33 A"   84 A'   85 A'   34 A"   86 A'   87 A'                 
 23.613  47.877  66.719 163.001 289.747 289.765 289.8351020.661
 88 A'   89 A'   90 A'   91 A'   35 A"   92 A'   93 A'   94 A'                 
 --------------------------------------------------------------

          Ground-State Mulliken Net Atomic Charges

     Atom                 Charge (a.u.)
  ----------------------------------------
      1 C                    -0.161215
      2 P                     0.218285
      3 Br                   -0.210521
      4 F                    -0.069672
      5 H                     0.223123
  ----------------------------------------
  Sum of atomic charges =     0.000000

 -----------------------------------------------------------------
                    Cartesian Multipole Moments
 -----------------------------------------------------------------
    Charge (ESU x 10^10)
                -0.0000
    Dipole Moment (Debye)
         X       0.2760      Y      -0.4182      Z      -0.0000
       Tot       0.5011
    Quadrupole Moments (Debye-Ang)
        XX     -46.2353     XY      -0.5501     YY     -40.7228
        XZ      -0.0000     YZ       0.0000     ZZ     -43.2188
    Octopole Moments (Debye-Ang^2)
       XXX     -61.1091    XXY      -0.3734    XYY     -11.2106
       YYY      -0.9153    XXZ      -0.0000    XYZ       0.0000
       YYZ      -0.0000    XZZ     -13.4429    YZZ       1.5175
       ZZZ       0.0000
    Hexadecapole Moments (Debye-Ang^3)
      XXXX    -720.9570   XXXY       6.0876   XXYY    -126.9900
      XYYY     -12.5191   YYYY    -130.7562   XXXZ       0.0000
      XXYZ       0.0000   XYYZ      -0.0000   YYYZ       0.0000
      XXZZ    -121.2987   XYZZ      -2.1888   YYZZ     -31.8811
      XZZZ       0.0000   YZZZ       0.0000   ZZZZ     -54.9039
 -----------------------------------------------------------------
 Calculating analytic gradient of the SCF energy
 Gradient of SCF Energy
            1           2           3           4           5
    1  -0.0065479   0.0039137  -0.0002118   0.0011484   0.0016976
    2   0.0008587  -0.0052067   0.0002002  -0.0003035   0.0044512
    3   0.0000000  -0.0000000  -0.0000000  -0.0000000   0.0000000
 Max gradient component =       6.548E-03
 RMS gradient           =       2.711E-03
 Gradient time:  CPU 3.96 s  wall 1.60 s
 Geometry Optimization Parameters
   NAtoms,    NIC,     NZ,  NCons,   NDum,   NFix, NCnnct, MaxDiis
        5      20       5       0       0       0       0       0

 Cartesian Hessian Update
 Hessian Updated using BFGS Update


** GEOMETRY OPTIMIZATION IN DELOCALIZED INTERNAL COORDINATES **
   Searching for a Minimum

   Optimization Cycle:   6

                       Coordinates (Angstroms)
     ATOM                X               Y               Z
      1  C         1.7908226647   -0.5432473992    0.0000000000
      2  P         0.7862939598    0.7918860996    0.0000000000
      3  Br       -1.2137072396   -0.2894876285    0.0000000000
      4  F         3.1285643724   -0.3631877124    0.0000000000
      5  H         1.5199308657   -1.5865639662    0.0000000000
   Point Group: cs    Number of degrees of freedom:     7


   Energy is  -3054.095244352

 Hessian Updated using BFGS Update

  7 Hessian modes will be used to form the next step
  Hessian Eigenvalues:
     0.109116    0.160153    0.212886    0.221792    0.285968    0.369998
     0.540954

 Minimum Search - Taking Simple RFO Step
 Searching for Lamda that Minimizes Along All modes
 Value Taken    Lamda =  -0.00016597
 Step Taken.  Stepsize is  0.022627

                             Maximum     Tolerance    Cnvgd?
         Gradient           0.006246      0.000300      NO
         Displacement       0.016881      0.001200      NO
         Energy change     -0.000588      0.000001      NO


 New Cartesian Coordinates Obtained by Inverse Iteration

 Displacement from previous Coordinates is:  0.019473
 ----------------------------------------------------------------
             Standard Nuclear Orientation (Angstroms)
    I     Atom           X                Y                Z
 ----------------------------------------------------------------
    1      C       1.7939436224    -0.5421040223     0.0000000000
    2      P       0.7846421883     0.7966482451     0.0000000000
    3      Br     -1.2145109153    -0.2893780494     0.0000000000
    4      F       3.1295553591    -0.3613345570     0.0000000000
    5      H       1.5182743684    -1.5944322230     0.0000000000
 ----------------------------------------------------------------
 Molecular Point Group                 Cs    NOp =  2
 Largest Abelian Subgroup              Cs    NOp =  2
 Nuclear Repulsion Energy =   288.7680923398 hartrees
 There are       33 alpha and       33 beta electrons
 Applying Cartesian multipole field
    Component          Value
    ---------          -----
     (2,0,0)        1.00000E-11
     (0,2,0)        2.00000E-11
     (0,0,2)       -3.00000E-11
 Nucleus-field energy     =     0.0000000074 hartrees
 Requested basis set is 6-311++G(d,p)
 There are 49 shells and 129 basis functions
 A cutoff of  1.0D-11 yielded   1071 shell pairs
 There are      7732 function pairs (      8476 Cartesian)
 Smallest overlap matrix eigenvalue = 7.15E-04
 Guess MOs from SCF MO coefficient file

 -----------------------------------------------------------------------
  General SCF calculation program by
  Eric Jon Sundstrom, Paul Horn, Yuezhi Mao, Dmitri Zuev, Alec White,
  David Stuck, Shaama M.S., Shane Yost, Joonho Lee, David Small,
  Daniel Levine, Susi Lehtola, Hugh Burton, Evgeny Epifanovsky
 -----------------------------------------------------------------------
 Exchange:     0.2000 Hartree-Fock + 0.0800 Slater + 0.7200 B88
 Correlation:  0.1900 VWN1RPA + 0.8100 LYP
 Using SG-1 standard quadrature grid
 using 4 threads for integral computing
 -------------------------------------------------------
 OpenMP Integral computing Module                
 Release: version 2.0, May 2017, Q-Chem Inc. Pleasanton 
 -------------------------------------------------------
 -------------------------------------------------------
 OpenMP BLAS3 based DFT computing Module                
 Release: version 1.0, May 2013, Q-Chem Inc. Pittsburgh 
 -------------------------------------------------------
 A restricted SCF calculation will be
 performed using DIIS
 SCF converges when DIIS error is below 1.0e-08
 ---------------------------------------
  Cycle       Energy         DIIS error
 ---------------------------------------
    1   -3054.0952929498      1.18e-04  
    2   -3054.0953013970      9.84e-05  
    3   -3054.0953074603      8.26e-05  
    4   -3054.0953235407      1.62e-05  
    5   -3054.0953239773      3.59e-06  
    6   -3054.0953239926      8.97e-07  
    7   -3054.0953239938      1.92e-07  
    8   -3054.0953239939      1.17e-07  
    9   -3054.0953239939      1.46e-08  
   10   -3054.0953239939      3.11e-09  Convergence criterion met
 ---------------------------------------
 SCF time:   CPU 12.42s  wall 4.00s 
 SCF   energy in the final basis set =    -3054.0953239939
 Total energy in the final basis set =    -3054.0953239939

 --------------------------------------------------------------
             Orbital Energies (a.u.) and Symmetries
 --------------------------------------------------------------

 Alpha MOs, Restricted
 -- Occupied --                  
-482.84  -77.11  -62.50  -56.32  -56.31  -56.31  -24.73  -10.30
  1 A'    2 A'    3 A'    4 A'    1 A"    5 A'    6 A'    7 A'                 
 -8.704  -6.603  -6.534  -6.523  -6.523  -4.766  -4.762  -4.760
  8 A'    9 A'   10 A'    2 A"   11 A'   12 A'    3 A"   13 A'                 
 -2.645  -2.642  -2.642  -2.633  -2.633  -1.266  -0.812  -0.741
 14 A'    4 A"   15 A'   16 A'    5 A"   17 A'   18 A'   19 A'                 
 -0.613  -0.555  -0.500  -0.475  -0.400  -0.344  -0.340  -0.302
 20 A'   21 A'    6 A"   22 A'   23 A'   24 A'    7 A"   25 A'                 
 -0.270
  8 A"                                                                         
 -- Virtual --                   
 -0.091  -0.081  -0.002   0.017   0.029   0.040   0.043   0.055
  9 A"   26 A'   27 A'   28 A'   29 A'   10 A"   30 A'   31 A'                 
  0.059   0.074   0.077   0.086   0.111   0.125   0.130   0.139
 32 A'   33 A'   11 A"   12 A"   34 A'   35 A'   36 A'   37 A'                 
  0.158   0.190   0.250   0.255   0.271   0.283   0.323   0.353
 38 A'   39 A'   40 A'   13 A"   41 A'   14 A"   42 A'   43 A'                 
  0.388   0.396   0.424   0.427   0.456   0.481   0.496   0.512
 44 A'   45 A'   15 A"   46 A'   47 A'   16 A"   48 A'   17 A"                 
  0.541   0.556   0.569   0.601   0.634   0.652   0.657   0.744
 49 A'   50 A'   18 A"   51 A'   52 A'   19 A"   53 A'   54 A'                 
  0.756   0.789   0.871   0.957   1.055   1.126   1.305   1.310
 20 A"   55 A'   56 A'   57 A'   58 A'   21 A"   22 A"   59 A'                 
  1.384   1.443   1.519   1.541   1.546   1.660   1.694   1.777
 60 A'   23 A"   61 A'   24 A"   62 A'   63 A'   64 A'   65 A'                 
  1.824   1.857   1.993   2.018   2.064   2.128   2.444   2.580
 25 A"   66 A'   26 A"   67 A'   68 A'   69 A'   70 A'   71 A'                 
  2.647   3.037   3.378   3.746   3.761   3.943   3.994   4.004
 27 A"   72 A'   73 A'   28 A"   74 A'   29 A"   30 A"   75 A'                 
  4.007   4.020   4.075   4.207   4.718   6.247   6.304   6.530
 31 A"   76 A'   77 A'   78 A'   79 A'   32 A"   80 A'   81 A'                 
  6.605   6.885   7.549   7.567   7.626  13.783  13.895  13.976
 82 A'   83 A'   33 A"   84 A'   85 A'   34 A"   86 A'   87 A'                 
 23.600  47.877  66.718 162.996 289.747 289.765 289.8351020.660
 88 A'   89 A'   90 A'   91 A'   35 A"   92 A'   93 A'   94 A'                 

 Beta MOs, Restricted
 -- Occupied --                  
-482.84  -77.11  -62.50  -56.32  -56.31  -56.31  -24.73  -10.30
  1 A'    2 A'    3 A'    4 A'    1 A"    5 A'    6 A'    7 A'                 
 -8.704  -6.603  -6.534  -6.523  -6.523  -4.766  -4.762  -4.760
  8 A'    9 A'   10 A'    2 A"   11 A'   12 A'    3 A"   13 A'                 
 -2.645  -2.642  -2.642  -2.633  -2.633  -1.266  -0.812  -0.741
 14 A'    4 A"   15 A'   16 A'    5 A"   17 A'   18 A'   19 A'                 
 -0.613  -0.555  -0.500  -0.475  -0.400  -0.344  -0.340  -0.302
 20 A'   21 A'    6 A"   22 A'   23 A'   24 A'    7 A"   25 A'                 
 -0.270
  8 A"                                                                         
 -- Virtual --                   
 -0.091  -0.081  -0.002   0.017   0.029   0.040   0.043   0.055
  9 A"   26 A'   27 A'   28 A'   29 A'   10 A"   30 A'   31 A'                 
  0.059   0.074   0.077   0.086   0.111   0.125   0.130   0.139
 32 A'   33 A'   11 A"   12 A"   34 A'   35 A'   36 A'   37 A'                 
  0.158   0.190   0.250   0.255   0.271   0.283   0.323   0.353
 38 A'   39 A'   40 A'   13 A"   41 A'   14 A"   42 A'   43 A'                 
  0.388   0.396   0.424   0.427   0.456   0.481   0.496   0.512
 44 A'   45 A'   15 A"   46 A'   47 A'   16 A"   48 A'   17 A"                 
  0.541   0.556   0.569   0.601   0.634   0.652   0.657   0.744
 49 A'   50 A'   18 A"   51 A'   52 A'   19 A"   53 A'   54 A'                 
  0.756   0.789   0.871   0.957   1.055   1.126   1.305   1.310
 20 A"   55 A'   56 A'   57 A'   58 A'   21 A"   22 A"   59 A'                 
  1.384   1.443   1.519   1.541   1.546   1.660   1.694   1.777
 60 A'   23 A"   61 A'   24 A"   62 A'   63 A'   64 A'   65 A'                 
  1.824   1.857   1.993   2.018   2.064   2.128   2.444   2.580
 25 A"   66 A'   26 A"   67 A'   68 A'   69 A'   70 A'   71 A'                 
  2.647   3.037   3.378   3.746   3.761   3.943   3.994   4.004
 27 A"   72 A'   73 A'   28 A"   74 A'   29 A"   30 A"   75 A'                 
  4.007   4.020   4.075   4.207   4.718   6.247   6.304   6.530
 31 A"   76 A'   77 A'   78 A'   79 A'   32 A"   80 A'   81 A'                 
  6.605   6.885   7.549   7.567   7.626  13.783  13.895  13.976
 82 A'   83 A'   33 A"   84 A'   85 A'   34 A"   86 A'   87 A'                 
 23.600  47.877  66.718 162.996 289.747 289.765 289.8351020.660
 88 A'   89 A'   90 A'   91 A'   35 A"   92 A'   93 A'   94 A'                 
 --------------------------------------------------------------

          Ground-State Mulliken Net Atomic Charges

     Atom                 Charge (a.u.)
  ----------------------------------------
      1 C                    -0.163289
      2 P                     0.219370
      3 Br                   -0.210955
      4 F                    -0.066916
      5 H                     0.221791
  ----------------------------------------
  Sum of atomic charges =     0.000000

 -----------------------------------------------------------------
                    Cartesian Multipole Moments
 -----------------------------------------------------------------
    Charge (ESU x 10^10)
                 0.0000
    Dipole Moment (Debye)
         X       0.3021      Y      -0.4197      Z      -0.0000
       Tot       0.5171
    Quadrupole Moments (Debye-Ang)
        XX     -46.1756     XY      -0.5593     YY     -40.7157
        XZ      -0.0000     YZ      -0.0000     ZZ     -43.2582
    Octopole Moments (Debye-Ang^2)
       XXX     -60.7870    XXY      -0.4717    XYY     -11.1849
       YYY      -1.1259    XXZ      -0.0000    XYZ      -0.0000
       YYZ       0.0000    XZZ     -13.4522    YZZ       1.4483
       ZZZ       0.0000
    Hexadecapole Moments (Debye-Ang^3)
      XXXX    -720.7381   XXXY       5.8697   XXYY    -127.1511
      XYYY     -12.6621   YYYY    -131.3704   XXXZ      -0.0000
      XXYZ      -0.0000   XYYZ       0.0000   YYYZ      -0.0000
      XXZZ    -121.4264   XYZZ      -2.2360   YYZZ     -32.0409
      XZZZ       0.0000   YZZZ      -0.0000   ZZZZ     -55.0281
 -----------------------------------------------------------------
 Calculating analytic gradient of the SCF energy
 Gradient of SCF Energy
            1           2           3           4           5
    1  -0.0018739   0.0020751  -0.0005259   0.0004762  -0.0001514
    2   0.0041718  -0.0019861   0.0000130  -0.0001761  -0.0020227
    3  -0.0000000   0.0000000   0.0000000  -0.0000000   0.0000000
 Max gradient component =       4.172E-03
 RMS gradient           =       1.501E-03
 Gradient time:  CPU 3.98 s  wall 1.58 s
 Geometry Optimization Parameters
   NAtoms,    NIC,     NZ,  NCons,   NDum,   NFix, NCnnct, MaxDiis
        5      20       5       0       0       0       0       0

 Cartesian Hessian Update
 Hessian Updated using BFGS Update


** GEOMETRY OPTIMIZATION IN DELOCALIZED INTERNAL COORDINATES **
   Searching for a Minimum

   Optimization Cycle:   7

                       Coordinates (Angstroms)
     ATOM                X               Y               Z
      1  C         1.7939436224   -0.5421040223    0.0000000000
      2  P         0.7846421883    0.7966482451    0.0000000000
      3  Br       -1.2145109153   -0.2893780494    0.0000000000
      4  F         3.1295553591   -0.3613345570    0.0000000000
      5  H         1.5182743684   -1.5944322230    0.0000000000
   Point Group: cs    Number of degrees of freedom:     7


   Energy is  -3054.095323994

 Hessian Updated using BFGS Update

  7 Hessian modes will be used to form the next step
  Hessian Eigenvalues:
     0.111345    0.152778    0.213462    0.264223    0.325481    0.368709
     0.423266

 Minimum Search - Taking Simple RFO Step
 Searching for Lamda that Minimizes Along All modes
 Value Taken    Lamda =  -0.00003819
 Step Taken.  Stepsize is  0.011870

                             Maximum     Tolerance    Cnvgd?
         Gradient           0.003059      0.000300      NO
         Displacement       0.009332      0.001200      NO
         Energy change     -0.000080      0.000001      NO


 New Cartesian Coordinates Obtained by Inverse Iteration

 Displacement from previous Coordinates is:  0.014062
 ----------------------------------------------------------------
             Standard Nuclear Orientation (Angstroms)
    I     Atom           X                Y                Z
 ----------------------------------------------------------------
    1      C       1.7946281073    -0.5428236814     0.0000000000
    2      P       0.7830546307     0.7993403020     0.0000000000
    3      Br     -1.2107499593    -0.2921759622     0.0000000000
    4      F       3.1296165233    -0.3635469133     0.0000000000
    5      H       1.5153553210    -1.5913943518     0.0000000000
 ----------------------------------------------------------------
 Molecular Point Group                 Cs    NOp =  2
 Largest Abelian Subgroup              Cs    NOp =  2
 Nuclear Repulsion Energy =   288.8835176459 hartrees
 There are       33 alpha and       33 beta electrons
 Applying Cartesian multipole field
    Component          Value
    ---------          -----
     (2,0,0)        1.00000E-11
     (0,2,0)        2.00000E-11
     (0,0,2)       -3.00000E-11
 Nucleus-field energy     =     0.0000000074 hartrees
 Requested basis set is 6-311++G(d,p)
 There are 49 shells and 129 basis functions
 A cutoff of  1.0D-11 yielded   1072 shell pairs
 There are      7735 function pairs (      8479 Cartesian)
 Smallest overlap matrix eigenvalue = 7.19E-04
 Guess MOs from SCF MO coefficient file

 -----------------------------------------------------------------------
  General SCF calculation program by
  Eric Jon Sundstrom, Paul Horn, Yuezhi Mao, Dmitri Zuev, Alec White,
  David Stuck, Shaama M.S., Shane Yost, Joonho Lee, David Small,
  Daniel Levine, Susi Lehtola, Hugh Burton, Evgeny Epifanovsky
 -----------------------------------------------------------------------
 Exchange:     0.2000 Hartree-Fock + 0.0800 Slater + 0.7200 B88
 Correlation:  0.1900 VWN1RPA + 0.8100 LYP
 Using SG-1 standard quadrature grid
 using 4 threads for integral computing
 -------------------------------------------------------
 OpenMP Integral computing Module                
 Release: version 2.0, May 2017, Q-Chem Inc. Pleasanton 
 -------------------------------------------------------
 -------------------------------------------------------
 OpenMP BLAS3 based DFT computing Module                
 Release: version 1.0, May 2013, Q-Chem Inc. Pittsburgh 
 -------------------------------------------------------
 A restricted SCF calculation will be
 performed using DIIS
 SCF converges when DIIS error is below 1.0e-08
 ---------------------------------------
  Cycle       Energy         DIIS error
 ---------------------------------------
    1   -3054.0953331759      6.00e-05  
    2   -3054.0953412007      3.51e-05  
    3   -3054.0953392376      4.45e-05  
    4   -3054.0953439994      6.41e-06  
    5   -3054.0953440687      2.63e-06  
    6   -3054.0953440783      3.55e-07  
    7   -3054.0953440785      1.17e-07  
    8   -3054.0953440786      7.16e-08  
    9   -3054.0953440786      6.53e-09  Convergence criterion met
 ---------------------------------------
 SCF time:   CPU 11.12s  wall 4.00s 
 SCF   energy in the final basis set =    -3054.0953440786
 Total energy in the final basis set =    -3054.0953440786

 --------------------------------------------------------------
             Orbital Energies (a.u.) and Symmetries
 --------------------------------------------------------------

 Alpha MOs, Restricted
 -- Occupied --                  
-482.84  -77.11  -62.50  -56.32  -56.31  -56.31  -24.73  -10.30
  1 A'    2 A'    3 A'    4 A'    1 A"    5 A'    6 A'    7 A'                 
 -8.704  -6.603  -6.534  -6.523  -6.523  -4.766  -4.762  -4.760
  8 A'    9 A'   10 A'    2 A"   11 A'   12 A'    3 A"   13 A'                 
 -2.645  -2.642  -2.642  -2.633  -2.633  -1.266  -0.812  -0.740
 14 A'    4 A"   15 A'   16 A'    5 A"   17 A'   18 A'   19 A'                 
 -0.613  -0.556  -0.500  -0.476  -0.399  -0.345  -0.340  -0.302
 20 A'   21 A'    6 A"   22 A'   23 A'   24 A'    7 A"   25 A'                 
 -0.269
  8 A"                                                                         
 -- Virtual --                   
 -0.092  -0.081  -0.002   0.017   0.030   0.040   0.043   0.055
  9 A"   26 A'   27 A'   28 A'   29 A'   10 A"   30 A'   31 A'                 
  0.059   0.074   0.077   0.086   0.110   0.125   0.129   0.139
 32 A'   33 A'   11 A"   12 A"   34 A'   35 A'   36 A'   37 A'                 
  0.159   0.191   0.250   0.255   0.271   0.283   0.323   0.352
 38 A'   39 A'   40 A'   13 A"   41 A'   14 A"   42 A'   43 A'                 
  0.388   0.395   0.424   0.427   0.456   0.481   0.497   0.511
 44 A'   45 A'   15 A"   46 A'   47 A'   16 A"   48 A'   17 A"                 
  0.541   0.557   0.569   0.601   0.634   0.652   0.657   0.745
 49 A'   50 A'   18 A"   51 A'   52 A'   19 A"   53 A'   54 A'                 
  0.757   0.789   0.872   0.954   1.056   1.125   1.305   1.310
 20 A"   55 A'   56 A'   57 A'   58 A'   21 A"   22 A"   59 A'                 
  1.385   1.442   1.520   1.542   1.546   1.660   1.694   1.777
 60 A'   23 A"   61 A'   24 A"   62 A'   63 A'   64 A'   65 A'                 
  1.826   1.857   1.993   2.018   2.065   2.128   2.444   2.581
 25 A"   66 A'   26 A"   67 A'   68 A'   69 A'   70 A'   71 A'                 
  2.646   3.037   3.378   3.746   3.761   3.943   3.994   4.004
 27 A"   72 A'   73 A'   28 A"   74 A'   29 A"   30 A"   75 A'                 
  4.007   4.021   4.075   4.208   4.719   6.247   6.304   6.531
 31 A"   76 A'   77 A'   78 A'   79 A'   32 A"   80 A'   81 A'                 
  6.606   6.883   7.549   7.568   7.626  13.783  13.895  13.974
 82 A'   83 A'   33 A"   84 A'   85 A'   34 A"   86 A'   87 A'                 
 23.603  47.877  66.718 162.992 289.747 289.765 289.8351020.661
 88 A'   89 A'   90 A'   91 A'   35 A"   92 A'   93 A'   94 A'                 

 Beta MOs, Restricted
 -- Occupied --                  
-482.84  -77.11  -62.50  -56.32  -56.31  -56.31  -24.73  -10.30
  1 A'    2 A'    3 A'    4 A'    1 A"    5 A'    6 A'    7 A'                 
 -8.704  -6.603  -6.534  -6.523  -6.523  -4.766  -4.762  -4.760
  8 A'    9 A'   10 A'    2 A"   11 A'   12 A'    3 A"   13 A'                 
 -2.645  -2.642  -2.642  -2.633  -2.633  -1.266  -0.812  -0.740
 14 A'    4 A"   15 A'   16 A'    5 A"   17 A'   18 A'   19 A'                 
 -0.613  -0.556  -0.500  -0.476  -0.399  -0.345  -0.340  -0.302
 20 A'   21 A'    6 A"   22 A'   23 A'   24 A'    7 A"   25 A'                 
 -0.269
  8 A"                                                                         
 -- Virtual --                   
 -0.092  -0.081  -0.002   0.017   0.030   0.040   0.043   0.055
  9 A"   26 A'   27 A'   28 A'   29 A'   10 A"   30 A'   31 A'                 
  0.059   0.074   0.077   0.086   0.110   0.125   0.129   0.139
 32 A'   33 A'   11 A"   12 A"   34 A'   35 A'   36 A'   37 A'                 
  0.159   0.191   0.250   0.255   0.271   0.283   0.323   0.352
 38 A'   39 A'   40 A'   13 A"   41 A'   14 A"   42 A'   43 A'                 
  0.388   0.395   0.424   0.427   0.456   0.481   0.497   0.511
 44 A'   45 A'   15 A"   46 A'   47 A'   16 A"   48 A'   17 A"                 
  0.541   0.557   0.569   0.601   0.634   0.652   0.657   0.745
 49 A'   50 A'   18 A"   51 A'   52 A'   19 A"   53 A'   54 A'                 
  0.757   0.789   0.872   0.954   1.056   1.125   1.305   1.310
 20 A"   55 A'   56 A'   57 A'   58 A'   21 A"   22 A"   59 A'                 
  1.385   1.442   1.520   1.542   1.546   1.660   1.694   1.777
 60 A'   23 A"   61 A'   24 A"   62 A'   63 A'   64 A'   65 A'                 
  1.826   1.857   1.993   2.018   2.065   2.128   2.444   2.581
 25 A"   66 A'   26 A"   67 A'   68 A'   69 A'   70 A'   71 A'                 
  2.646   3.037   3.378   3.746   3.761   3.943   3.994   4.004
 27 A"   72 A'   73 A'   28 A"   74 A'   29 A"   30 A"   75 A'                 
  4.007   4.021   4.075   4.208   4.719   6.247   6.304   6.531
 31 A"   76 A'   77 A'   78 A'   79 A'   32 A"   80 A'   81 A'                 
  6.606   6.883   7.549   7.568   7.626  13.783  13.895  13.974
 82 A'   83 A'   33 A"   84 A'   85 A'   34 A"   86 A'   87 A'                 
 23.603  47.877  66.718 162.992 289.747 289.765 289.8351020.661
 88 A'   89 A'   90 A'   91 A'   35 A"   92 A'   93 A'   94 A'                 
 --------------------------------------------------------------

          Ground-State Mulliken Net Atomic Charges

     Atom                 Charge (a.u.)
  ----------------------------------------
      1 C                    -0.164862
      2 P                     0.220348
      3 Br                   -0.210656
      4 F                    -0.066336
      5 H                     0.221506
  ----------------------------------------
  Sum of atomic charges =     0.000000

 -----------------------------------------------------------------
                    Cartesian Multipole Moments
 -----------------------------------------------------------------
    Charge (ESU x 10^10)
                 0.0000
    Dipole Moment (Debye)
         X       0.3030      Y      -0.4171      Z       0.0000
       Tot       0.5155
    Quadrupole Moments (Debye-Ang)
        XX     -46.1570     XY      -0.5526     YY     -40.7124
        XZ       0.0000     YZ      -0.0000     ZZ     -43.2677
    Octopole Moments (Debye-Ang^2)
       XXX     -60.8326    XXY      -0.4266    XYY     -11.2663
       YYY      -1.0281    XXZ       0.0000    XYZ      -0.0000
       YYZ       0.0000    XZZ     -13.5165    YZZ       1.4667
       ZZZ      -0.0000
    Hexadecapole Moments (Debye-Ang^3)
      XXXX    -719.4069   XXXY       5.8617   XXYY    -127.0298
      XYYY     -12.6605   YYYY    -131.9251   XXXZ       0.0000
      XXYZ      -0.0000   XYYZ       0.0000   YYYZ      -0.0000
      XXZZ    -121.2331   XYZZ      -2.2711   YYZZ     -32.1371
      XZZZ      -0.0000   YZZZ      -0.0000   ZZZZ     -55.0720
 -----------------------------------------------------------------
 Calculating analytic gradient of the SCF energy
 Gradient of SCF Energy
            1           2           3           4           5
    1  -0.0004962   0.0001236   0.0000687   0.0002536   0.0000503
    2   0.0000793   0.0000458   0.0001118  -0.0000585  -0.0001785
    3   0.0000000   0.0000000  -0.0000000  -0.0000000   0.0000000
 Max gradient component =       4.962E-04
 RMS gradient           =       1.611E-04
 Gradient time:  CPU 3.96 s  wall 1.43 s
 Geometry Optimization Parameters
   NAtoms,    NIC,     NZ,  NCons,   NDum,   NFix, NCnnct, MaxDiis
        5      20       5       0       0       0       0       0

 Cartesian Hessian Update
 Hessian Updated using BFGS Update


** GEOMETRY OPTIMIZATION IN DELOCALIZED INTERNAL COORDINATES **
   Searching for a Minimum

   Optimization Cycle:   8

                       Coordinates (Angstroms)
     ATOM                X               Y               Z
      1  C         1.7946281073   -0.5428236814    0.0000000000
      2  P         0.7830546307    0.7993403020    0.0000000000
      3  Br       -1.2107499593   -0.2921759622    0.0000000000
      4  F         3.1296165233   -0.3635469133    0.0000000000
      5  H         1.5153553210   -1.5913943518    0.0000000000
   Point Group: cs    Number of degrees of freedom:     7


   Energy is  -3054.095344079

 Hessian Updated using BFGS Update

  7 Hessian modes will be used to form the next step
  Hessian Eigenvalues:
     0.112532    0.142220    0.210986    0.276475    0.321370    0.358170
     0.429622

 Minimum Search - Taking Simple RFO Step
 Searching for Lamda that Minimizes Along All modes
 Value Taken    Lamda =   0.00000000
 Step Taken.  Stepsize is  0.002091

                             Maximum     Tolerance    Cnvgd?
         Gradient           0.000247      0.000300     YES
         Displacement       0.001293      0.001200      NO
         Energy change     -0.000020      0.000001      NO


 New Cartesian Coordinates Obtained by Inverse Iteration

 Displacement from previous Coordinates is:  0.001803
 ----------------------------------------------------------------
             Standard Nuclear Orientation (Angstroms)
    I     Atom           X                Y                Z
 ----------------------------------------------------------------
    1      C       1.7952015097    -0.5427902860     0.0000000000
    2      P       0.7830547991     0.7992249314     0.0000000000
    3      Br     -1.2109766898    -0.2923999768     0.0000000000
    4      F       3.1296769432    -0.3637471473     0.0000000000
    5      H       1.5149480608    -1.5908881280     0.0000000000
 ----------------------------------------------------------------
 Molecular Point Group                 Cs    NOp =  2
 Largest Abelian Subgroup              Cs    NOp =  2
 Nuclear Repulsion Energy =   288.8642171102 hartrees
 There are       33 alpha and       33 beta electrons
 Applying Cartesian multipole field
    Component          Value
    ---------          -----
     (2,0,0)        1.00000E-11
     (0,2,0)        2.00000E-11
     (0,0,2)       -3.00000E-11
 Nucleus-field energy     =     0.0000000074 hartrees
 Requested basis set is 6-311++G(d,p)
 There are 49 shells and 129 basis functions
 A cutoff of  1.0D-11 yielded   1071 shell pairs
 There are      7732 function pairs (      8476 Cartesian)
 Smallest overlap matrix eigenvalue = 7.19E-04
 Guess MOs from SCF MO coefficient file

 -----------------------------------------------------------------------
  General SCF calculation program by
  Eric Jon Sundstrom, Paul Horn, Yuezhi Mao, Dmitri Zuev, Alec White,
  David Stuck, Shaama M.S., Shane Yost, Joonho Lee, David Small,
  Daniel Levine, Susi Lehtola, Hugh Burton, Evgeny Epifanovsky
 -----------------------------------------------------------------------
 Exchange:     0.2000 Hartree-Fock + 0.0800 Slater + 0.7200 B88
 Correlation:  0.1900 VWN1RPA + 0.8100 LYP
 Using SG-1 standard quadrature grid
 using 4 threads for integral computing
 -------------------------------------------------------
 OpenMP Integral computing Module                
 Release: version 2.0, May 2017, Q-Chem Inc. Pleasanton 
 -------------------------------------------------------
 -------------------------------------------------------
 OpenMP BLAS3 based DFT computing Module                
 Release: version 1.0, May 2013, Q-Chem Inc. Pittsburgh 
 -------------------------------------------------------
 A restricted SCF calculation will be
 performed using DIIS
 SCF converges when DIIS error is below 1.0e-08
 ---------------------------------------
  Cycle       Energy         DIIS error
 ---------------------------------------
    1   -3054.0953442127      1.11e-05  
    2   -3054.0953445055      2.96e-06  
    3   -3054.0953445024      3.29e-06  
    4   -3054.0953445162      7.62e-07  
    5   -3054.0953445170      3.23e-07  
    6   -3054.0953445172      5.94e-08  
    7   -3054.0953445172      2.61e-08  
    8   -3054.0953445172      9.70e-09  Convergence criterion met
 ---------------------------------------
 SCF time:   CPU 9.97s  wall 4.00s 
 SCF   energy in the final basis set =    -3054.0953445172
 Total energy in the final basis set =    -3054.0953445172

 --------------------------------------------------------------
             Orbital Energies (a.u.) and Symmetries
 --------------------------------------------------------------

 Alpha MOs, Restricted
 -- Occupied --                  
-482.84  -77.11  -62.50  -56.32  -56.31  -56.31  -24.73  -10.30
  1 A'    2 A'    3 A'    4 A'    1 A"    5 A'    6 A'    7 A'                 
 -8.704  -6.603  -6.534  -6.523  -6.522  -4.766  -4.762  -4.760
  8 A'    9 A'   10 A'    2 A"   11 A'   12 A'    3 A"   13 A'                 
 -2.645  -2.642  -2.642  -2.633  -2.633  -1.267  -0.812  -0.740
 14 A'    4 A"   15 A'   16 A'    5 A"   17 A'   18 A'   19 A'                 
 -0.613  -0.556  -0.500  -0.476  -0.399  -0.344  -0.340  -0.302
 20 A'   21 A'    6 A"   22 A'   23 A'   24 A'    7 A"   25 A'                 
 -0.269
  8 A"                                                                         
 -- Virtual --                   
 -0.092  -0.081  -0.002   0.017   0.030   0.040   0.043   0.055
  9 A"   26 A'   27 A'   28 A'   29 A'   10 A"   30 A'   31 A'                 
  0.059   0.074   0.077   0.086   0.110   0.125   0.129   0.139
 32 A'   33 A'   11 A"   12 A"   34 A'   35 A'   36 A'   37 A'                 
  0.159   0.191   0.250   0.255   0.271   0.283   0.323   0.352
 38 A'   39 A'   40 A'   13 A"   41 A'   14 A"   42 A'   43 A'                 
  0.388   0.395   0.424   0.427   0.456   0.481   0.497   0.511
 44 A'   45 A'   15 A"   46 A'   47 A'   16 A"   48 A'   17 A"                 
  0.541   0.557   0.569   0.601   0.634   0.652   0.657   0.745
 49 A'   50 A'   18 A"   51 A'   52 A'   19 A"   53 A'   54 A'                 
  0.756   0.789   0.872   0.954   1.056   1.125   1.305   1.309
 20 A"   55 A'   56 A'   57 A'   58 A'   21 A"   22 A"   59 A'                 
  1.385   1.442   1.521   1.542   1.546   1.660   1.694   1.777
 60 A'   23 A"   61 A'   24 A"   62 A'   63 A'   64 A'   65 A'                 
  1.826   1.856   1.993   2.018   2.065   2.128   2.444   2.581
 25 A"   66 A'   26 A"   67 A'   68 A'   69 A'   70 A'   71 A'                 
  2.646   3.038   3.378   3.745   3.761   3.943   3.994   4.004
 27 A"   72 A'   73 A'   28 A"   74 A'   29 A"   30 A"   75 A'                 
  4.007   4.021   4.075   4.208   4.719   6.246   6.304   6.531
 31 A"   76 A'   77 A'   78 A'   79 A'   32 A"   80 A'   81 A'                 
  6.606   6.883   7.549   7.568   7.626  13.783  13.895  13.974
 82 A'   83 A'   33 A"   84 A'   85 A'   34 A"   86 A'   87 A'                 
 23.604  47.877  66.718 162.992 289.747 289.765 289.8351020.661
 88 A'   89 A'   90 A'   91 A'   35 A"   92 A'   93 A'   94 A'                 

 Beta MOs, Restricted
 -- Occupied --                  
-482.84  -77.11  -62.50  -56.32  -56.31  -56.31  -24.73  -10.30
  1 A'    2 A'    3 A'    4 A'    1 A"    5 A'    6 A'    7 A'                 
 -8.704  -6.603  -6.534  -6.523  -6.522  -4.766  -4.762  -4.760
  8 A'    9 A'   10 A'    2 A"   11 A'   12 A'    3 A"   13 A'                 
 -2.645  -2.642  -2.642  -2.633  -2.633  -1.267  -0.812  -0.740
 14 A'    4 A"   15 A'   16 A'    5 A"   17 A'   18 A'   19 A'                 
 -0.613  -0.556  -0.500  -0.476  -0.399  -0.344  -0.340  -0.302
 20 A'   21 A'    6 A"   22 A'   23 A'   24 A'    7 A"   25 A'                 
 -0.269
  8 A"                                                                         
 -- Virtual --                   
 -0.092  -0.081  -0.002   0.017   0.030   0.040   0.043   0.055
  9 A"   26 A'   27 A'   28 A'   29 A'   10 A"   30 A'   31 A'                 
  0.059   0.074   0.077   0.086   0.110   0.125   0.129   0.139
 32 A'   33 A'   11 A"   12 A"   34 A'   35 A'   36 A'   37 A'                 
  0.159   0.191   0.250   0.255   0.271   0.283   0.323   0.352
 38 A'   39 A'   40 A'   13 A"   41 A'   14 A"   42 A'   43 A'                 
  0.388   0.395   0.424   0.427   0.456   0.481   0.497   0.511
 44 A'   45 A'   15 A"   46 A'   47 A'   16 A"   48 A'   17 A"                 
  0.541   0.557   0.569   0.601   0.634   0.652   0.657   0.745
 49 A'   50 A'   18 A"   51 A'   52 A'   19 A"   53 A'   54 A'                 
  0.756   0.789   0.872   0.954   1.056   1.125   1.305   1.309
 20 A"   55 A'   56 A'   57 A'   58 A'   21 A"   22 A"   59 A'                 
  1.385   1.442   1.521   1.542   1.546   1.660   1.694   1.777
 60 A'   23 A"   61 A'   24 A"   62 A'   63 A'   64 A'   65 A'                 
  1.826   1.856   1.993   2.018   2.065   2.128   2.444   2.581
 25 A"   66 A'   26 A"   67 A'   68 A'   69 A'   70 A'   71 A'                 
  2.646   3.038   3.378   3.745   3.761   3.943   3.994   4.004
 27 A"   72 A'   73 A'   28 A"   74 A'   29 A"   30 A"   75 A'                 
  4.007   4.021   4.075   4.208   4.719   6.246   6.304   6.531
 31 A"   76 A'   77 A'   78 A'   79 A'   32 A"   80 A'   81 A'                 
  6.606   6.883   7.549   7.568   7.626  13.783  13.895  13.974
 82 A'   83 A'   33 A"   84 A'   85 A'   34 A"   86 A'   87 A'                 
 23.604  47.877  66.718 162.992 289.747 289.765 289.8351020.661
 88 A'   89 A'   90 A'   91 A'   35 A"   92 A'   93 A'   94 A'                 
 --------------------------------------------------------------

          Ground-State Mulliken Net Atomic Charges

     Atom                 Charge (a.u.)
  ----------------------------------------
      1 C                    -0.165147
      2 P                     0.220369
      3 Br                   -0.210738
      4 F                    -0.065877
      5 H                     0.221393
  ----------------------------------------
  Sum of atomic charges =     0.000000

 -----------------------------------------------------------------
                    Cartesian Multipole Moments
 -----------------------------------------------------------------
    Charge (ESU x 10^10)
                -0.0000
    Dipole Moment (Debye)
         X       0.3077      Y      -0.4178      Z      -0.0000
       Tot       0.5189
    Quadrupole Moments (Debye-Ang)
        XX     -46.1414     XY      -0.5537     YY     -40.7173
        XZ      -0.0000     YZ       0.0000     ZZ     -43.2691
    Octopole Moments (Debye-Ang^2)
       XXX     -60.7674    XXY      -0.4226    XYY     -11.2668
       YYY      -1.0094    XXZ      -0.0000    XYZ       0.0000
       YYZ      -0.0000    XZZ     -13.5124    YZZ       1.4707
       ZZZ      -0.0000
    Hexadecapole Moments (Debye-Ang^3)
      XXXX    -719.3254   XXXY       5.8429   XXYY    -127.0512
      XYYY     -12.6612   YYYY    -131.9488   XXXZ      -0.0000
      XXYZ       0.0000   XYYZ      -0.0000   YYYZ       0.0000
      XXZZ    -121.2467   XYZZ      -2.2765   YYZZ     -32.1402
      XZZZ      -0.0000   YZZZ       0.0000   ZZZZ     -55.0797
 -----------------------------------------------------------------
 Calculating analytic gradient of the SCF energy
 Gradient of SCF Energy
            1           2           3           4           5
    1  -0.0000375   0.0000743  -0.0000055  -0.0000393   0.0000080
    2  -0.0001175   0.0000934   0.0001036  -0.0000727  -0.0000067
    3  -0.0000000  -0.0000000   0.0000000   0.0000000   0.0000000
 Max gradient component =       1.175E-04
 RMS gradient           =       5.607E-05
 Gradient time:  CPU 3.97 s  wall 1.39 s
 Geometry Optimization Parameters
   NAtoms,    NIC,     NZ,  NCons,   NDum,   NFix, NCnnct, MaxDiis
        5      20       5       0       0       0       0       0

 Cartesian Hessian Update
 Hessian Updated using BFGS Update


** GEOMETRY OPTIMIZATION IN DELOCALIZED INTERNAL COORDINATES **
   Searching for a Minimum

   Optimization Cycle:   9

                       Coordinates (Angstroms)
     ATOM                X               Y               Z
      1  C         1.7952015097   -0.5427902860    0.0000000000
      2  P         0.7830547991    0.7992249314    0.0000000000
      3  Br       -1.2109766898   -0.2923999768    0.0000000000
      4  F         3.1296769432   -0.3637471473    0.0000000000
      5  H         1.5149480608   -1.5908881280    0.0000000000
   Point Group: cs    Number of degrees of freedom:     7


   Energy is  -3054.095344517

 Hessian Updated using BFGS Update

  7 Hessian modes will be used to form the next step
  Hessian Eigenvalues:
     0.100967    0.115689    0.204481    0.284465    0.344967    0.397364
     0.432296

 Minimum Search - Taking Simple RFO Step
 Searching for Lamda that Minimizes Along All modes
 Value Taken    Lamda =   0.00000000
 Step Taken.  Stepsize is  0.000949

                             Maximum     Tolerance    Cnvgd?
         Gradient           0.000089      0.000300     YES
         Displacement       0.000636      0.001200     YES
         Energy change     -0.000000      0.000001     YES


                       Distance Matrix (Angstroms)
             C (  1)   P (  2)   Br(  3)   F (  4)
   P (  2)  1.680906
   Br(  3)  3.016588  2.273281
   F (  4)  1.346433  2.618996  4.341240
   H (  5)  1.084920  2.499662  3.019394  2.028109

 Final energy is   -3054.0953445172477     


 ******************************
 **  OPTIMIZATION CONVERGED  **
 ******************************

                       Coordinates (Angstroms)
     ATOM                X               Y               Z
      1  C         1.7952015097   -0.5427902860    0.0000000000
      2  P         0.7830547991    0.7992249314    0.0000000000
      3  Br       -1.2109766898   -0.2923999768    0.0000000000
      4  F         3.1296769432   -0.3637471473    0.0000000000
      5  H         1.5149480608   -1.5908881280    0.0000000000

Z-matrix Print:
$molecule
0 1
Br
P  1 2.273281
C  2 1.680906 1 98.325235
H  3 1.084920 2 128.006200 1 -0.000000 0
F  3 1.346433 2 119.381973 1 -180.000000 0
$end


 --------------------------------------------------------------
             Orbital Energies (a.u.) and Symmetries
 --------------------------------------------------------------

 Alpha MOs, Restricted
 -- Occupied --                  
-482.84  -77.11  -62.50  -56.32  -56.31  -56.31  -24.73  -10.30
  1 A'    2 A'    3 A'    4 A'    1 A"    5 A'    6 A'    7 A'                 
 -8.704  -6.603  -6.534  -6.523  -6.522  -4.766  -4.762  -4.760
  8 A'    9 A'   10 A'    2 A"   11 A'   12 A'    3 A"   13 A'                 
 -2.645  -2.642  -2.642  -2.633  -2.633  -1.267  -0.812  -0.740
 14 A'    4 A"   15 A'   16 A'    5 A"   17 A'   18 A'   19 A'                 
 -0.613  -0.556  -0.500  -0.476  -0.399  -0.344  -0.340  -0.302
 20 A'   21 A'    6 A"   22 A'   23 A'   24 A'    7 A"   25 A'                 
 -0.269
  8 A"                                                                         
 -- Virtual --                   
 -0.092  -0.081  -0.002   0.017   0.030   0.040   0.043   0.055
  9 A"   26 A'   27 A'   28 A'   29 A'   10 A"   30 A'   31 A'                 
  0.059   0.074   0.077   0.086   0.110   0.125   0.129   0.139
 32 A'   33 A'   11 A"   12 A"   34 A'   35 A'   36 A'   37 A'                 
  0.159   0.191   0.250   0.255   0.271   0.283   0.323   0.352
 38 A'   39 A'   40 A'   13 A"   41 A'   14 A"   42 A'   43 A'                 
  0.388   0.395   0.424   0.427   0.456   0.481   0.497   0.511
 44 A'   45 A'   15 A"   46 A'   47 A'   16 A"   48 A'   17 A"                 
  0.541   0.557   0.569   0.601   0.634   0.652   0.657   0.745
 49 A'   50 A'   18 A"   51 A'   52 A'   19 A"   53 A'   54 A'                 
  0.756   0.789   0.872   0.954   1.056   1.125   1.305   1.309
 20 A"   55 A'   56 A'   57 A'   58 A'   21 A"   22 A"   59 A'                 
  1.385   1.442   1.521   1.542   1.546   1.660   1.694   1.777
 60 A'   23 A"   61 A'   24 A"   62 A'   63 A'   64 A'   65 A'                 
  1.826   1.856   1.993   2.018   2.065   2.128   2.444   2.581
 25 A"   66 A'   26 A"   67 A'   68 A'   69 A'   70 A'   71 A'                 
  2.646   3.038   3.378   3.745   3.761   3.943   3.994   4.004
 27 A"   72 A'   73 A'   28 A"   74 A'   29 A"   30 A"   75 A'                 
  4.007   4.021   4.075   4.208   4.719   6.246   6.304   6.531
 31 A"   76 A'   77 A'   78 A'   79 A'   32 A"   80 A'   81 A'                 
  6.606   6.883   7.549   7.568   7.626  13.783  13.895  13.974
 82 A'   83 A'   33 A"   84 A'   85 A'   34 A"   86 A'   87 A'                 
 23.604  47.877  66.718 162.992 289.747 289.765 289.8351020.661
 88 A'   89 A'   90 A'   91 A'   35 A"   92 A'   93 A'   94 A'                 

 Beta MOs, Restricted
 -- Occupied --                  
-482.84  -77.11  -62.50  -56.32  -56.31  -56.31  -24.73  -10.30
  1 A'    2 A'    3 A'    4 A'    1 A"    5 A'    6 A'    7 A'                 
 -8.704  -6.603  -6.534  -6.523  -6.522  -4.766  -4.762  -4.760
  8 A'    9 A'   10 A'    2 A"   11 A'   12 A'    3 A"   13 A'                 
 -2.645  -2.642  -2.642  -2.633  -2.633  -1.267  -0.812  -0.740
 14 A'    4 A"   15 A'   16 A'    5 A"   17 A'   18 A'   19 A'                 
 -0.613  -0.556  -0.500  -0.476  -0.399  -0.344  -0.340  -0.302
 20 A'   21 A'    6 A"   22 A'   23 A'   24 A'    7 A"   25 A'                 
 -0.269
  8 A"                                                                         
 -- Virtual --                   
 -0.092  -0.081  -0.002   0.017   0.030   0.040   0.043   0.055
  9 A"   26 A'   27 A'   28 A'   29 A'   10 A"   30 A'   31 A'                 
  0.059   0.074   0.077   0.086   0.110   0.125   0.129   0.139
 32 A'   33 A'   11 A"   12 A"   34 A'   35 A'   36 A'   37 A'                 
  0.159   0.191   0.250   0.255   0.271   0.283   0.323   0.352
 38 A'   39 A'   40 A'   13 A"   41 A'   14 A"   42 A'   43 A'                 
  0.388   0.395   0.424   0.427   0.456   0.481   0.497   0.511
 44 A'   45 A'   15 A"   46 A'   47 A'   16 A"   48 A'   17 A"                 
  0.541   0.557   0.569   0.601   0.634   0.652   0.657   0.745
 49 A'   50 A'   18 A"   51 A'   52 A'   19 A"   53 A'   54 A'                 
  0.756   0.789   0.872   0.954   1.056   1.125   1.305   1.309
 20 A"   55 A'   56 A'   57 A'   58 A'   21 A"   22 A"   59 A'                 
  1.385   1.442   1.521   1.542   1.546   1.660   1.694   1.777
 60 A'   23 A"   61 A'   24 A"   62 A'   63 A'   64 A'   65 A'                 
  1.826   1.856   1.993   2.018   2.065   2.128   2.444   2.581
 25 A"   66 A'   26 A"   67 A'   68 A'   69 A'   70 A'   71 A'                 
  2.646   3.038   3.378   3.745   3.761   3.943   3.994   4.004
 27 A"   72 A'   73 A'   28 A"   74 A'   29 A"   30 A"   75 A'                 
  4.007   4.021   4.075   4.208   4.719   6.246   6.304   6.531
 31 A"   76 A'   77 A'   78 A'   79 A'   32 A"   80 A'   81 A'                 
  6.606   6.883   7.549   7.568   7.626  13.783  13.895  13.974
 82 A'   83 A'   33 A"   84 A'   85 A'   34 A"   86 A'   87 A'                 
 23.604  47.877  66.718 162.992 289.747 289.765 289.8351020.661
 88 A'   89 A'   90 A'   91 A'   35 A"   92 A'   93 A'   94 A'                 
 --------------------------------------------------------------

          Ground-State Mulliken Net Atomic Charges

     Atom                 Charge (a.u.)
  ----------------------------------------
      1 C                    -0.165147
      2 P                     0.220369
      3 Br                   -0.210738
      4 F                    -0.065877
      5 H                     0.221393
  ----------------------------------------
  Sum of atomic charges =     0.000000

 -----------------------------------------------------------------
                    Cartesian Multipole Moments
 -----------------------------------------------------------------
    Charge (ESU x 10^10)
                -0.0000
    Dipole Moment (Debye)
         X       0.3077      Y      -0.4178      Z      -0.0000
       Tot       0.5189
    Quadrupole Moments (Debye-Ang)
        XX     -46.1414     XY      -0.5537     YY     -40.7173
        XZ      -0.0000     YZ       0.0000     ZZ     -43.2691
    Octopole Moments (Debye-Ang^2)
       XXX     -60.7674    XXY      -0.4226    XYY     -11.2668
       YYY      -1.0094    XXZ      -0.0000    XYZ       0.0000
       YYZ      -0.0000    XZZ     -13.5124    YZZ       1.4707
       ZZZ      -0.0000
    Hexadecapole Moments (Debye-Ang^3)
      XXXX    -719.3254   XXXY       5.8429   XXYY    -127.0512
      XYYY     -12.6612   YYYY    -131.9488   XXXZ      -0.0000
      XXYZ       0.0000   XYYZ      -0.0000   YYYZ       0.0000
      XXZZ    -121.2467   XYZZ      -2.2765   YYZZ     -32.1402
      XZZZ      -0.0000   YZZZ       0.0000   ZZZZ     -55.0797
 -----------------------------------------------------------------
Archival summary:
1\1\TWL02\OPT\ProcedureUnspecified\BasisUnspecified\r11111\taweetha\MonNov2612:00:202018MonNov2612:00:202018\0\\#,OPT,ProcedureUnspecified,BasisUnspecified,\\0,1\Br\P,1,2.27328\C,2,1.68091,1,98.3252\H,3,1.08492,2,128.006,1,-0,0\F,3,1.34643,2,119.382,1,-180,0\\\@

 Total job time:  60.79s(wall), 154.49s(cpu) 
 Mon Nov 26 12:00:20 2018

        *************************************************************
        *                                                           *
        *  Thank you very much for using Q-Chem.  Have a nice day.  *
        *                                                           *
        *************************************************************


 
User input: 2 of 2 
 
Q-Chem Developer Version!
                  Welcome to Q-Chem
     A Quantum Leap Into The Future Of Chemistry


 Q-Chem 5.1, Q-Chem, Inc., Pleasanton, CA (2018)

 Yihan Shao,  Zhengting Gan,  E. Epifanovsky,  A. T. B. Gilbert,  M. Wormit,  
 J. Kussmann,  A. W. Lange,  A. Behn,  Jia Deng,  Xintian Feng,  D. Ghosh,  
 M. Goldey,  P. R. Horn,  L. D. Jacobson,  I. Kaliman,  T. Kus,  A. Landau,  
 Jie Liu,  E. I. Proynov,  R. M. Richard,  R. P. Steele,  E. J. Sundstrom,  
 H. L. Woodcock III,  P. M. Zimmerman,  D. Zuev,  B. Albrecht,  E. Alguire,  
 S. A. Baeppler,  D. Barton,  Z. Benda,  Y. A. Bernard,  E. J. Berquist,  
 K. B. Bravaya,  H. Burton,  D. Casanova,  Chun-Min Chang,  Yunqing Chen,  
 A. Chien,  K. D. Closser,  M. P. Coons,  S. Coriani,  S. Dasgupta,  
 A. L. Dempwolff,  M. Diedenhofen,  Hainam Do,  R. G. Edgar,  Po-Tung Fang,  
 S. Faraji,  S. Fatehi,  Qingguo Feng,  K. D. Fenk,  J. Fosso-Tande,  
 Qinghui Ge,  A. Ghysels,  G. Gidofalvi,  J. Gomes,  J. Gonthier,  A. Gunina,  
 D. Hait,  M. W. D. Hanson-Heine,  P. H. P. Harbach,  A. W. Hauser,  
 J. E. Herr,  E. G. Hohenstein,  Z. C. Holden,  Kerwin Hui,  B. C. Huynh,  
 T.-C. Jagau,  Hyunjun Ji,  B. Kaduk,  K. Khistyaev,  Jaehoon Kim,  
 P. Klunzinger,  K. Koh,  D. Kosenkov,  L. Koulias,  T. Kowalczyk,  
 C. M. Krauter,  A. Kunitsa,  Ka Un Lao,  A. Laurent,  K. V. Lawler,  
 Joonho Lee,  D. Lefrancois,  S. Lehtola,  D. S. Levine,  Yi-Pei Li,  
 You-Sheng Lin,  Fenglai Liu,  E. Livshits,  A. Luenser,  P. Manohar,  
 E. Mansoor,  S. F. Manzer,  Shan-Ping Mao,  Yuezhi Mao,  N. Mardirossian,  
 A. V. Marenich,  T. Markovich,  L. A. Martinez-Martinez,  S. A. Maurer,  
 N. J. Mayhall,  S. C. McKenzie,  J.-M. Mewes,  A. F. Morrison,  
 J. W. Mullinax,  K. Nanda,  T. S. Nguyen-Beck,  R. Olivares-Amaya,  
 J. A. Parkhill,  T. M. Perrine,  F. Plasser,  P. Pokhilko,  S. Prager,  
 A. Prociuk,  E. Ramos,  D. R. Rehn,  F. Rob,  M. Schneider,  N. Sergueev,  
 S. M. Sharada,  S. Sharma,  D. W. Small,  T. Stauch,  T. Stein,  
 Yu-Chuan Su,  A. J. W. Thom,  A. Tkatchenko,  T. Tsuchimochi,  N. M. Tubman,  
 L. Vogt,  M. L. Vidal,  O. Vydrov,  M. A. Watson,  J. Wenzel,  
 M. de Wergifosse,  T. A. Wesolowski,  A. White,  J. Witte,  A. Yamada,  
 Jun Yang,  K. Yao,  S. Yeganeh,  S. R. Yost,  Zhi-Qiang You,  A. Zech,  
 Igor Ying Zhang,  Xing Zhang,  Yan Zhao,  Ying Zhu,  B. R. Brooks,  
 G. K. L. Chan,  C. J. Cramer,  M. S. Gordon,  W. J. Hehre,  A. Klamt,  
 M. W. Schmidt,  C. D. Sherrill,  D. G. Truhlar,  A. Aspuru-Guzik,  R. Baer,  
 A. T. Bell,  N. A. Besley,  Jeng-Da Chai,  A. E. DePrince, III,  
 R. A. DiStasio Jr.,  A. Dreuw,  B. D. Dunietz,  T. R. Furlani,  
 Chao-Ping Hsu,  Yousung Jung,  Jing Kong,  D. S. Lambrecht,  WanZhen Liang,  
 C. Ochsenfeld,  V. A. Rassolov,  L. V. Slipchenko,  J. E. Subotnik,  
 T. Van Voorhis,  J. M. Herbert,  A. I. Krylov,  P. M. W. Gill,  M. Head-Gordon

 Contributors to earlier versions of Q-Chem not listed above: 
 R. D. Adamson,  B. Austin,  J. Baker,  G. J. O. Beran,  K. Brandhorst,  
 S. T. Brown,  E. F. C. Byrd,  A. K. Chakraborty,  C.-L. Cheng,  
 Siu Hung Chien,  D. M. Chipman,  D. L. Crittenden,  H. Dachsel,  
 R. J. Doerksen,  A. D. Dutoi,  L. Fusti-Molnar,  W. A. Goddard III,  
 A. Golubeva-Zadorozhnaya,  S. R. Gwaltney,  G. Hawkins,  A. Heyden,  
 S. Hirata,  G. Kedziora,  F. J. Keil,  C. Kelley,  Jihan Kim,  R. A. King,  
 R. Z. Khaliullin,  P. P. Korambath,  W. Kurlancheek,  A. M. Lee,  M. S. Lee,  
 S. V. Levchenko,  Ching Yeh Lin,  D. Liotard,  R. C. Lochan,  I. Lotan,  
 P. E. Maslen,  N. Nair,  D. P. O'Neill,  D. Neuhauser,  E. Neuscamman,  
 C. M. Oana,  R. Olson,  B. Peters,  R. Peverati,  P. A. Pieniazek,  
 Y. M. Rhee,  J. Ritchie,  M. A. Rohrdanz,  E. Rosta,  N. J. Russ,  
 H. F. Schaefer III,  N. E. Schultz,  N. Shenvi,  A. C. Simmonett,  A. Sodt,  
 D. Stuck,  K. S. Thanthiriwatte,  V. Vanovschi,  Tao Wang,  A. Warshel,  
 C. F. Williams,  Q. Wu,  X. Xu,  W. Zhang

 Please cite Q-Chem as follows:
 Y. Shao et al., Mol. Phys. 113, 184-215 (2015)
 DOI: 10.1080/00268976.2014.952696

 Q-Chem 5.1.2 for Intel X86 EM64T Linux

 Parts of Q-Chem use Armadillo 8.300.2 (Tropical Shenanigans).
 http://arma.sourceforge.net/

 Q-Chem begins on Mon Nov 26 12:00:20 2018  

Host: 
0

     Scratch files written to /scratch/taweetham/qchem44878//
The previous job contains 0 fragments, simply inherited here
Input Ideriv = 2
Curr. Ideriv = -1
Max.  Ideriv = 2

Checking the input file for inconsistencies... 	...done.

--------------------------------------------------------------
User input:
--------------------------------------------------------------

$molecule
read
$end

$rem
   job_type 	frequency
   basis 	6-311++g**
   method	b3lyp	
$end


--------------------------------------------------------------
 ----------------------------------------------------------------
             Standard Nuclear Orientation (Angstroms)
    I     Atom           X                Y                Z
 ----------------------------------------------------------------
    1      C       1.6334101522    -0.4920432336    -0.0000000000
    2      P       0.6590652730     0.8776639848     0.0000000000
    3      Br     -1.3646203024    -0.1579533242    -0.0000000000
    4      F       2.9723578432    -0.3502680280    -0.0000000000
    5      H       1.3240499886    -1.5319217703    -0.0000000000
 ----------------------------------------------------------------
 Molecular Point Group                 Cs    NOp =  2
 Largest Abelian Subgroup              Cs    NOp =  2
 Nuclear Repulsion Energy =   288.8642171102 hartrees
 There are       33 alpha and       33 beta electrons
 Requested basis set is 6-311++G(d,p)
 There are 49 shells and 129 basis functions

 Total QAlloc Memory Limit   2000 MB
 Mega-Array Size       188 MB
 MEM_STATIC part       192 MB

                       Distance Matrix (Angstroms)
             C (  1)   P (  2)   Br(  3)   F (  4)
   P (  2)  1.680906
   Br(  3)  3.016588  2.273281
   F (  4)  1.346433  2.618996  4.341240
   H (  5)  1.084920  2.499662  3.019394  2.028109

 A cutoff of  1.0D-11 yielded   1071 shell pairs
 There are      7732 function pairs (      8476 Cartesian)

 -------------------------------------------------------
 OpenMP Integral Computing Module                       
 Release: version 1.0, May 2013, Q-Chem Inc. Pittsburgh 
 -------------------------------------------------------
 Integral Job Info:
 Integral job number is                      11
 Integral operator is                         1
 short-range coefficients                     0
 long-range coefficients              100000000
 Omega coefficients                           0
 if combine SR and LR in K                    0
 Integral screening is                        0
 Integral computing path is                   2
 max size of driver memory is            800000
 size of driver memory is                593474
 size of scratch memory is             29623520
 max col of scratch BK array               1296
 max len of scratch array in speh3          155
 max len of scratch index in speh4           18
 max int batch size is                      520
 min int batch size is                       52
 fixed nKL is                                45
 max L of basis functions is                  2
 order of int derivative is                   0
 number of shells is                         49
 number of basis is                         135
 number of cartesian basis is               135
 number of contracted shell pairs          1071
 number of primitive shell pairs           2879
 maxK2 (contraction) of shell pair           36
 max number of K2 of shell pair               1
 max number of CS2 of shell pair            106
 max number of PS2 of shell pair            222
 mem total for path MDJ                  515894
 -------------------------------------------------------
 Smallest overlap matrix eigenvalue = 7.19E-04
 Guess from superposition of atomic densities
 Warning:  Energy on first SCF cycle will be non-variational
 SAD guess density has 66.000000 electrons

 -----------------------------------------------------------------------
  General SCF calculation program by
  Eric Jon Sundstrom, Paul Horn, Yuezhi Mao, Dmitri Zuev, Alec White,
  David Stuck, Shaama M.S., Shane Yost, Joonho Lee, David Small,
  Daniel Levine, Susi Lehtola, Hugh Burton, Evgeny Epifanovsky
 -----------------------------------------------------------------------
 Exchange:     0.2000 Hartree-Fock + 0.0800 Slater + 0.7200 B88
 Correlation:  0.1900 VWN1RPA + 0.8100 LYP
 Using SG-1 standard quadrature grid
 using 4 threads for integral computing
 -------------------------------------------------------
 OpenMP Integral computing Module                
 Release: version 2.0, May 2017, Q-Chem Inc. Pleasanton 
 -------------------------------------------------------
 -------------------------------------------------------
 OpenMP BLAS3 based DFT computing Module                
 Release: version 1.0, May 2013, Q-Chem Inc. Pittsburgh 
 -------------------------------------------------------
 A restricted SCF calculation will be
 performed using DIIS
 SCF converges when DIIS error is below 1.0e-08
 ---------------------------------------
  Cycle       Energy         DIIS error
 ---------------------------------------
    1   -3054.4791328387      4.46e-02  
    2   -3054.0697584300      4.07e-03  
    3   -3054.0072451143      6.47e-03  
    4   -3054.0902255956      1.54e-03  
    5   -3054.0950846145      3.17e-04  
    6   -3054.0952484981      1.87e-04  
    7   -3054.0953035862      2.20e-05  
    8   -3054.0953041764      1.16e-05  
    9   -3054.0953044497      2.12e-06  
   10   -3054.0953044566      5.03e-07  
   11   -3054.0953044571      7.68e-08  
   12   -3054.0953044571      2.27e-08  
   13   -3054.0953044571      5.52e-09  Convergence criterion met
 ---------------------------------------
 SCF time:   CPU 15.99s  wall 7.00s 
 SCF   energy in the final basis set =    -3054.0953044571
 Total energy in the final basis set =    -3054.0953044571

 --------------------------------------------------------------
             Orbital Energies (a.u.) and Symmetries
 --------------------------------------------------------------

 Alpha MOs, Restricted
 -- Occupied --                  
-482.84  -77.11  -62.50  -56.32  -56.31  -56.31  -24.73  -10.30
  1 A'    2 A'    3 A'    4 A'    1 A"    5 A'    6 A'    7 A'                 
 -8.704  -6.603  -6.534  -6.523  -6.522  -4.766  -4.762  -4.760
  8 A'    9 A'   10 A'    2 A"   11 A'   12 A'    3 A"   13 A'                 
 -2.645  -2.642  -2.642  -2.633  -2.633  -1.267  -0.812  -0.740
 14 A'    4 A"   15 A'   16 A'    5 A"   17 A'   18 A'   19 A'                 
 -0.613  -0.556  -0.500  -0.476  -0.399  -0.344  -0.340  -0.302
 20 A'   21 A'    6 A"   22 A'   23 A'   24 A'    7 A"   25 A'                 
 -0.269
  8 A"                                                                         
 -- Virtual --                   
 -0.092  -0.081  -0.002   0.017   0.030   0.040   0.043   0.055
  9 A"   26 A'   27 A'   28 A'   29 A'   10 A"   30 A'   31 A'                 
  0.059   0.074   0.077   0.086   0.110   0.125   0.129   0.139
 32 A'   33 A'   11 A"   12 A"   34 A'   35 A'   36 A'   37 A'                 
  0.159   0.191   0.250   0.255   0.271   0.283   0.323   0.352
 38 A'   39 A'   40 A'   13 A"   41 A'   14 A"   42 A'   43 A'                 
  0.388   0.395   0.424   0.427   0.456   0.481   0.497   0.511
 44 A'   45 A'   15 A"   46 A'   47 A'   16 A"   48 A'   17 A"                 
  0.541   0.557   0.569   0.602   0.634   0.652   0.657   0.745
 49 A'   50 A'   18 A"   51 A'   52 A'   19 A"   53 A'   54 A'                 
  0.757   0.789   0.872   0.954   1.056   1.125   1.305   1.309
 20 A"   55 A'   56 A'   57 A'   58 A'   21 A"   22 A"   59 A'                 
  1.385   1.442   1.521   1.542   1.546   1.659   1.694   1.777
 60 A'   23 A"   61 A'   24 A"   62 A'   63 A'   64 A'   65 A'                 
  1.826   1.856   1.992   2.018   2.065   2.128   2.444   2.581
 25 A"   66 A'   26 A"   67 A'   68 A'   69 A'   70 A'   71 A'                 
  2.646   3.038   3.378   3.745   3.761   3.943   3.994   4.004
 27 A"   72 A'   73 A'   28 A"   74 A'   29 A"   30 A"   75 A'                 
  4.007   4.021   4.075   4.208   4.719   6.246   6.304   6.531
 31 A"   76 A'   77 A'   78 A'   79 A'   32 A"   80 A'   81 A'                 
  6.606   6.883   7.549   7.568   7.626  13.783  13.895  13.974
 82 A'   83 A'   33 A"   84 A'   85 A'   34 A"   86 A'   87 A'                 
 23.604  47.877  66.718 162.992 289.747 289.765 289.8351020.661
 88 A'   89 A'   90 A'   91 A'   35 A"   92 A'   93 A'   94 A'                 

 Beta MOs, Restricted
 -- Occupied --                  
-482.84  -77.11  -62.50  -56.32  -56.31  -56.31  -24.73  -10.30
  1 A'    2 A'    3 A'    4 A'    1 A"    5 A'    6 A'    7 A'                 
 -8.704  -6.603  -6.534  -6.523  -6.522  -4.766  -4.762  -4.760
  8 A'    9 A'   10 A'    2 A"   11 A'   12 A'    3 A"   13 A'                 
 -2.645  -2.642  -2.642  -2.633  -2.633  -1.267  -0.812  -0.740
 14 A'    4 A"   15 A'   16 A'    5 A"   17 A'   18 A'   19 A'                 
 -0.613  -0.556  -0.500  -0.476  -0.399  -0.344  -0.340  -0.302
 20 A'   21 A'    6 A"   22 A'   23 A'   24 A'    7 A"   25 A'                 
 -0.269
  8 A"                                                                         
 -- Virtual --                   
 -0.092  -0.081  -0.002   0.017   0.030   0.040   0.043   0.055
  9 A"   26 A'   27 A'   28 A'   29 A'   10 A"   30 A'   31 A'                 
  0.059   0.074   0.077   0.086   0.110   0.125   0.129   0.139
 32 A'   33 A'   11 A"   12 A"   34 A'   35 A'   36 A'   37 A'                 
  0.159   0.191   0.250   0.255   0.271   0.283   0.323   0.352
 38 A'   39 A'   40 A'   13 A"   41 A'   14 A"   42 A'   43 A'                 
  0.388   0.395   0.424   0.427   0.456   0.481   0.497   0.511
 44 A'   45 A'   15 A"   46 A'   47 A'   16 A"   48 A'   17 A"                 
  0.541   0.557   0.569   0.602   0.634   0.652   0.657   0.745
 49 A'   50 A'   18 A"   51 A'   52 A'   19 A"   53 A'   54 A'                 
  0.757   0.789   0.872   0.954   1.056   1.125   1.305   1.309
 20 A"   55 A'   56 A'   57 A'   58 A'   21 A"   22 A"   59 A'                 
  1.385   1.442   1.521   1.542   1.546   1.659   1.694   1.777
 60 A'   23 A"   61 A'   24 A"   62 A'   63 A'   64 A'   65 A'                 
  1.826   1.856   1.992   2.018   2.065   2.128   2.444   2.581
 25 A"   66 A'   26 A"   67 A'   68 A'   69 A'   70 A'   71 A'                 
  2.646   3.038   3.378   3.745   3.761   3.943   3.994   4.004
 27 A"   72 A'   73 A'   28 A"   74 A'   29 A"   30 A"   75 A'                 
  4.007   4.021   4.075   4.208   4.719   6.246   6.304   6.531
 31 A"   76 A'   77 A'   78 A'   79 A'   32 A"   80 A'   81 A'                 
  6.606   6.883   7.549   7.568   7.626  13.783  13.895  13.974
 82 A'   83 A'   33 A"   84 A'   85 A'   34 A"   86 A'   87 A'                 
 23.604  47.877  66.718 162.992 289.747 289.765 289.8351020.661
 88 A'   89 A'   90 A'   91 A'   35 A"   92 A'   93 A'   94 A'                 
 --------------------------------------------------------------

          Ground-State Mulliken Net Atomic Charges

     Atom                 Charge (a.u.)
  ----------------------------------------
      1 C                    -0.164907
      2 P                     0.220226
      3 Br                   -0.210758
      4 F                    -0.065905
      5 H                     0.221343
  ----------------------------------------
  Sum of atomic charges =     0.000000

 -----------------------------------------------------------------
                    Cartesian Multipole Moments
 -----------------------------------------------------------------
    Charge (ESU x 10^10)
                -0.0000
    Dipole Moment (Debye)
         X       0.2959      Y      -0.4264      Z      -0.0000
       Tot       0.5190
    Quadrupole Moments (Debye-Ang)
        XX     -46.2548     XY      -0.3095     YY     -40.7767
        XZ       0.0000     YZ       0.0000     ZZ     -43.2692
    Octopole Moments (Debye-Ang^2)
       XXX     -40.5211    XXY      -3.9010    XYY      -5.4131
       YYY     -12.3557    XXZ      -0.0000    XYZ       0.0000
       YYZ      -0.0000    XZZ      -7.1500    YZZ      -2.5048
       ZZZ      -0.0000
    Hexadecapole Moments (Debye-Ang^3)
      XXXX    -688.5844   XXXY      10.8297   XXYY    -126.0395
      XYYY      -7.2663   YYYY    -133.4244   XXXZ      -0.0000
      XXYZ       0.0000   XYYZ      -0.0000   YYYZ       0.0000
      XXZZ    -118.2952   XYZZ      -0.7789   YYZZ     -32.1488
      XZZZ      -0.0000   YZZZ       0.0000   ZZZZ     -55.0792
 -----------------------------------------------------------------
 Calculating MO derivatives via CPSCF
 D1JvT checksum  = 147060 10087.6157226400
 D1KAT checksum  = 318660 634.2970790833
   1         3          15      0.156474    0.051121
   2         3          15      0.019160    0.006526
   3         3          15      0.002062    0.000880
   4         4          14      0.000166    0.000075
   5        16           2      0.000009    0.000004
   6        18           0      0.000000    0.000000    Roots Converged
 Time for AOints: 3.6 s (CPU) 1.2 s (wall)
 ------------------------------------------------------------------------------
                     AOints        : Timing summary (seconds)
 ------------------------------------------------------------------------------
     job step          cpu (% of tot)      sys (% of tot)     wall (% of tot)
 ------------------------------------------------------------------------------
  cpscf_lag         0.2095E+02 (31.8)   0.4000E-05 (30.8)   0.8491E+01 (32.7)
  iterzp            0.4133E+02 (62.6)   0.9000E-05 (69.2)   0.1621E+02 (62.3)
  make_fx           0.0000E+00 ( 0.0)   0.0000E+00 ( 0.0)   0.0000E+00 ( 0.0)
  AOints            0.3620E+01 ( 5.5)   0.0000E+00 ( 0.0)   0.1224E+01 ( 4.7)
 ------------------------------------------------------------------------------
   Grand Totals     0.6597E+02          0.1300E-04          0.2600E+02
 ------------------------------------------------------------------------------
 Calculating analytic Hessian of the SCF energy
 Polarizability Matrix (a.u.)
            1           2           3
    1 -80.3098672   1.1139474  -0.0000000
    2   1.1139474 -53.5325020   0.0000000
    3  -0.0000000   0.0000000 -37.3068478

 Direct stationary perturbation theory relativistic correction:

 rels  =      17.303304711935
 relv  =     -58.596268869575
 rel2e =       9.302051453735
 E_rel =     -31.990912703905

 Hessian of the SCF Energy
            1           2           3           4           5           6
    1   0.4873457  -0.0273436   0.0000000  -0.1031691   0.1015834   0.0000000
    2  -0.0273436   0.6561121  -0.0000000   0.1350426  -0.2575969  -0.0000000
    3   0.0000000  -0.0000000   0.0905092   0.0000000  -0.0000000  -0.0222994
    4  -0.1031691   0.1350426   0.0000000   0.2228603  -0.0935866  -0.0000000
    5   0.1015834  -0.2575969  -0.0000000  -0.0935866   0.2899073   0.0000000
    6   0.0000000  -0.0000000  -0.0222994  -0.0000000   0.0000000   0.0110184
    7  -0.0153622  -0.0096021  -0.0000000  -0.0850684  -0.0326590   0.0000000
    8   0.0117658   0.0066540   0.0000000  -0.0514852  -0.0381796  -0.0000000
    9  -0.0000000   0.0000000  -0.0029806  -0.0000000  -0.0000000  -0.0039784
   10  -0.3103862  -0.0393911  -0.0000000  -0.0380707   0.0114491  -0.0000000
   11  -0.0132058  -0.0725296   0.0000000   0.0158116   0.0128672   0.0000000
   12  -0.0000000   0.0000000  -0.0307172  -0.0000000  -0.0000000   0.0016101
   13  -0.0584282  -0.0587058  -0.0000000   0.0034479   0.0132131  -0.0000000
   14  -0.0727998  -0.3326397  -0.0000000  -0.0057824  -0.0069981  -0.0000000
   15  -0.0000000   0.0000000  -0.0345120  -0.0000000  -0.0000000   0.0136493
            7           8           9          10          11          12
    1  -0.0153622   0.0117658  -0.0000000  -0.3103862  -0.0132058  -0.0000000
    2  -0.0096021   0.0066540   0.0000000  -0.0393911  -0.0725296   0.0000000
    3  -0.0000000   0.0000000  -0.0029806  -0.0000000   0.0000000  -0.0307172
    4  -0.0850684  -0.0514852  -0.0000000  -0.0380707   0.0158116  -0.0000000
    5  -0.0326590  -0.0381796  -0.0000000   0.0114491   0.0128672  -0.0000000
    6   0.0000000  -0.0000000  -0.0039784  -0.0000000   0.0000000   0.0016101
    7   0.1070428   0.0395509  -0.0000000  -0.0061156   0.0025977  -0.0000000
    8   0.0395509   0.0309168   0.0000000   0.0010747  -0.0014446   0.0000000
    9  -0.0000000   0.0000000   0.0046678   0.0000000  -0.0000000   0.0061124
   10  -0.0061156   0.0010747   0.0000000   0.3817236   0.0307284   0.0000000
   11   0.0025977  -0.0014446  -0.0000000   0.0307284   0.0555660  -0.0000000
   12  -0.0000000   0.0000000   0.0061124   0.0000000  -0.0000000   0.0165810
   13  -0.0004967  -0.0009061   0.0000000  -0.0271511  -0.0359319   0.0000000
   14   0.0001125   0.0020534  -0.0000000  -0.0038610   0.0055410   0.0000000
   15   0.0000000  -0.0000000  -0.0038211   0.0000000  -0.0000000   0.0064137
           13          14          15
    1  -0.0584282  -0.0727998  -0.0000000
    2  -0.0587058  -0.3326397   0.0000000
    3  -0.0000000  -0.0000000  -0.0345120
    4   0.0034479  -0.0057824  -0.0000000
    5   0.0132131  -0.0069981  -0.0000000
    6  -0.0000000  -0.0000000   0.0136493
    7  -0.0004967   0.0001125   0.0000000
    8  -0.0009061   0.0020534  -0.0000000
    9   0.0000000  -0.0000000  -0.0038211
   10  -0.0271511  -0.0038610   0.0000000
   11  -0.0359319   0.0055410  -0.0000000
   12   0.0000000   0.0000000   0.0064137
   13   0.0826280   0.0823307   0.0000000
   14   0.0823307   0.3320434   0.0000000
   15   0.0000000   0.0000000   0.0182702
 Gradient time:  CPU 97.16 s  wall 37.61 s
 **********************************************************************
 **                                                                  **
 **                       VIBRATIONAL ANALYSIS                       **
 **                       --------------------                       **
 **                                                                  **
 **        VIBRATIONAL FREQUENCIES (CM**-1) AND NORMAL MODES         **
 **     FORCE CONSTANTS (mDYN/ANGSTROM) AND REDUCED MASSES (AMU)     **
 **                  INFRARED INTENSITIES (KM/MOL)                   **
 **                                                                  **
 **********************************************************************


 Mode:                 1                      2                      3
 Frequency:       165.57                 247.42                 309.93
 Force Cnst:      0.1910                 0.1425                 1.1303
 Red. Mass:      11.8227                 3.9499                19.9717
 IR Active:          YES                    YES                    YES
 IR Intens:        3.006                  5.800                 12.189
 Raman Active:       YES                    YES                    YES
               X      Y      Z        X      Y      Z        X      Y      Z
 C         -0.299  0.177  0.000    0.000  0.000  0.390   -0.372 -0.327  0.000
 P         -0.079  0.344  0.000    0.000 -0.000  0.059   -0.215 -0.323  0.000
 Br         0.151 -0.084 -0.000   -0.000  0.000 -0.035    0.252  0.096 -0.000
 F         -0.272 -0.342 -0.000    0.000  0.000 -0.244   -0.460  0.357 -0.000
 H         -0.671  0.288  0.000    0.000  0.000  0.885    0.010 -0.439  0.000
 TransDip   0.013  0.054  0.000    0.000 -0.000  0.077   -0.094 -0.060  0.000

 Mode:                 4                      5                      6
 Frequency:       453.58                 806.41                 920.97
 Force Cnst:      2.5972                 0.5232                 2.5334
 Red. Mass:      21.4263                 1.3656                 5.0695
 IR Active:          YES                    YES                    YES
 IR Intens:       37.868                 42.887                 14.886
 Raman Active:       YES                    YES                    YES
               X      Y      Z        X      Y      Z        X      Y      Z
 C         -0.294 -0.294  0.000    0.000  0.000 -0.173    0.077  0.452 -0.000
 P          0.627  0.148  0.000   -0.000 -0.000  0.024    0.091 -0.186 -0.000
 Br        -0.100 -0.083 -0.000    0.000 -0.000 -0.002   -0.002  0.003  0.000
 F         -0.412  0.306 -0.000    0.000 -0.000  0.025   -0.159 -0.030  0.000
 H         -0.167 -0.321  0.000   -0.000  0.000  0.984   -0.532  0.662 -0.000
 TransDip   0.195  0.031  0.000    0.000 -0.000  0.210    0.121 -0.024 -0.000

 Mode:                 7                      8                      9
 Frequency:      1157.45                1348.05                3185.54
 Force Cnst:      2.8851                 1.6297                 6.5239
 Red. Mass:       3.6551                 1.5221                 1.0912
 IR Active:          YES                    YES                    YES
 IR Intens:      256.506                 60.852                  2.305
 Raman Active:       YES                    YES                    YES
               X      Y      Z        X      Y      Z        X      Y      Z
 C          0.372 -0.029 -0.000   -0.164  0.123 -0.000   -0.020 -0.085 -0.000
 P         -0.025  0.045  0.000    0.020 -0.020  0.000   -0.001  0.001  0.000
 Br        -0.001  0.001 -0.000   -0.000 -0.000 -0.000    0.000  0.000 -0.000
 F         -0.236 -0.047  0.000    0.020 -0.033  0.000   -0.000  0.000 -0.000
 H          0.873 -0.196  0.000    0.959 -0.190  0.000    0.279  0.956  0.000
 TransDip   0.497 -0.128  0.000   -0.230  0.097  0.000   -0.046  0.015  0.000

 STANDARD THERMODYNAMIC QUANTITIES AT   298.15 K  AND     1.00 ATM

   This Molecule has  0 Imaginary Frequencies
   Zero point vibrational energy:       12.287 kcal/mol

   Atom    1 Element C  Has Mass   12.00000
   Atom    2 Element P  Has Mass   30.97376
   Atom    3 Element Br Has Mass   78.91830
   Atom    4 Element F  Has Mass   18.99840
   Atom    5 Element H  Has Mass    1.00783
   Molecular Mass:   141.898290 amu
   Principal axes and moments of inertia in amu*Bohr^2:
                             1           2           3
    Eigenvalues --      119.23466  1290.57331  1409.80798
          X               0.99994    -0.01068     0.00000
          Y               0.01068     0.99994     0.00000
          Z              -0.00000    -0.00000     1.00000
   Rotational Symmetry Number is   1
   The Molecule is an Asymmetric Top
   Translational Enthalpy:        0.889 kcal/mol
   Rotational Enthalpy:           0.889 kcal/mol
   Vibrational Enthalpy:         13.499 kcal/mol
   gas constant (RT):             0.592 kcal/mol
   Translational Entropy:        40.761  cal/mol.K
   Rotational Entropy:           26.875  cal/mol.K
   Vibrational Entropy:           6.784  cal/mol.K

   Total Enthalpy:               15.869 kcal/mol
   Total Entropy:                74.420  cal/mol.K
Archival summary:
1\1\TWL02\FREQ\ProcedureUnspecified\BasisUnspecified\r11111\taweetha\MonNov2612:01:042018MonNov2612:01:042018\0\\#,FREQ,ProcedureUnspecified,BasisUnspecified,\\0,1\Br\P,1,2.27328\C,2,1.68091,1,98.3252\H,3,1.08492,2,128.006,1,-0,0\F,3,1.34643,2,119.382,1,180,0\\\@

 Total job time:  43.81s(wall), 113.28s(cpu) 
 Mon Nov 26 12:01:04 2018

        *************************************************************
        *                                                           *
        *  Thank you very much for using Q-Chem.  Have a nice day.  *
        *                                                           *
        *************************************************************
