# Supplementary material for: Geometric and energetic data from ab initio calculations of haloethene, haloimine, halomethylenephosphine, haloiminophosphine, halodiazene, halodiphosphene and halocyclopropane
Source: Data Brief. 2019 Nov 2;27:104738. doi: 10.1016/j.dib.2019.104738 (PMC6861602; doi:10.1016/j.dib.2019.104738)
Supplement: Multimedia component 5 [file mmc5.zip › CP/B3LYP/HFCPClE.out]

Q-Chem Developer Version!
                  Welcome to Q-Chem
     A Quantum Leap Into The Future Of Chemistry


 Q-Chem 5.1, Q-Chem, Inc., Pleasanton, CA (2018)

 Yihan Shao,  Zhengting Gan,  E. Epifanovsky,  A. T. B. Gilbert,  M. Wormit,  
 J. Kussmann,  A. W. Lange,  A. Behn,  Jia Deng,  Xintian Feng,  D. Ghosh,  
 M. Goldey,  P. R. Horn,  L. D. Jacobson,  I. Kaliman,  T. Kus,  A. Landau,  
 Jie Liu,  E. I. Proynov,  R. M. Richard,  R. P. Steele,  E. J. Sundstrom,  
 H. L. Woodcock III,  P. M. Zimmerman,  D. Zuev,  B. Albrecht,  E. Alguire,  
 S. A. Baeppler,  D. Barton,  Z. Benda,  Y. A. Bernard,  E. J. Berquist,  
 K. B. Bravaya,  H. Burton,  D. Casanova,  Chun-Min Chang,  Yunqing Chen,  
 A. Chien,  K. D. Closser,  M. P. Coons,  S. Coriani,  S. Dasgupta,  
 A. L. Dempwolff,  M. Diedenhofen,  Hainam Do,  R. G. Edgar,  Po-Tung Fang,  
 S. Faraji,  S. Fatehi,  Qingguo Feng,  K. D. Fenk,  J. Fosso-Tande,  
 Qinghui Ge,  A. Ghysels,  G. Gidofalvi,  J. Gomes,  J. Gonthier,  A. Gunina,  
 D. Hait,  M. W. D. Hanson-Heine,  P. H. P. Harbach,  A. W. Hauser,  
 J. E. Herr,  E. G. Hohenstein,  Z. C. Holden,  Kerwin Hui,  B. C. Huynh,  
 T.-C. Jagau,  Hyunjun Ji,  B. Kaduk,  K. Khistyaev,  Jaehoon Kim,  
 P. Klunzinger,  K. Koh,  D. Kosenkov,  L. Koulias,  T. Kowalczyk,  
 C. M. Krauter,  A. Kunitsa,  Ka Un Lao,  A. Laurent,  K. V. Lawler,  
 Joonho Lee,  D. Lefrancois,  S. Lehtola,  D. S. Levine,  Yi-Pei Li,  
 You-Sheng Lin,  Fenglai Liu,  E. Livshits,  A. Luenser,  P. Manohar,  
 E. Mansoor,  S. F. Manzer,  Shan-Ping Mao,  Yuezhi Mao,  N. Mardirossian,  
 A. V. Marenich,  T. Markovich,  L. A. Martinez-Martinez,  S. A. Maurer,  
 N. J. Mayhall,  S. C. McKenzie,  J.-M. Mewes,  A. F. Morrison,  
 J. W. Mullinax,  K. Nanda,  T. S. Nguyen-Beck,  R. Olivares-Amaya,  
 J. A. Parkhill,  T. M. Perrine,  F. Plasser,  P. Pokhilko,  S. Prager,  
 A. Prociuk,  E. Ramos,  D. R. Rehn,  F. Rob,  M. Schneider,  N. Sergueev,  
 S. M. Sharada,  S. Sharma,  D. W. Small,  T. Stauch,  T. Stein,  
 Yu-Chuan Su,  A. J. W. Thom,  A. Tkatchenko,  T. Tsuchimochi,  N. M. Tubman,  
 L. Vogt,  M. L. Vidal,  O. Vydrov,  M. A. Watson,  J. Wenzel,  
 M. de Wergifosse,  T. A. Wesolowski,  A. White,  J. Witte,  A. Yamada,  
 Jun Yang,  K. Yao,  S. Yeganeh,  S. R. Yost,  Zhi-Qiang You,  A. Zech,  
 Igor Ying Zhang,  Xing Zhang,  Yan Zhao,  Ying Zhu,  B. R. Brooks,  
 G. K. L. Chan,  C. J. Cramer,  M. S. Gordon,  W. J. Hehre,  A. Klamt,  
 M. W. Schmidt,  C. D. Sherrill,  D. G. Truhlar,  A. Aspuru-Guzik,  R. Baer,  
 A. T. Bell,  N. A. Besley,  Jeng-Da Chai,  A. E. DePrince, III,  
 R. A. DiStasio Jr.,  A. Dreuw,  B. D. Dunietz,  T. R. Furlani,  
 Chao-Ping Hsu,  Yousung Jung,  Jing Kong,  D. S. Lambrecht,  WanZhen Liang,  
 C. Ochsenfeld,  V. A. Rassolov,  L. V. Slipchenko,  J. E. Subotnik,  
 T. Van Voorhis,  J. M. Herbert,  A. I. Krylov,  P. M. W. Gill,  M. Head-Gordon

 Contributors to earlier versions of Q-Chem not listed above: 
 R. D. Adamson,  B. Austin,  J. Baker,  G. J. O. Beran,  K. Brandhorst,  
 S. T. Brown,  E. F. C. Byrd,  A. K. Chakraborty,  C.-L. Cheng,  
 Siu Hung Chien,  D. M. Chipman,  D. L. Crittenden,  H. Dachsel,  
 R. J. Doerksen,  A. D. Dutoi,  L. Fusti-Molnar,  W. A. Goddard III,  
 A. Golubeva-Zadorozhnaya,  S. R. Gwaltney,  G. Hawkins,  A. Heyden,  
 S. Hirata,  G. Kedziora,  F. J. Keil,  C. Kelley,  Jihan Kim,  R. A. King,  
 R. Z. Khaliullin,  P. P. Korambath,  W. Kurlancheek,  A. M. Lee,  M. S. Lee,  
 S. V. Levchenko,  Ching Yeh Lin,  D. Liotard,  R. C. Lochan,  I. Lotan,  
 P. E. Maslen,  N. Nair,  D. P. O'Neill,  D. Neuhauser,  E. Neuscamman,  
 C. M. Oana,  R. Olson,  B. Peters,  R. Peverati,  P. A. Pieniazek,  
 Y. M. Rhee,  J. Ritchie,  M. A. Rohrdanz,  E. Rosta,  N. J. Russ,  
 H. F. Schaefer III,  N. E. Schultz,  N. Shenvi,  A. C. Simmonett,  A. Sodt,  
 D. Stuck,  K. S. Thanthiriwatte,  V. Vanovschi,  Tao Wang,  A. Warshel,  
 C. F. Williams,  Q. Wu,  X. Xu,  W. Zhang

 Please cite Q-Chem as follows:
 Y. Shao et al., Mol. Phys. 113, 184-215 (2015)
 DOI: 10.1080/00268976.2014.952696

 Q-Chem 5.1.2 for Intel X86 EM64T Linux

 Parts of Q-Chem use Armadillo 8.300.2 (Tropical Shenanigans).
 http://arma.sourceforge.net/

 Q-Chem begins on Mon Nov 26 17:11:55 2018  

Host: 
0

     Scratch files written to /scratch/taweetham/qchem52260//
Input Ideriv = 2
Curr. Ideriv = -1
Max.  Ideriv = 2

Checking the input file for inconsistencies... 	...done.

--------------------------------------------------------------
User input:
--------------------------------------------------------------
$molecule
0 1
C 
P 1 1.5 
Cl 2 PCl 1 120. 
F 1 PF 2 120.  3 180.0
H 1 PH 2 120.  3 0.0

PH=1.44
PF=1.54
PCl=2.03
PBr=2.5
PI=2.6
$end

$rem
   job_type	optimization
   basis	6-311++g**
   method	b3lyp
$end

--------------------------------------------------------------
 ----------------------------------------------------------------
             Standard Nuclear Orientation (Angstroms)
    I     Atom           X                Y                Z
 ----------------------------------------------------------------
    1      C       1.1642248341    -0.4936338006     0.0000000000
    2      P       0.0381630412     0.4973176809    -0.0000000000
    3      Cl     -1.8852214309    -0.1519066042     0.0000000000
    4      F       2.6233440888    -0.0011188257    -0.0000000000
    5      H       0.8808729041    -1.9054807058     0.0000000000
 ----------------------------------------------------------------
 Molecular Point Group                 Cs    NOp =  2
 Largest Abelian Subgroup              Cs    NOp =  2
 Nuclear Repulsion Energy =   189.3655735976 hartrees
 There are       24 alpha and       24 beta electrons
 Requested basis set is 6-311++G(d,p)
 There are 43 shells and 111 basis functions

 Total QAlloc Memory Limit   2000 MB
 Mega-Array Size       188 MB
 MEM_STATIC part       192 MB
 A cutoff of  1.0D-11 yielded    849 shell pairs
 There are      5870 function pairs (      6304 Cartesian)
 Smallest overlap matrix eigenvalue = 6.81E-04

 Scale SEOQF with 1.000000e-01/1.000000e-01/1.000000e-01

 Standard Electronic Orientation quadrupole field applied
 Nucleus-field energy     =     0.0000000053 hartrees
 Guess from superposition of atomic densities
 Warning:  Energy on first SCF cycle will be non-variational
 SAD guess density has 48.000000 electrons

 -----------------------------------------------------------------------
  General SCF calculation program by
  Eric Jon Sundstrom, Paul Horn, Yuezhi Mao, Dmitri Zuev, Alec White,
  David Stuck, Shaama M.S., Shane Yost, Joonho Lee, David Small,
  Daniel Levine, Susi Lehtola, Hugh Burton, Evgeny Epifanovsky
 -----------------------------------------------------------------------
 Exchange:     0.2000 Hartree-Fock + 0.0800 Slater + 0.7200 B88
 Correlation:  0.1900 VWN1RPA + 0.8100 LYP
 Using SG-1 standard quadrature grid
 A restricted SCF calculation will be
 performed using DIIS
 SCF converges when DIIS error is below 1.0e-08
 ---------------------------------------
  Cycle       Energy         DIIS error
 ---------------------------------------
    1    -940.5451380580      4.77e-02  
    2    -940.0352376729      4.51e-03  
    3    -939.9952650282      7.06e-03  
    4    -940.0619750677      1.29e-03  
    5    -940.0640740379      3.27e-04  
    6    -940.0642205562      9.75e-05  
    7    -940.0642348128      2.82e-05  
    8    -940.0642360055      7.11e-06  
    9    -940.0642360612      4.15e-06  
   10    -940.0642360844      6.19e-07  
   11    -940.0642360851      1.33e-07  
   12    -940.0642360851      2.20e-08  
   13    -940.0642360851      5.96e-09  Convergence criterion met
 ---------------------------------------
 SCF time:   CPU 8.53s  wall 9.00s 
 SCF   energy in the final basis set =     -940.0642360851
 Total energy in the final basis set =     -940.0642360851

 --------------------------------------------------------------
             Orbital Energies (a.u.) and Symmetries
 --------------------------------------------------------------

 Alpha MOs, Restricted
 -- Occupied --                  
-101.59  -77.10  -24.71  -10.31   -9.51   -7.27   -7.26   -7.26
  1 A'    2 A'    3 A'    4 A'    5 A'    6 A'    1 A"    7 A'                 
 -6.607  -4.769  -4.765  -4.763  -1.196  -0.892  -0.780  -0.568
  8 A'    9 A'    2 A"   10 A'   11 A'   12 A'   13 A'   14 A'                 
 -0.494  -0.489  -0.456  -0.408  -0.392  -0.379  -0.311  -0.295
 15 A'   16 A'    3 A"   17 A'    4 A"   18 A'    5 A"   19 A'                 
 -- Virtual --                   
 -0.103  -0.074  -0.045   0.003   0.024   0.034   0.036   0.055
 20 A'    6 A"   21 A'   22 A'   23 A'   24 A'    7 A"   25 A'                 
  0.071   0.076   0.086   0.093   0.108   0.117   0.137   0.143
 26 A'   27 A'    8 A"    9 A"   28 A'   29 A'   30 A'   31 A'                 
  0.152   0.168   0.257   0.269   0.274   0.284   0.323   0.364
 32 A'   33 A'   10 A"   34 A'   11 A"   35 A'   36 A'   37 A'                 
  0.379   0.418   0.435   0.445   0.454   0.503   0.541   0.573
 38 A'   39 A'   40 A'   12 A"   41 A'   42 A'   13 A"   43 A'                 
  0.577   0.595   0.656   0.710   0.754   0.826   0.829   0.839
 14 A"   44 A'   15 A"   45 A'   46 A'   47 A'   16 A"   48 A'                 
  0.883   0.899   0.925   1.121   1.143   1.203   1.298   1.327
 49 A'   17 A"   50 A'   18 A"   51 A'   52 A'   53 A'   19 A"                 
  1.355   1.459   1.493   1.505   1.553   1.568   1.631   1.737
 54 A'   55 A'   56 A'   20 A"   21 A"   57 A'   22 A"   58 A'                 
  1.773   1.938   2.025   2.075   2.224   2.250   2.365   2.566
 59 A'   60 A'   61 A'   62 A'   23 A"   63 A'   64 A'   65 A'                 
  2.660   2.871   3.301   3.772   3.775   3.834   3.859   4.465
 24 A"   66 A'   67 A'   25 A"   68 A'   26 A"   69 A'   70 A'                 
  6.269   6.317   6.375   6.963   9.638  13.778  13.896  14.113
 27 A"   71 A'   72 A'   73 A'   74 A'   28 A"   75 A'   76 A'                 
 23.436  25.789  25.834  26.165  66.736 163.125 215.622
 77 A'   29 A"   78 A'   79 A'   80 A'   81 A'   82 A'                         

 Beta MOs, Restricted
 -- Occupied --                  
-101.59  -77.10  -24.71  -10.31   -9.51   -7.27   -7.26   -7.26
  1 A'    2 A'    3 A'    4 A'    5 A'    6 A'    1 A"    7 A'                 
 -6.607  -4.769  -4.765  -4.763  -1.196  -0.892  -0.780  -0.568
  8 A'    9 A'    2 A"   10 A'   11 A'   12 A'   13 A'   14 A'                 
 -0.494  -0.489  -0.456  -0.408  -0.392  -0.379  -0.311  -0.295
 15 A'   16 A'    3 A"   17 A'    4 A"   18 A'    5 A"   19 A'                 
 -- Virtual --                   
 -0.103  -0.074  -0.045   0.003   0.024   0.034   0.036   0.055
 20 A'    6 A"   21 A'   22 A'   23 A'   24 A'    7 A"   25 A'                 
  0.071   0.076   0.086   0.093   0.108   0.117   0.137   0.143
 26 A'   27 A'    8 A"    9 A"   28 A'   29 A'   30 A'   31 A'                 
  0.152   0.168   0.257   0.269   0.274   0.284   0.323   0.364
 32 A'   33 A'   10 A"   34 A'   11 A"   35 A'   36 A'   37 A'                 
  0.379   0.418   0.435   0.445   0.454   0.503   0.541   0.573
 38 A'   39 A'   40 A'   12 A"   41 A'   42 A'   13 A"   43 A'                 
  0.577   0.595   0.656   0.710   0.754   0.826   0.829   0.839
 14 A"   44 A'   15 A"   45 A'   46 A'   47 A'   16 A"   48 A'                 
  0.883   0.899   0.925   1.121   1.143   1.203   1.298   1.327
 49 A'   17 A"   50 A'   18 A"   51 A'   52 A'   53 A'   19 A"                 
  1.355   1.459   1.493   1.505   1.553   1.568   1.631   1.737
 54 A'   55 A'   56 A'   20 A"   21 A"   57 A'   22 A"   58 A'                 
  1.773   1.938   2.025   2.075   2.224   2.250   2.365   2.566
 59 A'   60 A'   61 A'   62 A'   23 A"   63 A'   64 A'   65 A'                 
  2.660   2.871   3.301   3.772   3.775   3.834   3.859   4.465
 24 A"   66 A'   67 A'   25 A"   68 A'   26 A"   69 A'   70 A'                 
  6.269   6.317   6.375   6.963   9.638  13.778  13.896  14.113
 27 A"   71 A'   72 A'   73 A'   74 A'   28 A"   75 A'   76 A'                 
 23.436  25.789  25.834  26.165  66.736 163.125 215.622
 77 A'   29 A"   78 A'   79 A'   80 A'   81 A'   82 A'                         
 --------------------------------------------------------------

          Ground-State Mulliken Net Atomic Charges

     Atom                 Charge (a.u.)
  ----------------------------------------
      1 C                    -0.129790
      2 P                     0.149898
      3 Cl                   -0.029458
      4 F                    -0.154862
      5 H                     0.164212
  ----------------------------------------
  Sum of atomic charges =     0.000000

 -----------------------------------------------------------------
                    Cartesian Multipole Moments
 -----------------------------------------------------------------
    Charge (ESU x 10^10)
                -0.0000
    Dipole Moment (Debye)
         X      -1.1942      Y      -1.1670      Z      -0.0000
       Tot       1.6697
    Quadrupole Moments (Debye-Ang)
        XX     -42.9106     XY      -0.9907     YY     -35.7736
        XZ       0.0000     YZ      -0.0000     ZZ     -36.9222
    Octopole Moments (Debye-Ang^2)
       XXX      -8.9124    XXY       0.1534    XYY       4.8011
       YYY      -6.7815    XXZ      -0.0000    XYZ      -0.0000
       YYZ      -0.0000    XZZ       2.4558    YZZ       0.6440
       ZZZ      -0.0000
    Hexadecapole Moments (Debye-Ang^3)
      XXXX    -600.6623   XXXY       5.8534   XXYY    -110.8102
      XYYY      -1.9235   YYYY     -88.5497   XXXZ       0.0000
      XXYZ       0.0000   XYYZ       0.0000   YYYZ       0.0000
      XXZZ    -104.5166   XYZZ       0.9635   YYZZ     -24.2333
      XZZZ       0.0000   YZZZ       0.0000   ZZZZ     -44.6137
 -----------------------------------------------------------------
 Calculating analytic gradient of the SCF energy
 Gradient of SCF Energy
            1           2           3           4           5
    1  -0.1494206   0.0927252   0.0091020   0.0815701  -0.0339767
    2   0.2001500  -0.1718068   0.0260559   0.0306230  -0.0850221
    3  -0.0000000   0.0000000  -0.0000000  -0.0000000   0.0000000
 Max gradient component =       2.002E-01
 RMS gradient           =       8.841E-02
 Gradient time:  CPU 2.02 s  wall 2.02 s
 Geometry Optimization Parameters
   NAtoms,    NIC,     NZ,  NCons,   NDum,   NFix, NCnnct, MaxDiis
        5      20       5       0       0       0       0       0


** GEOMETRY OPTIMIZATION IN DELOCALIZED INTERNAL COORDINATES **
   Searching for a Minimum

   Optimization Cycle:   1

                       Coordinates (Angstroms)
     ATOM                X               Y               Z
      1  C         1.1642248341   -0.4936338006    0.0000000000
      2  P         0.0381630412    0.4973176809    0.0000000000
      3  Cl       -1.8852214309   -0.1519066042    0.0000000000
      4  F         2.6233440888   -0.0011188257    0.0000000000
      5  H         0.8808729041   -1.9054807058    0.0000000000
   Point Group: cs    Number of degrees of freedom:     7


   Energy is   -940.064236085


 Attempting to Generate Delocalized Internal Coordinates

  7 Hessian modes will be used to form the next step
  Hessian Eigenvalues:
     0.130389    0.160000    0.220000    0.250000    0.285189    0.313687
     0.766766

 Minimum Search - Taking Simple RFO Step
 Searching for Lamda that Minimizes Along All modes
 Value Taken    Lamda =  -0.11081193
 Calculated Step too Large.  Step scaled by  0.551087
 Step Taken.  Stepsize is  0.300000

                             Maximum     Tolerance    Cnvgd?
         Gradient           0.167049      0.000300      NO
         Displacement       0.202380      0.001200      NO
         Energy change     *********      0.000001      NO


 New Cartesian Coordinates Obtained by Inverse Iteration

 Displacement from previous Coordinates is:  0.340306
 ----------------------------------------------------------------
             Standard Nuclear Orientation (Angstroms)
    I     Atom           X                Y                Z
 ----------------------------------------------------------------
    1      C       1.1550463386    -0.5093004214     0.0000000000
    2      P       0.0397486368     0.5777281995     0.0000000000
    3      Cl     -1.8392064086    -0.2208873765     0.0000000000
    4      F       2.5692841016    -0.0872607520     0.0000000000
    5      H       0.8965107689    -1.8151019053     0.0000000000
 ----------------------------------------------------------------
 Molecular Point Group                 Cs    NOp =  2
 Largest Abelian Subgroup              Cs    NOp =  2
 Nuclear Repulsion Energy =   189.9806637979 hartrees
 There are       24 alpha and       24 beta electrons
 Applying Cartesian multipole field
    Component          Value
    ---------          -----
     (2,0,0)        1.00000E-11
     (0,2,0)        2.00000E-11
     (0,0,2)       -3.00000E-11
 Nucleus-field energy     =     0.0000000053 hartrees
 Requested basis set is 6-311++G(d,p)
 There are 43 shells and 111 basis functions
 A cutoff of  1.0D-11 yielded    854 shell pairs
 There are      5887 function pairs (      6321 Cartesian)
 Smallest overlap matrix eigenvalue = 7.42E-04
 Guess MOs from SCF MO coefficient file

 -----------------------------------------------------------------------
  General SCF calculation program by
  Eric Jon Sundstrom, Paul Horn, Yuezhi Mao, Dmitri Zuev, Alec White,
  David Stuck, Shaama M.S., Shane Yost, Joonho Lee, David Small,
  Daniel Levine, Susi Lehtola, Hugh Burton, Evgeny Epifanovsky
 -----------------------------------------------------------------------
 Exchange:     0.2000 Hartree-Fock + 0.0800 Slater + 0.7200 B88
 Correlation:  0.1900 VWN1RPA + 0.8100 LYP
 Using SG-1 standard quadrature grid
 A restricted SCF calculation will be
 performed using DIIS
 SCF converges when DIIS error is below 1.0e-08
 ---------------------------------------
  Cycle       Energy         DIIS error
 ---------------------------------------
    1    -940.1109105870      1.71e-03  
    2    -940.1174665379      5.04e-04  
    3    -940.1167958375      8.19e-04  
    4    -940.1178512393      9.32e-05  
    5    -940.1178636313      1.68e-05  
    6    -940.1178638095      1.30e-05  
    7    -940.1178640195      2.22e-06  
    8    -940.1178640251      8.60e-07  
    9    -940.1178640263      1.61e-07  
   10    -940.1178640263      3.11e-08  
   11    -940.1178640263      8.22e-09  Convergence criterion met
 ---------------------------------------
 SCF time:   CPU 7.37s  wall 7.00s 
 SCF   energy in the final basis set =     -940.1178640263
 Total energy in the final basis set =     -940.1178640263

 --------------------------------------------------------------
             Orbital Energies (a.u.) and Symmetries
 --------------------------------------------------------------

 Alpha MOs, Restricted
 -- Occupied --                  
-101.58  -77.11  -24.72  -10.30   -9.50   -7.26   -7.25   -7.25
  1 A'    2 A'    3 A'    4 A'    5 A'    6 A'    1 A"    7 A'                 
 -6.607  -4.769  -4.765  -4.763  -1.214  -0.883  -0.766  -0.580
  8 A'    9 A'    2 A"   10 A'   11 A'   12 A'   13 A'   14 A'                 
 -0.509  -0.487  -0.466  -0.410  -0.385  -0.375  -0.305  -0.298
 15 A'   16 A'    3 A"   17 A'    4 A"   18 A'   19 A'    5 A"                 
 -- Virtual --                   
 -0.082  -0.080  -0.019   0.007   0.026   0.037   0.037   0.054
 20 A'    6 A"   21 A'   22 A'   23 A'   24 A'    7 A"   25 A'                 
  0.071   0.079   0.086   0.092   0.111   0.122   0.141   0.144
 26 A'   27 A'    8 A"    9 A"   28 A'   29 A'   30 A'   31 A'                 
  0.146   0.171   0.258   0.265   0.276   0.279   0.322   0.365
 32 A'   33 A'   10 A"   34 A'   11 A"   35 A'   36 A'   37 A'                 
  0.384   0.414   0.441   0.446   0.465   0.505   0.535   0.565
 38 A'   39 A'   40 A'   12 A"   41 A'   42 A'   13 A"   43 A'                 
  0.577   0.582   0.653   0.715   0.762   0.832   0.836   0.857
 44 A'   14 A"   15 A"   45 A'   46 A'   47 A'   16 A"   48 A'                 
  0.888   0.903   0.921   1.070   1.115   1.218   1.321   1.326
 49 A'   17 A"   50 A'   51 A'   18 A"   52 A'   53 A'   19 A"                 
  1.345   1.489   1.490   1.509   1.547   1.590   1.679   1.747
 54 A'   55 A'   20 A"   56 A'   21 A"   57 A'   22 A"   58 A'                 
  1.790   1.905   2.014   2.155   2.230   2.263   2.364   2.603
 59 A'   60 A'   61 A'   62 A'   23 A"   63 A'   64 A'   65 A'                 
  2.652   2.906   3.332   3.765   3.770   3.863   3.894   4.561
 24 A"   66 A'   67 A'   25 A"   68 A'   26 A"   69 A'   70 A'                 
  6.265   6.316   6.419   6.941   9.641  13.777  13.894  14.059
 27 A"   71 A'   72 A'   73 A'   74 A'   28 A"   75 A'   76 A'                 
 23.417  25.793  25.848  26.154  66.732 163.083 215.626
 77 A'   29 A"   78 A'   79 A'   80 A'   81 A'   82 A'                         

 Beta MOs, Restricted
 -- Occupied --                  
-101.58  -77.11  -24.72  -10.30   -9.50   -7.26   -7.25   -7.25
  1 A'    2 A'    3 A'    4 A'    5 A'    6 A'    1 A"    7 A'                 
 -6.607  -4.769  -4.765  -4.763  -1.214  -0.883  -0.766  -0.580
  8 A'    9 A'    2 A"   10 A'   11 A'   12 A'   13 A'   14 A'                 
 -0.509  -0.487  -0.466  -0.410  -0.385  -0.375  -0.305  -0.298
 15 A'   16 A'    3 A"   17 A'    4 A"   18 A'   19 A'    5 A"                 
 -- Virtual --                   
 -0.082  -0.080  -0.019   0.007   0.026   0.037   0.037   0.054
 20 A'    6 A"   21 A'   22 A'   23 A'   24 A'    7 A"   25 A'                 
  0.071   0.079   0.086   0.092   0.111   0.122   0.141   0.144
 26 A'   27 A'    8 A"    9 A"   28 A'   29 A'   30 A'   31 A'                 
  0.146   0.171   0.258   0.265   0.276   0.279   0.322   0.365
 32 A'   33 A'   10 A"   34 A'   11 A"   35 A'   36 A'   37 A'                 
  0.384   0.414   0.441   0.446   0.465   0.505   0.535   0.565
 38 A'   39 A'   40 A'   12 A"   41 A'   42 A'   13 A"   43 A'                 
  0.577   0.582   0.653   0.715   0.762   0.832   0.836   0.857
 44 A'   14 A"   15 A"   45 A'   46 A'   47 A'   16 A"   48 A'                 
  0.888   0.903   0.921   1.070   1.115   1.218   1.321   1.326
 49 A'   17 A"   50 A'   51 A'   18 A"   52 A'   53 A'   19 A"                 
  1.345   1.489   1.490   1.509   1.547   1.590   1.679   1.747
 54 A'   55 A'   20 A"   56 A'   21 A"   57 A'   22 A"   58 A'                 
  1.790   1.905   2.014   2.155   2.230   2.263   2.364   2.603
 59 A'   60 A'   61 A'   62 A'   23 A"   63 A'   64 A'   65 A'                 
  2.652   2.906   3.332   3.765   3.770   3.863   3.894   4.561
 24 A"   66 A'   67 A'   25 A"   68 A'   26 A"   69 A'   70 A'                 
  6.265   6.316   6.419   6.941   9.641  13.777  13.894  14.059
 27 A"   71 A'   72 A'   73 A'   74 A'   28 A"   75 A'   76 A'                 
 23.417  25.793  25.848  26.154  66.732 163.083 215.626
 77 A'   29 A"   78 A'   79 A'   80 A'   81 A'   82 A'                         
 --------------------------------------------------------------

          Ground-State Mulliken Net Atomic Charges

     Atom                 Charge (a.u.)
  ----------------------------------------
      1 C                    -0.146506
      2 P                     0.159869
      3 Cl                   -0.061333
      4 F                    -0.135819
      5 H                     0.183789
  ----------------------------------------
  Sum of atomic charges =     0.000000

 -----------------------------------------------------------------
                    Cartesian Multipole Moments
 -----------------------------------------------------------------
    Charge (ESU x 10^10)
                 0.0000
    Dipole Moment (Debye)
         X      -0.7290      Y      -0.9085      Z       0.0000
       Tot       1.1648
    Quadrupole Moments (Debye-Ang)
        XX     -42.5815     XY      -0.9547     YY     -35.4769
        XZ       0.0000     YZ       0.0000     ZZ     -37.0223
    Octopole Moments (Debye-Ang^2)
       XXX      -6.4842    XXY       0.1946    XYY       4.8951
       YYY      -5.6811    XXZ       0.0000    XYZ      -0.0000
       YYZ      -0.0000    XZZ       2.6034    YZZ       0.8256
       ZZZ       0.0000
    Hexadecapole Moments (Debye-Ang^3)
      XXXX    -577.4347   XXXY       6.0385   XXYY    -106.5387
      XYYY      -3.8014   YYYY     -95.1201   XXXZ       0.0000
      XXYZ      -0.0000   XYYZ       0.0000   YYYZ       0.0000
      XXZZ    -100.5229   XYZZ       0.2364   YYZZ     -25.0546
      XZZZ       0.0000   YZZZ       0.0000   ZZZZ     -45.0721
 -----------------------------------------------------------------
 Calculating analytic gradient of the SCF energy
 Gradient of SCF Energy
            1           2           3           4           5
    1  -0.0888600   0.0469173   0.0062122   0.0651403  -0.0294097
    2   0.1483429  -0.1095544   0.0187974   0.0223740  -0.0799599
    3  -0.0000000   0.0000000   0.0000000   0.0000000  -0.0000000
 Max gradient component =       1.483E-01
 RMS gradient           =       6.137E-02
 Gradient time:  CPU 2.04 s  wall 2.05 s
 Geometry Optimization Parameters
   NAtoms,    NIC,     NZ,  NCons,   NDum,   NFix, NCnnct, MaxDiis
        5      20       5       0       0       0       0       0

 Cartesian Hessian Update
 Hessian Updated using BFGS Update


** GEOMETRY OPTIMIZATION IN DELOCALIZED INTERNAL COORDINATES **
   Searching for a Minimum

   Optimization Cycle:   2

                       Coordinates (Angstroms)
     ATOM                X               Y               Z
      1  C         1.1550463386   -0.5093004214    0.0000000000
      2  P         0.0397486368    0.5777281995    0.0000000000
      3  Cl       -1.8392064086   -0.2208873765    0.0000000000
      4  F         2.5692841016   -0.0872607520    0.0000000000
      5  H         0.8965107689   -1.8151019053    0.0000000000
   Point Group: cs    Number of degrees of freedom:     7


   Energy is   -940.117864026

 Hessian Updated using BFGS Update

  7 Hessian modes will be used to form the next step
  Hessian Eigenvalues:
     0.082853    0.160843    0.220331    0.250283    0.268403    0.313250
     0.817787

 Minimum Search - Taking Simple RFO Step
 Searching for Lamda that Minimizes Along All modes
 Value Taken    Lamda =  -0.09710139
 Calculated Step too Large.  Step scaled by  0.439254
 Step Taken.  Stepsize is  0.300000

                             Maximum     Tolerance    Cnvgd?
         Gradient           0.116881      0.000300      NO
         Displacement       0.196999      0.001200      NO
         Energy change     -0.053628      0.000001      NO


 New Cartesian Coordinates Obtained by Inverse Iteration

 Displacement from previous Coordinates is:  0.322394
 ----------------------------------------------------------------
             Standard Nuclear Orientation (Angstroms)
    I     Atom           X                Y                Z
 ----------------------------------------------------------------
    1      C       1.1455822600    -0.5294434324     0.0000000000
    2      P       0.0473703011     0.6268762313     0.0000000000
    3      Cl     -1.7957480256    -0.2767985954     0.0000000000
    4      F       2.5106232546    -0.1660800909     0.0000000000
    5      H       0.9135556472    -1.7093763681     0.0000000000
 ----------------------------------------------------------------
 Molecular Point Group                 Cs    NOp =  2
 Largest Abelian Subgroup              Cs    NOp =  2
 Nuclear Repulsion Energy =   191.4218057391 hartrees
 There are       24 alpha and       24 beta electrons
 Applying Cartesian multipole field
    Component          Value
    ---------          -----
     (2,0,0)        1.00000E-11
     (0,2,0)        2.00000E-11
     (0,0,2)       -3.00000E-11
 Nucleus-field energy     =     0.0000000052 hartrees
 Requested basis set is 6-311++G(d,p)
 There are 43 shells and 111 basis functions
 A cutoff of  1.0D-11 yielded    855 shell pairs
 There are      5891 function pairs (      6325 Cartesian)
 Smallest overlap matrix eigenvalue = 7.69E-04
 Guess MOs from SCF MO coefficient file

 -----------------------------------------------------------------------
  General SCF calculation program by
  Eric Jon Sundstrom, Paul Horn, Yuezhi Mao, Dmitri Zuev, Alec White,
  David Stuck, Shaama M.S., Shane Yost, Joonho Lee, David Small,
  Daniel Levine, Susi Lehtola, Hugh Burton, Evgeny Epifanovsky
 -----------------------------------------------------------------------
 Exchange:     0.2000 Hartree-Fock + 0.0800 Slater + 0.7200 B88
 Correlation:  0.1900 VWN1RPA + 0.8100 LYP
 Using SG-1 standard quadrature grid
 A restricted SCF calculation will be
 performed using DIIS
 SCF converges when DIIS error is below 1.0e-08
 ---------------------------------------
  Cycle       Energy         DIIS error
 ---------------------------------------
    1    -940.1480615225      1.65e-03  
    2    -940.1535658800      2.54e-04  
    3    -940.1536422943      1.39e-04  
    4    -940.1536480516      1.14e-04  
    5    -940.1536687002      1.70e-05  
    6    -940.1536691028      7.90e-06  
    7    -940.1536691738      2.82e-06  
    8    -940.1536691830      3.86e-07  
    9    -940.1536691832      9.95e-08  
   10    -940.1536691832      5.16e-08  
   11    -940.1536691832      7.63e-09  Convergence criterion met
 ---------------------------------------
 SCF time:   CPU 7.42s  wall 8.00s 
 SCF   energy in the final basis set =     -940.1536691832
 Total energy in the final basis set =     -940.1536691832

 --------------------------------------------------------------
             Orbital Energies (a.u.) and Symmetries
 --------------------------------------------------------------

 Alpha MOs, Restricted
 -- Occupied --                  
-101.58  -77.11  -24.72  -10.30   -9.49   -7.26   -7.25   -7.25
  1 A'    2 A'    3 A'    4 A'    5 A'    6 A'    1 A"    7 A'                 
 -6.605  -4.767  -4.763  -4.761  -1.236  -0.876  -0.758  -0.595
  8 A'    9 A'    2 A"   10 A'   11 A'   12 A'   13 A'   14 A'                 
 -0.532  -0.486  -0.481  -0.413  -0.379  -0.372  -0.309  -0.288
 15 A'   16 A'    3 A"   17 A'    4 A"   18 A'   19 A'    5 A"                 
 -- Virtual --                   
 -0.082  -0.069  -0.004   0.014   0.031   0.038   0.046   0.053
  6 A"   20 A'   21 A'   22 A'   23 A'    7 A"   24 A'   25 A'                 
  0.070   0.085   0.087   0.092   0.120   0.126   0.140   0.144
 26 A'   27 A'    8 A"    9 A"   28 A'   29 A'   30 A'   31 A'                 
  0.155   0.181   0.258   0.264   0.278   0.278   0.322   0.364
 32 A'   33 A'   10 A"   34 A'   35 A'   11 A"   36 A'   37 A'                 
  0.391   0.415   0.445   0.448   0.486   0.506   0.529   0.565
 38 A'   39 A'   40 A'   12 A"   41 A'   42 A'   13 A"   43 A'                 
  0.578   0.589   0.653   0.717   0.765   0.838   0.843   0.876
 44 A'   14 A"   15 A"   45 A'   46 A'   47 A'   16 A"   48 A'                 
  0.896   0.907   0.920   1.030   1.116   1.224   1.323   1.323
 49 A'   17 A"   50 A'   51 A'   18 A"   52 A'   19 A"   53 A'                 
  1.360   1.473   1.524   1.531   1.546   1.617   1.744   1.754
 54 A'   20 A"   55 A'   56 A'   21 A"   57 A'   58 A'   22 A"                 
  1.798   1.879   2.060   2.235   2.245   2.304   2.375   2.612
 59 A'   60 A'   61 A'   23 A"   62 A'   63 A'   64 A'   65 A'                 
  2.651   2.971   3.381   3.757   3.765   3.900   3.947   4.651
 24 A"   66 A'   67 A'   25 A"   68 A'   26 A"   69 A'   70 A'                 
  6.258   6.312   6.483   6.929   9.647  13.779  13.895  14.034
 27 A"   71 A'   72 A'   73 A'   74 A'   28 A"   75 A'   76 A'                 
 23.484  25.797  25.860  26.148  66.727 163.059 215.631
 77 A'   29 A"   78 A'   79 A'   80 A'   81 A'   82 A'                         

 Beta MOs, Restricted
 -- Occupied --                  
-101.58  -77.11  -24.72  -10.30   -9.49   -7.26   -7.25   -7.25
  1 A'    2 A'    3 A'    4 A'    5 A'    6 A'    1 A"    7 A'                 
 -6.605  -4.767  -4.763  -4.761  -1.236  -0.876  -0.758  -0.595
  8 A'    9 A'    2 A"   10 A'   11 A'   12 A'   13 A'   14 A'                 
 -0.532  -0.486  -0.481  -0.413  -0.379  -0.372  -0.309  -0.288
 15 A'   16 A'    3 A"   17 A'    4 A"   18 A'   19 A'    5 A"                 
 -- Virtual --                   
 -0.082  -0.069  -0.004   0.014   0.031   0.038   0.046   0.053
  6 A"   20 A'   21 A'   22 A'   23 A'    7 A"   24 A'   25 A'                 
  0.070   0.085   0.087   0.092   0.120   0.126   0.140   0.144
 26 A'   27 A'    8 A"    9 A"   28 A'   29 A'   30 A'   31 A'                 
  0.155   0.181   0.258   0.264   0.278   0.278   0.322   0.364
 32 A'   33 A'   10 A"   34 A'   35 A'   11 A"   36 A'   37 A'                 
  0.391   0.415   0.445   0.448   0.486   0.506   0.529   0.565
 38 A'   39 A'   40 A'   12 A"   41 A'   42 A'   13 A"   43 A'                 
  0.578   0.589   0.653   0.717   0.765   0.838   0.843   0.876
 44 A'   14 A"   15 A"   45 A'   46 A'   47 A'   16 A"   48 A'                 
  0.896   0.907   0.920   1.030   1.116   1.224   1.323   1.323
 49 A'   17 A"   50 A'   51 A'   18 A"   52 A'   19 A"   53 A'                 
  1.360   1.473   1.524   1.531   1.546   1.617   1.744   1.754
 54 A'   20 A"   55 A'   56 A'   21 A"   57 A'   58 A'   22 A"                 
  1.798   1.879   2.060   2.235   2.245   2.304   2.375   2.612
 59 A'   60 A'   61 A'   23 A"   62 A'   63 A'   64 A'   65 A'                 
  2.651   2.971   3.381   3.757   3.765   3.900   3.947   4.651
 24 A"   66 A'   67 A'   25 A"   68 A'   26 A"   69 A'   70 A'                 
  6.258   6.312   6.483   6.929   9.647  13.779  13.895  14.034
 27 A"   71 A'   72 A'   73 A'   74 A'   28 A"   75 A'   76 A'                 
 23.484  25.797  25.860  26.148  66.727 163.059 215.631
 77 A'   29 A"   78 A'   79 A'   80 A'   81 A'   82 A'                         
 --------------------------------------------------------------

          Ground-State Mulliken Net Atomic Charges

     Atom                 Charge (a.u.)
  ----------------------------------------
      1 C                    -0.159988
      2 P                     0.155002
      3 Cl                   -0.083690
      4 F                    -0.109863
      5 H                     0.198539
  ----------------------------------------
  Sum of atomic charges =     0.000000

 -----------------------------------------------------------------
                    Cartesian Multipole Moments
 -----------------------------------------------------------------
    Charge (ESU x 10^10)
                 0.0000
    Dipole Moment (Debye)
         X      -0.2554      Y      -0.7185      Z       0.0000
       Tot       0.7625
    Quadrupole Moments (Debye-Ang)
        XX     -42.0003     XY      -0.9755     YY     -35.3311
        XZ       0.0000     YZ      -0.0000     ZZ     -37.0345
    Octopole Moments (Debye-Ang^2)
       XXX      -3.6796    XXY       0.5338    XYY       4.8471
       YYY      -3.8359    XXZ       0.0000    XYZ      -0.0000
       YYZ       0.0000    XZZ       2.8062    YZZ       1.0933
       ZZZ       0.0000
    Hexadecapole Moments (Debye-Ang^3)
      XXXX    -552.3637   XXXY       5.6836   XXYY    -102.3501
      XYYY      -4.8931   YYYY    -100.9966   XXXZ       0.0000
      XXYZ      -0.0000   XYYZ       0.0000   YYYZ      -0.0000
      XXZZ     -96.4572   XYZZ      -0.3722   YYZZ     -25.6800
      XZZZ      -0.0000   YZZZ      -0.0000   ZZZZ     -45.4156
 -----------------------------------------------------------------
 Calculating analytic gradient of the SCF energy
 Gradient of SCF Energy
            1           2           3           4           5
    1  -0.0513485   0.0272727   0.0057300   0.0388207  -0.0204750
    2   0.0992718  -0.0719708   0.0132638   0.0132938  -0.0538586
    3   0.0000000   0.0000000  -0.0000000  -0.0000000  -0.0000000
 Max gradient component =       9.927E-02
 RMS gradient           =       3.969E-02
 Gradient time:  CPU 2.06 s  wall 2.06 s
 Geometry Optimization Parameters
   NAtoms,    NIC,     NZ,  NCons,   NDum,   NFix, NCnnct, MaxDiis
        5      20       5       0       0       0       0       0

 Cartesian Hessian Update
 Hessian Updated using BFGS Update


** GEOMETRY OPTIMIZATION IN DELOCALIZED INTERNAL COORDINATES **
   Searching for a Minimum

   Optimization Cycle:   3

                       Coordinates (Angstroms)
     ATOM                X               Y               Z
      1  C         1.1455822600   -0.5294434324    0.0000000000
      2  P         0.0473703011    0.6268762313    0.0000000000
      3  Cl       -1.7957480256   -0.2767985954    0.0000000000
      4  F         2.5106232546   -0.1660800909    0.0000000000
      5  H         0.9135556472   -1.7093763681    0.0000000000
   Point Group: cs    Number of degrees of freedom:     7


   Energy is   -940.153669183

 Hessian Updated using BFGS Update

  7 Hessian modes will be used to form the next step
  Hessian Eigenvalues:
     0.128350    0.161170    0.220475    0.255340    0.271981    0.313831
     0.761569

 Minimum Search - Taking Simple RFO Step
 Searching for Lamda that Minimizes Along All modes
 Value Taken    Lamda =  -0.04142693
 Calculated Step too Large.  Step scaled by  0.669321
 Step Taken.  Stepsize is  0.300000

                             Maximum     Tolerance    Cnvgd?
         Gradient           0.075946      0.000300      NO
         Displacement       0.198235      0.001200      NO
         Energy change     -0.035805      0.000001      NO


 New Cartesian Coordinates Obtained by Inverse Iteration

 Displacement from previous Coordinates is:  0.325839
 ----------------------------------------------------------------
             Standard Nuclear Orientation (Angstroms)
    I     Atom           X                Y                Z
 ----------------------------------------------------------------
    1      C       1.1353108911    -0.5484560241     0.0000000000
    2      P       0.0522011602     0.6765183868     0.0000000000
    3      Cl     -1.7540790957    -0.3351973587     0.0000000000
    4      F       2.4594098342    -0.2481034553     0.0000000000
    5      H       0.9285406474    -1.5995838043     0.0000000000
 ----------------------------------------------------------------
 Molecular Point Group                 Cs    NOp =  2
 Largest Abelian Subgroup              Cs    NOp =  2
 Nuclear Repulsion Energy =   192.4805690582 hartrees
 There are       24 alpha and       24 beta electrons
 Applying Cartesian multipole field
    Component          Value
    ---------          -----
     (2,0,0)        1.00000E-11
     (0,2,0)        2.00000E-11
     (0,0,2)       -3.00000E-11
 Nucleus-field energy     =     0.0000000051 hartrees
 Requested basis set is 6-311++G(d,p)
 There are 43 shells and 111 basis functions
 A cutoff of  1.0D-11 yielded    857 shell pairs
 There are      5895 function pairs (      6329 Cartesian)
 Smallest overlap matrix eigenvalue = 7.91E-04
 Guess MOs from SCF MO coefficient file

 -----------------------------------------------------------------------
  General SCF calculation program by
  Eric Jon Sundstrom, Paul Horn, Yuezhi Mao, Dmitri Zuev, Alec White,
  David Stuck, Shaama M.S., Shane Yost, Joonho Lee, David Small,
  Daniel Levine, Susi Lehtola, Hugh Burton, Evgeny Epifanovsky
 -----------------------------------------------------------------------
 Exchange:     0.2000 Hartree-Fock + 0.0800 Slater + 0.7200 B88
 Correlation:  0.1900 VWN1RPA + 0.8100 LYP
 Using SG-1 standard quadrature grid
 A restricted SCF calculation will be
 performed using DIIS
 SCF converges when DIIS error is below 1.0e-08
 ---------------------------------------
  Cycle       Energy         DIIS error
 ---------------------------------------
    1    -940.1635360552      1.84e-03  
    2    -940.1697579173      3.36e-04  
    3    -940.1697534624      3.45e-04  
    4    -940.1698908372      1.57e-04  
    5    -940.1699314725      3.92e-05  
    6    -940.1699333256      1.27e-05  
    7    -940.1699334988      2.01e-06  
    8    -940.1699335041      4.86e-07  
    9    -940.1699335045      1.47e-07  
   10    -940.1699335046      5.32e-08  
   11    -940.1699335045      8.66e-09  Convergence criterion met
 ---------------------------------------
 SCF time:   CPU 7.46s  wall 7.00s 
 SCF   energy in the final basis set =     -940.1699335045
 Total energy in the final basis set =     -940.1699335045

 --------------------------------------------------------------
             Orbital Energies (a.u.) and Symmetries
 --------------------------------------------------------------

 Alpha MOs, Restricted
 -- Occupied --                  
-101.57  -77.11  -24.73  -10.29   -9.48   -7.25   -7.24   -7.24
  1 A'    2 A'    3 A'    4 A'    5 A'    6 A'    1 A"    7 A'                 
 -6.603  -4.767  -4.762  -4.760  -1.260  -0.868  -0.754  -0.612
  8 A'    9 A'    2 A"   10 A'   11 A'   12 A'   13 A'   14 A'                 
 -0.556  -0.496  -0.486  -0.413  -0.372  -0.369  -0.313  -0.279
 15 A'    3 A"   16 A'   17 A'    4 A"   18 A'   19 A'    5 A"                 
 -- Virtual --                   
 -0.085  -0.063  -0.001   0.018   0.034   0.039   0.050   0.057
  6 A"   20 A'   21 A'   22 A'   23 A'    7 A"   24 A'   25 A'                 
  0.070   0.087   0.091   0.093   0.126   0.130   0.138   0.146
 26 A'    8 A"   27 A'    9 A"   28 A'   29 A'   30 A'   31 A'                 
  0.166   0.201   0.258   0.263   0.278   0.280   0.322   0.360
 32 A'   33 A'   10 A"   34 A'   35 A'   11 A"   36 A'   37 A'                 
  0.395   0.420   0.450   0.450   0.497   0.518   0.523   0.561
 38 A'   39 A'   40 A'   12 A"   41 A'   42 A'   13 A"   43 A'                 
  0.597   0.607   0.655   0.714   0.769   0.844   0.850   0.895
 14 A"   44 A'   15 A"   45 A'   46 A'   47 A'   16 A"   48 A'                 
  0.904   0.908   0.917   0.997   1.126   1.224   1.311   1.318
 49 A'   17 A"   50 A'   51 A'   18 A"   52 A'   53 A'   19 A"                 
  1.382   1.454   1.538   1.546   1.559   1.652   1.740   1.791
 54 A'   20 A"   55 A'   21 A"   56 A'   57 A'   58 A'   59 A'                 
  1.838   1.861   2.125   2.241   2.266   2.356   2.470   2.588
 22 A"   60 A'   61 A'   23 A"   62 A'   63 A'   64 A'   65 A'                 
  2.654   3.044   3.431   3.749   3.765   3.937   4.014   4.720
 24 A"   66 A'   67 A'   25 A"   68 A'   26 A"   69 A'   70 A'                 
  6.250   6.306   6.550   6.913   9.653  13.781  13.893  14.009
 27 A"   71 A'   72 A'   73 A'   74 A'   28 A"   75 A'   76 A'                 
 23.629  25.802  25.873  26.139  66.721 163.031 215.637
 77 A'   29 A"   78 A'   79 A'   80 A'   81 A'   82 A'                         

 Beta MOs, Restricted
 -- Occupied --                  
-101.57  -77.11  -24.73  -10.29   -9.48   -7.25   -7.24   -7.24
  1 A'    2 A'    3 A'    4 A'    5 A'    6 A'    1 A"    7 A'                 
 -6.603  -4.767  -4.762  -4.760  -1.260  -0.868  -0.754  -0.612
  8 A'    9 A'    2 A"   10 A'   11 A'   12 A'   13 A'   14 A'                 
 -0.556  -0.496  -0.486  -0.413  -0.372  -0.369  -0.313  -0.279
 15 A'    3 A"   16 A'   17 A'    4 A"   18 A'   19 A'    5 A"                 
 -- Virtual --                   
 -0.085  -0.063  -0.001   0.018   0.034   0.039   0.050   0.057
  6 A"   20 A'   21 A'   22 A'   23 A'    7 A"   24 A'   25 A'                 
  0.070   0.087   0.091   0.093   0.126   0.130   0.138   0.146
 26 A'    8 A"   27 A'    9 A"   28 A'   29 A'   30 A'   31 A'                 
  0.166   0.201   0.258   0.263   0.278   0.280   0.322   0.360
 32 A'   33 A'   10 A"   34 A'   35 A'   11 A"   36 A'   37 A'                 
  0.395   0.420   0.450   0.450   0.497   0.518   0.523   0.561
 38 A'   39 A'   40 A'   12 A"   41 A'   42 A'   13 A"   43 A'                 
  0.597   0.607   0.655   0.714   0.769   0.844   0.850   0.895
 14 A"   44 A'   15 A"   45 A'   46 A'   47 A'   16 A"   48 A'                 
  0.904   0.908   0.917   0.997   1.126   1.224   1.311   1.318
 49 A'   17 A"   50 A'   51 A'   18 A"   52 A'   53 A'   19 A"                 
  1.382   1.454   1.538   1.546   1.559   1.652   1.740   1.791
 54 A'   20 A"   55 A'   21 A"   56 A'   57 A'   58 A'   59 A'                 
  1.838   1.861   2.125   2.241   2.266   2.356   2.470   2.588
 22 A"   60 A'   61 A'   23 A"   62 A'   63 A'   64 A'   65 A'                 
  2.654   3.044   3.431   3.749   3.765   3.937   4.014   4.720
 24 A"   66 A'   67 A'   25 A"   68 A'   26 A"   69 A'   70 A'                 
  6.250   6.306   6.550   6.913   9.653  13.781  13.893  14.009
 27 A"   71 A'   72 A'   73 A'   74 A'   28 A"   75 A'   76 A'                 
 23.629  25.802  25.873  26.139  66.721 163.031 215.637
 77 A'   29 A"   78 A'   79 A'   80 A'   81 A'   82 A'                         
 --------------------------------------------------------------

          Ground-State Mulliken Net Atomic Charges

     Atom                 Charge (a.u.)
  ----------------------------------------
      1 C                    -0.165380
      2 P                     0.142941
      3 Cl                   -0.102315
      4 F                    -0.082617
      5 H                     0.207372
  ----------------------------------------
  Sum of atomic charges =     0.000000

 -----------------------------------------------------------------
                    Cartesian Multipole Moments
 -----------------------------------------------------------------
    Charge (ESU x 10^10)
                 0.0000
    Dipole Moment (Debye)
         X       0.2183      Y      -0.5167      Z      -0.0000
       Tot       0.5610
    Quadrupole Moments (Debye-Ang)
        XX     -41.4339     XY      -1.0176     YY     -35.1962
        XZ      -0.0000     YZ      -0.0000     ZZ     -37.0708
    Octopole Moments (Debye-Ang^2)
       XXX      -0.8431    XXY       1.0219    XYY       4.7636
       YYY      -1.8522    XXZ      -0.0000    XYZ       0.0000
       YYZ      -0.0000    XZZ       3.0542    YZZ       1.3524
       ZZZ       0.0000
    Hexadecapole Moments (Debye-Ang^3)
      XXXX    -529.6315   XXXY       4.9186   XXYY     -98.9233
      XYYY      -5.9141   YYYY    -108.2652   XXXZ      -0.0000
      XXYZ       0.0000   XYYZ      -0.0000   YYYZ      -0.0000
      XXZZ     -92.7978   XYZZ      -1.0445   YYZZ     -26.6465
      XZZZ      -0.0000   YZZZ       0.0000   ZZZZ     -45.8972
 -----------------------------------------------------------------
 Calculating analytic gradient of the SCF energy
 Gradient of SCF Energy
            1           2           3           4           5
    1  -0.0210406   0.0118089   0.0052324   0.0055477  -0.0015484
    2   0.0145208  -0.0348566   0.0072560   0.0027298   0.0103499
    3   0.0000000  -0.0000000   0.0000000  -0.0000000  -0.0000000
 Max gradient component =       3.486E-02
 RMS gradient           =       1.221E-02
 Gradient time:  CPU 2.08 s  wall 2.08 s
 Geometry Optimization Parameters
   NAtoms,    NIC,     NZ,  NCons,   NDum,   NFix, NCnnct, MaxDiis
        5      20       5       0       0       0       0       0

 Cartesian Hessian Update
 Hessian Updated using BFGS Update


** GEOMETRY OPTIMIZATION IN DELOCALIZED INTERNAL COORDINATES **
   Searching for a Minimum

   Optimization Cycle:   4

                       Coordinates (Angstroms)
     ATOM                X               Y               Z
      1  C         1.1353108911   -0.5484560241    0.0000000000
      2  P         0.0522011602    0.6765183868    0.0000000000
      3  Cl       -1.7540790957   -0.3351973587    0.0000000000
      4  F         2.4594098342   -0.2481034553    0.0000000000
      5  H         0.9285406474   -1.5995838043    0.0000000000
   Point Group: cs    Number of degrees of freedom:     7


   Energy is   -940.169933505

 Hessian Updated using BFGS Update

  7 Hessian modes will be used to form the next step
  Hessian Eigenvalues:
     0.159508    0.218951    0.221183    0.250117    0.288572    0.329810
     0.701956

 Minimum Search - Taking Simple RFO Step
 Searching for Lamda that Minimizes Along All modes
 Value Taken    Lamda =  -0.00369261
 Step Taken.  Stepsize is  0.112614

                             Maximum     Tolerance    Cnvgd?
         Gradient           0.026692      0.000300      NO
         Displacement       0.066117      0.001200      NO
         Energy change     -0.016264      0.000001      NO


 New Cartesian Coordinates Obtained by Inverse Iteration

 Displacement from previous Coordinates is:  0.157748
 ----------------------------------------------------------------
             Standard Nuclear Orientation (Angstroms)
    I     Atom           X                Y                Z
 ----------------------------------------------------------------
    1      C       1.1283549317    -0.5359427950     0.0000000000
    2      P       0.0535029805     0.7323559887     0.0000000000
    3      Cl     -1.7192715817    -0.3708121653     0.0000000000
    4      F       2.4388135140    -0.2725530133     0.0000000000
    5      H       0.9199835928    -1.6078702706     0.0000000000
 ----------------------------------------------------------------
 Molecular Point Group                 Cs    NOp =  2
 Largest Abelian Subgroup              Cs    NOp =  2
 Nuclear Repulsion Energy =   192.1712310979 hartrees
 There are       24 alpha and       24 beta electrons
 Applying Cartesian multipole field
    Component          Value
    ---------          -----
     (2,0,0)        1.00000E-11
     (0,2,0)        2.00000E-11
     (0,0,2)       -3.00000E-11
 Nucleus-field energy     =     0.0000000051 hartrees
 Requested basis set is 6-311++G(d,p)
 There are 43 shells and 111 basis functions
 A cutoff of  1.0D-11 yielded    857 shell pairs
 There are      5895 function pairs (      6329 Cartesian)
 Smallest overlap matrix eigenvalue = 8.20E-04
 Guess MOs from SCF MO coefficient file

 -----------------------------------------------------------------------
  General SCF calculation program by
  Eric Jon Sundstrom, Paul Horn, Yuezhi Mao, Dmitri Zuev, Alec White,
  David Stuck, Shaama M.S., Shane Yost, Joonho Lee, David Small,
  Daniel Levine, Susi Lehtola, Hugh Burton, Evgeny Epifanovsky
 -----------------------------------------------------------------------
 Exchange:     0.2000 Hartree-Fock + 0.0800 Slater + 0.7200 B88
 Correlation:  0.1900 VWN1RPA + 0.8100 LYP
 Using SG-1 standard quadrature grid
 A restricted SCF calculation will be
 performed using DIIS
 SCF converges when DIIS error is below 1.0e-08
 ---------------------------------------
  Cycle       Energy         DIIS error
 ---------------------------------------
    1    -940.1700686662      8.26e-04  
    2    -940.1713981376      4.60e-04  
    3    -940.1710316482      6.40e-04  
    4    -940.1717718039      6.51e-05  
    5    -940.1717759227      3.44e-05  
    6    -940.1717770717      5.08e-06  
    7    -940.1717771026      1.38e-06  
    8    -940.1717771057      3.42e-07  
    9    -940.1717771059      1.20e-07  
   10    -940.1717771060      1.38e-08  
   11    -940.1717771060      2.07e-09  Convergence criterion met
 ---------------------------------------
 SCF time:   CPU 7.48s  wall 8.00s 
 SCF   energy in the final basis set =     -940.1717771060
 Total energy in the final basis set =     -940.1717771060

 --------------------------------------------------------------
             Orbital Energies (a.u.) and Symmetries
 --------------------------------------------------------------

 Alpha MOs, Restricted
 -- Occupied --                  
-101.57  -77.11  -24.73  -10.30   -9.48   -7.24   -7.24   -7.23
  1 A'    2 A'    3 A'    4 A'    5 A'    6 A'    1 A"    7 A'                 
 -6.604  -4.768  -4.763  -4.761  -1.271  -0.861  -0.748  -0.616
  8 A'    9 A'    2 A"   10 A'   11 A'   12 A'   13 A'   14 A'                 
 -0.558  -0.503  -0.485  -0.410  -0.367  -0.365  -0.315  -0.274
 15 A'    3 A"   16 A'   17 A'    4 A"   18 A'   19 A'    5 A"                 
 -- Virtual --                   
 -0.088  -0.065  -0.001   0.017   0.034   0.039   0.048   0.060
  6 A"   20 A'   21 A'   22 A'   23 A'    7 A"   24 A'   25 A'                 
  0.071   0.086   0.092   0.093   0.124   0.130   0.138   0.147
 26 A'    8 A"   27 A'    9 A"   28 A'   29 A'   30 A'   31 A'                 
  0.164   0.200   0.258   0.262   0.278   0.281   0.321   0.355
 32 A'   33 A'   10 A"   34 A'   35 A'   11 A"   36 A'   37 A'                 
  0.395   0.423   0.451   0.453   0.498   0.518   0.524   0.559
 38 A'   39 A'   12 A"   40 A'   41 A'   13 A"   42 A'   43 A'                 
  0.599   0.603   0.655   0.707   0.772   0.842   0.855   0.898
 44 A'   14 A"   15 A"   45 A'   46 A'   47 A'   16 A"   48 A'                 
  0.908   0.908   0.911   0.987   1.129   1.218   1.308   1.309
 17 A"   49 A'   50 A'   51 A'   18 A"   52 A'   53 A'   19 A"                 
  1.382   1.443   1.526   1.545   1.554   1.663   1.737   1.786
 54 A'   20 A"   55 A'   21 A"   56 A'   57 A'   58 A'   59 A'                 
  1.823   1.852   2.101   2.245   2.270   2.346   2.463   2.583
 22 A"   60 A'   61 A'   23 A"   62 A'   63 A'   64 A'   65 A'                 
  2.649   3.062   3.390   3.745   3.761   3.952   4.032   4.725
 24 A"   66 A'   67 A'   25 A"   68 A'   26 A"   69 A'   70 A'                 
  6.246   6.302   6.565   6.899   9.658  13.780  13.890  13.986
 27 A"   71 A'   72 A'   73 A'   74 A'   28 A"   75 A'   76 A'                 
 23.606  25.804  25.882  26.130  66.717 163.009 215.642
 77 A'   29 A"   78 A'   79 A'   80 A'   81 A'   82 A'                         

 Beta MOs, Restricted
 -- Occupied --                  
-101.57  -77.11  -24.73  -10.30   -9.48   -7.24   -7.24   -7.23
  1 A'    2 A'    3 A'    4 A'    5 A'    6 A'    1 A"    7 A'                 
 -6.604  -4.768  -4.763  -4.761  -1.271  -0.861  -0.748  -0.616
  8 A'    9 A'    2 A"   10 A'   11 A'   12 A'   13 A'   14 A'                 
 -0.558  -0.503  -0.485  -0.410  -0.367  -0.365  -0.315  -0.274
 15 A'    3 A"   16 A'   17 A'    4 A"   18 A'   19 A'    5 A"                 
 -- Virtual --                   
 -0.088  -0.065  -0.001   0.017   0.034   0.039   0.048   0.060
  6 A"   20 A'   21 A'   22 A'   23 A'    7 A"   24 A'   25 A'                 
  0.071   0.086   0.092   0.093   0.124   0.130   0.138   0.147
 26 A'    8 A"   27 A'    9 A"   28 A'   29 A'   30 A'   31 A'                 
  0.164   0.200   0.258   0.262   0.278   0.281   0.321   0.355
 32 A'   33 A'   10 A"   34 A'   35 A'   11 A"   36 A'   37 A'                 
  0.395   0.423   0.451   0.453   0.498   0.518   0.524   0.559
 38 A'   39 A'   12 A"   40 A'   41 A'   13 A"   42 A'   43 A'                 
  0.599   0.603   0.655   0.707   0.772   0.842   0.855   0.898
 44 A'   14 A"   15 A"   45 A'   46 A'   47 A'   16 A"   48 A'                 
  0.908   0.908   0.911   0.987   1.129   1.218   1.308   1.309
 17 A"   49 A'   50 A'   51 A'   18 A"   52 A'   53 A'   19 A"                 
  1.382   1.443   1.526   1.545   1.554   1.663   1.737   1.786
 54 A'   20 A"   55 A'   21 A"   56 A'   57 A'   58 A'   59 A'                 
  1.823   1.852   2.101   2.245   2.270   2.346   2.463   2.583
 22 A"   60 A'   61 A'   23 A"   62 A'   63 A'   64 A'   65 A'                 
  2.649   3.062   3.390   3.745   3.761   3.952   4.032   4.725
 24 A"   66 A'   67 A'   25 A"   68 A'   26 A"   69 A'   70 A'                 
  6.246   6.302   6.565   6.899   9.658  13.780  13.890  13.986
 27 A"   71 A'   72 A'   73 A'   74 A'   28 A"   75 A'   76 A'                 
 23.606  25.804  25.882  26.130  66.717 163.009 215.642
 77 A'   29 A"   78 A'   79 A'   80 A'   81 A'   82 A'                         
 --------------------------------------------------------------

          Ground-State Mulliken Net Atomic Charges

     Atom                 Charge (a.u.)
  ----------------------------------------
      1 C                    -0.166986
      2 P                     0.141600
      3 Cl                   -0.114707
      4 F                    -0.066222
      5 H                     0.206315
  ----------------------------------------
  Sum of atomic charges =     0.000000

 -----------------------------------------------------------------
                    Cartesian Multipole Moments
 -----------------------------------------------------------------
    Charge (ESU x 10^10)
                -0.0000
    Dipole Moment (Debye)
         X       0.4823      Y      -0.3562      Z      -0.0000
       Tot       0.5995
    Quadrupole Moments (Debye-Ang)
        XX     -41.2781     XY      -1.0461     YY     -34.9956
        XZ       0.0000     YZ      -0.0000     ZZ     -37.2412
    Octopole Moments (Debye-Ang^2)
       XXX       0.0430    XXY       0.9519    XYY       4.4951
       YYY      -2.1461    XXZ       0.0000    XYZ      -0.0000
       YYZ      -0.0000    XZZ       2.9461    YZZ       1.1575
       ZZZ      -0.0000
    Hexadecapole Moments (Debye-Ang^3)
      XXXX    -516.7181   XXXY       3.5182   XXYY     -97.4979
      XYYY      -7.3595   YYYY    -115.6462   XXXZ      -0.0000
      XXYZ      -0.0000   XYYZ      -0.0000   YYYZ      -0.0000
      XXZZ     -90.7083   XYZZ      -1.6670   YYZZ     -28.0958
      XZZZ      -0.0000   YZZZ      -0.0000   ZZZZ     -46.4583
 -----------------------------------------------------------------
 Calculating analytic gradient of the SCF energy
 Gradient of SCF Energy
            1           2           3           4           5
    1  -0.0015799   0.0052657   0.0048605  -0.0092124   0.0006660
    2   0.0138617  -0.0102175   0.0021538  -0.0014135  -0.0043846
    3   0.0000000  -0.0000000   0.0000000  -0.0000000   0.0000000
 Max gradient component =       1.386E-02
 RMS gradient           =       5.547E-03
 Gradient time:  CPU 2.08 s  wall 2.08 s
 Geometry Optimization Parameters
   NAtoms,    NIC,     NZ,  NCons,   NDum,   NFix, NCnnct, MaxDiis
        5      20       5       0       0       0       0       0

 Cartesian Hessian Update
 Hessian Updated using BFGS Update


** GEOMETRY OPTIMIZATION IN DELOCALIZED INTERNAL COORDINATES **
   Searching for a Minimum

   Optimization Cycle:   5

                       Coordinates (Angstroms)
     ATOM                X               Y               Z
      1  C         1.1283549317   -0.5359427950    0.0000000000
      2  P         0.0535029805    0.7323559887    0.0000000000
      3  Cl       -1.7192715817   -0.3708121653    0.0000000000
      4  F         2.4388135140   -0.2725530133    0.0000000000
      5  H         0.9199835928   -1.6078702706    0.0000000000
   Point Group: cs    Number of degrees of freedom:     7


   Energy is   -940.171777106

 Hessian Updated using BFGS Update

  7 Hessian modes will be used to form the next step
  Hessian Eigenvalues:
     0.163769    0.200728    0.232650    0.280111    0.291813    0.376910
     0.552150

 Minimum Search - Taking Simple RFO Step
 Searching for Lamda that Minimizes Along All modes
 Value Taken    Lamda =  -0.00082379
 Step Taken.  Stepsize is  0.050048

                             Maximum     Tolerance    Cnvgd?
         Gradient           0.010905      0.000300      NO
         Displacement       0.033838      0.001200      NO
         Energy change     -0.001844      0.000001      NO


 New Cartesian Coordinates Obtained by Inverse Iteration

 Displacement from previous Coordinates is:  0.056968
 ----------------------------------------------------------------
             Standard Nuclear Orientation (Angstroms)
    I     Atom           X                Y                Z
 ----------------------------------------------------------------
    1      C       1.1327959354    -0.5374762343     0.0000000000
    2      P       0.0458647528     0.7408995470     0.0000000000
    3      Cl     -1.7330000355    -0.3772928444     0.0000000000
    4      F       2.4574438992    -0.2821657288     0.0000000000
    5      H       0.9182788852    -1.5987869950     0.0000000000
 ----------------------------------------------------------------
 Molecular Point Group                 Cs    NOp =  2
 Largest Abelian Subgroup              Cs    NOp =  2
 Nuclear Repulsion Energy =   190.7243591235 hartrees
 There are       24 alpha and       24 beta electrons
 Applying Cartesian multipole field
    Component          Value
    ---------          -----
     (2,0,0)        1.00000E-11
     (0,2,0)        2.00000E-11
     (0,0,2)       -3.00000E-11
 Nucleus-field energy     =     0.0000000052 hartrees
 Requested basis set is 6-311++G(d,p)
 There are 43 shells and 111 basis functions
 A cutoff of  1.0D-11 yielded    857 shell pairs
 There are      5895 function pairs (      6329 Cartesian)
 Smallest overlap matrix eigenvalue = 8.40E-04
 Guess MOs from SCF MO coefficient file

 -----------------------------------------------------------------------
  General SCF calculation program by
  Eric Jon Sundstrom, Paul Horn, Yuezhi Mao, Dmitri Zuev, Alec White,
  David Stuck, Shaama M.S., Shane Yost, Joonho Lee, David Small,
  Daniel Levine, Susi Lehtola, Hugh Burton, Evgeny Epifanovsky
 -----------------------------------------------------------------------
 Exchange:     0.2000 Hartree-Fock + 0.0800 Slater + 0.7200 B88
 Correlation:  0.1900 VWN1RPA + 0.8100 LYP
 Using SG-1 standard quadrature grid
 A restricted SCF calculation will be
 performed using DIIS
 SCF converges when DIIS error is below 1.0e-08
 ---------------------------------------
  Cycle       Energy         DIIS error
 ---------------------------------------
    1    -940.1719685263      3.48e-04  
    2    -940.1721431313      1.53e-04  
    3    -940.1721090438      2.00e-04  
    4    -940.1721772432      3.90e-05  
    5    -940.1721800354      1.25e-05  
    6    -940.1721801841      2.99e-06  
    7    -940.1721801932      6.30e-07  
    8    -940.1721801937      3.19e-07  
    9    -940.1721801938      4.43e-08  
   10    -940.1721801938      1.07e-08  
   11    -940.1721801938      1.42e-09  Convergence criterion met
 ---------------------------------------
 SCF time:   CPU 7.46s  wall 8.00s 
 SCF   energy in the final basis set =     -940.1721801938
 Total energy in the final basis set =     -940.1721801938

 --------------------------------------------------------------
             Orbital Energies (a.u.) and Symmetries
 --------------------------------------------------------------

 Alpha MOs, Restricted
 -- Occupied --                  
-101.57  -77.11  -24.73  -10.30   -9.48   -7.24   -7.24   -7.23
  1 A'    2 A'    3 A'    4 A'    5 A'    6 A'    1 A"    7 A'                 
 -6.607  -4.770  -4.766  -4.764  -1.265  -0.859  -0.747  -0.615
  8 A'    9 A'    2 A"   10 A'   11 A'   12 A'   13 A'   14 A'                 
 -0.556  -0.499  -0.484  -0.410  -0.366  -0.365  -0.317  -0.274
 15 A'    3 A"   16 A'   17 A'    4 A"   18 A'   19 A'    5 A"                 
 -- Virtual --                   
 -0.091  -0.069  -0.001   0.017   0.034   0.039   0.047   0.057
  6 A"   20 A'   21 A'   22 A'   23 A'    7 A"   24 A'   25 A'                 
  0.071   0.086   0.090   0.093   0.124   0.130   0.138   0.146
 26 A'    8 A"   27 A'    9 A"   28 A'   29 A'   30 A'   31 A'                 
  0.162   0.199   0.258   0.260   0.277   0.281   0.320   0.352
 32 A'   33 A'   10 A"   34 A'   35 A'   11 A"   36 A'   37 A'                 
  0.394   0.424   0.449   0.450   0.498   0.516   0.524   0.556
 38 A'   39 A'   40 A'   12 A"   41 A'   13 A"   42 A'   43 A'                 
  0.601   0.605   0.654   0.703   0.772   0.843   0.855   0.896
 44 A'   14 A"   15 A"   45 A'   46 A'   47 A'   16 A"   48 A'                 
  0.904   0.904   0.908   0.976   1.125   1.211   1.305   1.311
 49 A'   17 A"   50 A'   51 A'   18 A"   52 A'   19 A"   53 A'                 
  1.384   1.442   1.524   1.544   1.553   1.658   1.734   1.780
 54 A'   20 A"   55 A'   21 A"   56 A'   57 A'   58 A'   59 A'                 
  1.827   1.855   2.097   2.245   2.270   2.344   2.461   2.582
 22 A"   60 A'   61 A'   23 A"   62 A'   63 A'   64 A'   65 A'                 
  2.647   3.038   3.382   3.746   3.761   3.942   4.021   4.719
 24 A"   66 A'   67 A'   25 A"   68 A'   26 A"   69 A'   70 A'                 
  6.247   6.302   6.551   6.885   9.656  13.777  13.886  13.972
 27 A"   71 A'   72 A'   73 A'   74 A'   28 A"   75 A'   76 A'                 
 23.606  25.803  25.879  26.120  66.717 162.992 215.639
 77 A'   29 A"   78 A'   79 A'   80 A'   81 A'   82 A'                         

 Beta MOs, Restricted
 -- Occupied --                  
-101.57  -77.11  -24.73  -10.30   -9.48   -7.24   -7.24   -7.23
  1 A'    2 A'    3 A'    4 A'    5 A'    6 A'    1 A"    7 A'                 
 -6.607  -4.770  -4.766  -4.764  -1.265  -0.859  -0.747  -0.615
  8 A'    9 A'    2 A"   10 A'   11 A'   12 A'   13 A'   14 A'                 
 -0.556  -0.499  -0.484  -0.410  -0.366  -0.365  -0.317  -0.274
 15 A'    3 A"   16 A'   17 A'    4 A"   18 A'   19 A'    5 A"                 
 -- Virtual --                   
 -0.091  -0.069  -0.001   0.017   0.034   0.039   0.047   0.057
  6 A"   20 A'   21 A'   22 A'   23 A'    7 A"   24 A'   25 A'                 
  0.071   0.086   0.090   0.093   0.124   0.130   0.138   0.146
 26 A'    8 A"   27 A'    9 A"   28 A'   29 A'   30 A'   31 A'                 
  0.162   0.199   0.258   0.260   0.277   0.281   0.320   0.352
 32 A'   33 A'   10 A"   34 A'   35 A'   11 A"   36 A'   37 A'                 
  0.394   0.424   0.449   0.450   0.498   0.516   0.524   0.556
 38 A'   39 A'   40 A'   12 A"   41 A'   13 A"   42 A'   43 A'                 
  0.601   0.605   0.654   0.703   0.772   0.843   0.855   0.896
 44 A'   14 A"   15 A"   45 A'   46 A'   47 A'   16 A"   48 A'                 
  0.904   0.904   0.908   0.976   1.125   1.211   1.305   1.311
 49 A'   17 A"   50 A'   51 A'   18 A"   52 A'   19 A"   53 A'                 
  1.384   1.442   1.524   1.544   1.553   1.658   1.734   1.780
 54 A'   20 A"   55 A'   21 A"   56 A'   57 A'   58 A'   59 A'                 
  1.827   1.855   2.097   2.245   2.270   2.344   2.461   2.582
 22 A"   60 A'   61 A'   23 A"   62 A'   63 A'   64 A'   65 A'                 
  2.647   3.038   3.382   3.746   3.761   3.942   4.021   4.719
 24 A"   66 A'   67 A'   25 A"   68 A'   26 A"   69 A'   70 A'                 
  6.247   6.302   6.551   6.885   9.656  13.777  13.886  13.972
 27 A"   71 A'   72 A'   73 A'   74 A'   28 A"   75 A'   76 A'                 
 23.606  25.803  25.879  26.120  66.717 162.992 215.639
 77 A'   29 A"   78 A'   79 A'   80 A'   81 A'   82 A'                         
 --------------------------------------------------------------

          Ground-State Mulliken Net Atomic Charges

     Atom                 Charge (a.u.)
  ----------------------------------------
      1 C                    -0.164504
      2 P                     0.147481
      3 Cl                   -0.117209
      4 F                    -0.074748
      5 H                     0.208980
  ----------------------------------------
  Sum of atomic charges =     0.000000

 -----------------------------------------------------------------
                    Cartesian Multipole Moments
 -----------------------------------------------------------------
    Charge (ESU x 10^10)
                -0.0000
    Dipole Moment (Debye)
         X       0.4559      Y      -0.3102      Z      -0.0000
       Tot       0.5514
    Quadrupole Moments (Debye-Ang)
        XX     -41.5385     XY      -1.0146     YY     -34.9619
        XZ       0.0000     YZ       0.0000     ZZ     -37.3086
    Octopole Moments (Debye-Ang^2)
       XXX       0.0558    XXY       1.1071    XYY       4.6512
       YYY      -1.9418    XXZ       0.0000    XYZ       0.0000
       YYZ      -0.0000    XZZ       3.0802    YZZ       1.1890
       ZZZ      -0.0000
    Hexadecapole Moments (Debye-Ang^3)
      XXXX    -525.5436   XXXY       3.8895   XXYY     -98.9271
      XYYY      -7.2129   YYYY    -116.7649   XXXZ       0.0000
      XXYZ       0.0000   XYYZ       0.0000   YYYZ       0.0000
      XXZZ     -92.0337   XYZZ      -1.6580   YYZZ     -28.3200
      XZZZ       0.0000   YZZZ       0.0000   ZZZZ     -46.6413
 -----------------------------------------------------------------
 Calculating analytic gradient of the SCF energy
 Gradient of SCF Energy
            1           2           3           4           5
    1  -0.0038803  -0.0001328   0.0012239   0.0016329   0.0011564
    2  -0.0009278  -0.0007498   0.0004371  -0.0003040   0.0015445
    3   0.0000000   0.0000000  -0.0000000  -0.0000000   0.0000000
 Max gradient component =       3.880E-03
 RMS gradient           =       1.282E-03
 Gradient time:  CPU 2.07 s  wall 2.07 s
 Geometry Optimization Parameters
   NAtoms,    NIC,     NZ,  NCons,   NDum,   NFix, NCnnct, MaxDiis
        5      20       5       0       0       0       0       0

 Cartesian Hessian Update
 Hessian Updated using BFGS Update


** GEOMETRY OPTIMIZATION IN DELOCALIZED INTERNAL COORDINATES **
   Searching for a Minimum

   Optimization Cycle:   6

                       Coordinates (Angstroms)
     ATOM                X               Y               Z
      1  C         1.1327959354   -0.5374762343    0.0000000000
      2  P         0.0458647528    0.7408995470    0.0000000000
      3  Cl       -1.7330000355   -0.3772928444    0.0000000000
      4  F         2.4574438992   -0.2821657288    0.0000000000
      5  H         0.9182788852   -1.5987869950    0.0000000000
   Point Group: cs    Number of degrees of freedom:     7


   Energy is   -940.172180194

 Hessian Updated using BFGS Update

  7 Hessian modes will be used to form the next step
  Hessian Eigenvalues:
     0.161349    0.203581    0.234100    0.270677    0.296067    0.400163
     0.534614

 Minimum Search - Taking Simple RFO Step
 Searching for Lamda that Minimizes Along All modes
 Value Taken    Lamda =  -0.00004375
 Step Taken.  Stepsize is  0.013377

                             Maximum     Tolerance    Cnvgd?
         Gradient           0.002071      0.000300      NO
         Displacement       0.007742      0.001200      NO
         Energy change     -0.000403      0.000001      NO


 New Cartesian Coordinates Obtained by Inverse Iteration

 Displacement from previous Coordinates is:  0.015786
 ----------------------------------------------------------------
             Standard Nuclear Orientation (Angstroms)
    I     Atom           X                Y                Z
 ----------------------------------------------------------------
    1      C       1.1368130748    -0.5381553933     0.0000000000
    2      P       0.0462211625     0.7393837369     0.0000000000
    3      Cl     -1.7384106835    -0.3750653294     0.0000000000
    4      F       2.4582669572    -0.2793713882     0.0000000000
    5      H       0.9184929262    -1.6016138817     0.0000000000
 ----------------------------------------------------------------
 Molecular Point Group                 Cs    NOp =  2
 Largest Abelian Subgroup              Cs    NOp =  2
 Nuclear Repulsion Energy =   190.5455376316 hartrees
 There are       24 alpha and       24 beta electrons
 Applying Cartesian multipole field
    Component          Value
    ---------          -----
     (2,0,0)        1.00000E-11
     (0,2,0)        2.00000E-11
     (0,0,2)       -3.00000E-11
 Nucleus-field energy     =     0.0000000052 hartrees
 Requested basis set is 6-311++G(d,p)
 There are 43 shells and 111 basis functions
 A cutoff of  1.0D-11 yielded    856 shell pairs
 There are      5894 function pairs (      6328 Cartesian)
 Smallest overlap matrix eigenvalue = 8.42E-04
 Guess MOs from SCF MO coefficient file

 -----------------------------------------------------------------------
  General SCF calculation program by
  Eric Jon Sundstrom, Paul Horn, Yuezhi Mao, Dmitri Zuev, Alec White,
  David Stuck, Shaama M.S., Shane Yost, Joonho Lee, David Small,
  Daniel Levine, Susi Lehtola, Hugh Burton, Evgeny Epifanovsky
 -----------------------------------------------------------------------
 Exchange:     0.2000 Hartree-Fock + 0.0800 Slater + 0.7200 B88
 Correlation:  0.1900 VWN1RPA + 0.8100 LYP
 Using SG-1 standard quadrature grid
 A restricted SCF calculation will be
 performed using DIIS
 SCF converges when DIIS error is below 1.0e-08
 ---------------------------------------
  Cycle       Energy         DIIS error
 ---------------------------------------
    1    -940.1721888152      8.57e-05  
    2    -940.1722029777      2.83e-05  
    3    -940.1722017616      4.06e-05  
    4    -940.1722040118      7.39e-06  
    5    -940.1722040796      3.60e-06  
    6    -940.1722040997      6.29e-07  
    7    -940.1722041002      1.69e-07  
    8    -940.1722041003      7.33e-08  
    9    -940.1722041003      7.30e-09  Convergence criterion met
 ---------------------------------------
 SCF time:   CPU 6.10s  wall 6.00s 
 SCF   energy in the final basis set =     -940.1722041003
 Total energy in the final basis set =     -940.1722041003

 --------------------------------------------------------------
             Orbital Energies (a.u.) and Symmetries
 --------------------------------------------------------------

 Alpha MOs, Restricted
 -- Occupied --                  
-101.57  -77.11  -24.73  -10.30   -9.48   -7.24   -7.24   -7.23
  1 A'    2 A'    3 A'    4 A'    5 A'    6 A'    1 A"    7 A'                 
 -6.607  -4.770  -4.766  -4.764  -1.267  -0.858  -0.747  -0.615
  8 A'    9 A'    2 A"   10 A'   11 A'   12 A'   13 A'   14 A'                 
 -0.557  -0.501  -0.484  -0.410  -0.365  -0.365  -0.316  -0.274
 15 A'    3 A"   16 A'   17 A'    4 A"   18 A'   19 A'    5 A"                 
 -- Virtual --                   
 -0.091  -0.069  -0.001   0.017   0.034   0.039   0.047   0.057
  6 A"   20 A'   21 A'   22 A'   23 A'    7 A"   24 A'   25 A'                 
  0.071   0.086   0.090   0.093   0.124   0.130   0.137   0.146
 26 A'    8 A"   27 A'    9 A"   28 A'   29 A'   30 A'   31 A'                 
  0.163   0.199   0.258   0.260   0.277   0.281   0.320   0.352
 32 A'   33 A'   10 A"   34 A'   35 A'   11 A"   36 A'   37 A'                 
  0.394   0.424   0.449   0.451   0.499   0.516   0.524   0.556
 38 A'   39 A'   40 A'   12 A"   41 A'   13 A"   42 A'   43 A'                 
  0.600   0.606   0.655   0.702   0.772   0.844   0.856   0.896
 44 A'   14 A"   15 A"   45 A'   46 A'   47 A'   16 A"   48 A'                 
  0.904   0.904   0.907   0.973   1.125   1.210   1.305   1.309
 49 A'   17 A"   50 A'   51 A'   18 A"   52 A'   19 A"   53 A'                 
  1.383   1.441   1.524   1.544   1.552   1.657   1.733   1.780
 54 A'   20 A"   55 A'   21 A"   56 A'   57 A'   58 A'   59 A'                 
  1.824   1.854   2.096   2.245   2.270   2.344   2.457   2.581
 22 A"   60 A'   61 A'   23 A"   62 A'   63 A'   64 A'   65 A'                 
  2.647   3.040   3.380   3.745   3.761   3.943   4.021   4.719
 24 A"   66 A'   67 A'   25 A"   68 A'   26 A"   69 A'   70 A'                 
  6.246   6.302   6.553   6.884   9.656  13.777  13.886  13.971
 27 A"   71 A'   72 A'   73 A'   74 A'   28 A"   75 A'   76 A'                 
 23.603  25.803  25.879  26.117  66.716 162.990 215.639
 77 A'   29 A"   78 A'   79 A'   80 A'   81 A'   82 A'                         

 Beta MOs, Restricted
 -- Occupied --                  
-101.57  -77.11  -24.73  -10.30   -9.48   -7.24   -7.24   -7.23
  1 A'    2 A'    3 A'    4 A'    5 A'    6 A'    1 A"    7 A'                 
 -6.607  -4.770  -4.766  -4.764  -1.267  -0.858  -0.747  -0.615
  8 A'    9 A'    2 A"   10 A'   11 A'   12 A'   13 A'   14 A'                 
 -0.557  -0.501  -0.484  -0.410  -0.365  -0.365  -0.316  -0.274
 15 A'    3 A"   16 A'   17 A'    4 A"   18 A'   19 A'    5 A"                 
 -- Virtual --                   
 -0.091  -0.069  -0.001   0.017   0.034   0.039   0.047   0.057
  6 A"   20 A'   21 A'   22 A'   23 A'    7 A"   24 A'   25 A'                 
  0.071   0.086   0.090   0.093   0.124   0.130   0.137   0.146
 26 A'    8 A"   27 A'    9 A"   28 A'   29 A'   30 A'   31 A'                 
  0.163   0.199   0.258   0.260   0.277   0.281   0.320   0.352
 32 A'   33 A'   10 A"   34 A'   35 A'   11 A"   36 A'   37 A'                 
  0.394   0.424   0.449   0.451   0.499   0.516   0.524   0.556
 38 A'   39 A'   40 A'   12 A"   41 A'   13 A"   42 A'   43 A'                 
  0.600   0.606   0.655   0.702   0.772   0.844   0.856   0.896
 44 A'   14 A"   15 A"   45 A'   46 A'   47 A'   16 A"   48 A'                 
  0.904   0.904   0.907   0.973   1.125   1.210   1.305   1.309
 49 A'   17 A"   50 A'   51 A'   18 A"   52 A'   19 A"   53 A'                 
  1.383   1.441   1.524   1.544   1.552   1.657   1.733   1.780
 54 A'   20 A"   55 A'   21 A"   56 A'   57 A'   58 A'   59 A'                 
  1.824   1.854   2.096   2.245   2.270   2.344   2.457   2.581
 22 A"   60 A'   61 A'   23 A"   62 A'   63 A'   64 A'   65 A'                 
  2.647   3.040   3.380   3.745   3.761   3.943   4.021   4.719
 24 A"   66 A'   67 A'   25 A"   68 A'   26 A"   69 A'   70 A'                 
  6.246   6.302   6.553   6.884   9.656  13.777  13.886  13.971
 27 A"   71 A'   72 A'   73 A'   74 A'   28 A"   75 A'   76 A'                 
 23.603  25.803  25.879  26.117  66.716 162.990 215.639
 77 A'   29 A"   78 A'   79 A'   80 A'   81 A'   82 A'                         
 --------------------------------------------------------------

          Ground-State Mulliken Net Atomic Charges

     Atom                 Charge (a.u.)
  ----------------------------------------
      1 C                    -0.165598
      2 P                     0.147710
      3 Cl                   -0.118522
      4 F                    -0.071957
      5 H                     0.208368
  ----------------------------------------
  Sum of atomic charges =     0.000000

 -----------------------------------------------------------------
                    Cartesian Multipole Moments
 -----------------------------------------------------------------
    Charge (ESU x 10^10)
                 0.0000
    Dipole Moment (Debye)
         X       0.4888      Y      -0.3212      Z      -0.0000
       Tot       0.5849
    Quadrupole Moments (Debye-Ang)
        XX     -41.5051     XY      -1.0271     YY     -34.9801
        XZ      -0.0000     YZ      -0.0000     ZZ     -37.3253
    Octopole Moments (Debye-Ang^2)
       XXX       0.3861    XXY       1.0632    XYY       4.7220
       YYY      -2.0006    XXZ      -0.0000    XYZ      -0.0000
       YYZ      -0.0000    XZZ       3.1395    YZZ       1.1695
       ZZZ      -0.0000
    Hexadecapole Moments (Debye-Ang^3)
      XXXX    -526.9767   XXXY       3.8313   XXYY     -99.2196
      XYYY      -7.2176   YYYY    -116.5649   XXXZ      -0.0000
      XXYZ      -0.0000   XYYZ       0.0000   YYYZ       0.0000
      XXZZ     -92.3411   XYZZ      -1.6507   YYZZ     -28.3039
      XZZZ      -0.0000   YZZZ       0.0000   ZZZZ     -46.6996
 -----------------------------------------------------------------
 Calculating analytic gradient of the SCF energy
 Gradient of SCF Energy
            1           2           3           4           5
    1  -0.0006077  -0.0001542   0.0001571   0.0003533   0.0002515
    2   0.0001853  -0.0001256   0.0002652  -0.0001342  -0.0001907
    3  -0.0000000  -0.0000000   0.0000000   0.0000000   0.0000000
 Max gradient component =       6.077E-04
 RMS gradient           =       2.281E-04
 Gradient time:  CPU 2.07 s  wall 2.07 s
 Geometry Optimization Parameters
   NAtoms,    NIC,     NZ,  NCons,   NDum,   NFix, NCnnct, MaxDiis
        5      20       5       0       0       0       0       0

 Cartesian Hessian Update
 Hessian Updated using BFGS Update


** GEOMETRY OPTIMIZATION IN DELOCALIZED INTERNAL COORDINATES **
   Searching for a Minimum

   Optimization Cycle:   7

                       Coordinates (Angstroms)
     ATOM                X               Y               Z
      1  C         1.1368130748   -0.5381553933    0.0000000000
      2  P         0.0462211625    0.7393837369    0.0000000000
      3  Cl       -1.7384106835   -0.3750653294    0.0000000000
      4  F         2.4582669572   -0.2793713882    0.0000000000
      5  H         0.9184929262   -1.6016138817    0.0000000000
   Point Group: cs    Number of degrees of freedom:     7


   Energy is   -940.172204100

 Hessian Updated using BFGS Update

  7 Hessian modes will be used to form the next step
  Hessian Eigenvalues:
     0.130849    0.202746    0.232413    0.282282    0.323818    0.391036
     0.541850

 Minimum Search - Taking Simple RFO Step
 Searching for Lamda that Minimizes Along All modes
 Value Taken    Lamda =  -0.00000289
 Step Taken.  Stepsize is  0.004452

                             Maximum     Tolerance    Cnvgd?
         Gradient           0.000446      0.000300      NO
         Displacement       0.002561      0.001200      NO
         Energy change     -0.000024      0.000001      NO


 New Cartesian Coordinates Obtained by Inverse Iteration

 Displacement from previous Coordinates is:  0.006366
 ----------------------------------------------------------------
             Standard Nuclear Orientation (Angstroms)
    I     Atom           X                Y                Z
 ----------------------------------------------------------------
    1      C       1.1374437189    -0.5379619573     0.0000000000
    2      P       0.0468621024     0.7399773858     0.0000000000
    3      Cl     -1.7373303062    -0.3766542758     0.0000000000
    4      F       2.4582557166    -0.2795432980     0.0000000000
    5      H       0.9161522056    -1.6006401102     0.0000000000
 ----------------------------------------------------------------
 Molecular Point Group                 Cs    NOp =  2
 Largest Abelian Subgroup              Cs    NOp =  2
 Nuclear Repulsion Energy =   190.5446799945 hartrees
 There are       24 alpha and       24 beta electrons
 Applying Cartesian multipole field
    Component          Value
    ---------          -----
     (2,0,0)        1.00000E-11
     (0,2,0)        2.00000E-11
     (0,0,2)       -3.00000E-11
 Nucleus-field energy     =     0.0000000052 hartrees
 Requested basis set is 6-311++G(d,p)
 There are 43 shells and 111 basis functions
 A cutoff of  1.0D-11 yielded    856 shell pairs
 There are      5894 function pairs (      6328 Cartesian)
 Smallest overlap matrix eigenvalue = 8.43E-04
 Guess MOs from SCF MO coefficient file

 -----------------------------------------------------------------------
  General SCF calculation program by
  Eric Jon Sundstrom, Paul Horn, Yuezhi Mao, Dmitri Zuev, Alec White,
  David Stuck, Shaama M.S., Shane Yost, Joonho Lee, David Small,
  Daniel Levine, Susi Lehtola, Hugh Burton, Evgeny Epifanovsky
 -----------------------------------------------------------------------
 Exchange:     0.2000 Hartree-Fock + 0.0800 Slater + 0.7200 B88
 Correlation:  0.1900 VWN1RPA + 0.8100 LYP
 Using SG-1 standard quadrature grid
 A restricted SCF calculation will be
 performed using DIIS
 SCF converges when DIIS error is below 1.0e-08
 ---------------------------------------
  Cycle       Energy         DIIS error
 ---------------------------------------
    1    -940.1722043805      2.41e-05  
    2    -940.1722056758      5.22e-06  
    3    -940.1722056594      6.65e-06  
    4    -940.1722057061      1.66e-06  
    5    -940.1722057094      7.20e-07  
    6    -940.1722057102      1.46e-07  
    7    -940.1722057103      2.81e-08  
    8    -940.1722057103      6.34e-09  Convergence criterion met
 ---------------------------------------
 SCF time:   CPU 5.43s  wall 5.00s 
 SCF   energy in the final basis set =     -940.1722057103
 Total energy in the final basis set =     -940.1722057103

 --------------------------------------------------------------
             Orbital Energies (a.u.) and Symmetries
 --------------------------------------------------------------

 Alpha MOs, Restricted
 -- Occupied --                  
-101.57  -77.11  -24.73  -10.30   -9.48   -7.24   -7.23   -7.23
  1 A'    2 A'    3 A'    4 A'    5 A'    6 A'    1 A"    7 A'                 
 -6.607  -4.770  -4.766  -4.764  -1.267  -0.858  -0.747  -0.615
  8 A'    9 A'    2 A"   10 A'   11 A'   12 A'   13 A'   14 A'                 
 -0.557  -0.501  -0.485  -0.410  -0.365  -0.365  -0.316  -0.274
 15 A'    3 A"   16 A'   17 A'    4 A"   18 A'   19 A'    5 A"                 
 -- Virtual --                   
 -0.091  -0.069  -0.001   0.017   0.034   0.039   0.047   0.057
  6 A"   20 A'   21 A'   22 A'   23 A'    7 A"   24 A'   25 A'                 
  0.071   0.086   0.090   0.093   0.124   0.130   0.137   0.146
 26 A'    8 A"   27 A'    9 A"   28 A'   29 A'   30 A'   31 A'                 
  0.163   0.199   0.258   0.260   0.277   0.281   0.320   0.352
 32 A'   33 A'   10 A"   34 A'   35 A'   11 A"   36 A'   37 A'                 
  0.394   0.424   0.449   0.451   0.499   0.516   0.524   0.556
 38 A'   39 A'   40 A'   12 A"   41 A'   13 A"   42 A'   43 A'                 
  0.600   0.606   0.655   0.702   0.772   0.844   0.856   0.896
 44 A'   14 A"   15 A"   45 A'   46 A'   47 A'   16 A"   48 A'                 
  0.903   0.904   0.907   0.973   1.125   1.210   1.305   1.309
 49 A'   17 A"   50 A'   51 A'   18 A"   52 A'   19 A"   53 A'                 
  1.383   1.441   1.525   1.544   1.551   1.657   1.733   1.781
 54 A'   20 A"   55 A'   21 A"   56 A'   57 A'   58 A'   59 A'                 
  1.824   1.854   2.096   2.245   2.270   2.344   2.456   2.581
 22 A"   60 A'   61 A'   23 A"   62 A'   63 A'   64 A'   65 A'                 
  2.647   3.041   3.381   3.745   3.761   3.944   4.021   4.719
 24 A"   66 A'   67 A'   25 A"   68 A'   26 A"   69 A'   70 A'                 
  6.246   6.302   6.554   6.884   9.656  13.777  13.886  13.970
 27 A"   71 A'   72 A'   73 A'   74 A'   28 A"   75 A'   76 A'                 
 23.604  25.803  25.879  26.117  66.716 162.990 215.639
 77 A'   29 A"   78 A'   79 A'   80 A'   81 A'   82 A'                         

 Beta MOs, Restricted
 -- Occupied --                  
-101.57  -77.11  -24.73  -10.30   -9.48   -7.24   -7.23   -7.23
  1 A'    2 A'    3 A'    4 A'    5 A'    6 A'    1 A"    7 A'                 
 -6.607  -4.770  -4.766  -4.764  -1.267  -0.858  -0.747  -0.615
  8 A'    9 A'    2 A"   10 A'   11 A'   12 A'   13 A'   14 A'                 
 -0.557  -0.501  -0.485  -0.410  -0.365  -0.365  -0.316  -0.274
 15 A'    3 A"   16 A'   17 A'    4 A"   18 A'   19 A'    5 A"                 
 -- Virtual --                   
 -0.091  -0.069  -0.001   0.017   0.034   0.039   0.047   0.057
  6 A"   20 A'   21 A'   22 A'   23 A'    7 A"   24 A'   25 A'                 
  0.071   0.086   0.090   0.093   0.124   0.130   0.137   0.146
 26 A'    8 A"   27 A'    9 A"   28 A'   29 A'   30 A'   31 A'                 
  0.163   0.199   0.258   0.260   0.277   0.281   0.320   0.352
 32 A'   33 A'   10 A"   34 A'   35 A'   11 A"   36 A'   37 A'                 
  0.394   0.424   0.449   0.451   0.499   0.516   0.524   0.556
 38 A'   39 A'   40 A'   12 A"   41 A'   13 A"   42 A'   43 A'                 
  0.600   0.606   0.655   0.702   0.772   0.844   0.856   0.896
 44 A'   14 A"   15 A"   45 A'   46 A'   47 A'   16 A"   48 A'                 
  0.903   0.904   0.907   0.973   1.125   1.210   1.305   1.309
 49 A'   17 A"   50 A'   51 A'   18 A"   52 A'   19 A"   53 A'                 
  1.383   1.441   1.525   1.544   1.551   1.657   1.733   1.781
 54 A'   20 A"   55 A'   21 A"   56 A'   57 A'   58 A'   59 A'                 
  1.824   1.854   2.096   2.245   2.270   2.344   2.456   2.581
 22 A"   60 A'   61 A'   23 A"   62 A'   63 A'   64 A'   65 A'                 
  2.647   3.041   3.381   3.745   3.761   3.944   4.021   4.719
 24 A"   66 A'   67 A'   25 A"   68 A'   26 A"   69 A'   70 A'                 
  6.246   6.302   6.554   6.884   9.656  13.777  13.886  13.970
 27 A"   71 A'   72 A'   73 A'   74 A'   28 A"   75 A'   76 A'                 
 23.604  25.803  25.879  26.117  66.716 162.990 215.639
 77 A'   29 A"   78 A'   79 A'   80 A'   81 A'   82 A'                         
 --------------------------------------------------------------

          Ground-State Mulliken Net Atomic Charges

     Atom                 Charge (a.u.)
  ----------------------------------------
      1 C                    -0.165891
      2 P                     0.148131
      3 Cl                   -0.118990
      4 F                    -0.071362
      5 H                     0.208112
  ----------------------------------------
  Sum of atomic charges =     0.000000

 -----------------------------------------------------------------
                    Cartesian Multipole Moments
 -----------------------------------------------------------------
    Charge (ESU x 10^10)
                 0.0000
    Dipole Moment (Debye)
         X       0.4978      Y      -0.3183      Z       0.0000
       Tot       0.5909
    Quadrupole Moments (Debye-Ang)
        XX     -41.4976     XY      -1.0253     YY     -34.9817
        XZ       0.0000     YZ       0.0000     ZZ     -37.3278
    Octopole Moments (Debye-Ang^2)
       XXX       0.3807    XXY       1.0837    XYY       4.6965
       YYY      -1.9545    XXZ       0.0000    XYZ       0.0000
       YYZ       0.0000    XZZ       3.1250    YZZ       1.1807
       ZZZ       0.0000
    Hexadecapole Moments (Debye-Ang^3)
      XXXX    -526.6706   XXXY       3.7171   XXYY     -99.1999
      XYYY      -7.3046   YYYY    -116.7273   XXXZ       0.0000
      XXYZ       0.0000   XYYZ       0.0000   YYYZ       0.0000
      XXZZ     -92.2953   XYZZ      -1.6917   YYZZ     -28.3306
      XZZZ       0.0000   YZZZ       0.0000   ZZZZ     -46.7098
 -----------------------------------------------------------------
 Calculating analytic gradient of the SCF energy
 Gradient of SCF Energy
            1           2           3           4           5
    1   0.0000265  -0.0000682   0.0000588  -0.0000279   0.0000109
    2  -0.0002180   0.0001207   0.0001258  -0.0000094  -0.0000190
    3  -0.0000000  -0.0000000   0.0000000   0.0000000  -0.0000000
 Max gradient component =       2.180E-04
 RMS gradient           =       7.663E-05
 Gradient time:  CPU 2.07 s  wall 2.07 s
 Geometry Optimization Parameters
   NAtoms,    NIC,     NZ,  NCons,   NDum,   NFix, NCnnct, MaxDiis
        5      20       5       0       0       0       0       0

 Cartesian Hessian Update
 Hessian Updated using BFGS Update


** GEOMETRY OPTIMIZATION IN DELOCALIZED INTERNAL COORDINATES **
   Searching for a Minimum

   Optimization Cycle:   8

                       Coordinates (Angstroms)
     ATOM                X               Y               Z
      1  C         1.1374437189   -0.5379619573    0.0000000000
      2  P         0.0468621024    0.7399773858    0.0000000000
      3  Cl       -1.7373303062   -0.3766542758    0.0000000000
      4  F         2.4582557166   -0.2795432980    0.0000000000
      5  H         0.9161522056   -1.6006401102    0.0000000000
   Point Group: cs    Number of degrees of freedom:     7


   Energy is   -940.172205710

 Hessian Updated using BFGS Update

  7 Hessian modes will be used to form the next step
  Hessian Eigenvalues:
     0.106925    0.200401    0.247550    0.282813    0.327921    0.407289
     0.527434

 Minimum Search - Taking Simple RFO Step
 Searching for Lamda that Minimizes Along All modes
 Value Taken    Lamda =   0.00000000
 Step Taken.  Stepsize is  0.001263

                             Maximum     Tolerance    Cnvgd?
         Gradient           0.000153      0.000300     YES
         Displacement       0.000856      0.001200     YES
         Energy change     -0.000002      0.000001      NO


                       Distance Matrix (Angstroms)
             C (  1)   P (  2)   Cl(  3)   F (  4)
   P (  2)  1.680029
   Cl(  3)  2.879296  2.104806
   F (  4)  1.345855  2.618061  4.196710
   H (  5)  1.085474  2.496829  2.922176  2.030611

 Final energy is   -940.17220571025189     


 ******************************
 **  OPTIMIZATION CONVERGED  **
 ******************************

                       Coordinates (Angstroms)
     ATOM                X               Y               Z
      1  C         1.1374437189   -0.5379619573    0.0000000000
      2  P         0.0468621024    0.7399773858    0.0000000000
      3  Cl       -1.7373303062   -0.3766542758    0.0000000000
      4  F         2.4582557166   -0.2795432980    0.0000000000
      5  H         0.9161522056   -1.6006401102    0.0000000000

Z-matrix Print:
$molecule
0 1
P 
C  1 1.680029
H  2 1.085474 1 127.759731
F  2 1.345855 1 119.406978 3 -180.000000 0
Cl 1 2.104806 2 98.436863 3 -0.000000 0
$end


 --------------------------------------------------------------
             Orbital Energies (a.u.) and Symmetries
 --------------------------------------------------------------

 Alpha MOs, Restricted
 -- Occupied --                  
-101.57  -77.11  -24.73  -10.30   -9.48   -7.24   -7.23   -7.23
  1 A'    2 A'    3 A'    4 A'    5 A'    6 A'    1 A"    7 A'                 
 -6.607  -4.770  -4.766  -4.764  -1.267  -0.858  -0.747  -0.615
  8 A'    9 A'    2 A"   10 A'   11 A'   12 A'   13 A'   14 A'                 
 -0.557  -0.501  -0.485  -0.410  -0.365  -0.365  -0.316  -0.274
 15 A'    3 A"   16 A'   17 A'    4 A"   18 A'   19 A'    5 A"                 
 -- Virtual --                   
 -0.091  -0.069  -0.001   0.017   0.034   0.039   0.047   0.057
  6 A"   20 A'   21 A'   22 A'   23 A'    7 A"   24 A'   25 A'                 
  0.071   0.086   0.090   0.093   0.124   0.130   0.137   0.146
 26 A'    8 A"   27 A'    9 A"   28 A'   29 A'   30 A'   31 A'                 
  0.163   0.199   0.258   0.260   0.277   0.281   0.320   0.352
 32 A'   33 A'   10 A"   34 A'   35 A'   11 A"   36 A'   37 A'                 
  0.394   0.424   0.449   0.451   0.499   0.516   0.524   0.556
 38 A'   39 A'   40 A'   12 A"   41 A'   13 A"   42 A'   43 A'                 
  0.600   0.606   0.655   0.702   0.772   0.844   0.856   0.896
 44 A'   14 A"   15 A"   45 A'   46 A'   47 A'   16 A"   48 A'                 
  0.903   0.904   0.907   0.973   1.125   1.210   1.305   1.309
 49 A'   17 A"   50 A'   51 A'   18 A"   52 A'   19 A"   53 A'                 
  1.383   1.441   1.525   1.544   1.551   1.657   1.733   1.781
 54 A'   20 A"   55 A'   21 A"   56 A'   57 A'   58 A'   59 A'                 
  1.824   1.854   2.096   2.245   2.270   2.344   2.456   2.581
 22 A"   60 A'   61 A'   23 A"   62 A'   63 A'   64 A'   65 A'                 
  2.647   3.041   3.381   3.745   3.761   3.944   4.021   4.719
 24 A"   66 A'   67 A'   25 A"   68 A'   26 A"   69 A'   70 A'                 
  6.246   6.302   6.554   6.884   9.656  13.777  13.886  13.970
 27 A"   71 A'   72 A'   73 A'   74 A'   28 A"   75 A'   76 A'                 
 23.604  25.803  25.879  26.117  66.716 162.990 215.639
 77 A'   29 A"   78 A'   79 A'   80 A'   81 A'   82 A'                         

 Beta MOs, Restricted
 -- Occupied --                  
-101.57  -77.11  -24.73  -10.30   -9.48   -7.24   -7.23   -7.23
  1 A'    2 A'    3 A'    4 A'    5 A'    6 A'    1 A"    7 A'                 
 -6.607  -4.770  -4.766  -4.764  -1.267  -0.858  -0.747  -0.615
  8 A'    9 A'    2 A"   10 A'   11 A'   12 A'   13 A'   14 A'                 
 -0.557  -0.501  -0.485  -0.410  -0.365  -0.365  -0.316  -0.274
 15 A'    3 A"   16 A'   17 A'    4 A"   18 A'   19 A'    5 A"                 
 -- Virtual --                   
 -0.091  -0.069  -0.001   0.017   0.034   0.039   0.047   0.057
  6 A"   20 A'   21 A'   22 A'   23 A'    7 A"   24 A'   25 A'                 
  0.071   0.086   0.090   0.093   0.124   0.130   0.137   0.146
 26 A'    8 A"   27 A'    9 A"   28 A'   29 A'   30 A'   31 A'                 
  0.163   0.199   0.258   0.260   0.277   0.281   0.320   0.352
 32 A'   33 A'   10 A"   34 A'   35 A'   11 A"   36 A'   37 A'                 
  0.394   0.424   0.449   0.451   0.499   0.516   0.524   0.556
 38 A'   39 A'   40 A'   12 A"   41 A'   13 A"   42 A'   43 A'                 
  0.600   0.606   0.655   0.702   0.772   0.844   0.856   0.896
 44 A'   14 A"   15 A"   45 A'   46 A'   47 A'   16 A"   48 A'                 
  0.903   0.904   0.907   0.973   1.125   1.210   1.305   1.309
 49 A'   17 A"   50 A'   51 A'   18 A"   52 A'   19 A"   53 A'                 
  1.383   1.441   1.525   1.544   1.551   1.657   1.733   1.781
 54 A'   20 A"   55 A'   21 A"   56 A'   57 A'   58 A'   59 A'                 
  1.824   1.854   2.096   2.245   2.270   2.344   2.456   2.581
 22 A"   60 A'   61 A'   23 A"   62 A'   63 A'   64 A'   65 A'                 
  2.647   3.041   3.381   3.745   3.761   3.944   4.021   4.719
 24 A"   66 A'   67 A'   25 A"   68 A'   26 A"   69 A'   70 A'                 
  6.246   6.302   6.554   6.884   9.656  13.777  13.886  13.970
 27 A"   71 A'   72 A'   73 A'   74 A'   28 A"   75 A'   76 A'                 
 23.604  25.803  25.879  26.117  66.716 162.990 215.639
 77 A'   29 A"   78 A'   79 A'   80 A'   81 A'   82 A'                         
 --------------------------------------------------------------

          Ground-State Mulliken Net Atomic Charges

     Atom                 Charge (a.u.)
  ----------------------------------------
      1 C                    -0.165891
      2 P                     0.148131
      3 Cl                   -0.118990
      4 F                    -0.071362
      5 H                     0.208112
  ----------------------------------------
  Sum of atomic charges =     0.000000

 -----------------------------------------------------------------
                    Cartesian Multipole Moments
 -----------------------------------------------------------------
    Charge (ESU x 10^10)
                 0.0000
    Dipole Moment (Debye)
         X       0.4978      Y      -0.3183      Z       0.0000
       Tot       0.5909
    Quadrupole Moments (Debye-Ang)
        XX     -41.4976     XY      -1.0253     YY     -34.9817
        XZ       0.0000     YZ       0.0000     ZZ     -37.3278
    Octopole Moments (Debye-Ang^2)
       XXX       0.3807    XXY       1.0837    XYY       4.6965
       YYY      -1.9545    XXZ       0.0000    XYZ       0.0000
       YYZ       0.0000    XZZ       3.1250    YZZ       1.1807
       ZZZ       0.0000
    Hexadecapole Moments (Debye-Ang^3)
      XXXX    -526.6706   XXXY       3.7171   XXYY     -99.1999
      XYYY      -7.3046   YYYY    -116.7273   XXXZ       0.0000
      XXYZ       0.0000   XYYZ       0.0000   YYYZ       0.0000
      XXZZ     -92.2953   XYZZ      -1.6917   YYZZ     -28.3306
      XZZZ       0.0000   YZZZ       0.0000   ZZZZ     -46.7098
 -----------------------------------------------------------------
Archival summary:
1\1\TWL02\OPT\ProcedureUnspecified\BasisUnspecified\l11111\taweetha\MonNov2617:13:092018MonNov2617:13:092018\0\\#,OPT,ProcedureUnspecified,BasisUnspecified,\\0,1\P\C,1,1.68003\H,2,1.08547,1,127.76\F,2,1.34585,1,119.407,3,-180,0\Cl,1,2.10481,2,98.4369,3,-0,0\\\@

 Total job time:  74.24s(wall), 74.04s(cpu) 
 Mon Nov 26 17:13:09 2018

        *************************************************************
        *                                                           *
        *  Thank you very much for using Q-Chem.  Have a nice day.  *
        *                                                           *
        *************************************************************


 
User input: 2 of 2 
 
Q-Chem Developer Version!
                  Welcome to Q-Chem
     A Quantum Leap Into The Future Of Chemistry


 Q-Chem 5.1, Q-Chem, Inc., Pleasanton, CA (2018)

 Yihan Shao,  Zhengting Gan,  E. Epifanovsky,  A. T. B. Gilbert,  M. Wormit,  
 J. Kussmann,  A. W. Lange,  A. Behn,  Jia Deng,  Xintian Feng,  D. Ghosh,  
 M. Goldey,  P. R. Horn,  L. D. Jacobson,  I. Kaliman,  T. Kus,  A. Landau,  
 Jie Liu,  E. I. Proynov,  R. M. Richard,  R. P. Steele,  E. J. Sundstrom,  
 H. L. Woodcock III,  P. M. Zimmerman,  D. Zuev,  B. Albrecht,  E. Alguire,  
 S. A. Baeppler,  D. Barton,  Z. Benda,  Y. A. Bernard,  E. J. Berquist,  
 K. B. Bravaya,  H. Burton,  D. Casanova,  Chun-Min Chang,  Yunqing Chen,  
 A. Chien,  K. D. Closser,  M. P. Coons,  S. Coriani,  S. Dasgupta,  
 A. L. Dempwolff,  M. Diedenhofen,  Hainam Do,  R. G. Edgar,  Po-Tung Fang,  
 S. Faraji,  S. Fatehi,  Qingguo Feng,  K. D. Fenk,  J. Fosso-Tande,  
 Qinghui Ge,  A. Ghysels,  G. Gidofalvi,  J. Gomes,  J. Gonthier,  A. Gunina,  
 D. Hait,  M. W. D. Hanson-Heine,  P. H. P. Harbach,  A. W. Hauser,  
 J. E. Herr,  E. G. Hohenstein,  Z. C. Holden,  Kerwin Hui,  B. C. Huynh,  
 T.-C. Jagau,  Hyunjun Ji,  B. Kaduk,  K. Khistyaev,  Jaehoon Kim,  
 P. Klunzinger,  K. Koh,  D. Kosenkov,  L. Koulias,  T. Kowalczyk,  
 C. M. Krauter,  A. Kunitsa,  Ka Un Lao,  A. Laurent,  K. V. Lawler,  
 Joonho Lee,  D. Lefrancois,  S. Lehtola,  D. S. Levine,  Yi-Pei Li,  
 You-Sheng Lin,  Fenglai Liu,  E. Livshits,  A. Luenser,  P. Manohar,  
 E. Mansoor,  S. F. Manzer,  Shan-Ping Mao,  Yuezhi Mao,  N. Mardirossian,  
 A. V. Marenich,  T. Markovich,  L. A. Martinez-Martinez,  S. A. Maurer,  
 N. J. Mayhall,  S. C. McKenzie,  J.-M. Mewes,  A. F. Morrison,  
 J. W. Mullinax,  K. Nanda,  T. S. Nguyen-Beck,  R. Olivares-Amaya,  
 J. A. Parkhill,  T. M. Perrine,  F. Plasser,  P. Pokhilko,  S. Prager,  
 A. Prociuk,  E. Ramos,  D. R. Rehn,  F. Rob,  M. Schneider,  N. Sergueev,  
 S. M. Sharada,  S. Sharma,  D. W. Small,  T. Stauch,  T. Stein,  
 Yu-Chuan Su,  A. J. W. Thom,  A. Tkatchenko,  T. Tsuchimochi,  N. M. Tubman,  
 L. Vogt,  M. L. Vidal,  O. Vydrov,  M. A. Watson,  J. Wenzel,  
 M. de Wergifosse,  T. A. Wesolowski,  A. White,  J. Witte,  A. Yamada,  
 Jun Yang,  K. Yao,  S. Yeganeh,  S. R. Yost,  Zhi-Qiang You,  A. Zech,  
 Igor Ying Zhang,  Xing Zhang,  Yan Zhao,  Ying Zhu,  B. R. Brooks,  
 G. K. L. Chan,  C. J. Cramer,  M. S. Gordon,  W. J. Hehre,  A. Klamt,  
 M. W. Schmidt,  C. D. Sherrill,  D. G. Truhlar,  A. Aspuru-Guzik,  R. Baer,  
 A. T. Bell,  N. A. Besley,  Jeng-Da Chai,  A. E. DePrince, III,  
 R. A. DiStasio Jr.,  A. Dreuw,  B. D. Dunietz,  T. R. Furlani,  
 Chao-Ping Hsu,  Yousung Jung,  Jing Kong,  D. S. Lambrecht,  WanZhen Liang,  
 C. Ochsenfeld,  V. A. Rassolov,  L. V. Slipchenko,  J. E. Subotnik,  
 T. Van Voorhis,  J. M. Herbert,  A. I. Krylov,  P. M. W. Gill,  M. Head-Gordon

 Contributors to earlier versions of Q-Chem not listed above: 
 R. D. Adamson,  B. Austin,  J. Baker,  G. J. O. Beran,  K. Brandhorst,  
 S. T. Brown,  E. F. C. Byrd,  A. K. Chakraborty,  C.-L. Cheng,  
 Siu Hung Chien,  D. M. Chipman,  D. L. Crittenden,  H. Dachsel,  
 R. J. Doerksen,  A. D. Dutoi,  L. Fusti-Molnar,  W. A. Goddard III,  
 A. Golubeva-Zadorozhnaya,  S. R. Gwaltney,  G. Hawkins,  A. Heyden,  
 S. Hirata,  G. Kedziora,  F. J. Keil,  C. Kelley,  Jihan Kim,  R. A. King,  
 R. Z. Khaliullin,  P. P. Korambath,  W. Kurlancheek,  A. M. Lee,  M. S. Lee,  
 S. V. Levchenko,  Ching Yeh Lin,  D. Liotard,  R. C. Lochan,  I. Lotan,  
 P. E. Maslen,  N. Nair,  D. P. O'Neill,  D. Neuhauser,  E. Neuscamman,  
 C. M. Oana,  R. Olson,  B. Peters,  R. Peverati,  P. A. Pieniazek,  
 Y. M. Rhee,  J. Ritchie,  M. A. Rohrdanz,  E. Rosta,  N. J. Russ,  
 H. F. Schaefer III,  N. E. Schultz,  N. Shenvi,  A. C. Simmonett,  A. Sodt,  
 D. Stuck,  K. S. Thanthiriwatte,  V. Vanovschi,  Tao Wang,  A. Warshel,  
 C. F. Williams,  Q. Wu,  X. Xu,  W. Zhang

 Please cite Q-Chem as follows:
 Y. Shao et al., Mol. Phys. 113, 184-215 (2015)
 DOI: 10.1080/00268976.2014.952696

 Q-Chem 5.1.2 for Intel X86 EM64T Linux

 Parts of Q-Chem use Armadillo 8.300.2 (Tropical Shenanigans).
 http://arma.sourceforge.net/

 Q-Chem begins on Mon Nov 26 17:13:09 2018  

Host: 
0

     Scratch files written to /scratch/taweetham/qchem52260//
The previous job contains 0 fragments, simply inherited here
Input Ideriv = 2
Curr. Ideriv = -1
Max.  Ideriv = 2

Checking the input file for inconsistencies... 	...done.

--------------------------------------------------------------
User input:
--------------------------------------------------------------

$molecule
read
$end

$rem
   job_type 	frequency
   basis 	6-311++g**
   method	b3lyp	
$end


--------------------------------------------------------------
 ----------------------------------------------------------------
             Standard Nuclear Orientation (Angstroms)
    I     Atom           X                Y                Z
 ----------------------------------------------------------------
    1      C       1.1140544446    -0.4870754890    -0.0000000000
    2      P       0.0283809289     0.7950361458     0.0000000000
    3      Cl     -1.7600799352    -0.3147460654     0.0000000000
    4      F       2.4358476037    -0.2337232024    -0.0000000000
    5      H       0.8886898640    -1.5488973180    -0.0000000000
 ----------------------------------------------------------------
 Molecular Point Group                 Cs    NOp =  2
 Largest Abelian Subgroup              Cs    NOp =  2
 Nuclear Repulsion Energy =   190.5446799945 hartrees
 There are       24 alpha and       24 beta electrons
 Requested basis set is 6-311++G(d,p)
 There are 43 shells and 111 basis functions

 Total QAlloc Memory Limit   2000 MB
 Mega-Array Size       188 MB
 MEM_STATIC part       192 MB

                       Distance Matrix (Angstroms)
             C (  1)   P (  2)   Cl(  3)   F (  4)
   P (  2)  1.680029
   Cl(  3)  2.879296  2.104806
   F (  4)  1.345855  2.618061  4.196710
   H (  5)  1.085474  2.496829  2.922176  2.030611

 A cutoff of  1.0D-11 yielded    856 shell pairs
 There are      5894 function pairs (      6328 Cartesian)
 Smallest overlap matrix eigenvalue = 8.43E-04
 Guess from superposition of atomic densities
 Warning:  Energy on first SCF cycle will be non-variational
 SAD guess density has 48.000000 electrons

 -----------------------------------------------------------------------
  General SCF calculation program by
  Eric Jon Sundstrom, Paul Horn, Yuezhi Mao, Dmitri Zuev, Alec White,
  David Stuck, Shaama M.S., Shane Yost, Joonho Lee, David Small,
  Daniel Levine, Susi Lehtola, Hugh Burton, Evgeny Epifanovsky
 -----------------------------------------------------------------------
 Exchange:     0.2000 Hartree-Fock + 0.0800 Slater + 0.7200 B88
 Correlation:  0.1900 VWN1RPA + 0.8100 LYP
 Using SG-1 standard quadrature grid
 A restricted SCF calculation will be
 performed using DIIS
 SCF converges when DIIS error is below 1.0e-08
 ---------------------------------------
  Cycle       Energy         DIIS error
 ---------------------------------------
    1    -940.6105489907      4.72e-02  
    2    -940.1433028651      4.47e-03  
    3    -940.0807119891      7.58e-03  
    4    -940.1691276475      1.35e-03  
    5    -940.1716613423      5.59e-04  
    6    -940.1721830825      1.18e-04  
    7    -940.1721987866      5.71e-05  
    8    -940.1722025799      1.11e-05  
    9    -940.1722027368      1.41e-06  
   10    -940.1722027401      3.41e-07  
   11    -940.1722027403      6.04e-08  
   12    -940.1722027403      1.76e-08  
   13    -940.1722027403      2.62e-09  Convergence criterion met
 ---------------------------------------
 SCF time:   CPU 8.68s  wall 8.00s 
 SCF   energy in the final basis set =     -940.1722027403
 Total energy in the final basis set =     -940.1722027403

 --------------------------------------------------------------
             Orbital Energies (a.u.) and Symmetries
 --------------------------------------------------------------

 Alpha MOs, Restricted
 -- Occupied --                  
-101.57  -77.11  -24.73  -10.30   -9.48   -7.24   -7.23   -7.23
  1 A'    2 A'    3 A'    4 A'    5 A'    6 A'    1 A"    7 A'                 
 -6.607  -4.770  -4.766  -4.764  -1.267  -0.858  -0.747  -0.615
  8 A'    9 A'    2 A"   10 A'   11 A'   12 A'   13 A'   14 A'                 
 -0.557  -0.501  -0.485  -0.410  -0.365  -0.365  -0.316  -0.274
 15 A'    3 A"   16 A'   17 A'    4 A"   18 A'   19 A'    5 A"                 
 -- Virtual --                   
 -0.091  -0.069  -0.001   0.017   0.034   0.039   0.047   0.057
  6 A"   20 A'   21 A'   22 A'   23 A'    7 A"   24 A'   25 A'                 
  0.071   0.086   0.090   0.093   0.124   0.130   0.137   0.146
 26 A'    8 A"   27 A'    9 A"   28 A'   29 A'   30 A'   31 A'                 
  0.163   0.199   0.258   0.260   0.277   0.281   0.320   0.352
 32 A'   33 A'   10 A"   34 A'   35 A'   11 A"   36 A'   37 A'                 
  0.394   0.424   0.449   0.451   0.499   0.516   0.524   0.556
 38 A'   39 A'   40 A'   12 A"   41 A'   13 A"   42 A'   43 A'                 
  0.600   0.606   0.655   0.702   0.772   0.844   0.856   0.896
 44 A'   14 A"   15 A"   45 A'   46 A'   47 A'   16 A"   48 A'                 
  0.903   0.904   0.907   0.973   1.125   1.210   1.305   1.309
 49 A'   17 A"   50 A'   51 A'   18 A"   52 A'   19 A"   53 A'                 
  1.383   1.441   1.525   1.544   1.551   1.657   1.733   1.781
 54 A'   20 A"   55 A'   21 A"   56 A'   57 A'   58 A'   59 A'                 
  1.824   1.854   2.096   2.245   2.270   2.344   2.456   2.581
 22 A"   60 A'   61 A'   23 A"   62 A'   63 A'   64 A'   65 A'                 
  2.647   3.041   3.381   3.745   3.761   3.944   4.021   4.719
 24 A"   66 A'   67 A'   25 A"   68 A'   26 A"   69 A'   70 A'                 
  6.246   6.302   6.554   6.884   9.656  13.777  13.886  13.970
 27 A"   71 A'   72 A'   73 A'   74 A'   28 A"   75 A'   76 A'                 
 23.604  25.803  25.879  26.117  66.716 162.990 215.639
 77 A'   29 A"   78 A'   79 A'   80 A'   81 A'   82 A'                         

 Beta MOs, Restricted
 -- Occupied --                  
-101.57  -77.11  -24.73  -10.30   -9.48   -7.24   -7.23   -7.23
  1 A'    2 A'    3 A'    4 A'    5 A'    6 A'    1 A"    7 A'                 
 -6.607  -4.770  -4.766  -4.764  -1.267  -0.858  -0.747  -0.615
  8 A'    9 A'    2 A"   10 A'   11 A'   12 A'   13 A'   14 A'                 
 -0.557  -0.501  -0.485  -0.410  -0.365  -0.365  -0.316  -0.274
 15 A'    3 A"   16 A'   17 A'    4 A"   18 A'   19 A'    5 A"                 
 -- Virtual --                   
 -0.091  -0.069  -0.001   0.017   0.034   0.039   0.047   0.057
  6 A"   20 A'   21 A'   22 A'   23 A'    7 A"   24 A'   25 A'                 
  0.071   0.086   0.090   0.093   0.124   0.130   0.137   0.146
 26 A'    8 A"   27 A'    9 A"   28 A'   29 A'   30 A'   31 A'                 
  0.163   0.199   0.258   0.260   0.277   0.281   0.320   0.352
 32 A'   33 A'   10 A"   34 A'   35 A'   11 A"   36 A'   37 A'                 
  0.394   0.424   0.449   0.451   0.499   0.516   0.524   0.556
 38 A'   39 A'   40 A'   12 A"   41 A'   13 A"   42 A'   43 A'                 
  0.600   0.606   0.655   0.702   0.772   0.844   0.856   0.896
 44 A'   14 A"   15 A"   45 A'   46 A'   47 A'   16 A"   48 A'                 
  0.903   0.904   0.907   0.973   1.125   1.210   1.305   1.309
 49 A'   17 A"   50 A'   51 A'   18 A"   52 A'   19 A"   53 A'                 
  1.383   1.441   1.525   1.544   1.551   1.657   1.733   1.781
 54 A'   20 A"   55 A'   21 A"   56 A'   57 A'   58 A'   59 A'                 
  1.824   1.854   2.096   2.245   2.270   2.344   2.456   2.581
 22 A"   60 A'   61 A'   23 A"   62 A'   63 A'   64 A'   65 A'                 
  2.647   3.041   3.381   3.745   3.761   3.944   4.021   4.719
 24 A"   66 A'   67 A'   25 A"   68 A'   26 A"   69 A'   70 A'                 
  6.246   6.302   6.554   6.884   9.656  13.777  13.886  13.970
 27 A"   71 A'   72 A'   73 A'   74 A'   28 A"   75 A'   76 A'                 
 23.604  25.803  25.879  26.117  66.716 162.990 215.639
 77 A'   29 A"   78 A'   79 A'   80 A'   81 A'   82 A'                         
 --------------------------------------------------------------

          Ground-State Mulliken Net Atomic Charges

     Atom                 Charge (a.u.)
  ----------------------------------------
      1 C                    -0.165850
      2 P                     0.148091
      3 Cl                   -0.118994
      4 F                    -0.071364
      5 H                     0.208116
  ----------------------------------------
  Sum of atomic charges =     0.000000

 -----------------------------------------------------------------
                    Cartesian Multipole Moments
 -----------------------------------------------------------------
    Charge (ESU x 10^10)
                 0.0000
    Dipole Moment (Debye)
         X       0.4966      Y      -0.3203      Z      -0.0000
       Tot       0.5909
    Quadrupole Moments (Debye-Ang)
        XX     -41.5265     XY      -0.9661     YY     -35.0094
        XZ      -0.0000     YZ       0.0000     ZZ     -37.3278
    Octopole Moments (Debye-Ang^2)
       XXX       3.0486    XXY      -1.1334    XYY       5.3178
       YYY      -7.8078    XXZ      -0.0000    XYZ       0.0000
       YYZ      -0.0000    XZZ       3.9252    YZZ      -0.8934
       ZZZ      -0.0000
    Hexadecapole Moments (Debye-Ang^3)
      XXXX    -526.7532   XXXY       4.6903   XXYY     -99.4992
      XYYY      -5.6775   YYYY    -117.7056   XXXZ      -0.0000
      XXYZ       0.0000   XYYZ      -0.0000   YYYZ       0.0000
      XXZZ     -92.4577   XYZZ      -1.2545   YYZZ     -28.3034
      XZZZ      -0.0000   YZZZ       0.0000   ZZZZ     -46.7098
 -----------------------------------------------------------------
 Calculating MO derivatives via CPSCF
   1         3          15      0.177948    0.057305
   2         3          15      0.020602    0.006913
   3         3          15      0.002124    0.000815
   4         3          15      0.000158    0.000067
   5        16           2      0.000006    0.000004
   6        18           0      0.000000    0.000000    Roots Converged
 Time for AOints: 2.2 s (CPU) 2.2 s (wall)
 ------------------------------------------------------------------------------
                     AOints        : Timing summary (seconds)
 ------------------------------------------------------------------------------
     job step          cpu (% of tot)      sys (% of tot)     wall (% of tot)
 ------------------------------------------------------------------------------
  cpscf_lag         0.2600E+02 (50.0)   0.4700E-04 (15.5)   0.2601E+02 (50.0)
  iterzp            0.2375E+02 (45.7)   0.2570E-03 (84.5)   0.2375E+02 (45.7)
  make_fx           0.0000E+00 ( 0.0)   0.0000E+00 ( 0.0)   0.0000E+00 ( 0.0)
  AOints            0.2174E+01 ( 4.2)   0.0000E+00 ( 0.0)   0.2175E+01 ( 4.2)
 ------------------------------------------------------------------------------
   Grand Totals     0.5197E+02          0.3040E-03          0.5198E+02
 ------------------------------------------------------------------------------
 Calculating analytic Hessian of the SCF energy
 Polarizability Matrix (a.u.)
            1           2           3
    1 -67.2926613   2.2737123  -0.0000000
    2   2.2737123 -47.4476520   0.0000000
    3  -0.0000000   0.0000000 -32.2049886

 Direct stationary perturbation theory relativistic correction:

 rels  =       1.286684438736
 relv  =      -4.688757597217
 rel2e =       1.099036562775
 E_rel =      -2.303036595706

 Hessian of the SCF Energy
            1           2           3           4           5           6
    1   0.5044767  -0.0414182  -0.0000000  -0.1274019   0.1117057   0.0000000
    2  -0.0414182   0.6494614  -0.0000000   0.1492574  -0.2393534  -0.0000000
    3  -0.0000000  -0.0000000   0.0902695   0.0000000  -0.0000000  -0.0216852
    4  -0.1274019   0.1492574   0.0000000   0.2559253  -0.0915657  -0.0000000
    5   0.1117057  -0.2393534  -0.0000000  -0.0915657   0.2824221   0.0000000
    6   0.0000000  -0.0000000  -0.0216852  -0.0000000   0.0000000   0.0118156
    7  -0.0179098  -0.0145253   0.0000000  -0.0932230  -0.0402815   0.0000000
    8   0.0123655   0.0078566   0.0000000  -0.0634691  -0.0516843  -0.0000000
    9  -0.0000000   0.0000000  -0.0033504   0.0000000   0.0000000  -0.0048832
   10  -0.3082699  -0.0580200  -0.0000000  -0.0383177   0.0061645   0.0000000
   11  -0.0331400  -0.0778763   0.0000000   0.0109212   0.0153409   0.0000000
   12   0.0000000   0.0000000  -0.0310809  -0.0000000  -0.0000000   0.0007920
   13  -0.0508951  -0.0352940   0.0000000   0.0030172   0.0139770   0.0000000
   14  -0.0495130  -0.3400883  -0.0000000  -0.0051438  -0.0067252   0.0000000
   15  -0.0000000  -0.0000000  -0.0341530   0.0000000  -0.0000000   0.0139608
            7           8           9          10          11          12
    1  -0.0179098   0.0123655  -0.0000000  -0.3082699  -0.0331400   0.0000000
    2  -0.0145253   0.0078566   0.0000000  -0.0580200  -0.0778763   0.0000000
    3   0.0000000   0.0000000  -0.0033504  -0.0000000   0.0000000  -0.0310809
    4  -0.0932230  -0.0634691   0.0000000  -0.0383177   0.0109212  -0.0000000
    5  -0.0402815  -0.0516843   0.0000000   0.0061645   0.0153409  -0.0000000
    6   0.0000000  -0.0000000  -0.0048832   0.0000000   0.0000000   0.0007920
    7   0.1188160   0.0513292  -0.0000000  -0.0077285   0.0030349  -0.0000000
    8   0.0513292   0.0439187   0.0000000   0.0004910  -0.0015198  -0.0000000
    9  -0.0000000   0.0000000   0.0052263   0.0000000  -0.0000000   0.0069467
   10  -0.0077285   0.0004910   0.0000000   0.3775584   0.0576634  -0.0000000
   11   0.0030349  -0.0015198  -0.0000000   0.0576634   0.0619030  -0.0000000
   12  -0.0000000  -0.0000000   0.0069467  -0.0000000  -0.0000000   0.0171785
   13   0.0000453  -0.0007166   0.0000000  -0.0232423  -0.0384794   0.0000000
   14   0.0004427   0.0014288  -0.0000000  -0.0062989   0.0021522   0.0000000
   15   0.0000000   0.0000000  -0.0039394   0.0000000  -0.0000000   0.0061637
           13          14          15
    1  -0.0508951  -0.0495130  -0.0000000
    2  -0.0352940  -0.3400883  -0.0000000
    3   0.0000000  -0.0000000  -0.0341530
    4   0.0030172  -0.0051438   0.0000000
    5   0.0139770  -0.0067252  -0.0000000
    6   0.0000000   0.0000000   0.0139608
    7   0.0000453   0.0004427   0.0000000
    8  -0.0007166   0.0014288   0.0000000
    9   0.0000000  -0.0000000  -0.0039394
   10  -0.0232423  -0.0062989   0.0000000
   11  -0.0384794   0.0021522  -0.0000000
   12   0.0000000   0.0000000   0.0061637
   13   0.0710748   0.0605130  -0.0000000
   14   0.0605130   0.3432325   0.0000000
   15  -0.0000000   0.0000000   0.0179679
 Gradient time:  CPU 67.18 s  wall 67.20 s
 **********************************************************************
 **                                                                  **
 **                       VIBRATIONAL ANALYSIS                       **
 **                       --------------------                       **
 **                                                                  **
 **        VIBRATIONAL FREQUENCIES (CM**-1) AND NORMAL MODES         **
 **     FORCE CONSTANTS (mDYN/ANGSTROM) AND REDUCED MASSES (AMU)     **
 **                  INFRARED INTENSITIES (KM/MOL)                   **
 **                                                                  **
 **********************************************************************


 Mode:                 1                      2                      3
 Frequency:       191.79                 255.84                 368.04
 Force Cnst:      0.2694                 0.1600                 1.3330
 Red. Mass:      12.4304                 4.1476                16.7034
 IR Active:          YES                    YES                    YES
 IR Intens:        5.822                  7.089                  5.680
 Raman Active:       YES                    YES                    YES
               X      Y      Z        X      Y      Z        X      Y      Z
 C         -0.225  0.215  0.000    0.000  0.000  0.391    0.376  0.352 -0.000
 P         -0.075  0.363  0.000   -0.000 -0.000  0.066   -0.063  0.152 -0.000
 Cl         0.242 -0.200 -0.000   -0.000  0.000 -0.085   -0.371 -0.105  0.000
 F         -0.147 -0.374 -0.000    0.000  0.000 -0.245    0.543 -0.299  0.000
 H         -0.645  0.301  0.000    0.000 -0.000  0.881    0.091  0.408 -0.000
 TransDip   0.014  0.076  0.000    0.000 -0.000  0.085    0.059  0.049 -0.000

 Mode:                 4                      5                      6
 Frequency:       502.35                 801.42                 925.71
 Force Cnst:      4.0002                 0.5181                 2.5916
 Red. Mass:      26.9035                 1.3692                 5.1330
 IR Active:          YES                    YES                    YES
 IR Intens:       72.673                 47.445                 16.746
 Raman Active:       YES                    YES                    YES
               X      Y      Z        X      Y      Z        X      Y      Z
 C         -0.163 -0.222  0.000   -0.000 -0.000 -0.174    0.039  0.460 -0.000
 P          0.662  0.292  0.000   -0.000  0.000  0.024    0.108 -0.179  0.000
 Cl        -0.366 -0.278 -0.000    0.000 -0.000 -0.004   -0.008  0.007  0.000
 F         -0.294  0.186 -0.000    0.000 -0.000  0.026   -0.155 -0.043  0.000
 H         -0.150 -0.212  0.000    0.000 -0.000  0.984   -0.579  0.618  0.000
 TransDip   0.261  0.081  0.000   -0.000  0.000  0.221    0.129 -0.025  0.000

 Mode:                 7                      8                      9
 Frequency:      1162.74                1355.96                3182.01
 Force Cnst:      2.7221                 1.6933                 6.5080
 Red. Mass:       3.4173                 1.5631                 1.0909
 IR Active:          YES                    YES                    YES
 IR Intens:      232.506                 59.946                  2.798
 Raman Active:       YES                    YES                    YES
               X      Y      Z        X      Y      Z        X      Y      Z
 C          0.354  0.006 -0.000   -0.183  0.109  0.000   -0.013 -0.086 -0.000
 P         -0.027  0.040 -0.000    0.023 -0.018 -0.000   -0.001  0.001  0.000
 Cl        -0.002  0.002  0.000   -0.000 -0.001  0.000    0.000  0.000 -0.000
 F         -0.222 -0.065  0.000    0.027 -0.030  0.000   -0.000  0.000 -0.000
 H          0.897 -0.122 -0.000    0.969 -0.112 -0.000    0.199  0.976  0.000
 TransDip   0.480 -0.089 -0.000   -0.231  0.090 -0.000   -0.053  0.008  0.000

 STANDARD THERMODYNAMIC QUANTITIES AT   298.15 K  AND     1.00 ATM

   This Molecule has  0 Imaginary Frequencies
   Zero point vibrational energy:       12.503 kcal/mol

   Atom    1 Element C  Has Mass   12.00000
   Atom    2 Element P  Has Mass   30.97376
   Atom    3 Element Cl Has Mass   34.96885
   Atom    4 Element F  Has Mass   18.99840
   Atom    5 Element H  Has Mass    1.00783
   Molecular Mass:    97.948840 amu
   Principal axes and moments of inertia in amu*Bohr^2:
                             1           2           3
    Eigenvalues --      104.64571   845.54463   950.19034
          X               0.99998    -0.00655     0.00000
          Y               0.00655     0.99998     0.00000
          Z               0.00000    -0.00000     1.00000
   Rotational Symmetry Number is   1
   The Molecule is an Asymmetric Top
   Translational Enthalpy:        0.889 kcal/mol
   Rotational Enthalpy:           0.889 kcal/mol
   Vibrational Enthalpy:         13.614 kcal/mol
   gas constant (RT):             0.592 kcal/mol
   Translational Entropy:        39.656  cal/mol.K
   Rotational Entropy:           25.933  cal/mol.K
   Vibrational Entropy:           6.043  cal/mol.K

   Total Enthalpy:               15.984 kcal/mol
   Total Entropy:                71.632  cal/mol.K
Archival summary:
1\1\TWL02\FREQ\ProcedureUnspecified\BasisUnspecified\l11111\taweetha\MonNov2617:14:252018MonNov2617:14:252018\0\\#,FREQ,ProcedureUnspecified,BasisUnspecified,\\0,1\P\C,1,1.68003\H,2,1.08547,1,127.76\F,2,1.34585,1,119.407,3,180,0\Cl,1,2.10481,2,98.4369,3,-0,0\\\@

 Total job time:  75.94s(wall), 75.91s(cpu) 
 Mon Nov 26 17:14:25 2018

        *************************************************************
        *                                                           *
        *  Thank you very much for using Q-Chem.  Have a nice day.  *
        *                                                           *
        *************************************************************
