# Supplementary material for: Geometric and energetic data from ab initio calculations of haloethene, haloimine, halomethylenephosphine, haloiminophosphine, halodiazene, halodiphosphene and halocyclopropane
Source: Data Brief. 2019 Nov 2;27:104738. doi: 10.1016/j.dib.2019.104738 (PMC6861602; doi:10.1016/j.dib.2019.104738)
Supplement: Multimedia component 5 [file mmc5.zip › CP/B3LYP/HFCPFE.out]

Q-Chem Developer Version!
                  Welcome to Q-Chem
     A Quantum Leap Into The Future Of Chemistry


 Q-Chem 5.1, Q-Chem, Inc., Pleasanton, CA (2018)

 Yihan Shao,  Zhengting Gan,  E. Epifanovsky,  A. T. B. Gilbert,  M. Wormit,  
 J. Kussmann,  A. W. Lange,  A. Behn,  Jia Deng,  Xintian Feng,  D. Ghosh,  
 M. Goldey,  P. R. Horn,  L. D. Jacobson,  I. Kaliman,  T. Kus,  A. Landau,  
 Jie Liu,  E. I. Proynov,  R. M. Richard,  R. P. Steele,  E. J. Sundstrom,  
 H. L. Woodcock III,  P. M. Zimmerman,  D. Zuev,  B. Albrecht,  E. Alguire,  
 S. A. Baeppler,  D. Barton,  Z. Benda,  Y. A. Bernard,  E. J. Berquist,  
 K. B. Bravaya,  H. Burton,  D. Casanova,  Chun-Min Chang,  Yunqing Chen,  
 A. Chien,  K. D. Closser,  M. P. Coons,  S. Coriani,  S. Dasgupta,  
 A. L. Dempwolff,  M. Diedenhofen,  Hainam Do,  R. G. Edgar,  Po-Tung Fang,  
 S. Faraji,  S. Fatehi,  Qingguo Feng,  K. D. Fenk,  J. Fosso-Tande,  
 Qinghui Ge,  A. Ghysels,  G. Gidofalvi,  J. Gomes,  J. Gonthier,  A. Gunina,  
 D. Hait,  M. W. D. Hanson-Heine,  P. H. P. Harbach,  A. W. Hauser,  
 J. E. Herr,  E. G. Hohenstein,  Z. C. Holden,  Kerwin Hui,  B. C. Huynh,  
 T.-C. Jagau,  Hyunjun Ji,  B. Kaduk,  K. Khistyaev,  Jaehoon Kim,  
 P. Klunzinger,  K. Koh,  D. Kosenkov,  L. Koulias,  T. Kowalczyk,  
 C. M. Krauter,  A. Kunitsa,  Ka Un Lao,  A. Laurent,  K. V. Lawler,  
 Joonho Lee,  D. Lefrancois,  S. Lehtola,  D. S. Levine,  Yi-Pei Li,  
 You-Sheng Lin,  Fenglai Liu,  E. Livshits,  A. Luenser,  P. Manohar,  
 E. Mansoor,  S. F. Manzer,  Shan-Ping Mao,  Yuezhi Mao,  N. Mardirossian,  
 A. V. Marenich,  T. Markovich,  L. A. Martinez-Martinez,  S. A. Maurer,  
 N. J. Mayhall,  S. C. McKenzie,  J.-M. Mewes,  A. F. Morrison,  
 J. W. Mullinax,  K. Nanda,  T. S. Nguyen-Beck,  R. Olivares-Amaya,  
 J. A. Parkhill,  T. M. Perrine,  F. Plasser,  P. Pokhilko,  S. Prager,  
 A. Prociuk,  E. Ramos,  D. R. Rehn,  F. Rob,  M. Schneider,  N. Sergueev,  
 S. M. Sharada,  S. Sharma,  D. W. Small,  T. Stauch,  T. Stein,  
 Yu-Chuan Su,  A. J. W. Thom,  A. Tkatchenko,  T. Tsuchimochi,  N. M. Tubman,  
 L. Vogt,  M. L. Vidal,  O. Vydrov,  M. A. Watson,  J. Wenzel,  
 M. de Wergifosse,  T. A. Wesolowski,  A. White,  J. Witte,  A. Yamada,  
 Jun Yang,  K. Yao,  S. Yeganeh,  S. R. Yost,  Zhi-Qiang You,  A. Zech,  
 Igor Ying Zhang,  Xing Zhang,  Yan Zhao,  Ying Zhu,  B. R. Brooks,  
 G. K. L. Chan,  C. J. Cramer,  M. S. Gordon,  W. J. Hehre,  A. Klamt,  
 M. W. Schmidt,  C. D. Sherrill,  D. G. Truhlar,  A. Aspuru-Guzik,  R. Baer,  
 A. T. Bell,  N. A. Besley,  Jeng-Da Chai,  A. E. DePrince, III,  
 R. A. DiStasio Jr.,  A. Dreuw,  B. D. Dunietz,  T. R. Furlani,  
 Chao-Ping Hsu,  Yousung Jung,  Jing Kong,  D. S. Lambrecht,  WanZhen Liang,  
 C. Ochsenfeld,  V. A. Rassolov,  L. V. Slipchenko,  J. E. Subotnik,  
 T. Van Voorhis,  J. M. Herbert,  A. I. Krylov,  P. M. W. Gill,  M. Head-Gordon

 Contributors to earlier versions of Q-Chem not listed above: 
 R. D. Adamson,  B. Austin,  J. Baker,  G. J. O. Beran,  K. Brandhorst,  
 S. T. Brown,  E. F. C. Byrd,  A. K. Chakraborty,  C.-L. Cheng,  
 Siu Hung Chien,  D. M. Chipman,  D. L. Crittenden,  H. Dachsel,  
 R. J. Doerksen,  A. D. Dutoi,  L. Fusti-Molnar,  W. A. Goddard III,  
 A. Golubeva-Zadorozhnaya,  S. R. Gwaltney,  G. Hawkins,  A. Heyden,  
 S. Hirata,  G. Kedziora,  F. J. Keil,  C. Kelley,  Jihan Kim,  R. A. King,  
 R. Z. Khaliullin,  P. P. Korambath,  W. Kurlancheek,  A. M. Lee,  M. S. Lee,  
 S. V. Levchenko,  Ching Yeh Lin,  D. Liotard,  R. C. Lochan,  I. Lotan,  
 P. E. Maslen,  N. Nair,  D. P. O'Neill,  D. Neuhauser,  E. Neuscamman,  
 C. M. Oana,  R. Olson,  B. Peters,  R. Peverati,  P. A. Pieniazek,  
 Y. M. Rhee,  J. Ritchie,  M. A. Rohrdanz,  E. Rosta,  N. J. Russ,  
 H. F. Schaefer III,  N. E. Schultz,  N. Shenvi,  A. C. Simmonett,  A. Sodt,  
 D. Stuck,  K. S. Thanthiriwatte,  V. Vanovschi,  Tao Wang,  A. Warshel,  
 C. F. Williams,  Q. Wu,  X. Xu,  W. Zhang

 Please cite Q-Chem as follows:
 Y. Shao et al., Mol. Phys. 113, 184-215 (2015)
 DOI: 10.1080/00268976.2014.952696

 Q-Chem 5.1.2 for Intel X86 EM64T Linux

 Parts of Q-Chem use Armadillo 8.300.2 (Tropical Shenanigans).
 http://arma.sourceforge.net/

 Q-Chem begins on Mon Nov 26 14:29:38 2018  

Host: 
0

     Scratch files written to /scratch/taweetham/qchem48106//
Input Ideriv = 2
Curr. Ideriv = -1
Max.  Ideriv = 2

Checking the input file for inconsistencies... 	...done.

--------------------------------------------------------------
User input:
--------------------------------------------------------------
$molecule
0 1
C 
P 1 1.5 
F 2 PF 1 120. 
F 1 PF 2 120.  3 180.0
H 1 PH 2 120.  3 0.0

PH=1.44
PF=1.54
PCl=2.03
PBr=2.5
PI=2.6
$end

$rem
   job_type	optimization
   basis	6-311++g**
   method	b3lyp
$end

--------------------------------------------------------------
 ----------------------------------------------------------------
             Standard Nuclear Orientation (Angstroms)
    I     Atom           X                Y                Z
 ----------------------------------------------------------------
    1      C       0.7283409009    -0.4984130136     0.0000000000
    2      P      -0.4788633241     0.3919003915     0.0000000000
    3      F      -1.8901564264    -0.2244207743    -0.0000000000
    4      F       2.1396340032     0.1179081522     0.0000000000
    5      H       0.5676062638    -1.9294141933    -0.0000000000
 ----------------------------------------------------------------
 Molecular Point Group                 Cs    NOp =  2
 Largest Abelian Subgroup              Cs    NOp =  2
 Nuclear Repulsion Energy =   154.0410355164 hartrees
 There are       20 alpha and       20 beta electrons
 Requested basis set is 6-311++G(d,p)
 There are 36 shells and 103 basis functions

 Total QAlloc Memory Limit   2000 MB
 Mega-Array Size       188 MB
 MEM_STATIC part       192 MB
 A cutoff of  1.0D-11 yielded    623 shell pairs
 There are      5185 function pairs (      5592 Cartesian)

 -------------------------------------------------------
 OpenMP Integral Computing Module                       
 Release: version 1.0, May 2013, Q-Chem Inc. Pittsburgh 
 -------------------------------------------------------
 Integral Job Info:
 Integral job number is                      11
 Integral operator is                         1
 short-range coefficients                     0
 long-range coefficients              100000000
 Omega coefficients                           0
 if combine SR and LR in K                    0
 Integral screening is                        0
 Integral computing path is                   2
 max size of driver memory is            800000
 size of driver memory is                593474
 size of scratch memory is              4204008
 max col of scratch BK array               1296
 max len of scratch array in speh3          155
 max len of scratch index in speh4           18
 max int batch size is                      520
 min int batch size is                       52
 fixed nKL is                                52
 max L of basis functions is                  2
 order of int derivative is                   0
 number of shells is                         36
 number of basis is                         107
 number of cartesian basis is               107
 number of contracted shell pairs           623
 number of primitive shell pairs           1785
 maxK2 (contraction) of shell pair           36
 max number of K2 of shell pair               1
 max number of CS2 of shell pair             72
 max number of PS2 of shell pair            228
 mem total for path MDJ                  513348
 -------------------------------------------------------
 Smallest overlap matrix eigenvalue = 7.71E-04

 Scale SEOQF with 1.000000e-01/1.000000e-01/1.000000e-01

 Standard Electronic Orientation quadrupole field applied
 Nucleus-field energy     =     0.0000000034 hartrees
 Guess from superposition of atomic densities
 Warning:  Energy on first SCF cycle will be non-variational
 SAD guess density has 40.000000 electrons

 -----------------------------------------------------------------------
  General SCF calculation program by
  Eric Jon Sundstrom, Paul Horn, Yuezhi Mao, Dmitri Zuev, Alec White,
  David Stuck, Shaama M.S., Shane Yost, Joonho Lee, David Small,
  Daniel Levine, Susi Lehtola, Hugh Burton, Evgeny Epifanovsky
 -----------------------------------------------------------------------
 Exchange:     0.2000 Hartree-Fock + 0.0800 Slater + 0.7200 B88
 Correlation:  0.1900 VWN1RPA + 0.8100 LYP
 Using SG-1 standard quadrature grid
 using 4 threads for integral computing
 -------------------------------------------------------
 OpenMP Integral computing Module                
 Release: version 2.0, May 2017, Q-Chem Inc. Pleasanton 
 -------------------------------------------------------
 -------------------------------------------------------
 OpenMP BLAS3 based DFT computing Module                
 Release: version 1.0, May 2013, Q-Chem Inc. Pittsburgh 
 -------------------------------------------------------
 A restricted SCF calculation will be
 performed using DIIS
 SCF converges when DIIS error is below 1.0e-08
 ---------------------------------------
  Cycle       Energy         DIIS error
 ---------------------------------------
    1    -580.2195987232      5.38e-02  
    2    -579.6675712422      6.23e-03  
    3    -579.6321983271      8.62e-03  
    4    -579.7044740813      1.27e-03  
    5    -579.7057893236      5.89e-04  
    6    -579.7060702348      1.13e-04  
    7    -579.7060813323      3.46e-05  
    8    -579.7060828001      1.01e-05  
    9    -579.7060828965      4.99e-06  
   10    -579.7060829268      4.20e-07  
   11    -579.7060829270      8.68e-08  
   12    -579.7060829270      1.29e-08  
   13    -579.7060829270      2.22e-09  Convergence criterion met
 ---------------------------------------
 SCF time:   CPU 7.71s  wall 3.00s 
 SCF   energy in the final basis set =     -579.7060829270
 Total energy in the final basis set =     -579.7060829270

 --------------------------------------------------------------
             Orbital Energies (a.u.) and Symmetries
 --------------------------------------------------------------

 Alpha MOs, Restricted
 -- Occupied --                  
-77.118 -24.741 -24.714 -10.299  -6.619  -4.783  -4.777  -4.775
  1 A'    2 A'    3 A'    4 A'    5 A'    6 A'    1 A"    7 A'                 
 -1.283  -1.196  -0.792  -0.617  -0.535  -0.519  -0.517  -0.481
  8 A'    9 A'   10 A'   11 A'   12 A'    2 A"   13 A'   14 A'                 
 -0.454  -0.410  -0.315  -0.302
  3 A"   15 A'    4 A"   16 A'                                                 
 -- Virtual --                   
 -0.093  -0.062  -0.044   0.007   0.037   0.038   0.044   0.061
 17 A'    5 A"   18 A'   19 A'    6 A"   20 A'   21 A'   22 A'                 
  0.085   0.091   0.114   0.136   0.147   0.169   0.202   0.221
 23 A'    7 A"   24 A'   25 A'   26 A'   27 A'    8 A"   28 A'                 
  0.246   0.270   0.277   0.292   0.318   0.338   0.374   0.378
 29 A'    9 A"   10 A"   30 A'   31 A'   32 A'   33 A'   34 A'                 
  0.417   0.433   0.513   0.538   0.571   0.627   0.647   0.658
 35 A'   36 A'   37 A'   11 A"   38 A'   39 A'   12 A"   13 A"                 
  0.780   0.818   0.950   1.115   1.129   1.269   1.274   1.301
 40 A'   41 A'   42 A'   14 A"   43 A'   44 A'   15 A"   45 A'                 
  1.327   1.336   1.365   1.455   1.496   1.510   1.555   1.565
 46 A'   16 A"   47 A'   48 A'   17 A"   49 A'   18 A"   50 A'                 
  1.632   1.636   1.770   1.909   1.940   2.022   2.082   2.551
 19 A"   51 A'   52 A'   53 A'   54 A'   55 A'   56 A'   57 A'                 
  2.660   2.880   3.294   3.710   3.717   3.761   3.771   3.773
 20 A"   58 A'   59 A'   21 A"   60 A'   22 A"   23 A"   61 A'                 
  3.795   3.834   3.859   4.146   4.470   6.215   6.240   6.270
 62 A'   24 A"   63 A'   64 A'   65 A'   25 A"   66 A'   26 A"                 
  6.275   6.318   6.383   7.061  13.766  13.905  14.107  23.444
 67 A'   68 A'   69 A'   70 A'   27 A"   71 A'   72 A'   73 A'                 
 66.720  66.730 163.194
 74 A'   75 A'   76 A'                                                         

 Beta MOs, Restricted
 -- Occupied --                  
-77.118 -24.741 -24.714 -10.299  -6.619  -4.783  -4.777  -4.775
  1 A'    2 A'    3 A'    4 A'    5 A'    6 A'    1 A"    7 A'                 
 -1.283  -1.196  -0.792  -0.617  -0.535  -0.519  -0.517  -0.481
  8 A'    9 A'   10 A'   11 A'   12 A'    2 A"   13 A'   14 A'                 
 -0.454  -0.410  -0.315  -0.302
  3 A"   15 A'    4 A"   16 A'                                                 
 -- Virtual --                   
 -0.093  -0.062  -0.044   0.007   0.037   0.038   0.044   0.061
 17 A'    5 A"   18 A'   19 A'    6 A"   20 A'   21 A'   22 A'                 
  0.085   0.091   0.114   0.136   0.147   0.169   0.202   0.221
 23 A'    7 A"   24 A'   25 A'   26 A'   27 A'    8 A"   28 A'                 
  0.246   0.270   0.277   0.292   0.318   0.338   0.374   0.378
 29 A'    9 A"   10 A"   30 A'   31 A'   32 A'   33 A'   34 A'                 
  0.417   0.433   0.513   0.538   0.571   0.627   0.647   0.658
 35 A'   36 A'   37 A'   11 A"   38 A'   39 A'   12 A"   13 A"                 
  0.780   0.818   0.950   1.115   1.129   1.269   1.274   1.301
 40 A'   41 A'   42 A'   14 A"   43 A'   44 A'   15 A"   45 A'                 
  1.327   1.336   1.365   1.455   1.496   1.510   1.555   1.565
 46 A'   16 A"   47 A'   48 A'   17 A"   49 A'   18 A"   50 A'                 
  1.632   1.636   1.770   1.909   1.940   2.022   2.082   2.551
 19 A"   51 A'   52 A'   53 A'   54 A'   55 A'   56 A'   57 A'                 
  2.660   2.880   3.294   3.710   3.717   3.761   3.771   3.773
 20 A"   58 A'   59 A'   21 A"   60 A'   22 A"   23 A"   61 A'                 
  3.795   3.834   3.859   4.146   4.470   6.215   6.240   6.270
 62 A'   24 A"   63 A'   64 A'   65 A'   25 A"   66 A'   26 A"                 
  6.275   6.318   6.383   7.061  13.766  13.905  14.107  23.444
 67 A'   68 A'   69 A'   70 A'   27 A"   71 A'   72 A'   73 A'                 
 66.720  66.730 163.194
 74 A'   75 A'   76 A'                                                         
 --------------------------------------------------------------

          Ground-State Mulliken Net Atomic Charges

     Atom                 Charge (a.u.)
  ----------------------------------------
      1 C                    -0.205397
      2 P                     0.295902
      3 F                    -0.084961
      4 F                    -0.164624
      5 H                     0.159080
  ----------------------------------------
  Sum of atomic charges =    -0.000000

 -----------------------------------------------------------------
                    Cartesian Multipole Moments
 -----------------------------------------------------------------
    Charge (ESU x 10^10)
                -0.0000
    Dipole Moment (Debye)
         X      -0.9590      Y      -1.3721      Z      -0.0000
       Tot       1.6740
    Quadrupole Moments (Debye-Ang)
        XX     -34.7817     XY      -0.8671     YY     -27.6362
        XZ       0.0000     YZ      -0.0000     ZZ     -28.8417
    Octopole Moments (Debye-Ang^2)
       XXX      -4.4290    XXY       1.0152    XYY       1.4226
       YYY      -7.7046    XXZ       0.0000    XYZ      -0.0000
       YYZ      -0.0000    XZZ      -1.5042    YZZ       0.2758
       ZZZ      -0.0000
    Hexadecapole Moments (Debye-Ang^3)
      XXXX    -340.9239   XXXY       3.7001   XXYY     -64.4060
      XYYY       5.5115   YYYY     -68.4160   XXXZ       0.0000
      XXYZ      -0.0000   XYYZ      -0.0000   YYYZ      -0.0000
      XXZZ     -56.8146   XYZZ       2.5540   YYZZ     -19.2676
      XZZZ      -0.0000   YZZZ      -0.0000   ZZZZ     -32.7297
 -----------------------------------------------------------------
 Calculating analytic gradient of the SCF energy
 Gradient of SCF Energy
            1           2           3           4           5
    1  -0.1667939   0.0729490   0.0382311   0.0801240  -0.0245103
    2   0.1870750  -0.1895360   0.0520557   0.0378182  -0.0874129
    3   0.0000000   0.0000000  -0.0000000  -0.0000000  -0.0000000
 Max gradient component =       1.895E-01
 RMS gradient           =       9.104E-02
 Gradient time:  CPU 1.85 s  wall 0.82 s
 Geometry Optimization Parameters
   NAtoms,    NIC,     NZ,  NCons,   NDum,   NFix, NCnnct, MaxDiis
        5      20       5       0       0       0       0       0


** GEOMETRY OPTIMIZATION IN DELOCALIZED INTERNAL COORDINATES **
   Searching for a Minimum

   Optimization Cycle:   1

                       Coordinates (Angstroms)
     ATOM                X               Y               Z
      1  C         0.7283409009   -0.4984130136    0.0000000000
      2  P        -0.4788633241    0.3919003915    0.0000000000
      3  F        -1.8901564264   -0.2244207743    0.0000000000
      4  F         2.1396340032    0.1179081522    0.0000000000
      5  H         0.5676062638   -1.9294141933    0.0000000000
   Point Group: cs    Number of degrees of freedom:     7


   Energy is   -579.706082927


 Attempting to Generate Delocalized Internal Coordinates

  7 Hessian modes will be used to form the next step
  Hessian Eigenvalues:
     0.130389    0.160000    0.220000    0.250000    0.285189    0.648207
     0.766766

 Minimum Search - Taking Simple RFO Step
 Searching for Lamda that Minimizes Along All modes
 Value Taken    Lamda =  -0.11665171
 Calculated Step too Large.  Step scaled by  0.547389
 Step Taken.  Stepsize is  0.300000

                             Maximum     Tolerance    Cnvgd?
         Gradient           0.167728      0.000300      NO
         Displacement       0.198364      0.001200      NO
         Energy change     *********      0.000001      NO


 New Cartesian Coordinates Obtained by Inverse Iteration

 Displacement from previous Coordinates is:  0.322343
 ----------------------------------------------------------------
             Standard Nuclear Orientation (Angstroms)
    I     Atom           X                Y                Z
 ----------------------------------------------------------------
    1      C       0.7254307930    -0.5121582241     0.0000000000
    2      P      -0.4848076002     0.4659790790     0.0000000000
    3      F      -1.8486072628    -0.2938045871     0.0000000000
    4      F       2.0958202624     0.0365516825     0.0000000000
    5      H       0.5787252250    -1.8390073877     0.0000000000
 ----------------------------------------------------------------
 Molecular Point Group                 Cs    NOp =  2
 Largest Abelian Subgroup              Cs    NOp =  2
 Nuclear Repulsion Energy =   154.0569366138 hartrees
 There are       20 alpha and       20 beta electrons
 Applying Cartesian multipole field
    Component          Value
    ---------          -----
     (2,0,0)        1.00000E-11
     (0,2,0)        2.00000E-11
     (0,0,2)       -3.00000E-11
 Nucleus-field energy     =     0.0000000034 hartrees
 Requested basis set is 6-311++G(d,p)
 There are 36 shells and 103 basis functions
 A cutoff of  1.0D-11 yielded    626 shell pairs
 There are      5197 function pairs (      5604 Cartesian)
 Smallest overlap matrix eigenvalue = 8.37E-04
 Guess MOs from SCF MO coefficient file

 -----------------------------------------------------------------------
  General SCF calculation program by
  Eric Jon Sundstrom, Paul Horn, Yuezhi Mao, Dmitri Zuev, Alec White,
  David Stuck, Shaama M.S., Shane Yost, Joonho Lee, David Small,
  Daniel Levine, Susi Lehtola, Hugh Burton, Evgeny Epifanovsky
 -----------------------------------------------------------------------
 Exchange:     0.2000 Hartree-Fock + 0.0800 Slater + 0.7200 B88
 Correlation:  0.1900 VWN1RPA + 0.8100 LYP
 Using SG-1 standard quadrature grid
 using 4 threads for integral computing
 -------------------------------------------------------
 OpenMP Integral computing Module                
 Release: version 2.0, May 2017, Q-Chem Inc. Pleasanton 
 -------------------------------------------------------
 -------------------------------------------------------
 OpenMP BLAS3 based DFT computing Module                
 Release: version 1.0, May 2013, Q-Chem Inc. Pittsburgh 
 -------------------------------------------------------
 A restricted SCF calculation will be
 performed using DIIS
 SCF converges when DIIS error is below 1.0e-08
 ---------------------------------------
  Cycle       Energy         DIIS error
 ---------------------------------------
    1    -579.7529033258      2.18e-03  
    2    -579.7611938820      6.64e-04  
    3    -579.7605372411      9.69e-04  
    4    -579.7616900922      1.61e-04  
    5    -579.7617131241      7.25e-05  
    6    -579.7617173737      9.32e-06  
    7    -579.7617174343      4.66e-06  
    8    -579.7617174535      1.48e-06  
    9    -579.7617174558      1.66e-07  
   10    -579.7617174559      4.16e-08  
   11    -579.7617174559      6.83e-09  Convergence criterion met
 ---------------------------------------
 SCF time:   CPU 6.50s  wall 2.00s 
 SCF   energy in the final basis set =     -579.7617174559
 Total energy in the final basis set =     -579.7617174559

 --------------------------------------------------------------
             Orbital Energies (a.u.) and Symmetries
 --------------------------------------------------------------

 Alpha MOs, Restricted
 -- Occupied --                  
-77.120 -24.728 -24.715 -10.297  -6.618  -4.781  -4.776  -4.773
  1 A'    2 A'    3 A'    4 A'    5 A'    6 A'    1 A"    7 A'                 
 -1.265  -1.212  -0.776  -0.612  -0.536  -0.518  -0.505  -0.483
  8 A'    9 A'   10 A'   11 A'   12 A'   13 A'    2 A"   14 A'                 
 -0.463  -0.414  -0.315  -0.301
  3 A"   15 A'   16 A'    4 A"                                                 
 -- Virtual --                   
 -0.069  -0.068  -0.019   0.010   0.038   0.040   0.046   0.063
  5 A"   17 A'   18 A'   19 A'    6 A"   20 A'   21 A'   22 A'                 
  0.091   0.093   0.115   0.140   0.143   0.163   0.200   0.223
  7 A"   23 A'   24 A'   25 A'   26 A'   27 A'    8 A"   28 A'                 
  0.247   0.273   0.280   0.295   0.321   0.343   0.359   0.374
 29 A'    9 A"   10 A"   30 A'   31 A'   32 A'   33 A'   34 A'                 
  0.413   0.437   0.528   0.535   0.567   0.613   0.640   0.664
 35 A'   36 A'   37 A'   11 A"   38 A'   39 A'   12 A"   13 A"                 
  0.781   0.831   0.947   1.072   1.112   1.277   1.280   1.313
 40 A'   41 A'   42 A'   43 A'   14 A"   44 A'   15 A"   45 A'                 
  1.333   1.349   1.360   1.485   1.486   1.534   1.549   1.588
 16 A"   46 A'   47 A'   48 A'   17 A"   49 A'   18 A"   50 A'                 
  1.652   1.678   1.790   1.883   1.918   2.015   2.161   2.590
 51 A'   19 A"   52 A'   53 A'   54 A'   55 A'   56 A'   57 A'                 
  2.653   2.917   3.327   3.723   3.734   3.766   3.768   3.769
 20 A"   58 A'   59 A'   21 A"   60 A'   22 A"   23 A"   61 A'                 
  3.803   3.865   3.896   4.135   4.566   6.225   6.251   6.268
 62 A'   24 A"   63 A'   64 A'   65 A'   25 A"   66 A'   26 A"                 
  6.289   6.319   6.433   7.032  13.767  13.898  14.046  23.425
 67 A'   68 A'   69 A'   70 A'   27 A"   71 A'   72 A'   73 A'                 
 66.725  66.729 163.154
 74 A'   75 A'   76 A'                                                         

 Beta MOs, Restricted
 -- Occupied --                  
-77.120 -24.728 -24.715 -10.297  -6.618  -4.781  -4.776  -4.773
  1 A'    2 A'    3 A'    4 A'    5 A'    6 A'    1 A"    7 A'                 
 -1.265  -1.212  -0.776  -0.612  -0.536  -0.518  -0.505  -0.483
  8 A'    9 A'   10 A'   11 A'   12 A'   13 A'    2 A"   14 A'                 
 -0.463  -0.414  -0.315  -0.301
  3 A"   15 A'   16 A'    4 A"                                                 
 -- Virtual --                   
 -0.069  -0.068  -0.019   0.010   0.038   0.040   0.046   0.063
  5 A"   17 A'   18 A'   19 A'    6 A"   20 A'   21 A'   22 A'                 
  0.091   0.093   0.115   0.140   0.143   0.163   0.200   0.223
  7 A"   23 A'   24 A'   25 A'   26 A'   27 A'    8 A"   28 A'                 
  0.247   0.273   0.280   0.295   0.321   0.343   0.359   0.374
 29 A'    9 A"   10 A"   30 A'   31 A'   32 A'   33 A'   34 A'                 
  0.413   0.437   0.528   0.535   0.567   0.613   0.640   0.664
 35 A'   36 A'   37 A'   11 A"   38 A'   39 A'   12 A"   13 A"                 
  0.781   0.831   0.947   1.072   1.112   1.277   1.280   1.313
 40 A'   41 A'   42 A'   43 A'   14 A"   44 A'   15 A"   45 A'                 
  1.333   1.349   1.360   1.485   1.486   1.534   1.549   1.588
 16 A"   46 A'   47 A'   48 A'   17 A"   49 A'   18 A"   50 A'                 
  1.652   1.678   1.790   1.883   1.918   2.015   2.161   2.590
 51 A'   19 A"   52 A'   53 A'   54 A'   55 A'   56 A'   57 A'                 
  2.653   2.917   3.327   3.723   3.734   3.766   3.768   3.769
 20 A"   58 A'   59 A'   21 A"   60 A'   22 A"   23 A"   61 A'                 
  3.803   3.865   3.896   4.135   4.566   6.225   6.251   6.268
 62 A'   24 A"   63 A'   64 A'   65 A'   25 A"   66 A'   26 A"                 
  6.289   6.319   6.433   7.032  13.767  13.898  14.046  23.425
 67 A'   68 A'   69 A'   70 A'   27 A"   71 A'   72 A'   73 A'                 
 66.725  66.729 163.154
 74 A'   75 A'   76 A'                                                         
 --------------------------------------------------------------

          Ground-State Mulliken Net Atomic Charges

     Atom                 Charge (a.u.)
  ----------------------------------------
      1 C                    -0.216475
      2 P                     0.318776
      3 F                    -0.131503
      4 F                    -0.152837
      5 H                     0.182039
  ----------------------------------------
  Sum of atomic charges =     0.000000

 -----------------------------------------------------------------
                    Cartesian Multipole Moments
 -----------------------------------------------------------------
    Charge (ESU x 10^10)
                 0.0000
    Dipole Moment (Debye)
         X      -0.6024      Y      -0.9625      Z      -0.0000
       Tot       1.1355
    Quadrupole Moments (Debye-Ang)
        XX     -34.6390     XY      -1.2025     YY     -27.3926
        XZ      -0.0000     YZ       0.0000     ZZ     -28.8806
    Octopole Moments (Debye-Ang^2)
       XXX      -2.9578    XXY       1.3459    XYY       2.0572
       YYY      -7.8808    XXZ      -0.0000    XYZ      -0.0000
       YYZ      -0.0000    XZZ      -1.0282    YZZ       0.0384
       ZZZ       0.0000
    Hexadecapole Moments (Debye-Ang^3)
      XXXX    -329.8022   XXXY       5.1458   XXYY     -62.6769
      XYYY       7.2737   YYYY     -71.5834   XXXZ      -0.0000
      XXYZ      -0.0000   XYYZ      -0.0000   YYYZ       0.0000
      XXZZ     -54.9865   XYZZ       3.0853   YYZZ     -19.4817
      XZZZ      -0.0000   YZZZ      -0.0000   ZZZZ     -32.9916
 -----------------------------------------------------------------
 Calculating analytic gradient of the SCF energy
 Gradient of SCF Energy
            1           2           3           4           5
    1  -0.1032084   0.0335717   0.0275870   0.0630478  -0.0209981
    2   0.1386321  -0.1230914   0.0384068   0.0284844  -0.0824320
    3   0.0000000  -0.0000000  -0.0000000  -0.0000000   0.0000000
 Max gradient component =       1.386E-01
 RMS gradient           =       6.346E-02
 Gradient time:  CPU 1.85 s  wall 0.70 s
 Geometry Optimization Parameters
   NAtoms,    NIC,     NZ,  NCons,   NDum,   NFix, NCnnct, MaxDiis
        5      20       5       0       0       0       0       0

 Cartesian Hessian Update
 Hessian Updated using BFGS Update


** GEOMETRY OPTIMIZATION IN DELOCALIZED INTERNAL COORDINATES **
   Searching for a Minimum

   Optimization Cycle:   2

                       Coordinates (Angstroms)
     ATOM                X               Y               Z
      1  C         0.7254307930   -0.5121582241    0.0000000000
      2  P        -0.4848076002    0.4659790790    0.0000000000
      3  F        -1.8486072628   -0.2938045871    0.0000000000
      4  F         2.0958202624    0.0365516825    0.0000000000
      5  H         0.5787252250   -1.8390073877    0.0000000000
   Point Group: cs    Number of degrees of freedom:     7


   Energy is   -579.761717456

 Hessian Updated using BFGS Update

  7 Hessian modes will be used to form the next step
  Hessian Eigenvalues:
     0.086416    0.160364    0.220303    0.262934    0.274572    0.628898
     0.805174

 Minimum Search - Taking Simple RFO Step
 Searching for Lamda that Minimizes Along All modes
 Value Taken    Lamda =  -0.09800707
 Calculated Step too Large.  Step scaled by  0.447518
 Step Taken.  Stepsize is  0.300000

                             Maximum     Tolerance    Cnvgd?
         Gradient           0.115228      0.000300      NO
         Displacement       0.191671      0.001200      NO
         Energy change     -0.055635      0.000001      NO


 New Cartesian Coordinates Obtained by Inverse Iteration

 Displacement from previous Coordinates is:  0.298992
 ----------------------------------------------------------------
             Standard Nuclear Orientation (Angstroms)
    I     Atom           X                Y                Z
 ----------------------------------------------------------------
    1      C       0.7247977401    -0.5327649185     0.0000000000
    2      P      -0.4842166787     0.5056359512     0.0000000000
    3      F      -1.8212545148    -0.3425754725     0.0000000000
    4      F       2.0495737531    -0.0407014167     0.0000000000
    5      H       0.5976611178    -1.7320335808     0.0000000000
 ----------------------------------------------------------------
 Molecular Point Group                 Cs    NOp =  2
 Largest Abelian Subgroup              Cs    NOp =  2
 Nuclear Repulsion Energy =   154.6847280148 hartrees
 There are       20 alpha and       20 beta electrons
 Applying Cartesian multipole field
    Component          Value
    ---------          -----
     (2,0,0)        1.00000E-11
     (0,2,0)        2.00000E-11
     (0,0,2)       -3.00000E-11
 Nucleus-field energy     =     0.0000000034 hartrees
 Requested basis set is 6-311++G(d,p)
 There are 36 shells and 103 basis functions
 A cutoff of  1.0D-11 yielded    626 shell pairs
 There are      5197 function pairs (      5604 Cartesian)
 Smallest overlap matrix eigenvalue = 8.60E-04
 Guess MOs from SCF MO coefficient file

 -----------------------------------------------------------------------
  General SCF calculation program by
  Eric Jon Sundstrom, Paul Horn, Yuezhi Mao, Dmitri Zuev, Alec White,
  David Stuck, Shaama M.S., Shane Yost, Joonho Lee, David Small,
  Daniel Levine, Susi Lehtola, Hugh Burton, Evgeny Epifanovsky
 -----------------------------------------------------------------------
 Exchange:     0.2000 Hartree-Fock + 0.0800 Slater + 0.7200 B88
 Correlation:  0.1900 VWN1RPA + 0.8100 LYP
 Using SG-1 standard quadrature grid
 using 4 threads for integral computing
 -------------------------------------------------------
 OpenMP Integral computing Module                
 Release: version 2.0, May 2017, Q-Chem Inc. Pleasanton 
 -------------------------------------------------------
 -------------------------------------------------------
 OpenMP BLAS3 based DFT computing Module                
 Release: version 1.0, May 2013, Q-Chem Inc. Pittsburgh 
 -------------------------------------------------------
 A restricted SCF calculation will be
 performed using DIIS
 SCF converges when DIIS error is below 1.0e-08
 ---------------------------------------
  Cycle       Energy         DIIS error
 ---------------------------------------
    1    -579.7926287121      1.87e-03  
    2    -579.7983436156      3.79e-04  
    3    -579.7983816161      3.73e-04  
    4    -579.7984699830      1.36e-04  
    5    -579.7984856258      2.77e-05  
    6    -579.7984863691      1.46e-05  
    7    -579.7984866846      1.97e-06  
    8    -579.7984866893      8.61e-07  
    9    -579.7984866899      1.90e-07  
   10    -579.7984866900      2.16e-08  
   11    -579.7984866900      4.23e-09  Convergence criterion met
 ---------------------------------------
 SCF time:   CPU 6.50s  wall 2.00s 
 SCF   energy in the final basis set =     -579.7984866900
 Total energy in the final basis set =     -579.7984866900

 --------------------------------------------------------------
             Orbital Energies (a.u.) and Symmetries
 --------------------------------------------------------------

 Alpha MOs, Restricted
 -- Occupied --                  
-77.119 -24.718 -24.716 -10.290  -6.615  -4.779  -4.774  -4.771
  1 A'    2 A'    3 A'    4 A'    5 A'    6 A'    1 A"    7 A'                 
 -1.249  -1.234  -0.768  -0.615  -0.538  -0.533  -0.494  -0.477
  8 A'    9 A'   10 A'   11 A'   12 A'   13 A'    2 A"   14 A'                 
 -0.474  -0.421  -0.321  -0.290
  3 A"   15 A'   16 A'    4 A"                                                 
 -- Virtual --                   
 -0.073  -0.055  -0.003   0.016   0.039   0.043   0.052   0.064
  5 A"   17 A'   18 A'   19 A'    6 A"   20 A'   21 A'   22 A'                 
  0.090   0.107   0.118   0.140   0.154   0.162   0.200   0.226
  7 A"   23 A'   24 A'   25 A'   26 A'   27 A'    8 A"   28 A'                 
  0.248   0.275   0.282   0.296   0.322   0.344   0.358   0.373
 29 A'    9 A"   10 A"   30 A'   31 A'   32 A'   33 A'   34 A'                 
  0.408   0.453   0.531   0.545   0.571   0.612   0.639   0.667
 35 A'   36 A'   11 A"   37 A'   38 A'   39 A'   12 A"   13 A"                 
  0.779   0.842   0.944   1.034   1.113   1.286   1.292   1.323
 40 A'   41 A'   42 A'   43 A'   14 A"   15 A"   44 A'   45 A'                 
  1.330   1.353   1.373   1.474   1.521   1.546   1.556   1.612
 16 A"   46 A'   47 A'   17 A"   48 A'   18 A"   49 A'   50 A'                 
  1.660   1.753   1.799   1.863   1.911   2.064   2.291   2.604
 51 A'   19 A"   52 A'   53 A'   54 A'   55 A'   56 A'   57 A'                 
  2.653   2.978   3.374   3.736   3.749   3.759   3.765   3.775
 20 A"   58 A'   59 A'   21 A"   60 A'   22 A"   61 A'   23 A"                 
  3.816   3.902   3.948   4.122   4.654   6.234   6.262   6.263
 62 A'   24 A"   63 A'   64 A'   65 A'   25 A"   26 A"   66 A'                 
  6.301   6.316   6.499   7.015  13.770  13.891  14.019  23.488
 67 A'   68 A'   69 A'   70 A'   27 A"   71 A'   72 A'   73 A'                 
 66.723  66.734 163.128
 74 A'   75 A'   76 A'                                                         

 Beta MOs, Restricted
 -- Occupied --                  
-77.119 -24.718 -24.716 -10.290  -6.615  -4.779  -4.774  -4.771
  1 A'    2 A'    3 A'    4 A'    5 A'    6 A'    1 A"    7 A'                 
 -1.249  -1.234  -0.768  -0.615  -0.538  -0.533  -0.494  -0.477
  8 A'    9 A'   10 A'   11 A'   12 A'   13 A'    2 A"   14 A'                 
 -0.474  -0.421  -0.321  -0.290
  3 A"   15 A'   16 A'    4 A"                                                 
 -- Virtual --                   
 -0.073  -0.055  -0.003   0.016   0.039   0.043   0.052   0.064
  5 A"   17 A'   18 A'   19 A'    6 A"   20 A'   21 A'   22 A'                 
  0.090   0.107   0.118   0.140   0.154   0.162   0.200   0.226
  7 A"   23 A'   24 A'   25 A'   26 A'   27 A'    8 A"   28 A'                 
  0.248   0.275   0.282   0.296   0.322   0.344   0.358   0.373
 29 A'    9 A"   10 A"   30 A'   31 A'   32 A'   33 A'   34 A'                 
  0.408   0.453   0.531   0.545   0.571   0.612   0.639   0.667
 35 A'   36 A'   11 A"   37 A'   38 A'   39 A'   12 A"   13 A"                 
  0.779   0.842   0.944   1.034   1.113   1.286   1.292   1.323
 40 A'   41 A'   42 A'   43 A'   14 A"   15 A"   44 A'   45 A'                 
  1.330   1.353   1.373   1.474   1.521   1.546   1.556   1.612
 16 A"   46 A'   47 A'   17 A"   48 A'   18 A"   49 A'   50 A'                 
  1.660   1.753   1.799   1.863   1.911   2.064   2.291   2.604
 51 A'   19 A"   52 A'   53 A'   54 A'   55 A'   56 A'   57 A'                 
  2.653   2.978   3.374   3.736   3.749   3.759   3.765   3.775
 20 A"   58 A'   59 A'   21 A"   60 A'   22 A"   61 A'   23 A"                 
  3.816   3.902   3.948   4.122   4.654   6.234   6.262   6.263
 62 A'   24 A"   63 A'   64 A'   65 A'   25 A"   26 A"   66 A'                 
  6.301   6.316   6.499   7.015  13.770  13.891  14.019  23.488
 67 A'   68 A'   69 A'   70 A'   27 A"   71 A'   72 A'   73 A'                 
 66.723  66.734 163.128
 74 A'   75 A'   76 A'                                                         
 --------------------------------------------------------------

          Ground-State Mulliken Net Atomic Charges

     Atom                 Charge (a.u.)
  ----------------------------------------
      1 C                    -0.224016
      2 P                     0.319969
      3 F                    -0.164904
      4 F                    -0.130863
      5 H                     0.199813
  ----------------------------------------
  Sum of atomic charges =     0.000000

 -----------------------------------------------------------------
                    Cartesian Multipole Moments
 -----------------------------------------------------------------
    Charge (ESU x 10^10)
                 0.0000
    Dipole Moment (Debye)
         X      -0.1908      Y      -0.6920      Z       0.0000
       Tot       0.7178
    Quadrupole Moments (Debye-Ang)
        XX     -34.2932     XY      -1.4196     YY     -27.3275
        XZ      -0.0000     YZ      -0.0000     ZZ     -28.8650
    Octopole Moments (Debye-Ang^2)
       XXX      -0.8648    XXY       1.8037    XYY       2.5795
       YYY      -6.9586    XXZ       0.0000    XYZ      -0.0000
       YYZ       0.0000    XZZ      -0.4853    YZZ      -0.0233
       ZZZ       0.0000
    Hexadecapole Moments (Debye-Ang^3)
      XXXX    -318.8637   XXXY       6.3981   XXYY     -60.9258
      XYYY       8.8712   YYYY     -74.2163   XXXZ      -0.0000
      XXYZ      -0.0000   XYYZ       0.0000   YYYZ      -0.0000
      XXZZ     -53.2825   XYZZ       3.5326   YYZZ     -19.5140
      XZZZ       0.0000   YZZZ       0.0000   ZZZZ     -33.2626
 -----------------------------------------------------------------
 Calculating analytic gradient of the SCF energy
 Gradient of SCF Energy
            1           2           3           4           5
    1  -0.0607333   0.0187828   0.0193755   0.0373304  -0.0147553
    2   0.0929826  -0.0804527   0.0265752   0.0169583  -0.0560635
    3  -0.0000000   0.0000000   0.0000000   0.0000000  -0.0000000
 Max gradient component =       9.298E-02
 RMS gradient           =       4.106E-02
 Gradient time:  CPU 1.87 s  wall 0.76 s
 Geometry Optimization Parameters
   NAtoms,    NIC,     NZ,  NCons,   NDum,   NFix, NCnnct, MaxDiis
        5      20       5       0       0       0       0       0

 Cartesian Hessian Update
 Hessian Updated using BFGS Update


** GEOMETRY OPTIMIZATION IN DELOCALIZED INTERNAL COORDINATES **
   Searching for a Minimum

   Optimization Cycle:   3

                       Coordinates (Angstroms)
     ATOM                X               Y               Z
      1  C         0.7247977401   -0.5327649185    0.0000000000
      2  P        -0.4842166787    0.5056359512    0.0000000000
      3  F        -1.8212545148   -0.3425754725    0.0000000000
      4  F         2.0495737531   -0.0407014167    0.0000000000
      5  H         0.5976611178   -1.7320335808    0.0000000000
   Point Group: cs    Number of degrees of freedom:     7


   Energy is   -579.798486690

 Hessian Updated using BFGS Update

  7 Hessian modes will be used to form the next step
  Hessian Eigenvalues:
     0.127857    0.160408    0.220193    0.271462    0.278369    0.605520
     0.769815

 Minimum Search - Taking Simple RFO Step
 Searching for Lamda that Minimizes Along All modes
 Value Taken    Lamda =  -0.04260818
 Calculated Step too Large.  Step scaled by  0.667581
 Step Taken.  Stepsize is  0.300000

                             Maximum     Tolerance    Cnvgd?
         Gradient           0.074024      0.000300      NO
         Displacement       0.192286      0.001200      NO
         Energy change     -0.036769      0.000001      NO


 New Cartesian Coordinates Obtained by Inverse Iteration

 Displacement from previous Coordinates is:  0.295329
 ----------------------------------------------------------------
             Standard Nuclear Orientation (Angstroms)
    I     Atom           X                Y                Z
 ----------------------------------------------------------------
    1      C       0.7240211913    -0.5542755822     0.0000000000
    2      P      -0.4867793337     0.5425891684     0.0000000000
    3      F      -1.8000870806    -0.3898056864     0.0000000000
    4      F       2.0116663285    -0.1185209000     0.0000000000
    5      H       0.6177403120    -1.6224264371     0.0000000000
 ----------------------------------------------------------------
 Molecular Point Group                 Cs    NOp =  2
 Largest Abelian Subgroup              Cs    NOp =  2
 Nuclear Repulsion Energy =   154.9838790782 hartrees
 There are       20 alpha and       20 beta electrons
 Applying Cartesian multipole field
    Component          Value
    ---------          -----
     (2,0,0)        1.00000E-11
     (0,2,0)        2.00000E-11
     (0,0,2)       -3.00000E-11
 Nucleus-field energy     =     0.0000000033 hartrees
 Requested basis set is 6-311++G(d,p)
 There are 36 shells and 103 basis functions
 A cutoff of  1.0D-11 yielded    625 shell pairs
 There are      5193 function pairs (      5600 Cartesian)
 Smallest overlap matrix eigenvalue = 8.74E-04
 Guess MOs from SCF MO coefficient file

 -----------------------------------------------------------------------
  General SCF calculation program by
  Eric Jon Sundstrom, Paul Horn, Yuezhi Mao, Dmitri Zuev, Alec White,
  David Stuck, Shaama M.S., Shane Yost, Joonho Lee, David Small,
  Daniel Levine, Susi Lehtola, Hugh Burton, Evgeny Epifanovsky
 -----------------------------------------------------------------------
 Exchange:     0.2000 Hartree-Fock + 0.0800 Slater + 0.7200 B88
 Correlation:  0.1900 VWN1RPA + 0.8100 LYP
 Using SG-1 standard quadrature grid
 using 4 threads for integral computing
 -------------------------------------------------------
 OpenMP Integral computing Module                
 Release: version 2.0, May 2017, Q-Chem Inc. Pleasanton 
 -------------------------------------------------------
 -------------------------------------------------------
 OpenMP BLAS3 based DFT computing Module                
 Release: version 1.0, May 2013, Q-Chem Inc. Pittsburgh 
 -------------------------------------------------------
 A restricted SCF calculation will be
 performed using DIIS
 SCF converges when DIIS error is below 1.0e-08
 ---------------------------------------
  Cycle       Energy         DIIS error
 ---------------------------------------
    1    -579.8091240921      2.02e-03  
    2    -579.8151990771      4.58e-04  
    3    -579.8151630709      5.23e-04  
    4    -579.8153825615      1.62e-04  
    5    -579.8154115860      4.96e-05  
    6    -579.8154145751      1.31e-05  
    7    -579.8154147837      2.01e-06  
    8    -579.8154147891      4.37e-07  
    9    -579.8154147892      2.72e-07  
   10    -579.8154147893      2.55e-08  
   11    -579.8154147893      3.95e-09  Convergence criterion met
 ---------------------------------------
 SCF time:   CPU 6.55s  wall 3.00s 
 SCF   energy in the final basis set =     -579.8154147893
 Total energy in the final basis set =     -579.8154147893

 --------------------------------------------------------------
             Orbital Energies (a.u.) and Symmetries
 --------------------------------------------------------------

 Alpha MOs, Restricted
 -- Occupied --                  
-77.119 -24.723 -24.704 -10.283  -6.614  -4.778  -4.772  -4.770
  1 A'    2 A'    3 A'    4 A'    5 A'    6 A'    1 A"    7 A'                 
 -1.256  -1.231  -0.763  -0.624  -0.556  -0.534  -0.495  -0.474
  8 A'    9 A'   10 A'   11 A'   12 A'   13 A'    2 A"    3 A"                 
 -0.467  -0.428  -0.326  -0.281
 14 A'   15 A'   16 A'    4 A"                                                 
 -- Virtual --                   
 -0.077  -0.050   0.001   0.021   0.039   0.046   0.057   0.064
  5 A"   17 A'   18 A'   19 A'    6 A"   20 A'   21 A'   22 A'                 
  0.090   0.113   0.126   0.140   0.166   0.174   0.201   0.231
  7 A"   23 A'   24 A'   25 A'   26 A'   27 A'    8 A"   28 A'                 
  0.248   0.278   0.283   0.295   0.323   0.342   0.360   0.375
 29 A'    9 A"   10 A"   30 A'   31 A'   32 A'   33 A'   34 A'                 
  0.405   0.469   0.526   0.562   0.575   0.632   0.640   0.670
 35 A'   36 A'   11 A"   37 A'   38 A'   39 A'   12 A"   13 A"                 
  0.775   0.849   0.941   0.995   1.125   1.291   1.291   1.324
 40 A'   41 A'   42 A'   43 A'   14 A"   44 A'   15 A"   16 A"                 
  1.332   1.363   1.386   1.459   1.542   1.546   1.580   1.634
 45 A'   46 A'   47 A'   17 A"   48 A'   18 A"   49 A'   50 A'                 
  1.672   1.791   1.838   1.849   1.913   2.133   2.448   2.582
 51 A'   52 A'   19 A"   53 A'   54 A'   55 A'   56 A'   57 A'                 
  2.657   3.045   3.425   3.749   3.753   3.762   3.765   3.782
 20 A"   58 A'   59 A'   21 A"   22 A"   60 A'   61 A'   23 A"                 
  3.833   3.939   4.013   4.101   4.721   6.242   6.259   6.276
 62 A'   24 A"   63 A'   64 A'   65 A'   25 A"   26 A"   66 A'                 
  6.310   6.316   6.567   6.993  13.772  13.880  13.996  23.632
 67 A'   68 A'   69 A'   70 A'   27 A"   71 A'   72 A'   73 A'                 
 66.719  66.742 163.098
 74 A'   75 A'   76 A'                                                         

 Beta MOs, Restricted
 -- Occupied --                  
-77.119 -24.723 -24.704 -10.283  -6.614  -4.778  -4.772  -4.770
  1 A'    2 A'    3 A'    4 A'    5 A'    6 A'    1 A"    7 A'                 
 -1.256  -1.231  -0.763  -0.624  -0.556  -0.534  -0.495  -0.474
  8 A'    9 A'   10 A'   11 A'   12 A'   13 A'    2 A"    3 A"                 
 -0.467  -0.428  -0.326  -0.281
 14 A'   15 A'   16 A'    4 A"                                                 
 -- Virtual --                   
 -0.077  -0.050   0.001   0.021   0.039   0.046   0.057   0.064
  5 A"   17 A'   18 A'   19 A'    6 A"   20 A'   21 A'   22 A'                 
  0.090   0.113   0.126   0.140   0.166   0.174   0.201   0.231
  7 A"   23 A'   24 A'   25 A'   26 A'   27 A'    8 A"   28 A'                 
  0.248   0.278   0.283   0.295   0.323   0.342   0.360   0.375
 29 A'    9 A"   10 A"   30 A'   31 A'   32 A'   33 A'   34 A'                 
  0.405   0.469   0.526   0.562   0.575   0.632   0.640   0.670
 35 A'   36 A'   11 A"   37 A'   38 A'   39 A'   12 A"   13 A"                 
  0.775   0.849   0.941   0.995   1.125   1.291   1.291   1.324
 40 A'   41 A'   42 A'   43 A'   14 A"   44 A'   15 A"   16 A"                 
  1.332   1.363   1.386   1.459   1.542   1.546   1.580   1.634
 45 A'   46 A'   47 A'   17 A"   48 A'   18 A"   49 A'   50 A'                 
  1.672   1.791   1.838   1.849   1.913   2.133   2.448   2.582
 51 A'   52 A'   19 A"   53 A'   54 A'   55 A'   56 A'   57 A'                 
  2.657   3.045   3.425   3.749   3.753   3.762   3.765   3.782
 20 A"   58 A'   59 A'   21 A"   22 A"   60 A'   61 A'   23 A"                 
  3.833   3.939   4.013   4.101   4.721   6.242   6.259   6.276
 62 A'   24 A"   63 A'   64 A'   65 A'   25 A"   26 A"   66 A'                 
  6.310   6.316   6.567   6.993  13.772  13.880  13.996  23.632
 67 A'   68 A'   69 A'   70 A'   27 A"   71 A'   72 A'   73 A'                 
 66.719  66.742 163.098
 74 A'   75 A'   76 A'                                                         
 --------------------------------------------------------------

          Ground-State Mulliken Net Atomic Charges

     Atom                 Charge (a.u.)
  ----------------------------------------
      1 C                    -0.226011
      2 P                     0.315969
      3 F                    -0.196309
      4 F                    -0.105778
      5 H                     0.212129
  ----------------------------------------
  Sum of atomic charges =     0.000000

 -----------------------------------------------------------------
                    Cartesian Multipole Moments
 -----------------------------------------------------------------
    Charge (ESU x 10^10)
                 0.0000
    Dipole Moment (Debye)
         X       0.2319      Y      -0.4323      Z      -0.0000
       Tot       0.4906
    Quadrupole Moments (Debye-Ang)
        XX     -33.9604     XY      -1.6419     YY     -27.2859
        XZ      -0.0000     YZ       0.0000     ZZ     -28.8681
    Octopole Moments (Debye-Ang^2)
       XXX       1.3948    XXY       2.3034    XYY       3.1073
       YYY      -5.9390    XXZ      -0.0000    XYZ      -0.0000
       YYZ       0.0000    XZZ       0.1168    YZZ      -0.1021
       ZZZ      -0.0000
    Hexadecapole Moments (Debye-Ang^3)
      XXXX    -310.2881   XXXY       7.5267   XXYY     -59.7777
      XYYY      10.3934   YYYY     -77.4130   XXXZ      -0.0000
      XXYZ      -0.0000   XYYZ      -0.0000   YYYZ      -0.0000
      XXZZ     -51.9834   XYZZ       3.9562   YYZZ     -19.7303
      XZZZ      -0.0000   YZZZ       0.0000   ZZZZ     -33.6522
 -----------------------------------------------------------------
 Calculating analytic gradient of the SCF energy
 Gradient of SCF Energy
            1           2           3           4           5
    1  -0.0223019   0.0078711   0.0112196   0.0055667  -0.0023555
    2   0.0129176  -0.0394712   0.0140394   0.0032901   0.0092240
    3  -0.0000000   0.0000000   0.0000000   0.0000000  -0.0000000
 Max gradient component =       3.947E-02
 RMS gradient           =       1.351E-02
 Gradient time:  CPU 1.87 s  wall 0.78 s
 Geometry Optimization Parameters
   NAtoms,    NIC,     NZ,  NCons,   NDum,   NFix, NCnnct, MaxDiis
        5      20       5       0       0       0       0       0

 Cartesian Hessian Update
 Hessian Updated using BFGS Update


** GEOMETRY OPTIMIZATION IN DELOCALIZED INTERNAL COORDINATES **
   Searching for a Minimum

   Optimization Cycle:   4

                       Coordinates (Angstroms)
     ATOM                X               Y               Z
      1  C         0.7240211913   -0.5542755822    0.0000000000
      2  P        -0.4867793337    0.5425891684    0.0000000000
      3  F        -1.8000870806   -0.3898056864    0.0000000000
      4  F         2.0116663285   -0.1185209000    0.0000000000
      5  H         0.6177403120   -1.6224264371    0.0000000000
   Point Group: cs    Number of degrees of freedom:     7


   Energy is   -579.815414789

 Hessian Updated using BFGS Update

  7 Hessian modes will be used to form the next step
  Hessian Eigenvalues:
     0.159119    0.219485    0.226111    0.265814    0.300367    0.570311
     0.740667

 Minimum Search - Taking Simple RFO Step
 Searching for Lamda that Minimizes Along All modes
 Value Taken    Lamda =  -0.00402614
 Step Taken.  Stepsize is  0.111466

                             Maximum     Tolerance    Cnvgd?
         Gradient           0.026964      0.000300      NO
         Displacement       0.065880      0.001200      NO
         Energy change     -0.016928      0.000001      NO


 New Cartesian Coordinates Obtained by Inverse Iteration

 Displacement from previous Coordinates is:  0.125631
 ----------------------------------------------------------------
             Standard Nuclear Orientation (Angstroms)
    I     Atom           X                Y                Z
 ----------------------------------------------------------------
    1      C       0.7208412072    -0.5443476562     0.0000000000
    2      P      -0.4933883476     0.5899212457     0.0000000000
    3      F      -1.7777090018    -0.4173534922     0.0000000000
    4      F       1.9960245125    -0.1393777214     0.0000000000
    5      H       0.6207930472    -1.6312818132     0.0000000000
 ----------------------------------------------------------------
 Molecular Point Group                 Cs    NOp =  2
 Largest Abelian Subgroup              Cs    NOp =  2
 Nuclear Repulsion Energy =   154.3002794230 hartrees
 There are       20 alpha and       20 beta electrons
 Applying Cartesian multipole field
    Component          Value
    ---------          -----
     (2,0,0)        1.00000E-11
     (0,2,0)        2.00000E-11
     (0,0,2)       -3.00000E-11
 Nucleus-field energy     =     0.0000000034 hartrees
 Requested basis set is 6-311++G(d,p)
 There are 36 shells and 103 basis functions
 A cutoff of  1.0D-11 yielded    627 shell pairs
 There are      5198 function pairs (      5605 Cartesian)
 Smallest overlap matrix eigenvalue = 9.08E-04
 Guess MOs from SCF MO coefficient file

 -----------------------------------------------------------------------
  General SCF calculation program by
  Eric Jon Sundstrom, Paul Horn, Yuezhi Mao, Dmitri Zuev, Alec White,
  David Stuck, Shaama M.S., Shane Yost, Joonho Lee, David Small,
  Daniel Levine, Susi Lehtola, Hugh Burton, Evgeny Epifanovsky
 -----------------------------------------------------------------------
 Exchange:     0.2000 Hartree-Fock + 0.0800 Slater + 0.7200 B88
 Correlation:  0.1900 VWN1RPA + 0.8100 LYP
 Using SG-1 standard quadrature grid
 using 4 threads for integral computing
 -------------------------------------------------------
 OpenMP Integral computing Module                
 Release: version 2.0, May 2017, Q-Chem Inc. Pleasanton 
 -------------------------------------------------------
 -------------------------------------------------------
 OpenMP BLAS3 based DFT computing Module                
 Release: version 1.0, May 2013, Q-Chem Inc. Pittsburgh 
 -------------------------------------------------------
 A restricted SCF calculation will be
 performed using DIIS
 SCF converges when DIIS error is below 1.0e-08
 ---------------------------------------
  Cycle       Energy         DIIS error
 ---------------------------------------
    1    -579.8156706057      9.92e-04  
    2    -579.8170401003      5.82e-04  
    3    -579.8167825223      6.97e-04  
    4    -579.8175084921      1.24e-04  
    5    -579.8175207390      4.72e-05  
    6    -579.8175228456      3.58e-06  
    7    -579.8175228608      1.68e-06  
    8    -579.8175228634      7.27e-07  
    9    -579.8175228638      1.13e-07  
   10    -579.8175228638      1.67e-08  
   11    -579.8175228638      1.86e-09  Convergence criterion met
 ---------------------------------------
 SCF time:   CPU 6.62s  wall 2.00s 
 SCF   energy in the final basis set =     -579.8175228638
 Total energy in the final basis set =     -579.8175228638

 --------------------------------------------------------------
             Orbital Energies (a.u.) and Symmetries
 --------------------------------------------------------------

 Alpha MOs, Restricted
 -- Occupied --                  
-77.120 -24.727 -24.696 -10.288  -6.614  -4.778  -4.773  -4.770
  1 A'    2 A'    3 A'    4 A'    5 A'    6 A'    1 A"    7 A'                 
 -1.267  -1.219  -0.756  -0.625  -0.557  -0.529  -0.501  -0.465
  8 A'    9 A'   10 A'   11 A'   12 A'   13 A'    2 A"    3 A"                 
 -0.457  -0.428  -0.330  -0.275
 14 A'   15 A'   16 A'    4 A"                                                 
 -- Virtual --                   
 -0.080  -0.052   0.002   0.019   0.040   0.045   0.056   0.066
  5 A"   17 A'   18 A'   19 A'    6 A"   20 A'   21 A'   22 A'                 
  0.089   0.113   0.125   0.140   0.169   0.171   0.202   0.231
  7 A"   23 A'   24 A'   25 A'   26 A'   27 A'    8 A"   28 A'                 
  0.248   0.280   0.284   0.293   0.321   0.339   0.359   0.378
 29 A'    9 A"   10 A"   30 A'   31 A'   32 A'   33 A'   34 A'                 
  0.403   0.469   0.521   0.562   0.582   0.625   0.641   0.670
 35 A'   36 A'   11 A"   37 A'   38 A'   39 A'   12 A"   13 A"                 
  0.775   0.849   0.928   0.970   1.128   1.287   1.295   1.315
 40 A'   41 A'   42 A'   43 A'   14 A"   44 A'   15 A"   16 A"                 
  1.335   1.373   1.386   1.450   1.526   1.545   1.584   1.636
 45 A'   46 A'   47 A'   17 A"   48 A'   18 A"   49 A'   50 A'                 
  1.677   1.786   1.825   1.842   1.915   2.111   2.437   2.577
 51 A'   52 A'   19 A"   53 A'   54 A'   55 A'   56 A'   57 A'                 
  2.652   3.060   3.389   3.747   3.760   3.762   3.773   3.786
 20 A"   58 A'   59 A'   21 A"   22 A"   60 A'   61 A'   23 A"                 
  3.842   3.954   4.029   4.085   4.728   6.242   6.262   6.286
 62 A'   24 A"   63 A'   64 A'   65 A'   25 A"   26 A"   66 A'                 
  6.306   6.326   6.583   6.975  13.771  13.871  13.974  23.613
 67 A'   68 A'   69 A'   70 A'   27 A"   71 A'   72 A'   73 A'                 
 66.716  66.747 163.074
 74 A'   75 A'   76 A'                                                         

 Beta MOs, Restricted
 -- Occupied --                  
-77.120 -24.727 -24.696 -10.288  -6.614  -4.778  -4.773  -4.770
  1 A'    2 A'    3 A'    4 A'    5 A'    6 A'    1 A"    7 A'                 
 -1.267  -1.219  -0.756  -0.625  -0.557  -0.529  -0.501  -0.465
  8 A'    9 A'   10 A'   11 A'   12 A'   13 A'    2 A"    3 A"                 
 -0.457  -0.428  -0.330  -0.275
 14 A'   15 A'   16 A'    4 A"                                                 
 -- Virtual --                   
 -0.080  -0.052   0.002   0.019   0.040   0.045   0.056   0.066
  5 A"   17 A'   18 A'   19 A'    6 A"   20 A'   21 A'   22 A'                 
  0.089   0.113   0.125   0.140   0.169   0.171   0.202   0.231
  7 A"   23 A'   24 A'   25 A'   26 A'   27 A'    8 A"   28 A'                 
  0.248   0.280   0.284   0.293   0.321   0.339   0.359   0.378
 29 A'    9 A"   10 A"   30 A'   31 A'   32 A'   33 A'   34 A'                 
  0.403   0.469   0.521   0.562   0.582   0.625   0.641   0.670
 35 A'   36 A'   11 A"   37 A'   38 A'   39 A'   12 A"   13 A"                 
  0.775   0.849   0.928   0.970   1.128   1.287   1.295   1.315
 40 A'   41 A'   42 A'   43 A'   14 A"   44 A'   15 A"   16 A"                 
  1.335   1.373   1.386   1.450   1.526   1.545   1.584   1.636
 45 A'   46 A'   47 A'   17 A"   48 A'   18 A"   49 A'   50 A'                 
  1.677   1.786   1.825   1.842   1.915   2.111   2.437   2.577
 51 A'   52 A'   19 A"   53 A'   54 A'   55 A'   56 A'   57 A'                 
  2.652   3.060   3.389   3.747   3.760   3.762   3.773   3.786
 20 A"   58 A'   59 A'   21 A"   22 A"   60 A'   61 A'   23 A"                 
  3.842   3.954   4.029   4.085   4.728   6.242   6.262   6.286
 62 A'   24 A"   63 A'   64 A'   65 A'   25 A"   26 A"   66 A'                 
  6.306   6.326   6.583   6.975  13.771  13.871  13.974  23.613
 67 A'   68 A'   69 A'   70 A'   27 A"   71 A'   72 A'   73 A'                 
 66.716  66.747 163.074
 74 A'   75 A'   76 A'                                                         
 --------------------------------------------------------------

          Ground-State Mulliken Net Atomic Charges

     Atom                 Charge (a.u.)
  ----------------------------------------
      1 C                    -0.227179
      2 P                     0.319078
      3 F                    -0.217177
      4 F                    -0.088259
      5 H                     0.213536
  ----------------------------------------
  Sum of atomic charges =     0.000000

 -----------------------------------------------------------------
                    Cartesian Multipole Moments
 -----------------------------------------------------------------
    Charge (ESU x 10^10)
                 0.0000
    Dipole Moment (Debye)
         X       0.4686      Y      -0.2272      Z       0.0000
       Tot       0.5208
    Quadrupole Moments (Debye-Ang)
        XX     -33.8529     XY      -1.8465     YY     -27.1624
        XZ       0.0000     YZ      -0.0000     ZZ     -29.0111
    Octopole Moments (Debye-Ang^2)
       XXX       2.3981    XXY       2.2455    XYY       3.3989
       YYY      -6.8167    XXZ       0.0000    XYZ      -0.0000
       YYZ       0.0000    XZZ       0.4106    YZZ      -0.5024
       ZZZ       0.0000
    Hexadecapole Moments (Debye-Ang^3)
      XXXX    -305.5773   XXXY       7.9109   XXYY     -59.8117
      XYYY      10.9952   YYYY     -81.6248   XXXZ       0.0000
      XXYZ      -0.0000   XYYZ       0.0000   YYYZ      -0.0000
      XXZZ     -51.3961   XYZZ       4.1841   YYZZ     -20.6016
      XZZZ       0.0000   YZZZ      -0.0000   ZZZZ     -34.1462
 -----------------------------------------------------------------
 Calculating analytic gradient of the SCF energy
 Gradient of SCF Energy
            1           2           3           4           5
    1  -0.0021236   0.0028185   0.0069585  -0.0091136   0.0014601
    2   0.0120264  -0.0107234   0.0044918  -0.0023461  -0.0034488
    3   0.0000000  -0.0000000   0.0000000  -0.0000000   0.0000000
 Max gradient component =       1.203E-02
 RMS gradient           =       5.436E-03
 Gradient time:  CPU 1.87 s  wall 0.75 s
 Geometry Optimization Parameters
   NAtoms,    NIC,     NZ,  NCons,   NDum,   NFix, NCnnct, MaxDiis
        5      20       5       0       0       0       0       0

 Cartesian Hessian Update
 Hessian Updated using BFGS Update


** GEOMETRY OPTIMIZATION IN DELOCALIZED INTERNAL COORDINATES **
   Searching for a Minimum

   Optimization Cycle:   5

                       Coordinates (Angstroms)
     ATOM                X               Y               Z
      1  C         0.7208412072   -0.5443476562    0.0000000000
      2  P        -0.4933883476    0.5899212457    0.0000000000
      3  F        -1.7777090018   -0.4173534922    0.0000000000
      4  F         1.9960245125   -0.1393777214    0.0000000000
      5  H         0.6207930472   -1.6312818132    0.0000000000
   Point Group: cs    Number of degrees of freedom:     7


   Energy is   -579.817522864

 Hessian Updated using BFGS Update

  7 Hessian modes will be used to form the next step
  Hessian Eigenvalues:
     0.164263    0.208929    0.241155    0.286586    0.339505    0.437345
     0.722638

 Minimum Search - Taking Simple RFO Step
 Searching for Lamda that Minimizes Along All modes
 Value Taken    Lamda =  -0.00085342
 Step Taken.  Stepsize is  0.050649

                             Maximum     Tolerance    Cnvgd?
         Gradient           0.010956      0.000300      NO
         Displacement       0.032923      0.001200      NO
         Energy change     -0.002108      0.000001      NO


 New Cartesian Coordinates Obtained by Inverse Iteration

 Displacement from previous Coordinates is:  0.058310
 ----------------------------------------------------------------
             Standard Nuclear Orientation (Angstroms)
    I     Atom           X                Y                Z
 ----------------------------------------------------------------
    1      C       0.7252821186    -0.5447561590     0.0000000000
    2      P      -0.5020613835     0.5982042948     0.0000000000
    3      F      -1.7884961658    -0.4267754964     0.0000000000
    4      F       2.0162428368    -0.1471548881     0.0000000000
    5      H       0.6155940114    -1.6219571887     0.0000000000
 ----------------------------------------------------------------
 Molecular Point Group                 Cs    NOp =  2
 Largest Abelian Subgroup              Cs    NOp =  2
 Nuclear Repulsion Energy =   153.0173956502 hartrees
 There are       20 alpha and       20 beta electrons
 Applying Cartesian multipole field
    Component          Value
    ---------          -----
     (2,0,0)        1.00000E-11
     (0,2,0)        2.00000E-11
     (0,0,2)       -3.00000E-11
 Nucleus-field energy     =     0.0000000034 hartrees
 Requested basis set is 6-311++G(d,p)
 There are 36 shells and 103 basis functions
 A cutoff of  1.0D-11 yielded    626 shell pairs
 There are      5194 function pairs (      5601 Cartesian)
 Smallest overlap matrix eigenvalue = 9.31E-04
 Guess MOs from SCF MO coefficient file

 -----------------------------------------------------------------------
  General SCF calculation program by
  Eric Jon Sundstrom, Paul Horn, Yuezhi Mao, Dmitri Zuev, Alec White,
  David Stuck, Shaama M.S., Shane Yost, Joonho Lee, David Small,
  Daniel Levine, Susi Lehtola, Hugh Burton, Evgeny Epifanovsky
 -----------------------------------------------------------------------
 Exchange:     0.2000 Hartree-Fock + 0.0800 Slater + 0.7200 B88
 Correlation:  0.1900 VWN1RPA + 0.8100 LYP
 Using SG-1 standard quadrature grid
 using 4 threads for integral computing
 -------------------------------------------------------
 OpenMP Integral computing Module                
 Release: version 2.0, May 2017, Q-Chem Inc. Pleasanton 
 -------------------------------------------------------
 -------------------------------------------------------
 OpenMP BLAS3 based DFT computing Module                
 Release: version 1.0, May 2013, Q-Chem Inc. Pittsburgh 
 -------------------------------------------------------
 A restricted SCF calculation will be
 performed using DIIS
 SCF converges when DIIS error is below 1.0e-08
 ---------------------------------------
  Cycle       Energy         DIIS error
 ---------------------------------------
    1    -579.8176471739      4.23e-04  
    2    -579.8178618053      2.07e-04  
    3    -579.8178269522      2.45e-04  
    4    -579.8179112622      5.33e-05  
    5    -579.8179149262      1.78e-05  
    6    -579.8179151777      2.88e-06  
    7    -579.8179151867      4.43e-07  
    8    -579.8179151868      3.10e-07  
    9    -579.8179151869      3.94e-08  
   10    -579.8179151869      4.70e-09  Convergence criterion met
 ---------------------------------------
 SCF time:   CPU 5.93s  wall 3.00s 
 SCF   energy in the final basis set =     -579.8179151869
 Total energy in the final basis set =     -579.8179151869

 --------------------------------------------------------------
             Orbital Energies (a.u.) and Symmetries
 --------------------------------------------------------------

 Alpha MOs, Restricted
 -- Occupied --                  
-77.124 -24.726 -24.695 -10.290  -6.617  -4.781  -4.775  -4.773
  1 A'    2 A'    3 A'    4 A'    5 A'    6 A'    1 A"    7 A'                 
 -1.262  -1.215  -0.755  -0.624  -0.555  -0.526  -0.497  -0.462
  8 A'    9 A'   10 A'   11 A'   12 A'   13 A'    2 A"    3 A"                 
 -0.456  -0.429  -0.332  -0.276
 14 A'   15 A'   16 A'    4 A"                                                 
 -- Virtual --                   
 -0.084  -0.055   0.001   0.019   0.040   0.044   0.054   0.065
  5 A"   17 A'   18 A'   19 A'    6 A"   20 A'   21 A'   22 A'                 
  0.089   0.113   0.120   0.139   0.166   0.171   0.202   0.230
  7 A"   23 A'   24 A'   25 A'   26 A'   27 A'    8 A"   28 A'                 
  0.247   0.280   0.283   0.291   0.320   0.337   0.356   0.378
 29 A'    9 A"   10 A"   30 A'   31 A'   32 A'   33 A'   34 A'                 
  0.400   0.466   0.520   0.557   0.582   0.624   0.641   0.668
 35 A'   36 A'   11 A"   37 A'   38 A'   39 A'   12 A"   13 A"                 
  0.773   0.844   0.925   0.955   1.124   1.291   1.294   1.311
 40 A'   41 A'   42 A'   43 A'   14 A"   44 A'   15 A"   16 A"                 
  1.336   1.376   1.387   1.448   1.525   1.544   1.583   1.631
 45 A'   46 A'   47 A'   17 A"   48 A'   18 A"   49 A'   50 A'                 
  1.675   1.780   1.829   1.845   1.914   2.106   2.436   2.577
 51 A'   52 A'   19 A"   53 A'   54 A'   55 A'   56 A'   57 A'                 
  2.650   3.036   3.381   3.749   3.762   3.762   3.774   3.785
 20 A"   58 A'   59 A'   21 A"   22 A"   60 A'   61 A'   23 A"                 
  3.838   3.943   4.016   4.073   4.720   6.243   6.263   6.289
 62 A'   24 A"   63 A'   64 A'   65 A'   25 A"   26 A"   66 A'                 
  6.307   6.328   6.569   6.959  13.769  13.865  13.960  23.611
 67 A'   68 A'   69 A'   70 A'   27 A"   71 A'   72 A'   73 A'                 
 66.716  66.747 163.056
 74 A'   75 A'   76 A'                                                         

 Beta MOs, Restricted
 -- Occupied --                  
-77.124 -24.726 -24.695 -10.290  -6.617  -4.781  -4.775  -4.773
  1 A'    2 A'    3 A'    4 A'    5 A'    6 A'    1 A"    7 A'                 
 -1.262  -1.215  -0.755  -0.624  -0.555  -0.526  -0.497  -0.462
  8 A'    9 A'   10 A'   11 A'   12 A'   13 A'    2 A"    3 A"                 
 -0.456  -0.429  -0.332  -0.276
 14 A'   15 A'   16 A'    4 A"                                                 
 -- Virtual --                   
 -0.084  -0.055   0.001   0.019   0.040   0.044   0.054   0.065
  5 A"   17 A'   18 A'   19 A'    6 A"   20 A'   21 A'   22 A'                 
  0.089   0.113   0.120   0.139   0.166   0.171   0.202   0.230
  7 A"   23 A'   24 A'   25 A'   26 A'   27 A'    8 A"   28 A'                 
  0.247   0.280   0.283   0.291   0.320   0.337   0.356   0.378
 29 A'    9 A"   10 A"   30 A'   31 A'   32 A'   33 A'   34 A'                 
  0.400   0.466   0.520   0.557   0.582   0.624   0.641   0.668
 35 A'   36 A'   11 A"   37 A'   38 A'   39 A'   12 A"   13 A"                 
  0.773   0.844   0.925   0.955   1.124   1.291   1.294   1.311
 40 A'   41 A'   42 A'   43 A'   14 A"   44 A'   15 A"   16 A"                 
  1.336   1.376   1.387   1.448   1.525   1.544   1.583   1.631
 45 A'   46 A'   47 A'   17 A"   48 A'   18 A"   49 A'   50 A'                 
  1.675   1.780   1.829   1.845   1.914   2.106   2.436   2.577
 51 A'   52 A'   19 A"   53 A'   54 A'   55 A'   56 A'   57 A'                 
  2.650   3.036   3.381   3.749   3.762   3.762   3.774   3.785
 20 A"   58 A'   59 A'   21 A"   22 A"   60 A'   61 A'   23 A"                 
  3.838   3.943   4.016   4.073   4.720   6.243   6.263   6.289
 62 A'   24 A"   63 A'   64 A'   65 A'   25 A"   26 A"   66 A'                 
  6.307   6.328   6.569   6.959  13.769  13.865  13.960  23.611
 67 A'   68 A'   69 A'   70 A'   27 A"   71 A'   72 A'   73 A'                 
 66.716  66.747 163.056
 74 A'   75 A'   76 A'                                                         
 --------------------------------------------------------------

          Ground-State Mulliken Net Atomic Charges

     Atom                 Charge (a.u.)
  ----------------------------------------
      1 C                    -0.224810
      2 P                     0.329605
      3 F                    -0.225277
      4 F                    -0.095945
      5 H                     0.216428
  ----------------------------------------
  Sum of atomic charges =     0.000000

 -----------------------------------------------------------------
                    Cartesian Multipole Moments
 -----------------------------------------------------------------
    Charge (ESU x 10^10)
                 0.0000
    Dipole Moment (Debye)
         X       0.4521      Y      -0.1659      Z       0.0000
       Tot       0.4816
    Quadrupole Moments (Debye-Ang)
        XX     -34.1162     XY      -1.8789     YY     -27.1179
        XZ      -0.0000     YZ       0.0000     ZZ     -29.0629
    Octopole Moments (Debye-Ang^2)
       XXX       2.3872    XXY       2.3968    XYY       3.4444
       YYY      -6.7277    XXZ      -0.0000    XYZ      -0.0000
       YYZ       0.0000    XZZ       0.4453    YZZ      -0.5127
       ZZZ       0.0000
    Hexadecapole Moments (Debye-Ang^3)
      XXXX    -311.7272   XXXY       8.1279   XXYY     -60.8576
      XYYY      11.2942   YYYY     -82.1821   XXXZ      -0.0000
      XXYZ      -0.0000   XYYZ       0.0000   YYYZ      -0.0000
      XXZZ     -52.2962   XYZZ       4.2697   YYZZ     -20.7161
      XZZZ      -0.0000   YZZZ       0.0000   ZZZZ     -34.2607
 -----------------------------------------------------------------
 Calculating analytic gradient of the SCF energy
 Gradient of SCF Energy
            1           2           3           4           5
    1  -0.0031312  -0.0013869   0.0013743   0.0020242   0.0011196
    2  -0.0030053  -0.0001285   0.0006829   0.0002479   0.0022029
    3   0.0000000   0.0000000  -0.0000000   0.0000000  -0.0000000
 Max gradient component =       3.131E-03
 RMS gradient           =       1.492E-03
 Gradient time:  CPU 1.87 s  wall 0.69 s
 Geometry Optimization Parameters
   NAtoms,    NIC,     NZ,  NCons,   NDum,   NFix, NCnnct, MaxDiis
        5      20       5       0       0       0       0       0

 Cartesian Hessian Update
 Hessian Updated using BFGS Update


** GEOMETRY OPTIMIZATION IN DELOCALIZED INTERNAL COORDINATES **
   Searching for a Minimum

   Optimization Cycle:   6

                       Coordinates (Angstroms)
     ATOM                X               Y               Z
      1  C         0.7252821186   -0.5447561590    0.0000000000
      2  P        -0.5020613835    0.5982042948    0.0000000000
      3  F        -1.7884961658   -0.4267754964    0.0000000000
      4  F         2.0162428368   -0.1471548881    0.0000000000
      5  H         0.6155940114   -1.6219571887    0.0000000000
   Point Group: cs    Number of degrees of freedom:     7


   Energy is   -579.817915187

 Hessian Updated using BFGS Update

  7 Hessian modes will be used to form the next step
  Hessian Eigenvalues:
     0.160063    0.210461    0.262905    0.289234    0.334979    0.434701
     0.730938

 Minimum Search - Taking Simple RFO Step
 Searching for Lamda that Minimizes Along All modes
 Value Taken    Lamda =  -0.00004483
 Step Taken.  Stepsize is  0.012940

                             Maximum     Tolerance    Cnvgd?
         Gradient           0.002283      0.000300      NO
         Displacement       0.008682      0.001200      NO
         Energy change     -0.000392      0.000001      NO


 New Cartesian Coordinates Obtained by Inverse Iteration

 Displacement from previous Coordinates is:  0.010220
 ----------------------------------------------------------------
             Standard Nuclear Orientation (Angstroms)
    I     Atom           X                Y                Z
 ----------------------------------------------------------------
    1      C       0.7283410720    -0.5438754430     0.0000000000
    2      P      -0.5010411455     0.5974904533     0.0000000000
    3      F      -1.7905194153    -0.4263780068     0.0000000000
    4      F       2.0159287031    -0.1451986680     0.0000000000
    5      H       0.6138522032    -1.6244777728     0.0000000000
 ----------------------------------------------------------------
 Molecular Point Group                 Cs    NOp =  2
 Largest Abelian Subgroup              Cs    NOp =  2
 Nuclear Repulsion Energy =   152.9876822340 hartrees
 There are       20 alpha and       20 beta electrons
 Applying Cartesian multipole field
    Component          Value
    ---------          -----
     (2,0,0)        1.00000E-11
     (0,2,0)        2.00000E-11
     (0,0,2)       -3.00000E-11
 Nucleus-field energy     =     0.0000000034 hartrees
 Requested basis set is 6-311++G(d,p)
 There are 36 shells and 103 basis functions
 A cutoff of  1.0D-11 yielded    626 shell pairs
 There are      5194 function pairs (      5601 Cartesian)
 Smallest overlap matrix eigenvalue = 9.32E-04
 Guess MOs from SCF MO coefficient file

 -----------------------------------------------------------------------
  General SCF calculation program by
  Eric Jon Sundstrom, Paul Horn, Yuezhi Mao, Dmitri Zuev, Alec White,
  David Stuck, Shaama M.S., Shane Yost, Joonho Lee, David Small,
  Daniel Levine, Susi Lehtola, Hugh Burton, Evgeny Epifanovsky
 -----------------------------------------------------------------------
 Exchange:     0.2000 Hartree-Fock + 0.0800 Slater + 0.7200 B88
 Correlation:  0.1900 VWN1RPA + 0.8100 LYP
 Using SG-1 standard quadrature grid
 using 4 threads for integral computing
 -------------------------------------------------------
 OpenMP Integral computing Module                
 Release: version 2.0, May 2017, Q-Chem Inc. Pleasanton 
 -------------------------------------------------------
 -------------------------------------------------------
 OpenMP BLAS3 based DFT computing Module                
 Release: version 1.0, May 2013, Q-Chem Inc. Pittsburgh 
 -------------------------------------------------------
 A restricted SCF calculation will be
 performed using DIIS
 SCF converges when DIIS error is below 1.0e-08
 ---------------------------------------
  Cycle       Energy         DIIS error
 ---------------------------------------
    1    -579.8179281174      9.04e-05  
    2    -579.8179391087      2.75e-05  
    3    -579.8179385297      3.54e-05  
    4    -579.8179397489      5.64e-06  
    5    -579.8179397727      3.49e-06  
    6    -579.8179397891      3.56e-07  
    7    -579.8179397893      1.96e-07  
    8    -579.8179397893      3.54e-08  
    9    -579.8179397893      9.86e-09  Convergence criterion met
 ---------------------------------------
 SCF time:   CPU 5.40s  wall 2.00s 
 SCF   energy in the final basis set =     -579.8179397893
 Total energy in the final basis set =     -579.8179397893

 --------------------------------------------------------------
             Orbital Energies (a.u.) and Symmetries
 --------------------------------------------------------------

 Alpha MOs, Restricted
 -- Occupied --                  
-77.124 -24.727 -24.695 -10.291  -6.617  -4.781  -4.775  -4.773
  1 A'    2 A'    3 A'    4 A'    5 A'    6 A'    1 A"    7 A'                 
 -1.264  -1.214  -0.755  -0.624  -0.555  -0.526  -0.498  -0.462
  8 A'    9 A'   10 A'   11 A'   12 A'   13 A'    2 A"    3 A"                 
 -0.455  -0.429  -0.331  -0.276
 14 A'   15 A'   16 A'    4 A"                                                 
 -- Virtual --                   
 -0.083  -0.055   0.001   0.019   0.040   0.044   0.054   0.065
  5 A"   17 A'   18 A'   19 A'    6 A"   20 A'   21 A'   22 A'                 
  0.089   0.113   0.120   0.139   0.167   0.170   0.202   0.231
  7 A"   23 A'   24 A'   25 A'   26 A'   27 A'    8 A"   28 A'                 
  0.247   0.280   0.283   0.291   0.321   0.337   0.356   0.377
 29 A'    9 A"   10 A"   30 A'   31 A'   32 A'   33 A'   34 A'                 
  0.400   0.465   0.519   0.557   0.582   0.622   0.641   0.668
 35 A'   36 A'   11 A"   37 A'   38 A'   39 A'   12 A"   13 A"                 
  0.773   0.844   0.925   0.955   1.124   1.290   1.294   1.311
 40 A'   41 A'   42 A'   43 A'   14 A"   44 A'   15 A"   16 A"                 
  1.335   1.376   1.387   1.447   1.525   1.545   1.582   1.631
 45 A'   46 A'   47 A'   17 A"   48 A'   18 A"   49 A'   50 A'                 
  1.675   1.781   1.825   1.844   1.915   2.105   2.431   2.576
 51 A'   52 A'   19 A"   53 A'   54 A'   55 A'   56 A'   57 A'                 
  2.650   3.040   3.379   3.748   3.762   3.762   3.774   3.785
 20 A"   58 A'   59 A'   21 A"   60 A'   22 A"   61 A'   23 A"                 
  3.837   3.945   4.017   4.072   4.720   6.243   6.263   6.289
 62 A'   24 A"   63 A'   64 A'   65 A'   25 A"   26 A"   66 A'                 
  6.307   6.328   6.571   6.958  13.769  13.865  13.960  23.608
 67 A'   68 A'   69 A'   70 A'   27 A"   71 A'   72 A'   73 A'                 
 66.715  66.747 163.055
 74 A'   75 A'   76 A'                                                         

 Beta MOs, Restricted
 -- Occupied --                  
-77.124 -24.727 -24.695 -10.291  -6.617  -4.781  -4.775  -4.773
  1 A'    2 A'    3 A'    4 A'    5 A'    6 A'    1 A"    7 A'                 
 -1.264  -1.214  -0.755  -0.624  -0.555  -0.526  -0.498  -0.462
  8 A'    9 A'   10 A'   11 A'   12 A'   13 A'    2 A"    3 A"                 
 -0.455  -0.429  -0.331  -0.276
 14 A'   15 A'   16 A'    4 A"                                                 
 -- Virtual --                   
 -0.083  -0.055   0.001   0.019   0.040   0.044   0.054   0.065
  5 A"   17 A'   18 A'   19 A'    6 A"   20 A'   21 A'   22 A'                 
  0.089   0.113   0.120   0.139   0.167   0.170   0.202   0.231
  7 A"   23 A'   24 A'   25 A'   26 A'   27 A'    8 A"   28 A'                 
  0.247   0.280   0.283   0.291   0.321   0.337   0.356   0.377
 29 A'    9 A"   10 A"   30 A'   31 A'   32 A'   33 A'   34 A'                 
  0.400   0.465   0.519   0.557   0.582   0.622   0.641   0.668
 35 A'   36 A'   11 A"   37 A'   38 A'   39 A'   12 A"   13 A"                 
  0.773   0.844   0.925   0.955   1.124   1.290   1.294   1.311
 40 A'   41 A'   42 A'   43 A'   14 A"   44 A'   15 A"   16 A"                 
  1.335   1.376   1.387   1.447   1.525   1.545   1.582   1.631
 45 A'   46 A'   47 A'   17 A"   48 A'   18 A"   49 A'   50 A'                 
  1.675   1.781   1.825   1.844   1.915   2.105   2.431   2.576
 51 A'   52 A'   19 A"   53 A'   54 A'   55 A'   56 A'   57 A'                 
  2.650   3.040   3.379   3.748   3.762   3.762   3.774   3.785
 20 A"   58 A'   59 A'   21 A"   60 A'   22 A"   61 A'   23 A"                 
  3.837   3.945   4.017   4.072   4.720   6.243   6.263   6.289
 62 A'   24 A"   63 A'   64 A'   65 A'   25 A"   26 A"   66 A'                 
  6.307   6.328   6.571   6.958  13.769  13.865  13.960  23.608
 67 A'   68 A'   69 A'   70 A'   27 A"   71 A'   72 A'   73 A'                 
 66.715  66.747 163.055
 74 A'   75 A'   76 A'                                                         
 --------------------------------------------------------------

          Ground-State Mulliken Net Atomic Charges

     Atom                 Charge (a.u.)
  ----------------------------------------
      1 C                    -0.225820
      2 P                     0.329802
      3 F                    -0.226608
      4 F                    -0.093084
      5 H                     0.215709
  ----------------------------------------
  Sum of atomic charges =     0.000000

 -----------------------------------------------------------------
                    Cartesian Multipole Moments
 -----------------------------------------------------------------
    Charge (ESU x 10^10)
                 0.0000
    Dipole Moment (Debye)
         X       0.4833      Y      -0.1715      Z       0.0000
       Tot       0.5128
    Quadrupole Moments (Debye-Ang)
        XX     -34.1030     XY      -1.8769     YY     -27.1300
        XZ       0.0000     YZ       0.0000     ZZ     -29.0712
    Octopole Moments (Debye-Ang^2)
       XXX       2.5182    XXY       2.3862    XYY       3.4379
       YYY      -6.7419    XXZ       0.0000    XYZ       0.0000
       YYZ      -0.0000    XZZ       0.4492    YZZ      -0.5165
       ZZZ      -0.0000
    Hexadecapole Moments (Debye-Ang^3)
      XXXX    -311.8739   XXXY       8.0223   XXYY     -60.8999
      XYYY      11.2340   YYYY     -82.1686   XXXZ       0.0000
      XXYZ       0.0000   XYYZ      -0.0000   YYYZ       0.0000
      XXZZ     -52.3292   XYZZ       4.2461   YYZZ     -20.7250
      XZZZ      -0.0000   YZZZ       0.0000   ZZZZ     -34.2897
 -----------------------------------------------------------------
 Calculating analytic gradient of the SCF energy
 Gradient of SCF Energy
            1           2           3           4           5
    1  -0.0003205  -0.0007717   0.0003789   0.0003724   0.0003410
    2  -0.0001990  -0.0000212   0.0003680   0.0001227  -0.0002706
    3  -0.0000000   0.0000000   0.0000000   0.0000000   0.0000000
 Max gradient component =       7.717E-04
 RMS gradient           =       3.012E-04
 Gradient time:  CPU 1.87 s  wall 0.78 s
 Geometry Optimization Parameters
   NAtoms,    NIC,     NZ,  NCons,   NDum,   NFix, NCnnct, MaxDiis
        5      20       5       0       0       0       0       0

 Cartesian Hessian Update
 Hessian Updated using BFGS Update


** GEOMETRY OPTIMIZATION IN DELOCALIZED INTERNAL COORDINATES **
   Searching for a Minimum

   Optimization Cycle:   7

                       Coordinates (Angstroms)
     ATOM                X               Y               Z
      1  C         0.7283410720   -0.5438754430    0.0000000000
      2  P        -0.5010411455    0.5974904533    0.0000000000
      3  F        -1.7905194153   -0.4263780068    0.0000000000
      4  F         2.0159287031   -0.1451986680    0.0000000000
      5  H         0.6138522032   -1.6244777728    0.0000000000
   Point Group: cs    Number of degrees of freedom:     7


   Energy is   -579.817939789

 Hessian Updated using BFGS Update

  7 Hessian modes will be used to form the next step
  Hessian Eigenvalues:
     0.130113    0.210357    0.272658    0.298985    0.370254    0.423318
     0.702683

 Minimum Search - Taking Simple RFO Step
 Searching for Lamda that Minimizes Along All modes
 Value Taken    Lamda =  -0.00000436
 Step Taken.  Stepsize is  0.004992

                             Maximum     Tolerance    Cnvgd?
         Gradient           0.000673      0.000300      NO
         Displacement       0.003097      0.001200      NO
         Energy change     -0.000025      0.000001      NO


 New Cartesian Coordinates Obtained by Inverse Iteration

 Displacement from previous Coordinates is:  0.007637
 ----------------------------------------------------------------
             Standard Nuclear Orientation (Angstroms)
    I     Atom           X                Y                Z
 ----------------------------------------------------------------
    1      C       0.7289970576    -0.5431807473     0.0000000000
    2      P      -0.5004339704     0.5978341325     0.0000000000
    3      F      -1.7891198002    -0.4283178924     0.0000000000
    4      F       2.0159867378    -0.1455837067     0.0000000000
    5      H       0.6111313927    -1.6231912236     0.0000000000
 ----------------------------------------------------------------
 Molecular Point Group                 Cs    NOp =  2
 Largest Abelian Subgroup              Cs    NOp =  2
 Nuclear Repulsion Energy =   153.0010413407 hartrees
 There are       20 alpha and       20 beta electrons
 Applying Cartesian multipole field
    Component          Value
    ---------          -----
     (2,0,0)        1.00000E-11
     (0,2,0)        2.00000E-11
     (0,0,2)       -3.00000E-11
 Nucleus-field energy     =     0.0000000034 hartrees
 Requested basis set is 6-311++G(d,p)
 There are 36 shells and 103 basis functions
 A cutoff of  1.0D-11 yielded    627 shell pairs
 There are      5198 function pairs (      5605 Cartesian)
 Smallest overlap matrix eigenvalue = 9.32E-04
 Guess MOs from SCF MO coefficient file

 -----------------------------------------------------------------------
  General SCF calculation program by
  Eric Jon Sundstrom, Paul Horn, Yuezhi Mao, Dmitri Zuev, Alec White,
  David Stuck, Shaama M.S., Shane Yost, Joonho Lee, David Small,
  Daniel Levine, Susi Lehtola, Hugh Burton, Evgeny Epifanovsky
 -----------------------------------------------------------------------
 Exchange:     0.2000 Hartree-Fock + 0.0800 Slater + 0.7200 B88
 Correlation:  0.1900 VWN1RPA + 0.8100 LYP
 Using SG-1 standard quadrature grid
 using 4 threads for integral computing
 -------------------------------------------------------
 OpenMP Integral computing Module                
 Release: version 2.0, May 2017, Q-Chem Inc. Pleasanton 
 -------------------------------------------------------
 -------------------------------------------------------
 OpenMP BLAS3 based DFT computing Module                
 Release: version 1.0, May 2013, Q-Chem Inc. Pittsburgh 
 -------------------------------------------------------
 A restricted SCF calculation will be
 performed using DIIS
 SCF converges when DIIS error is below 1.0e-08
 ---------------------------------------
  Cycle       Energy         DIIS error
 ---------------------------------------
    1    -579.8179401701      3.58e-05  
    2    -579.8179424974      1.07e-05  
    3    -579.8179424366      1.40e-05  
    4    -579.8179425854      2.50e-06  
    5    -579.8179425910      1.26e-06  
    6    -579.8179425933      2.47e-07  
    7    -579.8179425934      4.68e-08  
    8    -579.8179425934      1.71e-08  
    9    -579.8179425934      5.51e-09  Convergence criterion met
 ---------------------------------------
 SCF time:   CPU 5.42s  wall 2.00s 
 SCF   energy in the final basis set =     -579.8179425934
 Total energy in the final basis set =     -579.8179425934

 --------------------------------------------------------------
             Orbital Energies (a.u.) and Symmetries
 --------------------------------------------------------------

 Alpha MOs, Restricted
 -- Occupied --                  
-77.124 -24.727 -24.694 -10.291  -6.617  -4.781  -4.775  -4.773
  1 A'    2 A'    3 A'    4 A'    5 A'    6 A'    1 A"    7 A'                 
 -1.264  -1.214  -0.755  -0.624  -0.556  -0.526  -0.499  -0.462
  8 A'    9 A'   10 A'   11 A'   12 A'   13 A'    2 A"    3 A"                 
 -0.455  -0.429  -0.331  -0.276
 14 A'   15 A'   16 A'    4 A"                                                 
 -- Virtual --                   
 -0.083  -0.055   0.001   0.019   0.040   0.044   0.054   0.065
  5 A"   17 A'   18 A'   19 A'    6 A"   20 A'   21 A'   22 A'                 
  0.089   0.113   0.120   0.139   0.167   0.170   0.202   0.231
  7 A"   23 A'   24 A'   25 A'   26 A'   27 A'    8 A"   28 A'                 
  0.247   0.280   0.283   0.291   0.321   0.336   0.356   0.377
 29 A'    9 A"   10 A"   30 A'   31 A'   32 A'   33 A'   34 A'                 
  0.400   0.465   0.519   0.557   0.581   0.622   0.641   0.668
 35 A'   36 A'   11 A"   37 A'   38 A'   39 A'   12 A"   13 A"                 
  0.774   0.844   0.925   0.955   1.124   1.290   1.294   1.311
 40 A'   41 A'   42 A'   43 A'   14 A"   44 A'   15 A"   16 A"                 
  1.335   1.376   1.386   1.447   1.526   1.545   1.582   1.631
 45 A'   46 A'   47 A'   17 A"   48 A'   18 A"   49 A'   50 A'                 
  1.675   1.782   1.825   1.844   1.915   2.106   2.431   2.576
 51 A'   52 A'   19 A"   53 A'   54 A'   55 A'   56 A'   57 A'                 
  2.650   3.041   3.380   3.747   3.762   3.762   3.775   3.786
 20 A"   58 A'   59 A'   21 A"   60 A'   22 A"   61 A'   23 A"                 
  3.837   3.946   4.017   4.071   4.721   6.243   6.263   6.289
 62 A'   24 A"   63 A'   64 A'   65 A'   25 A"   26 A"   66 A'                 
  6.306   6.329   6.572   6.957  13.769  13.865  13.960  23.608
 67 A'   68 A'   69 A'   70 A'   27 A"   71 A'   72 A'   73 A'                 
 66.715  66.747 163.055
 74 A'   75 A'   76 A'                                                         

 Beta MOs, Restricted
 -- Occupied --                  
-77.124 -24.727 -24.694 -10.291  -6.617  -4.781  -4.775  -4.773
  1 A'    2 A'    3 A'    4 A'    5 A'    6 A'    1 A"    7 A'                 
 -1.264  -1.214  -0.755  -0.624  -0.556  -0.526  -0.499  -0.462
  8 A'    9 A'   10 A'   11 A'   12 A'   13 A'    2 A"    3 A"                 
 -0.455  -0.429  -0.331  -0.276
 14 A'   15 A'   16 A'    4 A"                                                 
 -- Virtual --                   
 -0.083  -0.055   0.001   0.019   0.040   0.044   0.054   0.065
  5 A"   17 A'   18 A'   19 A'    6 A"   20 A'   21 A'   22 A'                 
  0.089   0.113   0.120   0.139   0.167   0.170   0.202   0.231
  7 A"   23 A'   24 A'   25 A'   26 A'   27 A'    8 A"   28 A'                 
  0.247   0.280   0.283   0.291   0.321   0.336   0.356   0.377
 29 A'    9 A"   10 A"   30 A'   31 A'   32 A'   33 A'   34 A'                 
  0.400   0.465   0.519   0.557   0.581   0.622   0.641   0.668
 35 A'   36 A'   11 A"   37 A'   38 A'   39 A'   12 A"   13 A"                 
  0.774   0.844   0.925   0.955   1.124   1.290   1.294   1.311
 40 A'   41 A'   42 A'   43 A'   14 A"   44 A'   15 A"   16 A"                 
  1.335   1.376   1.386   1.447   1.526   1.545   1.582   1.631
 45 A'   46 A'   47 A'   17 A"   48 A'   18 A"   49 A'   50 A'                 
  1.675   1.782   1.825   1.844   1.915   2.106   2.431   2.576
 51 A'   52 A'   19 A"   53 A'   54 A'   55 A'   56 A'   57 A'                 
  2.650   3.041   3.380   3.747   3.762   3.762   3.775   3.786
 20 A"   58 A'   59 A'   21 A"   60 A'   22 A"   61 A'   23 A"                 
  3.837   3.946   4.017   4.071   4.721   6.243   6.263   6.289
 62 A'   24 A"   63 A'   64 A'   65 A'   25 A"   26 A"   66 A'                 
  6.306   6.329   6.572   6.957  13.769  13.865  13.960  23.608
 67 A'   68 A'   69 A'   70 A'   27 A"   71 A'   72 A'   73 A'                 
 66.715  66.747 163.055
 74 A'   75 A'   76 A'                                                         
 --------------------------------------------------------------

          Ground-State Mulliken Net Atomic Charges

     Atom                 Charge (a.u.)
  ----------------------------------------
      1 C                    -0.226101
      2 P                     0.330280
      3 F                    -0.227355
      4 F                    -0.092436
      5 H                     0.215612
  ----------------------------------------
  Sum of atomic charges =     0.000000

 -----------------------------------------------------------------
                    Cartesian Multipole Moments
 -----------------------------------------------------------------
    Charge (ESU x 10^10)
                 0.0000
    Dipole Moment (Debye)
         X       0.4924      Y      -0.1665      Z      -0.0000
       Tot       0.5198
    Quadrupole Moments (Debye-Ang)
        XX     -34.0972     XY      -1.8755     YY     -27.1346
        XZ       0.0000     YZ      -0.0000     ZZ     -29.0705
    Octopole Moments (Debye-Ang^2)
       XXX       2.5046    XXY       2.4011    XYY       3.4262
       YYY      -6.7192    XXZ       0.0000    XYZ       0.0000
       YYZ      -0.0000    XZZ       0.4425    YZZ      -0.5156
       ZZZ      -0.0000
    Hexadecapole Moments (Debye-Ang^3)
      XXXX    -311.6428   XXXY       7.9635   XXYY     -60.8984
      XYYY      11.2041   YYYY     -82.2335   XXXZ       0.0000
      XXYZ      -0.0000   XYYZ      -0.0000   YYYZ      -0.0000
      XXZZ     -52.2993   XYZZ       4.2272   YYZZ     -20.7314
      XZZZ       0.0000   YZZZ      -0.0000   ZZZZ     -34.2896
 -----------------------------------------------------------------
 Calculating analytic gradient of the SCF energy
 Gradient of SCF Energy
            1           2           3           4           5
    1   0.0002465  -0.0003851   0.0001702  -0.0001376   0.0001059
    2  -0.0002777   0.0000951   0.0001196   0.0001298  -0.0000667
    3   0.0000000  -0.0000000   0.0000000  -0.0000000  -0.0000000
 Max gradient component =       3.851E-04
 RMS gradient           =       1.612E-04
 Gradient time:  CPU 1.88 s  wall 0.73 s
 Geometry Optimization Parameters
   NAtoms,    NIC,     NZ,  NCons,   NDum,   NFix, NCnnct, MaxDiis
        5      20       5       0       0       0       0       0

 Cartesian Hessian Update
 Hessian Updated using BFGS Update


** GEOMETRY OPTIMIZATION IN DELOCALIZED INTERNAL COORDINATES **
   Searching for a Minimum

   Optimization Cycle:   8

                       Coordinates (Angstroms)
     ATOM                X               Y               Z
      1  C         0.7289970576   -0.5431807473    0.0000000000
      2  P        -0.5004339704    0.5978341325    0.0000000000
      3  F        -1.7891198002   -0.4283178924    0.0000000000
      4  F         2.0159867378   -0.1455837067    0.0000000000
      5  H         0.6111313927   -1.6231912236    0.0000000000
   Point Group: cs    Number of degrees of freedom:     7


   Energy is   -579.817942593

 Hessian Updated using BFGS Update

  7 Hessian modes will be used to form the next step
  Hessian Eigenvalues:
     0.094853    0.210110    0.272133    0.324553    0.364896    0.443185
     0.617278

 Minimum Search - Taking Simple RFO Step
 Searching for Lamda that Minimizes Along All modes
 Value Taken    Lamda =  -0.00000131
 Step Taken.  Stepsize is  0.003150

                             Maximum     Tolerance    Cnvgd?
         Gradient           0.000328      0.000300      NO
         Displacement       0.002452      0.001200      NO
         Energy change     -0.000003      0.000001      NO


 New Cartesian Coordinates Obtained by Inverse Iteration

 Displacement from previous Coordinates is:  0.006011
 ----------------------------------------------------------------
             Standard Nuclear Orientation (Angstroms)
    I     Atom           X                Y                Z
 ----------------------------------------------------------------
    1      C       0.7291927524    -0.5422824823     0.0000000000
    2      P      -0.5003406216     0.5981347576     0.0000000000
    3      F      -1.7881670769    -0.4298965193     0.0000000000
    4      F       2.0166000120    -0.1463649716     0.0000000000
    5      H       0.6092763515    -1.6220302217     0.0000000000
 ----------------------------------------------------------------
 Molecular Point Group                 Cs    NOp =  2
 Largest Abelian Subgroup              Cs    NOp =  2
 Nuclear Repulsion Energy =   152.9957375586 hartrees
 There are       20 alpha and       20 beta electrons
 Applying Cartesian multipole field
    Component          Value
    ---------          -----
     (2,0,0)        1.00000E-11
     (0,2,0)        2.00000E-11
     (0,0,2)       -3.00000E-11
 Nucleus-field energy     =     0.0000000034 hartrees
 Requested basis set is 6-311++G(d,p)
 There are 36 shells and 103 basis functions
 A cutoff of  1.0D-11 yielded    626 shell pairs
 There are      5194 function pairs (      5601 Cartesian)
 Smallest overlap matrix eigenvalue = 9.31E-04
 Guess MOs from SCF MO coefficient file

 -----------------------------------------------------------------------
  General SCF calculation program by
  Eric Jon Sundstrom, Paul Horn, Yuezhi Mao, Dmitri Zuev, Alec White,
  David Stuck, Shaama M.S., Shane Yost, Joonho Lee, David Small,
  Daniel Levine, Susi Lehtola, Hugh Burton, Evgeny Epifanovsky
 -----------------------------------------------------------------------
 Exchange:     0.2000 Hartree-Fock + 0.0800 Slater + 0.7200 B88
 Correlation:  0.1900 VWN1RPA + 0.8100 LYP
 Using SG-1 standard quadrature grid
 using 4 threads for integral computing
 -------------------------------------------------------
 OpenMP Integral computing Module                
 Release: version 2.0, May 2017, Q-Chem Inc. Pleasanton 
 -------------------------------------------------------
 -------------------------------------------------------
 OpenMP BLAS3 based DFT computing Module                
 Release: version 1.0, May 2013, Q-Chem Inc. Pittsburgh 
 -------------------------------------------------------
 A restricted SCF calculation will be
 performed using DIIS
 SCF converges when DIIS error is below 1.0e-08
 ---------------------------------------
  Cycle       Energy         DIIS error
 ---------------------------------------
    1    -579.8179415252      2.90e-05  
    2    -579.8179433492      6.67e-06  
    3    -579.8179433187      9.81e-06  
    4    -579.8179433916      1.36e-06  
    5    -579.8179433928      7.89e-07  
    6    -579.8179433938      1.66e-07  
    7    -579.8179433938      2.27e-08  
    8    -579.8179433938      5.77e-09  Convergence criterion met
 ---------------------------------------
 SCF time:   CPU 4.83s  wall 2.00s 
 SCF   energy in the final basis set =     -579.8179433938
 Total energy in the final basis set =     -579.8179433938

 --------------------------------------------------------------
             Orbital Energies (a.u.) and Symmetries
 --------------------------------------------------------------

 Alpha MOs, Restricted
 -- Occupied --                  
-77.124 -24.727 -24.694 -10.291  -6.617  -4.781  -4.775  -4.773
  1 A'    2 A'    3 A'    4 A'    5 A'    6 A'    1 A"    7 A'                 
 -1.264  -1.214  -0.755  -0.624  -0.556  -0.526  -0.499  -0.461
  8 A'    9 A'   10 A'   11 A'   12 A'   13 A'    2 A"    3 A"                 
 -0.455  -0.429  -0.331  -0.276
 14 A'   15 A'   16 A'    4 A"                                                 
 -- Virtual --                   
 -0.083  -0.055   0.001   0.019   0.040   0.044   0.054   0.065
  5 A"   17 A'   18 A'   19 A'    6 A"   20 A'   21 A'   22 A'                 
  0.089   0.113   0.120   0.139   0.167   0.169   0.202   0.231
  7 A"   23 A'   24 A'   25 A'   26 A'   27 A'    8 A"   28 A'                 
  0.246   0.280   0.283   0.291   0.321   0.336   0.356   0.377
 29 A'    9 A"   10 A"   30 A'   31 A'   32 A'   33 A'   34 A'                 
  0.400   0.465   0.519   0.557   0.581   0.622   0.641   0.668
 35 A'   36 A'   11 A"   37 A'   38 A'   39 A'   12 A"   13 A"                 
  0.774   0.844   0.925   0.955   1.123   1.291   1.294   1.312
 40 A'   41 A'   42 A'   43 A'   14 A"   44 A'   15 A"   16 A"                 
  1.335   1.376   1.387   1.447   1.527   1.545   1.582   1.631
 45 A'   46 A'   47 A'   17 A"   48 A'   18 A"   49 A'   50 A'                 
  1.675   1.782   1.825   1.844   1.915   2.106   2.430   2.576
 51 A'   52 A'   19 A"   53 A'   54 A'   55 A'   56 A'   57 A'                 
  2.650   3.042   3.380   3.747   3.762   3.763   3.775   3.786
 20 A"   58 A'   59 A'   21 A"   60 A'   22 A"   61 A'   23 A"                 
  3.838   3.946   4.017   4.071   4.721   6.243   6.263   6.290
 62 A'   24 A"   63 A'   64 A'   65 A'   25 A"   26 A"   66 A'                 
  6.306   6.329   6.573   6.957  13.769  13.865  13.960  23.608
 67 A'   68 A'   69 A'   70 A'   27 A"   71 A'   72 A'   73 A'                 
 66.714  66.747 163.055
 74 A'   75 A'   76 A'                                                         

 Beta MOs, Restricted
 -- Occupied --                  
-77.124 -24.727 -24.694 -10.291  -6.617  -4.781  -4.775  -4.773
  1 A'    2 A'    3 A'    4 A'    5 A'    6 A'    1 A"    7 A'                 
 -1.264  -1.214  -0.755  -0.624  -0.556  -0.526  -0.499  -0.461
  8 A'    9 A'   10 A'   11 A'   12 A'   13 A'    2 A"    3 A"                 
 -0.455  -0.429  -0.331  -0.276
 14 A'   15 A'   16 A'    4 A"                                                 
 -- Virtual --                   
 -0.083  -0.055   0.001   0.019   0.040   0.044   0.054   0.065
  5 A"   17 A'   18 A'   19 A'    6 A"   20 A'   21 A'   22 A'                 
  0.089   0.113   0.120   0.139   0.167   0.169   0.202   0.231
  7 A"   23 A'   24 A'   25 A'   26 A'   27 A'    8 A"   28 A'                 
  0.246   0.280   0.283   0.291   0.321   0.336   0.356   0.377
 29 A'    9 A"   10 A"   30 A'   31 A'   32 A'   33 A'   34 A'                 
  0.400   0.465   0.519   0.557   0.581   0.622   0.641   0.668
 35 A'   36 A'   11 A"   37 A'   38 A'   39 A'   12 A"   13 A"                 
  0.774   0.844   0.925   0.955   1.123   1.291   1.294   1.312
 40 A'   41 A'   42 A'   43 A'   14 A"   44 A'   15 A"   16 A"                 
  1.335   1.376   1.387   1.447   1.527   1.545   1.582   1.631
 45 A'   46 A'   47 A'   17 A"   48 A'   18 A"   49 A'   50 A'                 
  1.675   1.782   1.825   1.844   1.915   2.106   2.430   2.576
 51 A'   52 A'   19 A"   53 A'   54 A'   55 A'   56 A'   57 A'                 
  2.650   3.042   3.380   3.747   3.762   3.763   3.775   3.786
 20 A"   58 A'   59 A'   21 A"   60 A'   22 A"   61 A'   23 A"                 
  3.838   3.946   4.017   4.071   4.721   6.243   6.263   6.290
 62 A'   24 A"   63 A'   64 A'   65 A'   25 A"   26 A"   66 A'                 
  6.306   6.329   6.573   6.957  13.769  13.865  13.960  23.608
 67 A'   68 A'   69 A'   70 A'   27 A"   71 A'   72 A'   73 A'                 
 66.714  66.747 163.055
 74 A'   75 A'   76 A'                                                         
 --------------------------------------------------------------

          Ground-State Mulliken Net Atomic Charges

     Atom                 Charge (a.u.)
  ----------------------------------------
      1 C                    -0.226167
      2 P                     0.330796
      3 F                    -0.227782
      4 F                    -0.092418
      5 H                     0.215571
  ----------------------------------------
  Sum of atomic charges =     0.000000

 -----------------------------------------------------------------
                    Cartesian Multipole Moments
 -----------------------------------------------------------------
    Charge (ESU x 10^10)
                 0.0000
    Dipole Moment (Debye)
         X       0.4946      Y      -0.1615      Z      -0.0000
       Tot       0.5203
    Quadrupole Moments (Debye-Ang)
        XX     -34.0986     XY      -1.8731     YY     -27.1384
        XZ      -0.0000     YZ       0.0000     ZZ     -29.0693
    Octopole Moments (Debye-Ang^2)
       XXX       2.4783    XXY       2.4156    XYY       3.4200
       YYY      -6.6982    XXZ      -0.0000    XYZ       0.0000
       YYZ      -0.0000    XZZ       0.4374    YZZ      -0.5136
       ZZZ      -0.0000
    Hexadecapole Moments (Debye-Ang^3)
      XXXX    -311.5994   XXXY       7.9395   XXYY     -60.9170
      XYYY      11.1970   YYYY     -82.2757   XXXZ      -0.0000
      XXYZ       0.0000   XYYZ      -0.0000   YYYZ       0.0000
      XXZZ     -52.2951   XYZZ       4.2181   YYZZ     -20.7337
      XZZZ      -0.0000   YZZZ       0.0000   ZZZZ     -34.2844
 -----------------------------------------------------------------
 Calculating analytic gradient of the SCF energy
 Gradient of SCF Energy
            1           2           3           4           5
    1   0.0001556  -0.0001097   0.0000314  -0.0000844   0.0000071
    2  -0.0001129   0.0000479  -0.0000365   0.0001162  -0.0000146
    3   0.0000000   0.0000000  -0.0000000  -0.0000000  -0.0000000
 Max gradient component =       1.556E-04
 RMS gradient           =       7.047E-05
 Gradient time:  CPU 1.86 s  wall 0.72 s
 Geometry Optimization Parameters
   NAtoms,    NIC,     NZ,  NCons,   NDum,   NFix, NCnnct, MaxDiis
        5      20       5       0       0       0       0       0

 Cartesian Hessian Update
 Hessian Updated using BFGS Update


** GEOMETRY OPTIMIZATION IN DELOCALIZED INTERNAL COORDINATES **
   Searching for a Minimum

   Optimization Cycle:   9

                       Coordinates (Angstroms)
     ATOM                X               Y               Z
      1  C         0.7291927524   -0.5422824823    0.0000000000
      2  P        -0.5003406216    0.5981347576    0.0000000000
      3  F        -1.7881670769   -0.4298965193    0.0000000000
      4  F         2.0166000120   -0.1463649716    0.0000000000
      5  H         0.6092763515   -1.6220302217    0.0000000000
   Point Group: cs    Number of degrees of freedom:     7


   Energy is   -579.817943394

 Hessian Updated using BFGS Update

  7 Hessian modes will be used to form the next step
  Hessian Eigenvalues:
     0.090144    0.190902    0.274512    0.320771    0.348703    0.441577
     0.588480

 Minimum Search - Taking Simple RFO Step
 Searching for Lamda that Minimizes Along All modes
 Value Taken    Lamda =   0.00000000
 Step Taken.  Stepsize is  0.001041

                             Maximum     Tolerance    Cnvgd?
         Gradient           0.000105      0.000300     YES
         Displacement       0.000663      0.001200     YES
         Energy change     -0.000001      0.000001     YES


                       Distance Matrix (Angstroms)
             C (  1)   P (  2)   F (  3)   F (  4)
   P (  2)  1.676992
   F (  3)  2.519867  1.647830
   F (  4)  1.346911  2.624742  3.815317
   H (  5)  1.086386  2.482012  2.677483  2.039154

 Final energy is   -579.81794339382191     


 ******************************
 **  OPTIMIZATION CONVERGED  **
 ******************************

                       Coordinates (Angstroms)
     ATOM                X               Y               Z
      1  C         0.7291927524   -0.5422824823    0.0000000000
      2  P        -0.5003406216    0.5981347576    0.0000000000
      3  F        -1.7881670769   -0.4298965193    0.0000000000
      4  F         2.0166000120   -0.1463649716    0.0000000000
      5  H         0.6092763515   -1.6220302217    0.0000000000

Z-matrix Print:
$molecule
0 1
P 
F  1 1.647830
C  1 1.676992 2 98.554187
H  3 1.086386 1 126.509270 2 -0.000000 0
F  3 1.346911 1 120.059171 2 -180.000000 0
$end


 --------------------------------------------------------------
             Orbital Energies (a.u.) and Symmetries
 --------------------------------------------------------------

 Alpha MOs, Restricted
 -- Occupied --                  
-77.124 -24.727 -24.694 -10.291  -6.617  -4.781  -4.775  -4.773
  1 A'    2 A'    3 A'    4 A'    5 A'    6 A'    1 A"    7 A'                 
 -1.264  -1.214  -0.755  -0.624  -0.556  -0.526  -0.499  -0.461
  8 A'    9 A'   10 A'   11 A'   12 A'   13 A'    2 A"    3 A"                 
 -0.455  -0.429  -0.331  -0.276
 14 A'   15 A'   16 A'    4 A"                                                 
 -- Virtual --                   
 -0.083  -0.055   0.001   0.019   0.040   0.044   0.054   0.065
  5 A"   17 A'   18 A'   19 A'    6 A"   20 A'   21 A'   22 A'                 
  0.089   0.113   0.120   0.139   0.167   0.169   0.202   0.231
  7 A"   23 A'   24 A'   25 A'   26 A'   27 A'    8 A"   28 A'                 
  0.246   0.280   0.283   0.291   0.321   0.336   0.356   0.377
 29 A'    9 A"   10 A"   30 A'   31 A'   32 A'   33 A'   34 A'                 
  0.400   0.465   0.519   0.557   0.581   0.622   0.641   0.668
 35 A'   36 A'   11 A"   37 A'   38 A'   39 A'   12 A"   13 A"                 
  0.774   0.844   0.925   0.955   1.123   1.291   1.294   1.312
 40 A'   41 A'   42 A'   43 A'   14 A"   44 A'   15 A"   16 A"                 
  1.335   1.376   1.387   1.447   1.527   1.545   1.582   1.631
 45 A'   46 A'   47 A'   17 A"   48 A'   18 A"   49 A'   50 A'                 
  1.675   1.782   1.825   1.844   1.915   2.106   2.430   2.576
 51 A'   52 A'   19 A"   53 A'   54 A'   55 A'   56 A'   57 A'                 
  2.650   3.042   3.380   3.747   3.762   3.763   3.775   3.786
 20 A"   58 A'   59 A'   21 A"   60 A'   22 A"   61 A'   23 A"                 
  3.838   3.946   4.017   4.071   4.721   6.243   6.263   6.290
 62 A'   24 A"   63 A'   64 A'   65 A'   25 A"   26 A"   66 A'                 
  6.306   6.329   6.573   6.957  13.769  13.865  13.960  23.608
 67 A'   68 A'   69 A'   70 A'   27 A"   71 A'   72 A'   73 A'                 
 66.714  66.747 163.055
 74 A'   75 A'   76 A'                                                         

 Beta MOs, Restricted
 -- Occupied --                  
-77.124 -24.727 -24.694 -10.291  -6.617  -4.781  -4.775  -4.773
  1 A'    2 A'    3 A'    4 A'    5 A'    6 A'    1 A"    7 A'                 
 -1.264  -1.214  -0.755  -0.624  -0.556  -0.526  -0.499  -0.461
  8 A'    9 A'   10 A'   11 A'   12 A'   13 A'    2 A"    3 A"                 
 -0.455  -0.429  -0.331  -0.276
 14 A'   15 A'   16 A'    4 A"                                                 
 -- Virtual --                   
 -0.083  -0.055   0.001   0.019   0.040   0.044   0.054   0.065
  5 A"   17 A'   18 A'   19 A'    6 A"   20 A'   21 A'   22 A'                 
  0.089   0.113   0.120   0.139   0.167   0.169   0.202   0.231
  7 A"   23 A'   24 A'   25 A'   26 A'   27 A'    8 A"   28 A'                 
  0.246   0.280   0.283   0.291   0.321   0.336   0.356   0.377
 29 A'    9 A"   10 A"   30 A'   31 A'   32 A'   33 A'   34 A'                 
  0.400   0.465   0.519   0.557   0.581   0.622   0.641   0.668
 35 A'   36 A'   11 A"   37 A'   38 A'   39 A'   12 A"   13 A"                 
  0.774   0.844   0.925   0.955   1.123   1.291   1.294   1.312
 40 A'   41 A'   42 A'   43 A'   14 A"   44 A'   15 A"   16 A"                 
  1.335   1.376   1.387   1.447   1.527   1.545   1.582   1.631
 45 A'   46 A'   47 A'   17 A"   48 A'   18 A"   49 A'   50 A'                 
  1.675   1.782   1.825   1.844   1.915   2.106   2.430   2.576
 51 A'   52 A'   19 A"   53 A'   54 A'   55 A'   56 A'   57 A'                 
  2.650   3.042   3.380   3.747   3.762   3.763   3.775   3.786
 20 A"   58 A'   59 A'   21 A"   60 A'   22 A"   61 A'   23 A"                 
  3.838   3.946   4.017   4.071   4.721   6.243   6.263   6.290
 62 A'   24 A"   63 A'   64 A'   65 A'   25 A"   26 A"   66 A'                 
  6.306   6.329   6.573   6.957  13.769  13.865  13.960  23.608
 67 A'   68 A'   69 A'   70 A'   27 A"   71 A'   72 A'   73 A'                 
 66.714  66.747 163.055
 74 A'   75 A'   76 A'                                                         
 --------------------------------------------------------------

          Ground-State Mulliken Net Atomic Charges

     Atom                 Charge (a.u.)
  ----------------------------------------
      1 C                    -0.226167
      2 P                     0.330796
      3 F                    -0.227782
      4 F                    -0.092418
      5 H                     0.215571
  ----------------------------------------
  Sum of atomic charges =     0.000000

 -----------------------------------------------------------------
                    Cartesian Multipole Moments
 -----------------------------------------------------------------
    Charge (ESU x 10^10)
                 0.0000
    Dipole Moment (Debye)
         X       0.4946      Y      -0.1615      Z      -0.0000
       Tot       0.5203
    Quadrupole Moments (Debye-Ang)
        XX     -34.0986     XY      -1.8731     YY     -27.1384
        XZ      -0.0000     YZ       0.0000     ZZ     -29.0693
    Octopole Moments (Debye-Ang^2)
       XXX       2.4783    XXY       2.4156    XYY       3.4200
       YYY      -6.6982    XXZ      -0.0000    XYZ       0.0000
       YYZ      -0.0000    XZZ       0.4374    YZZ      -0.5136
       ZZZ      -0.0000
    Hexadecapole Moments (Debye-Ang^3)
      XXXX    -311.5994   XXXY       7.9395   XXYY     -60.9170
      XYYY      11.1970   YYYY     -82.2757   XXXZ      -0.0000
      XXYZ       0.0000   XYYZ      -0.0000   YYYZ       0.0000
      XXZZ     -52.2951   XYZZ       4.2181   YYZZ     -20.7337
      XZZZ      -0.0000   YZZZ       0.0000   ZZZZ     -34.2844
 -----------------------------------------------------------------
Archival summary:
1\1\TWL02\OPT\ProcedureUnspecified\BasisUnspecified\1211\taweetha\MonNov2614:30:072018MonNov2614:30:072018\0\\#,OPT,ProcedureUnspecified,BasisUnspecified,\\0,1\P\F,1,1.64783\C,1,1.67699,2,98.5542\H,3,1.08639,1,126.509,2,-0,0\F,3,1.34691,1,120.059,2,-180,0\\\@

 Total job time:  29.22s(wall), 73.14s(cpu) 
 Mon Nov 26 14:30:07 2018

        *************************************************************
        *                                                           *
        *  Thank you very much for using Q-Chem.  Have a nice day.  *
        *                                                           *
        *************************************************************


 
User input: 2 of 2 
 
Q-Chem Developer Version!
                  Welcome to Q-Chem
     A Quantum Leap Into The Future Of Chemistry


 Q-Chem 5.1, Q-Chem, Inc., Pleasanton, CA (2018)

 Yihan Shao,  Zhengting Gan,  E. Epifanovsky,  A. T. B. Gilbert,  M. Wormit,  
 J. Kussmann,  A. W. Lange,  A. Behn,  Jia Deng,  Xintian Feng,  D. Ghosh,  
 M. Goldey,  P. R. Horn,  L. D. Jacobson,  I. Kaliman,  T. Kus,  A. Landau,  
 Jie Liu,  E. I. Proynov,  R. M. Richard,  R. P. Steele,  E. J. Sundstrom,  
 H. L. Woodcock III,  P. M. Zimmerman,  D. Zuev,  B. Albrecht,  E. Alguire,  
 S. A. Baeppler,  D. Barton,  Z. Benda,  Y. A. Bernard,  E. J. Berquist,  
 K. B. Bravaya,  H. Burton,  D. Casanova,  Chun-Min Chang,  Yunqing Chen,  
 A. Chien,  K. D. Closser,  M. P. Coons,  S. Coriani,  S. Dasgupta,  
 A. L. Dempwolff,  M. Diedenhofen,  Hainam Do,  R. G. Edgar,  Po-Tung Fang,  
 S. Faraji,  S. Fatehi,  Qingguo Feng,  K. D. Fenk,  J. Fosso-Tande,  
 Qinghui Ge,  A. Ghysels,  G. Gidofalvi,  J. Gomes,  J. Gonthier,  A. Gunina,  
 D. Hait,  M. W. D. Hanson-Heine,  P. H. P. Harbach,  A. W. Hauser,  
 J. E. Herr,  E. G. Hohenstein,  Z. C. Holden,  Kerwin Hui,  B. C. Huynh,  
 T.-C. Jagau,  Hyunjun Ji,  B. Kaduk,  K. Khistyaev,  Jaehoon Kim,  
 P. Klunzinger,  K. Koh,  D. Kosenkov,  L. Koulias,  T. Kowalczyk,  
 C. M. Krauter,  A. Kunitsa,  Ka Un Lao,  A. Laurent,  K. V. Lawler,  
 Joonho Lee,  D. Lefrancois,  S. Lehtola,  D. S. Levine,  Yi-Pei Li,  
 You-Sheng Lin,  Fenglai Liu,  E. Livshits,  A. Luenser,  P. Manohar,  
 E. Mansoor,  S. F. Manzer,  Shan-Ping Mao,  Yuezhi Mao,  N. Mardirossian,  
 A. V. Marenich,  T. Markovich,  L. A. Martinez-Martinez,  S. A. Maurer,  
 N. J. Mayhall,  S. C. McKenzie,  J.-M. Mewes,  A. F. Morrison,  
 J. W. Mullinax,  K. Nanda,  T. S. Nguyen-Beck,  R. Olivares-Amaya,  
 J. A. Parkhill,  T. M. Perrine,  F. Plasser,  P. Pokhilko,  S. Prager,  
 A. Prociuk,  E. Ramos,  D. R. Rehn,  F. Rob,  M. Schneider,  N. Sergueev,  
 S. M. Sharada,  S. Sharma,  D. W. Small,  T. Stauch,  T. Stein,  
 Yu-Chuan Su,  A. J. W. Thom,  A. Tkatchenko,  T. Tsuchimochi,  N. M. Tubman,  
 L. Vogt,  M. L. Vidal,  O. Vydrov,  M. A. Watson,  J. Wenzel,  
 M. de Wergifosse,  T. A. Wesolowski,  A. White,  J. Witte,  A. Yamada,  
 Jun Yang,  K. Yao,  S. Yeganeh,  S. R. Yost,  Zhi-Qiang You,  A. Zech,  
 Igor Ying Zhang,  Xing Zhang,  Yan Zhao,  Ying Zhu,  B. R. Brooks,  
 G. K. L. Chan,  C. J. Cramer,  M. S. Gordon,  W. J. Hehre,  A. Klamt,  
 M. W. Schmidt,  C. D. Sherrill,  D. G. Truhlar,  A. Aspuru-Guzik,  R. Baer,  
 A. T. Bell,  N. A. Besley,  Jeng-Da Chai,  A. E. DePrince, III,  
 R. A. DiStasio Jr.,  A. Dreuw,  B. D. Dunietz,  T. R. Furlani,  
 Chao-Ping Hsu,  Yousung Jung,  Jing Kong,  D. S. Lambrecht,  WanZhen Liang,  
 C. Ochsenfeld,  V. A. Rassolov,  L. V. Slipchenko,  J. E. Subotnik,  
 T. Van Voorhis,  J. M. Herbert,  A. I. Krylov,  P. M. W. Gill,  M. Head-Gordon

 Contributors to earlier versions of Q-Chem not listed above: 
 R. D. Adamson,  B. Austin,  J. Baker,  G. J. O. Beran,  K. Brandhorst,  
 S. T. Brown,  E. F. C. Byrd,  A. K. Chakraborty,  C.-L. Cheng,  
 Siu Hung Chien,  D. M. Chipman,  D. L. Crittenden,  H. Dachsel,  
 R. J. Doerksen,  A. D. Dutoi,  L. Fusti-Molnar,  W. A. Goddard III,  
 A. Golubeva-Zadorozhnaya,  S. R. Gwaltney,  G. Hawkins,  A. Heyden,  
 S. Hirata,  G. Kedziora,  F. J. Keil,  C. Kelley,  Jihan Kim,  R. A. King,  
 R. Z. Khaliullin,  P. P. Korambath,  W. Kurlancheek,  A. M. Lee,  M. S. Lee,  
 S. V. Levchenko,  Ching Yeh Lin,  D. Liotard,  R. C. Lochan,  I. Lotan,  
 P. E. Maslen,  N. Nair,  D. P. O'Neill,  D. Neuhauser,  E. Neuscamman,  
 C. M. Oana,  R. Olson,  B. Peters,  R. Peverati,  P. A. Pieniazek,  
 Y. M. Rhee,  J. Ritchie,  M. A. Rohrdanz,  E. Rosta,  N. J. Russ,  
 H. F. Schaefer III,  N. E. Schultz,  N. Shenvi,  A. C. Simmonett,  A. Sodt,  
 D. Stuck,  K. S. Thanthiriwatte,  V. Vanovschi,  Tao Wang,  A. Warshel,  
 C. F. Williams,  Q. Wu,  X. Xu,  W. Zhang

 Please cite Q-Chem as follows:
 Y. Shao et al., Mol. Phys. 113, 184-215 (2015)
 DOI: 10.1080/00268976.2014.952696

 Q-Chem 5.1.2 for Intel X86 EM64T Linux

 Parts of Q-Chem use Armadillo 8.300.2 (Tropical Shenanigans).
 http://arma.sourceforge.net/

 Q-Chem begins on Mon Nov 26 14:30:07 2018  

Host: 
0

     Scratch files written to /scratch/taweetham/qchem48106//
The previous job contains 0 fragments, simply inherited here
Input Ideriv = 2
Curr. Ideriv = -1
Max.  Ideriv = 2

Checking the input file for inconsistencies... 	...done.

--------------------------------------------------------------
User input:
--------------------------------------------------------------

$molecule
read
$end

$rem
   job_type 	frequency
   basis 	6-311++g**
   method	b3lyp	
$end


--------------------------------------------------------------
 ----------------------------------------------------------------
             Standard Nuclear Orientation (Angstroms)
    I     Atom           X                Y                Z
 ----------------------------------------------------------------
    1      C       0.7697305301    -0.4707172096     0.0000000000
    2      P      -0.5245422054     0.5956607181    -0.0000000000
    3      F      -1.7498883537    -0.5060979225     0.0000000000
    4      F       2.0317141603    -0.0000098222    -0.0000000000
    5      H       0.7133176426    -1.5556378105     0.0000000000
 ----------------------------------------------------------------
 Molecular Point Group                 Cs    NOp =  2
 Largest Abelian Subgroup              Cs    NOp =  2
 Nuclear Repulsion Energy =   152.9957375586 hartrees
 There are       20 alpha and       20 beta electrons
 Requested basis set is 6-311++G(d,p)
 There are 36 shells and 103 basis functions

 Total QAlloc Memory Limit   2000 MB
 Mega-Array Size       188 MB
 MEM_STATIC part       192 MB

                       Distance Matrix (Angstroms)
             C (  1)   P (  2)   F (  3)   F (  4)
   P (  2)  1.676992
   F (  3)  2.519867  1.647830
   F (  4)  1.346911  2.624742  3.815317
   H (  5)  1.086386  2.482012  2.677483  2.039154

 A cutoff of  1.0D-11 yielded    626 shell pairs
 There are      5194 function pairs (      5601 Cartesian)

 -------------------------------------------------------
 OpenMP Integral Computing Module                       
 Release: version 1.0, May 2013, Q-Chem Inc. Pittsburgh 
 -------------------------------------------------------
 Integral Job Info:
 Integral job number is                      11
 Integral operator is                         1
 short-range coefficients                     0
 long-range coefficients              100000000
 Omega coefficients                           0
 if combine SR and LR in K                    0
 Integral screening is                        0
 Integral computing path is                   2
 max size of driver memory is            800000
 size of driver memory is                593474
 size of scratch memory is              4204008
 max col of scratch BK array               1296
 max len of scratch array in speh3          155
 max len of scratch index in speh4           18
 max int batch size is                      520
 min int batch size is                       52
 fixed nKL is                                52
 max L of basis functions is                  2
 order of int derivative is                   0
 number of shells is                         36
 number of basis is                         107
 number of cartesian basis is               107
 number of contracted shell pairs           626
 number of primitive shell pairs           1813
 maxK2 (contraction) of shell pair           36
 max number of K2 of shell pair               1
 max number of CS2 of shell pair             73
 max number of PS2 of shell pair            222
 mem total for path MDJ                  513348
 -------------------------------------------------------
 Smallest overlap matrix eigenvalue = 9.31E-04
 Guess from superposition of atomic densities
 Warning:  Energy on first SCF cycle will be non-variational
 SAD guess density has 40.000000 electrons

 -----------------------------------------------------------------------
  General SCF calculation program by
  Eric Jon Sundstrom, Paul Horn, Yuezhi Mao, Dmitri Zuev, Alec White,
  David Stuck, Shaama M.S., Shane Yost, Joonho Lee, David Small,
  Daniel Levine, Susi Lehtola, Hugh Burton, Evgeny Epifanovsky
 -----------------------------------------------------------------------
 Exchange:     0.2000 Hartree-Fock + 0.0800 Slater + 0.7200 B88
 Correlation:  0.1900 VWN1RPA + 0.8100 LYP
 Using SG-1 standard quadrature grid
 using 4 threads for integral computing
 -------------------------------------------------------
 OpenMP Integral computing Module                
 Release: version 2.0, May 2017, Q-Chem Inc. Pleasanton 
 -------------------------------------------------------
 -------------------------------------------------------
 OpenMP BLAS3 based DFT computing Module                
 Release: version 1.0, May 2013, Q-Chem Inc. Pittsburgh 
 -------------------------------------------------------
 A restricted SCF calculation will be
 performed using DIIS
 SCF converges when DIIS error is below 1.0e-08
 ---------------------------------------
  Cycle       Energy         DIIS error
 ---------------------------------------
    1    -580.2191300146      5.13e-02  
    2    -579.7710787797      6.88e-03  
    3    -579.6729975142      1.17e-02  
    4    -579.8163915482      1.07e-03  
    5    -579.8170411815      8.09e-04  
    6    -579.8178905214      1.24e-04  
    7    -579.8179074796      2.07e-05  
    8    -579.8179080065      2.55e-06  
    9    -579.8179080161      1.06e-06  
   10    -579.8179080169      4.83e-07  
   11    -579.8179080171      5.76e-08  
   12    -579.8179080171      1.37e-08  
   13    -579.8179080171      1.90e-09  Convergence criterion met
 ---------------------------------------
 SCF time:   CPU 7.83s  wall 3.00s 
 SCF   energy in the final basis set =     -579.8179080171
 Total energy in the final basis set =     -579.8179080171

 --------------------------------------------------------------
             Orbital Energies (a.u.) and Symmetries
 --------------------------------------------------------------

 Alpha MOs, Restricted
 -- Occupied --                  
-77.124 -24.727 -24.694 -10.291  -6.617  -4.781  -4.775  -4.773
  1 A'    2 A'    3 A'    4 A'    5 A'    6 A'    1 A"    7 A'                 
 -1.264  -1.214  -0.755  -0.624  -0.556  -0.526  -0.499  -0.461
  8 A'    9 A'   10 A'   11 A'   12 A'   13 A'    2 A"    3 A"                 
 -0.455  -0.429  -0.331  -0.276
 14 A'   15 A'   16 A'    4 A"                                                 
 -- Virtual --                   
 -0.083  -0.055   0.001   0.019   0.040   0.044   0.054   0.065
  5 A"   17 A'   18 A'   19 A'    6 A"   20 A'   21 A'   22 A'                 
  0.089   0.113   0.120   0.139   0.167   0.169   0.202   0.231
  7 A"   23 A'   24 A'   25 A'   26 A'   27 A'    8 A"   28 A'                 
  0.246   0.280   0.283   0.291   0.321   0.336   0.356   0.377
 29 A'    9 A"   10 A"   30 A'   31 A'   32 A'   33 A'   34 A'                 
  0.400   0.465   0.519   0.557   0.582   0.622   0.641   0.668
 35 A'   36 A'   11 A"   37 A'   38 A'   39 A'   12 A"   13 A"                 
  0.774   0.844   0.925   0.955   1.123   1.291   1.294   1.312
 40 A'   41 A'   42 A'   43 A'   14 A"   44 A'   15 A"   16 A"                 
  1.335   1.376   1.387   1.447   1.527   1.545   1.582   1.631
 45 A'   46 A'   47 A'   17 A"   48 A'   18 A"   49 A'   50 A'                 
  1.674   1.782   1.825   1.844   1.915   2.106   2.430   2.576
 51 A'   52 A'   19 A"   53 A'   54 A'   55 A'   56 A'   57 A'                 
  2.650   3.042   3.380   3.747   3.762   3.763   3.775   3.786
 20 A"   58 A'   59 A'   21 A"   60 A'   22 A"   61 A'   23 A"                 
  3.837   3.946   4.017   4.071   4.721   6.243   6.263   6.290
 62 A'   24 A"   63 A'   64 A'   65 A'   25 A"   26 A"   66 A'                 
  6.306   6.329   6.573   6.957  13.769  13.865  13.960  23.608
 67 A'   68 A'   69 A'   70 A'   27 A"   71 A'   72 A'   73 A'                 
 66.714  66.747 163.055
 74 A'   75 A'   76 A'                                                         

 Beta MOs, Restricted
 -- Occupied --                  
-77.124 -24.727 -24.694 -10.291  -6.617  -4.781  -4.775  -4.773
  1 A'    2 A'    3 A'    4 A'    5 A'    6 A'    1 A"    7 A'                 
 -1.264  -1.214  -0.755  -0.624  -0.556  -0.526  -0.499  -0.461
  8 A'    9 A'   10 A'   11 A'   12 A'   13 A'    2 A"    3 A"                 
 -0.455  -0.429  -0.331  -0.276
 14 A'   15 A'   16 A'    4 A"                                                 
 -- Virtual --                   
 -0.083  -0.055   0.001   0.019   0.040   0.044   0.054   0.065
  5 A"   17 A'   18 A'   19 A'    6 A"   20 A'   21 A'   22 A'                 
  0.089   0.113   0.120   0.139   0.167   0.169   0.202   0.231
  7 A"   23 A'   24 A'   25 A'   26 A'   27 A'    8 A"   28 A'                 
  0.246   0.280   0.283   0.291   0.321   0.336   0.356   0.377
 29 A'    9 A"   10 A"   30 A'   31 A'   32 A'   33 A'   34 A'                 
  0.400   0.465   0.519   0.557   0.582   0.622   0.641   0.668
 35 A'   36 A'   11 A"   37 A'   38 A'   39 A'   12 A"   13 A"                 
  0.774   0.844   0.925   0.955   1.123   1.291   1.294   1.312
 40 A'   41 A'   42 A'   43 A'   14 A"   44 A'   15 A"   16 A"                 
  1.335   1.376   1.387   1.447   1.527   1.545   1.582   1.631
 45 A'   46 A'   47 A'   17 A"   48 A'   18 A"   49 A'   50 A'                 
  1.674   1.782   1.825   1.844   1.915   2.106   2.430   2.576
 51 A'   52 A'   19 A"   53 A'   54 A'   55 A'   56 A'   57 A'                 
  2.650   3.042   3.380   3.747   3.762   3.763   3.775   3.786
 20 A"   58 A'   59 A'   21 A"   60 A'   22 A"   61 A'   23 A"                 
  3.837   3.946   4.017   4.071   4.721   6.243   6.263   6.290
 62 A'   24 A"   63 A'   64 A'   65 A'   25 A"   26 A"   66 A'                 
  6.306   6.329   6.573   6.957  13.769  13.865  13.960  23.608
 67 A'   68 A'   69 A'   70 A'   27 A"   71 A'   72 A'   73 A'                 
 66.714  66.747 163.055
 74 A'   75 A'   76 A'                                                         
 --------------------------------------------------------------

          Ground-State Mulliken Net Atomic Charges

     Atom                 Charge (a.u.)
  ----------------------------------------
      1 C                    -0.225374
      2 P                     0.329862
      3 F                    -0.227643
      4 F                    -0.092423
      5 H                     0.215578
  ----------------------------------------
  Sum of atomic charges =     0.000000

 -----------------------------------------------------------------
                    Cartesian Multipole Moments
 -----------------------------------------------------------------
    Charge (ESU x 10^10)
                 0.0000
    Dipole Moment (Debye)
         X       0.5029      Y      -0.1328      Z      -0.0000
       Tot       0.5202
    Quadrupole Moments (Debye-Ang)
        XX     -33.8445     XY      -2.2544     YY     -27.3891
        XZ       0.0000     YZ      -0.0000     ZZ     -29.0691
    Octopole Moments (Debye-Ang^2)
       XXX       1.0615    XXY       1.1197    XYY       3.6597
       YYY      -8.3310    XXZ       0.0000    XYZ      -0.0000
       YYZ      -0.0000    XZZ       0.1760    YZZ      -1.2981
       ZZZ      -0.0000
    Hexadecapole Moments (Debye-Ang^3)
      XXXX    -312.5058   XXXY       0.4773   XXYY     -61.2234
      XYYY       5.4529   YYYY     -81.1490   XXXZ       0.0000
      XXYZ      -0.0000   XYYZ       0.0000   YYYZ       0.0000
      XXZZ     -52.6731   XYZZ       2.3422   YYZZ     -20.3979
      XZZZ       0.0000   YZZZ       0.0000   ZZZZ     -34.2832
 -----------------------------------------------------------------
 Calculating MO derivatives via CPSCF
 D1JvT checksum  = 91920 7500.2400373138
 D1KAT checksum  = 187860 668.7911728298
   1         3          15      0.175051    0.056508
   2         3          15      0.018843    0.006891
   3         3          15      0.001639    0.000581
   4         3          15      0.000137    0.000051
   5        16           2      0.000006    0.000003
   6        18           0      0.000000    0.000000    Roots Converged
 Time for AOints: 1.6 s (CPU) 0.6 s (wall)
 ------------------------------------------------------------------------------
                     AOints        : Timing summary (seconds)
 ------------------------------------------------------------------------------
     job step          cpu (% of tot)      sys (% of tot)     wall (% of tot)
 ------------------------------------------------------------------------------
  cpscf_lag         0.1083E+02 (30.1)   0.5000E-05 (55.6)   0.4376E+01 (30.5)
  iterzp            0.2359E+02 (65.5)   0.4000E-05 (44.4)   0.9321E+01 (65.0)
  make_fx           0.0000E+00 ( 0.0)   0.0000E+00 ( 0.0)   0.0000E+00 ( 0.0)
  AOints            0.1561E+01 ( 4.3)   0.0000E+00 ( 0.0)   0.6099E+00 ( 4.3)
 ------------------------------------------------------------------------------
   Grand Totals     0.3602E+02          0.9000E-05          0.1435E+02
 ------------------------------------------------------------------------------
 Calculating analytic Hessian of the SCF energy
 Polarizability Matrix (a.u.)
            1           2           3
    1 -47.0110768   7.5550964   0.0000000
    2   7.5550964 -37.0388201   0.0000000
    3   0.0000000   0.0000000 -27.3032354

 Direct stationary perturbation theory relativistic correction:

 rels  =       0.560266117989
 relv  =      -2.094109752790
 rel2e =       0.540881076493
 E_rel =      -0.992962558308

 Hessian of the SCF Energy
            1           2           3           4           5           6
    1   0.5436409  -0.0621454  -0.0000000  -0.1790363   0.1199862   0.0000000
    2  -0.0621454   0.6247577   0.0000000   0.1683804  -0.1959623   0.0000000
    3  -0.0000000   0.0000000   0.0876208   0.0000000   0.0000000  -0.0200144
    4  -0.1790363   0.1683804   0.0000000   0.3515869  -0.0425881  -0.0000000
    5   0.1199862  -0.1959623   0.0000000  -0.0425881   0.3129561  -0.0000000
    6   0.0000000   0.0000000  -0.0200144  -0.0000000  -0.0000000   0.0160132
    7  -0.0225713  -0.0282677   0.0000000  -0.1415701  -0.0876576  -0.0000000
    8   0.0138401   0.0119773   0.0000000  -0.1222253  -0.1272807  -0.0000000
    9   0.0000000  -0.0000000  -0.0040529  -0.0000000  -0.0000000  -0.0094356
   10  -0.2944280  -0.0931035   0.0000000  -0.0334157  -0.0044589   0.0000000
   11  -0.0696138  -0.0974990  -0.0000000   0.0000301   0.0167652  -0.0000000
   12   0.0000000  -0.0000000  -0.0311980  -0.0000000   0.0000000  -0.0016772
   13  -0.0476053   0.0151362  -0.0000000   0.0024352   0.0147184  -0.0000000
   14  -0.0020671  -0.3432736  -0.0000000  -0.0035972  -0.0064782   0.0000000
   15   0.0000000  -0.0000000  -0.0323553  -0.0000000   0.0000000   0.0151141
            7           8           9          10          11          12
    1  -0.0225713   0.0138401   0.0000000  -0.2944280  -0.0696138   0.0000000
    2  -0.0282677   0.0119773  -0.0000000  -0.0931035  -0.0974990  -0.0000000
    3   0.0000000   0.0000000  -0.0040529   0.0000000  -0.0000000  -0.0311980
    4  -0.1415701  -0.1222253  -0.0000000  -0.0334157   0.0000301  -0.0000000
    5  -0.0876576  -0.1272807  -0.0000000  -0.0044589   0.0167652   0.0000000
    6  -0.0000000  -0.0000000  -0.0094356   0.0000000  -0.0000000  -0.0016772
    7   0.1745120   0.1126133   0.0000000  -0.0125030   0.0032755  -0.0000000
    8   0.1126133   0.1157870   0.0000000  -0.0015241  -0.0025210  -0.0000000
    9   0.0000000   0.0000000   0.0097155  -0.0000000   0.0000000   0.0092594
   10  -0.0125030  -0.0015241  -0.0000000   0.3541497   0.1080315  -0.0000000
   11   0.0032755  -0.0025210   0.0000000   0.1080315   0.0888886   0.0000000
   12  -0.0000000  -0.0000000   0.0092594  -0.0000000   0.0000000   0.0182426
   13   0.0021324  -0.0027040  -0.0000000  -0.0138031  -0.0417233   0.0000000
   14   0.0000365   0.0020375  -0.0000000  -0.0089449  -0.0056338  -0.0000000
   15  -0.0000000   0.0000000  -0.0054863   0.0000000   0.0000000   0.0053732
           13          14          15
    1  -0.0476053  -0.0020671   0.0000000
    2   0.0151362  -0.3432736  -0.0000000
    3  -0.0000000  -0.0000000  -0.0323553
    4   0.0024352  -0.0035972  -0.0000000
    5   0.0147184  -0.0064782   0.0000000
    6  -0.0000000   0.0000000   0.0151141
    7   0.0021324   0.0000365  -0.0000000
    8  -0.0027040   0.0020375   0.0000000
    9  -0.0000000  -0.0000000  -0.0054863
   10  -0.0138031  -0.0089449   0.0000000
   11  -0.0417233  -0.0056338   0.0000000
   12   0.0000000  -0.0000000   0.0053732
   13   0.0568408   0.0145727   0.0000000
   14   0.0145727   0.3533481   0.0000000
   15   0.0000000   0.0000000   0.0173544
 Gradient time:  CPU 50.50 s  wall 20.03 s
 **********************************************************************
 **                                                                  **
 **                       VIBRATIONAL ANALYSIS                       **
 **                       --------------------                       **
 **                                                                  **
 **        VIBRATIONAL FREQUENCIES (CM**-1) AND NORMAL MODES         **
 **     FORCE CONSTANTS (mDYN/ANGSTROM) AND REDUCED MASSES (AMU)     **
 **                  INFRARED INTENSITIES (KM/MOL)                   **
 **                                                                  **
 **********************************************************************


 Mode:                 1                      2                      3
 Frequency:       222.38                 284.95                 414.59
 Force Cnst:      0.3215                 0.2373                 1.5548
 Red. Mass:      11.0342                 4.9612                15.3526
 IR Active:          YES                    YES                    YES
 IR Intens:       10.910                  9.744                  0.083
 Raman Active:       YES                    YES                    YES
               X      Y      Z        X      Y      Z        X      Y      Z
 C         -0.131  0.289 -0.000   -0.000  0.000  0.409    0.327  0.344  0.000
 P         -0.164  0.279 -0.000   -0.000  0.000  0.092   -0.240 -0.080  0.000
 F          0.322 -0.313  0.000    0.000 -0.000 -0.203   -0.420  0.044 -0.000
 F          0.060 -0.341  0.000   -0.000 -0.000 -0.250    0.594 -0.150 -0.000
 H         -0.615  0.309 -0.000   -0.000  0.000  0.849    0.201  0.342  0.000
 TransDip  -0.007  0.106 -0.000   -0.000  0.000  0.100   -0.007 -0.006  0.000

 Mode:                 4                      5                      6
 Frequency:       756.03                 786.28                 922.48
 Force Cnst:      7.4735                 0.4963                 2.3946
 Red. Mass:      22.1920                 1.3626                 4.7760
 IR Active:          YES                    YES                    YES
 IR Intens:      141.492                 58.686                 25.413
 Raman Active:       YES                    YES                    YES
               X      Y      Z        X      Y      Z        X      Y      Z
 C         -0.024  0.070 -0.000   -0.000  0.000 -0.171   -0.036  0.431  0.000
 P         -0.398 -0.352  0.000    0.000 -0.000  0.026    0.140 -0.157 -0.000
 F          0.626  0.557 -0.000   -0.000  0.000 -0.011   -0.036  0.014 -0.000
 F          0.034 -0.031 -0.000   -0.000  0.000  0.024   -0.130 -0.056 -0.000
 H          0.070  0.055  0.000   -0.000  0.000  0.985   -0.714  0.487 -0.000
 TransDip  -0.340 -0.172  0.000    0.000 -0.000  0.245    0.159 -0.027 -0.000

 Mode:                 7                      8                      9
 Frequency:      1162.73                1362.44                3172.22
 Force Cnst:      2.2720                 1.9612                 6.4646
 Red. Mass:       2.8523                 1.7932                 1.0904
 IR Active:          YES                    YES                    YES
 IR Intens:      177.349                 58.053                  4.548
 Raman Active:       YES                    YES                    YES
               X      Y      Z        X      Y      Z        X      Y      Z
 C          0.290  0.083 -0.000   -0.238  0.084  0.000    0.000 -0.087 -0.000
 P         -0.025  0.025  0.000    0.032 -0.017  0.000   -0.002  0.001  0.000
 F         -0.004  0.003  0.000    0.001 -0.005 -0.000    0.000  0.000  0.000
 F         -0.188 -0.098  0.000    0.046 -0.022 -0.000   -0.000  0.000  0.000
 H          0.928  0.044  0.000    0.964  0.051 -0.000    0.040  0.995  0.000
 TransDip   0.426 -0.009  0.000   -0.235  0.065 -0.000   -0.068 -0.010  0.000

 STANDARD THERMODYNAMIC QUANTITIES AT   298.15 K  AND     1.00 ATM

   This Molecule has  0 Imaginary Frequencies
   Zero point vibrational energy:       12.986 kcal/mol

   Atom    1 Element C  Has Mass   12.00000
   Atom    2 Element P  Has Mass   30.97376
   Atom    3 Element F  Has Mass   18.99840
   Atom    4 Element F  Has Mass   18.99840
   Atom    5 Element H  Has Mass    1.00783
   Molecular Mass:    81.978390 amu
   Principal axes and moments of inertia in amu*Bohr^2:
                             1           2           3
    Eigenvalues --       74.63531   545.49458   620.12989
          X               0.99992    -0.01289     0.00000
          Y               0.01289     0.99992     0.00000
          Z              -0.00000    -0.00000     1.00000
   Rotational Symmetry Number is   1
   The Molecule is an Asymmetric Top
   Translational Enthalpy:        0.889 kcal/mol
   Rotational Enthalpy:           0.889 kcal/mol
   Vibrational Enthalpy:         13.936 kcal/mol
   gas constant (RT):             0.592 kcal/mol
   Translational Entropy:        39.126  cal/mol.K
   Rotational Entropy:           24.738  cal/mol.K
   Vibrational Entropy:           5.016  cal/mol.K

   Total Enthalpy:               16.306 kcal/mol
   Total Entropy:                68.879  cal/mol.K
Archival summary:
1\1\TWL02\FREQ\ProcedureUnspecified\BasisUnspecified\1211\taweetha\MonNov2614:30:302018MonNov2614:30:302018\0\\#,FREQ,ProcedureUnspecified,BasisUnspecified,\\0,1\P\F,1,1.64783\C,1,1.67699,2,98.5542\H,3,1.08639,1,126.509,2,-0,0\F,3,1.34691,1,120.059,2,-180,0\\\@

 Total job time:  23.20s(wall), 58.46s(cpu) 
 Mon Nov 26 14:30:30 2018

        *************************************************************
        *                                                           *
        *  Thank you very much for using Q-Chem.  Have a nice day.  *
        *                                                           *
        *************************************************************
