# Supplementary material for: Geometric and energetic data from ab initio calculations of haloethene, haloimine, halomethylenephosphine, haloiminophosphine, halodiazene, halodiphosphene and halocyclopropane
Source: Data Brief. 2019 Nov 2;27:104738. doi: 10.1016/j.dib.2019.104738 (PMC6861602; doi:10.1016/j.dib.2019.104738)
Supplement: Multimedia component 5 [file mmc5.zip › CP/B3LYP/HFCPHE.out]

Q-Chem Developer Version!
                  Welcome to Q-Chem
     A Quantum Leap Into The Future Of Chemistry


 Q-Chem 5.1, Q-Chem, Inc., Pleasanton, CA (2018)

 Yihan Shao,  Zhengting Gan,  E. Epifanovsky,  A. T. B. Gilbert,  M. Wormit,  
 J. Kussmann,  A. W. Lange,  A. Behn,  Jia Deng,  Xintian Feng,  D. Ghosh,  
 M. Goldey,  P. R. Horn,  L. D. Jacobson,  I. Kaliman,  T. Kus,  A. Landau,  
 Jie Liu,  E. I. Proynov,  R. M. Richard,  R. P. Steele,  E. J. Sundstrom,  
 H. L. Woodcock III,  P. M. Zimmerman,  D. Zuev,  B. Albrecht,  E. Alguire,  
 S. A. Baeppler,  D. Barton,  Z. Benda,  Y. A. Bernard,  E. J. Berquist,  
 K. B. Bravaya,  H. Burton,  D. Casanova,  Chun-Min Chang,  Yunqing Chen,  
 A. Chien,  K. D. Closser,  M. P. Coons,  S. Coriani,  S. Dasgupta,  
 A. L. Dempwolff,  M. Diedenhofen,  Hainam Do,  R. G. Edgar,  Po-Tung Fang,  
 S. Faraji,  S. Fatehi,  Qingguo Feng,  K. D. Fenk,  J. Fosso-Tande,  
 Qinghui Ge,  A. Ghysels,  G. Gidofalvi,  J. Gomes,  J. Gonthier,  A. Gunina,  
 D. Hait,  M. W. D. Hanson-Heine,  P. H. P. Harbach,  A. W. Hauser,  
 J. E. Herr,  E. G. Hohenstein,  Z. C. Holden,  Kerwin Hui,  B. C. Huynh,  
 T.-C. Jagau,  Hyunjun Ji,  B. Kaduk,  K. Khistyaev,  Jaehoon Kim,  
 P. Klunzinger,  K. Koh,  D. Kosenkov,  L. Koulias,  T. Kowalczyk,  
 C. M. Krauter,  A. Kunitsa,  Ka Un Lao,  A. Laurent,  K. V. Lawler,  
 Joonho Lee,  D. Lefrancois,  S. Lehtola,  D. S. Levine,  Yi-Pei Li,  
 You-Sheng Lin,  Fenglai Liu,  E. Livshits,  A. Luenser,  P. Manohar,  
 E. Mansoor,  S. F. Manzer,  Shan-Ping Mao,  Yuezhi Mao,  N. Mardirossian,  
 A. V. Marenich,  T. Markovich,  L. A. Martinez-Martinez,  S. A. Maurer,  
 N. J. Mayhall,  S. C. McKenzie,  J.-M. Mewes,  A. F. Morrison,  
 J. W. Mullinax,  K. Nanda,  T. S. Nguyen-Beck,  R. Olivares-Amaya,  
 J. A. Parkhill,  T. M. Perrine,  F. Plasser,  P. Pokhilko,  S. Prager,  
 A. Prociuk,  E. Ramos,  D. R. Rehn,  F. Rob,  M. Schneider,  N. Sergueev,  
 S. M. Sharada,  S. Sharma,  D. W. Small,  T. Stauch,  T. Stein,  
 Yu-Chuan Su,  A. J. W. Thom,  A. Tkatchenko,  T. Tsuchimochi,  N. M. Tubman,  
 L. Vogt,  M. L. Vidal,  O. Vydrov,  M. A. Watson,  J. Wenzel,  
 M. de Wergifosse,  T. A. Wesolowski,  A. White,  J. Witte,  A. Yamada,  
 Jun Yang,  K. Yao,  S. Yeganeh,  S. R. Yost,  Zhi-Qiang You,  A. Zech,  
 Igor Ying Zhang,  Xing Zhang,  Yan Zhao,  Ying Zhu,  B. R. Brooks,  
 G. K. L. Chan,  C. J. Cramer,  M. S. Gordon,  W. J. Hehre,  A. Klamt,  
 M. W. Schmidt,  C. D. Sherrill,  D. G. Truhlar,  A. Aspuru-Guzik,  R. Baer,  
 A. T. Bell,  N. A. Besley,  Jeng-Da Chai,  A. E. DePrince, III,  
 R. A. DiStasio Jr.,  A. Dreuw,  B. D. Dunietz,  T. R. Furlani,  
 Chao-Ping Hsu,  Yousung Jung,  Jing Kong,  D. S. Lambrecht,  WanZhen Liang,  
 C. Ochsenfeld,  V. A. Rassolov,  L. V. Slipchenko,  J. E. Subotnik,  
 T. Van Voorhis,  J. M. Herbert,  A. I. Krylov,  P. M. W. Gill,  M. Head-Gordon

 Contributors to earlier versions of Q-Chem not listed above: 
 R. D. Adamson,  B. Austin,  J. Baker,  G. J. O. Beran,  K. Brandhorst,  
 S. T. Brown,  E. F. C. Byrd,  A. K. Chakraborty,  C.-L. Cheng,  
 Siu Hung Chien,  D. M. Chipman,  D. L. Crittenden,  H. Dachsel,  
 R. J. Doerksen,  A. D. Dutoi,  L. Fusti-Molnar,  W. A. Goddard III,  
 A. Golubeva-Zadorozhnaya,  S. R. Gwaltney,  G. Hawkins,  A. Heyden,  
 S. Hirata,  G. Kedziora,  F. J. Keil,  C. Kelley,  Jihan Kim,  R. A. King,  
 R. Z. Khaliullin,  P. P. Korambath,  W. Kurlancheek,  A. M. Lee,  M. S. Lee,  
 S. V. Levchenko,  Ching Yeh Lin,  D. Liotard,  R. C. Lochan,  I. Lotan,  
 P. E. Maslen,  N. Nair,  D. P. O'Neill,  D. Neuhauser,  E. Neuscamman,  
 C. M. Oana,  R. Olson,  B. Peters,  R. Peverati,  P. A. Pieniazek,  
 Y. M. Rhee,  J. Ritchie,  M. A. Rohrdanz,  E. Rosta,  N. J. Russ,  
 H. F. Schaefer III,  N. E. Schultz,  N. Shenvi,  A. C. Simmonett,  A. Sodt,  
 D. Stuck,  K. S. Thanthiriwatte,  V. Vanovschi,  Tao Wang,  A. Warshel,  
 C. F. Williams,  Q. Wu,  X. Xu,  W. Zhang

 Please cite Q-Chem as follows:
 Y. Shao et al., Mol. Phys. 113, 184-215 (2015)
 DOI: 10.1080/00268976.2014.952696

 Q-Chem 5.1.2 for Intel X86 EM64T Linux

 Parts of Q-Chem use Armadillo 8.300.2 (Tropical Shenanigans).
 http://arma.sourceforge.net/

 Q-Chem begins on Mon Nov 26 15:16:26 2018  

Host: 
0

     Scratch files written to /scratch/taweetham/qchem49565//
Input Ideriv = 2
Curr. Ideriv = -1
Max.  Ideriv = 2

Checking the input file for inconsistencies... 	...done.

--------------------------------------------------------------
User input:
--------------------------------------------------------------
$molecule
0 1
C 
P 1 1.5 
H 2 PH 1 120. 
F 1 PF 2 120.  3 180.0
H 1 PH 2 120.  3 0.0

PH=1.44
PF=1.54
PCl=2.03
PBr=2.5
PI=2.6
$end

$rem
   job_type	optimization
   basis	6-311++g**
   method	b3lyp
$end

--------------------------------------------------------------
 ----------------------------------------------------------------
             Standard Nuclear Orientation (Angstroms)
    I     Atom           X                Y                Z
 ----------------------------------------------------------------
    1      C       0.3160726083    -0.5224507124     0.0000000000
    2      P      -0.9867892858     0.2208869530    -0.0000000000
    3      H      -2.2301623248    -0.5054900056    -0.0000000000
    4      F       1.6457909972     0.2543690906     0.0000000000
    5      H       0.3234469877    -1.9624318298    -0.0000000000
 ----------------------------------------------------------------
 Molecular Point Group                 Cs    NOp =  2
 Largest Abelian Subgroup              Cs    NOp =  2
 Nuclear Repulsion Energy =    92.7527866169 hartrees
 There are       16 alpha and       16 beta electrons
 Requested basis set is 6-311++G(d,p)
 There are 35 shells and 88 basis functions

 Total QAlloc Memory Limit   2000 MB
 Mega-Array Size       188 MB
 MEM_STATIC part       192 MB
 A cutoff of  1.0D-11 yielded    605 shell pairs
 There are      3889 function pairs (      4164 Cartesian)

 -------------------------------------------------------
 OpenMP Integral Computing Module                       
 Release: version 1.0, May 2013, Q-Chem Inc. Pittsburgh 
 -------------------------------------------------------
 Integral Job Info:
 Integral job number is                      11
 Integral operator is                         1
 short-range coefficients                     0
 long-range coefficients              100000000
 Omega coefficients                           0
 if combine SR and LR in K                    0
 Integral screening is                        0
 Integral computing path is                   2
 max size of driver memory is            800000
 size of driver memory is                593474
 size of scratch memory is              4204008
 max col of scratch BK array               1296
 max len of scratch array in speh3          155
 max len of scratch index in speh4           18
 max int batch size is                      520
 min int batch size is                       52
 fixed nKL is                                52
 max L of basis functions is                  2
 order of int derivative is                   0
 number of shells is                         35
 number of basis is                          91
 number of cartesian basis is                91
 number of contracted shell pairs           605
 number of primitive shell pairs           1634
 maxK2 (contraction) of shell pair           36
 max number of K2 of shell pair               1
 max number of CS2 of shell pair             70
 max number of PS2 of shell pair            180
 mem total for path MDJ                  510786
 -------------------------------------------------------
 Smallest overlap matrix eigenvalue = 6.02E-04

 Scale SEOQF with 1.000000e-01/1.000000e-01/1.000000e-01

 Standard Electronic Orientation quadrupole field applied
 Nucleus-field energy     =     0.0000000021 hartrees
 Guess from superposition of atomic densities
 Warning:  Energy on first SCF cycle will be non-variational
 SAD guess density has 32.000000 electrons

 -----------------------------------------------------------------------
  General SCF calculation program by
  Eric Jon Sundstrom, Paul Horn, Yuezhi Mao, Dmitri Zuev, Alec White,
  David Stuck, Shaama M.S., Shane Yost, Joonho Lee, David Small,
  Daniel Levine, Susi Lehtola, Hugh Burton, Evgeny Epifanovsky
 -----------------------------------------------------------------------
 Exchange:     0.2000 Hartree-Fock + 0.0800 Slater + 0.7200 B88
 Correlation:  0.1900 VWN1RPA + 0.8100 LYP
 Using SG-1 standard quadrature grid
 using 4 threads for integral computing
 -------------------------------------------------------
 OpenMP Integral computing Module                
 Release: version 2.0, May 2017, Q-Chem Inc. Pleasanton 
 -------------------------------------------------------
 -------------------------------------------------------
 OpenMP BLAS3 based DFT computing Module                
 Release: version 1.0, May 2013, Q-Chem Inc. Pittsburgh 
 -------------------------------------------------------
 A restricted SCF calculation will be
 performed using DIIS
 SCF converges when DIIS error is below 1.0e-08
 ---------------------------------------
  Cycle       Energy         DIIS error
 ---------------------------------------
    1    -480.6985321950      5.38e-02  
    2    -480.3834336233      5.71e-03  
    3    -480.3287938258      9.92e-03  
    4    -480.4122332259      1.43e-03  
    5    -480.4138372520      4.05e-04  
    6    -480.4139941834      6.28e-05  
    7    -480.4139969408      2.13e-05  
    8    -480.4139972829      8.37e-06  
    9    -480.4139973469      1.86e-06  
   10    -480.4139973522      2.28e-07  
   11    -480.4139973522      3.64e-08  
   12    -480.4139973523      7.70e-09  Convergence criterion met
 ---------------------------------------
 SCF time:   CPU 5.14s  wall 1.00s 
 SCF   energy in the final basis set =     -480.4139973523
 Total energy in the final basis set =     -480.4139973523

 --------------------------------------------------------------
             Orbital Energies (a.u.) and Symmetries
 --------------------------------------------------------------

 Alpha MOs, Restricted
 -- Occupied --                  
-77.059 -24.695 -10.303  -6.566  -4.726  -4.726  -4.722  -1.180
  1 A'    2 A'    3 A'    4 A'    5 A'    1 A"    6 A'    7 A'                 
 -0.779  -0.569  -0.478  -0.477  -0.440  -0.389  -0.314  -0.276
  8 A'    9 A'   10 A'   11 A'    2 A"   12 A'    3 A"   13 A'                 
 -- Virtual --                   
 -0.074  -0.056  -0.042   0.010   0.022   0.041   0.047   0.056
  4 A"   14 A'   15 A'   16 A'   17 A'    5 A"   18 A'   19 A'                 
  0.079   0.093   0.094   0.129   0.148   0.156   0.161   0.259
 20 A'   21 A'    6 A"   22 A'   23 A'   24 A'   25 A'    7 A"                 
  0.264   0.282   0.287   0.327   0.355   0.395   0.442   0.448
 26 A'    8 A"   27 A'   28 A'   29 A'   30 A'   31 A'   32 A'                 
  0.499   0.545   0.579   0.607   0.620   0.678   0.765   0.822
 33 A'    9 A"   34 A'   10 A"   35 A'   11 A"   36 A'   37 A'                 
  0.868   1.124   1.126   1.284   1.334   1.351   1.376   1.386
 38 A'   39 A'   12 A"   40 A'   13 A"   41 A'   42 A'   14 A"                 
  1.456   1.525   1.535   1.578   1.590   1.631   1.650   1.800
 43 A'   15 A"   44 A'   16 A"   45 A'   46 A'   17 A"   47 A'                 
  1.939   1.957   2.059   2.141   2.550   2.582   2.663   2.881
 48 A'   49 A'   50 A'   51 A'   52 A'   53 A'   18 A"   54 A'                 
  3.321   3.787   3.791   3.850   3.875   4.482   6.283   6.331
 55 A'   19 A"   56 A'   20 A"   57 A'   58 A'   21 A"   59 A'                 
  6.381   7.028  13.814  13.897  14.148  23.440  66.747 163.198
 60 A'   61 A'   22 A"   62 A'   63 A'   64 A'   65 A'   66 A'                 

 Beta MOs, Restricted
 -- Occupied --                  
-77.059 -24.695 -10.303  -6.566  -4.726  -4.726  -4.722  -1.180
  1 A'    2 A'    3 A'    4 A'    5 A'    1 A"    6 A'    7 A'                 
 -0.779  -0.569  -0.478  -0.477  -0.440  -0.389  -0.314  -0.276
  8 A'    9 A'   10 A'   11 A'    2 A"   12 A'    3 A"   13 A'                 
 -- Virtual --                   
 -0.074  -0.056  -0.042   0.010   0.022   0.041   0.047   0.056
  4 A"   14 A'   15 A'   16 A'   17 A'    5 A"   18 A'   19 A'                 
  0.079   0.093   0.094   0.129   0.148   0.156   0.161   0.259
 20 A'   21 A'    6 A"   22 A'   23 A'   24 A'   25 A'    7 A"                 
  0.264   0.282   0.287   0.327   0.355   0.395   0.442   0.448
 26 A'    8 A"   27 A'   28 A'   29 A'   30 A'   31 A'   32 A'                 
  0.499   0.545   0.579   0.607   0.620   0.678   0.765   0.822
 33 A'    9 A"   34 A'   10 A"   35 A'   11 A"   36 A'   37 A'                 
  0.868   1.124   1.126   1.284   1.334   1.351   1.376   1.386
 38 A'   39 A'   12 A"   40 A'   13 A"   41 A'   42 A'   14 A"                 
  1.456   1.525   1.535   1.578   1.590   1.631   1.650   1.800
 43 A'   15 A"   44 A'   16 A"   45 A'   46 A'   17 A"   47 A'                 
  1.939   1.957   2.059   2.141   2.550   2.582   2.663   2.881
 48 A'   49 A'   50 A'   51 A'   52 A'   53 A'   18 A"   54 A'                 
  3.321   3.787   3.791   3.850   3.875   4.482   6.283   6.331
 55 A'   19 A"   56 A'   20 A"   57 A'   58 A'   21 A"   59 A'                 
  6.381   7.028  13.814  13.897  14.148  23.440  66.747 163.198
 60 A'   61 A'   22 A"   62 A'   63 A'   64 A'   65 A'   66 A'                 
 --------------------------------------------------------------

          Ground-State Mulliken Net Atomic Charges

     Atom                 Charge (a.u.)
  ----------------------------------------
      1 C                    -0.197186
      2 P                     0.209422
      3 H                    -0.012266
      4 F                    -0.149955
      5 H                     0.149986
  ----------------------------------------
  Sum of atomic charges =     0.000000

 -----------------------------------------------------------------
                    Cartesian Multipole Moments
 -----------------------------------------------------------------
    Charge (ESU x 10^10)
                -0.0000
    Dipole Moment (Debye)
         X      -2.4600      Y      -2.0796      Z       0.0000
       Tot       3.2212
    Quadrupole Moments (Debye-Ang)
        XX     -25.2374     XY       0.6311     YY     -24.5572
        XZ       0.0000     YZ      -0.0000     ZZ     -25.2873
    Octopole Moments (Debye-Ang^2)
       XXX      -0.1742    XXY      -1.0553    XYY       5.8362
       YYY      -4.7075    XXZ       0.0000    XYZ      -0.0000
       YYZ      -0.0000    XZZ       3.1682    YZZ       1.0238
       ZZZ      -0.0000
    Hexadecapole Moments (Debye-Ang^3)
      XXXX    -207.5724   XXXY       6.5423   XXYY     -50.2321
      XYYY       6.4617   YYYY     -63.0369   XXXZ       0.0000
      XXYZ      -0.0000   XYYZ       0.0000   YYYZ      -0.0000
      XXZZ     -40.4531   XYZZ       1.9225   YYZZ     -18.2472
      XZZZ       0.0000   YZZZ      -0.0000   ZZZZ     -31.5337
 -----------------------------------------------------------------
 Calculating analytic gradient of the SCF energy
 Gradient of SCF Energy
            1           2           3           4           5
    1  -0.1727030   0.1442978  -0.0203430   0.0696091  -0.0208609
    2   0.1629500  -0.1425385   0.0224774   0.0475141  -0.0904030
    3   0.0000000   0.0000000  -0.0000000  -0.0000000  -0.0000000
 Max gradient component =       1.727E-01
 RMS gradient           =       8.723E-02
 Gradient time:  CPU 1.30 s  wall 0.42 s
 Geometry Optimization Parameters
   NAtoms,    NIC,     NZ,  NCons,   NDum,   NFix, NCnnct, MaxDiis
        5      20       5       0       0       0       0       0


** GEOMETRY OPTIMIZATION IN DELOCALIZED INTERNAL COORDINATES **
   Searching for a Minimum

   Optimization Cycle:   1

                       Coordinates (Angstroms)
     ATOM                X               Y               Z
      1  C         0.3160726083   -0.5224507124    0.0000000000
      2  P        -0.9867892858    0.2208869530    0.0000000000
      3  H        -2.2301623248   -0.5054900056    0.0000000000
      4  F         1.6457909972    0.2543690906    0.0000000000
      5  H         0.3234469877   -1.9624318298    0.0000000000
   Point Group: cs    Number of degrees of freedom:     7


   Energy is   -480.413997352


 Attempting to Generate Delocalized Internal Coordinates

  7 Hessian modes will be used to form the next step
  Hessian Eigenvalues:
     0.130389    0.160000    0.160000    0.198009    0.220000    0.285189
     0.766766

 Minimum Search - Taking Simple RFO Step
 Searching for Lamda that Minimizes Along All modes
 Value Taken    Lamda =  -0.11333444
 Calculated Step too Large.  Step scaled by  0.523185
 Step Taken.  Stepsize is  0.300000

                             Maximum     Tolerance    Cnvgd?
         Gradient           0.174127      0.000300      NO
         Displacement       0.198345      0.001200      NO
         Energy change     *********      0.000001      NO


 New Cartesian Coordinates Obtained by Inverse Iteration

 Displacement from previous Coordinates is:  0.331699
 ----------------------------------------------------------------
             Standard Nuclear Orientation (Angstroms)
    I     Atom           X                Y                Z
 ----------------------------------------------------------------
    1      C       0.3026831666    -0.5373543524     0.0000000000
    2      P      -1.0099947954     0.2917407118     0.0000000000
    3      H      -2.1619646830    -0.5630338922     0.0000000000
    4      F       1.6056043701     0.1679948412     0.0000000000
    5      H       0.3320309243    -1.8744638128     0.0000000000
 ----------------------------------------------------------------
 Molecular Point Group                 Cs    NOp =  2
 Largest Abelian Subgroup              Cs    NOp =  2
 Nuclear Repulsion Energy =    92.9625184598 hartrees
 There are       16 alpha and       16 beta electrons
 Applying Cartesian multipole field
    Component          Value
    ---------          -----
     (2,0,0)        1.00000E-11
     (0,2,0)        2.00000E-11
     (0,0,2)       -3.00000E-11
 Nucleus-field energy     =     0.0000000021 hartrees
 Requested basis set is 6-311++G(d,p)
 There are 35 shells and 88 basis functions
 A cutoff of  1.0D-11 yielded    607 shell pairs
 There are      3897 function pairs (      4172 Cartesian)
 Smallest overlap matrix eigenvalue = 6.09E-04
 Guess MOs from SCF MO coefficient file

 -----------------------------------------------------------------------
  General SCF calculation program by
  Eric Jon Sundstrom, Paul Horn, Yuezhi Mao, Dmitri Zuev, Alec White,
  David Stuck, Shaama M.S., Shane Yost, Joonho Lee, David Small,
  Daniel Levine, Susi Lehtola, Hugh Burton, Evgeny Epifanovsky
 -----------------------------------------------------------------------
 Exchange:     0.2000 Hartree-Fock + 0.0800 Slater + 0.7200 B88
 Correlation:  0.1900 VWN1RPA + 0.8100 LYP
 Using SG-1 standard quadrature grid
 using 4 threads for integral computing
 -------------------------------------------------------
 OpenMP Integral computing Module                
 Release: version 2.0, May 2017, Q-Chem Inc. Pleasanton 
 -------------------------------------------------------
 -------------------------------------------------------
 OpenMP BLAS3 based DFT computing Module                
 Release: version 1.0, May 2013, Q-Chem Inc. Pittsburgh 
 -------------------------------------------------------
 A restricted SCF calculation will be
 performed using DIIS
 SCF converges when DIIS error is below 1.0e-08
 ---------------------------------------
  Cycle       Energy         DIIS error
 ---------------------------------------
    1    -480.4620615703      1.86e-03  
    2    -480.4664016933      6.47e-04  
    3    -480.4656754457      1.05e-03  
    4    -480.4668562760      1.02e-04  
    5    -480.4668654194      1.49e-05  
    6    -480.4668654908      1.37e-05  
    7    -480.4668656088      1.83e-06  
    8    -480.4668656127      4.39e-07  
    9    -480.4668656129      1.25e-07  
   10    -480.4668656130      2.43e-08  
   11    -480.4668656130      3.90e-09  Convergence criterion met
 ---------------------------------------
 SCF time:   CPU 4.74s  wall 1.00s 
 SCF   energy in the final basis set =     -480.4668656130
 Total energy in the final basis set =     -480.4668656130

 --------------------------------------------------------------
             Orbital Energies (a.u.) and Symmetries
 --------------------------------------------------------------

 Alpha MOs, Restricted
 -- Occupied --                  
-77.060 -24.699 -10.301  -6.563  -4.724  -4.724  -4.720  -1.197
  1 A'    2 A'    3 A'    4 A'    5 A'    1 A"    6 A'    7 A'                 
 -0.766  -0.578  -0.495  -0.472  -0.451  -0.392  -0.302  -0.288
  8 A'    9 A'   10 A'   11 A'    2 A"   12 A'    3 A"   13 A'                 
 -- Virtual --                   
 -0.076  -0.033  -0.019   0.015   0.028   0.042   0.043   0.056
  4 A"   14 A'   15 A'   16 A'   17 A'    5 A"   18 A'   19 A'                 
  0.083   0.094   0.100   0.133   0.149   0.150   0.162   0.258
 20 A'    6 A"   21 A'   22 A'   23 A'   24 A'   25 A'    7 A"                 
  0.259   0.282   0.286   0.328   0.367   0.396   0.428   0.462
 26 A'   27 A'    8 A"   28 A'   29 A'   30 A'   31 A'   32 A'                 
  0.502   0.542   0.571   0.610   0.615   0.675   0.778   0.840
 33 A'    9 A"   34 A'   10 A"   35 A'   11 A"   36 A'   37 A'                 
  0.864   1.087   1.121   1.287   1.333   1.335   1.392   1.394
 38 A'   39 A'   12 A"   40 A'   41 A'   13 A"   42 A'   14 A"                 
  1.477   1.507   1.562   1.582   1.602   1.648   1.691   1.816
 43 A'   15 A"   44 A'   16 A"   45 A'   46 A'   17 A"   47 A'                 
  1.910   1.973   2.094   2.180   2.549   2.623   2.657   2.914
 48 A'   49 A'   50 A'   51 A'   52 A'   53 A'   18 A"   54 A'                 
  3.356   3.780   3.784   3.875   3.906   4.568   6.277   6.330
 55 A'   19 A"   56 A'   20 A"   57 A'   58 A'   21 A"   59 A'                 
  6.415   7.019  13.816  13.899  14.102  23.422  66.743 163.172
 60 A'   61 A'   22 A"   62 A'   63 A'   64 A'   65 A'   66 A'                 

 Beta MOs, Restricted
 -- Occupied --                  
-77.060 -24.699 -10.301  -6.563  -4.724  -4.724  -4.720  -1.197
  1 A'    2 A'    3 A'    4 A'    5 A'    1 A"    6 A'    7 A'                 
 -0.766  -0.578  -0.495  -0.472  -0.451  -0.392  -0.302  -0.288
  8 A'    9 A'   10 A'   11 A'    2 A"   12 A'    3 A"   13 A'                 
 -- Virtual --                   
 -0.076  -0.033  -0.019   0.015   0.028   0.042   0.043   0.056
  4 A"   14 A'   15 A'   16 A'   17 A'    5 A"   18 A'   19 A'                 
  0.083   0.094   0.100   0.133   0.149   0.150   0.162   0.258
 20 A'    6 A"   21 A'   22 A'   23 A'   24 A'   25 A'    7 A"                 
  0.259   0.282   0.286   0.328   0.367   0.396   0.428   0.462
 26 A'   27 A'    8 A"   28 A'   29 A'   30 A'   31 A'   32 A'                 
  0.502   0.542   0.571   0.610   0.615   0.675   0.778   0.840
 33 A'    9 A"   34 A'   10 A"   35 A'   11 A"   36 A'   37 A'                 
  0.864   1.087   1.121   1.287   1.333   1.335   1.392   1.394
 38 A'   39 A'   12 A"   40 A'   41 A'   13 A"   42 A'   14 A"                 
  1.477   1.507   1.562   1.582   1.602   1.648   1.691   1.816
 43 A'   15 A"   44 A'   16 A"   45 A'   46 A'   17 A"   47 A'                 
  1.910   1.973   2.094   2.180   2.549   2.623   2.657   2.914
 48 A'   49 A'   50 A'   51 A'   52 A'   53 A'   18 A"   54 A'                 
  3.356   3.780   3.784   3.875   3.906   4.568   6.277   6.330
 55 A'   19 A"   56 A'   20 A"   57 A'   58 A'   21 A"   59 A'                 
  6.415   7.019  13.816  13.899  14.102  23.422  66.743 163.172
 60 A'   61 A'   22 A"   62 A'   63 A'   64 A'   65 A'   66 A'                 
 --------------------------------------------------------------

          Ground-State Mulliken Net Atomic Charges

     Atom                 Charge (a.u.)
  ----------------------------------------
      1 C                    -0.196372
      2 P                     0.191124
      3 H                    -0.033895
      4 F                    -0.132642
      5 H                     0.171785
  ----------------------------------------
  Sum of atomic charges =     0.000000

 -----------------------------------------------------------------
                    Cartesian Multipole Moments
 -----------------------------------------------------------------
    Charge (ESU x 10^10)
                 0.0000
    Dipole Moment (Debye)
         X      -2.0003      Y      -1.8913      Z      -0.0000
       Tot       2.7528
    Quadrupole Moments (Debye-Ang)
        XX     -25.4542     XY       0.4154     YY     -24.2765
        XZ      -0.0000     YZ      -0.0000     ZZ     -25.4131
    Octopole Moments (Debye-Ang^2)
       XXX       3.6933    XXY      -1.2295    XYY       6.7601
       YYY      -5.9038    XXZ      -0.0000    XYZ      -0.0000
       YYZ       0.0000    XZZ       4.1837    YZZ       0.5484
       ZZZ       0.0000
    Hexadecapole Moments (Debye-Ang^3)
      XXXX    -207.4209   XXXY      10.6737   XXYY     -49.0488
      XYYY      10.5081   YYYY     -62.8621   XXXZ      -0.0000
      XXYZ      -0.0000   XYYZ       0.0000   YYYZ      -0.0000
      XXZZ     -40.2345   XYZZ       3.3055   YYZZ     -18.0171
      XZZZ      -0.0000   YZZZ      -0.0000   ZZZZ     -32.2279
 -----------------------------------------------------------------
 Calculating analytic gradient of the SCF energy
 Gradient of SCF Energy
            1           2           3           4           5
    1  -0.1152539   0.0877952  -0.0162708   0.0583265  -0.0145971
    2   0.1272321  -0.0946836   0.0150059   0.0380234  -0.0855778
    3  -0.0000000  -0.0000000  -0.0000000   0.0000000   0.0000000
 Max gradient component =       1.272E-01
 RMS gradient           =       6.273E-02
 Gradient time:  CPU 1.30 s  wall 0.42 s
 Geometry Optimization Parameters
   NAtoms,    NIC,     NZ,  NCons,   NDum,   NFix, NCnnct, MaxDiis
        5      20       5       0       0       0       0       0

 Cartesian Hessian Update
 Hessian Updated using BFGS Update


** GEOMETRY OPTIMIZATION IN DELOCALIZED INTERNAL COORDINATES **
   Searching for a Minimum

   Optimization Cycle:   2

                       Coordinates (Angstroms)
     ATOM                X               Y               Z
      1  C         0.3026831666   -0.5373543524    0.0000000000
      2  P        -1.0099947954    0.2917407118    0.0000000000
      3  H        -2.1619646830   -0.5630338922    0.0000000000
      4  F         1.6056043701    0.1679948412    0.0000000000
      5  H         0.3320309243   -1.8744638128    0.0000000000
   Point Group: cs    Number of degrees of freedom:     7


   Energy is   -480.466865613

 Hessian Updated using BFGS Update

  7 Hessian modes will be used to form the next step
  Hessian Eigenvalues:
     0.079500    0.159982    0.173274    0.198208    0.221779    0.259803
     0.807905

 Minimum Search - Taking Simple RFO Step
 Searching for Lamda that Minimizes Along All modes
 Value Taken    Lamda =  -0.10304993
 Calculated Step too Large.  Step scaled by  0.425165
 Step Taken.  Stepsize is  0.300000

                             Maximum     Tolerance    Cnvgd?
         Gradient           0.125056      0.000300      NO
         Displacement       0.195200      0.001200      NO
         Energy change     -0.052868      0.000001      NO


 New Cartesian Coordinates Obtained by Inverse Iteration

 Displacement from previous Coordinates is:  0.323665
 ----------------------------------------------------------------
             Standard Nuclear Orientation (Angstroms)
    I     Atom           X                Y                Z
 ----------------------------------------------------------------
    1      C       0.2943711491    -0.5549017552     0.0000000000
    2      P      -1.0229561645     0.3346755270     0.0000000000
    3      H      -2.0970472544    -0.6111365300     0.0000000000
    4      F       1.5615336379     0.0839097110     0.0000000000
    5      H       0.3324576146    -1.7676634572     0.0000000000
 ----------------------------------------------------------------
 Molecular Point Group                 Cs    NOp =  2
 Largest Abelian Subgroup              Cs    NOp =  2
 Nuclear Repulsion Energy =    93.8928913914 hartrees
 There are       16 alpha and       16 beta electrons
 Applying Cartesian multipole field
    Component          Value
    ---------          -----
     (2,0,0)        1.00000E-11
     (0,2,0)        2.00000E-11
     (0,0,2)       -3.00000E-11
 Nucleus-field energy     =     0.0000000020 hartrees
 Requested basis set is 6-311++G(d,p)
 There are 35 shells and 88 basis functions
 A cutoff of  1.0D-11 yielded    608 shell pairs
 There are      3912 function pairs (      4190 Cartesian)
 Smallest overlap matrix eigenvalue = 6.13E-04
 Guess MOs from SCF MO coefficient file

 -----------------------------------------------------------------------
  General SCF calculation program by
  Eric Jon Sundstrom, Paul Horn, Yuezhi Mao, Dmitri Zuev, Alec White,
  David Stuck, Shaama M.S., Shane Yost, Joonho Lee, David Small,
  Daniel Levine, Susi Lehtola, Hugh Burton, Evgeny Epifanovsky
 -----------------------------------------------------------------------
 Exchange:     0.2000 Hartree-Fock + 0.0800 Slater + 0.7200 B88
 Correlation:  0.1900 VWN1RPA + 0.8100 LYP
 Using SG-1 standard quadrature grid
 using 4 threads for integral computing
 -------------------------------------------------------
 OpenMP Integral computing Module                
 Release: version 2.0, May 2017, Q-Chem Inc. Pleasanton 
 -------------------------------------------------------
 -------------------------------------------------------
 OpenMP BLAS3 based DFT computing Module                
 Release: version 1.0, May 2013, Q-Chem Inc. Pittsburgh 
 -------------------------------------------------------
 A restricted SCF calculation will be
 performed using DIIS
 SCF converges when DIIS error is below 1.0e-08
 ---------------------------------------
  Cycle       Energy         DIIS error
 ---------------------------------------
    1    -480.4997143054      1.93e-03  
    2    -480.5040905991      3.12e-04  
    3    -480.5041499650      1.94e-04  
    4    -480.5041610567      1.79e-04  
    5    -480.5041945579      1.37e-05  
    6    -480.5041946859      9.16e-06  
    7    -480.5041947405      2.54e-06  
    8    -480.5041947446      3.34e-07  
    9    -480.5041947447      6.20e-08  
   10    -480.5041947447      2.08e-08  
   11    -480.5041947447      2.87e-09  Convergence criterion met
 ---------------------------------------
 SCF time:   CPU 4.77s  wall 2.00s 
 SCF   energy in the final basis set =     -480.5041947447
 Total energy in the final basis set =     -480.5041947447

 --------------------------------------------------------------
             Orbital Energies (a.u.) and Symmetries
 --------------------------------------------------------------

 Alpha MOs, Restricted
 -- Occupied --                  
-77.057 -24.705 -10.293  -6.559  -4.720  -4.720  -4.716  -1.219
  1 A'    2 A'    3 A'    4 A'    5 A'    1 A"    6 A'    7 A'                 
 -0.758  -0.591  -0.517  -0.470  -0.465  -0.393  -0.296  -0.291
  8 A'    9 A'   10 A'   11 A'    2 A"   12 A'   13 A'    3 A"                 
 -- Virtual --                   
 -0.075  -0.023   0.006   0.021   0.033   0.039   0.042   0.057
  4 A"   14 A'   15 A'   16 A'   17 A'   18 A'    5 A"   19 A'                 
  0.090   0.093   0.115   0.136   0.146   0.158   0.167   0.256
 20 A'    6 A"   21 A'   22 A'   23 A'   24 A'   25 A'   26 A'                 
  0.256   0.280   0.289   0.329   0.378   0.397   0.422   0.470
  7 A"   27 A'    8 A"   28 A'   29 A'   30 A'   31 A'   32 A'                 
  0.521   0.539   0.577   0.615   0.616   0.675   0.781   0.849
 33 A'    9 A"   34 A'   10 A"   35 A'   11 A"   36 A'   37 A'                 
  0.875   1.054   1.123   1.282   1.332   1.338   1.400   1.409
 38 A'   39 A'   12 A"   40 A'   13 A"   41 A'   14 A"   42 A'                 
  1.490   1.513   1.584   1.588   1.627   1.663   1.761   1.821
 15 A"   43 A'   44 A'   16 A"   45 A'   46 A'   17 A"   47 A'                 
  1.890   1.998   2.122   2.303   2.554   2.642   2.657   2.978
 48 A'   49 A'   50 A'   51 A'   52 A'   53 A'   18 A"   54 A'                 
  3.401   3.771   3.779   3.909   3.957   4.655   6.269   6.326
 55 A'   19 A"   56 A'   20 A"   57 A'   58 A'   21 A"   59 A'                 
  6.471   7.018  13.820  13.903  14.079  23.480  66.738 163.161
 60 A'   61 A'   22 A"   62 A'   63 A'   64 A'   65 A'   66 A'                 

 Beta MOs, Restricted
 -- Occupied --                  
-77.057 -24.705 -10.293  -6.559  -4.720  -4.720  -4.716  -1.219
  1 A'    2 A'    3 A'    4 A'    5 A'    1 A"    6 A'    7 A'                 
 -0.758  -0.591  -0.517  -0.470  -0.465  -0.393  -0.296  -0.291
  8 A'    9 A'   10 A'   11 A'    2 A"   12 A'   13 A'    3 A"                 
 -- Virtual --                   
 -0.075  -0.023   0.006   0.021   0.033   0.039   0.042   0.057
  4 A"   14 A'   15 A'   16 A'   17 A'   18 A'    5 A"   19 A'                 
  0.090   0.093   0.115   0.136   0.146   0.158   0.167   0.256
 20 A'    6 A"   21 A'   22 A'   23 A'   24 A'   25 A'   26 A'                 
  0.256   0.280   0.289   0.329   0.378   0.397   0.422   0.470
  7 A"   27 A'    8 A"   28 A'   29 A'   30 A'   31 A'   32 A'                 
  0.521   0.539   0.577   0.615   0.616   0.675   0.781   0.849
 33 A'    9 A"   34 A'   10 A"   35 A'   11 A"   36 A'   37 A'                 
  0.875   1.054   1.123   1.282   1.332   1.338   1.400   1.409
 38 A'   39 A'   12 A"   40 A'   13 A"   41 A'   14 A"   42 A'                 
  1.490   1.513   1.584   1.588   1.627   1.663   1.761   1.821
 15 A"   43 A'   44 A'   16 A"   45 A'   46 A'   17 A"   47 A'                 
  1.890   1.998   2.122   2.303   2.554   2.642   2.657   2.978
 48 A'   49 A'   50 A'   51 A'   52 A'   53 A'   18 A"   54 A'                 
  3.401   3.771   3.779   3.909   3.957   4.655   6.269   6.326
 55 A'   19 A"   56 A'   20 A"   57 A'   58 A'   21 A"   59 A'                 
  6.471   7.018  13.820  13.903  14.079  23.480  66.738 163.161
 60 A'   61 A'   22 A"   62 A'   63 A'   64 A'   65 A'   66 A'                 
 --------------------------------------------------------------

          Ground-State Mulliken Net Atomic Charges

     Atom                 Charge (a.u.)
  ----------------------------------------
      1 C                    -0.206267
      2 P                     0.170682
      3 H                    -0.048640
      4 F                    -0.105285
      5 H                     0.189510
  ----------------------------------------
  Sum of atomic charges =     0.000000

 -----------------------------------------------------------------
                    Cartesian Multipole Moments
 -----------------------------------------------------------------
    Charge (ESU x 10^10)
                 0.0000
    Dipole Moment (Debye)
         X      -1.5638      Y      -1.7301      Z       0.0000
       Tot       2.3321
    Quadrupole Moments (Debye-Ang)
        XX     -25.4727     XY       0.3051     YY     -24.1390
        XZ       0.0000     YZ       0.0000     ZZ     -25.4618
    Octopole Moments (Debye-Ang^2)
       XXX       6.9738    XXY      -1.1635    XYY       7.4049
       YYY      -5.8292    XXZ       0.0000    XYZ       0.0000
       YYZ       0.0000    XZZ       5.0927    YZZ       0.2952
       ZZZ      -0.0000
    Hexadecapole Moments (Debye-Ang^3)
      XXXX    -204.7136   XXXY      13.7076   XXYY     -47.6829
      XYYY      13.6978   YYYY     -63.2879   XXXZ       0.0000
      XXYZ       0.0000   XYYZ       0.0000   YYYZ      -0.0000
      XXZZ     -39.7368   XYZZ       4.3540   YYZZ     -17.7356
      XZZZ       0.0000   YZZZ      -0.0000   ZZZZ     -32.8086
 -----------------------------------------------------------------
 Calculating analytic gradient of the SCF energy
 Gradient of SCF Energy
            1           2           3           4           5
    1  -0.0727884   0.0581060  -0.0120096   0.0366664  -0.0099745
    2   0.0893561  -0.0618212   0.0089172   0.0242602  -0.0607124
    3   0.0000000  -0.0000000  -0.0000000   0.0000000  -0.0000000
 Max gradient component =       8.936E-02
 RMS gradient           =       4.197E-02
 Gradient time:  CPU 1.32 s  wall 0.44 s
 Geometry Optimization Parameters
   NAtoms,    NIC,     NZ,  NCons,   NDum,   NFix, NCnnct, MaxDiis
        5      20       5       0       0       0       0       0

 Cartesian Hessian Update
 Hessian Updated using BFGS Update


** GEOMETRY OPTIMIZATION IN DELOCALIZED INTERNAL COORDINATES **
   Searching for a Minimum

   Optimization Cycle:   3

                       Coordinates (Angstroms)
     ATOM                X               Y               Z
      1  C         0.2943711491   -0.5549017552    0.0000000000
      2  P        -1.0229561645    0.3346755270    0.0000000000
      3  H        -2.0970472544   -0.6111365300    0.0000000000
      4  F         1.5615336379    0.0839097110    0.0000000000
      5  H         0.3324576146   -1.7676634572    0.0000000000
   Point Group: cs    Number of degrees of freedom:     7


   Energy is   -480.504194745

 Hessian Updated using BFGS Update

  7 Hessian modes will be used to form the next step
  Hessian Eigenvalues:
     0.123003    0.159958    0.176173    0.198128    0.222983    0.266415
     0.752142

 Minimum Search - Taking Simple RFO Step
 Searching for Lamda that Minimizes Along All modes
 Value Taken    Lamda =  -0.04818252
 Calculated Step too Large.  Step scaled by  0.614833
 Step Taken.  Stepsize is  0.300000

                             Maximum     Tolerance    Cnvgd?
         Gradient           0.084214      0.000300      NO
         Displacement       0.197637      0.001200      NO
         Energy change     -0.037329      0.000001      NO


 New Cartesian Coordinates Obtained by Inverse Iteration

 Displacement from previous Coordinates is:  0.332170
 ----------------------------------------------------------------
             Standard Nuclear Orientation (Angstroms)
    I     Atom           X                Y                Z
 ----------------------------------------------------------------
    1      C       0.2850619514    -0.5710129996     0.0000000000
    2      P      -1.0416512495     0.3734833019     0.0000000000
    3      H      -2.0249082795    -0.6602804097     0.0000000000
    4      F       1.5239260617    -0.0010243709     0.0000000000
    5      H       0.3259304985    -1.6562820260     0.0000000000
 ----------------------------------------------------------------
 Molecular Point Group                 Cs    NOp =  2
 Largest Abelian Subgroup              Cs    NOp =  2
 Nuclear Repulsion Energy =    94.7130491478 hartrees
 There are       16 alpha and       16 beta electrons
 Applying Cartesian multipole field
    Component          Value
    ---------          -----
     (2,0,0)        1.00000E-11
     (0,2,0)        2.00000E-11
     (0,0,2)       -3.00000E-11
 Nucleus-field energy     =     0.0000000020 hartrees
 Requested basis set is 6-311++G(d,p)
 There are 35 shells and 88 basis functions
 A cutoff of  1.0D-11 yielded    608 shell pairs
 There are      3912 function pairs (      4190 Cartesian)
 Smallest overlap matrix eigenvalue = 6.23E-04
 Guess MOs from SCF MO coefficient file

 -----------------------------------------------------------------------
  General SCF calculation program by
  Eric Jon Sundstrom, Paul Horn, Yuezhi Mao, Dmitri Zuev, Alec White,
  David Stuck, Shaama M.S., Shane Yost, Joonho Lee, David Small,
  Daniel Levine, Susi Lehtola, Hugh Burton, Evgeny Epifanovsky
 -----------------------------------------------------------------------
 Exchange:     0.2000 Hartree-Fock + 0.0800 Slater + 0.7200 B88
 Correlation:  0.1900 VWN1RPA + 0.8100 LYP
 Using SG-1 standard quadrature grid
 using 4 threads for integral computing
 -------------------------------------------------------
 OpenMP Integral computing Module                
 Release: version 2.0, May 2017, Q-Chem Inc. Pleasanton 
 -------------------------------------------------------
 -------------------------------------------------------
 OpenMP BLAS3 based DFT computing Module                
 Release: version 1.0, May 2013, Q-Chem Inc. Pittsburgh 
 -------------------------------------------------------
 A restricted SCF calculation will be
 performed using DIIS
 SCF converges when DIIS error is below 1.0e-08
 ---------------------------------------
  Cycle       Energy         DIIS error
 ---------------------------------------
    1    -480.5181335235      2.16e-03  
    2    -480.5231405361      3.74e-04  
    3    -480.5232316100      2.49e-04  
    4    -480.5232605583      1.59e-04  
    5    -480.5232765883      1.92e-05  
    6    -480.5232767166      1.58e-05  
    7    -480.5232769839      2.70e-06  
    8    -480.5232769908      4.99e-07  
    9    -480.5232769911      9.83e-08  
   10    -480.5232769911      2.29e-08  
   11    -480.5232769911      2.69e-09  Convergence criterion met
 ---------------------------------------
 SCF time:   CPU 4.79s  wall 2.00s 
 SCF   energy in the final basis set =     -480.5232769911
 Total energy in the final basis set =     -480.5232769911

 --------------------------------------------------------------
             Orbital Energies (a.u.) and Symmetries
 --------------------------------------------------------------

 Alpha MOs, Restricted
 -- Occupied --                  
-77.055 -24.710 -10.284  -6.556  -4.717  -4.716  -4.713  -1.243
  1 A'    2 A'    3 A'    4 A'    5 A'    1 A"    6 A'    7 A'                 
 -0.753  -0.606  -0.541  -0.480  -0.469  -0.392  -0.303  -0.281
  8 A'    9 A'   10 A'    2 A"   11 A'   12 A'   13 A'    3 A"                 
 -- Virtual --                   
 -0.074  -0.018   0.016   0.029   0.033   0.043   0.044   0.058
  4 A"   14 A'   15 A'   16 A'   17 A'    5 A"   18 A'   19 A'                 
  0.093   0.094   0.130   0.134   0.149   0.169   0.183   0.254
  6 A"   20 A'   21 A'   22 A'   23 A'   24 A'   25 A'   26 A'                 
  0.256   0.279   0.291   0.331   0.379   0.400   0.424   0.472
  7 A"   27 A'    8 A"   28 A'   29 A'   30 A'   31 A'   32 A'                 
  0.536   0.550   0.592   0.620   0.628   0.676   0.782   0.853
  9 A"   33 A'   34 A'   10 A"   35 A'   11 A"   36 A'   37 A'                 
  0.891   1.014   1.134   1.264   1.326   1.369   1.406   1.417
 38 A'   39 A'   12 A"   40 A'   13 A"   41 A'   14 A"   42 A'                 
  1.475   1.536   1.594   1.600   1.657   1.687   1.819   1.841
 15 A"   43 A'   16 A"   44 A'   45 A'   46 A'   47 A'   17 A"                 
  1.876   2.019   2.169   2.462   2.535   2.642   2.662   3.057
 48 A'   49 A'   50 A'   51 A'   52 A'   53 A'   18 A"   54 A'                 
  3.443   3.764   3.778   3.947   4.025   4.723   6.261   6.321
 55 A'   19 A"   56 A'   20 A"   57 A'   58 A'   21 A"   59 A'                 
  6.537   7.019  13.824  13.906  14.058  23.615  66.733 163.151
 60 A'   61 A'   22 A"   62 A'   63 A'   64 A'   65 A'   66 A'                 

 Beta MOs, Restricted
 -- Occupied --                  
-77.055 -24.710 -10.284  -6.556  -4.717  -4.716  -4.713  -1.243
  1 A'    2 A'    3 A'    4 A'    5 A'    1 A"    6 A'    7 A'                 
 -0.753  -0.606  -0.541  -0.480  -0.469  -0.392  -0.303  -0.281
  8 A'    9 A'   10 A'    2 A"   11 A'   12 A'   13 A'    3 A"                 
 -- Virtual --                   
 -0.074  -0.018   0.016   0.029   0.033   0.043   0.044   0.058
  4 A"   14 A'   15 A'   16 A'   17 A'    5 A"   18 A'   19 A'                 
  0.093   0.094   0.130   0.134   0.149   0.169   0.183   0.254
  6 A"   20 A'   21 A'   22 A'   23 A'   24 A'   25 A'   26 A'                 
  0.256   0.279   0.291   0.331   0.379   0.400   0.424   0.472
  7 A"   27 A'    8 A"   28 A'   29 A'   30 A'   31 A'   32 A'                 
  0.536   0.550   0.592   0.620   0.628   0.676   0.782   0.853
  9 A"   33 A'   34 A'   10 A"   35 A'   11 A"   36 A'   37 A'                 
  0.891   1.014   1.134   1.264   1.326   1.369   1.406   1.417
 38 A'   39 A'   12 A"   40 A'   13 A"   41 A'   14 A"   42 A'                 
  1.475   1.536   1.594   1.600   1.657   1.687   1.819   1.841
 15 A"   43 A'   16 A"   44 A'   45 A'   46 A'   47 A'   17 A"                 
  1.876   2.019   2.169   2.462   2.535   2.642   2.662   3.057
 48 A'   49 A'   50 A'   51 A'   52 A'   53 A'   18 A"   54 A'                 
  3.443   3.764   3.778   3.947   4.025   4.723   6.261   6.321
 55 A'   19 A"   56 A'   20 A"   57 A'   58 A'   21 A"   59 A'                 
  6.537   7.019  13.824  13.906  14.058  23.615  66.733 163.151
 60 A'   61 A'   22 A"   62 A'   63 A'   64 A'   65 A'   66 A'                 
 --------------------------------------------------------------

          Ground-State Mulliken Net Atomic Charges

     Atom                 Charge (a.u.)
  ----------------------------------------
      1 C                    -0.216045
      2 P                     0.150225
      3 H                    -0.060369
      4 F                    -0.076390
      5 H                     0.202579
  ----------------------------------------
  Sum of atomic charges =     0.000000

 -----------------------------------------------------------------
                    Cartesian Multipole Moments
 -----------------------------------------------------------------
    Charge (ESU x 10^10)
                 0.0000
    Dipole Moment (Debye)
         X      -1.1664      Y      -1.5719      Z      -0.0000
       Tot       1.9574
    Quadrupole Moments (Debye-Ang)
        XX     -25.4587     XY       0.2316     YY     -24.0233
        XZ      -0.0000     YZ       0.0000     ZZ     -25.5195
    Octopole Moments (Debye-Ang^2)
       XXX      10.1473    XXY      -1.0733    XYY       7.9900
       YYY      -5.5684    XXZ      -0.0000    XYZ       0.0000
       YYZ      -0.0000    XZZ       6.0586    YZZ       0.0472
       ZZZ      -0.0000
    Hexadecapole Moments (Debye-Ang^3)
      XXXX    -203.2492   XXXY      16.6191   XXYY     -46.8003
      XYYY      16.8397   YYYY     -64.2973   XXXZ      -0.0000
      XXYZ       0.0000   XYYZ      -0.0000   YYYZ       0.0000
      XXZZ     -39.5569   XYZZ       5.3825   YYZZ     -17.6077
      XZZZ      -0.0000   YZZZ       0.0000   ZZZZ     -33.4935
 -----------------------------------------------------------------
 Calculating analytic gradient of the SCF energy
 Gradient of SCF Energy
            1           2           3           4           5
    1  -0.0280023   0.0314219  -0.0061917   0.0078711  -0.0050989
    2   0.0212134  -0.0314031   0.0040974   0.0066394  -0.0005472
    3   0.0000000   0.0000000  -0.0000000  -0.0000000  -0.0000000
 Max gradient component =       3.142E-02
 RMS gradient           =       1.504E-02
 Gradient time:  CPU 1.31 s  wall 0.42 s
 Geometry Optimization Parameters
   NAtoms,    NIC,     NZ,  NCons,   NDum,   NFix, NCnnct, MaxDiis
        5      20       5       0       0       0       0       0

 Cartesian Hessian Update
 Hessian Updated using BFGS Update


** GEOMETRY OPTIMIZATION IN DELOCALIZED INTERNAL COORDINATES **
   Searching for a Minimum

   Optimization Cycle:   4

                       Coordinates (Angstroms)
     ATOM                X               Y               Z
      1  C         0.2850619514   -0.5710129996    0.0000000000
      2  P        -1.0416512495    0.3734833019    0.0000000000
      3  H        -2.0249082795   -0.6602804097    0.0000000000
      4  F         1.5239260617   -0.0010243709    0.0000000000
      5  H         0.3259304985   -1.6562820260    0.0000000000
   Point Group: cs    Number of degrees of freedom:     7


   Energy is   -480.523276991

 Hessian Updated using BFGS Update

  7 Hessian modes will be used to form the next step
  Hessian Eigenvalues:
     0.158269    0.163789    0.198026    0.216775    0.226041    0.292828
     0.695449

 Minimum Search - Taking Simple RFO Step
 Searching for Lamda that Minimizes Along All modes
 Value Taken    Lamda =  -0.00546487
 Step Taken.  Stepsize is  0.152551

                             Maximum     Tolerance    Cnvgd?
         Gradient           0.026066      0.000300      NO
         Displacement       0.103242      0.001200      NO
         Energy change     -0.019082      0.000001      NO


 New Cartesian Coordinates Obtained by Inverse Iteration

 Displacement from previous Coordinates is:  0.239698
 ----------------------------------------------------------------
             Standard Nuclear Orientation (Angstroms)
    I     Atom           X                Y                Z
 ----------------------------------------------------------------
    1      C       0.2657994524    -0.5590049982     0.0000000000
    2      P      -1.0690933651     0.4289028101     0.0000000000
    3      H      -1.9370861791    -0.6991459908     0.0000000000
    4      F       1.4985259886    -0.0400645636     0.0000000000
    5      H       0.3102130858    -1.6458037618     0.0000000000
 ----------------------------------------------------------------
 Molecular Point Group                 Cs    NOp =  2
 Largest Abelian Subgroup              Cs    NOp =  2
 Nuclear Repulsion Energy =    94.4963150523 hartrees
 There are       16 alpha and       16 beta electrons
 Applying Cartesian multipole field
    Component          Value
    ---------          -----
     (2,0,0)        1.00000E-11
     (0,2,0)        2.00000E-11
     (0,0,2)       -3.00000E-11
 Nucleus-field energy     =     0.0000000020 hartrees
 Requested basis set is 6-311++G(d,p)
 There are 35 shells and 88 basis functions
 A cutoff of  1.0D-11 yielded    609 shell pairs
 There are      3916 function pairs (      4194 Cartesian)
 Smallest overlap matrix eigenvalue = 6.47E-04
 Guess MOs from SCF MO coefficient file

 -----------------------------------------------------------------------
  General SCF calculation program by
  Eric Jon Sundstrom, Paul Horn, Yuezhi Mao, Dmitri Zuev, Alec White,
  David Stuck, Shaama M.S., Shane Yost, Joonho Lee, David Small,
  Daniel Levine, Susi Lehtola, Hugh Burton, Evgeny Epifanovsky
 -----------------------------------------------------------------------
 Exchange:     0.2000 Hartree-Fock + 0.0800 Slater + 0.7200 B88
 Correlation:  0.1900 VWN1RPA + 0.8100 LYP
 Using SG-1 standard quadrature grid
 using 4 threads for integral computing
 -------------------------------------------------------
 OpenMP Integral computing Module                
 Release: version 2.0, May 2017, Q-Chem Inc. Pleasanton 
 -------------------------------------------------------
 -------------------------------------------------------
 OpenMP BLAS3 based DFT computing Module                
 Release: version 1.0, May 2013, Q-Chem Inc. Pittsburgh 
 -------------------------------------------------------
 A restricted SCF calculation will be
 performed using DIIS
 SCF converges when DIIS error is below 1.0e-08
 ---------------------------------------
  Cycle       Energy         DIIS error
 ---------------------------------------
    1    -480.5240340420      1.16e-03  
    2    -480.5254576950      6.42e-04  
    3    -480.5249740095      9.10e-04  
    4    -480.5259309019      7.73e-05  
    5    -480.5259335302      4.66e-05  
    6    -480.5259347853      3.77e-06  
    7    -480.5259348002      1.05e-06  
    8    -480.5259348011      2.52e-07  
    9    -480.5259348012      4.73e-08  
   10    -480.5259348012      6.37e-09  Convergence criterion met
 ---------------------------------------
 SCF time:   CPU 4.36s  wall 1.00s 
 SCF   energy in the final basis set =     -480.5259348012
 Total energy in the final basis set =     -480.5259348012

 --------------------------------------------------------------
             Orbital Energies (a.u.) and Symmetries
 --------------------------------------------------------------

 Alpha MOs, Restricted
 -- Occupied --                  
-77.056 -24.713 -10.286  -6.555  -4.716  -4.715  -4.713  -1.255
  1 A'    2 A'    3 A'    4 A'    5 A'    1 A"    6 A'    7 A'                 
 -0.747  -0.612  -0.545  -0.488  -0.464  -0.386  -0.311  -0.275
  8 A'    9 A'   10 A'    2 A"   11 A'   12 A'   13 A'    3 A"                 
 -- Virtual --                   
 -0.075  -0.018   0.016   0.027   0.031   0.043   0.052   0.058
  4 A"   14 A'   15 A'   16 A'   17 A'    5 A"   18 A'   19 A'                 
  0.093   0.093   0.131   0.137   0.151   0.163   0.190   0.254
  6 A"   20 A'   21 A'   22 A'   23 A'   24 A'   25 A'   26 A'                 
  0.255   0.278   0.293   0.330   0.373   0.401   0.423   0.473
  7 A"   27 A'    8 A"   28 A'   29 A'   30 A'   31 A'   32 A'                 
  0.532   0.566   0.592   0.623   0.630   0.677   0.786   0.850
  9 A"   33 A'   34 A'   10 A"   35 A'   11 A"   36 A'   37 A'                 
  0.895   0.981   1.140   1.259   1.315   1.387   1.411   1.423
 38 A'   39 A'   12 A"   40 A'   13 A"   41 A'   14 A"   42 A'                 
  1.464   1.518   1.595   1.613   1.681   1.697   1.811   1.839
 15 A"   43 A'   16 A"   44 A'   45 A'   46 A'   47 A'   17 A"                 
  1.863   2.023   2.150   2.469   2.537   2.648   2.660   3.086
 48 A'   49 A'   50 A'   51 A'   52 A'   53 A'   18 A"   54 A'                 
  3.408   3.760   3.776   3.966   4.054   4.735   6.257   6.319
 55 A'   19 A"   56 A'   20 A"   57 A'   58 A'   21 A"   59 A'                 
  6.562   7.020  13.825  13.905  14.033  23.619  66.730 163.144
 60 A'   61 A'   22 A"   62 A'   63 A'   64 A'   65 A'   66 A'                 

 Beta MOs, Restricted
 -- Occupied --                  
-77.056 -24.713 -10.286  -6.555  -4.716  -4.715  -4.713  -1.255
  1 A'    2 A'    3 A'    4 A'    5 A'    1 A"    6 A'    7 A'                 
 -0.747  -0.612  -0.545  -0.488  -0.464  -0.386  -0.311  -0.275
  8 A'    9 A'   10 A'    2 A"   11 A'   12 A'   13 A'    3 A"                 
 -- Virtual --                   
 -0.075  -0.018   0.016   0.027   0.031   0.043   0.052   0.058
  4 A"   14 A'   15 A'   16 A'   17 A'    5 A"   18 A'   19 A'                 
  0.093   0.093   0.131   0.137   0.151   0.163   0.190   0.254
  6 A"   20 A'   21 A'   22 A'   23 A'   24 A'   25 A'   26 A'                 
  0.255   0.278   0.293   0.330   0.373   0.401   0.423   0.473
  7 A"   27 A'    8 A"   28 A'   29 A'   30 A'   31 A'   32 A'                 
  0.532   0.566   0.592   0.623   0.630   0.677   0.786   0.850
  9 A"   33 A'   34 A'   10 A"   35 A'   11 A"   36 A'   37 A'                 
  0.895   0.981   1.140   1.259   1.315   1.387   1.411   1.423
 38 A'   39 A'   12 A"   40 A'   13 A"   41 A'   14 A"   42 A'                 
  1.464   1.518   1.595   1.613   1.681   1.697   1.811   1.839
 15 A"   43 A'   16 A"   44 A'   45 A'   46 A'   47 A'   17 A"                 
  1.863   2.023   2.150   2.469   2.537   2.648   2.660   3.086
 48 A'   49 A'   50 A'   51 A'   52 A'   53 A'   18 A"   54 A'                 
  3.408   3.760   3.776   3.966   4.054   4.735   6.257   6.319
 55 A'   19 A"   56 A'   20 A"   57 A'   58 A'   21 A"   59 A'                 
  6.562   7.020  13.825  13.905  14.033  23.619  66.730 163.144
 60 A'   61 A'   22 A"   62 A'   63 A'   64 A'   65 A'   66 A'                 
 --------------------------------------------------------------

          Ground-State Mulliken Net Atomic Charges

     Atom                 Charge (a.u.)
  ----------------------------------------
      1 C                    -0.218899
      2 P                     0.141662
      3 H                    -0.066070
      4 F                    -0.057929
      5 H                     0.201235
  ----------------------------------------
  Sum of atomic charges =     0.000000

 -----------------------------------------------------------------
                    Cartesian Multipole Moments
 -----------------------------------------------------------------
    Charge (ESU x 10^10)
                -0.0000
    Dipole Moment (Debye)
         X      -0.9548      Y      -1.4101      Z       0.0000
       Tot       1.7029
    Quadrupole Moments (Debye-Ang)
        XX     -25.5802     XY       0.1415     YY     -23.8609
        XZ       0.0000     YZ      -0.0000     ZZ     -25.6941
    Octopole Moments (Debye-Ang^2)
       XXX      12.8340    XXY      -1.3192    XYY       8.4287
       YYY      -6.8482    XXZ       0.0000    XYZ       0.0000
       YYZ      -0.0000    XZZ       6.9120    YZZ      -0.4999
       ZZZ       0.0000
    Hexadecapole Moments (Debye-Ang^3)
      XXXX    -204.1335   XXXY      19.2739   XXYY     -47.0567
      XYYY      19.8963   YYYY     -67.2679   XXXZ       0.0000
      XXYZ       0.0000   XYYZ      -0.0000   YYYZ       0.0000
      XXZZ     -39.8418   XYZZ       6.4193   YYZZ     -18.1977
      XZZZ       0.0000   YZZZ      -0.0000   ZZZZ     -34.2294
 -----------------------------------------------------------------
 Calculating analytic gradient of the SCF energy
 Gradient of SCF Energy
            1           2           3           4           5
    1  -0.0052993   0.0116140   0.0019034  -0.0093192   0.0011011
    2   0.0103402  -0.0060525  -0.0003994  -0.0030705  -0.0008178
    3  -0.0000000  -0.0000000   0.0000000  -0.0000000   0.0000000
 Max gradient component =       1.161E-02
 RMS gradient           =       5.218E-03
 Gradient time:  CPU 1.31 s  wall 0.42 s
 Geometry Optimization Parameters
   NAtoms,    NIC,     NZ,  NCons,   NDum,   NFix, NCnnct, MaxDiis
        5      20       5       0       0       0       0       0

 Cartesian Hessian Update
 Hessian Updated using BFGS Update


** GEOMETRY OPTIMIZATION IN DELOCALIZED INTERNAL COORDINATES **
   Searching for a Minimum

   Optimization Cycle:   5

                       Coordinates (Angstroms)
     ATOM                X               Y               Z
      1  C         0.2657994524   -0.5590049982    0.0000000000
      2  P        -1.0690933651    0.4289028101    0.0000000000
      3  H        -1.9370861791   -0.6991459908    0.0000000000
      4  F         1.4985259886   -0.0400645636    0.0000000000
      5  H         0.3102130858   -1.6458037618    0.0000000000
   Point Group: cs    Number of degrees of freedom:     7


   Energy is   -480.525934801

 Hessian Updated using BFGS Update

  7 Hessian modes will be used to form the next step
  Hessian Eigenvalues:
     0.159847    0.178307    0.198530    0.222829    0.227189    0.340822
     0.556775

 Minimum Search - Taking Simple RFO Step
 Searching for Lamda that Minimizes Along All modes
 Value Taken    Lamda =  -0.00072971
 Step Taken.  Stepsize is  0.042052

                             Maximum     Tolerance    Cnvgd?
         Gradient           0.010328      0.000300      NO
         Displacement       0.029633      0.001200      NO
         Energy change     -0.002658      0.000001      NO


 New Cartesian Coordinates Obtained by Inverse Iteration

 Displacement from previous Coordinates is:  0.057269
 ----------------------------------------------------------------
             Standard Nuclear Orientation (Angstroms)
    I     Atom           X                Y                Z
 ----------------------------------------------------------------
    1      C       0.2713270167    -0.5608137604     0.0000000000
    2      P      -1.0808397404     0.4274815369     0.0000000000
    3      H      -1.9544896619    -0.6983304463     0.0000000000
    4      F       1.5183601464    -0.0427554435     0.0000000000
    5      H       0.3140012218    -1.6406983909     0.0000000000
 ----------------------------------------------------------------
 Molecular Point Group                 Cs    NOp =  2
 Largest Abelian Subgroup              Cs    NOp =  2
 Nuclear Repulsion Energy =    93.7003986383 hartrees
 There are       16 alpha and       16 beta electrons
 Applying Cartesian multipole field
    Component          Value
    ---------          -----
     (2,0,0)        1.00000E-11
     (0,2,0)        2.00000E-11
     (0,0,2)       -3.00000E-11
 Nucleus-field energy     =     0.0000000021 hartrees
 Requested basis set is 6-311++G(d,p)
 There are 35 shells and 88 basis functions
 A cutoff of  1.0D-11 yielded    606 shell pairs
 There are      3904 function pairs (      4182 Cartesian)
 Smallest overlap matrix eigenvalue = 6.63E-04
 Guess MOs from SCF MO coefficient file

 -----------------------------------------------------------------------
  General SCF calculation program by
  Eric Jon Sundstrom, Paul Horn, Yuezhi Mao, Dmitri Zuev, Alec White,
  David Stuck, Shaama M.S., Shane Yost, Joonho Lee, David Small,
  Daniel Levine, Susi Lehtola, Hugh Burton, Evgeny Epifanovsky
 -----------------------------------------------------------------------
 Exchange:     0.2000 Hartree-Fock + 0.0800 Slater + 0.7200 B88
 Correlation:  0.1900 VWN1RPA + 0.8100 LYP
 Using SG-1 standard quadrature grid
 using 4 threads for integral computing
 -------------------------------------------------------
 OpenMP Integral computing Module                
 Release: version 2.0, May 2017, Q-Chem Inc. Pleasanton 
 -------------------------------------------------------
 -------------------------------------------------------
 OpenMP BLAS3 based DFT computing Module                
 Release: version 1.0, May 2013, Q-Chem Inc. Pittsburgh 
 -------------------------------------------------------
 A restricted SCF calculation will be
 performed using DIIS
 SCF converges when DIIS error is below 1.0e-08
 ---------------------------------------
  Cycle       Energy         DIIS error
 ---------------------------------------
    1    -480.5261522357      3.88e-04  
    2    -480.5262618840      1.86e-04  
    3    -480.5262366242      2.29e-04  
    4    -480.5262932443      4.13e-05  
    5    -480.5262952229      1.47e-05  
    6    -480.5262953377      3.27e-06  
    7    -480.5262953452      5.00e-07  
    8    -480.5262953455      7.27e-08  
    9    -480.5262953455      2.25e-08  
   10    -480.5262953455      1.91e-09  Convergence criterion met
 ---------------------------------------
 SCF time:   CPU 4.36s  wall 1.00s 
 SCF   energy in the final basis set =     -480.5262953455
 Total energy in the final basis set =     -480.5262953455

 --------------------------------------------------------------
             Orbital Energies (a.u.) and Symmetries
 --------------------------------------------------------------

 Alpha MOs, Restricted
 -- Occupied --                  
-77.059 -24.712 -10.288  -6.558  -4.718  -4.718  -4.715  -1.249
  1 A'    2 A'    3 A'    4 A'    5 A'    1 A"    6 A'    7 A'                 
 -0.746  -0.610  -0.543  -0.484  -0.464  -0.387  -0.311  -0.275
  8 A'    9 A'   10 A'    2 A"   11 A'   12 A'   13 A'    3 A"                 
 -- Virtual --                   
 -0.077  -0.019   0.016   0.027   0.031   0.043   0.050   0.058
  4 A"   14 A'   15 A'   16 A'   17 A'    5 A"   18 A'   19 A'                 
  0.092   0.093   0.129   0.135   0.150   0.163   0.188   0.253
  6 A"   20 A'   21 A'   22 A'   23 A'   24 A'   25 A'   26 A'                 
  0.256   0.277   0.293   0.330   0.369   0.400   0.423   0.470
  7 A"   27 A'    8 A"   28 A'   29 A'   30 A'   31 A'   32 A'                 
  0.531   0.564   0.589   0.622   0.630   0.677   0.784   0.851
  9 A"   33 A'   34 A'   10 A"   35 A'   11 A"   36 A'   37 A'                 
  0.892   0.970   1.137   1.263   1.311   1.388   1.410   1.418
 38 A'   39 A'   12 A"   40 A'   13 A"   41 A'   14 A"   42 A'                 
  1.462   1.517   1.595   1.609   1.677   1.693   1.809   1.842
 15 A"   43 A'   16 A"   44 A'   45 A'   46 A'   47 A'   17 A"                 
  1.867   2.018   2.147   2.466   2.533   2.648   2.659   3.063
 48 A'   49 A'   50 A'   51 A'   52 A'   53 A'   18 A"   54 A'                 
  3.400   3.761   3.776   3.956   4.041   4.728   6.258   6.320
 55 A'   19 A"   56 A'   20 A"   57 A'   58 A'   21 A"   59 A'                 
  6.547   7.007  13.823  13.902  14.021  23.616  66.730 163.129
 60 A'   61 A'   22 A"   62 A'   63 A'   64 A'   65 A'   66 A'                 

 Beta MOs, Restricted
 -- Occupied --                  
-77.059 -24.712 -10.288  -6.558  -4.718  -4.718  -4.715  -1.249
  1 A'    2 A'    3 A'    4 A'    5 A'    1 A"    6 A'    7 A'                 
 -0.746  -0.610  -0.543  -0.484  -0.464  -0.387  -0.311  -0.275
  8 A'    9 A'   10 A'    2 A"   11 A'   12 A'   13 A'    3 A"                 
 -- Virtual --                   
 -0.077  -0.019   0.016   0.027   0.031   0.043   0.050   0.058
  4 A"   14 A'   15 A'   16 A'   17 A'    5 A"   18 A'   19 A'                 
  0.092   0.093   0.129   0.135   0.150   0.163   0.188   0.253
  6 A"   20 A'   21 A'   22 A'   23 A'   24 A'   25 A'   26 A'                 
  0.256   0.277   0.293   0.330   0.369   0.400   0.423   0.470
  7 A"   27 A'    8 A"   28 A'   29 A'   30 A'   31 A'   32 A'                 
  0.531   0.564   0.589   0.622   0.630   0.677   0.784   0.851
  9 A"   33 A'   34 A'   10 A"   35 A'   11 A"   36 A'   37 A'                 
  0.892   0.970   1.137   1.263   1.311   1.388   1.410   1.418
 38 A'   39 A'   12 A"   40 A'   13 A"   41 A'   14 A"   42 A'                 
  1.462   1.517   1.595   1.609   1.677   1.693   1.809   1.842
 15 A"   43 A'   16 A"   44 A'   45 A'   46 A'   47 A'   17 A"                 
  1.867   2.018   2.147   2.466   2.533   2.648   2.659   3.063
 48 A'   49 A'   50 A'   51 A'   52 A'   53 A'   18 A"   54 A'                 
  3.400   3.761   3.776   3.956   4.041   4.728   6.258   6.320
 55 A'   19 A"   56 A'   20 A"   57 A'   58 A'   21 A"   59 A'                 
  6.547   7.007  13.823  13.902  14.021  23.616  66.730 163.129
 60 A'   61 A'   22 A"   62 A'   63 A'   64 A'   65 A'   66 A'                 
 --------------------------------------------------------------

          Ground-State Mulliken Net Atomic Charges

     Atom                 Charge (a.u.)
  ----------------------------------------
      1 C                    -0.217431
      2 P                     0.147740
      3 H                    -0.065874
      4 F                    -0.068108
      5 H                     0.203673
  ----------------------------------------
  Sum of atomic charges =     0.000000

 -----------------------------------------------------------------
                    Cartesian Multipole Moments
 -----------------------------------------------------------------
    Charge (ESU x 10^10)
                 0.0000
    Dipole Moment (Debye)
         X      -1.0327      Y      -1.4237      Z      -0.0000
       Tot       1.7588
    Quadrupole Moments (Debye-Ang)
        XX     -25.6118     XY       0.1563     YY     -23.8734
        XZ       0.0000     YZ      -0.0000     ZZ     -25.7367
    Octopole Moments (Debye-Ang^2)
       XXX      12.5009    XXY      -1.3152    XYY       8.4668
       YYY      -6.7736    XXZ      -0.0000    XYZ      -0.0000
       YYZ      -0.0000    XZZ       6.9093    YZZ      -0.4711
       ZZZ      -0.0000
    Hexadecapole Moments (Debye-Ang^3)
      XXXX    -208.1730   XXXY      19.6350   XXYY     -47.7994
      XYYY      20.1472   YYYY     -67.0582   XXXZ      -0.0000
      XXYZ      -0.0000   XYYZ       0.0000   YYYZ      -0.0000
      XXZZ     -40.5843   XYZZ       6.5098   YYZZ     -18.1845
      XZZZ       0.0000   YZZZ      -0.0000   ZZZZ     -34.3480
 -----------------------------------------------------------------
 Calculating analytic gradient of the SCF energy
 Gradient of SCF Energy
            1           2           3           4           5
    1  -0.0045370   0.0022540   0.0002805   0.0015420   0.0004605
    2  -0.0015464  -0.0017270  -0.0001077  -0.0002387   0.0036198
    3  -0.0000000   0.0000000  -0.0000000   0.0000000   0.0000000
 Max gradient component =       4.537E-03
 RMS gradient           =       1.768E-03
 Gradient time:  CPU 1.32 s  wall 0.43 s
 Geometry Optimization Parameters
   NAtoms,    NIC,     NZ,  NCons,   NDum,   NFix, NCnnct, MaxDiis
        5      20       5       0       0       0       0       0

 Cartesian Hessian Update
 Hessian Updated using BFGS Update


** GEOMETRY OPTIMIZATION IN DELOCALIZED INTERNAL COORDINATES **
   Searching for a Minimum

   Optimization Cycle:   6

                       Coordinates (Angstroms)
     ATOM                X               Y               Z
      1  C         0.2713270167   -0.5608137604    0.0000000000
      2  P        -1.0808397404    0.4274815369    0.0000000000
      3  H        -1.9544896619   -0.6983304463    0.0000000000
      4  F         1.5183601464   -0.0427554435    0.0000000000
      5  H         0.3140012218   -1.6406983909    0.0000000000
   Point Group: cs    Number of degrees of freedom:     7


   Energy is   -480.526295345

 Hessian Updated using BFGS Update

  7 Hessian modes will be used to form the next step
  Hessian Eigenvalues:
     0.159773    0.180777    0.198349    0.221532    0.262675    0.376711
     0.433949

 Minimum Search - Taking Simple RFO Step
 Searching for Lamda that Minimizes Along All modes
 Value Taken    Lamda =  -0.00009036
 Step Taken.  Stepsize is  0.017809

                             Maximum     Tolerance    Cnvgd?
         Gradient           0.003290      0.000300      NO
         Displacement       0.011407      0.001200      NO
         Energy change     -0.000361      0.000001      NO


 New Cartesian Coordinates Obtained by Inverse Iteration

 Displacement from previous Coordinates is:  0.022075
 ----------------------------------------------------------------
             Standard Nuclear Orientation (Angstroms)
    I     Atom           X                Y                Z
 ----------------------------------------------------------------
    1      C       0.2749843332    -0.5611516080     0.0000000000
    2      P      -1.0817739789     0.4279182844     0.0000000000
    3      H      -1.9599544137    -0.6948981671     0.0000000000
    4      F       1.5180230495    -0.0388449075     0.0000000000
    5      H       0.3170799925    -1.6481401062     0.0000000000
 ----------------------------------------------------------------
 Molecular Point Group                 Cs    NOp =  2
 Largest Abelian Subgroup              Cs    NOp =  2
 Nuclear Repulsion Energy =    93.6133883936 hartrees
 There are       16 alpha and       16 beta electrons
 Applying Cartesian multipole field
    Component          Value
    ---------          -----
     (2,0,0)        1.00000E-11
     (0,2,0)        2.00000E-11
     (0,0,2)       -3.00000E-11
 Nucleus-field energy     =     0.0000000021 hartrees
 Requested basis set is 6-311++G(d,p)
 There are 35 shells and 88 basis functions
 A cutoff of  1.0D-11 yielded    606 shell pairs
 There are      3904 function pairs (      4182 Cartesian)
 Smallest overlap matrix eigenvalue = 6.68E-04
 Guess MOs from SCF MO coefficient file

 -----------------------------------------------------------------------
  General SCF calculation program by
  Eric Jon Sundstrom, Paul Horn, Yuezhi Mao, Dmitri Zuev, Alec White,
  David Stuck, Shaama M.S., Shane Yost, Joonho Lee, David Small,
  Daniel Levine, Susi Lehtola, Hugh Burton, Evgeny Epifanovsky
 -----------------------------------------------------------------------
 Exchange:     0.2000 Hartree-Fock + 0.0800 Slater + 0.7200 B88
 Correlation:  0.1900 VWN1RPA + 0.8100 LYP
 Using SG-1 standard quadrature grid
 using 4 threads for integral computing
 -------------------------------------------------------
 OpenMP Integral computing Module                
 Release: version 2.0, May 2017, Q-Chem Inc. Pleasanton 
 -------------------------------------------------------
 -------------------------------------------------------
 OpenMP BLAS3 based DFT computing Module                
 Release: version 1.0, May 2013, Q-Chem Inc. Pittsburgh 
 -------------------------------------------------------
 A restricted SCF calculation will be
 performed using DIIS
 SCF converges when DIIS error is below 1.0e-08
 ---------------------------------------
  Cycle       Energy         DIIS error
 ---------------------------------------
    1    -480.5263123073      1.46e-04  
    2    -480.5263275317      8.92e-05  
    3    -480.5263233817      1.07e-04  
    4    -480.5263358328      1.59e-05  
    5    -480.5263360118      5.03e-06  
    6    -480.5263360280      7.87e-07  
    7    -480.5263360285      1.59e-07  
    8    -480.5263360285      3.18e-08  
    9    -480.5263360285      5.71e-09  Convergence criterion met
 ---------------------------------------
 SCF time:   CPU 3.93s  wall 1.00s 
 SCF   energy in the final basis set =     -480.5263360285
 Total energy in the final basis set =     -480.5263360285

 --------------------------------------------------------------
             Orbital Energies (a.u.) and Symmetries
 --------------------------------------------------------------

 Alpha MOs, Restricted
 -- Occupied --                  
-77.059 -24.713 -10.289  -6.558  -4.718  -4.718  -4.715  -1.251
  1 A'    2 A'    3 A'    4 A'    5 A'    1 A"    6 A'    7 A'                 
 -0.745  -0.610  -0.542  -0.485  -0.465  -0.387  -0.310  -0.274
  8 A'    9 A'   10 A'    2 A"   11 A'   12 A'   13 A'    3 A"                 
 -- Virtual --                   
 -0.078  -0.019   0.015   0.027   0.031   0.043   0.050   0.058
  4 A"   14 A'   15 A'   16 A'   17 A'    5 A"   18 A'   19 A'                 
  0.092   0.093   0.129   0.134   0.150   0.163   0.187   0.253
  6 A"   20 A'   21 A'   22 A'   23 A'   24 A'   25 A'   26 A'                 
  0.256   0.277   0.293   0.330   0.368   0.399   0.423   0.469
  7 A"   27 A'    8 A"   28 A'   29 A'   30 A'   31 A'   32 A'                 
  0.531   0.564   0.588   0.622   0.628   0.677   0.785   0.851
  9 A"   33 A'   34 A'   10 A"   35 A'   11 A"   36 A'   37 A'                 
  0.891   0.968   1.136   1.261   1.310   1.386   1.410   1.417
 38 A'   39 A'   12 A"   40 A'   13 A"   41 A'   14 A"   42 A'                 
  1.461   1.515   1.595   1.609   1.673   1.692   1.809   1.837
 15 A"   43 A'   16 A"   44 A'   45 A'   46 A'   47 A'   17 A"                 
  1.867   2.016   2.144   2.458   2.533   2.646   2.658   3.063
 48 A'   49 A'   50 A'   51 A'   52 A'   53 A'   18 A"   54 A'                 
  3.392   3.761   3.775   3.957   4.041   4.727   6.257   6.319
 55 A'   19 A"   56 A'   20 A"   57 A'   58 A'   21 A"   59 A'                 
  6.548   7.004  13.823  13.902  14.018  23.607  66.729 163.125
 60 A'   61 A'   22 A"   62 A'   63 A'   64 A'   65 A'   66 A'                 

 Beta MOs, Restricted
 -- Occupied --                  
-77.059 -24.713 -10.289  -6.558  -4.718  -4.718  -4.715  -1.251
  1 A'    2 A'    3 A'    4 A'    5 A'    1 A"    6 A'    7 A'                 
 -0.745  -0.610  -0.542  -0.485  -0.465  -0.387  -0.310  -0.274
  8 A'    9 A'   10 A'    2 A"   11 A'   12 A'   13 A'    3 A"                 
 -- Virtual --                   
 -0.078  -0.019   0.015   0.027   0.031   0.043   0.050   0.058
  4 A"   14 A'   15 A'   16 A'   17 A'    5 A"   18 A'   19 A'                 
  0.092   0.093   0.129   0.134   0.150   0.163   0.187   0.253
  6 A"   20 A'   21 A'   22 A'   23 A'   24 A'   25 A'   26 A'                 
  0.256   0.277   0.293   0.330   0.368   0.399   0.423   0.469
  7 A"   27 A'    8 A"   28 A'   29 A'   30 A'   31 A'   32 A'                 
  0.531   0.564   0.588   0.622   0.628   0.677   0.785   0.851
  9 A"   33 A'   34 A'   10 A"   35 A'   11 A"   36 A'   37 A'                 
  0.891   0.968   1.136   1.261   1.310   1.386   1.410   1.417
 38 A'   39 A'   12 A"   40 A'   13 A"   41 A'   14 A"   42 A'                 
  1.461   1.515   1.595   1.609   1.673   1.692   1.809   1.837
 15 A"   43 A'   16 A"   44 A'   45 A'   46 A'   47 A'   17 A"                 
  1.867   2.016   2.144   2.458   2.533   2.646   2.658   3.063
 48 A'   49 A'   50 A'   51 A'   52 A'   53 A'   18 A"   54 A'                 
  3.392   3.761   3.775   3.957   4.041   4.727   6.257   6.319
 55 A'   19 A"   56 A'   20 A"   57 A'   58 A'   21 A"   59 A'                 
  6.548   7.004  13.823  13.902  14.018  23.607  66.729 163.125
 60 A'   61 A'   22 A"   62 A'   63 A'   64 A'   65 A'   66 A'                 
 --------------------------------------------------------------

          Ground-State Mulliken Net Atomic Charges

     Atom                 Charge (a.u.)
  ----------------------------------------
      1 C                    -0.219013
      2 P                     0.147377
      3 H                    -0.065879
      4 F                    -0.065151
      5 H                     0.202666
  ----------------------------------------
  Sum of atomic charges =     0.000000

 -----------------------------------------------------------------
                    Cartesian Multipole Moments
 -----------------------------------------------------------------
    Charge (ESU x 10^10)
                 0.0000
    Dipole Moment (Debye)
         X      -1.0109      Y      -1.4319      Z      -0.0000
       Tot       1.7528
    Quadrupole Moments (Debye-Ang)
        XX     -25.5900     XY       0.1497     YY     -23.8896
        XZ       0.0000     YZ       0.0000     ZZ     -25.7643
    Octopole Moments (Debye-Ang^2)
       XXX      12.5334    XXY      -1.3374    XYY       8.4926
       YYY      -6.8556    XXZ       0.0000    XYZ       0.0000
       YYZ      -0.0000    XZZ       6.9303    YZZ      -0.4841
       ZZZ       0.0000
    Hexadecapole Moments (Debye-Ang^3)
      XXXX    -208.3539   XXXY      19.6274   XXYY     -47.8959
      XYYY      20.1587   YYYY     -67.2418   XXXZ       0.0000
      XXYZ       0.0000   XYYZ      -0.0000   YYYZ       0.0000
      XXZZ     -40.6571   XYZZ       6.5234   YYZZ     -18.2551
      XZZZ       0.0000   YZZZ       0.0000   ZZZZ     -34.4451
 -----------------------------------------------------------------
 Calculating analytic gradient of the SCF energy
 Gradient of SCF Energy
            1           2           3           4           5
    1  -0.0011391   0.0003646  -0.0001696   0.0006512   0.0002929
    2   0.0015889  -0.0003433  -0.0000169  -0.0000899  -0.0011389
    3  -0.0000000   0.0000000  -0.0000000  -0.0000000   0.0000000
 Max gradient component =       1.589E-03
 RMS gradient           =       6.281E-04
 Gradient time:  CPU 1.32 s  wall 0.42 s
 Geometry Optimization Parameters
   NAtoms,    NIC,     NZ,  NCons,   NDum,   NFix, NCnnct, MaxDiis
        5      20       5       0       0       0       0       0

 Cartesian Hessian Update
 Hessian Updated using BFGS Update


** GEOMETRY OPTIMIZATION IN DELOCALIZED INTERNAL COORDINATES **
   Searching for a Minimum

   Optimization Cycle:   7

                       Coordinates (Angstroms)
     ATOM                X               Y               Z
      1  C         0.2749843332   -0.5611516080    0.0000000000
      2  P        -1.0817739789    0.4279182844    0.0000000000
      3  H        -1.9599544137   -0.6948981671    0.0000000000
      4  F         1.5180230495   -0.0388449075    0.0000000000
      5  H         0.3170799925   -1.6481401062    0.0000000000
   Point Group: cs    Number of degrees of freedom:     7


   Energy is   -480.526336029

 Hessian Updated using BFGS Update

  7 Hessian modes will be used to form the next step
  Hessian Eigenvalues:
     0.153003    0.176486    0.198732    0.224387    0.324882    0.350530
     0.434776

 Minimum Search - Taking Simple RFO Step
 Searching for Lamda that Minimizes Along All modes
 Value Taken    Lamda =  -0.00000764
 Step Taken.  Stepsize is  0.005422

                             Maximum     Tolerance    Cnvgd?
         Gradient           0.001227      0.000300      NO
         Displacement       0.004394      0.001200      NO
         Energy change     -0.000041      0.000001      NO


 New Cartesian Coordinates Obtained by Inverse Iteration

 Displacement from previous Coordinates is:  0.004577
 ----------------------------------------------------------------
             Standard Nuclear Orientation (Angstroms)
    I     Atom           X                Y                Z
 ----------------------------------------------------------------
    1      C       0.2755742468    -0.5620203080     0.0000000000
    2      P      -1.0814627698     0.4279930668     0.0000000000
    3      H      -1.9587216206    -0.6952044475     0.0000000000
    4      F       1.5171169970    -0.0385326583     0.0000000000
    5      H       0.3158521292    -1.6473521574     0.0000000000
 ----------------------------------------------------------------
 Molecular Point Group                 Cs    NOp =  2
 Largest Abelian Subgroup              Cs    NOp =  2
 Nuclear Repulsion Energy =    93.6365415214 hartrees
 There are       16 alpha and       16 beta electrons
 Applying Cartesian multipole field
    Component          Value
    ---------          -----
     (2,0,0)        1.00000E-11
     (0,2,0)        2.00000E-11
     (0,0,2)       -3.00000E-11
 Nucleus-field energy     =     0.0000000021 hartrees
 Requested basis set is 6-311++G(d,p)
 There are 35 shells and 88 basis functions
 A cutoff of  1.0D-11 yielded    606 shell pairs
 There are      3904 function pairs (      4182 Cartesian)
 Smallest overlap matrix eigenvalue = 6.69E-04
 Guess MOs from SCF MO coefficient file

 -----------------------------------------------------------------------
  General SCF calculation program by
  Eric Jon Sundstrom, Paul Horn, Yuezhi Mao, Dmitri Zuev, Alec White,
  David Stuck, Shaama M.S., Shane Yost, Joonho Lee, David Small,
  Daniel Levine, Susi Lehtola, Hugh Burton, Evgeny Epifanovsky
 -----------------------------------------------------------------------
 Exchange:     0.2000 Hartree-Fock + 0.0800 Slater + 0.7200 B88
 Correlation:  0.1900 VWN1RPA + 0.8100 LYP
 Using SG-1 standard quadrature grid
 using 4 threads for integral computing
 -------------------------------------------------------
 OpenMP Integral computing Module                
 Release: version 2.0, May 2017, Q-Chem Inc. Pleasanton 
 -------------------------------------------------------
 -------------------------------------------------------
 OpenMP BLAS3 based DFT computing Module                
 Release: version 1.0, May 2013, Q-Chem Inc. Pittsburgh 
 -------------------------------------------------------
 A restricted SCF calculation will be
 performed using DIIS
 SCF converges when DIIS error is below 1.0e-08
 ---------------------------------------
  Cycle       Energy         DIIS error
 ---------------------------------------
    1    -480.5263379810      4.10e-05  
    2    -480.5263398773      6.99e-06  
    3    -480.5263398843      5.88e-06  
    4    -480.5263398964      3.85e-06  
    5    -480.5263399129      6.10e-07  
    6    -480.5263399133      2.78e-07  
    7    -480.5263399133      3.88e-08  
    8    -480.5263399133      9.47e-09  Convergence criterion met
 ---------------------------------------
 SCF time:   CPU 3.50s  wall 1.00s 
 SCF   energy in the final basis set =     -480.5263399133
 Total energy in the final basis set =     -480.5263399133

 --------------------------------------------------------------
             Orbital Energies (a.u.) and Symmetries
 --------------------------------------------------------------

 Alpha MOs, Restricted
 -- Occupied --                  
-77.059 -24.713 -10.289  -6.557  -4.718  -4.718  -4.715  -1.251
  1 A'    2 A'    3 A'    4 A'    5 A'    1 A"    6 A'    7 A'                 
 -0.745  -0.611  -0.543  -0.485  -0.465  -0.387  -0.310  -0.274
  8 A'    9 A'   10 A'    2 A"   11 A'   12 A'   13 A'    3 A"                 
 -- Virtual --                   
 -0.078  -0.019   0.015   0.027   0.031   0.043   0.050   0.058
  4 A"   14 A'   15 A'   16 A'   17 A'    5 A"   18 A'   19 A'                 
  0.092   0.093   0.129   0.134   0.150   0.163   0.187   0.253
  6 A"   20 A'   21 A'   22 A'   23 A'   24 A'   25 A'   26 A'                 
  0.256   0.277   0.293   0.330   0.368   0.399   0.423   0.469
  7 A"   27 A'    8 A"   28 A'   29 A'   30 A'   31 A'   32 A'                 
  0.530   0.564   0.588   0.623   0.628   0.677   0.785   0.851
  9 A"   33 A'   34 A'   10 A"   35 A'   11 A"   36 A'   37 A'                 
  0.892   0.967   1.136   1.261   1.310   1.386   1.410   1.417
 38 A'   39 A'   12 A"   40 A'   13 A"   41 A'   14 A"   42 A'                 
  1.461   1.516   1.595   1.609   1.674   1.692   1.809   1.838
 15 A"   43 A'   16 A"   44 A'   45 A'   46 A'   47 A'   17 A"                 
  1.867   2.016   2.145   2.459   2.533   2.646   2.658   3.064
 48 A'   49 A'   50 A'   51 A'   52 A'   53 A'   18 A"   54 A'                 
  3.393   3.760   3.775   3.957   4.041   4.728   6.257   6.319
 55 A'   19 A"   56 A'   20 A"   57 A'   58 A'   21 A"   59 A'                 
  6.549   7.004  13.823  13.902  14.017  23.610  66.729 163.125
 60 A'   61 A'   22 A"   62 A'   63 A'   64 A'   65 A'   66 A'                 

 Beta MOs, Restricted
 -- Occupied --                  
-77.059 -24.713 -10.289  -6.557  -4.718  -4.718  -4.715  -1.251
  1 A'    2 A'    3 A'    4 A'    5 A'    1 A"    6 A'    7 A'                 
 -0.745  -0.611  -0.543  -0.485  -0.465  -0.387  -0.310  -0.274
  8 A'    9 A'   10 A'    2 A"   11 A'   12 A'   13 A'    3 A"                 
 -- Virtual --                   
 -0.078  -0.019   0.015   0.027   0.031   0.043   0.050   0.058
  4 A"   14 A'   15 A'   16 A'   17 A'    5 A"   18 A'   19 A'                 
  0.092   0.093   0.129   0.134   0.150   0.163   0.187   0.253
  6 A"   20 A'   21 A'   22 A'   23 A'   24 A'   25 A'   26 A'                 
  0.256   0.277   0.293   0.330   0.368   0.399   0.423   0.469
  7 A"   27 A'    8 A"   28 A'   29 A'   30 A'   31 A'   32 A'                 
  0.530   0.564   0.588   0.623   0.628   0.677   0.785   0.851
  9 A"   33 A'   34 A'   10 A"   35 A'   11 A"   36 A'   37 A'                 
  0.892   0.967   1.136   1.261   1.310   1.386   1.410   1.417
 38 A'   39 A'   12 A"   40 A'   13 A"   41 A'   14 A"   42 A'                 
  1.461   1.516   1.595   1.609   1.674   1.692   1.809   1.838
 15 A"   43 A'   16 A"   44 A'   45 A'   46 A'   47 A'   17 A"                 
  1.867   2.016   2.145   2.459   2.533   2.646   2.658   3.064
 48 A'   49 A'   50 A'   51 A'   52 A'   53 A'   18 A"   54 A'                 
  3.393   3.760   3.775   3.957   4.041   4.728   6.257   6.319
 55 A'   19 A"   56 A'   20 A"   57 A'   58 A'   21 A"   59 A'                 
  6.549   7.004  13.823  13.902  14.017  23.610  66.729 163.125
 60 A'   61 A'   22 A"   62 A'   63 A'   64 A'   65 A'   66 A'                 
 --------------------------------------------------------------

          Ground-State Mulliken Net Atomic Charges

     Atom                 Charge (a.u.)
  ----------------------------------------
      1 C                    -0.219709
      2 P                     0.147355
      3 H                    -0.066132
      4 F                    -0.064329
      5 H                     0.202814
  ----------------------------------------
  Sum of atomic charges =     0.000000

 -----------------------------------------------------------------
                    Cartesian Multipole Moments
 -----------------------------------------------------------------
    Charge (ESU x 10^10)
                 0.0000
    Dipole Moment (Debye)
         X      -1.0026      Y      -1.4331      Z       0.0000
       Tot       1.7490
    Quadrupole Moments (Debye-Ang)
        XX     -25.5892     XY       0.1486     YY     -23.8865
        XZ       0.0000     YZ      -0.0000     ZZ     -25.7660
    Octopole Moments (Debye-Ang^2)
       XXX      12.5672    XXY      -1.3332    XYY       8.4902
       YYY      -6.8545    XXZ       0.0000    XYZ       0.0000
       YYZ      -0.0000    XZZ       6.9367    YZZ      -0.4855
       ZZZ       0.0000
    Hexadecapole Moments (Debye-Ang^3)
      XXXX    -208.2252   XXXY      19.6090   XXYY     -47.8706
      XYYY      20.1586   YYYY     -67.2536   XXXZ       0.0000
      XXYZ      -0.0000   XYYZ       0.0000   YYYZ      -0.0000
      XXZZ     -40.6360   XYZZ       6.5213   YYZZ     -18.2584
      XZZZ       0.0000   YZZZ      -0.0000   ZZZZ     -34.4614
 -----------------------------------------------------------------
 Calculating analytic gradient of the SCF energy
 Gradient of SCF Energy
            1           2           3           4           5
    1  -0.0000108   0.0000175  -0.0000142  -0.0000232   0.0000307
    2   0.0000131   0.0000077   0.0000159  -0.0000297  -0.0000068
    3   0.0000000   0.0000000  -0.0000000  -0.0000000   0.0000000
 Max gradient component =       3.074E-05
 RMS gradient           =       1.532E-05
 Gradient time:  CPU 1.32 s  wall 0.42 s
 Geometry Optimization Parameters
   NAtoms,    NIC,     NZ,  NCons,   NDum,   NFix, NCnnct, MaxDiis
        5      20       5       0       0       0       0       0

 Cartesian Hessian Update
 Hessian Updated using BFGS Update


** GEOMETRY OPTIMIZATION IN DELOCALIZED INTERNAL COORDINATES **
   Searching for a Minimum

   Optimization Cycle:   8

                       Coordinates (Angstroms)
     ATOM                X               Y               Z
      1  C         0.2755742468   -0.5620203080    0.0000000000
      2  P        -1.0814627698    0.4279930668    0.0000000000
      3  H        -1.9587216206   -0.6952044475    0.0000000000
      4  F         1.5171169970   -0.0385326583    0.0000000000
      5  H         0.3158521292   -1.6473521574    0.0000000000
   Point Group: cs    Number of degrees of freedom:     7


   Energy is   -480.526339913

 Hessian Updated using BFGS Update

  7 Hessian modes will be used to form the next step
  Hessian Eigenvalues:
     0.146089    0.177492    0.198642    0.224262    0.331622    0.351474
     0.435675

 Minimum Search - Taking Simple RFO Step
 Searching for Lamda that Minimizes Along All modes
 Value Taken    Lamda =   0.00000000
 Step Taken.  Stepsize is  0.000440

                             Maximum     Tolerance    Cnvgd?
         Gradient           0.000060      0.000300     YES
         Displacement       0.000360      0.001200     YES
         Energy change     -0.000004      0.000001      NO


                       Distance Matrix (Angstroms)
             C (  1)   P (  2)   H (  3)   F (  4)
   P (  2)  1.679784
   H (  3)  2.238262  1.425186
   F (  4)  1.347393  2.640126  3.537326
   H (  5)  1.086079  2.501909  2.465821  2.007819

 Final energy is   -480.52633991334687     


 ******************************
 **  OPTIMIZATION CONVERGED  **
 ******************************

                       Coordinates (Angstroms)
     ATOM                X               Y               Z
      1  C         0.2755742468   -0.5620203080    0.0000000000
      2  P        -1.0814627698    0.4279930668    0.0000000000
      3  H        -1.9587216206   -0.6952044475    0.0000000000
      4  F         1.5171169970   -0.0385326583    0.0000000000
      5  H         0.3158521292   -1.6473521574    0.0000000000

Z-matrix Print:
$molecule
0 1
P 
H  1 1.425186
C  1 1.679784 2 91.878891
H  3 1.086079 1 128.237598 2 -0.000000 0
F  3 1.347393 1 121.025363 2 -180.000000 0
$end


 --------------------------------------------------------------
             Orbital Energies (a.u.) and Symmetries
 --------------------------------------------------------------

 Alpha MOs, Restricted
 -- Occupied --                  
-77.059 -24.713 -10.289  -6.557  -4.718  -4.718  -4.715  -1.251
  1 A'    2 A'    3 A'    4 A'    5 A'    1 A"    6 A'    7 A'                 
 -0.745  -0.611  -0.543  -0.485  -0.465  -0.387  -0.310  -0.274
  8 A'    9 A'   10 A'    2 A"   11 A'   12 A'   13 A'    3 A"                 
 -- Virtual --                   
 -0.078  -0.019   0.015   0.027   0.031   0.043   0.050   0.058
  4 A"   14 A'   15 A'   16 A'   17 A'    5 A"   18 A'   19 A'                 
  0.092   0.093   0.129   0.134   0.150   0.163   0.187   0.253
  6 A"   20 A'   21 A'   22 A'   23 A'   24 A'   25 A'   26 A'                 
  0.256   0.277   0.293   0.330   0.368   0.399   0.423   0.469
  7 A"   27 A'    8 A"   28 A'   29 A'   30 A'   31 A'   32 A'                 
  0.530   0.564   0.588   0.623   0.628   0.677   0.785   0.851
  9 A"   33 A'   34 A'   10 A"   35 A'   11 A"   36 A'   37 A'                 
  0.892   0.967   1.136   1.261   1.310   1.386   1.410   1.417
 38 A'   39 A'   12 A"   40 A'   13 A"   41 A'   14 A"   42 A'                 
  1.461   1.516   1.595   1.609   1.674   1.692   1.809   1.838
 15 A"   43 A'   16 A"   44 A'   45 A'   46 A'   47 A'   17 A"                 
  1.867   2.016   2.145   2.459   2.533   2.646   2.658   3.064
 48 A'   49 A'   50 A'   51 A'   52 A'   53 A'   18 A"   54 A'                 
  3.393   3.760   3.775   3.957   4.041   4.728   6.257   6.319
 55 A'   19 A"   56 A'   20 A"   57 A'   58 A'   21 A"   59 A'                 
  6.549   7.004  13.823  13.902  14.017  23.610  66.729 163.125
 60 A'   61 A'   22 A"   62 A'   63 A'   64 A'   65 A'   66 A'                 

 Beta MOs, Restricted
 -- Occupied --                  
-77.059 -24.713 -10.289  -6.557  -4.718  -4.718  -4.715  -1.251
  1 A'    2 A'    3 A'    4 A'    5 A'    1 A"    6 A'    7 A'                 
 -0.745  -0.611  -0.543  -0.485  -0.465  -0.387  -0.310  -0.274
  8 A'    9 A'   10 A'    2 A"   11 A'   12 A'   13 A'    3 A"                 
 -- Virtual --                   
 -0.078  -0.019   0.015   0.027   0.031   0.043   0.050   0.058
  4 A"   14 A'   15 A'   16 A'   17 A'    5 A"   18 A'   19 A'                 
  0.092   0.093   0.129   0.134   0.150   0.163   0.187   0.253
  6 A"   20 A'   21 A'   22 A'   23 A'   24 A'   25 A'   26 A'                 
  0.256   0.277   0.293   0.330   0.368   0.399   0.423   0.469
  7 A"   27 A'    8 A"   28 A'   29 A'   30 A'   31 A'   32 A'                 
  0.530   0.564   0.588   0.623   0.628   0.677   0.785   0.851
  9 A"   33 A'   34 A'   10 A"   35 A'   11 A"   36 A'   37 A'                 
  0.892   0.967   1.136   1.261   1.310   1.386   1.410   1.417
 38 A'   39 A'   12 A"   40 A'   13 A"   41 A'   14 A"   42 A'                 
  1.461   1.516   1.595   1.609   1.674   1.692   1.809   1.838
 15 A"   43 A'   16 A"   44 A'   45 A'   46 A'   47 A'   17 A"                 
  1.867   2.016   2.145   2.459   2.533   2.646   2.658   3.064
 48 A'   49 A'   50 A'   51 A'   52 A'   53 A'   18 A"   54 A'                 
  3.393   3.760   3.775   3.957   4.041   4.728   6.257   6.319
 55 A'   19 A"   56 A'   20 A"   57 A'   58 A'   21 A"   59 A'                 
  6.549   7.004  13.823  13.902  14.017  23.610  66.729 163.125
 60 A'   61 A'   22 A"   62 A'   63 A'   64 A'   65 A'   66 A'                 
 --------------------------------------------------------------

          Ground-State Mulliken Net Atomic Charges

     Atom                 Charge (a.u.)
  ----------------------------------------
      1 C                    -0.219709
      2 P                     0.147355
      3 H                    -0.066132
      4 F                    -0.064329
      5 H                     0.202814
  ----------------------------------------
  Sum of atomic charges =     0.000000

 -----------------------------------------------------------------
                    Cartesian Multipole Moments
 -----------------------------------------------------------------
    Charge (ESU x 10^10)
                 0.0000
    Dipole Moment (Debye)
         X      -1.0026      Y      -1.4331      Z       0.0000
       Tot       1.7490
    Quadrupole Moments (Debye-Ang)
        XX     -25.5892     XY       0.1486     YY     -23.8865
        XZ       0.0000     YZ      -0.0000     ZZ     -25.7660
    Octopole Moments (Debye-Ang^2)
       XXX      12.5672    XXY      -1.3332    XYY       8.4902
       YYY      -6.8545    XXZ       0.0000    XYZ       0.0000
       YYZ      -0.0000    XZZ       6.9367    YZZ      -0.4855
       ZZZ       0.0000
    Hexadecapole Moments (Debye-Ang^3)
      XXXX    -208.2252   XXXY      19.6090   XXYY     -47.8706
      XYYY      20.1586   YYYY     -67.2536   XXXZ       0.0000
      XXYZ      -0.0000   XYYZ       0.0000   YYYZ      -0.0000
      XXZZ     -40.6360   XYZZ       6.5213   YYZZ     -18.2584
      XZZZ       0.0000   YZZZ      -0.0000   ZZZZ     -34.4614
 -----------------------------------------------------------------
Archival summary:
1\1\TWL02\OPT\ProcedureUnspecified\BasisUnspecified\1112\taweetha\MonNov2615:16:402018MonNov2615:16:402018\0\\#,OPT,ProcedureUnspecified,BasisUnspecified,\\0,1\P\H,1,1.42519\C,1,1.67978,2,91.8789\H,3,1.08608,1,128.238,2,-0,0\F,3,1.34739,1,121.025,2,-180,0\\\@

 Total job time:  13.95s(wall), 46.54s(cpu) 
 Mon Nov 26 15:16:40 2018

        *************************************************************
        *                                                           *
        *  Thank you very much for using Q-Chem.  Have a nice day.  *
        *                                                           *
        *************************************************************


 
User input: 2 of 2 
 
Q-Chem Developer Version!
                  Welcome to Q-Chem
     A Quantum Leap Into The Future Of Chemistry


 Q-Chem 5.1, Q-Chem, Inc., Pleasanton, CA (2018)

 Yihan Shao,  Zhengting Gan,  E. Epifanovsky,  A. T. B. Gilbert,  M. Wormit,  
 J. Kussmann,  A. W. Lange,  A. Behn,  Jia Deng,  Xintian Feng,  D. Ghosh,  
 M. Goldey,  P. R. Horn,  L. D. Jacobson,  I. Kaliman,  T. Kus,  A. Landau,  
 Jie Liu,  E. I. Proynov,  R. M. Richard,  R. P. Steele,  E. J. Sundstrom,  
 H. L. Woodcock III,  P. M. Zimmerman,  D. Zuev,  B. Albrecht,  E. Alguire,  
 S. A. Baeppler,  D. Barton,  Z. Benda,  Y. A. Bernard,  E. J. Berquist,  
 K. B. Bravaya,  H. Burton,  D. Casanova,  Chun-Min Chang,  Yunqing Chen,  
 A. Chien,  K. D. Closser,  M. P. Coons,  S. Coriani,  S. Dasgupta,  
 A. L. Dempwolff,  M. Diedenhofen,  Hainam Do,  R. G. Edgar,  Po-Tung Fang,  
 S. Faraji,  S. Fatehi,  Qingguo Feng,  K. D. Fenk,  J. Fosso-Tande,  
 Qinghui Ge,  A. Ghysels,  G. Gidofalvi,  J. Gomes,  J. Gonthier,  A. Gunina,  
 D. Hait,  M. W. D. Hanson-Heine,  P. H. P. Harbach,  A. W. Hauser,  
 J. E. Herr,  E. G. Hohenstein,  Z. C. Holden,  Kerwin Hui,  B. C. Huynh,  
 T.-C. Jagau,  Hyunjun Ji,  B. Kaduk,  K. Khistyaev,  Jaehoon Kim,  
 P. Klunzinger,  K. Koh,  D. Kosenkov,  L. Koulias,  T. Kowalczyk,  
 C. M. Krauter,  A. Kunitsa,  Ka Un Lao,  A. Laurent,  K. V. Lawler,  
 Joonho Lee,  D. Lefrancois,  S. Lehtola,  D. S. Levine,  Yi-Pei Li,  
 You-Sheng Lin,  Fenglai Liu,  E. Livshits,  A. Luenser,  P. Manohar,  
 E. Mansoor,  S. F. Manzer,  Shan-Ping Mao,  Yuezhi Mao,  N. Mardirossian,  
 A. V. Marenich,  T. Markovich,  L. A. Martinez-Martinez,  S. A. Maurer,  
 N. J. Mayhall,  S. C. McKenzie,  J.-M. Mewes,  A. F. Morrison,  
 J. W. Mullinax,  K. Nanda,  T. S. Nguyen-Beck,  R. Olivares-Amaya,  
 J. A. Parkhill,  T. M. Perrine,  F. Plasser,  P. Pokhilko,  S. Prager,  
 A. Prociuk,  E. Ramos,  D. R. Rehn,  F. Rob,  M. Schneider,  N. Sergueev,  
 S. M. Sharada,  S. Sharma,  D. W. Small,  T. Stauch,  T. Stein,  
 Yu-Chuan Su,  A. J. W. Thom,  A. Tkatchenko,  T. Tsuchimochi,  N. M. Tubman,  
 L. Vogt,  M. L. Vidal,  O. Vydrov,  M. A. Watson,  J. Wenzel,  
 M. de Wergifosse,  T. A. Wesolowski,  A. White,  J. Witte,  A. Yamada,  
 Jun Yang,  K. Yao,  S. Yeganeh,  S. R. Yost,  Zhi-Qiang You,  A. Zech,  
 Igor Ying Zhang,  Xing Zhang,  Yan Zhao,  Ying Zhu,  B. R. Brooks,  
 G. K. L. Chan,  C. J. Cramer,  M. S. Gordon,  W. J. Hehre,  A. Klamt,  
 M. W. Schmidt,  C. D. Sherrill,  D. G. Truhlar,  A. Aspuru-Guzik,  R. Baer,  
 A. T. Bell,  N. A. Besley,  Jeng-Da Chai,  A. E. DePrince, III,  
 R. A. DiStasio Jr.,  A. Dreuw,  B. D. Dunietz,  T. R. Furlani,  
 Chao-Ping Hsu,  Yousung Jung,  Jing Kong,  D. S. Lambrecht,  WanZhen Liang,  
 C. Ochsenfeld,  V. A. Rassolov,  L. V. Slipchenko,  J. E. Subotnik,  
 T. Van Voorhis,  J. M. Herbert,  A. I. Krylov,  P. M. W. Gill,  M. Head-Gordon

 Contributors to earlier versions of Q-Chem not listed above: 
 R. D. Adamson,  B. Austin,  J. Baker,  G. J. O. Beran,  K. Brandhorst,  
 S. T. Brown,  E. F. C. Byrd,  A. K. Chakraborty,  C.-L. Cheng,  
 Siu Hung Chien,  D. M. Chipman,  D. L. Crittenden,  H. Dachsel,  
 R. J. Doerksen,  A. D. Dutoi,  L. Fusti-Molnar,  W. A. Goddard III,  
 A. Golubeva-Zadorozhnaya,  S. R. Gwaltney,  G. Hawkins,  A. Heyden,  
 S. Hirata,  G. Kedziora,  F. J. Keil,  C. Kelley,  Jihan Kim,  R. A. King,  
 R. Z. Khaliullin,  P. P. Korambath,  W. Kurlancheek,  A. M. Lee,  M. S. Lee,  
 S. V. Levchenko,  Ching Yeh Lin,  D. Liotard,  R. C. Lochan,  I. Lotan,  
 P. E. Maslen,  N. Nair,  D. P. O'Neill,  D. Neuhauser,  E. Neuscamman,  
 C. M. Oana,  R. Olson,  B. Peters,  R. Peverati,  P. A. Pieniazek,  
 Y. M. Rhee,  J. Ritchie,  M. A. Rohrdanz,  E. Rosta,  N. J. Russ,  
 H. F. Schaefer III,  N. E. Schultz,  N. Shenvi,  A. C. Simmonett,  A. Sodt,  
 D. Stuck,  K. S. Thanthiriwatte,  V. Vanovschi,  Tao Wang,  A. Warshel,  
 C. F. Williams,  Q. Wu,  X. Xu,  W. Zhang

 Please cite Q-Chem as follows:
 Y. Shao et al., Mol. Phys. 113, 184-215 (2015)
 DOI: 10.1080/00268976.2014.952696

 Q-Chem 5.1.2 for Intel X86 EM64T Linux

 Parts of Q-Chem use Armadillo 8.300.2 (Tropical Shenanigans).
 http://arma.sourceforge.net/

 Q-Chem begins on Mon Nov 26 15:16:40 2018  

Host: 
0

     Scratch files written to /scratch/taweetham/qchem49565//
The previous job contains 0 fragments, simply inherited here
Input Ideriv = 2
Curr. Ideriv = -1
Max.  Ideriv = 2

Checking the input file for inconsistencies... 	...done.

--------------------------------------------------------------
User input:
--------------------------------------------------------------

$molecule
read
$end

$rem
   job_type 	frequency
   basis 	6-311++g**
   method	b3lyp	
$end


--------------------------------------------------------------
 ----------------------------------------------------------------
             Standard Nuclear Orientation (Angstroms)
    I     Atom           X                Y                Z
 ----------------------------------------------------------------
    1      C       0.4648528795    -0.4887407256     0.0000000000
    2      P      -1.0654695270     0.2039275057    -0.0000000000
    3      H      -1.6954066720    -1.0744835944     0.0000000000
    4      F       1.5736504530     0.2767889350    -0.0000000000
    5      H       0.7254782236    -1.5430850531     0.0000000000
 ----------------------------------------------------------------
 Molecular Point Group                 Cs    NOp =  2
 Largest Abelian Subgroup              Cs    NOp =  2
 Nuclear Repulsion Energy =    93.6365415214 hartrees
 There are       16 alpha and       16 beta electrons
 Requested basis set is 6-311++G(d,p)
 There are 35 shells and 88 basis functions

 Total QAlloc Memory Limit   2000 MB
 Mega-Array Size       188 MB
 MEM_STATIC part       192 MB

                       Distance Matrix (Angstroms)
             C (  1)   P (  2)   H (  3)   F (  4)
   P (  2)  1.679784
   H (  3)  2.238262  1.425186
   F (  4)  1.347393  2.640126  3.537326
   H (  5)  1.086079  2.501909  2.465821  2.007819

 A cutoff of  1.0D-11 yielded    606 shell pairs
 There are      3904 function pairs (      4182 Cartesian)

 -------------------------------------------------------
 OpenMP Integral Computing Module                       
 Release: version 1.0, May 2013, Q-Chem Inc. Pittsburgh 
 -------------------------------------------------------
 Integral Job Info:
 Integral job number is                      11
 Integral operator is                         1
 short-range coefficients                     0
 long-range coefficients              100000000
 Omega coefficients                           0
 if combine SR and LR in K                    0
 Integral screening is                        0
 Integral computing path is                   2
 max size of driver memory is            800000
 size of driver memory is                593474
 size of scratch memory is              4204008
 max col of scratch BK array               1296
 max len of scratch array in speh3          155
 max len of scratch index in speh4           18
 max int batch size is                      520
 min int batch size is                       52
 fixed nKL is                                52
 max L of basis functions is                  2
 order of int derivative is                   0
 number of shells is                         35
 number of basis is                          91
 number of cartesian basis is                91
 number of contracted shell pairs           606
 number of primitive shell pairs           1665
 maxK2 (contraction) of shell pair           36
 max number of K2 of shell pair               1
 max number of CS2 of shell pair             70
 max number of PS2 of shell pair            186
 mem total for path MDJ                  510786
 -------------------------------------------------------
 Smallest overlap matrix eigenvalue = 6.69E-04
 Guess from superposition of atomic densities
 Warning:  Energy on first SCF cycle will be non-variational
 SAD guess density has 32.000000 electrons

 -----------------------------------------------------------------------
  General SCF calculation program by
  Eric Jon Sundstrom, Paul Horn, Yuezhi Mao, Dmitri Zuev, Alec White,
  David Stuck, Shaama M.S., Shane Yost, Joonho Lee, David Small,
  Daniel Levine, Susi Lehtola, Hugh Burton, Evgeny Epifanovsky
 -----------------------------------------------------------------------
 Exchange:     0.2000 Hartree-Fock + 0.0800 Slater + 0.7200 B88
 Correlation:  0.1900 VWN1RPA + 0.8100 LYP
 Using SG-1 standard quadrature grid
 using 4 threads for integral computing
 -------------------------------------------------------
 OpenMP Integral computing Module                
 Release: version 2.0, May 2017, Q-Chem Inc. Pleasanton 
 -------------------------------------------------------
 -------------------------------------------------------
 OpenMP BLAS3 based DFT computing Module                
 Release: version 1.0, May 2013, Q-Chem Inc. Pittsburgh 
 -------------------------------------------------------
 A restricted SCF calculation will be
 performed using DIIS
 SCF converges when DIIS error is below 1.0e-08
 ---------------------------------------
  Cycle       Energy         DIIS error
 ---------------------------------------
    1    -480.8258194848      5.54e-02  
    2    -480.5108707290      4.47e-03  
    3    -480.4928257803      6.31e-03  
    4    -480.5228958487      1.77e-03  
    5    -480.5260023804      5.05e-04  
    6    -480.5262215260      1.83e-04  
    7    -480.5262490903      3.53e-05  
    8    -480.5262500330      4.54e-06  
    9    -480.5262500613      6.59e-07  
   10    -480.5262500619      1.52e-07  
   11    -480.5262500619      1.61e-08  
   12    -480.5262500619      2.15e-09  Convergence criterion met
 ---------------------------------------
 SCF time:   CPU 5.23s  wall 1.00s 
 SCF   energy in the final basis set =     -480.5262500619
 Total energy in the final basis set =     -480.5262500619

 --------------------------------------------------------------
             Orbital Energies (a.u.) and Symmetries
 --------------------------------------------------------------

 Alpha MOs, Restricted
 -- Occupied --                  
-77.059 -24.713 -10.289  -6.557  -4.718  -4.718  -4.715  -1.251
  1 A'    2 A'    3 A'    4 A'    5 A'    1 A"    6 A'    7 A'                 
 -0.745  -0.611  -0.543  -0.485  -0.465  -0.387  -0.310  -0.274
  8 A'    9 A'   10 A'    2 A"   11 A'   12 A'   13 A'    3 A"                 
 -- Virtual --                   
 -0.078  -0.019   0.015   0.027   0.031   0.044   0.050   0.058
  4 A"   14 A'   15 A'   16 A'   17 A'    5 A"   18 A'   19 A'                 
  0.092   0.093   0.129   0.134   0.150   0.163   0.187   0.253
  6 A"   20 A'   21 A'   22 A'   23 A'   24 A'   25 A'   26 A'                 
  0.256   0.277   0.293   0.330   0.368   0.399   0.422   0.469
  7 A"   27 A'    8 A"   28 A'   29 A'   30 A'   31 A'   32 A'                 
  0.530   0.564   0.589   0.623   0.628   0.677   0.785   0.851
  9 A"   33 A'   34 A'   10 A"   35 A'   11 A"   36 A'   37 A'                 
  0.892   0.967   1.136   1.261   1.310   1.386   1.410   1.417
 38 A'   39 A'   12 A"   40 A'   13 A"   41 A'   14 A"   42 A'                 
  1.461   1.516   1.595   1.609   1.674   1.692   1.809   1.838
 15 A"   43 A'   16 A"   44 A'   45 A'   46 A'   47 A'   17 A"                 
  1.867   2.016   2.145   2.459   2.533   2.646   2.658   3.064
 48 A'   49 A'   50 A'   51 A'   52 A'   53 A'   18 A"   54 A'                 
  3.393   3.760   3.775   3.957   4.041   4.727   6.257   6.319
 55 A'   19 A"   56 A'   20 A"   57 A'   58 A'   21 A"   59 A'                 
  6.549   7.004  13.823  13.902  14.017  23.610  66.729 163.125
 60 A'   61 A'   22 A"   62 A'   63 A'   64 A'   65 A'   66 A'                 

 Beta MOs, Restricted
 -- Occupied --                  
-77.059 -24.713 -10.289  -6.557  -4.718  -4.718  -4.715  -1.251
  1 A'    2 A'    3 A'    4 A'    5 A'    1 A"    6 A'    7 A'                 
 -0.745  -0.611  -0.543  -0.485  -0.465  -0.387  -0.310  -0.274
  8 A'    9 A'   10 A'    2 A"   11 A'   12 A'   13 A'    3 A"                 
 -- Virtual --                   
 -0.078  -0.019   0.015   0.027   0.031   0.044   0.050   0.058
  4 A"   14 A'   15 A'   16 A'   17 A'    5 A"   18 A'   19 A'                 
  0.092   0.093   0.129   0.134   0.150   0.163   0.187   0.253
  6 A"   20 A'   21 A'   22 A'   23 A'   24 A'   25 A'   26 A'                 
  0.256   0.277   0.293   0.330   0.368   0.399   0.422   0.469
  7 A"   27 A'    8 A"   28 A'   29 A'   30 A'   31 A'   32 A'                 
  0.530   0.564   0.589   0.623   0.628   0.677   0.785   0.851
  9 A"   33 A'   34 A'   10 A"   35 A'   11 A"   36 A'   37 A'                 
  0.892   0.967   1.136   1.261   1.310   1.386   1.410   1.417
 38 A'   39 A'   12 A"   40 A'   13 A"   41 A'   14 A"   42 A'                 
  1.461   1.516   1.595   1.609   1.674   1.692   1.809   1.838
 15 A"   43 A'   16 A"   44 A'   45 A'   46 A'   47 A'   17 A"                 
  1.867   2.016   2.145   2.459   2.533   2.646   2.658   3.064
 48 A'   49 A'   50 A'   51 A'   52 A'   53 A'   18 A"   54 A'                 
  3.393   3.760   3.775   3.957   4.041   4.727   6.257   6.319
 55 A'   19 A"   56 A'   20 A"   57 A'   58 A'   21 A"   59 A'                 
  6.549   7.004  13.823  13.902  14.017  23.610  66.729 163.125
 60 A'   61 A'   22 A"   62 A'   63 A'   64 A'   65 A'   66 A'                 
 --------------------------------------------------------------

          Ground-State Mulliken Net Atomic Charges

     Atom                 Charge (a.u.)
  ----------------------------------------
      1 C                    -0.219857
      2 P                     0.147463
      3 H                    -0.066129
      4 F                    -0.064284
      5 H                     0.202806
  ----------------------------------------
  Sum of atomic charges =     0.000000

 -----------------------------------------------------------------
                    Cartesian Multipole Moments
 -----------------------------------------------------------------
    Charge (ESU x 10^10)
                 0.0000
    Dipole Moment (Debye)
         X      -0.6891      Y      -1.6072      Z      -0.0000
       Tot       1.7487
    Quadrupole Moments (Debye-Ang)
        XX     -25.6901     XY      -0.3371     YY     -23.9158
        XZ       0.0000     YZ       0.0000     ZZ     -25.7646
    Octopole Moments (Debye-Ang^2)
       XXX       7.4776    XXY      -2.3914    XYY       6.6907
       YYY      -1.8964    XXZ      -0.0000    XYZ       0.0000
       YYZ      -0.0000    XZZ       4.8146    YZZ       0.8008
       ZZZ      -0.0000
    Hexadecapole Moments (Debye-Ang^3)
      XXXX    -215.1068   XXXY       4.5557   XXYY     -46.3993
      XYYY       3.2667   YYYY     -57.5471   XXXZ       0.0000
      XXYZ       0.0000   XYYZ       0.0000   YYYZ       0.0000
      XXZZ     -41.3651   XYZZ       1.6157   YYZZ     -16.5756
      XZZZ       0.0000   YZZZ       0.0000   ZZZZ     -34.4528
 -----------------------------------------------------------------
 Calculating MO derivatives via CPSCF
 D1JvT checksum  = 73440 5620.2818965931
 D1KAT checksum  = 145440 564.7762811985
   1         3          15      0.207177    0.075038
   2         3          15      0.023120    0.007804
   3         3          15      0.001839    0.000692
   4         4          14      0.000119    0.000046
   5        16           2      0.000003    0.000002
   6        18           0      0.000000    0.000000    Roots Converged
 Time for AOints: 0.9 s (CPU) 0.2 s (wall)
 ------------------------------------------------------------------------------
                     AOints        : Timing summary (seconds)
 ------------------------------------------------------------------------------
     job step          cpu (% of tot)      sys (% of tot)     wall (% of tot)
 ------------------------------------------------------------------------------
  cpscf_lag         0.7201E+01 (29.9)   0.1000E-05 (16.7)   0.1938E+01 (30.2)
  iterzp            0.1591E+02 (66.1)   0.5000E-05 (83.3)   0.4211E+01 (65.6)
  make_fx           0.0000E+00 ( 0.0)   0.0000E+00 ( 0.0)   0.0000E+00 ( 0.0)
  AOints            0.9471E+00 ( 3.9)   0.0000E+00 ( 0.0)   0.2488E+00 ( 3.9)
 ------------------------------------------------------------------------------
   Grand Totals     0.2409E+02          0.6000E-05          0.6422E+01
 ------------------------------------------------------------------------------
 Calculating analytic Hessian of the SCF energy
 Polarizability Matrix (a.u.)
            1           2           3
    1 -51.6441735   4.5776864  -0.0000000
    2   4.5776864 -36.0132437   0.0000000
    3  -0.0000000   0.0000000 -27.9700857

 Direct stationary perturbation theory relativistic correction:

 rels  =       0.510293574580
 relv  =      -1.865951932573
 rel2e =       0.448264068378
 E_rel =      -0.907394289615

 Hessian of the SCF Energy
            1           2           3           4           5           6
    1   0.5602231  -0.0904945  -0.0000000  -0.2520735   0.1085206   0.0000000
    2  -0.0904945   0.5841816  -0.0000000   0.1444935  -0.1200672   0.0000000
    3  -0.0000000  -0.0000000   0.0995079   0.0000000   0.0000000  -0.0213370
    4  -0.2520735   0.1444935   0.0000000   0.3399382  -0.0532207  -0.0000000
    5   0.1085206  -0.1200672   0.0000000  -0.0532207   0.2832938  -0.0000000
    6   0.0000000   0.0000000  -0.0213370  -0.0000000  -0.0000000   0.0166225
    7  -0.0124668  -0.0250100   0.0000000  -0.0438902  -0.0464029  -0.0000000
    8   0.0045579   0.0032809   0.0000000  -0.0771980  -0.1749463  -0.0000000
    9  -0.0000000  -0.0000000  -0.0077167   0.0000000  -0.0000000  -0.0103375
   10  -0.2256617  -0.1203527  -0.0000000  -0.0405558  -0.0244400   0.0000000
   11  -0.0998868  -0.1504431   0.0000000  -0.0121785   0.0118310  -0.0000000
   12  -0.0000000   0.0000000  -0.0345871  -0.0000000  -0.0000000  -0.0008599
   13  -0.0700212   0.0913636   0.0000000  -0.0034188   0.0155430   0.0000000
   14   0.0773028  -0.3169523   0.0000000  -0.0018963  -0.0001114  -0.0000000
   15   0.0000000  -0.0000000  -0.0358672   0.0000000   0.0000000   0.0159120
            7           8           9          10          11          12
    1  -0.0124668   0.0045579  -0.0000000  -0.2256617  -0.0998868  -0.0000000
    2  -0.0250100   0.0032809  -0.0000000  -0.1203527  -0.1504431   0.0000000
    3   0.0000000   0.0000000  -0.0077167  -0.0000000   0.0000000  -0.0345871
    4  -0.0438902  -0.0771980   0.0000000  -0.0405558  -0.0121785  -0.0000000
    5  -0.0464029  -0.1749463  -0.0000000  -0.0244400   0.0118310  -0.0000000
    6  -0.0000000  -0.0000000  -0.0103375   0.0000000  -0.0000000  -0.0008599
    7   0.0639699   0.0690852   0.0000000  -0.0082220   0.0024207  -0.0000000
    8   0.0690852   0.1680577   0.0000000   0.0037403   0.0020607  -0.0000000
    9   0.0000000   0.0000000   0.0124747  -0.0000000  -0.0000000   0.0110783
   10  -0.0082220   0.0037403  -0.0000000   0.2780936   0.1511032   0.0000000
   11   0.0024207   0.0020607  -0.0000000   0.1511032   0.1588913  -0.0000000
   12  -0.0000000  -0.0000000   0.0110783   0.0000000  -0.0000000   0.0173980
   13   0.0006091  -0.0001855   0.0000000  -0.0036542  -0.0414585  -0.0000000
   14  -0.0000931   0.0015469  -0.0000000  -0.0100508  -0.0223399  -0.0000000
   15  -0.0000000  -0.0000000  -0.0054989  -0.0000000   0.0000000   0.0069707
           13          14          15
    1  -0.0700212   0.0773028   0.0000000
    2   0.0913636  -0.3169523  -0.0000000
    3   0.0000000   0.0000000  -0.0358672
    4  -0.0034188  -0.0018963   0.0000000
    5   0.0155430  -0.0001114   0.0000000
    6   0.0000000  -0.0000000   0.0159120
    7   0.0006091  -0.0000931  -0.0000000
    8  -0.0001855   0.0015469  -0.0000000
    9   0.0000000  -0.0000000  -0.0054989
   10  -0.0036542  -0.0100508  -0.0000000
   11  -0.0414585  -0.0223399   0.0000000
   12  -0.0000000  -0.0000000   0.0069707
   13   0.0764852  -0.0652626  -0.0000000
   14  -0.0652626   0.3378566   0.0000000
   15  -0.0000000   0.0000000   0.0184834
 Gradient time:  CPU 33.52 s  wall 9.09 s
 **********************************************************************
 **                                                                  **
 **                       VIBRATIONAL ANALYSIS                       **
 **                       --------------------                       **
 **                                                                  **
 **        VIBRATIONAL FREQUENCIES (CM**-1) AND NORMAL MODES         **
 **     FORCE CONSTANTS (mDYN/ANGSTROM) AND REDUCED MASSES (AMU)     **
 **                  INFRARED INTENSITIES (KM/MOL)                   **
 **                                                                  **
 **********************************************************************


 Mode:                 1                      2                      3
 Frequency:       383.45                 613.49                 833.92
 Force Cnst:      0.7560                 0.2940                 0.5276
 Red. Mass:       8.7273                 1.3259                 1.2876
 IR Active:          YES                    YES                    YES
 IR Intens:        1.601                  1.251                 51.073
 Raman Active:       YES                    YES                    YES
               X      Y      Z        X      Y      Z        X      Y      Z
 C          0.032  0.389  0.000   -0.000  0.000 -0.146    0.000 -0.000 -0.152
 P         -0.279 -0.052  0.000   -0.000 -0.000 -0.016   -0.000  0.000  0.027
 H          0.480 -0.412 -0.000    0.000 -0.000  0.987   -0.000  0.000 -0.292
 F          0.422 -0.156 -0.000    0.000 -0.000  0.065    0.000  0.000  0.018
 H         -0.255  0.316 -0.000   -0.000  0.000  0.017    0.000 -0.000  0.944
 TransDip  -0.016  0.037 -0.000   -0.000  0.000  0.036   -0.000 -0.000  0.229

 Mode:                 4                      5                      6
 Frequency:       834.99                 998.13                1168.59
 Force Cnst:      0.7280                 1.1441                 3.1038
 Red. Mass:       1.7723                 1.9492                 3.8576
 IR Active:          YES                    YES                    YES
 IR Intens:       36.625                  8.580                250.732
 Raman Active:       YES                    YES                    YES
               X      Y      Z        X      Y      Z        X      Y      Z
 C         -0.062  0.149 -0.000    0.078 -0.211  0.000    0.368  0.156  0.000
 P          0.075 -0.007  0.000   -0.077  0.079 -0.000   -0.051  0.022 -0.000
 H          0.842 -0.379 -0.000    0.808 -0.365  0.000   -0.226  0.121  0.000
 F         -0.113 -0.067  0.000    0.014  0.033 -0.000   -0.180 -0.153 -0.000
 H         -0.298  0.098  0.000    0.351 -0.162 -0.000    0.812  0.239 -0.000
 TransDip   0.143  0.131  0.000   -0.025  0.090 -0.000    0.500  0.085 -0.000

 Mode:                 7                      8                      9
 Frequency:      1371.56                2340.24                3169.20
 Force Cnst:      1.5793                 3.3527                 6.4553
 Red. Mass:       1.4249                 1.0390                 1.0909
 IR Active:          YES                    YES                    YES
 IR Intens:       64.631                 69.078                  2.957
 Raman Active:       YES                    YES                    YES
               X      Y      Z        X      Y      Z        X      Y      Z
 C         -0.184  0.025  0.000   -0.001 -0.001  0.000    0.025 -0.083 -0.000
 P          0.024 -0.005 -0.000   -0.014 -0.029 -0.000   -0.002  0.001  0.000
 H          0.036 -0.012  0.000    0.442  0.897  0.000    0.007  0.009 -0.000
 F          0.025 -0.023 -0.000    0.000  0.001  0.000   -0.001 -0.000  0.000
 H          0.931  0.311 -0.000    0.003 -0.012 -0.000   -0.236  0.968  0.000
 TransDip  -0.255  0.037 -0.000   -0.141 -0.226 -0.000   -0.006 -0.055  0.000

 STANDARD THERMODYNAMIC QUANTITIES AT   298.15 K  AND     1.00 ATM

   This Molecule has  0 Imaginary Frequencies
   Zero point vibrational energy:       16.745 kcal/mol

   Atom    1 Element C  Has Mass   12.00000
   Atom    2 Element P  Has Mass   30.97376
   Atom    3 Element H  Has Mass    1.00783
   Atom    4 Element F  Has Mass   18.99840
   Atom    5 Element H  Has Mass    1.00783
   Molecular Mass:    63.987820 amu
   Principal axes and moments of inertia in amu*Bohr^2:
                             1           2           3
    Eigenvalues --       32.21842   314.96279   347.18121
          X               0.99998     0.00689     0.00000
          Y              -0.00689     0.99998     0.00000
          Z              -0.00000    -0.00000     1.00000
   Rotational Symmetry Number is   1
   The Molecule is an Asymmetric Top
   Translational Enthalpy:        0.889 kcal/mol
   Rotational Enthalpy:           0.889 kcal/mol
   Vibrational Enthalpy:         17.173 kcal/mol
   gas constant (RT):             0.592 kcal/mol
   Translational Entropy:        38.387  cal/mol.K
   Rotational Entropy:           22.781  cal/mol.K
   Vibrational Entropy:           1.976  cal/mol.K

   Total Enthalpy:               19.543 kcal/mol
   Total Entropy:                63.145  cal/mol.K
Archival summary:
1\1\TWL02\FREQ\ProcedureUnspecified\BasisUnspecified\1112\taweetha\MonNov2615:16:502018MonNov2615:16:502018\0\\#,FREQ,ProcedureUnspecified,BasisUnspecified,\\0,1\P\H,1,1.42519\C,1,1.67978,2,91.8789\H,3,1.08608,1,128.238,2,-0,0\F,3,1.34739,1,121.025,2,180,0\\\@

 Total job time:  10.64s(wall), 38.83s(cpu) 
 Mon Nov 26 15:16:50 2018

        *************************************************************
        *                                                           *
        *  Thank you very much for using Q-Chem.  Have a nice day.  *
        *                                                           *
        *************************************************************
