# Supplementary material for: Geometric and energetic data from ab initio calculations of haloethene, haloimine, halomethylenephosphine, haloiminophosphine, halodiazene, halodiphosphene and halocyclopropane
Source: Data Brief. 2019 Nov 2;27:104738. doi: 10.1016/j.dib.2019.104738 (PMC6861602; doi:10.1016/j.dib.2019.104738)
Supplement: Multimedia component 5 [file mmc5.zip › CP/B3LYP/HFCPIE.out]

Q-Chem Developer Version!
                  Welcome to Q-Chem
     A Quantum Leap Into The Future Of Chemistry


 Q-Chem 5.1, Q-Chem, Inc., Pleasanton, CA (2018)

 Yihan Shao,  Zhengting Gan,  E. Epifanovsky,  A. T. B. Gilbert,  M. Wormit,  
 J. Kussmann,  A. W. Lange,  A. Behn,  Jia Deng,  Xintian Feng,  D. Ghosh,  
 M. Goldey,  P. R. Horn,  L. D. Jacobson,  I. Kaliman,  T. Kus,  A. Landau,  
 Jie Liu,  E. I. Proynov,  R. M. Richard,  R. P. Steele,  E. J. Sundstrom,  
 H. L. Woodcock III,  P. M. Zimmerman,  D. Zuev,  B. Albrecht,  E. Alguire,  
 S. A. Baeppler,  D. Barton,  Z. Benda,  Y. A. Bernard,  E. J. Berquist,  
 K. B. Bravaya,  H. Burton,  D. Casanova,  Chun-Min Chang,  Yunqing Chen,  
 A. Chien,  K. D. Closser,  M. P. Coons,  S. Coriani,  S. Dasgupta,  
 A. L. Dempwolff,  M. Diedenhofen,  Hainam Do,  R. G. Edgar,  Po-Tung Fang,  
 S. Faraji,  S. Fatehi,  Qingguo Feng,  K. D. Fenk,  J. Fosso-Tande,  
 Qinghui Ge,  A. Ghysels,  G. Gidofalvi,  J. Gomes,  J. Gonthier,  A. Gunina,  
 D. Hait,  M. W. D. Hanson-Heine,  P. H. P. Harbach,  A. W. Hauser,  
 J. E. Herr,  E. G. Hohenstein,  Z. C. Holden,  Kerwin Hui,  B. C. Huynh,  
 T.-C. Jagau,  Hyunjun Ji,  B. Kaduk,  K. Khistyaev,  Jaehoon Kim,  
 P. Klunzinger,  K. Koh,  D. Kosenkov,  L. Koulias,  T. Kowalczyk,  
 C. M. Krauter,  A. Kunitsa,  Ka Un Lao,  A. Laurent,  K. V. Lawler,  
 Joonho Lee,  D. Lefrancois,  S. Lehtola,  D. S. Levine,  Yi-Pei Li,  
 You-Sheng Lin,  Fenglai Liu,  E. Livshits,  A. Luenser,  P. Manohar,  
 E. Mansoor,  S. F. Manzer,  Shan-Ping Mao,  Yuezhi Mao,  N. Mardirossian,  
 A. V. Marenich,  T. Markovich,  L. A. Martinez-Martinez,  S. A. Maurer,  
 N. J. Mayhall,  S. C. McKenzie,  J.-M. Mewes,  A. F. Morrison,  
 J. W. Mullinax,  K. Nanda,  T. S. Nguyen-Beck,  R. Olivares-Amaya,  
 J. A. Parkhill,  T. M. Perrine,  F. Plasser,  P. Pokhilko,  S. Prager,  
 A. Prociuk,  E. Ramos,  D. R. Rehn,  F. Rob,  M. Schneider,  N. Sergueev,  
 S. M. Sharada,  S. Sharma,  D. W. Small,  T. Stauch,  T. Stein,  
 Yu-Chuan Su,  A. J. W. Thom,  A. Tkatchenko,  T. Tsuchimochi,  N. M. Tubman,  
 L. Vogt,  M. L. Vidal,  O. Vydrov,  M. A. Watson,  J. Wenzel,  
 M. de Wergifosse,  T. A. Wesolowski,  A. White,  J. Witte,  A. Yamada,  
 Jun Yang,  K. Yao,  S. Yeganeh,  S. R. Yost,  Zhi-Qiang You,  A. Zech,  
 Igor Ying Zhang,  Xing Zhang,  Yan Zhao,  Ying Zhu,  B. R. Brooks,  
 G. K. L. Chan,  C. J. Cramer,  M. S. Gordon,  W. J. Hehre,  A. Klamt,  
 M. W. Schmidt,  C. D. Sherrill,  D. G. Truhlar,  A. Aspuru-Guzik,  R. Baer,  
 A. T. Bell,  N. A. Besley,  Jeng-Da Chai,  A. E. DePrince, III,  
 R. A. DiStasio Jr.,  A. Dreuw,  B. D. Dunietz,  T. R. Furlani,  
 Chao-Ping Hsu,  Yousung Jung,  Jing Kong,  D. S. Lambrecht,  WanZhen Liang,  
 C. Ochsenfeld,  V. A. Rassolov,  L. V. Slipchenko,  J. E. Subotnik,  
 T. Van Voorhis,  J. M. Herbert,  A. I. Krylov,  P. M. W. Gill,  M. Head-Gordon

 Contributors to earlier versions of Q-Chem not listed above: 
 R. D. Adamson,  B. Austin,  J. Baker,  G. J. O. Beran,  K. Brandhorst,  
 S. T. Brown,  E. F. C. Byrd,  A. K. Chakraborty,  C.-L. Cheng,  
 Siu Hung Chien,  D. M. Chipman,  D. L. Crittenden,  H. Dachsel,  
 R. J. Doerksen,  A. D. Dutoi,  L. Fusti-Molnar,  W. A. Goddard III,  
 A. Golubeva-Zadorozhnaya,  S. R. Gwaltney,  G. Hawkins,  A. Heyden,  
 S. Hirata,  G. Kedziora,  F. J. Keil,  C. Kelley,  Jihan Kim,  R. A. King,  
 R. Z. Khaliullin,  P. P. Korambath,  W. Kurlancheek,  A. M. Lee,  M. S. Lee,  
 S. V. Levchenko,  Ching Yeh Lin,  D. Liotard,  R. C. Lochan,  I. Lotan,  
 P. E. Maslen,  N. Nair,  D. P. O'Neill,  D. Neuhauser,  E. Neuscamman,  
 C. M. Oana,  R. Olson,  B. Peters,  R. Peverati,  P. A. Pieniazek,  
 Y. M. Rhee,  J. Ritchie,  M. A. Rohrdanz,  E. Rosta,  N. J. Russ,  
 H. F. Schaefer III,  N. E. Schultz,  N. Shenvi,  A. C. Simmonett,  A. Sodt,  
 D. Stuck,  K. S. Thanthiriwatte,  V. Vanovschi,  Tao Wang,  A. Warshel,  
 C. F. Williams,  Q. Wu,  X. Xu,  W. Zhang

 Please cite Q-Chem as follows:
 Y. Shao et al., Mol. Phys. 113, 184-215 (2015)
 DOI: 10.1080/00268976.2014.952696

 Q-Chem 5.1.2 for Intel X86 EM64T Linux

 Parts of Q-Chem use Armadillo 8.300.2 (Tropical Shenanigans).
 http://arma.sourceforge.net/

 Q-Chem begins on Mon Nov 26 16:12:39 2018  

Host: 
0

     Scratch files written to /scratch/taweetham/qchem51036//
Input Ideriv = 2
Curr. Ideriv = -1
Max.  Ideriv = 2

Checking the input file for inconsistencies... 	...done.

--------------------------------------------------------------
User input:
--------------------------------------------------------------
$molecule
0 1
C 
P 1 1.5 
I 2 PI 1 120. 
F 1 PF 2 120.  3 180.0
H 1 PH 2 120.  3 0.0

PH=1.44
PF=1.54
PCl=2.03
PBr=2.5
PI=2.6
$end

$rem
   job_type	optimization
   basis	6-311++g**
   method	b3lyp
$end

--------------------------------------------------------------
 ----------------------------------------------------------------
             Standard Nuclear Orientation (Angstroms)
    I     Atom           X                Y                Z
 ----------------------------------------------------------------
    1      C       2.2809484524    -0.4951919126    -0.0000000000
    2      P       1.2366621053     0.5815931287     0.0000000000
    3      I      -1.2847596092    -0.0527825782    -0.0000000000
    4      F       3.7744059295    -0.1194463016    -0.0000000000
    5      H       1.8869836268    -1.8802520977    -0.0000000000
 ----------------------------------------------------------------
 Molecular Point Group                 Cs    NOp =  2
 Largest Abelian Subgroup              Cs    NOp =  2
 Nuclear Repulsion Energy =   350.7989104398 hartrees
 There are       42 alpha and       42 beta electrons
 Requested basis set is 6-311++G(d,p)
 There are 54 shells and 143 basis functions

 Total QAlloc Memory Limit   2000 MB
 Mega-Array Size       188 MB
 MEM_STATIC part       192 MB
 A cutoff of  1.0D-11 yielded   1214 shell pairs
 There are      8831 function pairs (      9864 Cartesian)

 -------------------------------------------------------
 OpenMP Integral Computing Module                       
 Release: version 1.0, May 2013, Q-Chem Inc. Pittsburgh 
 -------------------------------------------------------
 Integral Job Info:
 Integral job number is                      11
 Integral operator is                         1
 short-range coefficients                     0
 long-range coefficients              100000000
 Omega coefficients                           0
 if combine SR and LR in K                    0
 Integral screening is                        0
 Integral computing path is                   2
 max size of driver memory is            800000
 size of driver memory is                593474
 size of scratch memory is             11861008
 max col of scratch BK array               1296
 max len of scratch array in speh3          155
 max len of scratch index in speh4           18
 max int batch size is                      520
 min int batch size is                       52
 fixed nKL is                                52
 max L of basis functions is                  2
 order of int derivative is                   0
 number of shells is                         54
 number of basis is                         151
 number of cartesian basis is               151
 number of contracted shell pairs          1214
 number of primitive shell pairs           2696
 maxK2 (contraction) of shell pair           36
 max number of K2 of shell pair               1
 max number of CS2 of shell pair            168
 max number of PS2 of shell pair            168
 mem total for path MDJ                  520980
 -------------------------------------------------------
 Smallest overlap matrix eigenvalue = 7.55E-04

 Scale SEOQF with 1.000000e-01/1.000000e-01/1.000000e-01

 Standard Electronic Orientation quadrupole field applied
 Nucleus-field energy     =     0.0000000105 hartrees
 Guess from superposition of atomic densities
 Warning:  Energy on first SCF cycle will be non-variational
 SAD guess density has 84.000000 electrons

 -----------------------------------------------------------------------
  General SCF calculation program by
  Eric Jon Sundstrom, Paul Horn, Yuezhi Mao, Dmitri Zuev, Alec White,
  David Stuck, Shaama M.S., Shane Yost, Joonho Lee, David Small,
  Daniel Levine, Susi Lehtola, Hugh Burton, Evgeny Epifanovsky
 -----------------------------------------------------------------------
 Exchange:     0.2000 Hartree-Fock + 0.0800 Slater + 0.7200 B88
 Correlation:  0.1900 VWN1RPA + 0.8100 LYP
 Using SG-1 standard quadrature grid
 using 4 threads for integral computing
 -------------------------------------------------------
 OpenMP Integral computing Module                
 Release: version 2.0, May 2017, Q-Chem Inc. Pleasanton 
 -------------------------------------------------------
 -------------------------------------------------------
 OpenMP BLAS3 based DFT computing Module                
 Release: version 1.0, May 2013, Q-Chem Inc. Pittsburgh 
 -------------------------------------------------------
 A restricted SCF calculation will be
 performed using DIIS
 SCF converges when DIIS error is below 1.0e-08
 ---------------------------------------
  Cycle       Energy         DIIS error
 ---------------------------------------
    1   -7399.6461805163      3.97e-02  
    2   -7399.3356944796      3.61e-03  
    3   -7399.2760125706      6.19e-03  
    4   -7399.3632085646      9.23e-04  
    5   -7399.3650192414      2.20e-04  
    6   -7399.3651108828      1.45e-04  
    7   -7399.3651620756      2.61e-05  
    8   -7399.3651635854      1.13e-05  
    9   -7399.3651638261      4.25e-06  
   10   -7399.3651638803      7.11e-07  
   11   -7399.3651638823      1.00e-07  
   12   -7399.3651638824      1.87e-08  
   13   -7399.3651638823      5.10e-09  Convergence criterion met
 ---------------------------------------
 SCF time:   CPU 15.64s  wall 4.00s 
 SCF   energy in the final basis set =    -7399.3651638823
 Total energy in the final basis set =    -7399.3651638823

 --------------------------------------------------------------
             Orbital Energies (a.u.) and Symmetries
 --------------------------------------------------------------

 Alpha MOs, Restricted
 -- Occupied --                  
******* -176.32 -165.73 -165.72 -165.72  -77.10  -35.82  -31.31
  1 A'    2 A'    3 A'    1 A"    4 A'    5 A'    6 A'    7 A'                 
-31.305 -31.305 -24.713 -22.961 -22.960 -22.960 -22.956 -22.956
  2 A"    8 A'    9 A'   10 A'    3 A"   11 A'    4 A"   12 A'                 
-10.310  -6.602  -6.367  -4.779  -4.765  -4.764  -4.764  -4.761
 13 A'   14 A'   15 A'   16 A'    5 A"   17 A'   18 A'    6 A"                 
 -4.759  -2.044  -2.040  -2.040  -2.028  -2.028  -1.196  -0.798
 19 A'   20 A'    7 A"   21 A'    8 A"   22 A'   23 A'   24 A'                 
 -0.667  -0.558  -0.494  -0.456  -0.448  -0.396  -0.339  -0.312
 25 A'   26 A'   27 A'    9 A"   28 A'   29 A'   10 A"   30 A'                 
 -0.287  -0.281
 11 A"   31 A'                                                                 
 -- Virtual --                   
 -0.141  -0.083  -0.050   0.006   0.009   0.035   0.039   0.050
 32 A'   12 A"   33 A'   34 A'   35 A'   36 A'   13 A"   37 A'                 
  0.078   0.088   0.096   0.111   0.124   0.154   0.184   0.201
 38 A'   14 A"   39 A'   40 A'   41 A'   42 A'   43 A'   15 A"                 
  0.227   0.250   0.262   0.275   0.283   0.320   0.341   0.362
 44 A'   16 A"   45 A'   17 A"   46 A'   47 A'   48 A'   49 A'                 
  0.381   0.390   0.396   0.413   0.422   0.431   0.472   0.531
 18 A"   19 A"   50 A'   51 A'   52 A'   53 A'   54 A'   55 A'                 
  0.540   0.585   0.617   0.655   0.661   0.775   0.812   0.873
 20 A"   56 A'   57 A'   21 A"   22 A"   58 A'   59 A'   60 A'                 
  1.117   1.134   1.267   1.277   1.294   1.318   1.327   1.375
 23 A"   61 A'   62 A'   24 A"   63 A'   64 A'   25 A"   65 A'                 
  1.455   1.485   1.499   1.548   1.567   1.629   1.650   1.758
 66 A'   67 A'   26 A"   27 A"   68 A'   28 A"   69 A'   70 A'                 
  1.925   2.021   2.076   2.549   2.654   2.862   3.289   3.771
 71 A'   72 A'   73 A'   74 A'   29 A"   75 A'   76 A'   30 A"                 
  3.774   3.833   3.857   3.946   3.951   3.956   3.982   4.083
 77 A'   31 A"   78 A'   32 A"   79 A'   33 A"   80 A'   81 A'                 
  4.273   4.464   5.970   5.988   6.008   6.268   6.315   6.370
 82 A'   83 A'   34 A"   84 A'   85 A'   35 A"   86 A'   87 A'                 
  6.968  13.777  13.877  14.102  23.429  27.731  28.316  28.330
 88 A'   36 A"   89 A'   90 A'   91 A'   92 A'   37 A"   93 A'                 
 28.347  28.521  28.523  28.524  28.535  28.596  66.733 127.863
 94 A'   38 A"   95 A'   39 A"   96 A'   97 A'   98 A'   40 A"                 
127.874 127.893 151.547 163.1271901.705
 99 A'  100 A'  101 A'  102 A'  103 A'                                         

 Beta MOs, Restricted
 -- Occupied --                  
******* -176.32 -165.73 -165.72 -165.72  -77.10  -35.82  -31.31
  1 A'    2 A'    3 A'    1 A"    4 A'    5 A'    6 A'    7 A'                 
-31.305 -31.305 -24.713 -22.961 -22.960 -22.960 -22.956 -22.956
  2 A"    8 A'    9 A'   10 A'    3 A"   11 A'    4 A"   12 A'                 
-10.310  -6.602  -6.367  -4.779  -4.765  -4.764  -4.764  -4.761
 13 A'   14 A'   15 A'   16 A'    5 A"   17 A'   18 A'    6 A"                 
 -4.759  -2.044  -2.040  -2.040  -2.028  -2.028  -1.196  -0.798
 19 A'   20 A'    7 A"   21 A'    8 A"   22 A'   23 A'   24 A'                 
 -0.667  -0.558  -0.494  -0.456  -0.448  -0.396  -0.339  -0.312
 25 A'   26 A'   27 A'    9 A"   28 A'   29 A'   10 A"   30 A'                 
 -0.287  -0.281
 11 A"   31 A'                                                                 
 -- Virtual --                   
 -0.141  -0.083  -0.050   0.006   0.009   0.035   0.039   0.050
 32 A'   12 A"   33 A'   34 A'   35 A'   36 A'   13 A"   37 A'                 
  0.078   0.088   0.096   0.111   0.124   0.154   0.184   0.201
 38 A'   14 A"   39 A'   40 A'   41 A'   42 A'   43 A'   15 A"                 
  0.227   0.250   0.262   0.275   0.283   0.320   0.341   0.362
 44 A'   16 A"   45 A'   17 A"   46 A'   47 A'   48 A'   49 A'                 
  0.381   0.390   0.396   0.413   0.422   0.431   0.472   0.531
 18 A"   19 A"   50 A'   51 A'   52 A'   53 A'   54 A'   55 A'                 
  0.540   0.585   0.617   0.655   0.661   0.775   0.812   0.873
 20 A"   56 A'   57 A'   21 A"   22 A"   58 A'   59 A'   60 A'                 
  1.117   1.134   1.267   1.277   1.294   1.318   1.327   1.375
 23 A"   61 A'   62 A'   24 A"   63 A'   64 A'   25 A"   65 A'                 
  1.455   1.485   1.499   1.548   1.567   1.629   1.650   1.758
 66 A'   67 A'   26 A"   27 A"   68 A'   28 A"   69 A'   70 A'                 
  1.925   2.021   2.076   2.549   2.654   2.862   3.289   3.771
 71 A'   72 A'   73 A'   74 A'   29 A"   75 A'   76 A'   30 A"                 
  3.774   3.833   3.857   3.946   3.951   3.956   3.982   4.083
 77 A'   31 A"   78 A'   32 A"   79 A'   33 A"   80 A'   81 A'                 
  4.273   4.464   5.970   5.988   6.008   6.268   6.315   6.370
 82 A'   83 A'   34 A"   84 A'   85 A'   35 A"   86 A'   87 A'                 
  6.968  13.777  13.877  14.102  23.429  27.731  28.316  28.330
 88 A'   36 A"   89 A'   90 A'   91 A'   92 A'   37 A"   93 A'                 
 28.347  28.521  28.523  28.524  28.535  28.596  66.733 127.863
 94 A'   38 A"   95 A'   39 A"   96 A'   97 A'   98 A'   40 A"                 
127.874 127.893 151.547 163.1271901.705
 99 A'  100 A'  101 A'  102 A'  103 A'                                         
 --------------------------------------------------------------

          Ground-State Mulliken Net Atomic Charges

     Atom                 Charge (a.u.)
  ----------------------------------------
      1 C                    -0.070782
      2 P                     0.167895
      3 I                    -0.127625
      4 F                    -0.151405
      5 H                     0.181916
  ----------------------------------------
  Sum of atomic charges =     0.000000

 -----------------------------------------------------------------
                    Cartesian Multipole Moments
 -----------------------------------------------------------------
    Charge (ESU x 10^10)
                 0.0000
    Dipole Moment (Debye)
         X      -1.1781      Y      -0.9098      Z       0.0000
       Tot       1.4885
    Quadrupole Moments (Debye-Ang)
        XX     -60.1697     XY      -1.4134     YY     -51.7995
        XZ       0.0000     YZ      -0.0000     ZZ     -53.5008
    Octopole Moments (Debye-Ang^2)
       XXX     -87.8315    XXY      -2.6937    XYY      -8.3211
       YYY      -8.8296    XXZ       0.0000    XYZ       0.0000
       YYZ       0.0000    XZZ     -11.8817    YZZ      -0.0697
       ZZZ       0.0000
    Hexadecapole Moments (Debye-Ang^3)
      XXXX   -1235.3452   XXXY       8.8067   XXYY    -198.7552
      XYYY      -9.3404   YYYY    -120.1657   XXXZ       0.0000
      XXYZ      -0.0000   XYYZ       0.0000   YYYZ      -0.0000
      XXZZ    -196.5781   XYZZ       1.5918   YYZZ     -33.9637
      XZZZ       0.0000   YZZZ      -0.0000   ZZZZ     -72.2988
 -----------------------------------------------------------------
 Calculating analytic gradient of the SCF energy
 Gradient of SCF Energy
            1           2           3           4           5
    1  -0.1335011   0.1119756  -0.0162595   0.0794463  -0.0416613
    2   0.2062645  -0.1566899   0.0089357   0.0244923  -0.0830026
    3   0.0000000   0.0000000  -0.0000000  -0.0000000   0.0000000
 Max gradient component =       2.063E-01
 RMS gradient           =       8.692E-02
 Gradient time:  CPU 4.16 s  wall 1.14 s
 Geometry Optimization Parameters
   NAtoms,    NIC,     NZ,  NCons,   NDum,   NFix, NCnnct, MaxDiis
        5      20       5       0       0       0       0       0


** GEOMETRY OPTIMIZATION IN DELOCALIZED INTERNAL COORDINATES **
   Searching for a Minimum

   Optimization Cycle:   1

                       Coordinates (Angstroms)
     ATOM                X               Y               Z
      1  C         2.2809484524   -0.4951919126    0.0000000000
      2  P         1.2366621053    0.5815931287    0.0000000000
      3  I        -1.2847596092   -0.0527825782    0.0000000000
      4  F         3.7744059295   -0.1194463016    0.0000000000
      5  H         1.8869836268   -1.8802520977    0.0000000000
   Point Group: cs    Number of degrees of freedom:     7


   Energy is  -7399.365163882


 Attempting to Generate Delocalized Internal Coordinates

  7 Hessian modes will be used to form the next step
  Hessian Eigenvalues:
     0.075278    0.130389    0.160000    0.220000    0.250000    0.285189
     0.766766

 Minimum Search - Taking Simple RFO Step
 Searching for Lamda that Minimizes Along All modes
 Value Taken    Lamda =  -0.10391836
 Calculated Step too Large.  Step scaled by  0.557199
 Step Taken.  Stepsize is  0.300000

                             Maximum     Tolerance    Cnvgd?
         Gradient           0.164261      0.000300      NO
         Displacement       0.212270      0.001200      NO
         Energy change     *********      0.000001      NO


 New Cartesian Coordinates Obtained by Inverse Iteration

 Displacement from previous Coordinates is:  0.332295
 ----------------------------------------------------------------
             Standard Nuclear Orientation (Angstroms)
    I     Atom           X                Y                Z
 ----------------------------------------------------------------
    1      C       2.2657390026    -0.5155029192     0.0000000000
    2      P       1.2333469988     0.6519882532     0.0000000000
    3      I      -1.2304570403    -0.1056161553     0.0000000000
    4      F       3.7094355672    -0.2031980759     0.0000000000
    5      H       1.9161759766    -1.7937508642     0.0000000000
 ----------------------------------------------------------------
 Molecular Point Group                 Cs    NOp =  2
 Largest Abelian Subgroup              Cs    NOp =  2
 Nuclear Repulsion Energy =   354.6400052572 hartrees
 There are       42 alpha and       42 beta electrons
 Applying Cartesian multipole field
    Component          Value
    ---------          -----
     (2,0,0)        1.00000E-11
     (0,2,0)        2.00000E-11
     (0,0,2)       -3.00000E-11
 Nucleus-field energy     =     0.0000000102 hartrees
 Requested basis set is 6-311++G(d,p)
 There are 54 shells and 143 basis functions
 A cutoff of  1.0D-11 yielded   1229 shell pairs
 There are      8952 function pairs (      9997 Cartesian)
 Smallest overlap matrix eigenvalue = 8.03E-04
 Guess MOs from SCF MO coefficient file

 -----------------------------------------------------------------------
  General SCF calculation program by
  Eric Jon Sundstrom, Paul Horn, Yuezhi Mao, Dmitri Zuev, Alec White,
  David Stuck, Shaama M.S., Shane Yost, Joonho Lee, David Small,
  Daniel Levine, Susi Lehtola, Hugh Burton, Evgeny Epifanovsky
 -----------------------------------------------------------------------
 Exchange:     0.2000 Hartree-Fock + 0.0800 Slater + 0.7200 B88
 Correlation:  0.1900 VWN1RPA + 0.8100 LYP
 Using SG-1 standard quadrature grid
 using 4 threads for integral computing
 -------------------------------------------------------
 OpenMP Integral computing Module                
 Release: version 2.0, May 2017, Q-Chem Inc. Pleasanton 
 -------------------------------------------------------
 -------------------------------------------------------
 OpenMP BLAS3 based DFT computing Module                
 Release: version 1.0, May 2013, Q-Chem Inc. Pittsburgh 
 -------------------------------------------------------
 A restricted SCF calculation will be
 performed using DIIS
 SCF converges when DIIS error is below 1.0e-08
 ---------------------------------------
  Cycle       Energy         DIIS error
 ---------------------------------------
    1   -7399.4112549779      1.22e-03  
    2   -7399.4163353358      3.96e-04  
    3   -7399.4156721134      6.26e-04  
    4   -7399.4167526607      7.26e-05  
    5   -7399.4167658618      1.77e-05  
    6   -7399.4167664068      1.06e-05  
    7   -7399.4167666950      1.66e-06  
    8   -7399.4167667012      5.73e-07  
    9   -7399.4167667016      3.62e-07  
   10   -7399.4167667020      4.09e-08  
   11   -7399.4167667020      1.67e-08  
   12   -7399.4167667020      3.85e-09  Convergence criterion met
 ---------------------------------------
 SCF time:   CPU 14.52s  wall 4.00s 
 SCF   energy in the final basis set =    -7399.4167667020
 Total energy in the final basis set =    -7399.4167667020

 --------------------------------------------------------------
             Orbital Energies (a.u.) and Symmetries
 --------------------------------------------------------------

 Alpha MOs, Restricted
 -- Occupied --                  
******* -176.32 -165.72 -165.72 -165.72  -77.10  -35.82  -31.31
  1 A'    2 A'    3 A'    1 A"    4 A'    5 A'    6 A'    7 A'                 
-31.302 -31.302 -24.717 -22.958 -22.957 -22.957 -22.953 -22.953
  2 A"    8 A'    9 A'   10 A'    3 A"   11 A'    4 A"   12 A'                 
-10.309  -6.602  -6.364  -4.776  -4.764  -4.762  -4.762  -4.761
 13 A'   14 A'   15 A'   16 A'   17 A'    5 A"   18 A'    6 A"                 
 -4.759  -2.041  -2.037  -2.037  -2.025  -2.025  -1.214  -0.785
 19 A'   20 A'    7 A"   21 A'   22 A'    8 A"   23 A'   24 A'                 
 -0.666  -0.572  -0.510  -0.467  -0.452  -0.395  -0.331  -0.315
 25 A'   26 A'   27 A'    9 A"   28 A'   29 A'   10 A"   30 A'                 
 -0.282  -0.281
 31 A'   11 A"                                                                 
 -- Virtual --                   
 -0.125  -0.087  -0.021   0.010   0.014   0.034   0.040   0.049
 32 A'   12 A"   33 A'   34 A'   35 A'   36 A'   13 A"   37 A'                 
  0.086   0.088   0.107   0.116   0.122   0.153   0.187   0.201
 14 A"   38 A'   39 A'   40 A'   41 A'   42 A'   43 A'   15 A"                 
  0.230   0.250   0.258   0.271   0.277   0.320   0.342   0.360
 44 A'   16 A"   45 A'   46 A'   17 A"   47 A'   48 A'   49 A'                 
  0.381   0.393   0.398   0.413   0.416   0.437   0.479   0.535
 18 A"   19 A"   50 A'   51 A'   52 A'   53 A'   54 A'   20 A"                 
  0.556   0.585   0.604   0.648   0.670   0.776   0.820   0.885
 55 A'   56 A'   57 A'   21 A"   22 A"   58 A'   59 A'   60 A'                 
  1.066   1.111   1.279   1.288   1.313   1.324   1.326   1.356
 61 A'   23 A"   24 A"   62 A'   63 A'   25 A"   64 A'   65 A'                 
  1.486   1.486   1.501   1.540   1.591   1.661   1.680   1.781
 66 A'   26 A"   67 A'   27 A"   68 A'   69 A'   28 A"   70 A'                 
  1.894   2.010   2.164   2.591   2.646   2.894   3.323   3.763
 71 A'   72 A'   73 A'   74 A'   29 A"   75 A'   76 A'   30 A"                 
  3.768   3.861   3.892   3.949   3.956   3.958   3.988   4.091
 77 A'   31 A"   78 A'   32 A"   79 A'   33 A"   80 A'   81 A'                 
  4.272   4.558   5.973   5.992   6.013   6.262   6.313   6.410
 82 A'   83 A'   34 A"   84 A'   85 A'   35 A"   86 A'   87 A'                 
  6.946  13.777  13.878  14.052  23.412  27.732  28.319  28.334
 88 A'   36 A"   89 A'   90 A'   91 A'   92 A'   37 A"   93 A'                 
 28.350  28.524  28.526  28.527  28.539  28.601  66.728 127.866
 94 A'   38 A"   95 A'   39 A"   96 A'   97 A'   98 A'   40 A"                 
127.877 127.896 151.547 163.0831901.706
 99 A'  100 A'  101 A'  102 A'  103 A'                                         

 Beta MOs, Restricted
 -- Occupied --                  
******* -176.32 -165.72 -165.72 -165.72  -77.10  -35.82  -31.31
  1 A'    2 A'    3 A'    1 A"    4 A'    5 A'    6 A'    7 A'                 
-31.302 -31.302 -24.717 -22.958 -22.957 -22.957 -22.953 -22.953
  2 A"    8 A'    9 A'   10 A'    3 A"   11 A'    4 A"   12 A'                 
-10.309  -6.602  -6.364  -4.776  -4.764  -4.762  -4.762  -4.761
 13 A'   14 A'   15 A'   16 A'   17 A'    5 A"   18 A'    6 A"                 
 -4.759  -2.041  -2.037  -2.037  -2.025  -2.025  -1.214  -0.785
 19 A'   20 A'    7 A"   21 A'   22 A'    8 A"   23 A'   24 A'                 
 -0.666  -0.572  -0.510  -0.467  -0.452  -0.395  -0.331  -0.315
 25 A'   26 A'   27 A'    9 A"   28 A'   29 A'   10 A"   30 A'                 
 -0.282  -0.281
 31 A'   11 A"                                                                 
 -- Virtual --                   
 -0.125  -0.087  -0.021   0.010   0.014   0.034   0.040   0.049
 32 A'   12 A"   33 A'   34 A'   35 A'   36 A'   13 A"   37 A'                 
  0.086   0.088   0.107   0.116   0.122   0.153   0.187   0.201
 14 A"   38 A'   39 A'   40 A'   41 A'   42 A'   43 A'   15 A"                 
  0.230   0.250   0.258   0.271   0.277   0.320   0.342   0.360
 44 A'   16 A"   45 A'   46 A'   17 A"   47 A'   48 A'   49 A'                 
  0.381   0.393   0.398   0.413   0.416   0.437   0.479   0.535
 18 A"   19 A"   50 A'   51 A'   52 A'   53 A'   54 A'   20 A"                 
  0.556   0.585   0.604   0.648   0.670   0.776   0.820   0.885
 55 A'   56 A'   57 A'   21 A"   22 A"   58 A'   59 A'   60 A'                 
  1.066   1.111   1.279   1.288   1.313   1.324   1.326   1.356
 61 A'   23 A"   24 A"   62 A'   63 A'   25 A"   64 A'   65 A'                 
  1.486   1.486   1.501   1.540   1.591   1.661   1.680   1.781
 66 A'   26 A"   67 A'   27 A"   68 A'   69 A'   28 A"   70 A'                 
  1.894   2.010   2.164   2.591   2.646   2.894   3.323   3.763
 71 A'   72 A'   73 A'   74 A'   29 A"   75 A'   76 A'   30 A"                 
  3.768   3.861   3.892   3.949   3.956   3.958   3.988   4.091
 77 A'   31 A"   78 A'   32 A"   79 A'   33 A"   80 A'   81 A'                 
  4.272   4.558   5.973   5.992   6.013   6.262   6.313   6.410
 82 A'   83 A'   34 A"   84 A'   85 A'   35 A"   86 A'   87 A'                 
  6.946  13.777  13.878  14.052  23.412  27.732  28.319  28.334
 88 A'   36 A"   89 A'   90 A'   91 A'   92 A'   37 A"   93 A'                 
 28.350  28.524  28.526  28.527  28.539  28.601  66.728 127.866
 94 A'   38 A"   95 A'   39 A"   96 A'   97 A'   98 A'   40 A"                 
127.877 127.896 151.547 163.0831901.706
 99 A'  100 A'  101 A'  102 A'  103 A'                                         
 --------------------------------------------------------------

          Ground-State Mulliken Net Atomic Charges

     Atom                 Charge (a.u.)
  ----------------------------------------
      1 C                    -0.099213
      2 P                     0.164695
      3 I                    -0.135361
      4 F                    -0.128756
      5 H                     0.198635
  ----------------------------------------
  Sum of atomic charges =    -0.000000

 -----------------------------------------------------------------
                    Cartesian Multipole Moments
 -----------------------------------------------------------------
    Charge (ESU x 10^10)
                -0.0000
    Dipole Moment (Debye)
         X      -0.8185      Y      -0.8068      Z       0.0000
       Tot       1.1493
    Quadrupole Moments (Debye-Ang)
        XX     -58.7954     XY      -1.1135     YY     -51.6897
        XZ      -0.0000     YZ      -0.0000     ZZ     -53.5930
    Octopole Moments (Debye-Ang^2)
       XXX     -83.9702    XXY      -2.2894    XYY      -9.2571
       YYY      -5.4650    XXZ       0.0000    XYZ       0.0000
       YYZ       0.0000    XZZ     -12.8351    YZZ       0.7872
       ZZZ       0.0000
    Hexadecapole Moments (Debye-Ang^3)
      XXXX   -1171.3421   XXXY       6.9522   XXYY    -190.9129
      XYYY     -13.5117   YYYY    -127.8809   XXXZ      -0.0000
      XXYZ      -0.0000   XYYZ      -0.0000   YYYZ      -0.0000
      XXZZ    -188.8143   XYZZ      -0.1209   YYZZ     -34.9716
      XZZZ      -0.0000   YZZZ      -0.0000   ZZZZ     -72.8655
 -----------------------------------------------------------------
 Calculating analytic gradient of the SCF energy
 Gradient of SCF Energy
            1           2           3           4           5
    1  -0.0758425   0.0641797  -0.0173820   0.0649188  -0.0358740
    2   0.1519974  -0.0982273   0.0060854   0.0176256  -0.0774810
    3   0.0000000  -0.0000000   0.0000000  -0.0000000  -0.0000000
 Max gradient component =       1.520E-01
 RMS gradient           =       6.043E-02
 Gradient time:  CPU 4.22 s  wall 1.16 s
 Geometry Optimization Parameters
   NAtoms,    NIC,     NZ,  NCons,   NDum,   NFix, NCnnct, MaxDiis
        5      20       5       0       0       0       0       0

 Cartesian Hessian Update
 Hessian Updated using BFGS Update


** GEOMETRY OPTIMIZATION IN DELOCALIZED INTERNAL COORDINATES **
   Searching for a Minimum

   Optimization Cycle:   2

                       Coordinates (Angstroms)
     ATOM                X               Y               Z
      1  C         2.2657390026   -0.5155029192    0.0000000000
      2  P         1.2333469988    0.6519882532    0.0000000000
      3  I        -1.2304570403   -0.1056161553    0.0000000000
      4  F         3.7094355672   -0.2031980759    0.0000000000
      5  H         1.9161759766   -1.7937508642    0.0000000000
   Point Group: cs    Number of degrees of freedom:     7


   Energy is  -7399.416766702

 Hessian Updated using BFGS Update

  7 Hessian modes will be used to form the next step
  Hessian Eigenvalues:
     0.066745    0.084884    0.161069    0.220073    0.226885    0.271013
     0.867822

 Minimum Search - Taking Simple RFO Step
 Searching for Lamda that Minimizes Along All modes
 Value Taken    Lamda =  -0.10034149
 Calculated Step too Large.  Step scaled by  0.418910
 Step Taken.  Stepsize is  0.300000

                             Maximum     Tolerance    Cnvgd?
         Gradient           0.116746      0.000300      NO
         Displacement       0.202670      0.001200      NO
         Energy change     -0.051603      0.000001      NO


 New Cartesian Coordinates Obtained by Inverse Iteration

 Displacement from previous Coordinates is:  0.371138
 ----------------------------------------------------------------
             Standard Nuclear Orientation (Angstroms)
    I     Atom           X                Y                Z
 ----------------------------------------------------------------
    1      C       2.2428864271    -0.5316193829     0.0000000000
    2      P       1.2422735152     0.7102847489     0.0000000000
    3      I      -1.1477693422    -0.1715198730     0.0000000000
    4      F       3.6361217255    -0.2847556419     0.0000000000
    5      H       1.9207281794    -1.6884696124     0.0000000000
 ----------------------------------------------------------------
 Molecular Point Group                 Cs    NOp =  2
 Largest Abelian Subgroup              Cs    NOp =  2
 Nuclear Repulsion Energy =   361.0260429783 hartrees
 There are       42 alpha and       42 beta electrons
 Applying Cartesian multipole field
    Component          Value
    ---------          -----
     (2,0,0)        1.00000E-11
     (0,2,0)        2.00000E-11
     (0,0,2)       -3.00000E-11
 Nucleus-field energy     =     0.0000000098 hartrees
 Requested basis set is 6-311++G(d,p)
 There are 54 shells and 143 basis functions
 A cutoff of  1.0D-11 yielded   1245 shell pairs
 There are      9072 function pairs (     10132 Cartesian)
 Smallest overlap matrix eigenvalue = 8.25E-04
 Guess MOs from SCF MO coefficient file

 -----------------------------------------------------------------------
  General SCF calculation program by
  Eric Jon Sundstrom, Paul Horn, Yuezhi Mao, Dmitri Zuev, Alec White,
  David Stuck, Shaama M.S., Shane Yost, Joonho Lee, David Small,
  Daniel Levine, Susi Lehtola, Hugh Burton, Evgeny Epifanovsky
 -----------------------------------------------------------------------
 Exchange:     0.2000 Hartree-Fock + 0.0800 Slater + 0.7200 B88
 Correlation:  0.1900 VWN1RPA + 0.8100 LYP
 Using SG-1 standard quadrature grid
 using 4 threads for integral computing
 -------------------------------------------------------
 OpenMP Integral computing Module                
 Release: version 2.0, May 2017, Q-Chem Inc. Pleasanton 
 -------------------------------------------------------
 -------------------------------------------------------
 OpenMP BLAS3 based DFT computing Module                
 Release: version 1.0, May 2013, Q-Chem Inc. Pittsburgh 
 -------------------------------------------------------
 A restricted SCF calculation will be
 performed using DIIS
 SCF converges when DIIS error is below 1.0e-08
 ---------------------------------------
  Cycle       Energy         DIIS error
 ---------------------------------------
    1   -7399.4467116893      1.27e-03  
    2   -7399.4521727745      2.03e-04  
    3   -7399.4522376500      1.56e-04  
    4   -7399.4522782249      9.92e-05  
    5   -7399.4522989299      1.40e-05  
    6   -7399.4522991952      8.74e-06  
    7   -7399.4522994195      2.90e-06  
    8   -7399.4522994397      6.01e-07  
    9   -7399.4522994406      3.42e-07  
   10   -7399.4522994409      6.04e-08  
   11   -7399.4522994409      1.84e-08  
   12   -7399.4522994410      1.82e-09  Convergence criterion met
 ---------------------------------------
 SCF time:   CPU 14.82s  wall 4.00s 
 SCF   energy in the final basis set =    -7399.4522994410
 Total energy in the final basis set =    -7399.4522994410

 --------------------------------------------------------------
             Orbital Energies (a.u.) and Symmetries
 --------------------------------------------------------------

 Alpha MOs, Restricted
 -- Occupied --                  
******* -176.32 -165.72 -165.72 -165.72  -77.10  -35.81  -31.30
  1 A'    2 A'    3 A'    1 A"    4 A'    5 A'    6 A'    7 A'                 
-31.299 -31.299 -24.721 -22.955 -22.954 -22.954 -22.950 -22.950
  2 A"    8 A'    9 A'   10 A'    3 A"   11 A'   12 A'    4 A"                 
-10.303  -6.599  -6.361  -4.772  -4.762  -4.759  -4.759  -4.758
 13 A'   14 A'   15 A'   16 A'   17 A'    5 A"   18 A'    6 A"                 
 -4.756  -2.038  -2.034  -2.034  -2.022  -2.022  -1.236  -0.778
 19 A'   20 A'    7 A"   21 A'   22 A'    8 A"   23 A'   24 A'                 
 -0.665  -0.587  -0.532  -0.481  -0.458  -0.393  -0.325  -0.319
 25 A'   26 A'   27 A'    9 A"   28 A'   29 A'   10 A"   30 A'                 
 -0.282  -0.274
 31 A'   11 A"                                                                 
 -- Virtual --                   
 -0.109  -0.088  -0.004   0.015   0.021   0.037   0.040   0.049
 32 A'   12 A"   33 A'   34 A'   35 A'   36 A'   13 A"   37 A'                 
  0.085   0.094   0.114   0.125   0.131   0.156   0.189   0.201
 14 A"   38 A'   39 A'   40 A'   41 A'   42 A'   43 A'   15 A"                 
  0.236   0.251   0.254   0.264   0.280   0.321   0.347   0.362
 44 A'   16 A"   45 A'   46 A'   17 A"   47 A'   48 A'   49 A'                 
  0.381   0.397   0.397   0.408   0.416   0.447   0.496   0.530
 18 A"   19 A"   50 A'   51 A'   52 A'   53 A'   54 A'   20 A"                 
  0.574   0.599   0.606   0.647   0.679   0.775   0.833   0.900
 55 A'   56 A'   57 A'   21 A"   22 A"   58 A'   59 A'   60 A'                 
  1.027   1.112   1.282   1.294   1.316   1.322   1.346   1.359
 61 A'   23 A"   24 A"   62 A'   63 A'   25 A"   64 A'   65 A'                 
  1.472   1.518   1.526   1.538   1.622   1.671   1.754   1.789
 26 A"   66 A'   67 A'   27 A"   68 A'   69 A'   28 A"   70 A'                 
  1.867   2.057   2.294   2.602   2.646   2.956   3.370   3.756
 71 A'   72 A'   73 A'   74 A'   29 A"   75 A'   76 A'   30 A"                 
  3.764   3.897   3.944   3.953   3.961   3.962   3.999   4.101
 77 A'   31 A"   78 A'   32 A"   79 A'   33 A"   80 A'   81 A'                 
  4.276   4.646   5.976   5.997   6.020   6.256   6.310   6.471
 82 A'   83 A'   34 A"   84 A'   85 A'   35 A"   86 A'   87 A'                 
  6.934  13.781  13.884  14.030  23.479  27.735  28.322  28.339
 88 A'   36 A"   89 A'   90 A'   91 A'   92 A'   37 A"   93 A'                 
 28.356  28.527  28.530  28.531  28.545  28.608  66.722 127.869
 94 A'   38 A"   95 A'   39 A"   96 A'   97 A'   98 A'   40 A"                 
127.882 127.901 151.551 163.0591901.710
 99 A'  100 A'  101 A'  102 A'  103 A'                                         

 Beta MOs, Restricted
 -- Occupied --                  
******* -176.32 -165.72 -165.72 -165.72  -77.10  -35.81  -31.30
  1 A'    2 A'    3 A'    1 A"    4 A'    5 A'    6 A'    7 A'                 
-31.299 -31.299 -24.721 -22.955 -22.954 -22.954 -22.950 -22.950
  2 A"    8 A'    9 A'   10 A'    3 A"   11 A'   12 A'    4 A"                 
-10.303  -6.599  -6.361  -4.772  -4.762  -4.759  -4.759  -4.758
 13 A'   14 A'   15 A'   16 A'   17 A'    5 A"   18 A'    6 A"                 
 -4.756  -2.038  -2.034  -2.034  -2.022  -2.022  -1.236  -0.778
 19 A'   20 A'    7 A"   21 A'   22 A'    8 A"   23 A'   24 A'                 
 -0.665  -0.587  -0.532  -0.481  -0.458  -0.393  -0.325  -0.319
 25 A'   26 A'   27 A'    9 A"   28 A'   29 A'   10 A"   30 A'                 
 -0.282  -0.274
 31 A'   11 A"                                                                 
 -- Virtual --                   
 -0.109  -0.088  -0.004   0.015   0.021   0.037   0.040   0.049
 32 A'   12 A"   33 A'   34 A'   35 A'   36 A'   13 A"   37 A'                 
  0.085   0.094   0.114   0.125   0.131   0.156   0.189   0.201
 14 A"   38 A'   39 A'   40 A'   41 A'   42 A'   43 A'   15 A"                 
  0.236   0.251   0.254   0.264   0.280   0.321   0.347   0.362
 44 A'   16 A"   45 A'   46 A'   17 A"   47 A'   48 A'   49 A'                 
  0.381   0.397   0.397   0.408   0.416   0.447   0.496   0.530
 18 A"   19 A"   50 A'   51 A'   52 A'   53 A'   54 A'   20 A"                 
  0.574   0.599   0.606   0.647   0.679   0.775   0.833   0.900
 55 A'   56 A'   57 A'   21 A"   22 A"   58 A'   59 A'   60 A'                 
  1.027   1.112   1.282   1.294   1.316   1.322   1.346   1.359
 61 A'   23 A"   24 A"   62 A'   63 A'   25 A"   64 A'   65 A'                 
  1.472   1.518   1.526   1.538   1.622   1.671   1.754   1.789
 26 A"   66 A'   67 A'   27 A"   68 A'   69 A'   28 A"   70 A'                 
  1.867   2.057   2.294   2.602   2.646   2.956   3.370   3.756
 71 A'   72 A'   73 A'   74 A'   29 A"   75 A'   76 A'   30 A"                 
  3.764   3.897   3.944   3.953   3.961   3.962   3.999   4.101
 77 A'   31 A"   78 A'   32 A"   79 A'   33 A"   80 A'   81 A'                 
  4.276   4.646   5.976   5.997   6.020   6.256   6.310   6.471
 82 A'   83 A'   34 A"   84 A'   85 A'   35 A"   86 A'   87 A'                 
  6.934  13.781  13.884  14.030  23.479  27.735  28.322  28.339
 88 A'   36 A"   89 A'   90 A'   91 A'   92 A'   37 A"   93 A'                 
 28.356  28.527  28.530  28.531  28.545  28.608  66.722 127.869
 94 A'   38 A"   95 A'   39 A"   96 A'   97 A'   98 A'   40 A"                 
127.882 127.901 151.551 163.0591901.710
 99 A'  100 A'  101 A'  102 A'  103 A'                                         
 --------------------------------------------------------------

          Ground-State Mulliken Net Atomic Charges

     Atom                 Charge (a.u.)
  ----------------------------------------
      1 C                    -0.121140
      2 P                     0.152533
      3 I                    -0.141845
      4 F                    -0.101676
      5 H                     0.212128
  ----------------------------------------
  Sum of atomic charges =     0.000000

 -----------------------------------------------------------------
                    Cartesian Multipole Moments
 -----------------------------------------------------------------
    Charge (ESU x 10^10)
                 0.0000
    Dipole Moment (Debye)
         X      -0.4436      Y      -0.7087      Z       0.0000
       Tot       0.8361
    Quadrupole Moments (Debye-Ang)
        XX     -57.3176     XY      -0.8295     YY     -51.5796
        XZ      -0.0000     YZ       0.0000     ZZ     -53.5691
    Octopole Moments (Debye-Ang^2)
       XXX     -81.6075    XXY      -1.3301    XYY     -11.3729
       YYY      -0.5232    XXZ       0.0000    XYZ      -0.0000
       YYZ       0.0000    XZZ     -14.4457    YZZ       2.0736
       ZZZ      -0.0000
    Hexadecapole Moments (Debye-Ang^3)
      XXXX   -1094.0872   XXXY       3.4530   XXYY    -181.7027
      XYYY     -18.1156   YYYY    -137.1482   XXXZ      -0.0000
      XXYZ       0.0000   XYYZ       0.0000   YYYZ       0.0000
      XXZZ    -178.7117   XYZZ      -2.3016   YYZZ     -36.1348
      XZZZ      -0.0000   YZZZ       0.0000   ZZZZ     -73.1457
 -----------------------------------------------------------------
 Calculating analytic gradient of the SCF energy
 Gradient of SCF Energy
            1           2           3           4           5
    1  -0.0426160   0.0406277  -0.0125543   0.0399939  -0.0254513
    2   0.1030673  -0.0645621   0.0031294   0.0102108  -0.0518454
    3   0.0000000  -0.0000000  -0.0000000  -0.0000000  -0.0000000
 Max gradient component =       1.031E-01
 RMS gradient           =       3.955E-02
 Gradient time:  CPU 4.29 s  wall 1.17 s
 Geometry Optimization Parameters
   NAtoms,    NIC,     NZ,  NCons,   NDum,   NFix, NCnnct, MaxDiis
        5      20       5       0       0       0       0       0

 Cartesian Hessian Update
 Hessian Updated using BFGS Update


** GEOMETRY OPTIMIZATION IN DELOCALIZED INTERNAL COORDINATES **
   Searching for a Minimum

   Optimization Cycle:   3

                       Coordinates (Angstroms)
     ATOM                X               Y               Z
      1  C         2.2428864271   -0.5316193829    0.0000000000
      2  P         1.2422735152    0.7102847489    0.0000000000
      3  I        -1.1477693422   -0.1715198730    0.0000000000
      4  F         3.6361217255   -0.2847556419    0.0000000000
      5  H         1.9207281794   -1.6884696124    0.0000000000
   Point Group: cs    Number of degrees of freedom:     7


   Energy is  -7399.452299441

 Hessian Updated using BFGS Update

  7 Hessian modes will be used to form the next step
  Hessian Eigenvalues:
     0.075926    0.130730    0.161176    0.220423    0.228153    0.275143
     0.808141

 Minimum Search - Taking Simple RFO Step
 Searching for Lamda that Minimizes Along All modes
 Value Taken    Lamda =  -0.04255495
 Calculated Step too Large.  Step scaled by  0.654891
 Step Taken.  Stepsize is  0.300000

                             Maximum     Tolerance    Cnvgd?
         Gradient           0.077583      0.000300      NO
         Displacement       0.206134      0.001200      NO
         Energy change     -0.035533      0.000001      NO


 New Cartesian Coordinates Obtained by Inverse Iteration

 Displacement from previous Coordinates is:  0.382900
 ----------------------------------------------------------------
             Standard Nuclear Orientation (Angstroms)
    I     Atom           X                Y                Z
 ----------------------------------------------------------------
    1      C       2.2152439667    -0.5474221993     0.0000000000
    2      P       1.2487353867     0.7705679749     0.0000000000
    3      I      -1.0550029472    -0.2390562000     0.0000000000
    4      F       3.5622989705    -0.3667117673     0.0000000000
    5      H       1.9229651283    -1.5834575696     0.0000000000
 ----------------------------------------------------------------
 Molecular Point Group                 Cs    NOp =  2
 Largest Abelian Subgroup              Cs    NOp =  2
 Nuclear Repulsion Energy =   368.1179917174 hartrees
 There are       42 alpha and       42 beta electrons
 Applying Cartesian multipole field
    Component          Value
    ---------          -----
     (2,0,0)        1.00000E-11
     (0,2,0)        2.00000E-11
     (0,0,2)       -3.00000E-11
 Nucleus-field energy     =     0.0000000095 hartrees
 Requested basis set is 6-311++G(d,p)
 There are 54 shells and 143 basis functions
 A cutoff of  1.0D-11 yielded   1255 shell pairs
 There are      9117 function pairs (     10177 Cartesian)
 Smallest overlap matrix eigenvalue = 8.41E-04
 Guess MOs from SCF MO coefficient file

 -----------------------------------------------------------------------
  General SCF calculation program by
  Eric Jon Sundstrom, Paul Horn, Yuezhi Mao, Dmitri Zuev, Alec White,
  David Stuck, Shaama M.S., Shane Yost, Joonho Lee, David Small,
  Daniel Levine, Susi Lehtola, Hugh Burton, Evgeny Epifanovsky
 -----------------------------------------------------------------------
 Exchange:     0.2000 Hartree-Fock + 0.0800 Slater + 0.7200 B88
 Correlation:  0.1900 VWN1RPA + 0.8100 LYP
 Using SG-1 standard quadrature grid
 using 4 threads for integral computing
 -------------------------------------------------------
 OpenMP Integral computing Module                
 Release: version 2.0, May 2017, Q-Chem Inc. Pleasanton 
 -------------------------------------------------------
 -------------------------------------------------------
 OpenMP BLAS3 based DFT computing Module                
 Release: version 1.0, May 2013, Q-Chem Inc. Pittsburgh 
 -------------------------------------------------------
 A restricted SCF calculation will be
 performed using DIIS
 SCF converges when DIIS error is below 1.0e-08
 ---------------------------------------
  Cycle       Energy         DIIS error
 ---------------------------------------
    1   -7399.4629435414      1.41e-03  
    2   -7399.4691012175      2.53e-04  
    3   -7399.4691544595      2.46e-04  
    4   -7399.4692618887      9.54e-05  
    5   -7399.4692774534      1.27e-05  
    6   -7399.4692777251      6.80e-06  
    7   -7399.4692778365      3.59e-06  
    8   -7399.4692778723      5.35e-07  
    9   -7399.4692778732      3.33e-07  
   10   -7399.4692778734      6.19e-08  
   11   -7399.4692778735      1.82e-08  
   12   -7399.4692778735      1.73e-09  Convergence criterion met
 ---------------------------------------
 SCF time:   CPU 15.04s  wall 4.00s 
 SCF   energy in the final basis set =    -7399.4692778735
 Total energy in the final basis set =    -7399.4692778735

 --------------------------------------------------------------
             Orbital Energies (a.u.) and Symmetries
 --------------------------------------------------------------

 Alpha MOs, Restricted
 -- Occupied --                  
******* -176.31 -165.72 -165.71 -165.71  -77.10  -35.81  -31.30
  1 A'    2 A'    3 A'    1 A"    4 A'    5 A'    6 A'    7 A'                 
-31.295 -31.295 -24.726 -22.951 -22.950 -22.950 -22.946 -22.946
  2 A"    8 A'    9 A'   10 A'    3 A"   11 A'   12 A'    4 A"                 
-10.295  -6.596  -6.357  -4.769  -4.759  -4.755  -4.755  -4.755
 13 A'   14 A'   15 A'   16 A'   17 A'    5 A"   18 A'    6 A"                 
 -4.753  -2.035  -2.030  -2.030  -2.019  -2.019  -1.259  -0.774
 19 A'   20 A'   21 A'    7 A"    8 A"   22 A'   23 A'   24 A'                 
 -0.667  -0.601  -0.554  -0.496  -0.465  -0.391  -0.323  -0.321
 25 A'   26 A'   27 A'    9 A"   28 A'   29 A'   30 A'   10 A"                 
 -0.281  -0.266
 31 A'   11 A"                                                                 
 -- Virtual --                   
 -0.096  -0.089   0.001   0.018   0.026   0.041   0.044   0.051
 32 A'   12 A"   33 A'   34 A'   35 A'   13 A"   36 A'   37 A'                 
  0.084   0.095   0.112   0.134   0.145   0.171   0.188   0.201
 14 A"   38 A'   39 A'   40 A'   41 A'   42 A'   43 A'   15 A"                 
  0.241   0.251   0.251   0.265   0.283   0.322   0.353   0.364
 44 A'   16 A"   45 A'   46 A'   17 A"   47 A'   48 A'   49 A'                 
  0.380   0.397   0.402   0.409   0.415   0.460   0.518   0.524
 18 A"   50 A'   19 A"   51 A'   52 A'   53 A'   54 A'   20 A"                 
  0.571   0.622   0.640   0.649   0.689   0.775   0.848   0.912
 55 A'   56 A'   57 A'   21 A"   22 A"   58 A'   59 A'   60 A'                 
  0.990   1.125   1.284   1.297   1.307   1.317   1.359   1.381
 61 A'   23 A"   24 A"   62 A'   63 A'   25 A"   64 A'   65 A'                 
  1.455   1.531   1.539   1.554   1.646   1.695   1.783   1.835
 26 A"   66 A'   27 A"   67 A'   68 A'   69 A'   70 A'   28 A"                 
  1.849   2.120   2.449   2.576   2.650   3.033   3.419   3.749
 71 A'   72 A'   73 A'   74 A'   29 A"   75 A'   76 A'   30 A"                 
  3.764   3.935   3.957   3.966   3.967   4.012   4.017   4.112
 77 A'   31 A"   32 A"   78 A'   33 A"   79 A'   80 A'   81 A'                 
  4.281   4.716   5.979   6.003   6.028   6.249   6.304   6.541
 82 A'   83 A'   34 A"   84 A'   85 A'   35 A"   86 A'   87 A'                 
  6.919  13.784  13.888  14.008  23.618  27.740  28.326  28.344
 88 A'   36 A"   89 A'   90 A'   91 A'   92 A'   37 A"   93 A'                 
 28.362  28.531  28.535  28.535  28.555  28.617  66.717 127.873
 94 A'   38 A"   95 A'   39 A"   96 A'   97 A'   98 A'   40 A"                 
127.888 127.908 151.556 163.0331901.715
 99 A'  100 A'  101 A'  102 A'  103 A'                                         

 Beta MOs, Restricted
 -- Occupied --                  
******* -176.31 -165.72 -165.71 -165.71  -77.10  -35.81  -31.30
  1 A'    2 A'    3 A'    1 A"    4 A'    5 A'    6 A'    7 A'                 
-31.295 -31.295 -24.726 -22.951 -22.950 -22.950 -22.946 -22.946
  2 A"    8 A'    9 A'   10 A'    3 A"   11 A'   12 A'    4 A"                 
-10.295  -6.596  -6.357  -4.769  -4.759  -4.755  -4.755  -4.755
 13 A'   14 A'   15 A'   16 A'   17 A'    5 A"   18 A'    6 A"                 
 -4.753  -2.035  -2.030  -2.030  -2.019  -2.019  -1.259  -0.774
 19 A'   20 A'   21 A'    7 A"    8 A"   22 A'   23 A'   24 A'                 
 -0.667  -0.601  -0.554  -0.496  -0.465  -0.391  -0.323  -0.321
 25 A'   26 A'   27 A'    9 A"   28 A'   29 A'   30 A'   10 A"                 
 -0.281  -0.266
 31 A'   11 A"                                                                 
 -- Virtual --                   
 -0.096  -0.089   0.001   0.018   0.026   0.041   0.044   0.051
 32 A'   12 A"   33 A'   34 A'   35 A'   13 A"   36 A'   37 A'                 
  0.084   0.095   0.112   0.134   0.145   0.171   0.188   0.201
 14 A"   38 A'   39 A'   40 A'   41 A'   42 A'   43 A'   15 A"                 
  0.241   0.251   0.251   0.265   0.283   0.322   0.353   0.364
 44 A'   16 A"   45 A'   46 A'   17 A"   47 A'   48 A'   49 A'                 
  0.380   0.397   0.402   0.409   0.415   0.460   0.518   0.524
 18 A"   50 A'   19 A"   51 A'   52 A'   53 A'   54 A'   20 A"                 
  0.571   0.622   0.640   0.649   0.689   0.775   0.848   0.912
 55 A'   56 A'   57 A'   21 A"   22 A"   58 A'   59 A'   60 A'                 
  0.990   1.125   1.284   1.297   1.307   1.317   1.359   1.381
 61 A'   23 A"   24 A"   62 A'   63 A'   25 A"   64 A'   65 A'                 
  1.455   1.531   1.539   1.554   1.646   1.695   1.783   1.835
 26 A"   66 A'   27 A"   67 A'   68 A'   69 A'   70 A'   28 A"                 
  1.849   2.120   2.449   2.576   2.650   3.033   3.419   3.749
 71 A'   72 A'   73 A'   74 A'   29 A"   75 A'   76 A'   30 A"                 
  3.764   3.935   3.957   3.966   3.967   4.012   4.017   4.112
 77 A'   31 A"   32 A"   78 A'   33 A"   79 A'   80 A'   81 A'                 
  4.281   4.716   5.979   6.003   6.028   6.249   6.304   6.541
 82 A'   83 A'   34 A"   84 A'   85 A'   35 A"   86 A'   87 A'                 
  6.919  13.784  13.888  14.008  23.618  27.740  28.326  28.344
 88 A'   36 A"   89 A'   90 A'   91 A'   92 A'   37 A"   93 A'                 
 28.362  28.531  28.535  28.535  28.555  28.617  66.717 127.873
 94 A'   38 A"   95 A'   39 A"   96 A'   97 A'   98 A'   40 A"                 
127.888 127.908 151.556 163.0331901.715
 99 A'  100 A'  101 A'  102 A'  103 A'                                         
 --------------------------------------------------------------

          Ground-State Mulliken Net Atomic Charges

     Atom                 Charge (a.u.)
  ----------------------------------------
      1 C                    -0.134880
      2 P                     0.133598
      3 I                    -0.146046
      4 F                    -0.074010
      5 H                     0.221338
  ----------------------------------------
  Sum of atomic charges =     0.000000

 -----------------------------------------------------------------
                    Cartesian Multipole Moments
 -----------------------------------------------------------------
    Charge (ESU x 10^10)
                 0.0000
    Dipole Moment (Debye)
         X      -0.0703      Y      -0.6144      Z       0.0000
       Tot       0.6184
    Quadrupole Moments (Debye-Ang)
        XX     -55.9298     XY      -0.6017     YY     -51.3819
        XZ       0.0000     YZ      -0.0000     ZZ     -53.5519
    Octopole Moments (Debye-Ang^2)
       XXX     -79.9872    XXY      -0.2685    XYY     -13.8013
       YYY       4.4134    XXZ       0.0000    XYZ      -0.0000
       YYZ      -0.0000    XZZ     -16.2866    YZZ       3.3467
       ZZZ      -0.0000
    Hexadecapole Moments (Debye-Ang^3)
      XXXX   -1016.2238   XXXY      -0.2401   XXYY    -172.7030
      XYYY     -21.9092   YYYY    -148.7939   XXXZ       0.0000
      XXYZ      -0.0000   XYYZ       0.0000   YYYZ      -0.0000
      XXZZ    -168.3684   XYZZ      -4.3531   YYZZ     -37.8328
      XZZZ       0.0000   YZZZ      -0.0000   ZZZZ     -73.4957
 -----------------------------------------------------------------
 Calculating analytic gradient of the SCF energy
 Gradient of SCF Energy
            1           2           3           4           5
    1  -0.0188229   0.0203217  -0.0055032   0.0061108  -0.0021064
    2   0.0218694  -0.0317731   0.0010163   0.0023854   0.0065020
    3  -0.0000000   0.0000000  -0.0000000  -0.0000000   0.0000000
 Max gradient component =       3.177E-02
 RMS gradient           =       1.259E-02
 Gradient time:  CPU 4.35 s  wall 1.20 s
 Geometry Optimization Parameters
   NAtoms,    NIC,     NZ,  NCons,   NDum,   NFix, NCnnct, MaxDiis
        5      20       5       0       0       0       0       0

 Cartesian Hessian Update
 Hessian Updated using BFGS Update


** GEOMETRY OPTIMIZATION IN DELOCALIZED INTERNAL COORDINATES **
   Searching for a Minimum

   Optimization Cycle:   4

                       Coordinates (Angstroms)
     ATOM                X               Y               Z
      1  C         2.2152439667   -0.5474221993    0.0000000000
      2  P         1.2487353867    0.7705679749    0.0000000000
      3  I        -1.0550029472   -0.2390562000    0.0000000000
      4  F         3.5622989705   -0.3667117673    0.0000000000
      5  H         1.9229651283   -1.5834575696    0.0000000000
   Point Group: cs    Number of degrees of freedom:     7


   Energy is  -7399.469277874

 Hessian Updated using BFGS Update

  7 Hessian modes will be used to form the next step
  Hessian Eigenvalues:
     0.075436    0.158855    0.205932    0.219405    0.236000    0.308042
     0.751208

 Minimum Search - Taking Simple RFO Step
 Searching for Lamda that Minimizes Along All modes
 Value Taken    Lamda =  -0.00415278
 Step Taken.  Stepsize is  0.139841

                             Maximum     Tolerance    Cnvgd?
         Gradient           0.022840      0.000300      NO
         Displacement       0.094581      0.001200      NO
         Energy change     -0.016978      0.000001      NO


 New Cartesian Coordinates Obtained by Inverse Iteration

 Displacement from previous Coordinates is:  0.260288
 ----------------------------------------------------------------
             Standard Nuclear Orientation (Angstroms)
    I     Atom           X                Y                Z
 ----------------------------------------------------------------
    1      C       2.1923278778    -0.5345825298     0.0000000000
    2      P       1.2474052217     0.8353875670     0.0000000000
    3      I      -0.9621526205    -0.2855297056     0.0000000000
    4      F       3.5227388319    -0.3964953837     0.0000000000
    5      H       1.8939211941    -1.5848597091     0.0000000000
 ----------------------------------------------------------------
 Molecular Point Group                 Cs    NOp =  2
 Largest Abelian Subgroup              Cs    NOp =  2
 Nuclear Repulsion Energy =   374.2117544899 hartrees
 There are       42 alpha and       42 beta electrons
 Applying Cartesian multipole field
    Component          Value
    ---------          -----
     (2,0,0)        1.00000E-11
     (0,2,0)        2.00000E-11
     (0,0,2)       -3.00000E-11
 Nucleus-field energy     =     0.0000000092 hartrees
 Requested basis set is 6-311++G(d,p)
 There are 54 shells and 143 basis functions
 A cutoff of  1.0D-11 yielded   1260 shell pairs
 There are      9150 function pairs (     10210 Cartesian)
 Smallest overlap matrix eigenvalue = 8.70E-04
 Guess MOs from SCF MO coefficient file

 -----------------------------------------------------------------------
  General SCF calculation program by
  Eric Jon Sundstrom, Paul Horn, Yuezhi Mao, Dmitri Zuev, Alec White,
  David Stuck, Shaama M.S., Shane Yost, Joonho Lee, David Small,
  Daniel Levine, Susi Lehtola, Hugh Burton, Evgeny Epifanovsky
 -----------------------------------------------------------------------
 Exchange:     0.2000 Hartree-Fock + 0.0800 Slater + 0.7200 B88
 Correlation:  0.1900 VWN1RPA + 0.8100 LYP
 Using SG-1 standard quadrature grid
 using 4 threads for integral computing
 -------------------------------------------------------
 OpenMP Integral computing Module                
 Release: version 2.0, May 2017, Q-Chem Inc. Pleasanton 
 -------------------------------------------------------
 -------------------------------------------------------
 OpenMP BLAS3 based DFT computing Module                
 Release: version 1.0, May 2013, Q-Chem Inc. Pittsburgh 
 -------------------------------------------------------
 A restricted SCF calculation will be
 performed using DIIS
 SCF converges when DIIS error is below 1.0e-08
 ---------------------------------------
  Cycle       Energy         DIIS error
 ---------------------------------------
    1   -7399.4689738020      7.03e-04  
    2   -7399.4705195893      4.26e-04  
    3   -7399.4700653973      5.75e-04  
    4   -7399.4710735516      4.10e-05  
    5   -7399.4710752973      2.76e-05  
    6   -7399.4710764336      3.53e-06  
    7   -7399.4710764576      1.04e-06  
    8   -7399.4710764603      3.48e-07  
    9   -7399.4710764606      1.18e-07  
   10   -7399.4710764607      1.83e-08  
   11   -7399.4710764607      5.85e-09  Convergence criterion met
 ---------------------------------------
 SCF time:   CPU 14.03s  wall 4.00s 
 SCF   energy in the final basis set =    -7399.4710764607
 Total energy in the final basis set =    -7399.4710764607

 --------------------------------------------------------------
             Orbital Energies (a.u.) and Symmetries
 --------------------------------------------------------------

 Alpha MOs, Restricted
 -- Occupied --                  
******* -176.31 -165.71 -165.71 -165.71  -77.10  -35.81  -31.30
  1 A'    2 A'    3 A'    1 A"    4 A'    5 A'    6 A'    7 A'                 
-31.294 -31.294 -24.728 -22.949 -22.948 -22.948 -22.944 -22.944
  2 A"    8 A'    9 A'   10 A'    3 A"   11 A'   12 A'    4 A"                 
-10.298  -6.595  -6.356  -4.767  -4.758  -4.754  -4.754  -4.754
 13 A'   14 A'   15 A'   16 A'   17 A'    5 A"   18 A'    6 A"                 
 -4.752  -2.033  -2.029  -2.029  -2.017  -2.017  -1.269  -0.769
 19 A'   20 A'   21 A'    7 A"   22 A'    8 A"   23 A'   24 A'                 
 -0.668  -0.602  -0.555  -0.502  -0.467  -0.387  -0.327  -0.320
 25 A'   26 A'   27 A'    9 A"   28 A'   29 A'   30 A'   10 A"                 
 -0.280  -0.260
 31 A'   11 A"                                                                 
 -- Virtual --                   
 -0.090  -0.088   0.001   0.017   0.026   0.041   0.044   0.054
 12 A"   32 A'   33 A'   34 A'   35 A'   13 A"   36 A'   37 A'                 
  0.083   0.093   0.112   0.136   0.145   0.170   0.183   0.202
 14 A"   38 A'   39 A'   40 A'   41 A'   42 A'   43 A'   15 A"                 
  0.242   0.252   0.252   0.267   0.285   0.320   0.352   0.365
 44 A'   45 A'   16 A"   46 A'   17 A"   47 A'   48 A'   49 A'                 
  0.377   0.400   0.405   0.409   0.419   0.471   0.518   0.521
 18 A"   50 A'   19 A"   51 A'   52 A'   53 A'   54 A'   20 A"                 
  0.567   0.624   0.650   0.665   0.697   0.778   0.858   0.913
 55 A'   56 A'   21 A"   57 A'   22 A"   58 A'   59 A'   60 A'                 
  0.967   1.129   1.286   1.293   1.310   1.315   1.373   1.385
 61 A'   23 A"   24 A"   62 A'   25 A"   63 A'   64 A'   65 A'                 
  1.445   1.520   1.540   1.557   1.652   1.707   1.780   1.825
 26 A"   66 A'   27 A"   67 A'   68 A'   69 A'   70 A'   28 A"                 
  1.843   2.099   2.441   2.574   2.646   3.056   3.382   3.746
 71 A'   72 A'   73 A'   74 A'   29 A"   75 A'   76 A'   30 A"                 
  3.762   3.951   3.961   3.969   3.971   4.031   4.037   4.125
 77 A'   31 A"   32 A"   78 A'   33 A"   79 A'   80 A'   81 A'                 
  4.287   4.724   5.980   6.007   6.035   6.246   6.302   6.562
 82 A'   83 A'   34 A"   84 A'   85 A'   35 A"   86 A'   87 A'                 
  6.905  13.786  13.891  13.986  23.603  27.746  28.328  28.349
 88 A'   36 A"   89 A'   90 A'   91 A'   92 A'   37 A"   93 A'                 
 28.368  28.533  28.537  28.538  28.564  28.626  66.715 127.875
 94 A'   38 A"   95 A'   39 A"   96 A'   97 A'   98 A'   40 A"                 
127.892 127.913 151.561 163.0111901.720
 99 A'  100 A'  101 A'  102 A'  103 A'                                         

 Beta MOs, Restricted
 -- Occupied --                  
******* -176.31 -165.71 -165.71 -165.71  -77.10  -35.81  -31.30
  1 A'    2 A'    3 A'    1 A"    4 A'    5 A'    6 A'    7 A'                 
-31.294 -31.294 -24.728 -22.949 -22.948 -22.948 -22.944 -22.944
  2 A"    8 A'    9 A'   10 A'    3 A"   11 A'   12 A'    4 A"                 
-10.298  -6.595  -6.356  -4.767  -4.758  -4.754  -4.754  -4.754
 13 A'   14 A'   15 A'   16 A'   17 A'    5 A"   18 A'    6 A"                 
 -4.752  -2.033  -2.029  -2.029  -2.017  -2.017  -1.269  -0.769
 19 A'   20 A'   21 A'    7 A"   22 A'    8 A"   23 A'   24 A'                 
 -0.668  -0.602  -0.555  -0.502  -0.467  -0.387  -0.327  -0.320
 25 A'   26 A'   27 A'    9 A"   28 A'   29 A'   30 A'   10 A"                 
 -0.280  -0.260
 31 A'   11 A"                                                                 
 -- Virtual --                   
 -0.090  -0.088   0.001   0.017   0.026   0.041   0.044   0.054
 12 A"   32 A'   33 A'   34 A'   35 A'   13 A"   36 A'   37 A'                 
  0.083   0.093   0.112   0.136   0.145   0.170   0.183   0.202
 14 A"   38 A'   39 A'   40 A'   41 A'   42 A'   43 A'   15 A"                 
  0.242   0.252   0.252   0.267   0.285   0.320   0.352   0.365
 44 A'   45 A'   16 A"   46 A'   17 A"   47 A'   48 A'   49 A'                 
  0.377   0.400   0.405   0.409   0.419   0.471   0.518   0.521
 18 A"   50 A'   19 A"   51 A'   52 A'   53 A'   54 A'   20 A"                 
  0.567   0.624   0.650   0.665   0.697   0.778   0.858   0.913
 55 A'   56 A'   21 A"   57 A'   22 A"   58 A'   59 A'   60 A'                 
  0.967   1.129   1.286   1.293   1.310   1.315   1.373   1.385
 61 A'   23 A"   24 A"   62 A'   25 A"   63 A'   64 A'   65 A'                 
  1.445   1.520   1.540   1.557   1.652   1.707   1.780   1.825
 26 A"   66 A'   27 A"   67 A'   68 A'   69 A'   70 A'   28 A"                 
  1.843   2.099   2.441   2.574   2.646   3.056   3.382   3.746
 71 A'   72 A'   73 A'   74 A'   29 A"   75 A'   76 A'   30 A"                 
  3.762   3.951   3.961   3.969   3.971   4.031   4.037   4.125
 77 A'   31 A"   32 A"   78 A'   33 A"   79 A'   80 A'   81 A'                 
  4.287   4.724   5.980   6.007   6.035   6.246   6.302   6.562
 82 A'   83 A'   34 A"   84 A'   85 A'   35 A"   86 A'   87 A'                 
  6.905  13.786  13.891  13.986  23.603  27.746  28.328  28.349
 88 A'   36 A"   89 A'   90 A'   91 A'   92 A'   37 A"   93 A'                 
 28.368  28.533  28.537  28.538  28.564  28.626  66.715 127.875
 94 A'   38 A"   95 A'   39 A"   96 A'   97 A'   98 A'   40 A"                 
127.892 127.913 151.561 163.0111901.720
 99 A'  100 A'  101 A'  102 A'  103 A'                                         
 --------------------------------------------------------------

          Ground-State Mulliken Net Atomic Charges

     Atom                 Charge (a.u.)
  ----------------------------------------
      1 C                    -0.139765
      2 P                     0.127031
      3 I                    -0.143123
      4 F                    -0.061018
      5 H                     0.216875
  ----------------------------------------
  Sum of atomic charges =     0.000000

 -----------------------------------------------------------------
                    Cartesian Multipole Moments
 -----------------------------------------------------------------
    Charge (ESU x 10^10)
                 0.0000
    Dipole Moment (Debye)
         X       0.0630      Y      -0.5395      Z       0.0000
       Tot       0.5432
    Quadrupole Moments (Debye-Ang)
        XX     -55.5326     XY      -0.3845     YY     -51.0846
        XZ       0.0000     YZ       0.0000     ZZ     -53.6379
    Octopole Moments (Debye-Ang^2)
       XXX     -83.1646    XXY       0.3400    XYY     -16.4333
       YYY       6.2818    XXZ       0.0000    XYZ      -0.0000
       YYZ      -0.0000    XZZ     -18.6669    YZZ       3.8905
       ZZZ      -0.0000
    Hexadecapole Moments (Debye-Ang^3)
      XXXX    -964.6900   XXXY      -3.7709   XXYY    -166.5303
      XYYY     -25.6121   YYYY    -160.3810   XXXZ       0.0000
      XXYZ       0.0000   XYYZ       0.0000   YYYZ       0.0000
      XXZZ    -160.8356   XYZZ      -5.9760   YYZZ     -39.9229
      XZZZ       0.0000   YZZZ       0.0000   ZZZZ     -73.8165
 -----------------------------------------------------------------
 Calculating analytic gradient of the SCF energy
 Gradient of SCF Energy
            1           2           3           4           5
    1  -0.0007105   0.0053500   0.0046842  -0.0096068   0.0002831
    2   0.0143795  -0.0102570   0.0010759  -0.0004903  -0.0047081
    3  -0.0000000  -0.0000000   0.0000000  -0.0000000   0.0000000
 Max gradient component =       1.438E-02
 RMS gradient           =       5.651E-03
 Gradient time:  CPU 4.48 s  wall 1.24 s
 Geometry Optimization Parameters
   NAtoms,    NIC,     NZ,  NCons,   NDum,   NFix, NCnnct, MaxDiis
        5      20       5       0       0       0       0       0

 Cartesian Hessian Update
 Hessian Updated using BFGS Update


** GEOMETRY OPTIMIZATION IN DELOCALIZED INTERNAL COORDINATES **
   Searching for a Minimum

   Optimization Cycle:   5

                       Coordinates (Angstroms)
     ATOM                X               Y               Z
      1  C         2.1923278778   -0.5345825298    0.0000000000
      2  P         1.2474052217    0.8353875670    0.0000000000
      3  I        -0.9621526205   -0.2855297056    0.0000000000
      4  F         3.5227388319   -0.3964953837    0.0000000000
      5  H         1.8939211941   -1.5848597091    0.0000000000
   Point Group: cs    Number of degrees of freedom:     7


   Energy is  -7399.471076461

 Hessian Updated using BFGS Update

  7 Hessian modes will be used to form the next step
  Hessian Eigenvalues:
     0.083977    0.164518    0.206227    0.227017    0.274313    0.331999
     0.591453

 Minimum Search - Taking Simple RFO Step
 Searching for Lamda that Minimizes Along All modes
 Value Taken    Lamda =  -0.00085386
 Step Taken.  Stepsize is  0.056238

                             Maximum     Tolerance    Cnvgd?
         Gradient           0.011459      0.000300      NO
         Displacement       0.036198      0.001200      NO
         Energy change     -0.001799      0.000001      NO


 New Cartesian Coordinates Obtained by Inverse Iteration

 Displacement from previous Coordinates is:  0.065467
 ----------------------------------------------------------------
             Standard Nuclear Orientation (Angstroms)
    I     Atom           X                Y                Z
 ----------------------------------------------------------------
    1      C       2.1984084574    -0.5375601187     0.0000000000
    2      P       1.2433168582     0.8398143589     0.0000000000
    3      I      -0.9861117296    -0.2876663186     0.0000000000
    4      F       3.5418180284    -0.4052847413     0.0000000000
    5      H       1.8968088906    -1.5753829416     0.0000000000
 ----------------------------------------------------------------
 Molecular Point Group                 Cs    NOp =  2
 Largest Abelian Subgroup              Cs    NOp =  2
 Nuclear Repulsion Energy =   371.0644523208 hartrees
 There are       42 alpha and       42 beta electrons
 Applying Cartesian multipole field
    Component          Value
    ---------          -----
     (2,0,0)        1.00000E-11
     (0,2,0)        2.00000E-11
     (0,0,2)       -3.00000E-11
 Nucleus-field energy     =     0.0000000093 hartrees
 Requested basis set is 6-311++G(d,p)
 There are 54 shells and 143 basis functions
 A cutoff of  1.0D-11 yielded   1259 shell pairs
 There are      9138 function pairs (     10198 Cartesian)
 Smallest overlap matrix eigenvalue = 8.89E-04
 Guess MOs from SCF MO coefficient file

 -----------------------------------------------------------------------
  General SCF calculation program by
  Eric Jon Sundstrom, Paul Horn, Yuezhi Mao, Dmitri Zuev, Alec White,
  David Stuck, Shaama M.S., Shane Yost, Joonho Lee, David Small,
  Daniel Levine, Susi Lehtola, Hugh Burton, Evgeny Epifanovsky
 -----------------------------------------------------------------------
 Exchange:     0.2000 Hartree-Fock + 0.0800 Slater + 0.7200 B88
 Correlation:  0.1900 VWN1RPA + 0.8100 LYP
 Using SG-1 standard quadrature grid
 using 4 threads for integral computing
 -------------------------------------------------------
 OpenMP Integral computing Module                
 Release: version 2.0, May 2017, Q-Chem Inc. Pleasanton 
 -------------------------------------------------------
 -------------------------------------------------------
 OpenMP BLAS3 based DFT computing Module                
 Release: version 1.0, May 2013, Q-Chem Inc. Pittsburgh 
 -------------------------------------------------------
 A restricted SCF calculation will be
 performed using DIIS
 SCF converges when DIIS error is below 1.0e-08
 ---------------------------------------
  Cycle       Energy         DIIS error
 ---------------------------------------
    1   -7399.4713208208      2.55e-04  
    2   -7399.4714887867      7.53e-05  
    3   -7399.4714782535      9.46e-05  
    4   -7399.4715015003      2.50e-05  
    5   -7399.4715032915      1.00e-05  
    6   -7399.4715035509      2.28e-06  
    7   -7399.4715035593      5.10e-07  
    8   -7399.4715035597      2.68e-07  
    9   -7399.4715035599      7.24e-08  
   10   -7399.4715035599      8.42e-09  Convergence criterion met
 ---------------------------------------
 SCF time:   CPU 12.67s  wall 3.00s 
 SCF   energy in the final basis set =    -7399.4715035599
 Total energy in the final basis set =    -7399.4715035599

 --------------------------------------------------------------
             Orbital Energies (a.u.) and Symmetries
 --------------------------------------------------------------

 Alpha MOs, Restricted
 -- Occupied --                  
******* -176.31 -165.71 -165.71 -165.71  -77.10  -35.81  -31.30
  1 A'    2 A'    3 A'    1 A"    4 A'    5 A'    6 A'    7 A'                 
-31.294 -31.294 -24.727 -22.950 -22.949 -22.949 -22.945 -22.945
  2 A"    8 A'    9 A'   10 A'    3 A"   11 A'   12 A'    4 A"                 
-10.300  -6.598  -6.356  -4.767  -4.760  -4.756  -4.755  -4.754
 13 A'   14 A'   15 A'   16 A'   17 A'    5 A"   18 A'   19 A'                 
 -4.754  -2.033  -2.029  -2.029  -2.017  -2.017  -1.264  -0.768
  6 A"   20 A'   21 A'    7 A"   22 A'    8 A"   23 A'   24 A'                 
 -0.667  -0.601  -0.553  -0.498  -0.466  -0.387  -0.327  -0.319
 25 A'   26 A'   27 A'    9 A"   28 A'   29 A'   30 A'   10 A"                 
 -0.281  -0.261
 31 A'   11 A"                                                                 
 -- Virtual --                   
 -0.092  -0.092   0.001   0.016   0.026   0.041   0.043   0.052
 12 A"   32 A'   33 A'   34 A'   35 A'   13 A"   36 A'   37 A'                 
  0.083   0.092   0.112   0.135   0.145   0.170   0.183   0.202
 14 A"   38 A'   39 A'   40 A'   41 A'   42 A'   43 A'   15 A"                 
  0.241   0.250   0.253   0.265   0.284   0.320   0.350   0.364
 44 A'   45 A'   16 A"   46 A'   17 A"   47 A'   48 A'   49 A'                 
  0.378   0.398   0.405   0.407   0.417   0.468   0.516   0.520
 18 A"   50 A'   19 A"   51 A'   52 A'   53 A'   54 A'   20 A"                 
  0.565   0.626   0.649   0.658   0.693   0.776   0.854   0.910
 55 A'   56 A'   21 A"   57 A'   22 A"   58 A'   59 A'   60 A'                 
  0.956   1.126   1.285   1.296   1.307   1.314   1.369   1.386
 61 A'   23 A"   24 A"   62 A'   25 A"   63 A'   64 A'   65 A'                 
  1.444   1.520   1.539   1.557   1.646   1.705   1.774   1.831
 26 A"   66 A'   27 A"   67 A'   68 A'   69 A'   70 A'   28 A"                 
  1.846   2.098   2.442   2.574   2.645   3.033   3.379   3.747
 71 A'   72 A'   73 A'   74 A'   29 A"   75 A'   76 A'   30 A"                 
  3.762   3.942   3.960   3.968   3.970   4.022   4.031   4.119
 77 A'   31 A"   32 A"   78 A'   33 A"   79 A'   80 A'   81 A'                 
  4.285   4.718   5.980   6.006   6.033   6.247   6.303   6.549
 82 A'   83 A'   34 A"   84 A'   85 A'   35 A"   86 A'   87 A'                 
  6.894  13.783  13.886  13.975  23.606  27.743  28.327  28.348
 88 A'   36 A"   89 A'   90 A'   91 A'   92 A'   37 A"   93 A'                 
 28.367  28.533  28.537  28.537  28.562  28.622  66.715 127.874
 94 A'   38 A"   95 A'   39 A"   96 A'   97 A'   98 A'   40 A"                 
127.891 127.912 151.559 162.9981901.718
 99 A'  100 A'  101 A'  102 A'  103 A'                                         

 Beta MOs, Restricted
 -- Occupied --                  
******* -176.31 -165.71 -165.71 -165.71  -77.10  -35.81  -31.30
  1 A'    2 A'    3 A'    1 A"    4 A'    5 A'    6 A'    7 A'                 
-31.294 -31.294 -24.727 -22.950 -22.949 -22.949 -22.945 -22.945
  2 A"    8 A'    9 A'   10 A'    3 A"   11 A'   12 A'    4 A"                 
-10.300  -6.598  -6.356  -4.767  -4.760  -4.756  -4.755  -4.754
 13 A'   14 A'   15 A'   16 A'   17 A'    5 A"   18 A'   19 A'                 
 -4.754  -2.033  -2.029  -2.029  -2.017  -2.017  -1.264  -0.768
  6 A"   20 A'   21 A'    7 A"   22 A'    8 A"   23 A'   24 A'                 
 -0.667  -0.601  -0.553  -0.498  -0.466  -0.387  -0.327  -0.319
 25 A'   26 A'   27 A'    9 A"   28 A'   29 A'   30 A'   10 A"                 
 -0.281  -0.261
 31 A'   11 A"                                                                 
 -- Virtual --                   
 -0.092  -0.092   0.001   0.016   0.026   0.041   0.043   0.052
 12 A"   32 A'   33 A'   34 A'   35 A'   13 A"   36 A'   37 A'                 
  0.083   0.092   0.112   0.135   0.145   0.170   0.183   0.202
 14 A"   38 A'   39 A'   40 A'   41 A'   42 A'   43 A'   15 A"                 
  0.241   0.250   0.253   0.265   0.284   0.320   0.350   0.364
 44 A'   45 A'   16 A"   46 A'   17 A"   47 A'   48 A'   49 A'                 
  0.378   0.398   0.405   0.407   0.417   0.468   0.516   0.520
 18 A"   50 A'   19 A"   51 A'   52 A'   53 A'   54 A'   20 A"                 
  0.565   0.626   0.649   0.658   0.693   0.776   0.854   0.910
 55 A'   56 A'   21 A"   57 A'   22 A"   58 A'   59 A'   60 A'                 
  0.956   1.126   1.285   1.296   1.307   1.314   1.369   1.386
 61 A'   23 A"   24 A"   62 A'   25 A"   63 A'   64 A'   65 A'                 
  1.444   1.520   1.539   1.557   1.646   1.705   1.774   1.831
 26 A"   66 A'   27 A"   67 A'   68 A'   69 A'   70 A'   28 A"                 
  1.846   2.098   2.442   2.574   2.645   3.033   3.379   3.747
 71 A'   72 A'   73 A'   74 A'   29 A"   75 A'   76 A'   30 A"                 
  3.762   3.942   3.960   3.968   3.970   4.022   4.031   4.119
 77 A'   31 A"   32 A"   78 A'   33 A"   79 A'   80 A'   81 A'                 
  4.285   4.718   5.980   6.006   6.033   6.247   6.303   6.549
 82 A'   83 A'   34 A"   84 A'   85 A'   35 A"   86 A'   87 A'                 
  6.894  13.783  13.886  13.975  23.606  27.743  28.327  28.348
 88 A'   36 A"   89 A'   90 A'   91 A'   92 A'   37 A"   93 A'                 
 28.367  28.533  28.537  28.537  28.562  28.622  66.715 127.874
 94 A'   38 A"   95 A'   39 A"   96 A'   97 A'   98 A'   40 A"                 
127.891 127.912 151.559 162.9981901.718
 99 A'  100 A'  101 A'  102 A'  103 A'                                         
 --------------------------------------------------------------

          Ground-State Mulliken Net Atomic Charges

     Atom                 Charge (a.u.)
  ----------------------------------------
      1 C                    -0.138650
      2 P                     0.132585
      3 I                    -0.144605
      4 F                    -0.069682
      5 H                     0.220352
  ----------------------------------------
  Sum of atomic charges =     0.000000

 -----------------------------------------------------------------
                    Cartesian Multipole Moments
 -----------------------------------------------------------------
    Charge (ESU x 10^10)
                 0.0000
    Dipole Moment (Debye)
         X       0.0246      Y      -0.5057      Z       0.0000
       Tot       0.5063
    Quadrupole Moments (Debye-Ang)
        XX     -55.8186     XY      -0.2963     YY     -51.0804
        XZ      -0.0000     YZ       0.0000     ZZ     -53.7034
    Octopole Moments (Debye-Ang^2)
       XXX     -82.9124    XXY       0.6358    XYY     -15.7845
       YYY       6.5589    XXZ      -0.0000    XYZ       0.0000
       YYZ       0.0000    XZZ     -18.1380    YZZ       3.9498
       ZZZ       0.0000
    Hexadecapole Moments (Debye-Ang^3)
      XXXX    -982.5061   XXXY      -2.7395   XXYY    -168.7988
      XYYY     -25.5490   YYYY    -161.1627   XXXZ      -0.0000
      XXYZ       0.0000   XYYZ       0.0000   YYYZ       0.0000
      XXZZ    -163.2237   XYZZ      -6.0107   YYZZ     -40.0873
      XZZZ       0.0000   YZZZ       0.0000   ZZZZ     -74.0238
 -----------------------------------------------------------------
 Calculating analytic gradient of the SCF energy
 Gradient of SCF Energy
            1           2           3           4           5
    1  -0.0051539   0.0027088  -0.0000050   0.0009103   0.0015398
    2   0.0006235  -0.0021824  -0.0005858  -0.0003205   0.0024652
    3  -0.0000000  -0.0000000   0.0000000   0.0000000  -0.0000000
 Max gradient component =       5.154E-03
 RMS gradient           =       1.803E-03
 Gradient time:  CPU 4.44 s  wall 1.21 s
 Geometry Optimization Parameters
   NAtoms,    NIC,     NZ,  NCons,   NDum,   NFix, NCnnct, MaxDiis
        5      20       5       0       0       0       0       0

 Cartesian Hessian Update
 Hessian Updated using BFGS Update


** GEOMETRY OPTIMIZATION IN DELOCALIZED INTERNAL COORDINATES **
   Searching for a Minimum

   Optimization Cycle:   6

                       Coordinates (Angstroms)
     ATOM                X               Y               Z
      1  C         2.1984084574   -0.5375601187    0.0000000000
      2  P         1.2433168582    0.8398143589    0.0000000000
      3  I        -0.9861117296   -0.2876663186    0.0000000000
      4  F         3.5418180284   -0.4052847413    0.0000000000
      5  H         1.8968088906   -1.5753829416    0.0000000000
   Point Group: cs    Number of degrees of freedom:     7


   Energy is  -7399.471503560

 Hessian Updated using BFGS Update

  7 Hessian modes will be used to form the next step
  Hessian Eigenvalues:
     0.085507    0.161959    0.214016    0.230304    0.293812    0.371457
     0.464528

 Minimum Search - Taking Simple RFO Step
 Searching for Lamda that Minimizes Along All modes
 Value Taken    Lamda =  -0.00007637
 Step Taken.  Stepsize is  0.015387

                             Maximum     Tolerance    Cnvgd?
         Gradient           0.003658      0.000300      NO
         Displacement       0.010788      0.001200      NO
         Energy change     -0.000427      0.000001      NO


 New Cartesian Coordinates Obtained by Inverse Iteration

 Displacement from previous Coordinates is:  0.025936
 ----------------------------------------------------------------
             Standard Nuclear Orientation (Angstroms)
    I     Atom           X                Y                Z
 ----------------------------------------------------------------
    1      C       2.2029844747    -0.5392653516     0.0000000000
    2      P       1.2402821605     0.8374158514     0.0000000000
    3      I      -0.9930494251    -0.2819326712     0.0000000000
    4      F       3.5444999724    -0.4009683188     0.0000000000
    5      H       1.8995233224    -1.5813292711     0.0000000000
 ----------------------------------------------------------------
 Molecular Point Group                 Cs    NOp =  2
 Largest Abelian Subgroup              Cs    NOp =  2
 Nuclear Repulsion Energy =   370.6324630761 hartrees
 There are       42 alpha and       42 beta electrons
 Applying Cartesian multipole field
    Component          Value
    ---------          -----
     (2,0,0)        1.00000E-11
     (0,2,0)        2.00000E-11
     (0,0,2)       -3.00000E-11
 Nucleus-field energy     =     0.0000000094 hartrees
 Requested basis set is 6-311++G(d,p)
 There are 54 shells and 143 basis functions
 A cutoff of  1.0D-11 yielded   1259 shell pairs
 There are      9138 function pairs (     10198 Cartesian)
 Smallest overlap matrix eigenvalue = 8.95E-04
 Guess MOs from SCF MO coefficient file

 -----------------------------------------------------------------------
  General SCF calculation program by
  Eric Jon Sundstrom, Paul Horn, Yuezhi Mao, Dmitri Zuev, Alec White,
  David Stuck, Shaama M.S., Shane Yost, Joonho Lee, David Small,
  Daniel Levine, Susi Lehtola, Hugh Burton, Evgeny Epifanovsky
 -----------------------------------------------------------------------
 Exchange:     0.2000 Hartree-Fock + 0.0800 Slater + 0.7200 B88
 Correlation:  0.1900 VWN1RPA + 0.8100 LYP
 Using SG-1 standard quadrature grid
 using 4 threads for integral computing
 -------------------------------------------------------
 OpenMP Integral computing Module                
 Release: version 2.0, May 2017, Q-Chem Inc. Pleasanton 
 -------------------------------------------------------
 -------------------------------------------------------
 OpenMP BLAS3 based DFT computing Module                
 Release: version 1.0, May 2013, Q-Chem Inc. Pittsburgh 
 -------------------------------------------------------
 A restricted SCF calculation will be
 performed using DIIS
 SCF converges when DIIS error is below 1.0e-08
 ---------------------------------------
  Cycle       Energy         DIIS error
 ---------------------------------------
    1   -7399.4715218542      8.48e-05  
    2   -7399.4715416068      4.70e-05  
    3   -7399.4715371842      6.06e-05  
    4   -7399.4715474120      1.06e-05  
    5   -7399.4715476583      2.66e-06  
    6   -7399.4715476731      4.95e-07  
    7   -7399.4715476736      1.87e-07  
    8   -7399.4715476737      8.57e-08  
    9   -7399.4715476737      7.07e-09  Convergence criterion met
 ---------------------------------------
 SCF time:   CPU 11.42s  wall 3.00s 
 SCF   energy in the final basis set =    -7399.4715476737
 Total energy in the final basis set =    -7399.4715476737

 --------------------------------------------------------------
             Orbital Energies (a.u.) and Symmetries
 --------------------------------------------------------------

 Alpha MOs, Restricted
 -- Occupied --                  
******* -176.31 -165.71 -165.71 -165.71  -77.10  -35.81  -31.30
  1 A'    2 A'    3 A'    1 A"    4 A'    5 A'    6 A'    7 A'                 
-31.294 -31.294 -24.728 -22.950 -22.949 -22.949 -22.945 -22.945
  2 A"    8 A'    9 A'   10 A'    3 A"   11 A'   12 A'    4 A"                 
-10.300  -6.598  -6.356  -4.767  -4.760  -4.756  -4.755  -4.754
 13 A'   14 A'   15 A'   16 A'   17 A'    5 A"   18 A'   19 A'                 
 -4.754  -2.033  -2.029  -2.029  -2.017  -2.017  -1.265  -0.767
  6 A"   20 A'   21 A'    7 A"   22 A'    8 A"   23 A'   24 A'                 
 -0.667  -0.601  -0.553  -0.499  -0.467  -0.387  -0.326  -0.319
 25 A'   26 A'   27 A'    9 A"   28 A'   29 A'   30 A'   10 A"                 
 -0.281  -0.261
 31 A'   11 A"                                                                 
 -- Virtual --                   
 -0.093  -0.092   0.001   0.016   0.026   0.041   0.043   0.052
 12 A"   32 A'   33 A'   34 A'   35 A'   13 A"   36 A'   37 A'                 
  0.083   0.092   0.112   0.135   0.145   0.169   0.183   0.202
 14 A"   38 A'   39 A'   40 A'   41 A'   42 A'   43 A'   15 A"                 
  0.241   0.250   0.253   0.265   0.284   0.320   0.349   0.363
 44 A'   45 A'   16 A"   46 A'   17 A"   47 A'   48 A'   49 A'                 
  0.378   0.398   0.405   0.407   0.417   0.467   0.515   0.519
 18 A"   50 A'   19 A"   51 A'   52 A'   53 A'   54 A'   20 A"                 
  0.565   0.625   0.650   0.656   0.693   0.776   0.853   0.911
 55 A'   56 A'   21 A"   57 A'   22 A"   58 A'   59 A'   60 A'                 
  0.952   1.125   1.285   1.295   1.306   1.313   1.368   1.385
 61 A'   23 A"   24 A"   62 A'   25 A"   63 A'   64 A'   65 A'                 
  1.443   1.519   1.540   1.555   1.646   1.705   1.774   1.827
 26 A"   66 A'   27 A"   67 A'   68 A'   69 A'   70 A'   28 A"                 
  1.846   2.095   2.437   2.573   2.645   3.032   3.374   3.747
 71 A'   72 A'   73 A'   74 A'   29 A"   75 A'   76 A'   30 A"                 
  3.762   3.942   3.959   3.968   3.970   4.021   4.029   4.118
 77 A'   31 A"   32 A"   78 A'   33 A"   79 A'   80 A'   81 A'                 
  4.284   4.717   5.980   6.006   6.033   6.247   6.302   6.548
 82 A'   83 A'   34 A"   84 A'   85 A'   35 A"   86 A'   87 A'                 
  6.892  13.783  13.886  13.972  23.601  27.743  28.327  28.348
 88 A'   36 A"   89 A'   90 A'   91 A'   92 A'   37 A"   93 A'                 
 28.366  28.533  28.537  28.537  28.561  28.622  66.715 127.874
 94 A'   38 A"   95 A'   39 A"   96 A'   97 A'   98 A'   40 A"                 
127.891 127.911 151.559 162.9951901.718
 99 A'  100 A'  101 A'  102 A'  103 A'                                         

 Beta MOs, Restricted
 -- Occupied --                  
******* -176.31 -165.71 -165.71 -165.71  -77.10  -35.81  -31.30
  1 A'    2 A'    3 A'    1 A"    4 A'    5 A'    6 A'    7 A'                 
-31.294 -31.294 -24.728 -22.950 -22.949 -22.949 -22.945 -22.945
  2 A"    8 A'    9 A'   10 A'    3 A"   11 A'   12 A'    4 A"                 
-10.300  -6.598  -6.356  -4.767  -4.760  -4.756  -4.755  -4.754
 13 A'   14 A'   15 A'   16 A'   17 A'    5 A"   18 A'   19 A'                 
 -4.754  -2.033  -2.029  -2.029  -2.017  -2.017  -1.265  -0.767
  6 A"   20 A'   21 A'    7 A"   22 A'    8 A"   23 A'   24 A'                 
 -0.667  -0.601  -0.553  -0.499  -0.467  -0.387  -0.326  -0.319
 25 A'   26 A'   27 A'    9 A"   28 A'   29 A'   30 A'   10 A"                 
 -0.281  -0.261
 31 A'   11 A"                                                                 
 -- Virtual --                   
 -0.093  -0.092   0.001   0.016   0.026   0.041   0.043   0.052
 12 A"   32 A'   33 A'   34 A'   35 A'   13 A"   36 A'   37 A'                 
  0.083   0.092   0.112   0.135   0.145   0.169   0.183   0.202
 14 A"   38 A'   39 A'   40 A'   41 A'   42 A'   43 A'   15 A"                 
  0.241   0.250   0.253   0.265   0.284   0.320   0.349   0.363
 44 A'   45 A'   16 A"   46 A'   17 A"   47 A'   48 A'   49 A'                 
  0.378   0.398   0.405   0.407   0.417   0.467   0.515   0.519
 18 A"   50 A'   19 A"   51 A'   52 A'   53 A'   54 A'   20 A"                 
  0.565   0.625   0.650   0.656   0.693   0.776   0.853   0.911
 55 A'   56 A'   21 A"   57 A'   22 A"   58 A'   59 A'   60 A'                 
  0.952   1.125   1.285   1.295   1.306   1.313   1.368   1.385
 61 A'   23 A"   24 A"   62 A'   25 A"   63 A'   64 A'   65 A'                 
  1.443   1.519   1.540   1.555   1.646   1.705   1.774   1.827
 26 A"   66 A'   27 A"   67 A'   68 A'   69 A'   70 A'   28 A"                 
  1.846   2.095   2.437   2.573   2.645   3.032   3.374   3.747
 71 A'   72 A'   73 A'   74 A'   29 A"   75 A'   76 A'   30 A"                 
  3.762   3.942   3.959   3.968   3.970   4.021   4.029   4.118
 77 A'   31 A"   32 A"   78 A'   33 A"   79 A'   80 A'   81 A'                 
  4.284   4.717   5.980   6.006   6.033   6.247   6.302   6.548
 82 A'   83 A'   34 A"   84 A'   85 A'   35 A"   86 A'   87 A'                 
  6.892  13.783  13.886  13.972  23.601  27.743  28.327  28.348
 88 A'   36 A"   89 A'   90 A'   91 A'   92 A'   37 A"   93 A'                 
 28.366  28.533  28.537  28.537  28.561  28.622  66.715 127.874
 94 A'   38 A"   95 A'   39 A"   96 A'   97 A'   98 A'   40 A"                 
127.891 127.911 151.559 162.9951901.718
 99 A'  100 A'  101 A'  102 A'  103 A'                                         
 --------------------------------------------------------------

          Ground-State Mulliken Net Atomic Charges

     Atom                 Charge (a.u.)
  ----------------------------------------
      1 C                    -0.141392
      2 P                     0.133773
      3 I                    -0.144295
      4 F                    -0.067446
      5 H                     0.219360
  ----------------------------------------
  Sum of atomic charges =     0.000000

 -----------------------------------------------------------------
                    Cartesian Multipole Moments
 -----------------------------------------------------------------
    Charge (ESU x 10^10)
                 0.0000
    Dipole Moment (Debye)
         X       0.0323      Y      -0.5239      Z      -0.0000
       Tot       0.5249
    Quadrupole Moments (Debye-Ang)
        XX     -55.7510     XY      -0.3471     YY     -51.1082
        XZ      -0.0000     YZ      -0.0000     ZZ     -53.7242
    Octopole Moments (Debye-Ang^2)
       XXX     -82.1694    XXY       0.3967    XYY     -15.5596
       YYY       6.0989    XXZ      -0.0000    XYZ      -0.0000
       YYZ      -0.0000    XZZ     -17.9763    YZZ       3.8007
       ZZZ       0.0000
    Hexadecapole Moments (Debye-Ang^3)
      XXXX    -984.3651   XXXY      -2.6629   XXYY    -169.1951
      XYYY     -25.2128   YYYY    -160.4552   XXXZ      -0.0000
      XXYZ      -0.0000   XYYZ       0.0000   YYYZ      -0.0000
      XXZZ    -163.7729   XYZZ      -5.8586   YYZZ     -39.9965
      XZZZ      -0.0000   YZZZ      -0.0000   ZZZZ     -74.0934
 -----------------------------------------------------------------
 Calculating analytic gradient of the SCF energy
 Gradient of SCF Energy
            1           2           3           4           5
    1  -0.0016919   0.0011488  -0.0003728   0.0007106   0.0002053
    2   0.0014673  -0.0007651  -0.0003068  -0.0000154  -0.0003799
    3  -0.0000000  -0.0000000   0.0000000   0.0000000   0.0000000
 Max gradient component =       1.692E-03
 RMS gradient           =       7.232E-04
 Gradient time:  CPU 4.42 s  wall 1.20 s
 Geometry Optimization Parameters
   NAtoms,    NIC,     NZ,  NCons,   NDum,   NFix, NCnnct, MaxDiis
        5      20       5       0       0       0       0       0

 Cartesian Hessian Update
 Hessian Updated using BFGS Update


** GEOMETRY OPTIMIZATION IN DELOCALIZED INTERNAL COORDINATES **
   Searching for a Minimum

   Optimization Cycle:   7

                       Coordinates (Angstroms)
     ATOM                X               Y               Z
      1  C         2.2029844747   -0.5392653516    0.0000000000
      2  P         1.2402821605    0.8374158514    0.0000000000
      3  I        -0.9930494251   -0.2819326712    0.0000000000
      4  F         3.5444999724   -0.4009683188    0.0000000000
      5  H         1.8995233224   -1.5813292711    0.0000000000
   Point Group: cs    Number of degrees of freedom:     7


   Energy is  -7399.471547674

 Hessian Updated using BFGS Update

  7 Hessian modes will be used to form the next step
  Hessian Eigenvalues:
     0.084422    0.146643    0.216550    0.237075    0.318810    0.350741
     0.409721

 Minimum Search - Taking Simple RFO Step
 Searching for Lamda that Minimizes Along All modes
 Value Taken    Lamda =  -0.00001166
 Step Taken.  Stepsize is  0.008457

                             Maximum     Tolerance    Cnvgd?
         Gradient           0.001192      0.000300      NO
         Displacement       0.006702      0.001200      NO
         Energy change     -0.000044      0.000001      NO


 New Cartesian Coordinates Obtained by Inverse Iteration

 Displacement from previous Coordinates is:  0.005223
 ----------------------------------------------------------------
             Standard Nuclear Orientation (Angstroms)
    I     Atom           X                Y                Z
 ----------------------------------------------------------------
    1      C       2.2043175838    -0.5403246099     0.0000000000
    2      P       1.2385907149     0.8370444033     0.0000000000
    3      I      -0.9923208229    -0.2810025694     0.0000000000
    4      F       3.5443689165    -0.4004473316     0.0000000000
    5      H       1.8992841125    -1.5813496538     0.0000000000
 ----------------------------------------------------------------
 Molecular Point Group                 Cs    NOp =  2
 Largest Abelian Subgroup              Cs    NOp =  2
 Nuclear Repulsion Energy =   370.7897605961 hartrees
 There are       42 alpha and       42 beta electrons
 Applying Cartesian multipole field
    Component          Value
    ---------          -----
     (2,0,0)        1.00000E-11
     (0,2,0)        2.00000E-11
     (0,0,2)       -3.00000E-11
 Nucleus-field energy     =     0.0000000093 hartrees
 Requested basis set is 6-311++G(d,p)
 There are 54 shells and 143 basis functions
 A cutoff of  1.0D-11 yielded   1259 shell pairs
 There are      9138 function pairs (     10198 Cartesian)
 Smallest overlap matrix eigenvalue = 8.98E-04
 Guess MOs from SCF MO coefficient file

 -----------------------------------------------------------------------
  General SCF calculation program by
  Eric Jon Sundstrom, Paul Horn, Yuezhi Mao, Dmitri Zuev, Alec White,
  David Stuck, Shaama M.S., Shane Yost, Joonho Lee, David Small,
  Daniel Levine, Susi Lehtola, Hugh Burton, Evgeny Epifanovsky
 -----------------------------------------------------------------------
 Exchange:     0.2000 Hartree-Fock + 0.0800 Slater + 0.7200 B88
 Correlation:  0.1900 VWN1RPA + 0.8100 LYP
 Using SG-1 standard quadrature grid
 using 4 threads for integral computing
 -------------------------------------------------------
 OpenMP Integral computing Module                
 Release: version 2.0, May 2017, Q-Chem Inc. Pleasanton 
 -------------------------------------------------------
 -------------------------------------------------------
 OpenMP BLAS3 based DFT computing Module                
 Release: version 1.0, May 2013, Q-Chem Inc. Pittsburgh 
 -------------------------------------------------------
 A restricted SCF calculation will be
 performed using DIIS
 SCF converges when DIIS error is below 1.0e-08
 ---------------------------------------
  Cycle       Energy         DIIS error
 ---------------------------------------
    1   -7399.4715486080      3.61e-05  
    2   -7399.4715520986      1.97e-05  
    3   -7399.4715512280      2.58e-05  
    4   -7399.4715531358      4.58e-06  
    5   -7399.4715531797      1.63e-06  
    6   -7399.4715531848      2.66e-07  
    7   -7399.4715531849      8.27e-08  
    8   -7399.4715531850      2.73e-08  
    9   -7399.4715531850      7.75e-09  Convergence criterion met
 ---------------------------------------
 SCF time:   CPU 11.40s  wall 3.00s 
 SCF   energy in the final basis set =    -7399.4715531850
 Total energy in the final basis set =    -7399.4715531850

 --------------------------------------------------------------
             Orbital Energies (a.u.) and Symmetries
 --------------------------------------------------------------

 Alpha MOs, Restricted
 -- Occupied --                  
******* -176.31 -165.71 -165.71 -165.71  -77.10  -35.81  -31.30
  1 A'    2 A'    3 A'    1 A"    4 A'    5 A'    6 A'    7 A'                 
-31.294 -31.294 -24.728 -22.950 -22.949 -22.949 -22.945 -22.945
  2 A"    8 A'    9 A'   10 A'    3 A"   11 A'   12 A'    4 A"                 
-10.300  -6.597  -6.356  -4.767  -4.760  -4.756  -4.755  -4.754
 13 A'   14 A'   15 A'   16 A'   17 A'    5 A"   18 A'   19 A'                 
 -4.754  -2.033  -2.029  -2.029  -2.017  -2.017  -1.265  -0.766
  6 A"   20 A'   21 A'    7 A"   22 A'    8 A"   23 A'   24 A'                 
 -0.668  -0.601  -0.554  -0.499  -0.467  -0.387  -0.326  -0.319
 25 A'   26 A'   27 A'    9 A"   28 A'   29 A'   30 A'   10 A"                 
 -0.281  -0.261
 31 A'   11 A"                                                                 
 -- Virtual --                   
 -0.093  -0.091   0.001   0.016   0.026   0.041   0.043   0.052
 12 A"   32 A'   33 A'   34 A'   35 A'   13 A"   36 A'   37 A'                 
  0.083   0.092   0.112   0.135   0.145   0.169   0.183   0.202
 14 A"   38 A'   39 A'   40 A'   41 A'   42 A'   43 A'   15 A"                 
  0.241   0.250   0.253   0.265   0.284   0.321   0.349   0.363
 44 A'   45 A'   16 A"   46 A'   17 A"   47 A'   48 A'   49 A'                 
  0.378   0.398   0.405   0.407   0.417   0.468   0.516   0.519
 18 A"   50 A'   19 A"   51 A'   52 A'   53 A'   54 A'   20 A"                 
  0.565   0.625   0.650   0.656   0.694   0.777   0.854   0.911
 55 A'   56 A'   21 A"   57 A'   22 A"   58 A'   59 A'   60 A'                 
  0.951   1.125   1.285   1.295   1.306   1.313   1.368   1.386
 61 A'   23 A"   24 A"   62 A'   25 A"   63 A'   64 A'   65 A'                 
  1.443   1.520   1.540   1.555   1.646   1.705   1.774   1.827
 26 A"   66 A'   27 A"   67 A'   68 A'   69 A'   70 A'   28 A"                 
  1.845   2.095   2.436   2.573   2.645   3.032   3.374   3.746
 71 A'   72 A'   73 A'   74 A'   29 A"   75 A'   76 A'   30 A"                 
  3.762   3.943   3.959   3.968   3.970   4.021   4.029   4.119
 77 A'   31 A"   32 A"   78 A'   33 A"   79 A'   80 A'   81 A'                 
  4.285   4.718   5.980   6.006   6.033   6.246   6.302   6.550
 82 A'   83 A'   34 A"   84 A'   85 A'   35 A"   86 A'   87 A'                 
  6.890  13.783  13.886  13.971  23.602  27.743  28.327  28.348
 88 A'   36 A"   89 A'   90 A'   91 A'   92 A'   37 A"   93 A'                 
 28.366  28.533  28.537  28.537  28.561  28.622  66.714 127.874
 94 A'   38 A"   95 A'   39 A"   96 A'   97 A'   98 A'   40 A"                 
127.891 127.911 151.559 162.9931901.718
 99 A'  100 A'  101 A'  102 A'  103 A'                                         

 Beta MOs, Restricted
 -- Occupied --                  
******* -176.31 -165.71 -165.71 -165.71  -77.10  -35.81  -31.30
  1 A'    2 A'    3 A'    1 A"    4 A'    5 A'    6 A'    7 A'                 
-31.294 -31.294 -24.728 -22.950 -22.949 -22.949 -22.945 -22.945
  2 A"    8 A'    9 A'   10 A'    3 A"   11 A'   12 A'    4 A"                 
-10.300  -6.597  -6.356  -4.767  -4.760  -4.756  -4.755  -4.754
 13 A'   14 A'   15 A'   16 A'   17 A'    5 A"   18 A'   19 A'                 
 -4.754  -2.033  -2.029  -2.029  -2.017  -2.017  -1.265  -0.766
  6 A"   20 A'   21 A'    7 A"   22 A'    8 A"   23 A'   24 A'                 
 -0.668  -0.601  -0.554  -0.499  -0.467  -0.387  -0.326  -0.319
 25 A'   26 A'   27 A'    9 A"   28 A'   29 A'   30 A'   10 A"                 
 -0.281  -0.261
 31 A'   11 A"                                                                 
 -- Virtual --                   
 -0.093  -0.091   0.001   0.016   0.026   0.041   0.043   0.052
 12 A"   32 A'   33 A'   34 A'   35 A'   13 A"   36 A'   37 A'                 
  0.083   0.092   0.112   0.135   0.145   0.169   0.183   0.202
 14 A"   38 A'   39 A'   40 A'   41 A'   42 A'   43 A'   15 A"                 
  0.241   0.250   0.253   0.265   0.284   0.321   0.349   0.363
 44 A'   45 A'   16 A"   46 A'   17 A"   47 A'   48 A'   49 A'                 
  0.378   0.398   0.405   0.407   0.417   0.468   0.516   0.519
 18 A"   50 A'   19 A"   51 A'   52 A'   53 A'   54 A'   20 A"                 
  0.565   0.625   0.650   0.656   0.694   0.777   0.854   0.911
 55 A'   56 A'   21 A"   57 A'   22 A"   58 A'   59 A'   60 A'                 
  0.951   1.125   1.285   1.295   1.306   1.313   1.368   1.386
 61 A'   23 A"   24 A"   62 A'   25 A"   63 A'   64 A'   65 A'                 
  1.443   1.520   1.540   1.555   1.646   1.705   1.774   1.827
 26 A"   66 A'   27 A"   67 A'   68 A'   69 A'   70 A'   28 A"                 
  1.845   2.095   2.436   2.573   2.645   3.032   3.374   3.746
 71 A'   72 A'   73 A'   74 A'   29 A"   75 A'   76 A'   30 A"                 
  3.762   3.943   3.959   3.968   3.970   4.021   4.029   4.119
 77 A'   31 A"   32 A"   78 A'   33 A"   79 A'   80 A'   81 A'                 
  4.285   4.718   5.980   6.006   6.033   6.246   6.302   6.550
 82 A'   83 A'   34 A"   84 A'   85 A'   35 A"   86 A'   87 A'                 
  6.890  13.783  13.886  13.971  23.602  27.743  28.327  28.348
 88 A'   36 A"   89 A'   90 A'   91 A'   92 A'   37 A"   93 A'                 
 28.366  28.533  28.537  28.537  28.561  28.622  66.714 127.874
 94 A'   38 A"   95 A'   39 A"   96 A'   97 A'   98 A'   40 A"                 
127.891 127.911 151.559 162.9931901.718
 99 A'  100 A'  101 A'  102 A'  103 A'                                         
 --------------------------------------------------------------

          Ground-State Mulliken Net Atomic Charges

     Atom                 Charge (a.u.)
  ----------------------------------------
      1 C                    -0.143078
      2 P                     0.134281
      3 I                    -0.143851
      4 F                    -0.066219
      5 H                     0.218868
  ----------------------------------------
  Sum of atomic charges =     0.000000

 -----------------------------------------------------------------
                    Cartesian Multipole Moments
 -----------------------------------------------------------------
    Charge (ESU x 10^10)
                 0.0000
    Dipole Moment (Debye)
         X       0.0348      Y      -0.5318      Z      -0.0000
       Tot       0.5329
    Quadrupole Moments (Debye-Ang)
        XX     -55.7111     XY      -0.3662     YY     -51.1180
        XZ       0.0000     YZ      -0.0000     ZZ     -53.7278
    Octopole Moments (Debye-Ang^2)
       XXX     -82.0097    XXY       0.3396    XYY     -15.5785
       YYY       6.0250    XXZ      -0.0000    XYZ      -0.0000
       YYZ      -0.0000    XZZ     -17.9955    YZZ       3.7723
       ZZZ      -0.0000
    Hexadecapole Moments (Debye-Ang^3)
      XXXX    -983.1858   XXXY      -2.6402   XXYY    -169.1169
      XYYY     -25.0558   YYYY    -160.4006   XXXZ       0.0000
      XXYZ      -0.0000   XYYZ      -0.0000   YYYZ      -0.0000
      XXZZ    -163.6977   XYZZ      -5.8101   YYZZ     -39.9897
      XZZZ      -0.0000   YZZZ      -0.0000   ZZZZ     -74.1124
 -----------------------------------------------------------------
 Calculating analytic gradient of the SCF energy
 Gradient of SCF Energy
            1           2           3           4           5
    1  -0.0001087  -0.0001457   0.0000750   0.0000921   0.0000873
    2  -0.0001812   0.0000223  -0.0000231   0.0000991   0.0000829
    3   0.0000000   0.0000000  -0.0000000  -0.0000000  -0.0000000
 Max gradient component =       1.812E-04
 RMS gradient           =       8.380E-05
 Gradient time:  CPU 4.40 s  wall 1.20 s
 Geometry Optimization Parameters
   NAtoms,    NIC,     NZ,  NCons,   NDum,   NFix, NCnnct, MaxDiis
        5      20       5       0       0       0       0       0

 Cartesian Hessian Update
 Hessian Updated using BFGS Update


** GEOMETRY OPTIMIZATION IN DELOCALIZED INTERNAL COORDINATES **
   Searching for a Minimum

   Optimization Cycle:   8

                       Coordinates (Angstroms)
     ATOM                X               Y               Z
      1  C         2.2043175838   -0.5403246099    0.0000000000
      2  P         1.2385907149    0.8370444033    0.0000000000
      3  I        -0.9923208229   -0.2810025694    0.0000000000
      4  F         3.5443689165   -0.4004473316    0.0000000000
      5  H         1.8992841125   -1.5813496538    0.0000000000
   Point Group: cs    Number of degrees of freedom:     7


   Energy is  -7399.471553185

 Hessian Updated using BFGS Update

  7 Hessian modes will be used to form the next step
  Hessian Eigenvalues:
     0.091749    0.139014    0.214757    0.236830    0.316880    0.354803
     0.420962

 Minimum Search - Taking Simple RFO Step
 Searching for Lamda that Minimizes Along All modes
 Value Taken    Lamda =   0.00000000
 Step Taken.  Stepsize is  0.001284

                             Maximum     Tolerance    Cnvgd?
         Gradient           0.000149      0.000300     YES
         Displacement       0.001055      0.001200     YES
         Energy change     -0.000006      0.000001      NO


                       Distance Matrix (Angstroms)
             C (  1)   P (  2)   I (  3)   F (  4)
   P (  2)  1.682193
   I (  3)  3.207140  2.495395
   F (  4)  1.347332  2.616868  4.538262
   H (  5)  1.084794  2.507019  3.170533  2.025052

 Final energy is   -7399.4715531849515     


 ******************************
 **  OPTIMIZATION CONVERGED  **
 ******************************

                       Coordinates (Angstroms)
     ATOM                X               Y               Z
      1  C         2.2043175838   -0.5403246099    0.0000000000
      2  P         1.2385907149    0.8370444033    0.0000000000
      3  I        -0.9923208229   -0.2810025694    0.0000000000
      4  F         3.5443689165   -0.4004473316    0.0000000000
      5  H         1.8992841125   -1.5813496538    0.0000000000

Z-matrix Print:
$molecule
0 1
I 
P  1 2.495395
C  2 1.682193 1 98.417522
H  3 1.084794 2 128.632962 1 -0.000000 0
F  3 1.347332 2 119.076718 1 -180.000000 0
$end


 --------------------------------------------------------------
             Orbital Energies (a.u.) and Symmetries
 --------------------------------------------------------------

 Alpha MOs, Restricted
 -- Occupied --                  
******* -176.31 -165.71 -165.71 -165.71  -77.10  -35.81  -31.30
  1 A'    2 A'    3 A'    1 A"    4 A'    5 A'    6 A'    7 A'                 
-31.294 -31.294 -24.728 -22.950 -22.949 -22.949 -22.945 -22.945
  2 A"    8 A'    9 A'   10 A'    3 A"   11 A'   12 A'    4 A"                 
-10.300  -6.597  -6.356  -4.767  -4.760  -4.756  -4.755  -4.754
 13 A'   14 A'   15 A'   16 A'   17 A'    5 A"   18 A'   19 A'                 
 -4.754  -2.033  -2.029  -2.029  -2.017  -2.017  -1.265  -0.766
  6 A"   20 A'   21 A'    7 A"   22 A'    8 A"   23 A'   24 A'                 
 -0.668  -0.601  -0.554  -0.499  -0.467  -0.387  -0.326  -0.319
 25 A'   26 A'   27 A'    9 A"   28 A'   29 A'   30 A'   10 A"                 
 -0.281  -0.261
 31 A'   11 A"                                                                 
 -- Virtual --                   
 -0.093  -0.091   0.001   0.016   0.026   0.041   0.043   0.052
 12 A"   32 A'   33 A'   34 A'   35 A'   13 A"   36 A'   37 A'                 
  0.083   0.092   0.112   0.135   0.145   0.169   0.183   0.202
 14 A"   38 A'   39 A'   40 A'   41 A'   42 A'   43 A'   15 A"                 
  0.241   0.250   0.253   0.265   0.284   0.321   0.349   0.363
 44 A'   45 A'   16 A"   46 A'   17 A"   47 A'   48 A'   49 A'                 
  0.378   0.398   0.405   0.407   0.417   0.468   0.516   0.519
 18 A"   50 A'   19 A"   51 A'   52 A'   53 A'   54 A'   20 A"                 
  0.565   0.625   0.650   0.656   0.694   0.777   0.854   0.911
 55 A'   56 A'   21 A"   57 A'   22 A"   58 A'   59 A'   60 A'                 
  0.951   1.125   1.285   1.295   1.306   1.313   1.368   1.386
 61 A'   23 A"   24 A"   62 A'   25 A"   63 A'   64 A'   65 A'                 
  1.443   1.520   1.540   1.555   1.646   1.705   1.774   1.827
 26 A"   66 A'   27 A"   67 A'   68 A'   69 A'   70 A'   28 A"                 
  1.845   2.095   2.436   2.573   2.645   3.032   3.374   3.746
 71 A'   72 A'   73 A'   74 A'   29 A"   75 A'   76 A'   30 A"                 
  3.762   3.943   3.959   3.968   3.970   4.021   4.029   4.119
 77 A'   31 A"   32 A"   78 A'   33 A"   79 A'   80 A'   81 A'                 
  4.285   4.718   5.980   6.006   6.033   6.246   6.302   6.550
 82 A'   83 A'   34 A"   84 A'   85 A'   35 A"   86 A'   87 A'                 
  6.890  13.783  13.886  13.971  23.602  27.743  28.327  28.348
 88 A'   36 A"   89 A'   90 A'   91 A'   92 A'   37 A"   93 A'                 
 28.366  28.533  28.537  28.537  28.561  28.622  66.714 127.874
 94 A'   38 A"   95 A'   39 A"   96 A'   97 A'   98 A'   40 A"                 
127.891 127.911 151.559 162.9931901.718
 99 A'  100 A'  101 A'  102 A'  103 A'                                         

 Beta MOs, Restricted
 -- Occupied --                  
******* -176.31 -165.71 -165.71 -165.71  -77.10  -35.81  -31.30
  1 A'    2 A'    3 A'    1 A"    4 A'    5 A'    6 A'    7 A'                 
-31.294 -31.294 -24.728 -22.950 -22.949 -22.949 -22.945 -22.945
  2 A"    8 A'    9 A'   10 A'    3 A"   11 A'   12 A'    4 A"                 
-10.300  -6.597  -6.356  -4.767  -4.760  -4.756  -4.755  -4.754
 13 A'   14 A'   15 A'   16 A'   17 A'    5 A"   18 A'   19 A'                 
 -4.754  -2.033  -2.029  -2.029  -2.017  -2.017  -1.265  -0.766
  6 A"   20 A'   21 A'    7 A"   22 A'    8 A"   23 A'   24 A'                 
 -0.668  -0.601  -0.554  -0.499  -0.467  -0.387  -0.326  -0.319
 25 A'   26 A'   27 A'    9 A"   28 A'   29 A'   30 A'   10 A"                 
 -0.281  -0.261
 31 A'   11 A"                                                                 
 -- Virtual --                   
 -0.093  -0.091   0.001   0.016   0.026   0.041   0.043   0.052
 12 A"   32 A'   33 A'   34 A'   35 A'   13 A"   36 A'   37 A'                 
  0.083   0.092   0.112   0.135   0.145   0.169   0.183   0.202
 14 A"   38 A'   39 A'   40 A'   41 A'   42 A'   43 A'   15 A"                 
  0.241   0.250   0.253   0.265   0.284   0.321   0.349   0.363
 44 A'   45 A'   16 A"   46 A'   17 A"   47 A'   48 A'   49 A'                 
  0.378   0.398   0.405   0.407   0.417   0.468   0.516   0.519
 18 A"   50 A'   19 A"   51 A'   52 A'   53 A'   54 A'   20 A"                 
  0.565   0.625   0.650   0.656   0.694   0.777   0.854   0.911
 55 A'   56 A'   21 A"   57 A'   22 A"   58 A'   59 A'   60 A'                 
  0.951   1.125   1.285   1.295   1.306   1.313   1.368   1.386
 61 A'   23 A"   24 A"   62 A'   25 A"   63 A'   64 A'   65 A'                 
  1.443   1.520   1.540   1.555   1.646   1.705   1.774   1.827
 26 A"   66 A'   27 A"   67 A'   68 A'   69 A'   70 A'   28 A"                 
  1.845   2.095   2.436   2.573   2.645   3.032   3.374   3.746
 71 A'   72 A'   73 A'   74 A'   29 A"   75 A'   76 A'   30 A"                 
  3.762   3.943   3.959   3.968   3.970   4.021   4.029   4.119
 77 A'   31 A"   32 A"   78 A'   33 A"   79 A'   80 A'   81 A'                 
  4.285   4.718   5.980   6.006   6.033   6.246   6.302   6.550
 82 A'   83 A'   34 A"   84 A'   85 A'   35 A"   86 A'   87 A'                 
  6.890  13.783  13.886  13.971  23.602  27.743  28.327  28.348
 88 A'   36 A"   89 A'   90 A'   91 A'   92 A'   37 A"   93 A'                 
 28.366  28.533  28.537  28.537  28.561  28.622  66.714 127.874
 94 A'   38 A"   95 A'   39 A"   96 A'   97 A'   98 A'   40 A"                 
127.891 127.911 151.559 162.9931901.718
 99 A'  100 A'  101 A'  102 A'  103 A'                                         
 --------------------------------------------------------------

          Ground-State Mulliken Net Atomic Charges

     Atom                 Charge (a.u.)
  ----------------------------------------
      1 C                    -0.143078
      2 P                     0.134281
      3 I                    -0.143851
      4 F                    -0.066219
      5 H                     0.218868
  ----------------------------------------
  Sum of atomic charges =     0.000000

 -----------------------------------------------------------------
                    Cartesian Multipole Moments
 -----------------------------------------------------------------
    Charge (ESU x 10^10)
                 0.0000
    Dipole Moment (Debye)
         X       0.0348      Y      -0.5318      Z      -0.0000
       Tot       0.5329
    Quadrupole Moments (Debye-Ang)
        XX     -55.7111     XY      -0.3662     YY     -51.1180
        XZ       0.0000     YZ      -0.0000     ZZ     -53.7278
    Octopole Moments (Debye-Ang^2)
       XXX     -82.0097    XXY       0.3396    XYY     -15.5785
       YYY       6.0250    XXZ      -0.0000    XYZ      -0.0000
       YYZ      -0.0000    XZZ     -17.9955    YZZ       3.7723
       ZZZ      -0.0000
    Hexadecapole Moments (Debye-Ang^3)
      XXXX    -983.1858   XXXY      -2.6402   XXYY    -169.1169
      XYYY     -25.0558   YYYY    -160.4006   XXXZ       0.0000
      XXYZ      -0.0000   XYYZ      -0.0000   YYYZ      -0.0000
      XXZZ    -163.6977   XYZZ      -5.8101   YYZZ     -39.9897
      XZZZ      -0.0000   YZZZ      -0.0000   ZZZZ     -74.1124
 -----------------------------------------------------------------
Archival summary:
1\1\TWL02\OPT\ProcedureUnspecified\BasisUnspecified\11111\taweetha\MonNov2616:13:192018MonNov2616:13:192018\0\\#,OPT,ProcedureUnspecified,BasisUnspecified,\\0,1\I\P,1,2.49539\C,2,1.68219,1,98.4175\H,3,1.08479,2,128.633,1,-0,0\F,3,1.34733,2,119.077,1,-180,0\\\@

 Total job time:  40.20s(wall), 145.03s(cpu) 
 Mon Nov 26 16:13:19 2018

        *************************************************************
        *                                                           *
        *  Thank you very much for using Q-Chem.  Have a nice day.  *
        *                                                           *
        *************************************************************


 
User input: 2 of 2 
 
Q-Chem Developer Version!
                  Welcome to Q-Chem
     A Quantum Leap Into The Future Of Chemistry


 Q-Chem 5.1, Q-Chem, Inc., Pleasanton, CA (2018)

 Yihan Shao,  Zhengting Gan,  E. Epifanovsky,  A. T. B. Gilbert,  M. Wormit,  
 J. Kussmann,  A. W. Lange,  A. Behn,  Jia Deng,  Xintian Feng,  D. Ghosh,  
 M. Goldey,  P. R. Horn,  L. D. Jacobson,  I. Kaliman,  T. Kus,  A. Landau,  
 Jie Liu,  E. I. Proynov,  R. M. Richard,  R. P. Steele,  E. J. Sundstrom,  
 H. L. Woodcock III,  P. M. Zimmerman,  D. Zuev,  B. Albrecht,  E. Alguire,  
 S. A. Baeppler,  D. Barton,  Z. Benda,  Y. A. Bernard,  E. J. Berquist,  
 K. B. Bravaya,  H. Burton,  D. Casanova,  Chun-Min Chang,  Yunqing Chen,  
 A. Chien,  K. D. Closser,  M. P. Coons,  S. Coriani,  S. Dasgupta,  
 A. L. Dempwolff,  M. Diedenhofen,  Hainam Do,  R. G. Edgar,  Po-Tung Fang,  
 S. Faraji,  S. Fatehi,  Qingguo Feng,  K. D. Fenk,  J. Fosso-Tande,  
 Qinghui Ge,  A. Ghysels,  G. Gidofalvi,  J. Gomes,  J. Gonthier,  A. Gunina,  
 D. Hait,  M. W. D. Hanson-Heine,  P. H. P. Harbach,  A. W. Hauser,  
 J. E. Herr,  E. G. Hohenstein,  Z. C. Holden,  Kerwin Hui,  B. C. Huynh,  
 T.-C. Jagau,  Hyunjun Ji,  B. Kaduk,  K. Khistyaev,  Jaehoon Kim,  
 P. Klunzinger,  K. Koh,  D. Kosenkov,  L. Koulias,  T. Kowalczyk,  
 C. M. Krauter,  A. Kunitsa,  Ka Un Lao,  A. Laurent,  K. V. Lawler,  
 Joonho Lee,  D. Lefrancois,  S. Lehtola,  D. S. Levine,  Yi-Pei Li,  
 You-Sheng Lin,  Fenglai Liu,  E. Livshits,  A. Luenser,  P. Manohar,  
 E. Mansoor,  S. F. Manzer,  Shan-Ping Mao,  Yuezhi Mao,  N. Mardirossian,  
 A. V. Marenich,  T. Markovich,  L. A. Martinez-Martinez,  S. A. Maurer,  
 N. J. Mayhall,  S. C. McKenzie,  J.-M. Mewes,  A. F. Morrison,  
 J. W. Mullinax,  K. Nanda,  T. S. Nguyen-Beck,  R. Olivares-Amaya,  
 J. A. Parkhill,  T. M. Perrine,  F. Plasser,  P. Pokhilko,  S. Prager,  
 A. Prociuk,  E. Ramos,  D. R. Rehn,  F. Rob,  M. Schneider,  N. Sergueev,  
 S. M. Sharada,  S. Sharma,  D. W. Small,  T. Stauch,  T. Stein,  
 Yu-Chuan Su,  A. J. W. Thom,  A. Tkatchenko,  T. Tsuchimochi,  N. M. Tubman,  
 L. Vogt,  M. L. Vidal,  O. Vydrov,  M. A. Watson,  J. Wenzel,  
 M. de Wergifosse,  T. A. Wesolowski,  A. White,  J. Witte,  A. Yamada,  
 Jun Yang,  K. Yao,  S. Yeganeh,  S. R. Yost,  Zhi-Qiang You,  A. Zech,  
 Igor Ying Zhang,  Xing Zhang,  Yan Zhao,  Ying Zhu,  B. R. Brooks,  
 G. K. L. Chan,  C. J. Cramer,  M. S. Gordon,  W. J. Hehre,  A. Klamt,  
 M. W. Schmidt,  C. D. Sherrill,  D. G. Truhlar,  A. Aspuru-Guzik,  R. Baer,  
 A. T. Bell,  N. A. Besley,  Jeng-Da Chai,  A. E. DePrince, III,  
 R. A. DiStasio Jr.,  A. Dreuw,  B. D. Dunietz,  T. R. Furlani,  
 Chao-Ping Hsu,  Yousung Jung,  Jing Kong,  D. S. Lambrecht,  WanZhen Liang,  
 C. Ochsenfeld,  V. A. Rassolov,  L. V. Slipchenko,  J. E. Subotnik,  
 T. Van Voorhis,  J. M. Herbert,  A. I. Krylov,  P. M. W. Gill,  M. Head-Gordon

 Contributors to earlier versions of Q-Chem not listed above: 
 R. D. Adamson,  B. Austin,  J. Baker,  G. J. O. Beran,  K. Brandhorst,  
 S. T. Brown,  E. F. C. Byrd,  A. K. Chakraborty,  C.-L. Cheng,  
 Siu Hung Chien,  D. M. Chipman,  D. L. Crittenden,  H. Dachsel,  
 R. J. Doerksen,  A. D. Dutoi,  L. Fusti-Molnar,  W. A. Goddard III,  
 A. Golubeva-Zadorozhnaya,  S. R. Gwaltney,  G. Hawkins,  A. Heyden,  
 S. Hirata,  G. Kedziora,  F. J. Keil,  C. Kelley,  Jihan Kim,  R. A. King,  
 R. Z. Khaliullin,  P. P. Korambath,  W. Kurlancheek,  A. M. Lee,  M. S. Lee,  
 S. V. Levchenko,  Ching Yeh Lin,  D. Liotard,  R. C. Lochan,  I. Lotan,  
 P. E. Maslen,  N. Nair,  D. P. O'Neill,  D. Neuhauser,  E. Neuscamman,  
 C. M. Oana,  R. Olson,  B. Peters,  R. Peverati,  P. A. Pieniazek,  
 Y. M. Rhee,  J. Ritchie,  M. A. Rohrdanz,  E. Rosta,  N. J. Russ,  
 H. F. Schaefer III,  N. E. Schultz,  N. Shenvi,  A. C. Simmonett,  A. Sodt,  
 D. Stuck,  K. S. Thanthiriwatte,  V. Vanovschi,  Tao Wang,  A. Warshel,  
 C. F. Williams,  Q. Wu,  X. Xu,  W. Zhang

 Please cite Q-Chem as follows:
 Y. Shao et al., Mol. Phys. 113, 184-215 (2015)
 DOI: 10.1080/00268976.2014.952696

 Q-Chem 5.1.2 for Intel X86 EM64T Linux

 Parts of Q-Chem use Armadillo 8.300.2 (Tropical Shenanigans).
 http://arma.sourceforge.net/

 Q-Chem begins on Mon Nov 26 16:13:19 2018  

Host: 
0

     Scratch files written to /scratch/taweetham/qchem51036//
The previous job contains 0 fragments, simply inherited here
Input Ideriv = 2
Curr. Ideriv = -1
Max.  Ideriv = 2

Checking the input file for inconsistencies... 	...done.

--------------------------------------------------------------
User input:
--------------------------------------------------------------

$molecule
read
$end

$rem
   job_type 	frequency
   basis 	6-311++g**
   method	b3lyp	
$end


--------------------------------------------------------------
 ----------------------------------------------------------------
             Standard Nuclear Orientation (Angstroms)
    I     Atom           X                Y                Z
 ----------------------------------------------------------------
    1      C       2.0286926619    -0.5044449362     0.0000000000
    2      P       1.1262515562     0.9151936920    -0.0000000000
    3      I      -1.1529454423    -0.1008064873     0.0000000000
    4      F       3.3736991816    -0.4253204185     0.0000000000
    5      H       1.6768864947    -1.5306081695     0.0000000000
 ----------------------------------------------------------------
 Molecular Point Group                 Cs    NOp =  2
 Largest Abelian Subgroup              Cs    NOp =  2
 Nuclear Repulsion Energy =   370.7897605961 hartrees
 There are       42 alpha and       42 beta electrons
 Requested basis set is 6-311++G(d,p)
 There are 54 shells and 143 basis functions

 Total QAlloc Memory Limit   2000 MB
 Mega-Array Size       188 MB
 MEM_STATIC part       192 MB

                       Distance Matrix (Angstroms)
             C (  1)   P (  2)   I (  3)   F (  4)
   P (  2)  1.682193
   I (  3)  3.207140  2.495395
   F (  4)  1.347332  2.616868  4.538262
   H (  5)  1.084794  2.507019  3.170533  2.025052

 A cutoff of  1.0D-11 yielded   1259 shell pairs
 There are      9138 function pairs (     10198 Cartesian)

 -------------------------------------------------------
 OpenMP Integral Computing Module                       
 Release: version 1.0, May 2013, Q-Chem Inc. Pittsburgh 
 -------------------------------------------------------
 Integral Job Info:
 Integral job number is                      11
 Integral operator is                         1
 short-range coefficients                     0
 long-range coefficients              100000000
 Omega coefficients                           0
 if combine SR and LR in K                    0
 Integral screening is                        0
 Integral computing path is                   2
 max size of driver memory is            800000
 size of driver memory is                593474
 size of scratch memory is             11861008
 max col of scratch BK array               1296
 max len of scratch array in speh3          155
 max len of scratch index in speh4           18
 max int batch size is                      520
 min int batch size is                       52
 fixed nKL is                                52
 max L of basis functions is                  2
 order of int derivative is                   0
 number of shells is                         54
 number of basis is                         151
 number of cartesian basis is               151
 number of contracted shell pairs          1259
 number of primitive shell pairs           2802
 maxK2 (contraction) of shell pair           36
 max number of K2 of shell pair               1
 max number of CS2 of shell pair            175
 max number of PS2 of shell pair            175
 mem total for path MDJ                  521372
 -------------------------------------------------------
 Smallest overlap matrix eigenvalue = 8.98E-04
 Guess from superposition of atomic densities
 Warning:  Energy on first SCF cycle will be non-variational
 SAD guess density has 84.000000 electrons

 -----------------------------------------------------------------------
  General SCF calculation program by
  Eric Jon Sundstrom, Paul Horn, Yuezhi Mao, Dmitri Zuev, Alec White,
  David Stuck, Shaama M.S., Shane Yost, Joonho Lee, David Small,
  Daniel Levine, Susi Lehtola, Hugh Burton, Evgeny Epifanovsky
 -----------------------------------------------------------------------
 Exchange:     0.2000 Hartree-Fock + 0.0800 Slater + 0.7200 B88
 Correlation:  0.1900 VWN1RPA + 0.8100 LYP
 Using SG-1 standard quadrature grid
 using 4 threads for integral computing
 -------------------------------------------------------
 OpenMP Integral computing Module                
 Release: version 2.0, May 2017, Q-Chem Inc. Pleasanton 
 -------------------------------------------------------
 -------------------------------------------------------
 OpenMP BLAS3 based DFT computing Module                
 Release: version 1.0, May 2013, Q-Chem Inc. Pittsburgh 
 -------------------------------------------------------
 A restricted SCF calculation will be
 performed using DIIS
 SCF converges when DIIS error is below 1.0e-08
 ---------------------------------------
  Cycle       Energy         DIIS error
 ---------------------------------------
    1   -7399.8263096135      4.19e-02  
    2   -7399.4492492192      3.22e-03  
    3   -7399.3892844287      5.60e-03  
    4   -7399.4687930264      1.01e-03  
    5   -7399.4713376441      2.82e-04  
    6   -7399.4714888370      1.30e-04  
    7   -7399.4715223038      1.07e-05  
    8   -7399.4715224696      3.33e-06  
    9   -7399.4715225055      1.42e-06  
   10   -7399.4715225109      3.32e-07  
   11   -7399.4715225112      5.89e-08  
   12   -7399.4715225112      1.48e-08  
   13   -7399.4715225113      3.33e-09  Convergence criterion met
 ---------------------------------------
 SCF time:   CPU 16.62s  wall 5.00s 
 SCF   energy in the final basis set =    -7399.4715225113
 Total energy in the final basis set =    -7399.4715225113

 --------------------------------------------------------------
             Orbital Energies (a.u.) and Symmetries
 --------------------------------------------------------------

 Alpha MOs, Restricted
 -- Occupied --                  
******* -176.31 -165.71 -165.71 -165.71  -77.10  -35.81  -31.30
  1 A'    2 A'    3 A'    1 A"    4 A'    5 A'    6 A'    7 A'                 
-31.294 -31.294 -24.728 -22.950 -22.949 -22.949 -22.945 -22.945
  2 A"    8 A'    9 A'   10 A'    3 A"   11 A'   12 A'    4 A"                 
-10.300  -6.597  -6.356  -4.768  -4.760  -4.756  -4.755  -4.754
 13 A'   14 A'   15 A'   16 A'   17 A'    5 A"   18 A'   19 A'                 
 -4.754  -2.033  -2.029  -2.029  -2.017  -2.017  -1.265  -0.766
  6 A"   20 A'   21 A'    7 A"   22 A'    8 A"   23 A'   24 A'                 
 -0.668  -0.601  -0.554  -0.499  -0.467  -0.387  -0.326  -0.319
 25 A'   26 A'   27 A'    9 A"   28 A'   29 A'   30 A'   10 A"                 
 -0.281  -0.261
 31 A'   11 A"                                                                 
 -- Virtual --                   
 -0.093  -0.091   0.001   0.016   0.026   0.041   0.042   0.052
 12 A"   32 A'   33 A'   34 A'   35 A'   13 A"   36 A'   37 A'                 
  0.083   0.092   0.112   0.135   0.145   0.169   0.183   0.202
 14 A"   38 A'   39 A'   40 A'   41 A'   42 A'   43 A'   15 A"                 
  0.241   0.250   0.252   0.265   0.284   0.321   0.349   0.363
 44 A'   45 A'   16 A"   46 A'   17 A"   47 A'   48 A'   49 A'                 
  0.378   0.398   0.405   0.407   0.417   0.468   0.516   0.519
 18 A"   50 A'   19 A"   51 A'   52 A'   53 A'   54 A'   20 A"                 
  0.565   0.625   0.650   0.656   0.694   0.777   0.854   0.911
 55 A'   56 A'   21 A"   57 A'   22 A"   58 A'   59 A'   60 A'                 
  0.951   1.125   1.285   1.295   1.306   1.313   1.368   1.386
 61 A'   23 A"   24 A"   62 A'   25 A"   63 A'   64 A'   65 A'                 
  1.442   1.520   1.540   1.555   1.646   1.705   1.774   1.827
 26 A"   66 A'   27 A"   67 A'   68 A'   69 A'   70 A'   28 A"                 
  1.845   2.095   2.436   2.573   2.645   3.032   3.374   3.746
 71 A'   72 A'   73 A'   74 A'   29 A"   75 A'   76 A'   30 A"                 
  3.762   3.943   3.959   3.968   3.970   4.021   4.029   4.119
 77 A'   31 A"   32 A"   78 A'   33 A"   79 A'   80 A'   81 A'                 
  4.285   4.718   5.980   6.006   6.033   6.246   6.302   6.550
 82 A'   83 A'   34 A"   84 A'   85 A'   35 A"   86 A'   87 A'                 
  6.890  13.783  13.886  13.971  23.602  27.743  28.327  28.348
 88 A'   36 A"   89 A'   90 A'   91 A'   92 A'   37 A"   93 A'                 
 28.366  28.533  28.537  28.537  28.561  28.622  66.714 127.874
 94 A'   38 A"   95 A'   39 A"   96 A'   97 A'   98 A'   40 A"                 
127.891 127.911 151.559 162.9931901.718
 99 A'  100 A'  101 A'  102 A'  103 A'                                         

 Beta MOs, Restricted
 -- Occupied --                  
******* -176.31 -165.71 -165.71 -165.71  -77.10  -35.81  -31.30
  1 A'    2 A'    3 A'    1 A"    4 A'    5 A'    6 A'    7 A'                 
-31.294 -31.294 -24.728 -22.950 -22.949 -22.949 -22.945 -22.945
  2 A"    8 A'    9 A'   10 A'    3 A"   11 A'   12 A'    4 A"                 
-10.300  -6.597  -6.356  -4.768  -4.760  -4.756  -4.755  -4.754
 13 A'   14 A'   15 A'   16 A'   17 A'    5 A"   18 A'   19 A'                 
 -4.754  -2.033  -2.029  -2.029  -2.017  -2.017  -1.265  -0.766
  6 A"   20 A'   21 A'    7 A"   22 A'    8 A"   23 A'   24 A'                 
 -0.668  -0.601  -0.554  -0.499  -0.467  -0.387  -0.326  -0.319
 25 A'   26 A'   27 A'    9 A"   28 A'   29 A'   30 A'   10 A"                 
 -0.281  -0.261
 31 A'   11 A"                                                                 
 -- Virtual --                   
 -0.093  -0.091   0.001   0.016   0.026   0.041   0.042   0.052
 12 A"   32 A'   33 A'   34 A'   35 A'   13 A"   36 A'   37 A'                 
  0.083   0.092   0.112   0.135   0.145   0.169   0.183   0.202
 14 A"   38 A'   39 A'   40 A'   41 A'   42 A'   43 A'   15 A"                 
  0.241   0.250   0.252   0.265   0.284   0.321   0.349   0.363
 44 A'   45 A'   16 A"   46 A'   17 A"   47 A'   48 A'   49 A'                 
  0.378   0.398   0.405   0.407   0.417   0.468   0.516   0.519
 18 A"   50 A'   19 A"   51 A'   52 A'   53 A'   54 A'   20 A"                 
  0.565   0.625   0.650   0.656   0.694   0.777   0.854   0.911
 55 A'   56 A'   21 A"   57 A'   22 A"   58 A'   59 A'   60 A'                 
  0.951   1.125   1.285   1.295   1.306   1.313   1.368   1.386
 61 A'   23 A"   24 A"   62 A'   25 A"   63 A'   64 A'   65 A'                 
  1.442   1.520   1.540   1.555   1.646   1.705   1.774   1.827
 26 A"   66 A'   27 A"   67 A'   68 A'   69 A'   70 A'   28 A"                 
  1.845   2.095   2.436   2.573   2.645   3.032   3.374   3.746
 71 A'   72 A'   73 A'   74 A'   29 A"   75 A'   76 A'   30 A"                 
  3.762   3.943   3.959   3.968   3.970   4.021   4.029   4.119
 77 A'   31 A"   32 A"   78 A'   33 A"   79 A'   80 A'   81 A'                 
  4.285   4.718   5.980   6.006   6.033   6.246   6.302   6.550
 82 A'   83 A'   34 A"   84 A'   85 A'   35 A"   86 A'   87 A'                 
  6.890  13.783  13.886  13.971  23.602  27.743  28.327  28.348
 88 A'   36 A"   89 A'   90 A'   91 A'   92 A'   37 A"   93 A'                 
 28.366  28.533  28.537  28.537  28.561  28.622  66.714 127.874
 94 A'   38 A"   95 A'   39 A"   96 A'   97 A'   98 A'   40 A"                 
127.891 127.911 151.559 162.9931901.718
 99 A'  100 A'  101 A'  102 A'  103 A'                                         
 --------------------------------------------------------------

          Ground-State Mulliken Net Atomic Charges

     Atom                 Charge (a.u.)
  ----------------------------------------
      1 C                    -0.142858
      2 P                     0.134284
      3 I                    -0.144024
      4 F                    -0.066252
      5 H                     0.218851
  ----------------------------------------
  Sum of atomic charges =     0.000000

 -----------------------------------------------------------------
                    Cartesian Multipole Moments
 -----------------------------------------------------------------
    Charge (ESU x 10^10)
                 0.0000
    Dipole Moment (Debye)
         X       0.0119      Y      -0.5323      Z       0.0000
       Tot       0.5324
    Quadrupole Moments (Debye-Ang)
        XX     -55.7397     XY      -0.0762     YY     -51.2395
        XZ      -0.0000     YZ      -0.0000     ZZ     -53.7284
    Octopole Moments (Debye-Ang^2)
       XXX     -56.8940    XXY      -4.8421    XYY      -7.7989
       YYY     -12.5952    XXZ       0.0000    XYZ      -0.0000
       YYZ       0.0000    XZZ      -9.8022    YZZ      -2.6712
       ZZZ       0.0000
    Hexadecapole Moments (Debye-Ang^3)
      XXXX    -940.4165   XXXY       9.8468   XXYY    -168.2411
      XYYY     -13.4935   YYYY    -158.5084   XXXZ      -0.0000
      XXYZ      -0.0000   XYYZ      -0.0000   YYYZ      -0.0000
      XXZZ    -159.8588   XYZZ      -2.2025   YYZZ     -39.4605
      XZZZ      -0.0000   YZZZ      -0.0000   ZZZZ     -74.1133
 -----------------------------------------------------------------
 Calculating MO derivatives via CPSCF
 D1JvT checksum  = 178560 11076.9816256312
 D1KAT checksum  = 401580 596.4077038966
   1         3          15      0.146532    0.049175
   2         3          15      0.017708    0.006098
   3         3          15      0.001941    0.000835
   4         4          14      0.000167    0.000082
   5        16           2      0.000012    0.000007
   6        18           0      0.000000    0.000000    Roots Converged
 Time for AOints: 4.9 s (CPU) 1.2 s (wall)
 ------------------------------------------------------------------------------
                     AOints        : Timing summary (seconds)
 ------------------------------------------------------------------------------
     job step          cpu (% of tot)      sys (% of tot)     wall (% of tot)
 ------------------------------------------------------------------------------
  cpscf_lag         0.2694E+02 (34.5)   0.3000E-05 (33.3)   0.7010E+01 (34.0)
  iterzp            0.4615E+02 (59.1)   0.6000E-05 (66.7)   0.1227E+02 (59.5)
  make_fx           0.0000E+00 ( 0.0)   0.0000E+00 ( 0.0)   0.0000E+00 ( 0.0)
  AOints            0.4905E+01 ( 6.3)   0.0000E+00 ( 0.0)   0.1248E+01 ( 6.1)
 ------------------------------------------------------------------------------
   Grand Totals     0.7810E+02          0.9000E-05          0.2063E+02
 ------------------------------------------------------------------------------
 Calculating analytic Hessian of the SCF energy
 Polarizability Matrix (a.u.)
            1           2           3
    1 -99.3612208  -1.1796219   0.0000000
    2  -1.1796219 -61.1091468  -0.0000000
    3   0.0000000  -0.0000000 -44.0584741

 Direct stationary perturbation theory relativistic correction:

 rels  =      97.460671274886
 relv  =    -322.788786527152
 rel2e =      41.720426120187
 E_rel =    -183.607689132078

 Hessian of the SCF Energy
            1           2           3           4           5           6
    1   0.4732717  -0.0169883   0.0000000  -0.0894106   0.0940846   0.0000000
    2  -0.0169883   0.6586438   0.0000000   0.1236985  -0.2665603  -0.0000000
    3   0.0000000   0.0000000   0.0917771  -0.0000000  -0.0000000  -0.0231342
    4  -0.0894106   0.1236985  -0.0000000   0.2122990  -0.0857247   0.0000000
    5   0.0940846  -0.2665603  -0.0000000  -0.0857247   0.2975601   0.0000000
    6   0.0000000  -0.0000000  -0.0231342   0.0000000   0.0000000   0.0109062
    7  -0.0131622  -0.0058777  -0.0000000  -0.0876621  -0.0369486   0.0000000
    8   0.0100627   0.0052811   0.0000000  -0.0513333  -0.0346481  -0.0000000
    9  -0.0000000  -0.0000000  -0.0026876  -0.0000000  -0.0000000  -0.0037121
   10  -0.3066172  -0.0296266   0.0000000  -0.0389807   0.0151075   0.0000000
   11  -0.0024969  -0.0708047   0.0000000   0.0193212   0.0106407  -0.0000000
   12   0.0000000   0.0000000  -0.0307808  -0.0000000   0.0000000   0.0024910
   13  -0.0640817  -0.0712059  -0.0000000   0.0037544   0.0134812  -0.0000000
   14  -0.0846621  -0.3265599   0.0000000  -0.0059617  -0.0069924  -0.0000000
   15  -0.0000000  -0.0000000  -0.0351744  -0.0000000   0.0000000   0.0134492
            7           8           9          10          11          12
    1  -0.0131622   0.0100627  -0.0000000  -0.3066172  -0.0024969   0.0000000
    2  -0.0058777   0.0052811  -0.0000000  -0.0296266  -0.0708047   0.0000000
    3  -0.0000000   0.0000000  -0.0026876   0.0000000   0.0000000  -0.0307808
    4  -0.0876621  -0.0513333  -0.0000000  -0.0389807   0.0193212  -0.0000000
    5  -0.0369486  -0.0346481  -0.0000000   0.0151075   0.0106407   0.0000000
    6   0.0000000  -0.0000000  -0.0037121   0.0000000  -0.0000000   0.0024910
    7   0.1056410   0.0415017   0.0000000  -0.0042170   0.0018958  -0.0000000
    8   0.0415017   0.0286332   0.0000000   0.0014974  -0.0012585  -0.0000000
    9   0.0000000   0.0000000   0.0048760  -0.0000000  -0.0000000   0.0052838
   10  -0.0042170   0.0014974  -0.0000000   0.3792407   0.0154104  -0.0000000
   11   0.0018958  -0.0012585  -0.0000000   0.0154104   0.0543782  -0.0000000
   12  -0.0000000  -0.0000000   0.0052838  -0.0000000  -0.0000000   0.0162159
   13  -0.0005997  -0.0017284   0.0000000  -0.0294257  -0.0341305   0.0000000
   14  -0.0005712   0.0019923  -0.0000000  -0.0023887   0.0070444   0.0000000
   15   0.0000000   0.0000000  -0.0037600  -0.0000000   0.0000000   0.0067902
           13          14          15
    1  -0.0640817  -0.0846621  -0.0000000
    2  -0.0712059  -0.3265599  -0.0000000
    3  -0.0000000   0.0000000  -0.0351744
    4   0.0037544  -0.0059617  -0.0000000
    5   0.0134812  -0.0069924   0.0000000
    6  -0.0000000  -0.0000000   0.0134492
    7  -0.0005997  -0.0005712   0.0000000
    8  -0.0017284   0.0019923   0.0000000
    9   0.0000000  -0.0000000  -0.0037600
   10  -0.0294257  -0.0023887  -0.0000000
   11  -0.0341305   0.0070444   0.0000000
   12   0.0000000   0.0000000   0.0067902
   13   0.0903527   0.0935836   0.0000000
   14   0.0935836   0.3245156   0.0000000
   15   0.0000000   0.0000000   0.0186951
 Gradient time:  CPU 119.02 s  wall 31.51 s
 **********************************************************************
 **                                                                  **
 **                       VIBRATIONAL ANALYSIS                       **
 **                       --------------------                       **
 **                                                                  **
 **        VIBRATIONAL FREQUENCIES (CM**-1) AND NORMAL MODES         **
 **     FORCE CONSTANTS (mDYN/ANGSTROM) AND REDUCED MASSES (AMU)     **
 **                  INFRARED INTENSITIES (KM/MOL)                   **
 **                                                                  **
 **********************************************************************


 Mode:                 1                      2                      3
 Frequency:       144.73                 243.56                 295.18
 Force Cnst:      0.1398                 0.1352                 0.9927
 Red. Mass:      11.3272                 3.8684                19.3376
 IR Active:          YES                    YES                    YES
 IR Intens:        1.820                  5.241                  7.022
 Raman Active:       YES                    YES                    YES
               X      Y      Z        X      Y      Z        X      Y      Z
 C         -0.341  0.150  0.000    0.000  0.000  0.388    0.346  0.318 -0.000
 P         -0.093  0.313  0.000    0.000  0.000  0.052    0.285  0.366 -0.000
 I          0.111 -0.046 -0.000   -0.000 -0.000 -0.020   -0.161 -0.063  0.000
 F         -0.336 -0.312 -0.000    0.000 -0.000 -0.245    0.397 -0.399  0.000
 H         -0.677  0.267  0.000    0.000  0.000  0.887   -0.074  0.461 -0.000
 TransDip   0.011  0.042  0.000    0.000  0.000  0.073    0.067  0.053 -0.000

 Mode:                 4                      5                      6
 Frequency:       450.48                 814.66                 919.12
 Force Cnst:      2.4575                 0.5333                 2.5108
 Red. Mass:      20.5541                 1.3639                 5.0446
 IR Active:          YES                    YES                    YES
 IR Intens:       27.395                 38.761                 13.247
 Raman Active:       YES                    YES                    YES
               X      Y      Z        X      Y      Z        X      Y      Z
 C         -0.318 -0.288  0.000    0.000  0.000 -0.173    0.099  0.447  0.000
 P          0.621  0.098 -0.000    0.000 -0.000  0.023    0.080 -0.189 -0.000
 I         -0.059 -0.044 -0.000    0.000  0.000 -0.001   -0.001  0.002  0.000
 F         -0.406  0.336 -0.000   -0.000  0.000  0.025   -0.161 -0.023 -0.000
 H         -0.177 -0.326 -0.000   -0.000  0.000  0.984   -0.503  0.685 -0.000
 TransDip   0.167  0.016 -0.000    0.000  0.000  0.199    0.114 -0.022 -0.000

 Mode:                 7                      8                      9
 Frequency:      1148.98                1340.48                3187.88
 Force Cnst:      3.0541                 1.5691                 6.5333
 Red. Mass:       3.9265                 1.4821                 1.0911
 IR Active:          YES                    YES                    YES
 IR Intens:      291.887                 64.243                  1.540
 Raman Active:       YES                    YES                    YES
               X      Y      Z        X      Y      Z        X      Y      Z
 C          0.389 -0.054 -0.000   -0.150  0.128 -0.000   -0.024 -0.084 -0.000
 P         -0.024  0.050  0.000    0.018 -0.020  0.000   -0.001  0.002  0.000
 I         -0.001  0.000 -0.000   -0.000 -0.000 -0.000    0.000  0.000 -0.000
 F         -0.248 -0.036  0.000    0.014 -0.035 -0.000   -0.000  0.000 -0.000
 H          0.851 -0.236  0.000    0.951 -0.233  0.000    0.322  0.943  0.000
 TransDip   0.525 -0.153  0.000   -0.236  0.100  0.000   -0.036  0.018  0.000

 STANDARD THERMODYNAMIC QUANTITIES AT   298.15 K  AND     1.00 ATM

   This Molecule has  0 Imaginary Frequencies
   Zero point vibrational energy:       12.216 kcal/mol

   Atom    1 Element C  Has Mass   12.00000
   Atom    2 Element P  Has Mass   30.97376
   Atom    3 Element I  Has Mass  126.90440
   Atom    4 Element F  Has Mass   18.99840
   Atom    5 Element H  Has Mass    1.00783
   Molecular Mass:   189.884390 amu
   Principal axes and moments of inertia in amu*Bohr^2:
                             1           2           3
    Eigenvalues --      128.69055  1693.02691  1821.71746
          X               0.99995    -0.01035     0.00000
          Y               0.01035     0.99995     0.00000
          Z              -0.00000    -0.00000     1.00000
   Rotational Symmetry Number is   1
   The Molecule is an Asymmetric Top
   Translational Enthalpy:        0.889 kcal/mol
   Rotational Enthalpy:           0.889 kcal/mol
   Vibrational Enthalpy:         13.466 kcal/mol
   gas constant (RT):             0.592 kcal/mol
   Translational Entropy:        41.629  cal/mol.K
   Rotational Entropy:           27.475  cal/mol.K
   Vibrational Entropy:           7.155  cal/mol.K

   Total Enthalpy:               15.836 kcal/mol
   Total Entropy:                76.259  cal/mol.K
Archival summary:
1\1\TWL02\FREQ\ProcedureUnspecified\BasisUnspecified\11111\taweetha\MonNov2616:13:552018MonNov2616:13:552018\0\\#,FREQ,ProcedureUnspecified,BasisUnspecified,\\0,1\I\P,1,2.49539\C,2,1.68219,1,98.4175\H,3,1.08479,2,128.633,1,0,0\F,3,1.34733,2,119.077,1,180,0\\\@

 Total job time:  36.16s(wall), 135.76s(cpu) 
 Mon Nov 26 16:13:55 2018

        *************************************************************
        *                                                           *
        *  Thank you very much for using Q-Chem.  Have a nice day.  *
        *                                                           *
        *************************************************************
