# Supplementary material for: Geometric and energetic data from ab initio calculations of haloethene, haloimine, halomethylenephosphine, haloiminophosphine, halodiazene, halodiphosphene and halocyclopropane
Source: Data Brief. 2019 Nov 2;27:104738. doi: 10.1016/j.dib.2019.104738 (PMC6861602; doi:10.1016/j.dib.2019.104738)
Supplement: Multimedia component 5 [file mmc5.zip › CP/B3LYP/HHCPBrE.out]

Q-Chem Developer Version!
                  Welcome to Q-Chem
     A Quantum Leap Into The Future Of Chemistry


 Q-Chem 5.1, Q-Chem, Inc., Pleasanton, CA (2018)

 Yihan Shao,  Zhengting Gan,  E. Epifanovsky,  A. T. B. Gilbert,  M. Wormit,  
 J. Kussmann,  A. W. Lange,  A. Behn,  Jia Deng,  Xintian Feng,  D. Ghosh,  
 M. Goldey,  P. R. Horn,  L. D. Jacobson,  I. Kaliman,  T. Kus,  A. Landau,  
 Jie Liu,  E. I. Proynov,  R. M. Richard,  R. P. Steele,  E. J. Sundstrom,  
 H. L. Woodcock III,  P. M. Zimmerman,  D. Zuev,  B. Albrecht,  E. Alguire,  
 S. A. Baeppler,  D. Barton,  Z. Benda,  Y. A. Bernard,  E. J. Berquist,  
 K. B. Bravaya,  H. Burton,  D. Casanova,  Chun-Min Chang,  Yunqing Chen,  
 A. Chien,  K. D. Closser,  M. P. Coons,  S. Coriani,  S. Dasgupta,  
 A. L. Dempwolff,  M. Diedenhofen,  Hainam Do,  R. G. Edgar,  Po-Tung Fang,  
 S. Faraji,  S. Fatehi,  Qingguo Feng,  K. D. Fenk,  J. Fosso-Tande,  
 Qinghui Ge,  A. Ghysels,  G. Gidofalvi,  J. Gomes,  J. Gonthier,  A. Gunina,  
 D. Hait,  M. W. D. Hanson-Heine,  P. H. P. Harbach,  A. W. Hauser,  
 J. E. Herr,  E. G. Hohenstein,  Z. C. Holden,  Kerwin Hui,  B. C. Huynh,  
 T.-C. Jagau,  Hyunjun Ji,  B. Kaduk,  K. Khistyaev,  Jaehoon Kim,  
 P. Klunzinger,  K. Koh,  D. Kosenkov,  L. Koulias,  T. Kowalczyk,  
 C. M. Krauter,  A. Kunitsa,  Ka Un Lao,  A. Laurent,  K. V. Lawler,  
 Joonho Lee,  D. Lefrancois,  S. Lehtola,  D. S. Levine,  Yi-Pei Li,  
 You-Sheng Lin,  Fenglai Liu,  E. Livshits,  A. Luenser,  P. Manohar,  
 E. Mansoor,  S. F. Manzer,  Shan-Ping Mao,  Yuezhi Mao,  N. Mardirossian,  
 A. V. Marenich,  T. Markovich,  L. A. Martinez-Martinez,  S. A. Maurer,  
 N. J. Mayhall,  S. C. McKenzie,  J.-M. Mewes,  A. F. Morrison,  
 J. W. Mullinax,  K. Nanda,  T. S. Nguyen-Beck,  R. Olivares-Amaya,  
 J. A. Parkhill,  T. M. Perrine,  F. Plasser,  P. Pokhilko,  S. Prager,  
 A. Prociuk,  E. Ramos,  D. R. Rehn,  F. Rob,  M. Schneider,  N. Sergueev,  
 S. M. Sharada,  S. Sharma,  D. W. Small,  T. Stauch,  T. Stein,  
 Yu-Chuan Su,  A. J. W. Thom,  A. Tkatchenko,  T. Tsuchimochi,  N. M. Tubman,  
 L. Vogt,  M. L. Vidal,  O. Vydrov,  M. A. Watson,  J. Wenzel,  
 M. de Wergifosse,  T. A. Wesolowski,  A. White,  J. Witte,  A. Yamada,  
 Jun Yang,  K. Yao,  S. Yeganeh,  S. R. Yost,  Zhi-Qiang You,  A. Zech,  
 Igor Ying Zhang,  Xing Zhang,  Yan Zhao,  Ying Zhu,  B. R. Brooks,  
 G. K. L. Chan,  C. J. Cramer,  M. S. Gordon,  W. J. Hehre,  A. Klamt,  
 M. W. Schmidt,  C. D. Sherrill,  D. G. Truhlar,  A. Aspuru-Guzik,  R. Baer,  
 A. T. Bell,  N. A. Besley,  Jeng-Da Chai,  A. E. DePrince, III,  
 R. A. DiStasio Jr.,  A. Dreuw,  B. D. Dunietz,  T. R. Furlani,  
 Chao-Ping Hsu,  Yousung Jung,  Jing Kong,  D. S. Lambrecht,  WanZhen Liang,  
 C. Ochsenfeld,  V. A. Rassolov,  L. V. Slipchenko,  J. E. Subotnik,  
 T. Van Voorhis,  J. M. Herbert,  A. I. Krylov,  P. M. W. Gill,  M. Head-Gordon

 Contributors to earlier versions of Q-Chem not listed above: 
 R. D. Adamson,  B. Austin,  J. Baker,  G. J. O. Beran,  K. Brandhorst,  
 S. T. Brown,  E. F. C. Byrd,  A. K. Chakraborty,  C.-L. Cheng,  
 Siu Hung Chien,  D. M. Chipman,  D. L. Crittenden,  H. Dachsel,  
 R. J. Doerksen,  A. D. Dutoi,  L. Fusti-Molnar,  W. A. Goddard III,  
 A. Golubeva-Zadorozhnaya,  S. R. Gwaltney,  G. Hawkins,  A. Heyden,  
 S. Hirata,  G. Kedziora,  F. J. Keil,  C. Kelley,  Jihan Kim,  R. A. King,  
 R. Z. Khaliullin,  P. P. Korambath,  W. Kurlancheek,  A. M. Lee,  M. S. Lee,  
 S. V. Levchenko,  Ching Yeh Lin,  D. Liotard,  R. C. Lochan,  I. Lotan,  
 P. E. Maslen,  N. Nair,  D. P. O'Neill,  D. Neuhauser,  E. Neuscamman,  
 C. M. Oana,  R. Olson,  B. Peters,  R. Peverati,  P. A. Pieniazek,  
 Y. M. Rhee,  J. Ritchie,  M. A. Rohrdanz,  E. Rosta,  N. J. Russ,  
 H. F. Schaefer III,  N. E. Schultz,  N. Shenvi,  A. C. Simmonett,  A. Sodt,  
 D. Stuck,  K. S. Thanthiriwatte,  V. Vanovschi,  Tao Wang,  A. Warshel,  
 C. F. Williams,  Q. Wu,  X. Xu,  W. Zhang

 Please cite Q-Chem as follows:
 Y. Shao et al., Mol. Phys. 113, 184-215 (2015)
 DOI: 10.1080/00268976.2014.952696

 Q-Chem 5.1.2 for Intel X86 EM64T Linux

 Parts of Q-Chem use Armadillo 8.300.2 (Tropical Shenanigans).
 http://arma.sourceforge.net/

 Q-Chem begins on Mon Nov 26 12:12:58 2018  

Host: 
0

     Scratch files written to /scratch/taweetham/qchem45184//
Input Ideriv = 2
Curr. Ideriv = -1
Max.  Ideriv = 2

Checking the input file for inconsistencies... 	...done.

--------------------------------------------------------------
User input:
--------------------------------------------------------------
$molecule
0 1
C 
P 1 1.5 
Br 2 PBr 1 120. 
H 1 PH 2 120.  3 180.0
H 1 PH 2 120.  3 0.0

PH=1.44
PF=1.54
PCl=2.03
PBr=2.5
PI=2.6
$end

$rem
   job_type	optimization
   basis	6-311++g**
   method	b3lyp
$end

--------------------------------------------------------------
 ----------------------------------------------------------------
             Standard Nuclear Orientation (Angstroms)
    I     Atom           X                Y                Z
 ----------------------------------------------------------------
    1      C       2.3394788692    -0.5697770386    -0.0000000000
    2      P       1.3078694276     0.5191591211     0.0000000000
    3      Br     -1.1235490695    -0.0623940513    -0.0000000000
    4      H       3.7399759235    -0.2348024114    -0.0000000000
    5      H       1.9293268789    -1.9501303792    -0.0000000000
 ----------------------------------------------------------------
 Molecular Point Group                 Cs    NOp =  2
 Largest Abelian Subgroup              Cs    NOp =  2
 Nuclear Repulsion Energy =   194.4509429335 hartrees
 There are       29 alpha and       29 beta electrons
 Requested basis set is 6-311++G(d,p)
 There are 48 shells and 114 basis functions

 Total QAlloc Memory Limit   2000 MB
 Mega-Array Size       188 MB
 MEM_STATIC part       192 MB
 A cutoff of  1.0D-11 yielded   1036 shell pairs
 There are      6097 function pairs (      6668 Cartesian)

 -------------------------------------------------------
 OpenMP Integral Computing Module                       
 Release: version 1.0, May 2013, Q-Chem Inc. Pittsburgh 
 -------------------------------------------------------
 Integral Job Info:
 Integral job number is                      11
 Integral operator is                         1
 short-range coefficients                     0
 long-range coefficients              100000000
 Omega coefficients                           0
 if combine SR and LR in K                    0
 Integral screening is                        0
 Integral computing path is                   2
 max size of driver memory is            800000
 size of driver memory is                593474
 size of scratch memory is             29623520
 max col of scratch BK array               1296
 max len of scratch array in speh3          155
 max len of scratch index in speh4           18
 max int batch size is                      520
 min int batch size is                       52
 fixed nKL is                                45
 max L of basis functions is                  2
 order of int derivative is                   0
 number of shells is                         48
 number of basis is                         119
 number of cartesian basis is               119
 number of contracted shell pairs          1036
 number of primitive shell pairs           2643
 maxK2 (contraction) of shell pair           36
 max number of K2 of shell pair               1
 max number of CS2 of shell pair            142
 max number of PS2 of shell pair            222
 mem total for path MDJ                  515062
 -------------------------------------------------------
 Smallest overlap matrix eigenvalue = 6.97E-04

 Scale SEOQF with 1.000000e-01/1.000000e-01/1.000000e-01

 Standard Electronic Orientation quadrupole field applied
 Nucleus-field energy     =     0.0000000050 hartrees
 Guess from superposition of atomic densities
 Warning:  Energy on first SCF cycle will be non-variational
 SAD guess density has 58.000000 electrons

 -----------------------------------------------------------------------
  General SCF calculation program by
  Eric Jon Sundstrom, Paul Horn, Yuezhi Mao, Dmitri Zuev, Alec White,
  David Stuck, Shaama M.S., Shane Yost, Joonho Lee, David Small,
  Daniel Levine, Susi Lehtola, Hugh Burton, Evgeny Epifanovsky
 -----------------------------------------------------------------------
 Exchange:     0.2000 Hartree-Fock + 0.0800 Slater + 0.7200 B88
 Correlation:  0.1900 VWN1RPA + 0.8100 LYP
 Using SG-1 standard quadrature grid
 using 4 threads for integral computing
 -------------------------------------------------------
 OpenMP Integral computing Module                
 Release: version 2.0, May 2017, Q-Chem Inc. Pleasanton 
 -------------------------------------------------------
 -------------------------------------------------------
 OpenMP BLAS3 based DFT computing Module                
 Release: version 1.0, May 2013, Q-Chem Inc. Pittsburgh 
 -------------------------------------------------------
 A restricted SCF calculation will be
 performed using DIIS
 SCF converges when DIIS error is below 1.0e-08
 ---------------------------------------
  Cycle       Energy         DIIS error
 ---------------------------------------
    1   -2954.8612793595      4.29e-02  
    2   -2954.6398915827      6.58e-03  
    3   -2954.5098872121      1.01e-02  
    4   -2954.7096179284      1.70e-03  
    5   -2954.7145399353      5.04e-04  
    6   -2954.7149691644      3.09e-04  
    7   -2954.7151005589      5.48e-05  
    8   -2954.7151070919      9.67e-06  
    9   -2954.7151072888      1.06e-06  
   10   -2954.7151072912      3.28e-07  
   11   -2954.7151072914      7.03e-08  
   12   -2954.7151072914      2.11e-08  
   13   -2954.7151072915      3.01e-09  Convergence criterion met
 ---------------------------------------
 SCF time:   CPU 13.13s  wall 5.00s 
 SCF   energy in the final basis set =    -2954.7151072915
 Total energy in the final basis set =    -2954.7151072915

 --------------------------------------------------------------
             Orbital Energies (a.u.) and Symmetries
 --------------------------------------------------------------

 Alpha MOs, Restricted
 -- Occupied --                  
-482.82  -77.10  -62.47  -56.29  -56.29  -56.29  -10.25   -8.68
  1 A'    2 A'    3 A'    4 A'    1 A"    5 A'    6 A'    7 A'                 
 -6.598  -6.508  -6.498  -6.497  -4.760  -4.757  -4.754  -2.619
  8 A'    9 A'    2 A"   10 A'   11 A'    3 A"   12 A'   13 A'                 
 -2.616  -2.616  -2.608  -2.608  -0.788  -0.745  -0.514  -0.434
  4 A"   14 A'    5 A"   15 A'   16 A'   17 A'   18 A'   19 A'                 
 -0.397  -0.339  -0.301  -0.285  -0.277
 20 A'    6 A"   21 A'    7 A"   22 A'                                         
 -- Virtual --                   
 -0.116  -0.074  -0.051  -0.003   0.018   0.038   0.042   0.048
 23 A'    8 A"   24 A'   25 A'   26 A'    9 A"   27 A'   28 A'                 
  0.060   0.071   0.077   0.079   0.097   0.100   0.108   0.139
 29 A'   30 A'   31 A'   10 A"   11 A"   32 A'   33 A'   34 A'                 
  0.149   0.162   0.169   0.280   0.291   0.353   0.397   0.402
 35 A'   36 A'   37 A'   12 A"   38 A'   39 A'   40 A'   41 A'                 
  0.440   0.442   0.460   0.498   0.525   0.540   0.561   0.577
 13 A"   42 A'   43 A'   44 A'   14 A"   45 A'   15 A"   46 A'                 
  0.582   0.587   0.622   0.632   0.661   0.671   0.701   0.785
 16 A"   47 A'   48 A'   49 A'   17 A"   50 A'   18 A"   51 A'                 
  0.824   0.972   1.038   1.159   1.233   1.270   1.377   1.498
 52 A'   53 A'   19 A"   54 A'   55 A'   56 A'   20 A"   57 A'                 
  1.525   1.566   1.642   1.656   1.665   1.680   2.011   2.012
 21 A"   58 A'   22 A"   23 A"   59 A'   60 A'   24 A"   61 A'                 
  2.021   2.073   2.088   2.141   2.560   2.590   2.700   3.203
 62 A'   63 A'   64 A'   65 A'   66 A'   67 A'   25 A"   68 A'                 
  3.357   4.015   4.020   4.020   4.042   4.162   6.595   6.951
 69 A'   26 A"   70 A'   27 A"   71 A'   72 A'   73 A'   74 A'                 
  7.571   7.579   7.609  13.784  13.887  14.107  23.465  47.890
 28 A"   75 A'   76 A'   29 A"   77 A'   78 A'   79 A'   80 A'                 
163.122 289.769 289.777 289.8201020.670
 81 A'   30 A"   82 A'   83 A'   84 A'                                         

 Beta MOs, Restricted
 -- Occupied --                  
-482.82  -77.10  -62.47  -56.29  -56.29  -56.29  -10.25   -8.68
  1 A'    2 A'    3 A'    4 A'    1 A"    5 A'    6 A'    7 A'                 
 -6.598  -6.508  -6.498  -6.497  -4.760  -4.757  -4.754  -2.619
  8 A'    9 A'    2 A"   10 A'   11 A'    3 A"   12 A'   13 A'                 
 -2.616  -2.616  -2.608  -2.608  -0.788  -0.745  -0.514  -0.434
  4 A"   14 A'    5 A"   15 A'   16 A'   17 A'   18 A'   19 A'                 
 -0.397  -0.339  -0.301  -0.285  -0.277
 20 A'    6 A"   21 A'    7 A"   22 A'                                         
 -- Virtual --                   
 -0.116  -0.074  -0.051  -0.003   0.018   0.038   0.042   0.048
 23 A'    8 A"   24 A'   25 A'   26 A'    9 A"   27 A'   28 A'                 
  0.060   0.071   0.077   0.079   0.097   0.100   0.108   0.139
 29 A'   30 A'   31 A'   10 A"   11 A"   32 A'   33 A'   34 A'                 
  0.149   0.162   0.169   0.280   0.291   0.353   0.397   0.402
 35 A'   36 A'   37 A'   12 A"   38 A'   39 A'   40 A'   41 A'                 
  0.440   0.442   0.460   0.498   0.525   0.540   0.561   0.577
 13 A"   42 A'   43 A'   44 A'   14 A"   45 A'   15 A"   46 A'                 
  0.582   0.587   0.622   0.632   0.661   0.671   0.701   0.785
 16 A"   47 A'   48 A'   49 A'   17 A"   50 A'   18 A"   51 A'                 
  0.824   0.972   1.038   1.159   1.233   1.270   1.377   1.498
 52 A'   53 A'   19 A"   54 A'   55 A'   56 A'   20 A"   57 A'                 
  1.525   1.566   1.642   1.656   1.665   1.680   2.011   2.012
 21 A"   58 A'   22 A"   23 A"   59 A'   60 A'   24 A"   61 A'                 
  2.021   2.073   2.088   2.141   2.560   2.590   2.700   3.203
 62 A'   63 A'   64 A'   65 A'   66 A'   67 A'   25 A"   68 A'                 
  3.357   4.015   4.020   4.020   4.042   4.162   6.595   6.951
 69 A'   26 A"   70 A'   27 A"   71 A'   72 A'   73 A'   74 A'                 
  7.571   7.579   7.609  13.784  13.887  14.107  23.465  47.890
 28 A"   75 A'   76 A'   29 A"   77 A'   78 A'   79 A'   80 A'                 
163.122 289.769 289.777 289.8201020.670
 81 A'   30 A"   82 A'   83 A'   84 A'                                         
 --------------------------------------------------------------

          Ground-State Mulliken Net Atomic Charges

     Atom                 Charge (a.u.)
  ----------------------------------------
      1 C                    -0.278124
      2 P                     0.167704
      3 Br                   -0.276961
      4 H                     0.194801
      5 H                     0.192580
  ----------------------------------------
  Sum of atomic charges =     0.000000

 -----------------------------------------------------------------
                    Cartesian Multipole Moments
 -----------------------------------------------------------------
    Charge (ESU x 10^10)
                 0.0000
    Dipole Moment (Debye)
         X       3.3795      Y      -0.5397      Z       0.0000
       Tot       3.4223
    Quadrupole Moments (Debye-Ang)
        XX     -31.2863     XY      -0.8259     YY     -38.2986
        XZ       0.0000     YZ       0.0000     ZZ     -40.2265
    Octopole Moments (Debye-Ang^2)
       XXX      -9.0803    XXY      -0.8028    XYY     -10.8230
       YYY      -6.7980    XXZ       0.0000    XYZ      -0.0000
       YYZ       0.0000    XZZ     -14.7627    YZZ       0.7991
       ZZZ       0.0000
    Hexadecapole Moments (Debye-Ang^3)
      XXXX    -445.0296   XXXY       9.4075   XXYY    -118.0090
      XYYY      -4.7334   YYYY     -98.9415   XXXZ       0.0000
      XXYZ      -0.0000   XYYZ       0.0000   YYYZ       0.0000
      XXZZ    -116.7371   XYZZ       3.5733   YYZZ     -27.9966
      XZZZ       0.0000   YZZZ      -0.0000   ZZZZ     -54.7683
 -----------------------------------------------------------------
 Calculating analytic gradient of the SCF energy
 Gradient of SCF Energy
            1           2           3           4           5
    1  -0.1449989   0.1157932  -0.0268686   0.0920619  -0.0359877
    2   0.1906324  -0.1363360   0.0044538   0.0243510  -0.0831011
    3   0.0000000   0.0000000  -0.0000000  -0.0000000  -0.0000000
 Max gradient component =       1.906E-01
 RMS gradient           =       8.461E-02
 Gradient time:  CPU 2.81 s  wall 1.03 s
 Geometry Optimization Parameters
   NAtoms,    NIC,     NZ,  NCons,   NDum,   NFix, NCnnct, MaxDiis
        5      20       5       0       0       0       0       0


** GEOMETRY OPTIMIZATION IN DELOCALIZED INTERNAL COORDINATES **
   Searching for a Minimum

   Optimization Cycle:   1

                       Coordinates (Angstroms)
     ATOM                X               Y               Z
      1  C         2.3394788692   -0.5697770386    0.0000000000
      2  P         1.3078694276    0.5191591211    0.0000000000
      3  Br       -1.1235490695   -0.0623940513    0.0000000000
      4  H         3.7399759235   -0.2348024114    0.0000000000
      5  H         1.9293268789   -1.9501303792    0.0000000000
   Point Group: cs    Number of degrees of freedom:     7


   Energy is  -2954.715107291


 Attempting to Generate Delocalized Internal Coordinates

  7 Hessian modes will be used to form the next step
  Hessian Eigenvalues:
     0.092515    0.130389    0.130389    0.160000    0.160000    0.250000
     0.766766

 Minimum Search - Taking Simple RFO Step
 Searching for Lamda that Minimizes Along All modes
 Value Taken    Lamda =  -0.11098536
 Calculated Step too Large.  Step scaled by  0.494847
 Step Taken.  Stepsize is  0.300000

                             Maximum     Tolerance    Cnvgd?
         Gradient           0.152744      0.000300      NO
         Displacement       0.170429      0.001200      NO
         Energy change     *********      0.000001      NO


 New Cartesian Coordinates Obtained by Inverse Iteration

 Displacement from previous Coordinates is:  0.312455
 ----------------------------------------------------------------
             Standard Nuclear Orientation (Angstroms)
    I     Atom           X                Y                Z
 ----------------------------------------------------------------
    1      C       2.3403523530    -0.5874909051     0.0000000000
    2      P       1.3107171373     0.5668196947     0.0000000000
    3      Br     -1.0651311465    -0.1003399500     0.0000000000
    4      H       3.6461754604    -0.3017218706     0.0000000000
    5      H       1.9609882256    -1.8752117284     0.0000000000
 ----------------------------------------------------------------
 Molecular Point Group                 Cs    NOp =  2
 Largest Abelian Subgroup              Cs    NOp =  2
 Nuclear Repulsion Energy =   196.1763634516 hartrees
 There are       29 alpha and       29 beta electrons
 Applying Cartesian multipole field
    Component          Value
    ---------          -----
     (2,0,0)        1.00000E-11
     (0,2,0)        2.00000E-11
     (0,0,2)       -3.00000E-11
 Nucleus-field energy     =     0.0000000049 hartrees
 Requested basis set is 6-311++G(d,p)
 There are 48 shells and 114 basis functions
 A cutoff of  1.0D-11 yielded   1044 shell pairs
 There are      6137 function pairs (      6715 Cartesian)
 Smallest overlap matrix eigenvalue = 7.23E-04
 Guess MOs from SCF MO coefficient file

 -----------------------------------------------------------------------
  General SCF calculation program by
  Eric Jon Sundstrom, Paul Horn, Yuezhi Mao, Dmitri Zuev, Alec White,
  David Stuck, Shaama M.S., Shane Yost, Joonho Lee, David Small,
  Daniel Levine, Susi Lehtola, Hugh Burton, Evgeny Epifanovsky
 -----------------------------------------------------------------------
 Exchange:     0.2000 Hartree-Fock + 0.0800 Slater + 0.7200 B88
 Correlation:  0.1900 VWN1RPA + 0.8100 LYP
 Using SG-1 standard quadrature grid
 using 4 threads for integral computing
 -------------------------------------------------------
 OpenMP Integral computing Module                
 Release: version 2.0, May 2017, Q-Chem Inc. Pleasanton 
 -------------------------------------------------------
 -------------------------------------------------------
 OpenMP BLAS3 based DFT computing Module                
 Release: version 1.0, May 2013, Q-Chem Inc. Pittsburgh 
 -------------------------------------------------------
 A restricted SCF calculation will be
 performed using DIIS
 SCF converges when DIIS error is below 1.0e-08
 ---------------------------------------
  Cycle       Energy         DIIS error
 ---------------------------------------
    1   -2954.7627733063      1.15e-03  
    2   -2954.7658024024      2.52e-04  
    3   -2954.7658844449      1.33e-04  
    4   -2954.7659094224      9.44e-05  
    5   -2954.7659251644      1.38e-05  
    6   -2954.7659254068      3.30e-06  
    7   -2954.7659254188      2.02e-06  
    8   -2954.7659254253      7.50e-07  
    9   -2954.7659254263      2.11e-07  
   10   -2954.7659254263      3.06e-08  
   11   -2954.7659254264      6.12e-09  Convergence criterion met
 ---------------------------------------
 SCF time:   CPU 11.35s  wall 4.00s 
 SCF   energy in the final basis set =    -2954.7659254264
 Total energy in the final basis set =    -2954.7659254264

 --------------------------------------------------------------
             Orbital Energies (a.u.) and Symmetries
 --------------------------------------------------------------

 Alpha MOs, Restricted
 -- Occupied --                  
-482.82  -77.10  -62.47  -56.29  -56.29  -56.29  -10.25   -8.68
  1 A'    2 A'    3 A'    4 A'    1 A"    5 A'    6 A'    7 A'                 
 -6.600  -6.511  -6.501  -6.500  -4.763  -4.759  -4.756  -2.622
  8 A'    9 A'    2 A"   10 A'   11 A'    3 A"   12 A'   13 A'                 
 -2.619  -2.619  -2.611  -2.611  -0.784  -0.744  -0.529  -0.442
  4 A"   14 A'    5 A"   15 A'   16 A'   17 A'   18 A'   19 A'                 
 -0.399  -0.334  -0.307  -0.285  -0.281
 20 A'    6 A"   21 A'    7 A"   22 A'                                         
 -- Virtual --                   
 -0.103  -0.080  -0.031   0.004   0.020   0.039   0.047   0.052
 23 A'    8 A"   24 A'   25 A'   26 A'    9 A"   27 A'   28 A'                 
  0.059   0.075   0.079   0.080   0.096   0.109   0.115   0.140
 29 A'   30 A'   10 A"   31 A'   11 A"   32 A'   33 A'   34 A'                 
  0.148   0.155   0.170   0.281   0.286   0.346   0.398   0.415
 35 A'   36 A'   37 A'   12 A"   38 A'   39 A'   40 A'   41 A'                 
  0.438   0.440   0.470   0.501   0.520   0.534   0.559   0.575
 13 A"   42 A'   43 A'   44 A'   14 A"   45 A'   15 A"   46 A'                 
  0.579   0.593   0.616   0.636   0.654   0.665   0.707   0.779
 16 A"   47 A'   48 A'   49 A'   17 A"   50 A'   18 A"   51 A'                 
  0.831   0.984   1.022   1.101   1.271   1.329   1.373   1.520
 52 A'   53 A'   19 A"   54 A'   55 A'   56 A'   20 A"   57 A'                 
  1.528   1.601   1.675   1.689   1.713   1.723   2.009   2.013
 21 A"   58 A'   22 A"   59 A'   23 A"   60 A'   24 A"   61 A'                 
  2.021   2.083   2.159   2.199   2.588   2.636   2.701   3.317
 62 A'   63 A'   64 A'   65 A'   66 A'   67 A'   25 A"   68 A'                 
  3.368   4.013   4.018   4.018   4.041   4.168   6.591   6.927
 69 A'   26 A"   70 A'   27 A"   71 A'   72 A'   73 A'   74 A'                 
  7.568   7.578   7.612  13.782  13.889  14.066  23.459  47.886
 28 A"   75 A'   76 A'   29 A"   77 A'   78 A'   79 A'   80 A'                 
163.082 289.766 289.776 289.8221020.666
 81 A'   30 A"   82 A'   83 A'   84 A'                                         

 Beta MOs, Restricted
 -- Occupied --                  
-482.82  -77.10  -62.47  -56.29  -56.29  -56.29  -10.25   -8.68
  1 A'    2 A'    3 A'    4 A'    1 A"    5 A'    6 A'    7 A'                 
 -6.600  -6.511  -6.501  -6.500  -4.763  -4.759  -4.756  -2.622
  8 A'    9 A'    2 A"   10 A'   11 A'    3 A"   12 A'   13 A'                 
 -2.619  -2.619  -2.611  -2.611  -0.784  -0.744  -0.529  -0.442
  4 A"   14 A'    5 A"   15 A'   16 A'   17 A'   18 A'   19 A'                 
 -0.399  -0.334  -0.307  -0.285  -0.281
 20 A'    6 A"   21 A'    7 A"   22 A'                                         
 -- Virtual --                   
 -0.103  -0.080  -0.031   0.004   0.020   0.039   0.047   0.052
 23 A'    8 A"   24 A'   25 A'   26 A'    9 A"   27 A'   28 A'                 
  0.059   0.075   0.079   0.080   0.096   0.109   0.115   0.140
 29 A'   30 A'   10 A"   31 A'   11 A"   32 A'   33 A'   34 A'                 
  0.148   0.155   0.170   0.281   0.286   0.346   0.398   0.415
 35 A'   36 A'   37 A'   12 A"   38 A'   39 A'   40 A'   41 A'                 
  0.438   0.440   0.470   0.501   0.520   0.534   0.559   0.575
 13 A"   42 A'   43 A'   44 A'   14 A"   45 A'   15 A"   46 A'                 
  0.579   0.593   0.616   0.636   0.654   0.665   0.707   0.779
 16 A"   47 A'   48 A'   49 A'   17 A"   50 A'   18 A"   51 A'                 
  0.831   0.984   1.022   1.101   1.271   1.329   1.373   1.520
 52 A'   53 A'   19 A"   54 A'   55 A'   56 A'   20 A"   57 A'                 
  1.528   1.601   1.675   1.689   1.713   1.723   2.009   2.013
 21 A"   58 A'   22 A"   59 A'   23 A"   60 A'   24 A"   61 A'                 
  2.021   2.083   2.159   2.199   2.588   2.636   2.701   3.317
 62 A'   63 A'   64 A'   65 A'   66 A'   67 A'   25 A"   68 A'                 
  3.368   4.013   4.018   4.018   4.041   4.168   6.591   6.927
 69 A'   26 A"   70 A'   27 A"   71 A'   72 A'   73 A'   74 A'                 
  7.568   7.578   7.612  13.782  13.889  14.066  23.459  47.886
 28 A"   75 A'   76 A'   29 A"   77 A'   78 A'   79 A'   80 A'                 
163.082 289.766 289.776 289.8221020.666
 81 A'   30 A"   82 A'   83 A'   84 A'                                         
 --------------------------------------------------------------

          Ground-State Mulliken Net Atomic Charges

     Atom                 Charge (a.u.)
  ----------------------------------------
      1 C                    -0.313794
      2 P                     0.195582
      3 Br                   -0.269186
      4 H                     0.187268
      5 H                     0.200130
  ----------------------------------------
  Sum of atomic charges =     0.000000

 -----------------------------------------------------------------
                    Cartesian Multipole Moments
 -----------------------------------------------------------------
    Charge (ESU x 10^10)
                 0.0000
    Dipole Moment (Debye)
         X       3.0909      Y      -0.4871      Z      -0.0000
       Tot       3.1290
    Quadrupole Moments (Debye-Ang)
        XX     -31.8167     XY      -0.9269     YY     -38.2017
        XZ       0.0000     YZ       0.0000     ZZ     -40.1578
    Octopole Moments (Debye-Ang^2)
       XXX     -16.5482    XXY      -1.9653    XYY     -11.7435
       YYY      -6.0918    XXZ       0.0000    XYZ       0.0000
       YYZ      -0.0000    XZZ     -15.8162    YZZ       0.8486
       ZZZ       0.0000
    Hexadecapole Moments (Debye-Ang^3)
      XXXX    -447.6250   XXXY       2.2274   XXYY    -113.3427
      XYYY      -8.6984   YYYY    -102.9089   XXXZ       0.0000
      XXYZ       0.0000   XYYZ      -0.0000   YYYZ       0.0000
      XXZZ    -112.9429   XYZZ       2.0298   YYZZ     -28.2638
      XZZZ       0.0000   YZZZ       0.0000   ZZZZ     -54.7734
 -----------------------------------------------------------------
 Calculating analytic gradient of the SCF energy
 Gradient of SCF Energy
            1           2           3           4           5
    1  -0.0998081   0.0756501  -0.0273879   0.0842002  -0.0326543
    2   0.1449499  -0.0882088   0.0019340   0.0199921  -0.0786672
    3   0.0000000   0.0000000  -0.0000000   0.0000000  -0.0000000
 Max gradient component =       1.449E-01
 RMS gradient           =       6.323E-02
 Gradient time:  CPU 2.85 s  wall 1.03 s
 Geometry Optimization Parameters
   NAtoms,    NIC,     NZ,  NCons,   NDum,   NFix, NCnnct, MaxDiis
        5      20       5       0       0       0       0       0

 Cartesian Hessian Update
 Hessian Updated using BFGS Update


** GEOMETRY OPTIMIZATION IN DELOCALIZED INTERNAL COORDINATES **
   Searching for a Minimum

   Optimization Cycle:   2

                       Coordinates (Angstroms)
     ATOM                X               Y               Z
      1  C         2.3403523530   -0.5874909051    0.0000000000
      2  P         1.3107171373    0.5668196947    0.0000000000
      3  Br       -1.0651311465   -0.1003399500    0.0000000000
      4  H         3.6461754604   -0.3017218706    0.0000000000
      5  H         1.9609882256   -1.8752117284    0.0000000000
   Point Group: cs    Number of degrees of freedom:     7


   Energy is  -2954.765925426

 Hessian Updated using BFGS Update

  7 Hessian modes will be used to form the next step
  Hessian Eigenvalues:
     0.052991    0.096312    0.130844    0.159951    0.160649    0.242783
     0.929095

 Minimum Search - Taking Simple RFO Step
 Searching for Lamda that Minimizes Along All modes
 Value Taken    Lamda =  -0.11858991
 Calculated Step too Large.  Step scaled by  0.372418
 Step Taken.  Stepsize is  0.300000

                             Maximum     Tolerance    Cnvgd?
         Gradient           0.113717      0.000300      NO
         Displacement       0.165704      0.001200      NO
         Energy change     -0.050818      0.000001      NO


 New Cartesian Coordinates Obtained by Inverse Iteration

 Displacement from previous Coordinates is:  0.333534
 ----------------------------------------------------------------
             Standard Nuclear Orientation (Angstroms)
    I     Atom           X                Y                Z
 ----------------------------------------------------------------
    1      C       2.3349956407    -0.6035063056     0.0000000000
    2      P       1.3222413657     0.6044770868     0.0000000000
    3      Br     -0.9888886923    -0.1449383289     0.0000000000
    4      H       3.5460793773    -0.3641295505     0.0000000000
    5      H       1.9786743384    -1.7898476612     0.0000000000
 ----------------------------------------------------------------
 Molecular Point Group                 Cs    NOp =  2
 Largest Abelian Subgroup              Cs    NOp =  2
 Nuclear Repulsion Energy =   199.0718456582 hartrees
 There are       29 alpha and       29 beta electrons
 Applying Cartesian multipole field
    Component          Value
    ---------          -----
     (2,0,0)        1.00000E-11
     (0,2,0)        2.00000E-11
     (0,0,2)       -3.00000E-11
 Nucleus-field energy     =     0.0000000048 hartrees
 Requested basis set is 6-311++G(d,p)
 There are 48 shells and 114 basis functions
 A cutoff of  1.0D-11 yielded   1049 shell pairs
 There are      6178 function pairs (      6760 Cartesian)
 Smallest overlap matrix eigenvalue = 7.31E-04
 Guess MOs from SCF MO coefficient file

 -----------------------------------------------------------------------
  General SCF calculation program by
  Eric Jon Sundstrom, Paul Horn, Yuezhi Mao, Dmitri Zuev, Alec White,
  David Stuck, Shaama M.S., Shane Yost, Joonho Lee, David Small,
  Daniel Levine, Susi Lehtola, Hugh Burton, Evgeny Epifanovsky
 -----------------------------------------------------------------------
 Exchange:     0.2000 Hartree-Fock + 0.0800 Slater + 0.7200 B88
 Correlation:  0.1900 VWN1RPA + 0.8100 LYP
 Using SG-1 standard quadrature grid
 using 4 threads for integral computing
 -------------------------------------------------------
 OpenMP Integral computing Module                
 Release: version 2.0, May 2017, Q-Chem Inc. Pleasanton 
 -------------------------------------------------------
 -------------------------------------------------------
 OpenMP BLAS3 based DFT computing Module                
 Release: version 1.0, May 2013, Q-Chem Inc. Pittsburgh 
 -------------------------------------------------------
 A restricted SCF calculation will be
 performed using DIIS
 SCF converges when DIIS error is below 1.0e-08
 ---------------------------------------
  Cycle       Energy         DIIS error
 ---------------------------------------
    1   -2954.8023048913      1.19e-03  
    2   -2954.8051814543      3.87e-04  
    3   -2954.8048858257      5.56e-04  
    4   -2954.8054858346      8.50e-05  
    5   -2954.8054961508      2.16e-05  
    6   -2954.8054968347      1.34e-05  
    7   -2954.8054971669      2.57e-06  
    8   -2954.8054971719      4.78e-07  
    9   -2954.8054971724      1.73e-07  
   10   -2954.8054971724      2.24e-08  
   11   -2954.8054971724      3.42e-09  Convergence criterion met
 ---------------------------------------
 SCF time:   CPU 11.20s  wall 4.00s 
 SCF   energy in the final basis set =    -2954.8054971724
 Total energy in the final basis set =    -2954.8054971724

 --------------------------------------------------------------
             Orbital Energies (a.u.) and Symmetries
 --------------------------------------------------------------

 Alpha MOs, Restricted
 -- Occupied --                  
-482.82  -77.10  -62.48  -56.30  -56.29  -56.29  -10.23   -8.68
  1 A'    2 A'    3 A'    4 A'    1 A"    5 A'    6 A'    7 A'                 
 -6.600  -6.513  -6.503  -6.502  -4.763  -4.759  -4.756  -2.625
  8 A'    9 A'    2 A"   10 A'   11 A'    3 A"   12 A'   13 A'                 
 -2.622  -2.621  -2.613  -2.613  -0.786  -0.744  -0.544  -0.455
  4 A"   14 A'    5 A"   15 A'   16 A'   17 A'   18 A'   19 A'                 
 -0.401  -0.332  -0.312  -0.284  -0.284
 20 A'    6 A"   21 A'   22 A'    7 A"                                         
 -- Virtual --                   
 -0.092  -0.083  -0.018   0.010   0.021   0.040   0.048   0.057
 23 A'    8 A"   24 A'   25 A'   26 A'    9 A"   27 A'   28 A'                 
  0.062   0.079   0.082   0.083   0.096   0.116   0.127   0.147
 29 A'   10 A"   30 A'   31 A'   11 A"   32 A'   33 A'   34 A'                 
  0.148   0.152   0.173   0.281   0.283   0.342   0.395   0.432
 35 A'   36 A'   37 A'   38 A'   12 A"   39 A'   40 A'   41 A'                 
  0.436   0.442   0.473   0.505   0.515   0.547   0.556   0.568
 13 A"   42 A'   43 A'   44 A'   14 A"   45 A'   15 A"   46 A'                 
  0.577   0.598   0.616   0.649   0.651   0.665   0.717   0.770
 16 A"   47 A'   48 A'   49 A'   17 A"   50 A'   18 A"   51 A'                 
  0.838   0.998   1.015   1.067   1.323   1.371   1.391   1.532
 52 A'   53 A'   19 A"   54 A'   55 A'   20 A"   56 A'   21 A"                 
  1.536   1.633   1.717   1.722   1.763   1.790   2.007   2.020
 57 A'   58 A'   22 A"   59 A'   60 A'   23 A"   24 A"   61 A'                 
  2.051   2.088   2.269   2.290   2.596   2.674   2.711   3.384
 62 A'   63 A'   64 A'   65 A'   66 A'   67 A'   25 A"   68 A'                 
  3.447   4.010   4.017   4.017   4.044   4.177   6.588   6.912
 69 A'   26 A"   70 A'   27 A"   71 A'   72 A'   73 A'   74 A'                 
  7.566   7.579   7.616  13.782  13.894  14.046  23.531  47.883
 28 A"   75 A'   76 A'   29 A"   77 A'   78 A'   79 A'   80 A'                 
163.059 289.764 289.776 289.8261020.663
 81 A'   30 A"   82 A'   83 A'   84 A'                                         

 Beta MOs, Restricted
 -- Occupied --                  
-482.82  -77.10  -62.48  -56.30  -56.29  -56.29  -10.23   -8.68
  1 A'    2 A'    3 A'    4 A'    1 A"    5 A'    6 A'    7 A'                 
 -6.600  -6.513  -6.503  -6.502  -4.763  -4.759  -4.756  -2.625
  8 A'    9 A'    2 A"   10 A'   11 A'    3 A"   12 A'   13 A'                 
 -2.622  -2.621  -2.613  -2.613  -0.786  -0.744  -0.544  -0.455
  4 A"   14 A'    5 A"   15 A'   16 A'   17 A'   18 A'   19 A'                 
 -0.401  -0.332  -0.312  -0.284  -0.284
 20 A'    6 A"   21 A'   22 A'    7 A"                                         
 -- Virtual --                   
 -0.092  -0.083  -0.018   0.010   0.021   0.040   0.048   0.057
 23 A'    8 A"   24 A'   25 A'   26 A'    9 A"   27 A'   28 A'                 
  0.062   0.079   0.082   0.083   0.096   0.116   0.127   0.147
 29 A'   10 A"   30 A'   31 A'   11 A"   32 A'   33 A'   34 A'                 
  0.148   0.152   0.173   0.281   0.283   0.342   0.395   0.432
 35 A'   36 A'   37 A'   38 A'   12 A"   39 A'   40 A'   41 A'                 
  0.436   0.442   0.473   0.505   0.515   0.547   0.556   0.568
 13 A"   42 A'   43 A'   44 A'   14 A"   45 A'   15 A"   46 A'                 
  0.577   0.598   0.616   0.649   0.651   0.665   0.717   0.770
 16 A"   47 A'   48 A'   49 A'   17 A"   50 A'   18 A"   51 A'                 
  0.838   0.998   1.015   1.067   1.323   1.371   1.391   1.532
 52 A'   53 A'   19 A"   54 A'   55 A'   20 A"   56 A'   21 A"                 
  1.536   1.633   1.717   1.722   1.763   1.790   2.007   2.020
 57 A'   58 A'   22 A"   59 A'   60 A'   23 A"   24 A"   61 A'                 
  2.051   2.088   2.269   2.290   2.596   2.674   2.711   3.384
 62 A'   63 A'   64 A'   65 A'   66 A'   67 A'   25 A"   68 A'                 
  3.447   4.010   4.017   4.017   4.044   4.177   6.588   6.912
 69 A'   26 A"   70 A'   27 A"   71 A'   72 A'   73 A'   74 A'                 
  7.566   7.579   7.616  13.782  13.894  14.046  23.531  47.883
 28 A"   75 A'   76 A'   29 A"   77 A'   78 A'   79 A'   80 A'                 
163.059 289.764 289.776 289.8261020.663
 81 A'   30 A"   82 A'   83 A'   84 A'                                         
 --------------------------------------------------------------

          Ground-State Mulliken Net Atomic Charges

     Atom                 Charge (a.u.)
  ----------------------------------------
      1 C                    -0.340761
      2 P                     0.216309
      3 Br                   -0.262693
      4 H                     0.181301
      5 H                     0.205844
  ----------------------------------------
  Sum of atomic charges =     0.000000

 -----------------------------------------------------------------
                    Cartesian Multipole Moments
 -----------------------------------------------------------------
    Charge (ESU x 10^10)
                 0.0000
    Dipole Moment (Debye)
         X       2.8271      Y      -0.4251      Z      -0.0000
       Tot       2.8588
    Quadrupole Moments (Debye-Ang)
        XX     -32.2113     XY      -0.9521     YY     -38.0939
        XZ      -0.0000     YZ      -0.0000     ZZ     -39.9886
    Octopole Moments (Debye-Ang^2)
       XXX     -24.0665    XXY      -2.5773    XYY     -13.1426
       YYY      -4.6628    XXZ      -0.0000    XYZ      -0.0000
       YYZ      -0.0000    XZZ     -17.0653    YZZ       1.0974
       ZZZ      -0.0000
    Hexadecapole Moments (Debye-Ang^3)
      XXXX    -443.2806   XXXY      -4.0495   XXYY    -108.3062
      XYYY     -12.4903   YYYY    -106.9239   XXXZ      -0.0000
      XXYZ      -0.0000   XYYZ      -0.0000   YYYZ      -0.0000
      XXZZ    -108.2454   XYZZ       0.4028   YYZZ     -28.4482
      XZZZ      -0.0000   YZZZ       0.0000   ZZZZ     -54.5212
 -----------------------------------------------------------------
 Calculating analytic gradient of the SCF energy
 Gradient of SCF Energy
            1           2           3           4           5
    1  -0.0684208   0.0546347  -0.0248215   0.0646826  -0.0260750
    2   0.1085315  -0.0597814  -0.0004437   0.0136667  -0.0619730
    3   0.0000000  -0.0000000   0.0000000  -0.0000000  -0.0000000
 Max gradient component =       1.085E-01
 RMS gradient           =       4.657E-02
 Gradient time:  CPU 2.87 s  wall 1.05 s
 Geometry Optimization Parameters
   NAtoms,    NIC,     NZ,  NCons,   NDum,   NFix, NCnnct, MaxDiis
        5      20       5       0       0       0       0       0

 Cartesian Hessian Update
 Hessian Updated using BFGS Update


** GEOMETRY OPTIMIZATION IN DELOCALIZED INTERNAL COORDINATES **
   Searching for a Minimum

   Optimization Cycle:   3

                       Coordinates (Angstroms)
     ATOM                X               Y               Z
      1  C         2.3349956407   -0.6035063056    0.0000000000
      2  P         1.3222413657    0.6044770868    0.0000000000
      3  Br       -0.9888886923   -0.1449383289    0.0000000000
      4  H         3.5460793773   -0.3641295505    0.0000000000
      5  H         1.9786743384   -1.7898476612    0.0000000000
   Point Group: cs    Number of degrees of freedom:     7


   Energy is  -2954.805497172

 Hessian Updated using BFGS Update

  7 Hessian modes will be used to form the next step
  Hessian Eigenvalues:
     0.084199    0.113663    0.132232    0.159925    0.161026    0.240281
     0.873811

 Minimum Search - Taking Simple RFO Step
 Searching for Lamda that Minimizes Along All modes
 Value Taken    Lamda =  -0.07035463
 Calculated Step too Large.  Step scaled by  0.478095
 Step Taken.  Stepsize is  0.300000

                             Maximum     Tolerance    Cnvgd?
         Gradient           0.084004      0.000300      NO
         Displacement       0.166478      0.001200      NO
         Energy change     -0.039572      0.000001      NO


 New Cartesian Coordinates Obtained by Inverse Iteration

 Displacement from previous Coordinates is:  0.340579
 ----------------------------------------------------------------
             Standard Nuclear Orientation (Angstroms)
    I     Atom           X                Y                Z
 ----------------------------------------------------------------
    1      C       2.3244234772    -0.6210244032     0.0000000000
    2      P       1.3310141920     0.6383581488     0.0000000000
    3      Br     -0.8985075262    -0.1890493608     0.0000000000
    4      H       3.4451384462    -0.4209544594     0.0000000000
    5      H       1.9910334406    -1.7052746847     0.0000000000
 ----------------------------------------------------------------
 Molecular Point Group                 Cs    NOp =  2
 Largest Abelian Subgroup              Cs    NOp =  2
 Nuclear Repulsion Energy =   203.1007902638 hartrees
 There are       29 alpha and       29 beta electrons
 Applying Cartesian multipole field
    Component          Value
    ---------          -----
     (2,0,0)        1.00000E-11
     (0,2,0)        2.00000E-11
     (0,0,2)       -3.00000E-11
 Nucleus-field energy     =     0.0000000046 hartrees
 Requested basis set is 6-311++G(d,p)
 There are 48 shells and 114 basis functions
 A cutoff of  1.0D-11 yielded   1058 shell pairs
 There are      6217 function pairs (      6800 Cartesian)
 Smallest overlap matrix eigenvalue = 7.33E-04
 Guess MOs from SCF MO coefficient file

 -----------------------------------------------------------------------
  General SCF calculation program by
  Eric Jon Sundstrom, Paul Horn, Yuezhi Mao, Dmitri Zuev, Alec White,
  David Stuck, Shaama M.S., Shane Yost, Joonho Lee, David Small,
  Daniel Levine, Susi Lehtola, Hugh Burton, Evgeny Epifanovsky
 -----------------------------------------------------------------------
 Exchange:     0.2000 Hartree-Fock + 0.0800 Slater + 0.7200 B88
 Correlation:  0.1900 VWN1RPA + 0.8100 LYP
 Using SG-1 standard quadrature grid
 using 4 threads for integral computing
 -------------------------------------------------------
 OpenMP Integral computing Module                
 Release: version 2.0, May 2017, Q-Chem Inc. Pleasanton 
 -------------------------------------------------------
 -------------------------------------------------------
 OpenMP BLAS3 based DFT computing Module                
 Release: version 1.0, May 2013, Q-Chem Inc. Pittsburgh 
 -------------------------------------------------------
 A restricted SCF calculation will be
 performed using DIIS
 SCF converges when DIIS error is below 1.0e-08
 ---------------------------------------
  Cycle       Energy         DIIS error
 ---------------------------------------
    1   -2954.8276760905      1.33e-03  
    2   -2954.8308393501      4.82e-04  
    3   -2954.8304192442      6.76e-04  
    4   -2954.8312999326      9.54e-05  
    5   -2954.8313131255      2.98e-05  
    6   -2954.8313146268      1.50e-05  
    7   -2954.8313149984      2.84e-06  
    8   -2954.8313150049      4.93e-07  
    9   -2954.8313150054      1.57e-07  
   10   -2954.8313150054      2.44e-08  
   11   -2954.8313150054      6.37e-09  Convergence criterion met
 ---------------------------------------
 SCF time:   CPU 11.18s  wall 6.00s 
 SCF   energy in the final basis set =    -2954.8313150054
 Total energy in the final basis set =    -2954.8313150054

 --------------------------------------------------------------
             Orbital Energies (a.u.) and Symmetries
 --------------------------------------------------------------

 Alpha MOs, Restricted
 -- Occupied --                  
-482.83  -77.10  -62.48  -56.30  -56.29  -56.29  -10.22   -8.69
  1 A'    2 A'    3 A'    4 A'    1 A"    5 A'    6 A'    7 A'                 
 -6.599  -6.516  -6.506  -6.505  -4.762  -4.759  -4.755  -2.627
  8 A'    9 A'    2 A"   10 A'   11 A'    3 A"   12 A'   13 A'                 
 -2.624  -2.624  -2.616  -2.616  -0.790  -0.744  -0.558  -0.468
  4 A"   14 A'    5 A"   15 A'   16 A'   17 A'   18 A'   19 A'                 
 -0.403  -0.332  -0.318  -0.286  -0.281
 20 A'    6 A"   21 A'   22 A'    7 A"                                         
 -- Virtual --                   
 -0.085  -0.080  -0.010   0.015   0.023   0.041   0.049   0.058
  8 A"   23 A'   24 A'   25 A'   26 A'    9 A"   27 A'   28 A'                 
  0.065   0.078   0.083   0.095   0.096   0.122   0.135   0.145
 29 A'   10 A"   30 A'   31 A'   11 A"   32 A'   33 A'   34 A'                 
  0.151   0.168   0.180   0.276   0.284   0.339   0.393   0.429
 35 A'   36 A'   37 A'   38 A'   12 A"   39 A'   40 A'   41 A'                 
  0.434   0.455   0.466   0.506   0.524   0.554   0.563   0.571
 13 A"   42 A'   43 A'   14 A"   44 A'   15 A"   45 A'   46 A'                 
  0.575   0.603   0.624   0.650   0.653   0.687   0.731   0.765
 16 A"   47 A'   48 A'   17 A"   49 A'   50 A'   18 A"   51 A'                 
  0.845   1.013   1.020   1.040   1.372   1.387   1.446   1.536
 52 A'   53 A'   19 A"   54 A'   20 A"   55 A'   56 A'   21 A"                 
  1.548   1.655   1.748   1.770   1.792   1.867   2.006   2.021
 57 A'   58 A'   59 A'   22 A"   60 A'   23 A"   24 A"   61 A'                 
  2.092   2.120   2.410   2.415   2.570   2.688   2.725   3.389
 62 A'   63 A'   64 A'   65 A'   66 A'   67 A'   25 A"   68 A'                 
  3.600   4.008   4.016   4.017   4.052   4.190   6.586   6.898
 69 A'   26 A"   70 A'   27 A"   71 A'   72 A'   73 A'   74 A'                 
  7.564   7.579   7.623  13.783  13.900  14.029  23.675  47.882
 28 A"   75 A'   76 A'   29 A"   77 A'   78 A'   79 A'   80 A'                 
163.038 289.762 289.776 289.8321020.662
 81 A'   30 A"   82 A'   83 A'   84 A'                                         

 Beta MOs, Restricted
 -- Occupied --                  
-482.83  -77.10  -62.48  -56.30  -56.29  -56.29  -10.22   -8.69
  1 A'    2 A'    3 A'    4 A'    1 A"    5 A'    6 A'    7 A'                 
 -6.599  -6.516  -6.506  -6.505  -4.762  -4.759  -4.755  -2.627
  8 A'    9 A'    2 A"   10 A'   11 A'    3 A"   12 A'   13 A'                 
 -2.624  -2.624  -2.616  -2.616  -0.790  -0.744  -0.558  -0.468
  4 A"   14 A'    5 A"   15 A'   16 A'   17 A'   18 A'   19 A'                 
 -0.403  -0.332  -0.318  -0.286  -0.281
 20 A'    6 A"   21 A'   22 A'    7 A"                                         
 -- Virtual --                   
 -0.085  -0.080  -0.010   0.015   0.023   0.041   0.049   0.058
  8 A"   23 A'   24 A'   25 A'   26 A'    9 A"   27 A'   28 A'                 
  0.065   0.078   0.083   0.095   0.096   0.122   0.135   0.145
 29 A'   10 A"   30 A'   31 A'   11 A"   32 A'   33 A'   34 A'                 
  0.151   0.168   0.180   0.276   0.284   0.339   0.393   0.429
 35 A'   36 A'   37 A'   38 A'   12 A"   39 A'   40 A'   41 A'                 
  0.434   0.455   0.466   0.506   0.524   0.554   0.563   0.571
 13 A"   42 A'   43 A'   14 A"   44 A'   15 A"   45 A'   46 A'                 
  0.575   0.603   0.624   0.650   0.653   0.687   0.731   0.765
 16 A"   47 A'   48 A'   17 A"   49 A'   50 A'   18 A"   51 A'                 
  0.845   1.013   1.020   1.040   1.372   1.387   1.446   1.536
 52 A'   53 A'   19 A"   54 A'   20 A"   55 A'   56 A'   21 A"                 
  1.548   1.655   1.748   1.770   1.792   1.867   2.006   2.021
 57 A'   58 A'   59 A'   22 A"   60 A'   23 A"   24 A"   61 A'                 
  2.092   2.120   2.410   2.415   2.570   2.688   2.725   3.389
 62 A'   63 A'   64 A'   65 A'   66 A'   67 A'   25 A"   68 A'                 
  3.600   4.008   4.016   4.017   4.052   4.190   6.586   6.898
 69 A'   26 A"   70 A'   27 A"   71 A'   72 A'   73 A'   74 A'                 
  7.564   7.579   7.623  13.783  13.900  14.029  23.675  47.882
 28 A"   75 A'   76 A'   29 A"   77 A'   78 A'   79 A'   80 A'                 
163.038 289.762 289.776 289.8321020.662
 81 A'   30 A"   82 A'   83 A'   84 A'                                         
 --------------------------------------------------------------

          Ground-State Mulliken Net Atomic Charges

     Atom                 Charge (a.u.)
  ----------------------------------------
      1 C                    -0.361368
      2 P                     0.232471
      3 Br                   -0.253166
      4 H                     0.174582
      5 H                     0.207481
  ----------------------------------------
  Sum of atomic charges =     0.000000

 -----------------------------------------------------------------
                    Cartesian Multipole Moments
 -----------------------------------------------------------------
    Charge (ESU x 10^10)
                 0.0000
    Dipole Moment (Debye)
         X       2.5215      Y      -0.3567      Z      -0.0000
       Tot       2.5466
    Quadrupole Moments (Debye-Ang)
        XX     -32.6150     XY      -0.9071     YY     -37.9619
        XZ      -0.0000     YZ      -0.0000     ZZ     -39.7775
    Octopole Moments (Debye-Ang^2)
       XXX     -31.7122    XXY      -2.8540    XYY     -14.8658
       YYY      -3.1623    XXZ      -0.0000    XYZ      -0.0000
       YYZ      -0.0000    XZZ     -18.5149    YZZ       1.3688
       ZZZ      -0.0000
    Hexadecapole Moments (Debye-Ang^3)
      XXXX    -433.8083   XXXY      -8.8815   XXYY    -103.1710
      XYYY     -15.5212   YYYY    -111.3032   XXXZ      -0.0000
      XXYZ       0.0000   XYYZ      -0.0000   YYYZ      -0.0000
      XXZZ    -103.0860   XYZZ      -1.0128   YYZZ     -28.7137
      XZZZ      -0.0000   YZZZ       0.0000   ZZZZ     -54.1766
 -----------------------------------------------------------------
 Calculating analytic gradient of the SCF energy
 Gradient of SCF Energy
            1           2           3           4           5
    1  -0.0340921   0.0353645  -0.0177439   0.0291420  -0.0126706
    2   0.0585514  -0.0351304  -0.0020643   0.0051471  -0.0265038
    3   0.0000000  -0.0000000   0.0000000   0.0000000   0.0000000
 Max gradient component =       5.855E-02
 RMS gradient           =       2.468E-02
 Gradient time:  CPU 2.92 s  wall 1.59 s
 Geometry Optimization Parameters
   NAtoms,    NIC,     NZ,  NCons,   NDum,   NFix, NCnnct, MaxDiis
        5      20       5       0       0       0       0       0

 Cartesian Hessian Update
 Hessian Updated using BFGS Update


** GEOMETRY OPTIMIZATION IN DELOCALIZED INTERNAL COORDINATES **
   Searching for a Minimum

   Optimization Cycle:   4

                       Coordinates (Angstroms)
     ATOM                X               Y               Z
      1  C         2.3244234772   -0.6210244032    0.0000000000
      2  P         1.3310141920    0.6383581488    0.0000000000
      3  Br       -0.8985075262   -0.1890493608    0.0000000000
      4  H         3.4451384462   -0.4209544594    0.0000000000
      5  H         1.9910334406   -1.7052746847    0.0000000000
   Point Group: cs    Number of degrees of freedom:     7


   Energy is  -2954.831315005

 Hessian Updated using BFGS Update

  7 Hessian modes will be used to form the next step
  Hessian Eigenvalues:
     0.089496    0.131013    0.159566    0.160489    0.202929    0.237176
     0.834384

 Minimum Search - Taking Simple RFO Step
 Searching for Lamda that Minimizes Along All modes
 Value Taken    Lamda =  -0.01647314
 Calculated Step too Large.  Step scaled by  0.991821
 Step Taken.  Stepsize is  0.300000

                             Maximum     Tolerance    Cnvgd?
         Gradient           0.045451      0.000300      NO
         Displacement       0.164481      0.001200      NO
         Energy change     -0.025818      0.000001      NO


 New Cartesian Coordinates Obtained by Inverse Iteration

 Displacement from previous Coordinates is:  0.363528
 ----------------------------------------------------------------
             Standard Nuclear Orientation (Angstroms)
    I     Atom           X                Y                Z
 ----------------------------------------------------------------
    1      C       2.2980043463    -0.6376572729     0.0000000000
    2      P       1.3233820438     0.6818617483     0.0000000000
    3      Br     -0.7642659146    -0.2316362954     0.0000000000
    4      H       3.3471805524    -0.4606487519     0.0000000000
    5      H       1.9888010018    -1.6498641874     0.0000000000
 ----------------------------------------------------------------
 Molecular Point Group                 Cs    NOp =  2
 Largest Abelian Subgroup              Cs    NOp =  2
 Nuclear Repulsion Energy =   210.3676316812 hartrees
 There are       29 alpha and       29 beta electrons
 Applying Cartesian multipole field
    Component          Value
    ---------          -----
     (2,0,0)        1.00000E-11
     (0,2,0)        2.00000E-11
     (0,0,2)       -3.00000E-11
 Nucleus-field energy     =     0.0000000044 hartrees
 Requested basis set is 6-311++G(d,p)
 There are 48 shells and 114 basis functions
 A cutoff of  1.0D-11 yielded   1067 shell pairs
 There are      6276 function pairs (      6865 Cartesian)
 Smallest overlap matrix eigenvalue = 7.35E-04
 Guess MOs from SCF MO coefficient file

 -----------------------------------------------------------------------
  General SCF calculation program by
  Eric Jon Sundstrom, Paul Horn, Yuezhi Mao, Dmitri Zuev, Alec White,
  David Stuck, Shaama M.S., Shane Yost, Joonho Lee, David Small,
  Daniel Levine, Susi Lehtola, Hugh Burton, Evgeny Epifanovsky
 -----------------------------------------------------------------------
 Exchange:     0.2000 Hartree-Fock + 0.0800 Slater + 0.7200 B88
 Correlation:  0.1900 VWN1RPA + 0.8100 LYP
 Using SG-1 standard quadrature grid
 using 4 threads for integral computing
 -------------------------------------------------------
 OpenMP Integral computing Module                
 Release: version 2.0, May 2017, Q-Chem Inc. Pleasanton 
 -------------------------------------------------------
 -------------------------------------------------------
 OpenMP BLAS3 based DFT computing Module                
 Release: version 1.0, May 2013, Q-Chem Inc. Pittsburgh 
 -------------------------------------------------------
 A restricted SCF calculation will be
 performed using DIIS
 SCF converges when DIIS error is below 1.0e-08
 ---------------------------------------
  Cycle       Energy         DIIS error
 ---------------------------------------
    1   -2954.8335410358      1.37e-03  
    2   -2954.8375128861      3.28e-04  
    3   -2954.8375871341      2.73e-04  
    4   -2954.8377139437      1.22e-04  
    5   -2954.8377374787      4.00e-05  
    6   -2954.8377400087      1.55e-05  
    7   -2954.8377404343      3.22e-06  
    8   -2954.8377404438      5.51e-07  
    9   -2954.8377404443      1.56e-07  
   10   -2954.8377404443      2.56e-08  
   11   -2954.8377404444      8.40e-09  Convergence criterion met
 ---------------------------------------
 SCF time:   CPU 11.36s  wall 6.00s 
 SCF   energy in the final basis set =    -2954.8377404444
 Total energy in the final basis set =    -2954.8377404444

 --------------------------------------------------------------
             Orbital Energies (a.u.) and Symmetries
 --------------------------------------------------------------

 Alpha MOs, Restricted
 -- Occupied --                  
-482.83  -77.10  -62.48  -56.30  -56.30  -56.30  -10.20   -8.69
  1 A'    2 A'    3 A'    4 A'    1 A"    5 A'    6 A'    7 A'                 
 -6.596  -6.521  -6.510  -6.510  -4.759  -4.756  -4.752  -2.632
  8 A'    9 A'    2 A"   10 A'   11 A'    3 A"   12 A'   13 A'                 
 -2.629  -2.629  -2.620  -2.620  -0.801  -0.742  -0.568  -0.476
  4 A"   14 A'    5 A"   15 A'   16 A'   17 A'   18 A'   19 A'                 
 -0.405  -0.336  -0.327  -0.288  -0.276
 20 A'    6 A"   21 A'   22 A'    7 A"                                         
 -- Virtual --                   
 -0.087  -0.061  -0.005   0.019   0.022   0.042   0.049   0.057
  8 A"   23 A'   24 A'   25 A'   26 A'    9 A"   27 A'   28 A'                 
  0.066   0.078   0.083   0.096   0.106   0.126   0.138   0.141
 29 A'   10 A"   30 A'   11 A"   31 A'   32 A'   33 A'   34 A'                 
  0.154   0.188   0.189   0.272   0.286   0.335   0.391   0.415
 35 A'   36 A'   37 A'   38 A'   12 A"   39 A'   40 A'   41 A'                 
  0.431   0.452   0.471   0.487   0.533   0.547   0.572   0.575
 13 A"   42 A'   43 A'   14 A"   44 A'   15 A"   45 A'   16 A"                 
  0.583   0.621   0.641   0.652   0.657   0.728   0.758   0.773
 46 A'   47 A'   48 A'   17 A"   49 A'   50 A'   18 A"   51 A'                 
  0.853   1.003   1.034   1.056   1.368   1.450   1.487   1.543
 52 A'   53 A'   19 A"   54 A'   20 A"   55 A'   56 A'   21 A"                 
  1.558   1.672   1.753   1.806   1.819   1.927   2.005   2.023
 57 A'   58 A'   59 A'   60 A'   22 A"   23 A"   24 A"   61 A'                 
  2.104   2.182   2.496   2.545   2.573   2.700   2.739   3.372
 62 A'   63 A'   64 A'   65 A'   66 A'   67 A'   25 A"   68 A'                 
  3.747   4.003   4.014   4.019   4.071   4.217   6.589   6.882
 69 A'   26 A"   70 A'   27 A"   71 A'   72 A'   73 A'   74 A'                 
  7.560   7.581   7.637  13.788  13.908  14.006  23.827  47.884
 28 A"   75 A'   76 A'   29 A"   77 A'   78 A'   79 A'   80 A'                 
163.015 289.760 289.779 289.8461020.667
 81 A'   30 A"   82 A'   83 A'   84 A'                                         

 Beta MOs, Restricted
 -- Occupied --                  
-482.83  -77.10  -62.48  -56.30  -56.30  -56.30  -10.20   -8.69
  1 A'    2 A'    3 A'    4 A'    1 A"    5 A'    6 A'    7 A'                 
 -6.596  -6.521  -6.510  -6.510  -4.759  -4.756  -4.752  -2.632
  8 A'    9 A'    2 A"   10 A'   11 A'    3 A"   12 A'   13 A'                 
 -2.629  -2.629  -2.620  -2.620  -0.801  -0.742  -0.568  -0.476
  4 A"   14 A'    5 A"   15 A'   16 A'   17 A'   18 A'   19 A'                 
 -0.405  -0.336  -0.327  -0.288  -0.276
 20 A'    6 A"   21 A'   22 A'    7 A"                                         
 -- Virtual --                   
 -0.087  -0.061  -0.005   0.019   0.022   0.042   0.049   0.057
  8 A"   23 A'   24 A'   25 A'   26 A'    9 A"   27 A'   28 A'                 
  0.066   0.078   0.083   0.096   0.106   0.126   0.138   0.141
 29 A'   10 A"   30 A'   11 A"   31 A'   32 A'   33 A'   34 A'                 
  0.154   0.188   0.189   0.272   0.286   0.335   0.391   0.415
 35 A'   36 A'   37 A'   38 A'   12 A"   39 A'   40 A'   41 A'                 
  0.431   0.452   0.471   0.487   0.533   0.547   0.572   0.575
 13 A"   42 A'   43 A'   14 A"   44 A'   15 A"   45 A'   16 A"                 
  0.583   0.621   0.641   0.652   0.657   0.728   0.758   0.773
 46 A'   47 A'   48 A'   17 A"   49 A'   50 A'   18 A"   51 A'                 
  0.853   1.003   1.034   1.056   1.368   1.450   1.487   1.543
 52 A'   53 A'   19 A"   54 A'   20 A"   55 A'   56 A'   21 A"                 
  1.558   1.672   1.753   1.806   1.819   1.927   2.005   2.023
 57 A'   58 A'   59 A'   60 A'   22 A"   23 A"   24 A"   61 A'                 
  2.104   2.182   2.496   2.545   2.573   2.700   2.739   3.372
 62 A'   63 A'   64 A'   65 A'   66 A'   67 A'   25 A"   68 A'                 
  3.747   4.003   4.014   4.019   4.071   4.217   6.589   6.882
 69 A'   26 A"   70 A'   27 A"   71 A'   72 A'   73 A'   74 A'                 
  7.560   7.581   7.637  13.788  13.908  14.006  23.827  47.884
 28 A"   75 A'   76 A'   29 A"   77 A'   78 A'   79 A'   80 A'                 
163.015 289.760 289.779 289.8461020.667
 81 A'   30 A"   82 A'   83 A'   84 A'                                         
 --------------------------------------------------------------

          Ground-State Mulliken Net Atomic Charges

     Atom                 Charge (a.u.)
  ----------------------------------------
      1 C                    -0.381612
      2 P                     0.245394
      3 Br                   -0.229436
      4 H                     0.163834
      5 H                     0.201819
  ----------------------------------------
  Sum of atomic charges =    -0.000000

 -----------------------------------------------------------------
                    Cartesian Multipole Moments
 -----------------------------------------------------------------
    Charge (ESU x 10^10)
                -0.0000
    Dipole Moment (Debye)
         X       2.0099      Y      -0.2989      Z      -0.0000
       Tot       2.0320
    Quadrupole Moments (Debye-Ang)
        XX     -33.3601     XY      -0.7634     YY     -37.7339
        XZ      -0.0000     YZ      -0.0000     ZZ     -39.5589
    Octopole Moments (Debye-Ang^2)
       XXX     -41.7468    XXY      -2.8599    XYY     -17.4568
       YYY      -2.3065    XXZ      -0.0000    XYZ      -0.0000
       YYZ      -0.0000    XZZ     -20.8100    YZZ       1.5137
       ZZZ      -0.0000
    Hexadecapole Moments (Debye-Ang^3)
      XXXX    -415.7936   XXXY     -11.5649   XXYY     -97.3113
      XYYY     -17.7276   YYYY    -117.3367   XXXZ      -0.0000
      XXYZ       0.0000   XYYZ      -0.0000   YYYZ      -0.0000
      XXZZ     -96.6610   XYZZ      -2.0601   YYZZ     -29.3922
      XZZZ      -0.0000   YZZZ      -0.0000   ZZZZ     -53.7801
 -----------------------------------------------------------------
 Calculating analytic gradient of the SCF energy
 Gradient of SCF Energy
            1           2           3           4           5
    1   0.0025017   0.0072956   0.0013111  -0.0168417   0.0057334
    2  -0.0050112  -0.0089275  -0.0000015  -0.0032865   0.0172267
    3   0.0000000  -0.0000000   0.0000000  -0.0000000   0.0000000
 Max gradient component =       1.723E-02
 RMS gradient           =       7.258E-03
 Gradient time:  CPU 3.02 s  wall 1.55 s
 Geometry Optimization Parameters
   NAtoms,    NIC,     NZ,  NCons,   NDum,   NFix, NCnnct, MaxDiis
        5      20       5       0       0       0       0       0

 Cartesian Hessian Update
 Hessian Updated using BFGS Update


** GEOMETRY OPTIMIZATION IN DELOCALIZED INTERNAL COORDINATES **
   Searching for a Minimum

   Optimization Cycle:   5

                       Coordinates (Angstroms)
     ATOM                X               Y               Z
      1  C         2.2980043463   -0.6376572729    0.0000000000
      2  P         1.3233820438    0.6818617483    0.0000000000
      3  Br       -0.7642659146   -0.2316362954    0.0000000000
      4  H         3.3471805524   -0.4606487519    0.0000000000
      5  H         1.9888010018   -1.6498641874    0.0000000000
   Point Group: cs    Number of degrees of freedom:     7


   Energy is  -2954.837740444

 Hessian Updated using BFGS Update

  7 Hessian modes will be used to form the next step
  Hessian Eigenvalues:
     0.089383    0.131059    0.159360    0.160469    0.233248    0.316647
     0.778554

 Minimum Search - Taking Simple RFO Step
 Searching for Lamda that Minimizes Along All modes
 Value Taken    Lamda =  -0.00204446
 Step Taken.  Stepsize is  0.077837

                             Maximum     Tolerance    Cnvgd?
         Gradient           0.024987      0.000300      NO
         Displacement       0.062405      0.001200      NO
         Energy change     -0.006425      0.000001      NO


 New Cartesian Coordinates Obtained by Inverse Iteration

 Displacement from previous Coordinates is:  0.077910
 ----------------------------------------------------------------
             Standard Nuclear Orientation (Angstroms)
    I     Atom           X                Y                Z
 ----------------------------------------------------------------
    1      C       2.2958857388    -0.6345202695     0.0000000000
    2      P       1.3133424800     0.6861938859     0.0000000000
    3      Br     -0.7699055041    -0.2244153669     0.0000000000
    4      H       3.3710540203    -0.4484085839     0.0000000000
    5      H       1.9827252948    -1.6767944249     0.0000000000
 ----------------------------------------------------------------
 Molecular Point Group                 Cs    NOp =  2
 Largest Abelian Subgroup              Cs    NOp =  2
 Nuclear Repulsion Energy =   210.1942613165 hartrees
 There are       29 alpha and       29 beta electrons
 Applying Cartesian multipole field
    Component          Value
    ---------          -----
     (2,0,0)        1.00000E-11
     (0,2,0)        2.00000E-11
     (0,0,2)       -3.00000E-11
 Nucleus-field energy     =     0.0000000044 hartrees
 Requested basis set is 6-311++G(d,p)
 There are 48 shells and 114 basis functions
 A cutoff of  1.0D-11 yielded   1067 shell pairs
 There are      6276 function pairs (      6865 Cartesian)
 Smallest overlap matrix eigenvalue = 7.47E-04
 Guess MOs from SCF MO coefficient file

 -----------------------------------------------------------------------
  General SCF calculation program by
  Eric Jon Sundstrom, Paul Horn, Yuezhi Mao, Dmitri Zuev, Alec White,
  David Stuck, Shaama M.S., Shane Yost, Joonho Lee, David Small,
  Daniel Levine, Susi Lehtola, Hugh Burton, Evgeny Epifanovsky
 -----------------------------------------------------------------------
 Exchange:     0.2000 Hartree-Fock + 0.0800 Slater + 0.7200 B88
 Correlation:  0.1900 VWN1RPA + 0.8100 LYP
 Using SG-1 standard quadrature grid
 using 4 threads for integral computing
 -------------------------------------------------------
 OpenMP Integral computing Module                
 Release: version 2.0, May 2017, Q-Chem Inc. Pleasanton 
 -------------------------------------------------------
 -------------------------------------------------------
 OpenMP BLAS3 based DFT computing Module                
 Release: version 1.0, May 2013, Q-Chem Inc. Pittsburgh 
 -------------------------------------------------------
 A restricted SCF calculation will be
 performed using DIIS
 SCF converges when DIIS error is below 1.0e-08
 ---------------------------------------
  Cycle       Energy         DIIS error
 ---------------------------------------
    1   -2954.8383371523      4.41e-04  
    2   -2954.8384086872      3.37e-04  
    3   -2954.8384384345      3.10e-04  
    4   -2954.8386239851      2.68e-05  
    5   -2954.8386250656      7.86e-06  
    6   -2954.8386251729      3.80e-06  
    7   -2954.8386251919      6.12e-07  
    8   -2954.8386251922      8.82e-08  
    9   -2954.8386251922      2.15e-08  
   10   -2954.8386251922      3.82e-09  Convergence criterion met
 ---------------------------------------
 SCF time:   CPU 10.29s  wall 6.00s 
 SCF   energy in the final basis set =    -2954.8386251922
 Total energy in the final basis set =    -2954.8386251922

 --------------------------------------------------------------
             Orbital Energies (a.u.) and Symmetries
 --------------------------------------------------------------

 Alpha MOs, Restricted
 -- Occupied --                  
-482.83  -77.10  -62.48  -56.30  -56.30  -56.30  -10.21   -8.69
  1 A'    2 A'    3 A'    4 A'    1 A"    5 A'    6 A'    7 A'                 
 -6.596  -6.522  -6.511  -6.510  -4.759  -4.756  -4.752  -2.633
  8 A'    9 A'    2 A"   10 A'   11 A'    3 A"   12 A'   13 A'                 
 -2.630  -2.629  -2.621  -2.621  -0.801  -0.738  -0.564  -0.470
  4 A"   14 A'    5 A"   15 A'   16 A'   17 A'   18 A'   19 A'                 
 -0.404  -0.336  -0.327  -0.289  -0.275
 20 A'    6 A"   21 A'   22 A'    7 A"                                         
 -- Virtual --                   
 -0.087  -0.061  -0.006   0.019   0.022   0.042   0.049   0.057
  8 A"   23 A'   24 A'   25 A'   26 A'    9 A"   27 A'   28 A'                 
  0.066   0.078   0.082   0.096   0.104   0.124   0.138   0.141
 29 A'   10 A"   30 A'   11 A"   31 A'   32 A'   33 A'   34 A'                 
  0.154   0.181   0.186   0.271   0.287   0.334   0.391   0.416
 35 A'   36 A'   37 A'   38 A'   12 A"   39 A'   40 A'   41 A'                 
  0.431   0.451   0.469   0.486   0.530   0.547   0.568   0.574
 13 A"   42 A'   43 A'   14 A"   44 A'   15 A"   45 A'   16 A"                 
  0.579   0.615   0.639   0.652   0.656   0.724   0.760   0.772
 46 A'   47 A'   48 A'   17 A"   49 A'   50 A'   18 A"   51 A'                 
  0.849   0.998   1.030   1.057   1.362   1.431   1.474   1.542
 52 A'   53 A'   19 A"   54 A'   20 A"   55 A'   56 A'   21 A"                 
  1.557   1.669   1.749   1.801   1.803   1.905   2.004   2.023
 57 A'   58 A'   59 A'   22 A"   60 A'   23 A"   24 A"   61 A'                 
  2.103   2.162   2.481   2.497   2.554   2.694   2.734   3.354
 62 A'   63 A'   64 A'   65 A'   66 A'   67 A'   25 A"   68 A'                 
  3.690   4.003   4.013   4.019   4.069   4.217   6.588   6.878
 69 A'   26 A"   70 A'   27 A"   71 A'   72 A'   73 A'   74 A'                 
  7.560   7.580   7.637  13.788  13.907  13.999  23.764  47.884
 28 A"   75 A'   76 A'   29 A"   77 A'   78 A'   79 A'   80 A'                 
163.011 289.759 289.778 289.8471020.667
 81 A'   30 A"   82 A'   83 A'   84 A'                                         

 Beta MOs, Restricted
 -- Occupied --                  
-482.83  -77.10  -62.48  -56.30  -56.30  -56.30  -10.21   -8.69
  1 A'    2 A'    3 A'    4 A'    1 A"    5 A'    6 A'    7 A'                 
 -6.596  -6.522  -6.511  -6.510  -4.759  -4.756  -4.752  -2.633
  8 A'    9 A'    2 A"   10 A'   11 A'    3 A"   12 A'   13 A'                 
 -2.630  -2.629  -2.621  -2.621  -0.801  -0.738  -0.564  -0.470
  4 A"   14 A'    5 A"   15 A'   16 A'   17 A'   18 A'   19 A'                 
 -0.404  -0.336  -0.327  -0.289  -0.275
 20 A'    6 A"   21 A'   22 A'    7 A"                                         
 -- Virtual --                   
 -0.087  -0.061  -0.006   0.019   0.022   0.042   0.049   0.057
  8 A"   23 A'   24 A'   25 A'   26 A'    9 A"   27 A'   28 A'                 
  0.066   0.078   0.082   0.096   0.104   0.124   0.138   0.141
 29 A'   10 A"   30 A'   11 A"   31 A'   32 A'   33 A'   34 A'                 
  0.154   0.181   0.186   0.271   0.287   0.334   0.391   0.416
 35 A'   36 A'   37 A'   38 A'   12 A"   39 A'   40 A'   41 A'                 
  0.431   0.451   0.469   0.486   0.530   0.547   0.568   0.574
 13 A"   42 A'   43 A'   14 A"   44 A'   15 A"   45 A'   16 A"                 
  0.579   0.615   0.639   0.652   0.656   0.724   0.760   0.772
 46 A'   47 A'   48 A'   17 A"   49 A'   50 A'   18 A"   51 A'                 
  0.849   0.998   1.030   1.057   1.362   1.431   1.474   1.542
 52 A'   53 A'   19 A"   54 A'   20 A"   55 A'   56 A'   21 A"                 
  1.557   1.669   1.749   1.801   1.803   1.905   2.004   2.023
 57 A'   58 A'   59 A'   22 A"   60 A'   23 A"   24 A"   61 A'                 
  2.103   2.162   2.481   2.497   2.554   2.694   2.734   3.354
 62 A'   63 A'   64 A'   65 A'   66 A'   67 A'   25 A"   68 A'                 
  3.690   4.003   4.013   4.019   4.069   4.217   6.588   6.878
 69 A'   26 A"   70 A'   27 A"   71 A'   72 A'   73 A'   74 A'                 
  7.560   7.580   7.637  13.788  13.907  13.999  23.764  47.884
 28 A"   75 A'   76 A'   29 A"   77 A'   78 A'   79 A'   80 A'                 
163.011 289.759 289.778 289.8471020.667
 81 A'   30 A"   82 A'   83 A'   84 A'                                         
 --------------------------------------------------------------

          Ground-State Mulliken Net Atomic Charges

     Atom                 Charge (a.u.)
  ----------------------------------------
      1 C                    -0.385543
      2 P                     0.245495
      3 Br                   -0.226247
      4 H                     0.164978
      5 H                     0.201316
  ----------------------------------------
  Sum of atomic charges =     0.000000

 -----------------------------------------------------------------
                    Cartesian Multipole Moments
 -----------------------------------------------------------------
    Charge (ESU x 10^10)
                -0.0000
    Dipole Moment (Debye)
         X       1.9721      Y      -0.3098      Z      -0.0000
       Tot       1.9963
    Quadrupole Moments (Debye-Ang)
        XX     -33.4415     XY      -0.7534     YY     -37.7417
        XZ       0.0000     YZ      -0.0000     ZZ     -39.6417
    Octopole Moments (Debye-Ang^2)
       XXX     -41.4016    XXY      -2.9275    XYY     -17.3492
       YYY      -2.9074    XXZ       0.0000    XYZ       0.0000
       YYZ       0.0000    XZZ     -20.8280    YZZ       1.3735
       ZZZ       0.0000
    Hexadecapole Moments (Debye-Ang^3)
      XXXX    -415.9397   XXXY     -10.7572   XXYY     -97.8225
      XYYY     -17.4189   YYYY    -117.6733   XXXZ       0.0000
      XXYZ      -0.0000   XYYZ       0.0000   YYYZ      -0.0000
      XXZZ     -97.1740   XYZZ      -1.8530   YYZZ     -29.5787
      XZZZ       0.0000   YZZZ      -0.0000   ZZZZ     -53.9470
 -----------------------------------------------------------------
 Calculating analytic gradient of the SCF energy
 Gradient of SCF Energy
            1           2           3           4           5
    1  -0.0067489   0.0035168   0.0021383   0.0020476  -0.0009539
    2   0.0084701  -0.0060331   0.0005315   0.0002256  -0.0031942
    3  -0.0000000  -0.0000000   0.0000000   0.0000000   0.0000000
 Max gradient component =       8.470E-03
 RMS gradient           =       3.524E-03
 Gradient time:  CPU 3.01 s  wall 1.67 s
 Geometry Optimization Parameters
   NAtoms,    NIC,     NZ,  NCons,   NDum,   NFix, NCnnct, MaxDiis
        5      20       5       0       0       0       0       0

 Cartesian Hessian Update
 Hessian Updated using BFGS Update


** GEOMETRY OPTIMIZATION IN DELOCALIZED INTERNAL COORDINATES **
   Searching for a Minimum

   Optimization Cycle:   6

                       Coordinates (Angstroms)
     ATOM                X               Y               Z
      1  C         2.2958857388   -0.6345202695    0.0000000000
      2  P         1.3133424800    0.6861938859    0.0000000000
      3  Br       -0.7699055041   -0.2244153669    0.0000000000
      4  H         3.3710540203   -0.4484085839    0.0000000000
      5  H         1.9827252948   -1.6767944249    0.0000000000
   Point Group: cs    Number of degrees of freedom:     7


   Energy is  -2954.838625192

 Hessian Updated using BFGS Update

  7 Hessian modes will be used to form the next step
  Hessian Eigenvalues:
     0.091297    0.131123    0.159472    0.160731    0.234289    0.378854
     0.703765

 Minimum Search - Taking Simple RFO Step
 Searching for Lamda that Minimizes Along All modes
 Value Taken    Lamda =  -0.00017670
 Step Taken.  Stepsize is  0.025177

                             Maximum     Tolerance    Cnvgd?
         Gradient           0.005896      0.000300      NO
         Displacement       0.015833      0.001200      NO
         Energy change     -0.000885      0.000001      NO


 New Cartesian Coordinates Obtained by Inverse Iteration

 Displacement from previous Coordinates is:  0.040828
 ----------------------------------------------------------------
             Standard Nuclear Orientation (Angstroms)
    I     Atom           X                Y                Z
 ----------------------------------------------------------------
    1      C       2.3014700045    -0.6381282408     0.0000000000
    2      P       1.3113123953     0.6833017681     0.0000000000
    3      Br     -0.7864522321    -0.2181121484     0.0000000000
    4      H       3.3752966352    -0.4493107817     0.0000000000
    5      H       1.9914752269    -1.6756953565     0.0000000000
 ----------------------------------------------------------------
 Molecular Point Group                 Cs    NOp =  2
 Largest Abelian Subgroup              Cs    NOp =  2
 Nuclear Repulsion Energy =   209.2616453561 hartrees
 There are       29 alpha and       29 beta electrons
 Applying Cartesian multipole field
    Component          Value
    ---------          -----
     (2,0,0)        1.00000E-11
     (0,2,0)        2.00000E-11
     (0,0,2)       -3.00000E-11
 Nucleus-field energy     =     0.0000000044 hartrees
 Requested basis set is 6-311++G(d,p)
 There are 48 shells and 114 basis functions
 A cutoff of  1.0D-11 yielded   1066 shell pairs
 There are      6275 function pairs (      6864 Cartesian)
 Smallest overlap matrix eigenvalue = 7.52E-04
 Guess MOs from SCF MO coefficient file

 -----------------------------------------------------------------------
  General SCF calculation program by
  Eric Jon Sundstrom, Paul Horn, Yuezhi Mao, Dmitri Zuev, Alec White,
  David Stuck, Shaama M.S., Shane Yost, Joonho Lee, David Small,
  Daniel Levine, Susi Lehtola, Hugh Burton, Evgeny Epifanovsky
 -----------------------------------------------------------------------
 Exchange:     0.2000 Hartree-Fock + 0.0800 Slater + 0.7200 B88
 Correlation:  0.1900 VWN1RPA + 0.8100 LYP
 Using SG-1 standard quadrature grid
 using 4 threads for integral computing
 -------------------------------------------------------
 OpenMP Integral computing Module                
 Release: version 2.0, May 2017, Q-Chem Inc. Pleasanton 
 -------------------------------------------------------
 -------------------------------------------------------
 OpenMP BLAS3 based DFT computing Module                
 Release: version 1.0, May 2013, Q-Chem Inc. Pittsburgh 
 -------------------------------------------------------
 A restricted SCF calculation will be
 performed using DIIS
 SCF converges when DIIS error is below 1.0e-08
 ---------------------------------------
  Cycle       Energy         DIIS error
 ---------------------------------------
    1   -2954.8386887740      1.17e-04  
    2   -2954.8387226643      2.90e-05  
    3   -2954.8387222095      3.32e-05  
    4   -2954.8387241441      1.25e-05  
    5   -2954.8387244160      3.37e-06  
    6   -2954.8387244369      1.07e-06  
    7   -2954.8387244387      4.03e-07  
    8   -2954.8387244388      5.02e-08  
    9   -2954.8387244388      9.48e-09  Convergence criterion met
 ---------------------------------------
 SCF time:   CPU 9.24s  wall 5.00s 
 SCF   energy in the final basis set =    -2954.8387244388
 Total energy in the final basis set =    -2954.8387244388

 --------------------------------------------------------------
             Orbital Energies (a.u.) and Symmetries
 --------------------------------------------------------------

 Alpha MOs, Restricted
 -- Occupied --                  
-482.83  -77.10  -62.48  -56.30  -56.30  -56.30  -10.21   -8.69
  1 A'    2 A'    3 A'    4 A'    1 A"    5 A'    6 A'    7 A'                 
 -6.597  -6.521  -6.511  -6.510  -4.760  -4.757  -4.753  -2.633
  8 A'    9 A'    2 A"   10 A'   11 A'    3 A"   12 A'   13 A'                 
 -2.630  -2.629  -2.621  -2.621  -0.800  -0.739  -0.565  -0.471
  4 A"   14 A'    5 A"   15 A'   16 A'   17 A'   18 A'   19 A'                 
 -0.404  -0.335  -0.327  -0.289  -0.275
 20 A'    6 A"   21 A'   22 A'    7 A"                                         
 -- Virtual --                   
 -0.088  -0.062  -0.006   0.019   0.022   0.042   0.049   0.057
  8 A"   23 A'   24 A'   25 A'   26 A'    9 A"   27 A'   28 A'                 
  0.066   0.078   0.082   0.095   0.104   0.124   0.138   0.141
 29 A'   10 A"   30 A'   11 A"   31 A'   32 A'   33 A'   34 A'                 
  0.154   0.182   0.186   0.271   0.287   0.333   0.390   0.417
 35 A'   36 A'   37 A'   38 A'   12 A"   39 A'   40 A'   41 A'                 
  0.431   0.452   0.469   0.487   0.531   0.547   0.567   0.573
 13 A"   42 A'   43 A'   14 A"   44 A'   15 A"   45 A'   16 A"                 
  0.579   0.614   0.638   0.652   0.656   0.720   0.757   0.772
 46 A'   47 A'   48 A'   17 A"   49 A'   50 A'   18 A"   51 A'                 
  0.848   0.994   1.030   1.052   1.360   1.432   1.474   1.542
 52 A'   53 A'   19 A"   54 A'   20 A"   55 A'   56 A'   21 A"                 
  1.557   1.668   1.748   1.801   1.801   1.908   2.004   2.022
 57 A'   58 A'   59 A'   60 A'   22 A"   23 A"   24 A"   61 A'                 
  2.102   2.161   2.484   2.500   2.551   2.694   2.733   3.347
 62 A'   63 A'   64 A'   65 A'   66 A'   67 A'   25 A"   68 A'                 
  3.695   4.003   4.013   4.018   4.066   4.214   6.588   6.874
 69 A'   26 A"   70 A'   27 A"   71 A'   72 A'   73 A'   74 A'                 
  7.560   7.579   7.635  13.787  13.906  13.995  23.769  47.883
 28 A"   75 A'   76 A'   29 A"   77 A'   78 A'   79 A'   80 A'                 
163.005 289.759 289.777 289.8451020.666
 81 A'   30 A"   82 A'   83 A'   84 A'                                         

 Beta MOs, Restricted
 -- Occupied --                  
-482.83  -77.10  -62.48  -56.30  -56.30  -56.30  -10.21   -8.69
  1 A'    2 A'    3 A'    4 A'    1 A"    5 A'    6 A'    7 A'                 
 -6.597  -6.521  -6.511  -6.510  -4.760  -4.757  -4.753  -2.633
  8 A'    9 A'    2 A"   10 A'   11 A'    3 A"   12 A'   13 A'                 
 -2.630  -2.629  -2.621  -2.621  -0.800  -0.739  -0.565  -0.471
  4 A"   14 A'    5 A"   15 A'   16 A'   17 A'   18 A'   19 A'                 
 -0.404  -0.335  -0.327  -0.289  -0.275
 20 A'    6 A"   21 A'   22 A'    7 A"                                         
 -- Virtual --                   
 -0.088  -0.062  -0.006   0.019   0.022   0.042   0.049   0.057
  8 A"   23 A'   24 A'   25 A'   26 A'    9 A"   27 A'   28 A'                 
  0.066   0.078   0.082   0.095   0.104   0.124   0.138   0.141
 29 A'   10 A"   30 A'   11 A"   31 A'   32 A'   33 A'   34 A'                 
  0.154   0.182   0.186   0.271   0.287   0.333   0.390   0.417
 35 A'   36 A'   37 A'   38 A'   12 A"   39 A'   40 A'   41 A'                 
  0.431   0.452   0.469   0.487   0.531   0.547   0.567   0.573
 13 A"   42 A'   43 A'   14 A"   44 A'   15 A"   45 A'   16 A"                 
  0.579   0.614   0.638   0.652   0.656   0.720   0.757   0.772
 46 A'   47 A'   48 A'   17 A"   49 A'   50 A'   18 A"   51 A'                 
  0.848   0.994   1.030   1.052   1.360   1.432   1.474   1.542
 52 A'   53 A'   19 A"   54 A'   20 A"   55 A'   56 A'   21 A"                 
  1.557   1.668   1.748   1.801   1.801   1.908   2.004   2.022
 57 A'   58 A'   59 A'   60 A'   22 A"   23 A"   24 A"   61 A'                 
  2.102   2.161   2.484   2.500   2.551   2.694   2.733   3.347
 62 A'   63 A'   64 A'   65 A'   66 A'   67 A'   25 A"   68 A'                 
  3.695   4.003   4.013   4.018   4.066   4.214   6.588   6.874
 69 A'   26 A"   70 A'   27 A"   71 A'   72 A'   73 A'   74 A'                 
  7.560   7.579   7.635  13.787  13.906  13.995  23.769  47.883
 28 A"   75 A'   76 A'   29 A"   77 A'   78 A'   79 A'   80 A'                 
163.005 289.759 289.777 289.8451020.666
 81 A'   30 A"   82 A'   83 A'   84 A'                                         
 --------------------------------------------------------------

          Ground-State Mulliken Net Atomic Charges

     Atom                 Charge (a.u.)
  ----------------------------------------
      1 C                    -0.385051
      2 P                     0.245662
      3 Br                   -0.227400
      4 H                     0.164915
      5 H                     0.201873
  ----------------------------------------
  Sum of atomic charges =     0.000000

 -----------------------------------------------------------------
                    Cartesian Multipole Moments
 -----------------------------------------------------------------
    Charge (ESU x 10^10)
                 0.0000
    Dipole Moment (Debye)
         X       2.0073      Y      -0.3135      Z       0.0000
       Tot       2.0316
    Quadrupole Moments (Debye-Ang)
        XX     -33.3802     XY      -0.7772     YY     -37.7636
        XZ       0.0000     YZ       0.0000     ZZ     -39.6703
    Octopole Moments (Debye-Ang^2)
       XXX     -40.3119    XXY      -3.0398    XYY     -16.9807
       YYY      -3.0796    XXZ       0.0000    XYZ       0.0000
       YYZ       0.0000    XZZ     -20.5359    YZZ       1.3011
       ZZZ       0.0000
    Hexadecapole Moments (Debye-Ang^3)
      XXXX    -418.2859   XXXY     -10.4949   XXYY     -98.2651
      XYYY     -16.9865   YYYY    -117.1564   XXXZ      -0.0000
      XXYZ      -0.0000   XYYZ       0.0000   YYYZ       0.0000
      XXZZ     -97.8247   XYZZ      -1.7030   YYZZ     -29.5169
      XZZZ       0.0000   YZZZ       0.0000   ZZZZ     -54.0561
 -----------------------------------------------------------------
 Calculating analytic gradient of the SCF energy
 Gradient of SCF Energy
            1           2           3           4           5
    1  -0.0038739   0.0024703  -0.0003204   0.0016318   0.0000922
    2   0.0026061  -0.0031211   0.0002370  -0.0001047   0.0003827
    3  -0.0000000   0.0000000  -0.0000000   0.0000000  -0.0000000
 Max gradient component =       3.874E-03
 RMS gradient           =       1.646E-03
 Gradient time:  CPU 3.01 s  wall 1.56 s
 Geometry Optimization Parameters
   NAtoms,    NIC,     NZ,  NCons,   NDum,   NFix, NCnnct, MaxDiis
        5      20       5       0       0       0       0       0

 Cartesian Hessian Update
 Hessian Updated using BFGS Update


** GEOMETRY OPTIMIZATION IN DELOCALIZED INTERNAL COORDINATES **
   Searching for a Minimum

   Optimization Cycle:   7

                       Coordinates (Angstroms)
     ATOM                X               Y               Z
      1  C         2.3014700045   -0.6381282408    0.0000000000
      2  P         1.3113123953    0.6833017681    0.0000000000
      3  Br       -0.7864522321   -0.2181121484    0.0000000000
      4  H         3.3752966352   -0.4493107817    0.0000000000
      5  H         1.9914752269   -1.6756953565    0.0000000000
   Point Group: cs    Number of degrees of freedom:     7


   Energy is  -2954.838724439

 Hessian Updated using BFGS Update

  7 Hessian modes will be used to form the next step
  Hessian Eigenvalues:
     0.096165    0.148490    0.159255    0.162568    0.268349    0.353578
     0.476842

 Minimum Search - Taking Simple RFO Step
 Searching for Lamda that Minimizes Along All modes
 Value Taken    Lamda =  -0.00005661
 Step Taken.  Stepsize is  0.015439

                             Maximum     Tolerance    Cnvgd?
         Gradient           0.002681      0.000300      NO
         Displacement       0.012367      0.001200      NO
         Energy change     -0.000099      0.000001      NO


 New Cartesian Coordinates Obtained by Inverse Iteration

 Displacement from previous Coordinates is:  0.012298
 ----------------------------------------------------------------
             Standard Nuclear Orientation (Angstroms)
    I     Atom           X                Y                Z
 ----------------------------------------------------------------
    1      C       2.3038108271    -0.6389821963     0.0000000000
    2      P       1.3104106945     0.6861949033     0.0000000000
    3      Br     -0.7856919412    -0.2175684843     0.0000000000
    4      H       3.3714347379    -0.4490098764     0.0000000000
    5      H       1.9931377114    -1.6785791056     0.0000000000
 ----------------------------------------------------------------
 Molecular Point Group                 Cs    NOp =  2
 Largest Abelian Subgroup              Cs    NOp =  2
 Nuclear Repulsion Energy =   209.1918629081 hartrees
 There are       29 alpha and       29 beta electrons
 Applying Cartesian multipole field
    Component          Value
    ---------          -----
     (2,0,0)        1.00000E-11
     (0,2,0)        2.00000E-11
     (0,0,2)       -3.00000E-11
 Nucleus-field energy     =     0.0000000044 hartrees
 Requested basis set is 6-311++G(d,p)
 There are 48 shells and 114 basis functions
 A cutoff of  1.0D-11 yielded   1066 shell pairs
 There are      6275 function pairs (      6864 Cartesian)
 Smallest overlap matrix eigenvalue = 7.55E-04
 Guess MOs from SCF MO coefficient file

 -----------------------------------------------------------------------
  General SCF calculation program by
  Eric Jon Sundstrom, Paul Horn, Yuezhi Mao, Dmitri Zuev, Alec White,
  David Stuck, Shaama M.S., Shane Yost, Joonho Lee, David Small,
  Daniel Levine, Susi Lehtola, Hugh Burton, Evgeny Epifanovsky
 -----------------------------------------------------------------------
 Exchange:     0.2000 Hartree-Fock + 0.0800 Slater + 0.7200 B88
 Correlation:  0.1900 VWN1RPA + 0.8100 LYP
 Using SG-1 standard quadrature grid
 using 4 threads for integral computing
 -------------------------------------------------------
 OpenMP Integral computing Module                
 Release: version 2.0, May 2017, Q-Chem Inc. Pleasanton 
 -------------------------------------------------------
 -------------------------------------------------------
 OpenMP BLAS3 based DFT computing Module                
 Release: version 1.0, May 2013, Q-Chem Inc. Pittsburgh 
 -------------------------------------------------------
 A restricted SCF calculation will be
 performed using DIIS
 SCF converges when DIIS error is below 1.0e-08
 ---------------------------------------
  Cycle       Energy         DIIS error
 ---------------------------------------
    1   -2954.8387265799      8.34e-05  
    2   -2954.8387369952      3.92e-05  
    3   -2954.8387346279      5.11e-05  
    4   -2954.8387395593      7.63e-06  
    5   -2954.8387396759      1.41e-06  
    6   -2954.8387396792      4.06e-07  
    7   -2954.8387396795      2.06e-07  
    8   -2954.8387396795      3.31e-08  
    9   -2954.8387396795      7.39e-09  Convergence criterion met
 ---------------------------------------
 SCF time:   CPU 9.32s  wall 5.00s 
 SCF   energy in the final basis set =    -2954.8387396795
 Total energy in the final basis set =    -2954.8387396795

 --------------------------------------------------------------
             Orbital Energies (a.u.) and Symmetries
 --------------------------------------------------------------

 Alpha MOs, Restricted
 -- Occupied --                  
-482.83  -77.10  -62.48  -56.30  -56.30  -56.30  -10.21   -8.69
  1 A'    2 A'    3 A'    4 A'    1 A"    5 A'    6 A'    7 A'                 
 -6.597  -6.522  -6.511  -6.510  -4.760  -4.757  -4.753  -2.633
  8 A'    9 A'    2 A"   10 A'   11 A'    3 A"   12 A'   13 A'                 
 -2.630  -2.629  -2.621  -2.621  -0.799  -0.738  -0.565  -0.471
  4 A"   14 A'    5 A"   15 A'   16 A'   17 A'   18 A'   19 A'                 
 -0.404  -0.335  -0.327  -0.289  -0.275
 20 A'    6 A"   21 A'   22 A'    7 A"                                         
 -- Virtual --                   
 -0.088  -0.062  -0.006   0.019   0.022   0.042   0.049   0.057
  8 A"   23 A'   24 A'   25 A'   26 A'    9 A"   27 A'   28 A'                 
  0.066   0.078   0.082   0.095   0.104   0.124   0.138   0.141
 29 A'   10 A"   30 A'   11 A"   31 A'   32 A'   33 A'   34 A'                 
  0.154   0.182   0.187   0.271   0.287   0.332   0.390   0.417
 35 A'   36 A'   37 A'   38 A'   12 A"   39 A'   40 A'   41 A'                 
  0.431   0.452   0.469   0.487   0.531   0.547   0.568   0.573
 13 A"   42 A'   43 A'   14 A"   44 A'   15 A"   45 A'   16 A"                 
  0.580   0.614   0.638   0.652   0.655   0.721   0.757   0.772
 46 A'   47 A'   48 A'   17 A"   49 A'   50 A'   18 A"   51 A'                 
  0.848   0.990   1.030   1.052   1.358   1.433   1.474   1.542
 52 A'   53 A'   19 A"   54 A'   20 A"   55 A'   56 A'   21 A"                 
  1.558   1.667   1.748   1.801   1.802   1.909   2.004   2.022
 57 A'   58 A'   59 A'   60 A'   22 A"   23 A"   24 A"   61 A'                 
  2.102   2.160   2.483   2.507   2.550   2.693   2.733   3.341
 62 A'   63 A'   64 A'   65 A'   66 A'   67 A'   25 A"   68 A'                 
  3.699   4.003   4.013   4.018   4.066   4.214   6.588   6.871
 69 A'   26 A"   70 A'   27 A"   71 A'   72 A'   73 A'   74 A'                 
  7.560   7.579   7.635  13.787  13.905  13.991  23.772  47.883
 28 A"   75 A'   76 A'   29 A"   77 A'   78 A'   79 A'   80 A'                 
163.001 289.759 289.777 289.8451020.666
 81 A'   30 A"   82 A'   83 A'   84 A'                                         

 Beta MOs, Restricted
 -- Occupied --                  
-482.83  -77.10  -62.48  -56.30  -56.30  -56.30  -10.21   -8.69
  1 A'    2 A'    3 A'    4 A'    1 A"    5 A'    6 A'    7 A'                 
 -6.597  -6.522  -6.511  -6.510  -4.760  -4.757  -4.753  -2.633
  8 A'    9 A'    2 A"   10 A'   11 A'    3 A"   12 A'   13 A'                 
 -2.630  -2.629  -2.621  -2.621  -0.799  -0.738  -0.565  -0.471
  4 A"   14 A'    5 A"   15 A'   16 A'   17 A'   18 A'   19 A'                 
 -0.404  -0.335  -0.327  -0.289  -0.275
 20 A'    6 A"   21 A'   22 A'    7 A"                                         
 -- Virtual --                   
 -0.088  -0.062  -0.006   0.019   0.022   0.042   0.049   0.057
  8 A"   23 A'   24 A'   25 A'   26 A'    9 A"   27 A'   28 A'                 
  0.066   0.078   0.082   0.095   0.104   0.124   0.138   0.141
 29 A'   10 A"   30 A'   11 A"   31 A'   32 A'   33 A'   34 A'                 
  0.154   0.182   0.187   0.271   0.287   0.332   0.390   0.417
 35 A'   36 A'   37 A'   38 A'   12 A"   39 A'   40 A'   41 A'                 
  0.431   0.452   0.469   0.487   0.531   0.547   0.568   0.573
 13 A"   42 A'   43 A'   14 A"   44 A'   15 A"   45 A'   16 A"                 
  0.580   0.614   0.638   0.652   0.655   0.721   0.757   0.772
 46 A'   47 A'   48 A'   17 A"   49 A'   50 A'   18 A"   51 A'                 
  0.848   0.990   1.030   1.052   1.358   1.433   1.474   1.542
 52 A'   53 A'   19 A"   54 A'   20 A"   55 A'   56 A'   21 A"                 
  1.558   1.667   1.748   1.801   1.802   1.909   2.004   2.022
 57 A'   58 A'   59 A'   60 A'   22 A"   23 A"   24 A"   61 A'                 
  2.102   2.160   2.483   2.507   2.550   2.693   2.733   3.341
 62 A'   63 A'   64 A'   65 A'   66 A'   67 A'   25 A"   68 A'                 
  3.699   4.003   4.013   4.018   4.066   4.214   6.588   6.871
 69 A'   26 A"   70 A'   27 A"   71 A'   72 A'   73 A'   74 A'                 
  7.560   7.579   7.635  13.787  13.905  13.991  23.772  47.883
 28 A"   75 A'   76 A'   29 A"   77 A'   78 A'   79 A'   80 A'                 
163.001 289.759 289.777 289.8451020.666
 81 A'   30 A"   82 A'   83 A'   84 A'                                         
 --------------------------------------------------------------

          Ground-State Mulliken Net Atomic Charges

     Atom                 Charge (a.u.)
  ----------------------------------------
      1 C                    -0.386300
      2 P                     0.246698
      3 Br                   -0.226580
      4 H                     0.164647
      5 H                     0.201536
  ----------------------------------------
  Sum of atomic charges =     0.000000

 -----------------------------------------------------------------
                    Cartesian Multipole Moments
 -----------------------------------------------------------------
    Charge (ESU x 10^10)
                 0.0000
    Dipole Moment (Debye)
         X       1.9975      Y      -0.3101      Z       0.0000
       Tot       2.0214
    Quadrupole Moments (Debye-Ang)
        XX     -33.4037     XY      -0.7666     YY     -37.7521
        XZ       0.0000     YZ      -0.0000     ZZ     -39.6831
    Octopole Moments (Debye-Ang^2)
       XXX     -40.4673    XXY      -3.0624    XYY     -16.9859
       YYY      -3.2044    XXZ       0.0000    XYZ      -0.0000
       YYZ       0.0000    XZZ     -20.5741    YZZ       1.2596
       ZZZ       0.0000
    Hexadecapole Moments (Debye-Ang^3)
      XXXX    -418.6593   XXXY     -10.4162   XXYY     -98.2698
      XYYY     -17.0112   YYYY    -117.4689   XXXZ       0.0000
      XXYZ      -0.0000   XYYZ       0.0000   YYYZ      -0.0000
      XXZZ     -97.8395   XYZZ      -1.7075   YYZZ     -29.5914
      XZZZ       0.0000   YZZZ      -0.0000   ZZZZ     -54.1115
 -----------------------------------------------------------------
 Calculating analytic gradient of the SCF energy
 Gradient of SCF Energy
            1           2           3           4           5
    1   0.0021994   0.0005374  -0.0002828  -0.0022333  -0.0002207
    2   0.0016591  -0.0001418   0.0001909  -0.0006437  -0.0010645
    3  -0.0000000   0.0000000   0.0000000  -0.0000000  -0.0000000
 Max gradient component =       2.233E-03
 RMS gradient           =       9.866E-04
 Gradient time:  CPU 2.99 s  wall 1.62 s
 Geometry Optimization Parameters
   NAtoms,    NIC,     NZ,  NCons,   NDum,   NFix, NCnnct, MaxDiis
        5      20       5       0       0       0       0       0

 Cartesian Hessian Update
 Hessian Updated using BFGS Update


** GEOMETRY OPTIMIZATION IN DELOCALIZED INTERNAL COORDINATES **
   Searching for a Minimum

   Optimization Cycle:   8

                       Coordinates (Angstroms)
     ATOM                X               Y               Z
      1  C         2.3038108271   -0.6389821963    0.0000000000
      2  P         1.3104106945    0.6861949033    0.0000000000
      3  Br       -0.7856919412   -0.2175684843    0.0000000000
      4  H         3.3714347379   -0.4490098764    0.0000000000
      5  H         1.9931377114   -1.6785791056    0.0000000000
   Point Group: cs    Number of degrees of freedom:     7


   Energy is  -2954.838739680

 Hessian Updated using BFGS Update

  7 Hessian modes will be used to form the next step
  Hessian Eigenvalues:
     0.097660    0.152531    0.159233    0.218387    0.312543    0.371364
     0.407095

 Minimum Search - Taking Simple RFO Step
 Searching for Lamda that Minimizes Along All modes
 Value Taken    Lamda =  -0.00002442
 Step Taken.  Stepsize is  0.010448

                             Maximum     Tolerance    Cnvgd?
         Gradient           0.001454      0.000300      NO
         Displacement       0.006853      0.001200      NO
         Energy change     -0.000015      0.000001      NO


 New Cartesian Coordinates Obtained by Inverse Iteration

 Displacement from previous Coordinates is:  0.010023
 ----------------------------------------------------------------
             Standard Nuclear Orientation (Angstroms)
    I     Atom           X                Y                Z
 ----------------------------------------------------------------
    1      C       2.3023565137    -0.6399137399     0.0000000000
    2      P       1.3092997208     0.6870865839     0.0000000000
    3      Br     -0.7832112992    -0.2190182258     0.0000000000
    4      H       3.3737295030    -0.4496074889     0.0000000000
    5      H       1.9909275915    -1.6764918887     0.0000000000
 ----------------------------------------------------------------
 Molecular Point Group                 Cs    NOp =  2
 Largest Abelian Subgroup              Cs    NOp =  2
 Nuclear Repulsion Energy =   209.3466103818 hartrees
 There are       29 alpha and       29 beta electrons
 Applying Cartesian multipole field
    Component          Value
    ---------          -----
     (2,0,0)        1.00000E-11
     (0,2,0)        2.00000E-11
     (0,0,2)       -3.00000E-11
 Nucleus-field energy     =     0.0000000044 hartrees
 Requested basis set is 6-311++G(d,p)
 There are 48 shells and 114 basis functions
 A cutoff of  1.0D-11 yielded   1067 shell pairs
 There are      6276 function pairs (      6865 Cartesian)
 Smallest overlap matrix eigenvalue = 7.57E-04
 Guess MOs from SCF MO coefficient file

 -----------------------------------------------------------------------
  General SCF calculation program by
  Eric Jon Sundstrom, Paul Horn, Yuezhi Mao, Dmitri Zuev, Alec White,
  David Stuck, Shaama M.S., Shane Yost, Joonho Lee, David Small,
  Daniel Levine, Susi Lehtola, Hugh Burton, Evgeny Epifanovsky
 -----------------------------------------------------------------------
 Exchange:     0.2000 Hartree-Fock + 0.0800 Slater + 0.7200 B88
 Correlation:  0.1900 VWN1RPA + 0.8100 LYP
 Using SG-1 standard quadrature grid
 using 4 threads for integral computing
 -------------------------------------------------------
 OpenMP Integral computing Module                
 Release: version 2.0, May 2017, Q-Chem Inc. Pleasanton 
 -------------------------------------------------------
 -------------------------------------------------------
 OpenMP BLAS3 based DFT computing Module                
 Release: version 1.0, May 2013, Q-Chem Inc. Pittsburgh 
 -------------------------------------------------------
 A restricted SCF calculation will be
 performed using DIIS
 SCF converges when DIIS error is below 1.0e-08
 ---------------------------------------
  Cycle       Energy         DIIS error
 ---------------------------------------
    1   -2954.8387421845      5.42e-05  
    2   -2954.8387464386      2.70e-05  
    3   -2954.8387452257      3.62e-05  
    4   -2954.8387477500      3.75e-06  
    5   -2954.8387477771      7.36e-07  
    6   -2954.8387477780      3.85e-07  
    7   -2954.8387477782      6.58e-08  
    8   -2954.8387477782      1.01e-08  
    9   -2954.8387477782      4.66e-09  Convergence criterion met
 ---------------------------------------
 SCF time:   CPU 9.39s  wall 5.00s 
 SCF   energy in the final basis set =    -2954.8387477782
 Total energy in the final basis set =    -2954.8387477782

 --------------------------------------------------------------
             Orbital Energies (a.u.) and Symmetries
 --------------------------------------------------------------

 Alpha MOs, Restricted
 -- Occupied --                  
-482.83  -77.10  -62.48  -56.30  -56.30  -56.30  -10.21   -8.69
  1 A'    2 A'    3 A'    4 A'    1 A"    5 A'    6 A'    7 A'                 
 -6.597  -6.522  -6.511  -6.510  -4.760  -4.757  -4.753  -2.633
  8 A'    9 A'    2 A"   10 A'   11 A'    3 A"   12 A'   13 A'                 
 -2.630  -2.629  -2.621  -2.621  -0.800  -0.738  -0.565  -0.471
  4 A"   14 A'    5 A"   15 A'   16 A'   17 A'   18 A'   19 A'                 
 -0.404  -0.335  -0.327  -0.289  -0.275
 20 A'    6 A"   21 A'   22 A'    7 A"                                         
 -- Virtual --                   
 -0.088  -0.062  -0.006   0.019   0.022   0.042   0.049   0.057
  8 A"   23 A'   24 A'   25 A'   26 A'    9 A"   27 A'   28 A'                 
  0.066   0.078   0.082   0.095   0.104   0.123   0.138   0.141
 29 A'   10 A"   30 A'   11 A"   31 A'   32 A'   33 A'   34 A'                 
  0.154   0.182   0.186   0.271   0.287   0.332   0.390   0.417
 35 A'   36 A'   37 A'   38 A'   12 A"   39 A'   40 A'   41 A'                 
  0.431   0.452   0.469   0.487   0.530   0.546   0.568   0.573
 13 A"   42 A'   43 A'   14 A"   44 A'   15 A"   45 A'   16 A"                 
  0.579   0.615   0.638   0.652   0.656   0.721   0.758   0.772
 46 A'   47 A'   48 A'   17 A"   49 A'   50 A'   18 A"   51 A'                 
  0.848   0.989   1.030   1.053   1.358   1.432   1.474   1.542
 52 A'   53 A'   19 A"   54 A'   20 A"   55 A'   56 A'   21 A"                 
  1.558   1.667   1.748   1.800   1.801   1.910   2.004   2.022
 57 A'   58 A'   59 A'   22 A"   60 A'   23 A"   24 A"   61 A'                 
  2.102   2.159   2.485   2.504   2.549   2.694   2.733   3.339
 62 A'   63 A'   64 A'   65 A'   66 A'   67 A'   25 A"   68 A'                 
  3.698   4.003   4.013   4.018   4.067   4.215   6.588   6.870
 69 A'   26 A"   70 A'   27 A"   71 A'   72 A'   73 A'   74 A'                 
  7.559   7.579   7.636  13.787  13.905  13.990  23.770  47.883
 28 A"   75 A'   76 A'   29 A"   77 A'   78 A'   79 A'   80 A'                 
163.000 289.759 289.777 289.8451020.666
 81 A'   30 A"   82 A'   83 A'   84 A'                                         

 Beta MOs, Restricted
 -- Occupied --                  
-482.83  -77.10  -62.48  -56.30  -56.30  -56.30  -10.21   -8.69
  1 A'    2 A'    3 A'    4 A'    1 A"    5 A'    6 A'    7 A'                 
 -6.597  -6.522  -6.511  -6.510  -4.760  -4.757  -4.753  -2.633
  8 A'    9 A'    2 A"   10 A'   11 A'    3 A"   12 A'   13 A'                 
 -2.630  -2.629  -2.621  -2.621  -0.800  -0.738  -0.565  -0.471
  4 A"   14 A'    5 A"   15 A'   16 A'   17 A'   18 A'   19 A'                 
 -0.404  -0.335  -0.327  -0.289  -0.275
 20 A'    6 A"   21 A'   22 A'    7 A"                                         
 -- Virtual --                   
 -0.088  -0.062  -0.006   0.019   0.022   0.042   0.049   0.057
  8 A"   23 A'   24 A'   25 A'   26 A'    9 A"   27 A'   28 A'                 
  0.066   0.078   0.082   0.095   0.104   0.123   0.138   0.141
 29 A'   10 A"   30 A'   11 A"   31 A'   32 A'   33 A'   34 A'                 
  0.154   0.182   0.186   0.271   0.287   0.332   0.390   0.417
 35 A'   36 A'   37 A'   38 A'   12 A"   39 A'   40 A'   41 A'                 
  0.431   0.452   0.469   0.487   0.530   0.546   0.568   0.573
 13 A"   42 A'   43 A'   14 A"   44 A'   15 A"   45 A'   16 A"                 
  0.579   0.615   0.638   0.652   0.656   0.721   0.758   0.772
 46 A'   47 A'   48 A'   17 A"   49 A'   50 A'   18 A"   51 A'                 
  0.848   0.989   1.030   1.053   1.358   1.432   1.474   1.542
 52 A'   53 A'   19 A"   54 A'   20 A"   55 A'   56 A'   21 A"                 
  1.558   1.667   1.748   1.800   1.801   1.910   2.004   2.022
 57 A'   58 A'   59 A'   22 A"   60 A'   23 A"   24 A"   61 A'                 
  2.102   2.159   2.485   2.504   2.549   2.694   2.733   3.339
 62 A'   63 A'   64 A'   65 A'   66 A'   67 A'   25 A"   68 A'                 
  3.698   4.003   4.013   4.018   4.067   4.215   6.588   6.870
 69 A'   26 A"   70 A'   27 A"   71 A'   72 A'   73 A'   74 A'                 
  7.559   7.579   7.636  13.787  13.905  13.990  23.770  47.883
 28 A"   75 A'   76 A'   29 A"   77 A'   78 A'   79 A'   80 A'                 
163.000 289.759 289.777 289.8451020.666
 81 A'   30 A"   82 A'   83 A'   84 A'                                         
 --------------------------------------------------------------

          Ground-State Mulliken Net Atomic Charges

     Atom                 Charge (a.u.)
  ----------------------------------------
      1 C                    -0.386953
      2 P                     0.246911
      3 Br                   -0.225880
      4 H                     0.164465
      5 H                     0.201457
  ----------------------------------------
  Sum of atomic charges =    -0.000000

 -----------------------------------------------------------------
                    Cartesian Multipole Moments
 -----------------------------------------------------------------
    Charge (ESU x 10^10)
                -0.0000
    Dipole Moment (Debye)
         X       1.9852      Y      -0.3084      Z      -0.0000
       Tot       2.0090
    Quadrupole Moments (Debye-Ang)
        XX     -33.4245     XY      -0.7600     YY     -37.7513
        XZ      -0.0000     YZ       0.0000     ZZ     -39.6847
    Octopole Moments (Debye-Ang^2)
       XXX     -40.6088    XXY      -3.0328    XYY     -17.0437
       YYY      -3.1374    XXZ      -0.0000    XYZ       0.0000
       YYZ      -0.0000    XZZ     -20.6214    YZZ       1.2769
       ZZZ      -0.0000
    Hexadecapole Moments (Debye-Ang^3)
      XXXX    -418.1052   XXXY     -10.4160   XXYY     -98.2133
      XYYY     -17.0073   YYYY    -117.6470   XXXZ      -0.0000
      XXYZ       0.0000   XYYZ      -0.0000   YYYZ       0.0000
      XXZZ     -97.7515   XYZZ      -1.7219   YYZZ     -29.6141
      XZZZ      -0.0000   YZZZ       0.0000   ZZZZ     -54.1156
 -----------------------------------------------------------------
 Calculating analytic gradient of the SCF energy
 Gradient of SCF Energy
            1           2           3           4           5
    1  -0.0003738  -0.0003390   0.0002530   0.0002423   0.0002176
    2  -0.0012986   0.0005050   0.0002888  -0.0001528   0.0006577
    3  -0.0000000   0.0000000  -0.0000000  -0.0000000  -0.0000000
 Max gradient component =       1.299E-03
 RMS gradient           =       4.401E-04
 Gradient time:  CPU 2.98 s  wall 1.48 s
 Geometry Optimization Parameters
   NAtoms,    NIC,     NZ,  NCons,   NDum,   NFix, NCnnct, MaxDiis
        5      20       5       0       0       0       0       0

 Cartesian Hessian Update
 Hessian Updated using BFGS Update


** GEOMETRY OPTIMIZATION IN DELOCALIZED INTERNAL COORDINATES **
   Searching for a Minimum

   Optimization Cycle:   9

                       Coordinates (Angstroms)
     ATOM                X               Y               Z
      1  C         2.3023565137   -0.6399137399    0.0000000000
      2  P         1.3092997208    0.6870865839    0.0000000000
      3  Br       -0.7832112992   -0.2190182258    0.0000000000
      4  H         3.3737295030   -0.4496074889    0.0000000000
      5  H         1.9909275915   -1.6764918887    0.0000000000
   Point Group: cs    Number of degrees of freedom:     7


   Energy is  -2954.838747778

 Hessian Updated using BFGS Update

  7 Hessian modes will be used to form the next step
  Hessian Eigenvalues:
     0.106232    0.152656    0.160447    0.255041    0.324958    0.373208
     0.406095

 Minimum Search - Taking Simple RFO Step
 Searching for Lamda that Minimizes Along All modes
 Value Taken    Lamda =  -0.00000362
 Step Taken.  Stepsize is  0.003869

                             Maximum     Tolerance    Cnvgd?
         Gradient           0.000905      0.000300      NO
         Displacement       0.003080      0.001200      NO
         Energy change     -0.000008      0.000001      NO


 New Cartesian Coordinates Obtained by Inverse Iteration

 Displacement from previous Coordinates is:  0.003114
 ----------------------------------------------------------------
             Standard Nuclear Orientation (Angstroms)
    I     Atom           X                Y                Z
 ----------------------------------------------------------------
    1      C       2.3028502730    -0.6393739558     0.0000000000
    2      P       1.3098563437     0.6865286403     0.0000000000
    3      Br     -0.7842601524    -0.2188829713     0.0000000000
    4      H       3.3739932534    -0.4492826716     0.0000000000
    5      H       1.9906623121    -1.6769338010     0.0000000000
 ----------------------------------------------------------------
 Molecular Point Group                 Cs    NOp =  2
 Largest Abelian Subgroup              Cs    NOp =  2
 Nuclear Repulsion Energy =   209.2772895869 hartrees
 There are       29 alpha and       29 beta electrons
 Applying Cartesian multipole field
    Component          Value
    ---------          -----
     (2,0,0)        1.00000E-11
     (0,2,0)        2.00000E-11
     (0,0,2)       -3.00000E-11
 Nucleus-field energy     =     0.0000000044 hartrees
 Requested basis set is 6-311++G(d,p)
 There are 48 shells and 114 basis functions
 A cutoff of  1.0D-11 yielded   1067 shell pairs
 There are      6276 function pairs (      6865 Cartesian)
 Smallest overlap matrix eigenvalue = 7.56E-04
 Guess MOs from SCF MO coefficient file

 -----------------------------------------------------------------------
  General SCF calculation program by
  Eric Jon Sundstrom, Paul Horn, Yuezhi Mao, Dmitri Zuev, Alec White,
  David Stuck, Shaama M.S., Shane Yost, Joonho Lee, David Small,
  Daniel Levine, Susi Lehtola, Hugh Burton, Evgeny Epifanovsky
 -----------------------------------------------------------------------
 Exchange:     0.2000 Hartree-Fock + 0.0800 Slater + 0.7200 B88
 Correlation:  0.1900 VWN1RPA + 0.8100 LYP
 Using SG-1 standard quadrature grid
 using 4 threads for integral computing
 -------------------------------------------------------
 OpenMP Integral computing Module                
 Release: version 2.0, May 2017, Q-Chem Inc. Pleasanton 
 -------------------------------------------------------
 -------------------------------------------------------
 OpenMP BLAS3 based DFT computing Module                
 Release: version 1.0, May 2013, Q-Chem Inc. Pittsburgh 
 -------------------------------------------------------
 A restricted SCF calculation will be
 performed using DIIS
 SCF converges when DIIS error is below 1.0e-08
 ---------------------------------------
  Cycle       Energy         DIIS error
 ---------------------------------------
    1   -2954.8387487495      1.87e-05  
    2   -2954.8387493639      9.03e-06  
    3   -2954.8387492382      1.18e-05  
    4   -2954.8387495020      1.66e-06  
    5   -2954.8387495076      2.15e-07  
    6   -2954.8387495077      5.57e-08  
    7   -2954.8387495077      2.84e-08  
    8   -2954.8387495077      6.07e-09  Convergence criterion met
 ---------------------------------------
 SCF time:   CPU 7.95s  wall 3.00s 
 SCF   energy in the final basis set =    -2954.8387495077
 Total energy in the final basis set =    -2954.8387495077

 --------------------------------------------------------------
             Orbital Energies (a.u.) and Symmetries
 --------------------------------------------------------------

 Alpha MOs, Restricted
 -- Occupied --                  
-482.83  -77.10  -62.48  -56.30  -56.30  -56.30  -10.21   -8.69
  1 A'    2 A'    3 A'    4 A'    1 A"    5 A'    6 A'    7 A'                 
 -6.597  -6.522  -6.511  -6.510  -4.760  -4.757  -4.753  -2.633
  8 A'    9 A'    2 A"   10 A'   11 A'    3 A"   12 A'   13 A'                 
 -2.630  -2.629  -2.621  -2.621  -0.800  -0.738  -0.565  -0.471
  4 A"   14 A'    5 A"   15 A'   16 A'   17 A'   18 A'   19 A'                 
 -0.404  -0.335  -0.327  -0.289  -0.275
 20 A'    6 A"   21 A'   22 A'    7 A"                                         
 -- Virtual --                   
 -0.088  -0.062  -0.006   0.019   0.022   0.042   0.049   0.057
  8 A"   23 A'   24 A'   25 A'   26 A'    9 A"   27 A'   28 A'                 
  0.066   0.078   0.082   0.095   0.104   0.123   0.138   0.141
 29 A'   10 A"   30 A'   11 A"   31 A'   32 A'   33 A'   34 A'                 
  0.154   0.182   0.186   0.271   0.287   0.332   0.390   0.417
 35 A'   36 A'   37 A'   38 A'   12 A"   39 A'   40 A'   41 A'                 
  0.431   0.452   0.469   0.487   0.531   0.547   0.567   0.573
 13 A"   42 A'   43 A'   14 A"   44 A'   15 A"   45 A'   16 A"                 
  0.579   0.614   0.638   0.652   0.656   0.721   0.758   0.772
 46 A'   47 A'   48 A'   17 A"   49 A'   50 A'   18 A"   51 A'                 
  0.848   0.989   1.030   1.053   1.358   1.432   1.474   1.542
 52 A'   53 A'   19 A"   54 A'   20 A"   55 A'   56 A'   21 A"                 
  1.558   1.667   1.748   1.800   1.801   1.909   2.004   2.022
 57 A'   58 A'   59 A'   22 A"   60 A'   23 A"   24 A"   61 A'                 
  2.102   2.158   2.484   2.504   2.550   2.693   2.733   3.340
 62 A'   63 A'   64 A'   65 A'   66 A'   67 A'   25 A"   68 A'                 
  3.697   4.003   4.013   4.018   4.066   4.215   6.588   6.871
 69 A'   26 A"   70 A'   27 A"   71 A'   72 A'   73 A'   74 A'                 
  7.560   7.579   7.635  13.787  13.905  13.991  23.769  47.883
 28 A"   75 A'   76 A'   29 A"   77 A'   78 A'   79 A'   80 A'                 
163.001 289.759 289.777 289.8451020.666
 81 A'   30 A"   82 A'   83 A'   84 A'                                         

 Beta MOs, Restricted
 -- Occupied --                  
-482.83  -77.10  -62.48  -56.30  -56.30  -56.30  -10.21   -8.69
  1 A'    2 A'    3 A'    4 A'    1 A"    5 A'    6 A'    7 A'                 
 -6.597  -6.522  -6.511  -6.510  -4.760  -4.757  -4.753  -2.633
  8 A'    9 A'    2 A"   10 A'   11 A'    3 A"   12 A'   13 A'                 
 -2.630  -2.629  -2.621  -2.621  -0.800  -0.738  -0.565  -0.471
  4 A"   14 A'    5 A"   15 A'   16 A'   17 A'   18 A'   19 A'                 
 -0.404  -0.335  -0.327  -0.289  -0.275
 20 A'    6 A"   21 A'   22 A'    7 A"                                         
 -- Virtual --                   
 -0.088  -0.062  -0.006   0.019   0.022   0.042   0.049   0.057
  8 A"   23 A'   24 A'   25 A'   26 A'    9 A"   27 A'   28 A'                 
  0.066   0.078   0.082   0.095   0.104   0.123   0.138   0.141
 29 A'   10 A"   30 A'   11 A"   31 A'   32 A'   33 A'   34 A'                 
  0.154   0.182   0.186   0.271   0.287   0.332   0.390   0.417
 35 A'   36 A'   37 A'   38 A'   12 A"   39 A'   40 A'   41 A'                 
  0.431   0.452   0.469   0.487   0.531   0.547   0.567   0.573
 13 A"   42 A'   43 A'   14 A"   44 A'   15 A"   45 A'   16 A"                 
  0.579   0.614   0.638   0.652   0.656   0.721   0.758   0.772
 46 A'   47 A'   48 A'   17 A"   49 A'   50 A'   18 A"   51 A'                 
  0.848   0.989   1.030   1.053   1.358   1.432   1.474   1.542
 52 A'   53 A'   19 A"   54 A'   20 A"   55 A'   56 A'   21 A"                 
  1.558   1.667   1.748   1.800   1.801   1.909   2.004   2.022
 57 A'   58 A'   59 A'   22 A"   60 A'   23 A"   24 A"   61 A'                 
  2.102   2.158   2.484   2.504   2.550   2.693   2.733   3.340
 62 A'   63 A'   64 A'   65 A'   66 A'   67 A'   25 A"   68 A'                 
  3.697   4.003   4.013   4.018   4.066   4.215   6.588   6.871
 69 A'   26 A"   70 A'   27 A"   71 A'   72 A'   73 A'   74 A'                 
  7.560   7.579   7.635  13.787  13.905  13.991  23.769  47.883
 28 A"   75 A'   76 A'   29 A"   77 A'   78 A'   79 A'   80 A'                 
163.001 289.759 289.777 289.8451020.666
 81 A'   30 A"   82 A'   83 A'   84 A'                                         
 --------------------------------------------------------------

          Ground-State Mulliken Net Atomic Charges

     Atom                 Charge (a.u.)
  ----------------------------------------
      1 C                    -0.386665
      2 P                     0.246803
      3 Br                   -0.226287
      4 H                     0.164667
      5 H                     0.201482
  ----------------------------------------
  Sum of atomic charges =     0.000000

 -----------------------------------------------------------------
                    Cartesian Multipole Moments
 -----------------------------------------------------------------
    Charge (ESU x 10^10)
                -0.0000
    Dipole Moment (Debye)
         X       1.9916      Y      -0.3088      Z      -0.0000
       Tot       2.0154
    Quadrupole Moments (Debye-Ang)
        XX     -33.4133     XY      -0.7609     YY     -37.7544
        XZ      -0.0000     YZ       0.0000     ZZ     -39.6846
    Octopole Moments (Debye-Ang^2)
       XXX     -40.5321    XXY      -3.0266    XYY     -17.0288
       YYY      -3.1308    XXZ      -0.0000    XYZ       0.0000
       YYZ      -0.0000    XZZ     -20.6032    YZZ       1.2808
       ZZZ      -0.0000
    Hexadecapole Moments (Debye-Ang^3)
      XXXX    -418.2796   XXXY     -10.4171   XXYY     -98.2676
      XYYY     -17.0154   YYYY    -117.5799   XXXZ      -0.0000
      XXYZ       0.0000   XYYZ      -0.0000   YYYZ       0.0000
      XXZZ     -97.8014   XYZZ      -1.7226   YYZZ     -29.6037
      XZZZ      -0.0000   YZZZ       0.0000   ZZZZ     -54.1126
 -----------------------------------------------------------------
 Calculating analytic gradient of the SCF energy
 Gradient of SCF Energy
            1           2           3           4           5
    1  -0.0001906   0.0001924  -0.0000023   0.0000789  -0.0000782
    2   0.0000191  -0.0000222   0.0002383  -0.0001705  -0.0000648
    3  -0.0000000   0.0000000   0.0000000   0.0000000  -0.0000000
 Max gradient component =       2.383E-04
 RMS gradient           =       1.085E-04
 Gradient time:  CPU 2.94 s  wall 1.07 s
 Geometry Optimization Parameters
   NAtoms,    NIC,     NZ,  NCons,   NDum,   NFix, NCnnct, MaxDiis
        5      20       5       0       0       0       0       0

 Cartesian Hessian Update
 Hessian Updated using BFGS Update


** GEOMETRY OPTIMIZATION IN DELOCALIZED INTERNAL COORDINATES **
   Searching for a Minimum

   Optimization Cycle:  10

                       Coordinates (Angstroms)
     ATOM                X               Y               Z
      1  C         2.3028502730   -0.6393739558    0.0000000000
      2  P         1.3098563437    0.6865286403    0.0000000000
      3  Br       -0.7842601524   -0.2188829713    0.0000000000
      4  H         3.3739932534   -0.4492826716    0.0000000000
      5  H         1.9906623121   -1.6769338010    0.0000000000
   Point Group: cs    Number of degrees of freedom:     7


   Energy is  -2954.838749508

 Hessian Updated using BFGS Update

  7 Hessian modes will be used to form the next step
  Hessian Eigenvalues:
     0.108694    0.150656    0.157816    0.267082    0.323002    0.375794
     0.407443

 Minimum Search - Taking Simple RFO Step
 Searching for Lamda that Minimizes Along All modes
 Value Taken    Lamda =   0.00000000
 Step Taken.  Stepsize is  0.000667

                             Maximum     Tolerance    Cnvgd?
         Gradient           0.000107      0.000300     YES
         Displacement       0.000507      0.001200     YES
         Energy change     -0.000002      0.000001      NO


                       Distance Matrix (Angstroms)
             C (  1)   P (  2)   Br(  3)   H (  4)
   P (  2)  1.656519
   Br(  3)  3.115616  2.281468
   H (  4)  1.087880  2.355998  4.164631
   H (  5)  1.083509  2.459563  3.134662  1.849522

 Final energy is   -2954.8387495077086     


 ******************************
 **  OPTIMIZATION CONVERGED  **
 ******************************

                       Coordinates (Angstroms)
     ATOM                X               Y               Z
      1  C         2.3028502730   -0.6393739558    0.0000000000
      2  P         1.3098563437    0.6865286403    0.0000000000
      3  Br       -0.7842601524   -0.2188829713    0.0000000000
      4  H         3.3739932534   -0.4492826716    0.0000000000
      5  H         1.9906623121   -1.6769338010    0.0000000000

Z-matrix Print:
$molecule
0 1
Br
P  1 2.281468
C  2 1.656519 1 103.448534
H  3 1.083509 2 126.423912 1 -0.000000 0
H  3 1.087880 2 116.766974 1 -180.000000 0
$end


 --------------------------------------------------------------
             Orbital Energies (a.u.) and Symmetries
 --------------------------------------------------------------

 Alpha MOs, Restricted
 -- Occupied --                  
-482.83  -77.10  -62.48  -56.30  -56.30  -56.30  -10.21   -8.69
  1 A'    2 A'    3 A'    4 A'    1 A"    5 A'    6 A'    7 A'                 
 -6.597  -6.522  -6.511  -6.510  -4.760  -4.757  -4.753  -2.633
  8 A'    9 A'    2 A"   10 A'   11 A'    3 A"   12 A'   13 A'                 
 -2.630  -2.629  -2.621  -2.621  -0.800  -0.738  -0.565  -0.471
  4 A"   14 A'    5 A"   15 A'   16 A'   17 A'   18 A'   19 A'                 
 -0.404  -0.335  -0.327  -0.289  -0.275
 20 A'    6 A"   21 A'   22 A'    7 A"                                         
 -- Virtual --                   
 -0.088  -0.062  -0.006   0.019   0.022   0.042   0.049   0.057
  8 A"   23 A'   24 A'   25 A'   26 A'    9 A"   27 A'   28 A'                 
  0.066   0.078   0.082   0.095   0.104   0.123   0.138   0.141
 29 A'   10 A"   30 A'   11 A"   31 A'   32 A'   33 A'   34 A'                 
  0.154   0.182   0.186   0.271   0.287   0.332   0.390   0.417
 35 A'   36 A'   37 A'   38 A'   12 A"   39 A'   40 A'   41 A'                 
  0.431   0.452   0.469   0.487   0.531   0.547   0.567   0.573
 13 A"   42 A'   43 A'   14 A"   44 A'   15 A"   45 A'   16 A"                 
  0.579   0.614   0.638   0.652   0.656   0.721   0.758   0.772
 46 A'   47 A'   48 A'   17 A"   49 A'   50 A'   18 A"   51 A'                 
  0.848   0.989   1.030   1.053   1.358   1.432   1.474   1.542
 52 A'   53 A'   19 A"   54 A'   20 A"   55 A'   56 A'   21 A"                 
  1.558   1.667   1.748   1.800   1.801   1.909   2.004   2.022
 57 A'   58 A'   59 A'   22 A"   60 A'   23 A"   24 A"   61 A'                 
  2.102   2.158   2.484   2.504   2.550   2.693   2.733   3.340
 62 A'   63 A'   64 A'   65 A'   66 A'   67 A'   25 A"   68 A'                 
  3.697   4.003   4.013   4.018   4.066   4.215   6.588   6.871
 69 A'   26 A"   70 A'   27 A"   71 A'   72 A'   73 A'   74 A'                 
  7.560   7.579   7.635  13.787  13.905  13.991  23.769  47.883
 28 A"   75 A'   76 A'   29 A"   77 A'   78 A'   79 A'   80 A'                 
163.001 289.759 289.777 289.8451020.666
 81 A'   30 A"   82 A'   83 A'   84 A'                                         

 Beta MOs, Restricted
 -- Occupied --                  
-482.83  -77.10  -62.48  -56.30  -56.30  -56.30  -10.21   -8.69
  1 A'    2 A'    3 A'    4 A'    1 A"    5 A'    6 A'    7 A'                 
 -6.597  -6.522  -6.511  -6.510  -4.760  -4.757  -4.753  -2.633
  8 A'    9 A'    2 A"   10 A'   11 A'    3 A"   12 A'   13 A'                 
 -2.630  -2.629  -2.621  -2.621  -0.800  -0.738  -0.565  -0.471
  4 A"   14 A'    5 A"   15 A'   16 A'   17 A'   18 A'   19 A'                 
 -0.404  -0.335  -0.327  -0.289  -0.275
 20 A'    6 A"   21 A'   22 A'    7 A"                                         
 -- Virtual --                   
 -0.088  -0.062  -0.006   0.019   0.022   0.042   0.049   0.057
  8 A"   23 A'   24 A'   25 A'   26 A'    9 A"   27 A'   28 A'                 
  0.066   0.078   0.082   0.095   0.104   0.123   0.138   0.141
 29 A'   10 A"   30 A'   11 A"   31 A'   32 A'   33 A'   34 A'                 
  0.154   0.182   0.186   0.271   0.287   0.332   0.390   0.417
 35 A'   36 A'   37 A'   38 A'   12 A"   39 A'   40 A'   41 A'                 
  0.431   0.452   0.469   0.487   0.531   0.547   0.567   0.573
 13 A"   42 A'   43 A'   14 A"   44 A'   15 A"   45 A'   16 A"                 
  0.579   0.614   0.638   0.652   0.656   0.721   0.758   0.772
 46 A'   47 A'   48 A'   17 A"   49 A'   50 A'   18 A"   51 A'                 
  0.848   0.989   1.030   1.053   1.358   1.432   1.474   1.542
 52 A'   53 A'   19 A"   54 A'   20 A"   55 A'   56 A'   21 A"                 
  1.558   1.667   1.748   1.800   1.801   1.909   2.004   2.022
 57 A'   58 A'   59 A'   22 A"   60 A'   23 A"   24 A"   61 A'                 
  2.102   2.158   2.484   2.504   2.550   2.693   2.733   3.340
 62 A'   63 A'   64 A'   65 A'   66 A'   67 A'   25 A"   68 A'                 
  3.697   4.003   4.013   4.018   4.066   4.215   6.588   6.871
 69 A'   26 A"   70 A'   27 A"   71 A'   72 A'   73 A'   74 A'                 
  7.560   7.579   7.635  13.787  13.905  13.991  23.769  47.883
 28 A"   75 A'   76 A'   29 A"   77 A'   78 A'   79 A'   80 A'                 
163.001 289.759 289.777 289.8451020.666
 81 A'   30 A"   82 A'   83 A'   84 A'                                         
 --------------------------------------------------------------

          Ground-State Mulliken Net Atomic Charges

     Atom                 Charge (a.u.)
  ----------------------------------------
      1 C                    -0.386665
      2 P                     0.246803
      3 Br                   -0.226287
      4 H                     0.164667
      5 H                     0.201482
  ----------------------------------------
  Sum of atomic charges =     0.000000

 -----------------------------------------------------------------
                    Cartesian Multipole Moments
 -----------------------------------------------------------------
    Charge (ESU x 10^10)
                -0.0000
    Dipole Moment (Debye)
         X       1.9916      Y      -0.3088      Z      -0.0000
       Tot       2.0154
    Quadrupole Moments (Debye-Ang)
        XX     -33.4133     XY      -0.7609     YY     -37.7544
        XZ      -0.0000     YZ       0.0000     ZZ     -39.6846
    Octopole Moments (Debye-Ang^2)
       XXX     -40.5321    XXY      -3.0266    XYY     -17.0288
       YYY      -3.1308    XXZ      -0.0000    XYZ       0.0000
       YYZ      -0.0000    XZZ     -20.6032    YZZ       1.2808
       ZZZ      -0.0000
    Hexadecapole Moments (Debye-Ang^3)
      XXXX    -418.2796   XXXY     -10.4171   XXYY     -98.2676
      XYYY     -17.0154   YYYY    -117.5799   XXXZ      -0.0000
      XXYZ       0.0000   XYYZ      -0.0000   YYYZ       0.0000
      XXZZ     -97.8014   XYZZ      -1.7226   YYZZ     -29.6037
      XZZZ      -0.0000   YZZZ       0.0000   ZZZZ     -54.1126
 -----------------------------------------------------------------
Archival summary:
1\1\TWL02\OPT\ProcedureUnspecified\BasisUnspecified\r1112\taweetha\MonNov2612:14:012018MonNov2612:14:012018\0\\#,OPT,ProcedureUnspecified,BasisUnspecified,\\0,1\Br\P,1,2.28147\C,2,1.65652,1,103.449\H,3,1.08351,2,126.424,1,-0,0\H,3,1.08788,2,116.767,1,-180,0\\\@

 Total job time:  63.05s(wall), 135.02s(cpu) 
 Mon Nov 26 12:14:01 2018

        *************************************************************
        *                                                           *
        *  Thank you very much for using Q-Chem.  Have a nice day.  *
        *                                                           *
        *************************************************************


 
User input: 2 of 2 
 
Q-Chem Developer Version!
                  Welcome to Q-Chem
     A Quantum Leap Into The Future Of Chemistry


 Q-Chem 5.1, Q-Chem, Inc., Pleasanton, CA (2018)

 Yihan Shao,  Zhengting Gan,  E. Epifanovsky,  A. T. B. Gilbert,  M. Wormit,  
 J. Kussmann,  A. W. Lange,  A. Behn,  Jia Deng,  Xintian Feng,  D. Ghosh,  
 M. Goldey,  P. R. Horn,  L. D. Jacobson,  I. Kaliman,  T. Kus,  A. Landau,  
 Jie Liu,  E. I. Proynov,  R. M. Richard,  R. P. Steele,  E. J. Sundstrom,  
 H. L. Woodcock III,  P. M. Zimmerman,  D. Zuev,  B. Albrecht,  E. Alguire,  
 S. A. Baeppler,  D. Barton,  Z. Benda,  Y. A. Bernard,  E. J. Berquist,  
 K. B. Bravaya,  H. Burton,  D. Casanova,  Chun-Min Chang,  Yunqing Chen,  
 A. Chien,  K. D. Closser,  M. P. Coons,  S. Coriani,  S. Dasgupta,  
 A. L. Dempwolff,  M. Diedenhofen,  Hainam Do,  R. G. Edgar,  Po-Tung Fang,  
 S. Faraji,  S. Fatehi,  Qingguo Feng,  K. D. Fenk,  J. Fosso-Tande,  
 Qinghui Ge,  A. Ghysels,  G. Gidofalvi,  J. Gomes,  J. Gonthier,  A. Gunina,  
 D. Hait,  M. W. D. Hanson-Heine,  P. H. P. Harbach,  A. W. Hauser,  
 J. E. Herr,  E. G. Hohenstein,  Z. C. Holden,  Kerwin Hui,  B. C. Huynh,  
 T.-C. Jagau,  Hyunjun Ji,  B. Kaduk,  K. Khistyaev,  Jaehoon Kim,  
 P. Klunzinger,  K. Koh,  D. Kosenkov,  L. Koulias,  T. Kowalczyk,  
 C. M. Krauter,  A. Kunitsa,  Ka Un Lao,  A. Laurent,  K. V. Lawler,  
 Joonho Lee,  D. Lefrancois,  S. Lehtola,  D. S. Levine,  Yi-Pei Li,  
 You-Sheng Lin,  Fenglai Liu,  E. Livshits,  A. Luenser,  P. Manohar,  
 E. Mansoor,  S. F. Manzer,  Shan-Ping Mao,  Yuezhi Mao,  N. Mardirossian,  
 A. V. Marenich,  T. Markovich,  L. A. Martinez-Martinez,  S. A. Maurer,  
 N. J. Mayhall,  S. C. McKenzie,  J.-M. Mewes,  A. F. Morrison,  
 J. W. Mullinax,  K. Nanda,  T. S. Nguyen-Beck,  R. Olivares-Amaya,  
 J. A. Parkhill,  T. M. Perrine,  F. Plasser,  P. Pokhilko,  S. Prager,  
 A. Prociuk,  E. Ramos,  D. R. Rehn,  F. Rob,  M. Schneider,  N. Sergueev,  
 S. M. Sharada,  S. Sharma,  D. W. Small,  T. Stauch,  T. Stein,  
 Yu-Chuan Su,  A. J. W. Thom,  A. Tkatchenko,  T. Tsuchimochi,  N. M. Tubman,  
 L. Vogt,  M. L. Vidal,  O. Vydrov,  M. A. Watson,  J. Wenzel,  
 M. de Wergifosse,  T. A. Wesolowski,  A. White,  J. Witte,  A. Yamada,  
 Jun Yang,  K. Yao,  S. Yeganeh,  S. R. Yost,  Zhi-Qiang You,  A. Zech,  
 Igor Ying Zhang,  Xing Zhang,  Yan Zhao,  Ying Zhu,  B. R. Brooks,  
 G. K. L. Chan,  C. J. Cramer,  M. S. Gordon,  W. J. Hehre,  A. Klamt,  
 M. W. Schmidt,  C. D. Sherrill,  D. G. Truhlar,  A. Aspuru-Guzik,  R. Baer,  
 A. T. Bell,  N. A. Besley,  Jeng-Da Chai,  A. E. DePrince, III,  
 R. A. DiStasio Jr.,  A. Dreuw,  B. D. Dunietz,  T. R. Furlani,  
 Chao-Ping Hsu,  Yousung Jung,  Jing Kong,  D. S. Lambrecht,  WanZhen Liang,  
 C. Ochsenfeld,  V. A. Rassolov,  L. V. Slipchenko,  J. E. Subotnik,  
 T. Van Voorhis,  J. M. Herbert,  A. I. Krylov,  P. M. W. Gill,  M. Head-Gordon

 Contributors to earlier versions of Q-Chem not listed above: 
 R. D. Adamson,  B. Austin,  J. Baker,  G. J. O. Beran,  K. Brandhorst,  
 S. T. Brown,  E. F. C. Byrd,  A. K. Chakraborty,  C.-L. Cheng,  
 Siu Hung Chien,  D. M. Chipman,  D. L. Crittenden,  H. Dachsel,  
 R. J. Doerksen,  A. D. Dutoi,  L. Fusti-Molnar,  W. A. Goddard III,  
 A. Golubeva-Zadorozhnaya,  S. R. Gwaltney,  G. Hawkins,  A. Heyden,  
 S. Hirata,  G. Kedziora,  F. J. Keil,  C. Kelley,  Jihan Kim,  R. A. King,  
 R. Z. Khaliullin,  P. P. Korambath,  W. Kurlancheek,  A. M. Lee,  M. S. Lee,  
 S. V. Levchenko,  Ching Yeh Lin,  D. Liotard,  R. C. Lochan,  I. Lotan,  
 P. E. Maslen,  N. Nair,  D. P. O'Neill,  D. Neuhauser,  E. Neuscamman,  
 C. M. Oana,  R. Olson,  B. Peters,  R. Peverati,  P. A. Pieniazek,  
 Y. M. Rhee,  J. Ritchie,  M. A. Rohrdanz,  E. Rosta,  N. J. Russ,  
 H. F. Schaefer III,  N. E. Schultz,  N. Shenvi,  A. C. Simmonett,  A. Sodt,  
 D. Stuck,  K. S. Thanthiriwatte,  V. Vanovschi,  Tao Wang,  A. Warshel,  
 C. F. Williams,  Q. Wu,  X. Xu,  W. Zhang

 Please cite Q-Chem as follows:
 Y. Shao et al., Mol. Phys. 113, 184-215 (2015)
 DOI: 10.1080/00268976.2014.952696

 Q-Chem 5.1.2 for Intel X86 EM64T Linux

 Parts of Q-Chem use Armadillo 8.300.2 (Tropical Shenanigans).
 http://arma.sourceforge.net/

 Q-Chem begins on Mon Nov 26 12:14:01 2018  

Host: 
0

     Scratch files written to /scratch/taweetham/qchem45184//
The previous job contains 0 fragments, simply inherited here
Input Ideriv = 2
Curr. Ideriv = -1
Max.  Ideriv = 2

Checking the input file for inconsistencies... 	...done.

--------------------------------------------------------------
User input:
--------------------------------------------------------------

$molecule
read
$end

$rem
   job_type 	frequency
   basis 	6-311++g**
   method	b3lyp	
$end


--------------------------------------------------------------
 ----------------------------------------------------------------
             Standard Nuclear Orientation (Angstroms)
    I     Atom           X                Y                Z
 ----------------------------------------------------------------
    1      C       2.0519497845    -0.7524503610     0.0000000000
    2      P       1.1707693135     0.6502526067    -0.0000000000
    3      Br     -0.9904059790    -0.0807846296     0.0000000000
    4      H       3.1350545302    -0.6506363609     0.0000000000
    5      H       1.6559163243    -1.7609885376     0.0000000000
 ----------------------------------------------------------------
 Molecular Point Group                 Cs    NOp =  2
 Largest Abelian Subgroup              Cs    NOp =  2
 Nuclear Repulsion Energy =   209.2772895869 hartrees
 There are       29 alpha and       29 beta electrons
 Requested basis set is 6-311++G(d,p)
 There are 48 shells and 114 basis functions

 Total QAlloc Memory Limit   2000 MB
 Mega-Array Size       188 MB
 MEM_STATIC part       192 MB

                       Distance Matrix (Angstroms)
             C (  1)   P (  2)   Br(  3)   H (  4)
   P (  2)  1.656519
   Br(  3)  3.115616  2.281468
   H (  4)  1.087880  2.355998  4.164631
   H (  5)  1.083509  2.459563  3.134662  1.849522

 A cutoff of  1.0D-11 yielded   1067 shell pairs
 There are      6276 function pairs (      6865 Cartesian)

 -------------------------------------------------------
 OpenMP Integral Computing Module                       
 Release: version 1.0, May 2013, Q-Chem Inc. Pittsburgh 
 -------------------------------------------------------
 Integral Job Info:
 Integral job number is                      11
 Integral operator is                         1
 short-range coefficients                     0
 long-range coefficients              100000000
 Omega coefficients                           0
 if combine SR and LR in K                    0
 Integral screening is                        0
 Integral computing path is                   2
 max size of driver memory is            800000
 size of driver memory is                593474
 size of scratch memory is             29623520
 max col of scratch BK array               1296
 max len of scratch array in speh3          155
 max len of scratch index in speh4           18
 max int batch size is                      520
 min int batch size is                       52
 fixed nKL is                                45
 max L of basis functions is                  2
 order of int derivative is                   0
 number of shells is                         48
 number of basis is                         119
 number of cartesian basis is               119
 number of contracted shell pairs          1067
 number of primitive shell pairs           2738
 maxK2 (contraction) of shell pair           36
 max number of K2 of shell pair               1
 max number of CS2 of shell pair            144
 max number of PS2 of shell pair            240
 mem total for path MDJ                  515894
 -------------------------------------------------------
 Smallest overlap matrix eigenvalue = 7.56E-04
 Guess from superposition of atomic densities
 Warning:  Energy on first SCF cycle will be non-variational
 SAD guess density has 58.000000 electrons

 -----------------------------------------------------------------------
  General SCF calculation program by
  Eric Jon Sundstrom, Paul Horn, Yuezhi Mao, Dmitri Zuev, Alec White,
  David Stuck, Shaama M.S., Shane Yost, Joonho Lee, David Small,
  Daniel Levine, Susi Lehtola, Hugh Burton, Evgeny Epifanovsky
 -----------------------------------------------------------------------
 Exchange:     0.2000 Hartree-Fock + 0.0800 Slater + 0.7200 B88
 Correlation:  0.1900 VWN1RPA + 0.8100 LYP
 Using SG-1 standard quadrature grid
 using 4 threads for integral computing
 -------------------------------------------------------
 OpenMP Integral computing Module                
 Release: version 2.0, May 2017, Q-Chem Inc. Pleasanton 
 -------------------------------------------------------
 -------------------------------------------------------
 OpenMP BLAS3 based DFT computing Module                
 Release: version 1.0, May 2013, Q-Chem Inc. Pittsburgh 
 -------------------------------------------------------
 A restricted SCF calculation will be
 performed using DIIS
 SCF converges when DIIS error is below 1.0e-08
 ---------------------------------------
  Cycle       Energy         DIIS error
 ---------------------------------------
    1   -2955.0335900663      4.57e-02  
    2   -2954.7334091417      7.94e-03  
    3   -2954.4555431340      1.34e-02  
    4   -2954.8334679332      1.54e-03  
    5   -2954.8384160098      3.49e-04  
    6   -2954.8386438006      1.80e-04  
    7   -2954.8386733810      3.29e-05  
    8   -2954.8386749187      1.17e-05  
    9   -2954.8386751625      4.00e-06  
   10   -2954.8386751944      6.45e-07  
   11   -2954.8386751951      1.66e-07  
   12   -2954.8386751952      2.14e-08  
   13   -2954.8386751952      2.77e-09  Convergence criterion met
 ---------------------------------------
 SCF time:   CPU 12.72s  wall 5.00s 
 SCF   energy in the final basis set =    -2954.8386751952
 Total energy in the final basis set =    -2954.8386751952

 --------------------------------------------------------------
             Orbital Energies (a.u.) and Symmetries
 --------------------------------------------------------------

 Alpha MOs, Restricted
 -- Occupied --                  
-482.83  -77.10  -62.48  -56.30  -56.30  -56.30  -10.21   -8.69
  1 A'    2 A'    3 A'    4 A'    1 A"    5 A'    6 A'    7 A'                 
 -6.597  -6.522  -6.511  -6.510  -4.760  -4.757  -4.753  -2.633
  8 A'    9 A'    2 A"   10 A'   11 A'    3 A"   12 A'   13 A'                 
 -2.630  -2.629  -2.621  -2.621  -0.800  -0.738  -0.565  -0.471
  4 A"   14 A'    5 A"   15 A'   16 A'   17 A'   18 A'   19 A'                 
 -0.404  -0.335  -0.327  -0.289  -0.275
 20 A'    6 A"   21 A'   22 A'    7 A"                                         
 -- Virtual --                   
 -0.088  -0.062  -0.006   0.019   0.022   0.042   0.049   0.057
  8 A"   23 A'   24 A'   25 A'   26 A'    9 A"   27 A'   28 A'                 
  0.066   0.078   0.082   0.095   0.104   0.123   0.138   0.141
 29 A'   10 A"   30 A'   11 A"   31 A'   32 A'   33 A'   34 A'                 
  0.154   0.182   0.186   0.271   0.287   0.332   0.390   0.417
 35 A'   36 A'   37 A'   38 A'   12 A"   39 A'   40 A'   41 A'                 
  0.431   0.452   0.469   0.487   0.531   0.547   0.567   0.573
 13 A"   42 A'   43 A'   14 A"   44 A'   15 A"   45 A'   16 A"                 
  0.579   0.614   0.638   0.652   0.656   0.721   0.758   0.772
 46 A'   47 A'   48 A'   17 A"   49 A'   50 A'   18 A"   51 A'                 
  0.848   0.989   1.030   1.053   1.358   1.432   1.474   1.542
 52 A'   53 A'   19 A"   54 A'   20 A"   55 A'   56 A'   21 A"                 
  1.558   1.667   1.748   1.800   1.801   1.909   2.004   2.022
 57 A'   58 A'   59 A'   22 A"   60 A'   23 A"   24 A"   61 A'                 
  2.102   2.158   2.484   2.504   2.550   2.693   2.733   3.340
 62 A'   63 A'   64 A'   65 A'   66 A'   67 A'   25 A"   68 A'                 
  3.697   4.003   4.013   4.018   4.066   4.215   6.588   6.871
 69 A'   26 A"   70 A'   27 A"   71 A'   72 A'   73 A'   74 A'                 
  7.560   7.579   7.635  13.787  13.906  13.991  23.769  47.883
 28 A"   75 A'   76 A'   29 A"   77 A'   78 A'   79 A'   80 A'                 
163.001 289.759 289.777 289.8451020.666
 81 A'   30 A"   82 A'   83 A'   84 A'                                         

 Beta MOs, Restricted
 -- Occupied --                  
-482.83  -77.10  -62.48  -56.30  -56.30  -56.30  -10.21   -8.69
  1 A'    2 A'    3 A'    4 A'    1 A"    5 A'    6 A'    7 A'                 
 -6.597  -6.522  -6.511  -6.510  -4.760  -4.757  -4.753  -2.633
  8 A'    9 A'    2 A"   10 A'   11 A'    3 A"   12 A'   13 A'                 
 -2.630  -2.629  -2.621  -2.621  -0.800  -0.738  -0.565  -0.471
  4 A"   14 A'    5 A"   15 A'   16 A'   17 A'   18 A'   19 A'                 
 -0.404  -0.335  -0.327  -0.289  -0.275
 20 A'    6 A"   21 A'   22 A'    7 A"                                         
 -- Virtual --                   
 -0.088  -0.062  -0.006   0.019   0.022   0.042   0.049   0.057
  8 A"   23 A'   24 A'   25 A'   26 A'    9 A"   27 A'   28 A'                 
  0.066   0.078   0.082   0.095   0.104   0.123   0.138   0.141
 29 A'   10 A"   30 A'   11 A"   31 A'   32 A'   33 A'   34 A'                 
  0.154   0.182   0.186   0.271   0.287   0.332   0.390   0.417
 35 A'   36 A'   37 A'   38 A'   12 A"   39 A'   40 A'   41 A'                 
  0.431   0.452   0.469   0.487   0.531   0.547   0.567   0.573
 13 A"   42 A'   43 A'   14 A"   44 A'   15 A"   45 A'   16 A"                 
  0.579   0.614   0.638   0.652   0.656   0.721   0.758   0.772
 46 A'   47 A'   48 A'   17 A"   49 A'   50 A'   18 A"   51 A'                 
  0.848   0.989   1.030   1.053   1.358   1.432   1.474   1.542
 52 A'   53 A'   19 A"   54 A'   20 A"   55 A'   56 A'   21 A"                 
  1.558   1.667   1.748   1.800   1.801   1.909   2.004   2.022
 57 A'   58 A'   59 A'   22 A"   60 A'   23 A"   24 A"   61 A'                 
  2.102   2.158   2.484   2.504   2.550   2.693   2.733   3.340
 62 A'   63 A'   64 A'   65 A'   66 A'   67 A'   25 A"   68 A'                 
  3.697   4.003   4.013   4.018   4.066   4.215   6.588   6.871
 69 A'   26 A"   70 A'   27 A"   71 A'   72 A'   73 A'   74 A'                 
  7.560   7.579   7.635  13.787  13.906  13.991  23.769  47.883
 28 A"   75 A'   76 A'   29 A"   77 A'   78 A'   79 A'   80 A'                 
163.001 289.759 289.777 289.8451020.666
 81 A'   30 A"   82 A'   83 A'   84 A'                                         
 --------------------------------------------------------------

          Ground-State Mulliken Net Atomic Charges

     Atom                 Charge (a.u.)
  ----------------------------------------
      1 C                    -0.386688
      2 P                     0.247098
      3 Br                   -0.226494
      4 H                     0.164762
      5 H                     0.201322
  ----------------------------------------
  Sum of atomic charges =     0.000000

 -----------------------------------------------------------------
                    Cartesian Multipole Moments
 -----------------------------------------------------------------
    Charge (ESU x 10^10)
                -0.0000
    Dipole Moment (Debye)
         X       1.9592      Y      -0.4718      Z       0.0000
       Tot       2.0152
    Quadrupole Moments (Debye-Ang)
        XX     -34.3150     XY      -0.8699     YY     -37.6702
        XZ      -0.0000     YZ       0.0000     ZZ     -39.6845
    Octopole Moments (Debye-Ang^2)
       XXX     -21.7730    XXY      -4.5501    XYY      -9.6274
       YYY      -7.2515    XXZ      -0.0000    XYZ       0.0000
       YYZ       0.0000    XZZ     -12.8542    YZZ       0.0578
       ZZZ       0.0000
    Hexadecapole Moments (Debye-Ang^3)
      XXXX    -395.9783   XXXY      -0.6245   XXYY     -94.4633
      XYYY      -4.5255   YYYY    -115.3318   XXXZ      -0.0000
      XXYZ       0.0000   XYYZ      -0.0000   YYYZ       0.0000
      XXZZ     -91.2737   XYZZ       2.3550   YYZZ     -29.5588
      XZZZ      -0.0000   YZZZ       0.0000   ZZZZ     -54.1125
 -----------------------------------------------------------------
 Calculating MO derivatives via CPSCF
 D1JvT checksum  = 127440 7744.3647084902
 D1KAT checksum  = 265800 496.5617150528
   1         3          15      0.173592    0.059266
   2         3          15      0.019761    0.007279
   3         3          15      0.002077    0.001029
   4         4          14      0.000166    0.000086
   5        16           2      0.000007    0.000004
   6        18           0      0.000000    0.000000    Roots Converged
 Time for AOints: 2.5 s (CPU) 0.9 s (wall)
 ------------------------------------------------------------------------------
                     AOints        : Timing summary (seconds)
 ------------------------------------------------------------------------------
     job step          cpu (% of tot)      sys (% of tot)     wall (% of tot)
 ------------------------------------------------------------------------------
  cpscf_lag         0.1596E+02 (32.5)   0.5000E-05 (45.5)   0.6172E+01 (34.4)
  iterzp            0.3050E+02 (62.2)   0.5000E-05 (45.5)   0.1078E+02 (60.1)
  make_fx           0.0000E+00 ( 0.0)   0.0000E+00 ( 0.0)   0.0000E+00 ( 0.0)
  AOints            0.2547E+01 ( 5.2)   0.1000E-05 ( 9.1)   0.9242E+00 ( 5.2)
 ------------------------------------------------------------------------------
   Grand Totals     0.4906E+02          0.1100E-04          0.1793E+02
 ------------------------------------------------------------------------------
 Calculating analytic Hessian of the SCF energy
 Polarizability Matrix (a.u.)
            1           2           3
    1 -80.0716519   4.1417788  -0.0000000
    2   4.1417788 -53.2748109   0.0000000
    3  -0.0000000   0.0000000 -37.5969000

 Direct stationary perturbation theory relativistic correction:

 rels  =      17.252884022875
 relv  =     -58.301916677350
 rel2e =       9.143544321689
 E_rel =     -31.905488332786

 Hessian of the SCF Energy
            1           2           3           4           5           6
    1   0.5530151  -0.0078204   0.0000000  -0.1171446   0.1189199  -0.0000000
    2  -0.0078204   0.6322197   0.0000000   0.1360850  -0.2833871   0.0000000
    3   0.0000000   0.0000000   0.0766434  -0.0000000   0.0000000  -0.0201251
    4  -0.1171446   0.1360850  -0.0000000   0.2118907  -0.1072746   0.0000000
    5   0.1189199  -0.2833871   0.0000000  -0.1072746   0.3198389  -0.0000000
    6  -0.0000000   0.0000000  -0.0201251   0.0000000  -0.0000000   0.0123952
    7  -0.0206788   0.0014483   0.0000000  -0.0846283  -0.0264595  -0.0000000
    8   0.0147253   0.0087271   0.0000000  -0.0401748  -0.0275325   0.0000000
    9   0.0000000   0.0000000   0.0004622  -0.0000000  -0.0000000  -0.0052149
   10  -0.3326273  -0.0292197   0.0000000  -0.0112266  -0.0033317  -0.0000000
   11  -0.0196388  -0.0503133  -0.0000000   0.0163145   0.0032791   0.0000000
   12   0.0000000  -0.0000000  -0.0263797   0.0000000  -0.0000000  -0.0015692
   13  -0.0825644  -0.1004932  -0.0000000   0.0011088   0.0181458  -0.0000000
   14  -0.1061860  -0.3072464  -0.0000000  -0.0049502  -0.0121984   0.0000000
   15  -0.0000000  -0.0000000  -0.0306008  -0.0000000   0.0000000   0.0145140
            7           8           9          10          11          12
    1  -0.0206788   0.0147253   0.0000000  -0.3326273  -0.0196388   0.0000000
    2   0.0014483   0.0087271   0.0000000  -0.0292197  -0.0503133  -0.0000000
    3   0.0000000   0.0000000   0.0004622   0.0000000  -0.0000000  -0.0263797
    4  -0.0846283  -0.0401748  -0.0000000  -0.0112266   0.0163145   0.0000000
    5  -0.0264595  -0.0275325  -0.0000000  -0.0033317   0.0032791  -0.0000000
    6  -0.0000000   0.0000000  -0.0052149  -0.0000000   0.0000000  -0.0015692
    7   0.1037714   0.0239039   0.0000000   0.0009625   0.0016282  -0.0000000
    8   0.0239039   0.0181386  -0.0000000   0.0019723  -0.0020648   0.0000000
    9   0.0000000  -0.0000000   0.0035269  -0.0000000  -0.0000000   0.0062667
   10   0.0009625   0.0019723  -0.0000000   0.3488550   0.0281531  -0.0000000
   11   0.0016282  -0.0020648  -0.0000000   0.0281531   0.0469269   0.0000000
   12  -0.0000000   0.0000000   0.0062667  -0.0000000   0.0000000   0.0177557
   13   0.0005731  -0.0004267  -0.0000000  -0.0059636  -0.0264570  -0.0000000
   14  -0.0005208   0.0027316  -0.0000000   0.0024260   0.0021721  -0.0000000
   15  -0.0000000   0.0000000  -0.0050408   0.0000000  -0.0000000   0.0039266
           13          14          15
    1  -0.0825644  -0.1061860  -0.0000000
    2  -0.1004932  -0.3072464  -0.0000000
    3  -0.0000000  -0.0000000  -0.0306008
    4   0.0011088  -0.0049502  -0.0000000
    5   0.0181458  -0.0121984   0.0000000
    6  -0.0000000   0.0000000   0.0145140
    7   0.0005731  -0.0005208  -0.0000000
    8  -0.0004267   0.0027316   0.0000000
    9  -0.0000000  -0.0000000  -0.0050408
   10  -0.0059636   0.0024260   0.0000000
   11  -0.0264570   0.0021721  -0.0000000
   12  -0.0000000  -0.0000000   0.0039266
   13   0.0868461   0.1092310   0.0000000
   14   0.1092310   0.3145412   0.0000000
   15   0.0000000   0.0000000   0.0172010
 Gradient time:  CPU 69.46 s  wall 25.59 s
 **********************************************************************
 **                                                                  **
 **                       VIBRATIONAL ANALYSIS                       **
 **                       --------------------                       **
 **                                                                  **
 **        VIBRATIONAL FREQUENCIES (CM**-1) AND NORMAL MODES         **
 **     FORCE CONSTANTS (mDYN/ANGSTROM) AND REDUCED MASSES (AMU)     **
 **                  INFRARED INTENSITIES (KM/MOL)                   **
 **                                                                  **
 **********************************************************************


 Mode:                 1                      2                      3
 Frequency:       240.71                 358.50                 605.17
 Force Cnst:      0.1241                 0.8305                 0.2233
 Red. Mass:       3.6367                10.9675                 1.0347
 IR Active:          YES                    YES                    YES
 IR Intens:        1.498                 46.716                  0.190
 Raman Active:       YES                    YES                    YES
               X      Y      Z        X      Y      Z        X      Y      Z
 C          0.358  0.082 -0.000   -0.008 -0.058  0.000    0.000  0.000  0.012
 P          0.048 -0.119  0.000    0.440  0.228 -0.000   -0.000 -0.000 -0.026
 Br        -0.087  0.029 -0.000   -0.165 -0.075  0.000    0.000  0.000  0.008
 H          0.326  0.466 -0.000    0.046 -0.637  0.000    0.000 -0.000  0.748
 H          0.716 -0.058  0.000   -0.537  0.149 -0.000   -0.000  0.000 -0.663
 TransDip   0.036 -0.015 -0.000    0.216  0.037 -0.000   -0.000 -0.000 -0.014

 Mode:                 4                      5                      6
 Frequency:       811.20                 855.84                1008.44
 Force Cnst:      0.5278                 0.5548                 2.3368
 Red. Mass:       1.3612                 1.2856                 3.9001
 IR Active:          YES                    YES                    YES
 IR Intens:       22.801                 87.309                  7.923
 Raman Active:       YES                    YES                    YES
               X      Y      Z        X      Y      Z        X      Y      Z
 C         -0.153 -0.045  0.000   -0.000 -0.000 -0.157   -0.180  0.357 -0.000
 P          0.047  0.015 -0.000    0.000  0.000  0.015    0.095 -0.170  0.000
 Br         0.000 -0.004  0.000   -0.000 -0.000  0.000    0.000  0.001  0.000
 H         -0.208  0.710 -0.000   -0.000  0.000  0.680   -0.207  0.365  0.000
 H          0.568 -0.320 -0.000    0.000 -0.000  0.716   -0.571  0.548  0.000
 TransDip   0.138  0.066 -0.000    0.000  0.000  0.299    0.086 -0.027  0.000

 Mode:                 7                      8                      9
 Frequency:      1420.67                3120.13                3223.72
 Force Cnst:      1.4489                 6.0555                 6.8251
 Red. Mass:       1.2185                 1.0557                 1.1147
 IR Active:          YES                    YES                    YES
 IR Intens:       13.472                  0.479                  1.244
 Raman Active:       YES                    YES                    YES
               X      Y      Z        X      Y      Z        X      Y      Z
 C          0.076 -0.113 -0.000   -0.051  0.041  0.000   -0.070 -0.069 -0.000
 P         -0.007  0.015 -0.000    0.001 -0.002 -0.000   -0.001  0.001  0.000
 Br        -0.000 -0.000  0.000    0.000  0.000  0.000    0.000  0.000 -0.000
 H         -0.010  0.719  0.000    0.814  0.082 -0.000    0.560  0.041 -0.000
 H         -0.656  0.184 -0.000   -0.226 -0.524 -0.000    0.297  0.766  0.000
 TransDip  -0.073  0.092  0.000    0.011 -0.019  0.000    0.026  0.025  0.000

 STANDARD THERMODYNAMIC QUANTITIES AT   298.15 K  AND     1.00 ATM

   This Molecule has  0 Imaginary Frequencies
   Zero point vibrational energy:       16.646 kcal/mol

   Atom    1 Element C  Has Mass   12.00000
   Atom    2 Element P  Has Mass   30.97376
   Atom    3 Element Br Has Mass   78.91830
   Atom    4 Element H  Has Mass    1.00783
   Atom    5 Element H  Has Mass    1.00783
   Molecular Mass:   123.907720 amu
   Principal axes and moments of inertia in amu*Bohr^2:
                             1           2           3
    Eigenvalues --       84.41719   650.24652   734.66371
          X               0.99913    -0.04171     0.00000
          Y               0.04171     0.99913     0.00000
          Z              -0.00000    -0.00000     1.00000
   Rotational Symmetry Number is   1
   The Molecule is an Asymmetric Top
   Translational Enthalpy:        0.889 kcal/mol
   Rotational Enthalpy:           0.889 kcal/mol
   Vibrational Enthalpy:         17.393 kcal/mol
   gas constant (RT):             0.592 kcal/mol
   Translational Entropy:        40.357  cal/mol.K
   Rotational Entropy:           25.203  cal/mol.K
   Vibrational Entropy:           3.839  cal/mol.K

   Total Enthalpy:               19.763 kcal/mol
   Total Entropy:                69.399  cal/mol.K
Archival summary:
1\1\TWL02\FREQ\ProcedureUnspecified\BasisUnspecified\r1112\taweetha\MonNov2612:14:322018MonNov2612:14:322018\0\\#,FREQ,ProcedureUnspecified,BasisUnspecified,\\0,1\Br\P,1,2.28147\C,2,1.65652,1,103.449\H,3,1.08351,2,126.424,1,0,0\H,3,1.08788,2,116.767,1,180,0\\\@

 Total job time:  30.72s(wall), 82.29s(cpu) 
 Mon Nov 26 12:14:32 2018

        *************************************************************
        *                                                           *
        *  Thank you very much for using Q-Chem.  Have a nice day.  *
        *                                                           *
        *************************************************************
