# Supplementary material for: Geometric and energetic data from ab initio calculations of haloethene, haloimine, halomethylenephosphine, haloiminophosphine, halodiazene, halodiphosphene and halocyclopropane
Source: Data Brief. 2019 Nov 2;27:104738. doi: 10.1016/j.dib.2019.104738 (PMC6861602; doi:10.1016/j.dib.2019.104738)
Supplement: Multimedia component 5 [file mmc5.zip › CP/B3LYP/HHCPClE.out]

Q-Chem Developer Version!
                  Welcome to Q-Chem
     A Quantum Leap Into The Future Of Chemistry


 Q-Chem 5.1, Q-Chem, Inc., Pleasanton, CA (2018)

 Yihan Shao,  Zhengting Gan,  E. Epifanovsky,  A. T. B. Gilbert,  M. Wormit,  
 J. Kussmann,  A. W. Lange,  A. Behn,  Jia Deng,  Xintian Feng,  D. Ghosh,  
 M. Goldey,  P. R. Horn,  L. D. Jacobson,  I. Kaliman,  T. Kus,  A. Landau,  
 Jie Liu,  E. I. Proynov,  R. M. Richard,  R. P. Steele,  E. J. Sundstrom,  
 H. L. Woodcock III,  P. M. Zimmerman,  D. Zuev,  B. Albrecht,  E. Alguire,  
 S. A. Baeppler,  D. Barton,  Z. Benda,  Y. A. Bernard,  E. J. Berquist,  
 K. B. Bravaya,  H. Burton,  D. Casanova,  Chun-Min Chang,  Yunqing Chen,  
 A. Chien,  K. D. Closser,  M. P. Coons,  S. Coriani,  S. Dasgupta,  
 A. L. Dempwolff,  M. Diedenhofen,  Hainam Do,  R. G. Edgar,  Po-Tung Fang,  
 S. Faraji,  S. Fatehi,  Qingguo Feng,  K. D. Fenk,  J. Fosso-Tande,  
 Qinghui Ge,  A. Ghysels,  G. Gidofalvi,  J. Gomes,  J. Gonthier,  A. Gunina,  
 D. Hait,  M. W. D. Hanson-Heine,  P. H. P. Harbach,  A. W. Hauser,  
 J. E. Herr,  E. G. Hohenstein,  Z. C. Holden,  Kerwin Hui,  B. C. Huynh,  
 T.-C. Jagau,  Hyunjun Ji,  B. Kaduk,  K. Khistyaev,  Jaehoon Kim,  
 P. Klunzinger,  K. Koh,  D. Kosenkov,  L. Koulias,  T. Kowalczyk,  
 C. M. Krauter,  A. Kunitsa,  Ka Un Lao,  A. Laurent,  K. V. Lawler,  
 Joonho Lee,  D. Lefrancois,  S. Lehtola,  D. S. Levine,  Yi-Pei Li,  
 You-Sheng Lin,  Fenglai Liu,  E. Livshits,  A. Luenser,  P. Manohar,  
 E. Mansoor,  S. F. Manzer,  Shan-Ping Mao,  Yuezhi Mao,  N. Mardirossian,  
 A. V. Marenich,  T. Markovich,  L. A. Martinez-Martinez,  S. A. Maurer,  
 N. J. Mayhall,  S. C. McKenzie,  J.-M. Mewes,  A. F. Morrison,  
 J. W. Mullinax,  K. Nanda,  T. S. Nguyen-Beck,  R. Olivares-Amaya,  
 J. A. Parkhill,  T. M. Perrine,  F. Plasser,  P. Pokhilko,  S. Prager,  
 A. Prociuk,  E. Ramos,  D. R. Rehn,  F. Rob,  M. Schneider,  N. Sergueev,  
 S. M. Sharada,  S. Sharma,  D. W. Small,  T. Stauch,  T. Stein,  
 Yu-Chuan Su,  A. J. W. Thom,  A. Tkatchenko,  T. Tsuchimochi,  N. M. Tubman,  
 L. Vogt,  M. L. Vidal,  O. Vydrov,  M. A. Watson,  J. Wenzel,  
 M. de Wergifosse,  T. A. Wesolowski,  A. White,  J. Witte,  A. Yamada,  
 Jun Yang,  K. Yao,  S. Yeganeh,  S. R. Yost,  Zhi-Qiang You,  A. Zech,  
 Igor Ying Zhang,  Xing Zhang,  Yan Zhao,  Ying Zhu,  B. R. Brooks,  
 G. K. L. Chan,  C. J. Cramer,  M. S. Gordon,  W. J. Hehre,  A. Klamt,  
 M. W. Schmidt,  C. D. Sherrill,  D. G. Truhlar,  A. Aspuru-Guzik,  R. Baer,  
 A. T. Bell,  N. A. Besley,  Jeng-Da Chai,  A. E. DePrince, III,  
 R. A. DiStasio Jr.,  A. Dreuw,  B. D. Dunietz,  T. R. Furlani,  
 Chao-Ping Hsu,  Yousung Jung,  Jing Kong,  D. S. Lambrecht,  WanZhen Liang,  
 C. Ochsenfeld,  V. A. Rassolov,  L. V. Slipchenko,  J. E. Subotnik,  
 T. Van Voorhis,  J. M. Herbert,  A. I. Krylov,  P. M. W. Gill,  M. Head-Gordon

 Contributors to earlier versions of Q-Chem not listed above: 
 R. D. Adamson,  B. Austin,  J. Baker,  G. J. O. Beran,  K. Brandhorst,  
 S. T. Brown,  E. F. C. Byrd,  A. K. Chakraborty,  C.-L. Cheng,  
 Siu Hung Chien,  D. M. Chipman,  D. L. Crittenden,  H. Dachsel,  
 R. J. Doerksen,  A. D. Dutoi,  L. Fusti-Molnar,  W. A. Goddard III,  
 A. Golubeva-Zadorozhnaya,  S. R. Gwaltney,  G. Hawkins,  A. Heyden,  
 S. Hirata,  G. Kedziora,  F. J. Keil,  C. Kelley,  Jihan Kim,  R. A. King,  
 R. Z. Khaliullin,  P. P. Korambath,  W. Kurlancheek,  A. M. Lee,  M. S. Lee,  
 S. V. Levchenko,  Ching Yeh Lin,  D. Liotard,  R. C. Lochan,  I. Lotan,  
 P. E. Maslen,  N. Nair,  D. P. O'Neill,  D. Neuhauser,  E. Neuscamman,  
 C. M. Oana,  R. Olson,  B. Peters,  R. Peverati,  P. A. Pieniazek,  
 Y. M. Rhee,  J. Ritchie,  M. A. Rohrdanz,  E. Rosta,  N. J. Russ,  
 H. F. Schaefer III,  N. E. Schultz,  N. Shenvi,  A. C. Simmonett,  A. Sodt,  
 D. Stuck,  K. S. Thanthiriwatte,  V. Vanovschi,  Tao Wang,  A. Warshel,  
 C. F. Williams,  Q. Wu,  X. Xu,  W. Zhang

 Please cite Q-Chem as follows:
 Y. Shao et al., Mol. Phys. 113, 184-215 (2015)
 DOI: 10.1080/00268976.2014.952696

 Q-Chem 5.1.2 for Intel X86 EM64T Linux

 Parts of Q-Chem use Armadillo 8.300.2 (Tropical Shenanigans).
 http://arma.sourceforge.net/

 Q-Chem begins on Mon Nov 26 17:25:44 2018  

Host: 
0

     Scratch files written to /scratch/taweetham/qchem52459//
Input Ideriv = 2
Curr. Ideriv = -1
Max.  Ideriv = 2

Checking the input file for inconsistencies... 	...done.

--------------------------------------------------------------
User input:
--------------------------------------------------------------
$molecule
0 1
C 
P 1 1.5 
Cl 2 PCl 1 120. 
H 1 PH 2 120.  3 180.0
H 1 PH 2 120.  3 0.0

PH=1.44
PF=1.54
PCl=2.03
PBr=2.5
PI=2.6
$end

$rem
   job_type	optimization
   basis	6-311++g**
   method	b3lyp
$end

--------------------------------------------------------------
 ----------------------------------------------------------------
             Standard Nuclear Orientation (Angstroms)
    I     Atom           X                Y                Z
 ----------------------------------------------------------------
    1      C       1.6918784552    -0.4909397675    -0.0000000000
    2      P       0.5645766315     0.4986008320     0.0000000000
    3      Cl     -1.3579933450    -0.1530314921    -0.0000000000
    4      H       3.0556719360    -0.0286981189    -0.0000000000
    5      H       1.4102947252    -1.9031403917    -0.0000000000
 ----------------------------------------------------------------
 Molecular Point Group                 Cs    NOp =  2
 Largest Abelian Subgroup              Cs    NOp =  2
 Nuclear Repulsion Energy =   131.4546725051 hartrees
 There are       20 alpha and       20 beta electrons
 Requested basis set is 6-311++G(d,p)
 There are 42 shells and 96 basis functions

 Total QAlloc Memory Limit   2000 MB
 Mega-Array Size       188 MB
 MEM_STATIC part       192 MB
 A cutoff of  1.0D-11 yielded    844 shell pairs
 There are      4563 function pairs (      4868 Cartesian)
 Smallest overlap matrix eigenvalue = 7.14E-04

 Scale SEOQF with 1.000000e-01/1.000000e-01/1.000000e-01

 Standard Electronic Orientation quadrupole field applied
 Nucleus-field energy     =     0.0000000030 hartrees
 Guess from superposition of atomic densities
 Warning:  Energy on first SCF cycle will be non-variational
 SAD guess density has 40.000000 electrons

 -----------------------------------------------------------------------
  General SCF calculation program by
  Eric Jon Sundstrom, Paul Horn, Yuezhi Mao, Dmitri Zuev, Alec White,
  David Stuck, Shaama M.S., Shane Yost, Joonho Lee, David Small,
  Daniel Levine, Susi Lehtola, Hugh Burton, Evgeny Epifanovsky
 -----------------------------------------------------------------------
 Exchange:     0.2000 Hartree-Fock + 0.0800 Slater + 0.7200 B88
 Correlation:  0.1900 VWN1RPA + 0.8100 LYP
 Using SG-1 standard quadrature grid
 A restricted SCF calculation will be
 performed using DIIS
 SCF converges when DIIS error is below 1.0e-08
 ---------------------------------------
  Cycle       Energy         DIIS error
 ---------------------------------------
    1    -841.1717650347      5.17e-02  
    2    -840.7216670679      7.72e-03  
    3    -840.5716511613      1.24e-02  
    4    -840.7899387489      1.94e-03  
    5    -840.7953470514      5.10e-04  
    6    -840.7956449360      1.13e-04  
    7    -840.7956598514      3.99e-05  
    8    -840.7956618928      8.17e-06  
    9    -840.7956619732      1.16e-06  
   10    -840.7956619754      3.04e-07  
   11    -840.7956619756      5.93e-08  
   12    -840.7956619756      1.25e-08  
   13    -840.7956619756      1.78e-09  Convergence criterion met
 ---------------------------------------
 SCF time:   CPU 6.55s  wall 7.00s 
 SCF   energy in the final basis set =     -840.7956619756
 Total energy in the final basis set =     -840.7956619756

 --------------------------------------------------------------
             Orbital Energies (a.u.) and Symmetries
 --------------------------------------------------------------

 Alpha MOs, Restricted
 -- Occupied --                  
-101.56  -77.08  -10.24   -9.48   -7.24   -7.24   -7.24   -6.58
  1 A'    2 A'    3 A'    4 A'    5 A'    1 A"    6 A'    7 A'                 
 -4.748  -4.744  -4.740  -0.868  -0.753  -0.523  -0.434  -0.415
  8 A'    2 A"    9 A'   10 A'   11 A'   12 A'   13 A'   14 A'                 
 -0.375  -0.351  -0.299  -0.274
  3 A"   15 A'    4 A"   16 A'                                                 
 -- Virtual --                   
 -0.064  -0.059  -0.038   0.009   0.019   0.039   0.049   0.055
 17 A'    5 A"   18 A'   19 A'   20 A'    6 A"   21 A'   22 A'                 
  0.068   0.080   0.089   0.089   0.104   0.118   0.120   0.152
 23 A'   24 A'   25 A'    7 A"    8 A"   26 A'   27 A'   28 A'                 
  0.162   0.170   0.193   0.283   0.287   0.352   0.401   0.404
 29 A'   30 A'   31 A'    9 A"   32 A'   33 A'   34 A'   35 A'                 
  0.460   0.461   0.482   0.515   0.560   0.585   0.595   0.605
 36 A'   10 A"   37 A'   38 A'   11 A"   39 A'   12 A"   40 A'                 
  0.667   0.723   0.779   0.794   0.852   0.858   0.908   0.918
 13 A"   41 A'   42 A'   43 A'   14 A"   44 A'   45 A'   15 A"                 
  0.946   1.057   1.177   1.235   1.252   1.294   1.390   1.520
 46 A'   16 A"   47 A'   48 A'   49 A'   50 A'   17 A"   51 A'                 
  1.542   1.614   1.656   1.670   1.686   1.771   2.028   2.096
 18 A"   52 A'   19 A"   20 A"   53 A'   54 A'   55 A'   56 A'                 
  2.140   2.246   2.278   2.384   2.581   2.599   2.714   3.220
 57 A'   21 A"   58 A'   59 A'   60 A'   61 A'   22 A"   62 A'                 
  3.375   6.962   9.667  13.798  13.910  14.130  23.481  25.813
 63 A'   64 A'   65 A'   23 A"   66 A'   67 A'   68 A'   24 A"                 
 25.858  26.175 163.136 215.655
 69 A'   70 A'   71 A'   72 A'                                                 

 Beta MOs, Restricted
 -- Occupied --                  
-101.56  -77.08  -10.24   -9.48   -7.24   -7.24   -7.24   -6.58
  1 A'    2 A'    3 A'    4 A'    5 A'    1 A"    6 A'    7 A'                 
 -4.748  -4.744  -4.740  -0.868  -0.753  -0.523  -0.434  -0.415
  8 A'    2 A"    9 A'   10 A'   11 A'   12 A'   13 A'   14 A'                 
 -0.375  -0.351  -0.299  -0.274
  3 A"   15 A'    4 A"   16 A'                                                 
 -- Virtual --                   
 -0.064  -0.059  -0.038   0.009   0.019   0.039   0.049   0.055
 17 A'    5 A"   18 A'   19 A'   20 A'    6 A"   21 A'   22 A'                 
  0.068   0.080   0.089   0.089   0.104   0.118   0.120   0.152
 23 A'   24 A'   25 A'    7 A"    8 A"   26 A'   27 A'   28 A'                 
  0.162   0.170   0.193   0.283   0.287   0.352   0.401   0.404
 29 A'   30 A'   31 A'    9 A"   32 A'   33 A'   34 A'   35 A'                 
  0.460   0.461   0.482   0.515   0.560   0.585   0.595   0.605
 36 A'   10 A"   37 A'   38 A'   11 A"   39 A'   12 A"   40 A'                 
  0.667   0.723   0.779   0.794   0.852   0.858   0.908   0.918
 13 A"   41 A'   42 A'   43 A'   14 A"   44 A'   45 A'   15 A"                 
  0.946   1.057   1.177   1.235   1.252   1.294   1.390   1.520
 46 A'   16 A"   47 A'   48 A'   49 A'   50 A'   17 A"   51 A'                 
  1.542   1.614   1.656   1.670   1.686   1.771   2.028   2.096
 18 A"   52 A'   19 A"   20 A"   53 A'   54 A'   55 A'   56 A'                 
  2.140   2.246   2.278   2.384   2.581   2.599   2.714   3.220
 57 A'   21 A"   58 A'   59 A'   60 A'   61 A'   22 A"   62 A'                 
  3.375   6.962   9.667  13.798  13.910  14.130  23.481  25.813
 63 A'   64 A'   65 A'   23 A"   66 A'   67 A'   68 A'   24 A"                 
 25.858  26.175 163.136 215.655
 69 A'   70 A'   71 A'   72 A'                                                 
 --------------------------------------------------------------

          Ground-State Mulliken Net Atomic Charges

     Atom                 Charge (a.u.)
  ----------------------------------------
      1 C                    -0.371050
      2 P                     0.090731
      3 Cl                   -0.058328
      4 H                     0.188121
      5 H                     0.150526
  ----------------------------------------
  Sum of atomic charges =    -0.000000

 -----------------------------------------------------------------
                    Cartesian Multipole Moments
 -----------------------------------------------------------------
    Charge (ESU x 10^10)
                 0.0000
    Dipole Moment (Debye)
         X       1.7197      Y      -0.5920      Z       0.0000
       Tot       1.8187
    Quadrupole Moments (Debye-Ang)
        XX     -29.5229     XY      -0.2864     YY     -33.2602
        XZ      -0.0000     YZ       0.0000     ZZ     -33.8505
    Octopole Moments (Debye-Ang^2)
       XXX       6.6304    XXY       2.0737    XYY      -2.8742
       YYY      -5.6772    XXZ      -0.0000    XYZ       0.0000
       YYZ      -0.0000    XZZ      -5.3116    YZZ       0.8569
       ZZZ      -0.0000
    Hexadecapole Moments (Debye-Ang^3)
      XXXX    -294.2023   XXXY      12.5187   XXYY     -78.5639
      XYYY      -2.8553   YYYY     -92.8647   XXXZ      -0.0000
      XXYZ       0.0000   XYYZ      -0.0000   YYYZ       0.0000
      XXZZ     -73.8024   XYZZ       1.9058   YYZZ     -24.7609
      XZZZ      -0.0000   YZZZ       0.0000   ZZZZ     -45.1321
 -----------------------------------------------------------------
 Calculating analytic gradient of the SCF energy
 Gradient of SCF Energy
            1           2           3           4           5
    1  -0.1650200   0.0833142   0.0175739   0.0922575  -0.0281257
    2   0.1838626  -0.1560387   0.0242163   0.0326455  -0.0846857
    3  -0.0000000   0.0000000   0.0000000   0.0000000  -0.0000000
 Max gradient component =       1.839E-01
 RMS gradient           =       8.593E-02
 Gradient time:  CPU 1.38 s  wall 1.38 s
 Geometry Optimization Parameters
   NAtoms,    NIC,     NZ,  NCons,   NDum,   NFix, NCnnct, MaxDiis
        5      20       5       0       0       0       0       0


** GEOMETRY OPTIMIZATION IN DELOCALIZED INTERNAL COORDINATES **
   Searching for a Minimum

   Optimization Cycle:   1

                       Coordinates (Angstroms)
     ATOM                X               Y               Z
      1  C         1.6918784552   -0.4909397675    0.0000000000
      2  P         0.5645766315    0.4986008320    0.0000000000
      3  Cl       -1.3579933450   -0.1530314921    0.0000000000
      4  H         3.0556719360   -0.0286981189    0.0000000000
      5  H         1.4102947252   -1.9031403917    0.0000000000
   Point Group: cs    Number of degrees of freedom:     7


   Energy is   -840.795661976


 Attempting to Generate Delocalized Internal Coordinates

  7 Hessian modes will be used to form the next step
  Hessian Eigenvalues:
     0.130389    0.130389    0.160000    0.160000    0.250000    0.313687
     0.766766

 Minimum Search - Taking Simple RFO Step
 Searching for Lamda that Minimizes Along All modes
 Value Taken    Lamda =  -0.11597987
 Calculated Step too Large.  Step scaled by  0.497383
 Step Taken.  Stepsize is  0.300000

                             Maximum     Tolerance    Cnvgd?
         Gradient           0.156148      0.000300      NO
         Displacement       0.166982      0.001200      NO
         Energy change     *********      0.000001      NO


 New Cartesian Coordinates Obtained by Inverse Iteration

 Displacement from previous Coordinates is:  0.308390
 ----------------------------------------------------------------
             Standard Nuclear Orientation (Angstroms)
    I     Atom           X                Y                Z
 ----------------------------------------------------------------
    1      C       1.7014631697    -0.5051544842     0.0000000000
    2      P       0.5756832256     0.5581457127     0.0000000000
    3      Cl     -1.3232185414    -0.2007756390     0.0000000000
    4      H       2.9757279890    -0.1055523699     0.0000000000
    5      H       1.4347725601    -1.8238721577     0.0000000000
 ----------------------------------------------------------------
 Molecular Point Group                 Cs    NOp =  2
 Largest Abelian Subgroup              Cs    NOp =  2
 Nuclear Repulsion Energy =   130.6903948952 hartrees
 There are       20 alpha and       20 beta electrons
 Applying Cartesian multipole field
    Component          Value
    ---------          -----
     (2,0,0)        1.00000E-11
     (0,2,0)        2.00000E-11
     (0,0,2)       -3.00000E-11
 Nucleus-field energy     =     0.0000000030 hartrees
 Requested basis set is 6-311++G(d,p)
 There are 42 shells and 96 basis functions
 A cutoff of  1.0D-11 yielded    847 shell pairs
 There are      4584 function pairs (      4892 Cartesian)
 Smallest overlap matrix eigenvalue = 7.90E-04
 Guess MOs from SCF MO coefficient file

 -----------------------------------------------------------------------
  General SCF calculation program by
  Eric Jon Sundstrom, Paul Horn, Yuezhi Mao, Dmitri Zuev, Alec White,
  David Stuck, Shaama M.S., Shane Yost, Joonho Lee, David Small,
  Daniel Levine, Susi Lehtola, Hugh Burton, Evgeny Epifanovsky
 -----------------------------------------------------------------------
 Exchange:     0.2000 Hartree-Fock + 0.0800 Slater + 0.7200 B88
 Correlation:  0.1900 VWN1RPA + 0.8100 LYP
 Using SG-1 standard quadrature grid
 A restricted SCF calculation will be
 performed using DIIS
 SCF converges when DIIS error is below 1.0e-08
 ---------------------------------------
  Cycle       Energy         DIIS error
 ---------------------------------------
    1    -840.8444041391      1.49e-03  
    2    -840.8481373805      2.70e-04  
    3    -840.8482104603      1.05e-04  
    4    -840.8482226091      3.84e-05  
    5    -840.8482241290      2.14e-05  
    6    -840.8482246523      7.50e-06  
    7    -840.8482247227      1.02e-06  
    8    -840.8482247237      4.16e-07  
    9    -840.8482247239      1.24e-07  
   10    -840.8482247239      1.72e-08  
   11    -840.8482247239      2.13e-09  Convergence criterion met
 ---------------------------------------
 SCF time:   CPU 5.63s  wall 6.00s 
 SCF   energy in the final basis set =     -840.8482247239
 Total energy in the final basis set =     -840.8482247239

 --------------------------------------------------------------
             Orbital Energies (a.u.) and Symmetries
 --------------------------------------------------------------

 Alpha MOs, Restricted
 -- Occupied --                  
-101.56  -77.09  -10.23   -9.48   -7.24   -7.23   -7.23   -6.59
  1 A'    2 A'    3 A'    4 A'    5 A'    1 A"    6 A'    7 A'                 
 -4.752  -4.748  -4.745  -0.862  -0.746  -0.533  -0.441  -0.419
  8 A'    2 A"    9 A'   10 A'   11 A'   12 A'   13 A'   14 A'                 
 -0.370  -0.350  -0.293  -0.284
  3 A"   15 A'    4 A"   16 A'                                                 
 -- Virtual --                   
 -0.067  -0.049  -0.023   0.010   0.021   0.040   0.051   0.060
  5 A"   17 A'   18 A'   19 A'   20 A'    6 A"   21 A'   22 A'                 
  0.071   0.083   0.090   0.093   0.102   0.122   0.124   0.154
 23 A'   24 A'    7 A"   25 A'    8 A"   26 A'   27 A'   28 A'                 
  0.156   0.165   0.194   0.283   0.284   0.347   0.401   0.417
 29 A'   30 A'   31 A'   32 A'    9 A"   33 A'   34 A'   35 A'                 
  0.458   0.460   0.503   0.521   0.559   0.571   0.589   0.597
 36 A'   10 A"   37 A'   38 A'   11 A"   39 A'   40 A'   12 A"                 
  0.659   0.719   0.783   0.794   0.855   0.864   0.910   0.916
 13 A"   41 A'   42 A'   43 A'   14 A"   44 A'   45 A'   15 A"                 
  0.944   1.038   1.112   1.235   1.288   1.347   1.384   1.538
 46 A'   16 A"   47 A'   48 A'   49 A'   50 A'   17 A"   51 A'                 
  1.544   1.656   1.686   1.719   1.724   1.784   2.023   2.162
 18 A"   52 A'   19 A"   53 A'   20 A"   54 A'   55 A'   56 A'                 
  2.195   2.248   2.289   2.384   2.606   2.642   2.713   3.331
 57 A'   21 A"   58 A'   59 A'   60 A'   61 A'   22 A"   62 A'                 
  3.384   6.937   9.666  13.793  13.908  14.082  23.470  25.813
 63 A'   64 A'   65 A'   23 A"   66 A'   67 A'   68 A'   24 A"                 
 25.865  26.165 163.094 215.653
 69 A'   70 A'   71 A'   72 A'                                                 

 Beta MOs, Restricted
 -- Occupied --                  
-101.56  -77.09  -10.23   -9.48   -7.24   -7.23   -7.23   -6.59
  1 A'    2 A'    3 A'    4 A'    5 A'    1 A"    6 A'    7 A'                 
 -4.752  -4.748  -4.745  -0.862  -0.746  -0.533  -0.441  -0.419
  8 A'    2 A"    9 A'   10 A'   11 A'   12 A'   13 A'   14 A'                 
 -0.370  -0.350  -0.293  -0.284
  3 A"   15 A'    4 A"   16 A'                                                 
 -- Virtual --                   
 -0.067  -0.049  -0.023   0.010   0.021   0.040   0.051   0.060
  5 A"   17 A'   18 A'   19 A'   20 A'    6 A"   21 A'   22 A'                 
  0.071   0.083   0.090   0.093   0.102   0.122   0.124   0.154
 23 A'   24 A'    7 A"   25 A'    8 A"   26 A'   27 A'   28 A'                 
  0.156   0.165   0.194   0.283   0.284   0.347   0.401   0.417
 29 A'   30 A'   31 A'   32 A'    9 A"   33 A'   34 A'   35 A'                 
  0.458   0.460   0.503   0.521   0.559   0.571   0.589   0.597
 36 A'   10 A"   37 A'   38 A'   11 A"   39 A'   40 A'   12 A"                 
  0.659   0.719   0.783   0.794   0.855   0.864   0.910   0.916
 13 A"   41 A'   42 A'   43 A'   14 A"   44 A'   45 A'   15 A"                 
  0.944   1.038   1.112   1.235   1.288   1.347   1.384   1.538
 46 A'   16 A"   47 A'   48 A'   49 A'   50 A'   17 A"   51 A'                 
  1.544   1.656   1.686   1.719   1.724   1.784   2.023   2.162
 18 A"   52 A'   19 A"   53 A'   20 A"   54 A'   55 A'   56 A'                 
  2.195   2.248   2.289   2.384   2.606   2.642   2.713   3.331
 57 A'   21 A"   58 A'   59 A'   60 A'   61 A'   22 A"   62 A'                 
  3.384   6.937   9.666  13.793  13.908  14.082  23.470  25.813
 63 A'   64 A'   65 A'   23 A"   66 A'   67 A'   68 A'   24 A"                 
 25.865  26.165 163.094 215.653
 69 A'   70 A'   71 A'   72 A'                                                 
 --------------------------------------------------------------

          Ground-State Mulliken Net Atomic Charges

     Atom                 Charge (a.u.)
  ----------------------------------------
      1 C                    -0.391339
      2 P                     0.119368
      3 Cl                   -0.076802
      4 H                     0.180339
      5 H                     0.168434
  ----------------------------------------
  Sum of atomic charges =     0.000000

 -----------------------------------------------------------------
                    Cartesian Multipole Moments
 -----------------------------------------------------------------
    Charge (ESU x 10^10)
                 0.0000
    Dipole Moment (Debye)
         X       1.7803      Y      -0.5075      Z      -0.0000
       Tot       1.8512
    Quadrupole Moments (Debye-Ang)
        XX     -29.9827     XY      -0.5292     YY     -32.8777
        XZ      -0.0000     YZ      -0.0000     ZZ     -33.8464
    Octopole Moments (Debye-Ang^2)
       XXX       3.2618    XXY       0.6901    XYY      -2.8344
       YYY      -6.0266    XXZ      -0.0000    XYZ       0.0000
       YYZ       0.0000    XZZ      -5.5941    YZZ       0.7022
       ZZZ      -0.0000
    Hexadecapole Moments (Debye-Ang^3)
      XXXX    -296.6359   XXXY       6.6863   XXYY     -75.9118
      XYYY      -6.4880   YYYY     -95.9674   XXXZ      -0.0000
      XXYZ       0.0000   XYYZ       0.0000   YYYZ      -0.0000
      XXZZ     -72.0199   XYZZ       0.6767   YYZZ     -25.0790
      XZZZ      -0.0000   YZZZ      -0.0000   ZZZZ     -45.2859
 -----------------------------------------------------------------
 Calculating analytic gradient of the SCF energy
 Gradient of SCF Energy
            1           2           3           4           5
    1  -0.1146837   0.0439929   0.0122933   0.0839221  -0.0255246
    2   0.1381883  -0.1025786   0.0180303   0.0273714  -0.0810114
    3   0.0000000  -0.0000000  -0.0000000   0.0000000  -0.0000000
 Max gradient component =       1.382E-01
 RMS gradient           =       6.334E-02
 Gradient time:  CPU 1.39 s  wall 1.39 s
 Geometry Optimization Parameters
   NAtoms,    NIC,     NZ,  NCons,   NDum,   NFix, NCnnct, MaxDiis
        5      20       5       0       0       0       0       0

 Cartesian Hessian Update
 Hessian Updated using BFGS Update


** GEOMETRY OPTIMIZATION IN DELOCALIZED INTERNAL COORDINATES **
   Searching for a Minimum

   Optimization Cycle:   2

                       Coordinates (Angstroms)
     ATOM                X               Y               Z
      1  C         1.7014631697   -0.5051544842    0.0000000000
      2  P         0.5756832256    0.5581457127    0.0000000000
      3  Cl       -1.3232185414   -0.2007756390    0.0000000000
      4  H         2.9757279890   -0.1055523699    0.0000000000
      5  H         1.4347725601   -1.8238721577    0.0000000000
   Point Group: cs    Number of degrees of freedom:     7


   Energy is   -840.848224724

 Hessian Updated using BFGS Update

  7 Hessian modes will be used to form the next step
  Hessian Eigenvalues:
     0.062635    0.131203    0.159999    0.160777    0.258404    0.313599
     0.888398

 Minimum Search - Taking Simple RFO Step
 Searching for Lamda that Minimizes Along All modes
 Value Taken    Lamda =  -0.11505416
 Calculated Step too Large.  Step scaled by  0.386347
 Step Taken.  Stepsize is  0.300000

                             Maximum     Tolerance    Cnvgd?
         Gradient           0.112866      0.000300      NO
         Displacement       0.156904      0.001200      NO
         Energy change     -0.052563      0.000001      NO


 New Cartesian Coordinates Obtained by Inverse Iteration

 Displacement from previous Coordinates is:  0.299911
 ----------------------------------------------------------------
             Standard Nuclear Orientation (Angstroms)
    I     Atom           X                Y                Z
 ----------------------------------------------------------------
    1      C       1.7102337102    -0.5224898574     0.0000000000
    2      P       0.5926686064     0.5933027009     0.0000000000
    3      Cl     -1.2892882162    -0.2374670823     0.0000000000
    4      H       2.8895624812    -0.1751249689     0.0000000000
    5      H       1.4612518213    -1.7354297304     0.0000000000
 ----------------------------------------------------------------
 Molecular Point Group                 Cs    NOp =  2
 Largest Abelian Subgroup              Cs    NOp =  2
 Nuclear Repulsion Energy =   130.5598332550 hartrees
 There are       20 alpha and       20 beta electrons
 Applying Cartesian multipole field
    Component          Value
    ---------          -----
     (2,0,0)        1.00000E-11
     (0,2,0)        2.00000E-11
     (0,0,2)       -3.00000E-11
 Nucleus-field energy     =     0.0000000030 hartrees
 Requested basis set is 6-311++G(d,p)
 There are 42 shells and 96 basis functions
 A cutoff of  1.0D-11 yielded    848 shell pairs
 There are      4585 function pairs (      4893 Cartesian)
 Smallest overlap matrix eigenvalue = 8.27E-04
 Guess MOs from SCF MO coefficient file

 -----------------------------------------------------------------------
  General SCF calculation program by
  Eric Jon Sundstrom, Paul Horn, Yuezhi Mao, Dmitri Zuev, Alec White,
  David Stuck, Shaama M.S., Shane Yost, Joonho Lee, David Small,
  Daniel Levine, Susi Lehtola, Hugh Burton, Evgeny Epifanovsky
 -----------------------------------------------------------------------
 Exchange:     0.2000 Hartree-Fock + 0.0800 Slater + 0.7200 B88
 Correlation:  0.1900 VWN1RPA + 0.8100 LYP
 Using SG-1 standard quadrature grid
 A restricted SCF calculation will be
 performed using DIIS
 SCF converges when DIIS error is below 1.0e-08
 ---------------------------------------
  Cycle       Energy         DIIS error
 ---------------------------------------
    1    -840.8844057866      1.45e-03  
    2    -840.8872415316      5.25e-04  
    3    -840.8867963739      7.79e-04  
    4    -840.8876140511      7.39e-05  
    5    -840.8876197827      1.02e-05  
    6    -840.8876198777      4.39e-06  
    7    -840.8876199012      1.38e-06  
    8    -840.8876199036      3.09e-07  
    9    -840.8876199037      8.67e-08  
   10    -840.8876199037      1.78e-08  
   11    -840.8876199037      1.88e-09  Convergence criterion met
 ---------------------------------------
 SCF time:   CPU 5.67s  wall 6.00s 
 SCF   energy in the final basis set =     -840.8876199037
 Total energy in the final basis set =     -840.8876199037

 --------------------------------------------------------------
             Orbital Energies (a.u.) and Symmetries
 --------------------------------------------------------------

 Alpha MOs, Restricted
 -- Occupied --                  
-101.56  -77.09  -10.22   -9.47   -7.24   -7.23   -7.23   -6.59
  1 A'    2 A'    3 A'    4 A'    5 A'    1 A"    6 A'    7 A'                 
 -4.755  -4.751  -4.747  -0.859  -0.745  -0.545  -0.453  -0.424
  8 A'    2 A"    9 A'   10 A'   11 A'   12 A'   13 A'   14 A'                 
 -0.367  -0.350  -0.290  -0.289
  3 A"   15 A'   16 A'    4 A"                                                 
 -- Virtual --                   
 -0.073  -0.041  -0.012   0.013   0.022   0.040   0.051   0.065
  5 A"   17 A'   18 A'   19 A'   20 A'    6 A"   21 A'   22 A'                 
  0.073   0.091   0.092   0.099   0.101   0.126   0.133   0.152
 23 A'    7 A"   24 A'   25 A'    8 A"   26 A'   27 A'   28 A'                 
  0.158   0.167   0.198   0.282   0.284   0.344   0.401   0.432
 29 A'   30 A'   31 A'   32 A'    9 A"   33 A'   34 A'   35 A'                 
  0.458   0.460   0.516   0.533   0.558   0.573   0.586   0.600
 36 A'   10 A"   37 A'   38 A'   11 A"   39 A'   40 A'   12 A"                 
  0.655   0.715   0.779   0.798   0.858   0.869   0.914   0.916
 13 A"   41 A'   42 A'   43 A'   14 A"   44 A'   45 A'   15 A"                 
  0.941   1.028   1.074   1.232   1.339   1.379   1.406   1.545
 46 A'   16 A"   47 A'   48 A'   49 A'   17 A"   50 A'   18 A"                 
  1.553   1.702   1.727   1.746   1.798   1.801   2.057   2.242
 51 A'   52 A'   19 A"   53 A'   54 A'   20 A"   55 A'   56 A'                 
  2.250   2.278   2.321   2.395   2.611   2.679   2.721   3.399
 21 A"   57 A'   58 A'   59 A'   60 A'   61 A'   22 A"   62 A'                 
  3.464   6.922   9.666  13.791  13.907  14.058  23.544  25.813
 63 A'   64 A'   65 A'   23 A"   66 A'   67 A'   68 A'   24 A"                 
 25.871  26.158 163.068 215.652
 69 A'   70 A'   71 A'   72 A'                                                 

 Beta MOs, Restricted
 -- Occupied --                  
-101.56  -77.09  -10.22   -9.47   -7.24   -7.23   -7.23   -6.59
  1 A'    2 A'    3 A'    4 A'    5 A'    1 A"    6 A'    7 A'                 
 -4.755  -4.751  -4.747  -0.859  -0.745  -0.545  -0.453  -0.424
  8 A'    2 A"    9 A'   10 A'   11 A'   12 A'   13 A'   14 A'                 
 -0.367  -0.350  -0.290  -0.289
  3 A"   15 A'   16 A'    4 A"                                                 
 -- Virtual --                   
 -0.073  -0.041  -0.012   0.013   0.022   0.040   0.051   0.065
  5 A"   17 A'   18 A'   19 A'   20 A'    6 A"   21 A'   22 A'                 
  0.073   0.091   0.092   0.099   0.101   0.126   0.133   0.152
 23 A'    7 A"   24 A'   25 A'    8 A"   26 A'   27 A'   28 A'                 
  0.158   0.167   0.198   0.282   0.284   0.344   0.401   0.432
 29 A'   30 A'   31 A'   32 A'    9 A"   33 A'   34 A'   35 A'                 
  0.458   0.460   0.516   0.533   0.558   0.573   0.586   0.600
 36 A'   10 A"   37 A'   38 A'   11 A"   39 A'   40 A'   12 A"                 
  0.655   0.715   0.779   0.798   0.858   0.869   0.914   0.916
 13 A"   41 A'   42 A'   43 A'   14 A"   44 A'   45 A'   15 A"                 
  0.941   1.028   1.074   1.232   1.339   1.379   1.406   1.545
 46 A'   16 A"   47 A'   48 A'   49 A'   17 A"   50 A'   18 A"                 
  1.553   1.702   1.727   1.746   1.798   1.801   2.057   2.242
 51 A'   52 A'   19 A"   53 A'   54 A'   20 A"   55 A'   56 A'                 
  2.250   2.278   2.321   2.395   2.611   2.679   2.721   3.399
 21 A"   57 A'   58 A'   59 A'   60 A'   61 A'   22 A"   62 A'                 
  3.464   6.922   9.666  13.791  13.907  14.058  23.544  25.813
 63 A'   64 A'   65 A'   23 A"   66 A'   67 A'   68 A'   24 A"                 
 25.871  26.158 163.068 215.652
 69 A'   70 A'   71 A'   72 A'                                                 
 --------------------------------------------------------------

          Ground-State Mulliken Net Atomic Charges

     Atom                 Charge (a.u.)
  ----------------------------------------
      1 C                    -0.405702
      2 P                     0.139459
      3 Cl                   -0.089805
      4 H                     0.174732
      5 H                     0.181315
  ----------------------------------------
  Sum of atomic charges =     0.000000

 -----------------------------------------------------------------
                    Cartesian Multipole Moments
 -----------------------------------------------------------------
    Charge (ESU x 10^10)
                 0.0000
    Dipole Moment (Debye)
         X       1.8454      Y      -0.4276      Z       0.0000
       Tot       1.8943
    Quadrupole Moments (Debye-Ang)
        XX     -30.2242     XY      -0.7034     YY     -32.6171
        XZ       0.0000     YZ       0.0000     ZZ     -33.7440
    Octopole Moments (Debye-Ang^2)
       XXX       0.5169    XXY      -0.1794    XYY      -2.9678
       YYY      -5.6350    XXZ       0.0000    XYZ      -0.0000
       YYZ       0.0000    XZZ      -5.8093    YZZ       0.6648
       ZZZ       0.0000
    Hexadecapole Moments (Debye-Ang^3)
      XXXX    -296.1969   XXXY       2.2444   XXYY     -73.2886
      XYYY      -8.8175   YYYY     -98.3236   XXXZ       0.0000
      XXYZ      -0.0000   XYYZ       0.0000   YYYZ       0.0000
      XXZZ     -70.0561   XYZZ      -0.2808   YYZZ     -25.1491
      XZZZ       0.0000   YZZZ       0.0000   ZZZZ     -45.2352
 -----------------------------------------------------------------
 Calculating analytic gradient of the SCF energy
 Gradient of SCF Energy
            1           2           3           4           5
    1  -0.0785231   0.0261410   0.0092528   0.0632356  -0.0201063
    2   0.1021164  -0.0709708   0.0133065   0.0192488  -0.0637009
    3  -0.0000000   0.0000000   0.0000000   0.0000000   0.0000000
 Max gradient component =       1.021E-01
 RMS gradient           =       4.576E-02
 Gradient time:  CPU 1.39 s  wall 1.39 s
 Geometry Optimization Parameters
   NAtoms,    NIC,     NZ,  NCons,   NDum,   NFix, NCnnct, MaxDiis
        5      20       5       0       0       0       0       0

 Cartesian Hessian Update
 Hessian Updated using BFGS Update


** GEOMETRY OPTIMIZATION IN DELOCALIZED INTERNAL COORDINATES **
   Searching for a Minimum

   Optimization Cycle:   3

                       Coordinates (Angstroms)
     ATOM                X               Y               Z
      1  C         1.7102337102   -0.5224898574    0.0000000000
      2  P         0.5926686064    0.5933027009    0.0000000000
      3  Cl       -1.2892882162   -0.2374670823    0.0000000000
      4  H         2.8895624812   -0.1751249689    0.0000000000
      5  H         1.4612518213   -1.7354297304    0.0000000000
   Point Group: cs    Number of degrees of freedom:     7


   Energy is   -840.887619904

 Hessian Updated using BFGS Update

  7 Hessian modes will be used to form the next step
  Hessian Eigenvalues:
     0.107148    0.133464    0.160003    0.161068    0.258295    0.312479
     0.837846

 Minimum Search - Taking Simple RFO Step
 Searching for Lamda that Minimizes Along All modes
 Value Taken    Lamda =  -0.06528191
 Calculated Step too Large.  Step scaled by  0.505891
 Step Taken.  Stepsize is  0.300000

                             Maximum     Tolerance    Cnvgd?
         Gradient           0.081100      0.000300      NO
         Displacement       0.163895      0.001200      NO
         Energy change     -0.039395      0.000001      NO


 New Cartesian Coordinates Obtained by Inverse Iteration

 Displacement from previous Coordinates is:  0.295684
 ----------------------------------------------------------------
             Standard Nuclear Orientation (Angstroms)
    I     Atom           X                Y                Z
 ----------------------------------------------------------------
    1      C       1.7178490837    -0.5429566185     0.0000000000
    2      P       0.6108799976     0.6233868255     0.0000000000
    3      Cl     -1.2567392791    -0.2719356417     0.0000000000
    4      H       2.8051534349    -0.2414714750     0.0000000000
    5      H       1.4872851658    -1.6442320284     0.0000000000
 ----------------------------------------------------------------
 Molecular Point Group                 Cs    NOp =  2
 Largest Abelian Subgroup              Cs    NOp =  2
 Nuclear Repulsion Energy =   130.5294891034 hartrees
 There are       20 alpha and       20 beta electrons
 Applying Cartesian multipole field
    Component          Value
    ---------          -----
     (2,0,0)        1.00000E-11
     (0,2,0)        2.00000E-11
     (0,0,2)       -3.00000E-11
 Nucleus-field energy     =     0.0000000030 hartrees
 Requested basis set is 6-311++G(d,p)
 There are 42 shells and 96 basis functions
 A cutoff of  1.0D-11 yielded    849 shell pairs
 There are      4594 function pairs (      4902 Cartesian)
 Smallest overlap matrix eigenvalue = 8.55E-04
 Guess MOs from SCF MO coefficient file

 -----------------------------------------------------------------------
  General SCF calculation program by
  Eric Jon Sundstrom, Paul Horn, Yuezhi Mao, Dmitri Zuev, Alec White,
  David Stuck, Shaama M.S., Shane Yost, Joonho Lee, David Small,
  Daniel Levine, Susi Lehtola, Hugh Burton, Evgeny Epifanovsky
 -----------------------------------------------------------------------
 Exchange:     0.2000 Hartree-Fock + 0.0800 Slater + 0.7200 B88
 Correlation:  0.1900 VWN1RPA + 0.8100 LYP
 Using SG-1 standard quadrature grid
 A restricted SCF calculation will be
 performed using DIIS
 SCF converges when DIIS error is below 1.0e-08
 ---------------------------------------
  Cycle       Energy         DIIS error
 ---------------------------------------
    1    -840.9082082097      1.65e-03  
    2    -840.9111716455      7.25e-04  
    3    -840.9105288560      9.96e-04  
    4    -840.9118812033      7.97e-05  
    5    -840.9118875630      1.66e-05  
    6    -840.9118877939      7.90e-06  
    7    -840.9118878732      1.70e-06  
    8    -840.9118878767      3.88e-07  
    9    -840.9118878769      9.55e-08  
   10    -840.9118878769      1.84e-08  
   11    -840.9118878769      2.26e-09  Convergence criterion met
 ---------------------------------------
 SCF time:   CPU 5.72s  wall 5.00s 
 SCF   energy in the final basis set =     -840.9118878769
 Total energy in the final basis set =     -840.9118878769

 --------------------------------------------------------------
             Orbital Energies (a.u.) and Symmetries
 --------------------------------------------------------------

 Alpha MOs, Restricted
 -- Occupied --                  
-101.56  -77.10  -10.21   -9.47   -7.24   -7.23   -7.23   -6.59
  1 A'    2 A'    3 A'    4 A'    5 A'    1 A"    6 A'    7 A'                 
 -4.757  -4.754  -4.750  -0.855  -0.747  -0.560  -0.468  -0.425
  8 A'    2 A"    9 A'   10 A'   11 A'   12 A'   13 A'   14 A'                 
 -0.364  -0.350  -0.295  -0.285
  3 A"   15 A'   16 A'    4 A"                                                 
 -- Virtual --                   
 -0.078  -0.039  -0.007   0.018   0.023   0.040   0.051   0.067
  5 A"   17 A'   18 A'   19 A'   20 A'    6 A"   21 A'   22 A'                 
  0.074   0.092   0.095   0.100   0.115   0.128   0.140   0.148
 23 A'    7 A"   24 A'    8 A"   25 A'   26 A'   27 A'   28 A'                 
  0.160   0.181   0.204   0.281   0.284   0.341   0.401   0.439
 29 A'   30 A'   31 A'   32 A'    9 A"   33 A'   34 A'   35 A'                 
  0.459   0.464   0.514   0.554   0.557   0.574   0.604   0.615
 10 A"   36 A'   37 A'   38 A'   11 A"   39 A'   12 A"   40 A'                 
  0.653   0.712   0.775   0.804   0.860   0.875   0.915   0.918
 13 A"   41 A'   42 A'   43 A'   14 A"   44 A'   15 A"   45 A'                 
  0.937   1.030   1.041   1.227   1.377   1.404   1.460   1.546
 46 A'   16 A"   47 A'   48 A'   17 A"   49 A'   50 A'   18 A"                 
  1.561   1.721   1.761   1.781   1.817   1.882   2.123   2.252
 51 A'   52 A'   53 A'   19 A"   54 A'   20 A"   55 A'   21 A"                 
  2.269   2.352   2.438   2.458   2.580   2.690   2.734   3.402
 56 A'   57 A'   58 A'   59 A'   60 A'   61 A'   22 A"   62 A'                 
  3.626   6.907   9.666  13.788  13.906  14.035  23.699  25.813
 63 A'   64 A'   65 A'   23 A"   66 A'   67 A'   68 A'   24 A"                 
 25.877  26.150 163.044 215.652
 69 A'   70 A'   71 A'   72 A'                                                 

 Beta MOs, Restricted
 -- Occupied --                  
-101.56  -77.10  -10.21   -9.47   -7.24   -7.23   -7.23   -6.59
  1 A'    2 A'    3 A'    4 A'    5 A'    1 A"    6 A'    7 A'                 
 -4.757  -4.754  -4.750  -0.855  -0.747  -0.560  -0.468  -0.425
  8 A'    2 A"    9 A'   10 A'   11 A'   12 A'   13 A'   14 A'                 
 -0.364  -0.350  -0.295  -0.285
  3 A"   15 A'   16 A'    4 A"                                                 
 -- Virtual --                   
 -0.078  -0.039  -0.007   0.018   0.023   0.040   0.051   0.067
  5 A"   17 A'   18 A'   19 A'   20 A'    6 A"   21 A'   22 A'                 
  0.074   0.092   0.095   0.100   0.115   0.128   0.140   0.148
 23 A'    7 A"   24 A'    8 A"   25 A'   26 A'   27 A'   28 A'                 
  0.160   0.181   0.204   0.281   0.284   0.341   0.401   0.439
 29 A'   30 A'   31 A'   32 A'    9 A"   33 A'   34 A'   35 A'                 
  0.459   0.464   0.514   0.554   0.557   0.574   0.604   0.615
 10 A"   36 A'   37 A'   38 A'   11 A"   39 A'   12 A"   40 A'                 
  0.653   0.712   0.775   0.804   0.860   0.875   0.915   0.918
 13 A"   41 A'   42 A'   43 A'   14 A"   44 A'   15 A"   45 A'                 
  0.937   1.030   1.041   1.227   1.377   1.404   1.460   1.546
 46 A'   16 A"   47 A'   48 A'   17 A"   49 A'   50 A'   18 A"                 
  1.561   1.721   1.761   1.781   1.817   1.882   2.123   2.252
 51 A'   52 A'   53 A'   19 A"   54 A'   20 A"   55 A'   21 A"                 
  2.269   2.352   2.438   2.458   2.580   2.690   2.734   3.402
 56 A'   57 A'   58 A'   59 A'   60 A'   61 A'   22 A"   62 A'                 
  3.626   6.907   9.666  13.788  13.906  14.035  23.699  25.813
 63 A'   64 A'   65 A'   23 A"   66 A'   67 A'   68 A'   24 A"                 
 25.877  26.150 163.044 215.652
 69 A'   70 A'   71 A'   72 A'                                                 
 --------------------------------------------------------------

          Ground-State Mulliken Net Atomic Charges

     Atom                 Charge (a.u.)
  ----------------------------------------
      1 C                    -0.410485
      2 P                     0.155436
      3 Cl                   -0.101235
      4 H                     0.166617
      5 H                     0.189666
  ----------------------------------------
  Sum of atomic charges =    -0.000000

 -----------------------------------------------------------------
                    Cartesian Multipole Moments
 -----------------------------------------------------------------
    Charge (ESU x 10^10)
                -0.0000
    Dipole Moment (Debye)
         X       1.9145      Y      -0.3156      Z       0.0000
       Tot       1.9404
    Quadrupole Moments (Debye-Ang)
        XX     -30.3649     XY      -0.8125     YY     -32.3881
        XZ       0.0000     YZ      -0.0000     ZZ     -33.6155
    Octopole Moments (Debye-Ang^2)
       XXX      -1.7380    XXY      -0.7928    XYY      -3.1549
       YYY      -4.9684    XXZ       0.0000    XYZ      -0.0000
       YYZ       0.0000    XZZ      -5.9756    YZZ       0.6649
       ZZZ       0.0000
    Hexadecapole Moments (Debye-Ang^3)
      XXXX    -294.2818   XXXY      -1.5855   XXYY     -70.9019
      XYYY     -10.7586   YYYY    -100.9511   XXXZ       0.0000
      XXYZ      -0.0000   XYYZ       0.0000   YYYZ      -0.0000
      XXZZ     -68.1306   XYZZ      -1.1906   YYZZ     -25.2562
      XZZZ       0.0000   YZZZ      -0.0000   ZZZZ     -45.1563
 -----------------------------------------------------------------
 Calculating analytic gradient of the SCF energy
 Gradient of SCF Energy
            1           2           3           4           5
    1  -0.0357670   0.0132579   0.0065747   0.0246086  -0.0086742
    2   0.0502611  -0.0425950   0.0086067   0.0064889  -0.0227617
    3  -0.0000000   0.0000000  -0.0000000   0.0000000   0.0000000
 Max gradient component =       5.026E-02
 RMS gradient           =       2.184E-02
 Gradient time:  CPU 1.41 s  wall 1.41 s
 Geometry Optimization Parameters
   NAtoms,    NIC,     NZ,  NCons,   NDum,   NFix, NCnnct, MaxDiis
        5      20       5       0       0       0       0       0

 Cartesian Hessian Update
 Hessian Updated using BFGS Update


** GEOMETRY OPTIMIZATION IN DELOCALIZED INTERNAL COORDINATES **
   Searching for a Minimum

   Optimization Cycle:   4

                       Coordinates (Angstroms)
     ATOM                X               Y               Z
      1  C         1.7178490837   -0.5429566185    0.0000000000
      2  P         0.6108799976    0.6233868255    0.0000000000
      3  Cl       -1.2567392791   -0.2719356417    0.0000000000
      4  H         2.8051534349   -0.2414714750    0.0000000000
      5  H         1.4872851658   -1.6442320284    0.0000000000
   Point Group: cs    Number of degrees of freedom:     7


   Energy is   -840.911887877

 Hessian Updated using BFGS Update

  7 Hessian modes will be used to form the next step
  Hessian Eigenvalues:
     0.131597    0.159751    0.160636    0.210668    0.253114    0.311723
     0.794657

 Minimum Search - Taking Simple RFO Step
 Searching for Lamda that Minimizes Along All modes
 Value Taken    Lamda =  -0.01028690
 Step Taken.  Stepsize is  0.202638

                             Maximum     Tolerance    Cnvgd?
         Gradient           0.039052      0.000300      NO
         Displacement       0.115574      0.001200      NO
         Energy change     -0.024268      0.000001      NO


 New Cartesian Coordinates Obtained by Inverse Iteration

 Displacement from previous Coordinates is:  0.220019
 ----------------------------------------------------------------
             Standard Nuclear Orientation (Angstroms)
    I     Atom           X                Y                Z
 ----------------------------------------------------------------
    1      C       1.7162464514    -0.5564748364     0.0000000000
    2      P       0.6279169755     0.6696515081     0.0000000000
    3      Cl     -1.2197825452    -0.3108892391     0.0000000000
    4      H       2.7461019899    -0.2858329881     0.0000000000
    5      H       1.4939455313    -1.5936633826     0.0000000000
 ----------------------------------------------------------------
 Molecular Point Group                 Cs    NOp =  2
 Largest Abelian Subgroup              Cs    NOp =  2
 Nuclear Repulsion Energy =   130.1041981751 hartrees
 There are       20 alpha and       20 beta electrons
 Applying Cartesian multipole field
    Component          Value
    ---------          -----
     (2,0,0)        1.00000E-11
     (0,2,0)        2.00000E-11
     (0,0,2)       -3.00000E-11
 Nucleus-field energy     =     0.0000000030 hartrees
 Requested basis set is 6-311++G(d,p)
 There are 42 shells and 96 basis functions
 A cutoff of  1.0D-11 yielded    850 shell pairs
 There are      4597 function pairs (      4905 Cartesian)
 Smallest overlap matrix eigenvalue = 8.93E-04
 Guess MOs from SCF MO coefficient file

 -----------------------------------------------------------------------
  General SCF calculation program by
  Eric Jon Sundstrom, Paul Horn, Yuezhi Mao, Dmitri Zuev, Alec White,
  David Stuck, Shaama M.S., Shane Yost, Joonho Lee, David Small,
  Daniel Levine, Susi Lehtola, Hugh Burton, Evgeny Epifanovsky
 -----------------------------------------------------------------------
 Exchange:     0.2000 Hartree-Fock + 0.0800 Slater + 0.7200 B88
 Correlation:  0.1900 VWN1RPA + 0.8100 LYP
 Using SG-1 standard quadrature grid
 A restricted SCF calculation will be
 performed using DIIS
 SCF converges when DIIS error is below 1.0e-08
 ---------------------------------------
  Cycle       Energy         DIIS error
 ---------------------------------------
    1    -840.9133944155      1.29e-03  
    2    -840.9156199261      3.41e-04  
    3    -840.9154095774      5.13e-04  
    4    -840.9157695853      8.55e-05  
    5    -840.9157777493      2.02e-05  
    6    -840.9157781581      7.88e-06  
    7    -840.9157782380      1.01e-06  
    8    -840.9157782393      3.06e-07  
    9    -840.9157782394      6.08e-08  
   10    -840.9157782394      1.54e-08  
   11    -840.9157782394      1.57e-09  Convergence criterion met
 ---------------------------------------
 SCF time:   CPU 5.71s  wall 5.00s 
 SCF   energy in the final basis set =     -840.9157782394
 Total energy in the final basis set =     -840.9157782394

 --------------------------------------------------------------
             Orbital Energies (a.u.) and Symmetries
 --------------------------------------------------------------

 Alpha MOs, Restricted
 -- Occupied --                  
-101.55  -77.10  -10.20   -9.47   -7.23   -7.22   -7.22   -6.60
  1 A'    2 A'    3 A'    4 A'    5 A'    1 A"    6 A'    7 A'                 
 -4.761  -4.758  -4.754  -0.849  -0.749  -0.570  -0.478  -0.422
  8 A'    2 A"    9 A'   10 A'   11 A'   12 A'   13 A'   14 A'                 
 -0.360  -0.350  -0.301  -0.282
  3 A"   15 A'   16 A'    4 A"                                                 
 -- Virtual --                   
 -0.084  -0.043  -0.005   0.021   0.023   0.041   0.050   0.068
  5 A"   17 A'   18 A'   19 A'   20 A'    6 A"   21 A'   22 A'                 
  0.073   0.092   0.094   0.099   0.124   0.130   0.142   0.144
 23 A'    7 A"   24 A'    8 A"   25 A'   26 A'   27 A'   28 A'                 
  0.161   0.193   0.208   0.280   0.284   0.337   0.403   0.436
 29 A'   30 A'   31 A'   32 A'    9 A"   33 A'   34 A'   35 A'                 
  0.459   0.468   0.513   0.554   0.555   0.585   0.609   0.641
 10 A"   36 A'   37 A'   11 A"   38 A'   39 A'   12 A"   40 A'                 
  0.651   0.707   0.778   0.810   0.864   0.882   0.914   0.922
 13 A"   41 A'   42 A'   43 A'   14 A"   44 A'   15 A"   45 A'                 
  0.928   1.011   1.036   1.219   1.369   1.451   1.489   1.546
 46 A'   47 A'   16 A"   48 A'   17 A"   49 A'   50 A'   18 A"                 
  1.562   1.712   1.757   1.818   1.823   1.929   2.162   2.255
 51 A'   52 A'   53 A'   19 A"   54 A'   20 A"   55 A'   21 A"                 
  2.283   2.357   2.496   2.549   2.585   2.697   2.740   3.379
 56 A'   57 A'   58 A'   59 A'   60 A'   61 A'   22 A"   62 A'                 
  3.748   6.888   9.667  13.784  13.902  14.006  23.824  25.814
 63 A'   64 A'   65 A'   23 A"   66 A'   67 A'   68 A'   24 A"                 
 25.885  26.137 163.016 215.652
 69 A'   70 A'   71 A'   72 A'                                                 

 Beta MOs, Restricted
 -- Occupied --                  
-101.55  -77.10  -10.20   -9.47   -7.23   -7.22   -7.22   -6.60
  1 A'    2 A'    3 A'    4 A'    5 A'    1 A"    6 A'    7 A'                 
 -4.761  -4.758  -4.754  -0.849  -0.749  -0.570  -0.478  -0.422
  8 A'    2 A"    9 A'   10 A'   11 A'   12 A'   13 A'   14 A'                 
 -0.360  -0.350  -0.301  -0.282
  3 A"   15 A'   16 A'    4 A"                                                 
 -- Virtual --                   
 -0.084  -0.043  -0.005   0.021   0.023   0.041   0.050   0.068
  5 A"   17 A'   18 A'   19 A'   20 A'    6 A"   21 A'   22 A'                 
  0.073   0.092   0.094   0.099   0.124   0.130   0.142   0.144
 23 A'    7 A"   24 A'    8 A"   25 A'   26 A'   27 A'   28 A'                 
  0.161   0.193   0.208   0.280   0.284   0.337   0.403   0.436
 29 A'   30 A'   31 A'   32 A'    9 A"   33 A'   34 A'   35 A'                 
  0.459   0.468   0.513   0.554   0.555   0.585   0.609   0.641
 10 A"   36 A'   37 A'   11 A"   38 A'   39 A'   12 A"   40 A'                 
  0.651   0.707   0.778   0.810   0.864   0.882   0.914   0.922
 13 A"   41 A'   42 A'   43 A'   14 A"   44 A'   15 A"   45 A'                 
  0.928   1.011   1.036   1.219   1.369   1.451   1.489   1.546
 46 A'   47 A'   16 A"   48 A'   17 A"   49 A'   50 A'   18 A"                 
  1.562   1.712   1.757   1.818   1.823   1.929   2.162   2.255
 51 A'   52 A'   53 A'   19 A"   54 A'   20 A"   55 A'   21 A"                 
  2.283   2.357   2.496   2.549   2.585   2.697   2.740   3.379
 56 A'   57 A'   58 A'   59 A'   60 A'   61 A'   22 A"   62 A'                 
  3.748   6.888   9.667  13.784  13.902  14.006  23.824  25.814
 63 A'   64 A'   65 A'   23 A"   66 A'   67 A'   68 A'   24 A"                 
 25.885  26.137 163.016 215.652
 69 A'   70 A'   71 A'   72 A'                                                 
 --------------------------------------------------------------

          Ground-State Mulliken Net Atomic Charges

     Atom                 Charge (a.u.)
  ----------------------------------------
      1 C                    -0.404646
      2 P                     0.170280
      3 Cl                   -0.114619
      4 H                     0.155765
      5 H                     0.193220
  ----------------------------------------
  Sum of atomic charges =    -0.000000

 -----------------------------------------------------------------
                    Cartesian Multipole Moments
 -----------------------------------------------------------------
    Charge (ESU x 10^10)
                -0.0000
    Dipole Moment (Debye)
         X       2.0146      Y      -0.1333      Z      -0.0000
       Tot       2.0190
    Quadrupole Moments (Debye-Ang)
        XX     -30.5153     XY      -0.8169     YY     -32.0822
        XZ      -0.0000     YZ      -0.0000     ZZ     -33.5929
    Octopole Moments (Debye-Ang^2)
       XXX      -3.7284    XXY      -1.1849    XYY      -3.4402
       YYY      -4.7059    XXZ      -0.0000    XYZ       0.0000
       YYZ      -0.0000    XZZ      -6.2760    YZZ       0.6050
       ZZZ      -0.0000
    Hexadecapole Moments (Debye-Ang^3)
      XXXX    -290.8809   XXXY      -5.0139   XXYY     -69.2285
      XYYY     -13.2800   YYYY    -105.9527   XXXZ      -0.0000
      XXYZ      -0.0000   XYYZ      -0.0000   YYYZ      -0.0000
      XXZZ     -66.4327   XYZZ      -2.2561   YYZZ     -25.9713
      XZZZ      -0.0000   YZZZ      -0.0000   ZZZZ     -45.2924
 -----------------------------------------------------------------
 Calculating analytic gradient of the SCF energy
 Gradient of SCF Energy
            1           2           3           4           5
    1   0.0034773   0.0039079   0.0041812  -0.0152964   0.0037300
    2  -0.0029806  -0.0110683   0.0022335  -0.0044699   0.0162853
    3  -0.0000000  -0.0000000  -0.0000000   0.0000000   0.0000000
 Max gradient component =       1.629E-02
 RMS gradient           =       6.901E-03
 Gradient time:  CPU 1.41 s  wall 1.41 s
 Geometry Optimization Parameters
   NAtoms,    NIC,     NZ,  NCons,   NDum,   NFix, NCnnct, MaxDiis
        5      20       5       0       0       0       0       0

 Cartesian Hessian Update
 Hessian Updated using BFGS Update


** GEOMETRY OPTIMIZATION IN DELOCALIZED INTERNAL COORDINATES **
   Searching for a Minimum

   Optimization Cycle:   5

                       Coordinates (Angstroms)
     ATOM                X               Y               Z
      1  C         1.7162464514   -0.5564748364    0.0000000000
      2  P         0.6279169755    0.6696515081    0.0000000000
      3  Cl       -1.2197825452   -0.3108892391    0.0000000000
      4  H         2.7461019899   -0.2858329881    0.0000000000
      5  H         1.4939455313   -1.5936633826    0.0000000000
   Point Group: cs    Number of degrees of freedom:     7


   Energy is   -840.915778239

 Hessian Updated using BFGS Update

  7 Hessian modes will be used to form the next step
  Hessian Eigenvalues:
     0.131613    0.158999    0.160290    0.240848    0.289950    0.361392
     0.713780

 Minimum Search - Taking Simple RFO Step
 Searching for Lamda that Minimizes Along All modes
 Value Taken    Lamda =  -0.00163350
 Step Taken.  Stepsize is  0.064684

                             Maximum     Tolerance    Cnvgd?
         Gradient           0.024073      0.000300      NO
         Displacement       0.056570      0.001200      NO
         Energy change     -0.003890      0.000001      NO


 New Cartesian Coordinates Obtained by Inverse Iteration

 Displacement from previous Coordinates is:  0.062567
 ----------------------------------------------------------------
             Standard Nuclear Orientation (Angstroms)
    I     Atom           X                Y                Z
 ----------------------------------------------------------------
    1      C       1.7139284204    -0.5540309370     0.0000000000
    2      P       0.6236710591     0.6790968177     0.0000000000
    3      Cl     -1.2268637506    -0.3108523530     0.0000000000
    4      H       2.7651769552    -0.2765808157     0.0000000000
    5      H       1.4885157188    -1.6148416502     0.0000000000
 ----------------------------------------------------------------
 Molecular Point Group                 Cs    NOp =  2
 Largest Abelian Subgroup              Cs    NOp =  2
 Nuclear Repulsion Energy =   129.5205467688 hartrees
 There are       20 alpha and       20 beta electrons
 Applying Cartesian multipole field
    Component          Value
    ---------          -----
     (2,0,0)        1.00000E-11
     (0,2,0)        2.00000E-11
     (0,0,2)       -3.00000E-11
 Nucleus-field energy     =     0.0000000030 hartrees
 Requested basis set is 6-311++G(d,p)
 There are 42 shells and 96 basis functions
 A cutoff of  1.0D-11 yielded    850 shell pairs
 There are      4597 function pairs (      4905 Cartesian)
 Smallest overlap matrix eigenvalue = 9.10E-04
 Guess MOs from SCF MO coefficient file

 -----------------------------------------------------------------------
  General SCF calculation program by
  Eric Jon Sundstrom, Paul Horn, Yuezhi Mao, Dmitri Zuev, Alec White,
  David Stuck, Shaama M.S., Shane Yost, Joonho Lee, David Small,
  Daniel Levine, Susi Lehtola, Hugh Burton, Evgeny Epifanovsky
 -----------------------------------------------------------------------
 Exchange:     0.2000 Hartree-Fock + 0.0800 Slater + 0.7200 B88
 Correlation:  0.1900 VWN1RPA + 0.8100 LYP
 Using SG-1 standard quadrature grid
 A restricted SCF calculation will be
 performed using DIIS
 SCF converges when DIIS error is below 1.0e-08
 ---------------------------------------
  Cycle       Energy         DIIS error
 ---------------------------------------
    1    -840.9164223304      4.32e-04  
    2    -840.9164636967      3.45e-04  
    3    -840.9165045982      2.94e-04  
    4    -840.9166227269      3.15e-05  
    5    -840.9166239398      4.99e-06  
    6    -840.9166239630      2.43e-06  
    7    -840.9166239700      5.90e-07  
    8    -840.9166239704      6.86e-08  
    9    -840.9166239704      1.46e-08  
   10    -840.9166239704      3.00e-09  Convergence criterion met
 ---------------------------------------
 SCF time:   CPU 5.20s  wall 5.00s 
 SCF   energy in the final basis set =     -840.9166239704
 Total energy in the final basis set =     -840.9166239704

 --------------------------------------------------------------
             Orbital Energies (a.u.) and Symmetries
 --------------------------------------------------------------

 Alpha MOs, Restricted
 -- Occupied --                  
-101.55  -77.10  -10.21   -9.47   -7.23   -7.22   -7.22   -6.60
  1 A'    2 A'    3 A'    4 A'    5 A'    1 A"    6 A'    7 A'                 
 -4.762  -4.759  -4.755  -0.848  -0.745  -0.568  -0.473  -0.420
  8 A'    2 A"    9 A'   10 A'   11 A'   12 A'   13 A'   14 A'                 
 -0.359  -0.349  -0.302  -0.282
  3 A"   15 A'   16 A'    4 A"                                                 
 -- Virtual --                   
 -0.085  -0.045  -0.005   0.020   0.023   0.041   0.050   0.067
  5 A"   17 A'   18 A'   19 A'   20 A'    6 A"   21 A'   22 A'                 
  0.073   0.092   0.094   0.099   0.123   0.129   0.142   0.143
 23 A'    7 A"   24 A'    8 A"   25 A'   26 A'   27 A'   28 A'                 
  0.160   0.187   0.205   0.279   0.284   0.336   0.404   0.436
 29 A'   30 A'   31 A'   32 A'    9 A"   33 A'   34 A'   35 A'                 
  0.459   0.465   0.514   0.552   0.554   0.579   0.610   0.630
 10 A"   36 A'   37 A'   11 A"   38 A'   39 A'   12 A"   40 A'                 
  0.650   0.704   0.777   0.809   0.865   0.883   0.913   0.921
 13 A"   41 A'   42 A'   43 A'   14 A"   44 A'   15 A"   45 A'                 
  0.926   1.006   1.032   1.216   1.363   1.436   1.477   1.545
 46 A'   47 A'   16 A"   48 A'   17 A"   49 A'   50 A'   18 A"                 
  1.560   1.705   1.753   1.803   1.820   1.911   2.147   2.255
 51 A'   52 A'   53 A'   19 A"   54 A'   20 A"   55 A'   21 A"                 
  2.280   2.353   2.486   2.511   2.566   2.691   2.735   3.360
 56 A'   57 A'   58 A'   59 A'   60 A'   61 A'   22 A"   62 A'                 
  3.701   6.882   9.668  13.783  13.900  13.998  23.772  25.814
 63 A'   64 A'   65 A'   23 A"   66 A'   67 A'   68 A'   24 A"                 
 25.884  26.132 163.010 215.652
 69 A'   70 A'   71 A'   72 A'                                                 

 Beta MOs, Restricted
 -- Occupied --                  
-101.55  -77.10  -10.21   -9.47   -7.23   -7.22   -7.22   -6.60
  1 A'    2 A'    3 A'    4 A'    5 A'    1 A"    6 A'    7 A'                 
 -4.762  -4.759  -4.755  -0.848  -0.745  -0.568  -0.473  -0.420
  8 A'    2 A"    9 A'   10 A'   11 A'   12 A'   13 A'   14 A'                 
 -0.359  -0.349  -0.302  -0.282
  3 A"   15 A'   16 A'    4 A"                                                 
 -- Virtual --                   
 -0.085  -0.045  -0.005   0.020   0.023   0.041   0.050   0.067
  5 A"   17 A'   18 A'   19 A'   20 A'    6 A"   21 A'   22 A'                 
  0.073   0.092   0.094   0.099   0.123   0.129   0.142   0.143
 23 A'    7 A"   24 A'    8 A"   25 A'   26 A'   27 A'   28 A'                 
  0.160   0.187   0.205   0.279   0.284   0.336   0.404   0.436
 29 A'   30 A'   31 A'   32 A'    9 A"   33 A'   34 A'   35 A'                 
  0.459   0.465   0.514   0.552   0.554   0.579   0.610   0.630
 10 A"   36 A'   37 A'   11 A"   38 A'   39 A'   12 A"   40 A'                 
  0.650   0.704   0.777   0.809   0.865   0.883   0.913   0.921
 13 A"   41 A'   42 A'   43 A'   14 A"   44 A'   15 A"   45 A'                 
  0.926   1.006   1.032   1.216   1.363   1.436   1.477   1.545
 46 A'   47 A'   16 A"   48 A'   17 A"   49 A'   50 A'   18 A"                 
  1.560   1.705   1.753   1.803   1.820   1.911   2.147   2.255
 51 A'   52 A'   53 A'   19 A"   54 A'   20 A"   55 A'   21 A"                 
  2.280   2.353   2.486   2.511   2.566   2.691   2.735   3.360
 56 A'   57 A'   58 A'   59 A'   60 A'   61 A'   22 A"   62 A'                 
  3.701   6.882   9.668  13.783  13.900  13.998  23.772  25.814
 63 A'   64 A'   65 A'   23 A"   66 A'   67 A'   68 A'   24 A"                 
 25.884  26.132 163.010 215.652
 69 A'   70 A'   71 A'   72 A'                                                 
 --------------------------------------------------------------

          Ground-State Mulliken Net Atomic Charges

     Atom                 Charge (a.u.)
  ----------------------------------------
      1 C                    -0.405720
      2 P                     0.171779
      3 Cl                   -0.117460
      4 H                     0.156949
      5 H                     0.194451
  ----------------------------------------
  Sum of atomic charges =    -0.000000

 -----------------------------------------------------------------
                    Cartesian Multipole Moments
 -----------------------------------------------------------------
    Charge (ESU x 10^10)
                -0.0000
    Dipole Moment (Debye)
         X       2.0456      Y      -0.1123      Z      -0.0000
       Tot       2.0487
    Quadrupole Moments (Debye-Ang)
        XX     -30.5655     XY      -0.8024     YY     -32.0422
        XZ      -0.0000     YZ      -0.0000     ZZ     -33.6840
    Octopole Moments (Debye-Ang^2)
       XXX      -3.2650    XXY      -1.2195    XYY      -3.3016
       YYY      -5.0349    XXZ      -0.0000    XYZ      -0.0000
       YYZ      -0.0000    XZZ      -6.2329    YZZ       0.5363
       ZZZ      -0.0000
    Hexadecapole Moments (Debye-Ang^3)
      XXXX    -292.4866   XXXY      -4.8943   XXYY     -69.8194
      XYYY     -13.4894   YYYY    -106.9174   XXXZ      -0.0000
      XXYZ      -0.0000   XYYZ      -0.0000   YYYZ       0.0000
      XXZZ     -66.9450   XYZZ      -2.2774   YYZZ     -26.2520
      XZZZ      -0.0000   YZZZ      -0.0000   ZZZZ     -45.4945
 -----------------------------------------------------------------
 Calculating analytic gradient of the SCF energy
 Gradient of SCF Energy
            1           2           3           4           5
    1  -0.0049245   0.0022475   0.0026806  -0.0000379   0.0000343
    2   0.0051807  -0.0056501   0.0011520  -0.0001018  -0.0005807
    3   0.0000000  -0.0000000   0.0000000  -0.0000000  -0.0000000
 Max gradient component =       5.650E-03
 RMS gradient           =       2.542E-03
 Gradient time:  CPU 1.40 s  wall 1.40 s
 Geometry Optimization Parameters
   NAtoms,    NIC,     NZ,  NCons,   NDum,   NFix, NCnnct, MaxDiis
        5      20       5       0       0       0       0       0

 Cartesian Hessian Update
 Hessian Updated using BFGS Update


** GEOMETRY OPTIMIZATION IN DELOCALIZED INTERNAL COORDINATES **
   Searching for a Minimum

   Optimization Cycle:   6

                       Coordinates (Angstroms)
     ATOM                X               Y               Z
      1  C         1.7139284204   -0.5540309370    0.0000000000
      2  P         0.6236710591    0.6790968177    0.0000000000
      3  Cl       -1.2268637506   -0.3108523530    0.0000000000
      4  H         2.7651769552   -0.2765808157    0.0000000000
      5  H         1.4885157188   -1.6148416502    0.0000000000
   Point Group: cs    Number of degrees of freedom:     7


   Energy is   -840.916623970

 Hessian Updated using BFGS Update

  7 Hessian modes will be used to form the next step
  Hessian Eigenvalues:
     0.131542    0.159133    0.160533    0.240975    0.282197    0.391495
     0.641175

 Minimum Search - Taking Simple RFO Step
 Searching for Lamda that Minimizes Along All modes
 Value Taken    Lamda =  -0.00012231
 Step Taken.  Stepsize is  0.018080

                             Maximum     Tolerance    Cnvgd?
         Gradient           0.003929      0.000300      NO
         Displacement       0.010418      0.001200      NO
         Energy change     -0.000846      0.000001      NO


 New Cartesian Coordinates Obtained by Inverse Iteration

 Displacement from previous Coordinates is:  0.025711
 ----------------------------------------------------------------
             Standard Nuclear Orientation (Angstroms)
    I     Atom           X                Y                Z
 ----------------------------------------------------------------
    1      C       1.7175786478    -0.5562007433     0.0000000000
    2      P       0.6213376374     0.6800671407     0.0000000000
    3      Cl     -1.2373858113    -0.3083275258     0.0000000000
    4      H       2.7700748685    -0.2769429555     0.0000000000
    5      H       1.4928230605    -1.6158048543     0.0000000000
 ----------------------------------------------------------------
 Molecular Point Group                 Cs    NOp =  2
 Largest Abelian Subgroup              Cs    NOp =  2
 Nuclear Repulsion Energy =   129.0819068166 hartrees
 There are       20 alpha and       20 beta electrons
 Applying Cartesian multipole field
    Component          Value
    ---------          -----
     (2,0,0)        1.00000E-11
     (0,2,0)        2.00000E-11
     (0,0,2)       -3.00000E-11
 Nucleus-field energy     =     0.0000000031 hartrees
 Requested basis set is 6-311++G(d,p)
 There are 42 shells and 96 basis functions
 A cutoff of  1.0D-11 yielded    846 shell pairs
 There are      4589 function pairs (      4897 Cartesian)
 Smallest overlap matrix eigenvalue = 9.19E-04
 Guess MOs from SCF MO coefficient file

 -----------------------------------------------------------------------
  General SCF calculation program by
  Eric Jon Sundstrom, Paul Horn, Yuezhi Mao, Dmitri Zuev, Alec White,
  David Stuck, Shaama M.S., Shane Yost, Joonho Lee, David Small,
  Daniel Levine, Susi Lehtola, Hugh Burton, Evgeny Epifanovsky
 -----------------------------------------------------------------------
 Exchange:     0.2000 Hartree-Fock + 0.0800 Slater + 0.7200 B88
 Correlation:  0.1900 VWN1RPA + 0.8100 LYP
 Using SG-1 standard quadrature grid
 A restricted SCF calculation will be
 performed using DIIS
 SCF converges when DIIS error is below 1.0e-08
 ---------------------------------------
  Cycle       Energy         DIIS error
 ---------------------------------------
    1    -840.9166785120      1.07e-04  
    2    -840.9166918538      6.44e-05  
    3    -840.9166910325      6.74e-05  
    4    -840.9166970120      1.45e-05  
    5    -840.9166973002      2.23e-06  
    6    -840.9166973049      9.29e-07  
    7    -840.9166973059      1.77e-07  
    8    -840.9166973059      2.89e-08  
    9    -840.9166973059      6.57e-09  Convergence criterion met
 ---------------------------------------
 SCF time:   CPU 4.68s  wall 4.00s 
 SCF   energy in the final basis set =     -840.9166973059
 Total energy in the final basis set =     -840.9166973059

 --------------------------------------------------------------
             Orbital Energies (a.u.) and Symmetries
 --------------------------------------------------------------

 Alpha MOs, Restricted
 -- Occupied --                  
-101.55  -77.11  -10.21   -9.47   -7.23   -7.22   -7.22   -6.60
  1 A'    2 A'    3 A'    4 A'    5 A'    1 A"    6 A'    7 A'                 
 -4.763  -4.759  -4.756  -0.846  -0.745  -0.568  -0.473  -0.419
  8 A'    2 A"    9 A'   10 A'   11 A'   12 A'   13 A'   14 A'                 
 -0.359  -0.349  -0.302  -0.281
  3 A"   15 A'   16 A'    4 A"                                                 
 -- Virtual --                   
 -0.086  -0.047  -0.006   0.020   0.023   0.041   0.050   0.067
  5 A"   17 A'   18 A'   19 A'   20 A'    6 A"   21 A'   22 A'                 
  0.073   0.092   0.093   0.099   0.122   0.129   0.142   0.143
 23 A'    7 A"   24 A'    8 A"   25 A'   26 A'   27 A'   28 A'                 
  0.160   0.187   0.205   0.279   0.284   0.334   0.404   0.436
 29 A'   30 A'   31 A'   32 A'    9 A"   33 A'   34 A'   35 A'                 
  0.459   0.465   0.514   0.552   0.553   0.579   0.612   0.630
 10 A"   36 A'   37 A'   11 A"   38 A'   39 A'   12 A"   40 A'                 
  0.650   0.702   0.777   0.808   0.865   0.882   0.911   0.920
 13 A"   41 A'   42 A'   43 A'   14 A"   44 A'   15 A"   45 A'                 
  0.926   1.000   1.032   1.213   1.360   1.435   1.476   1.544
 46 A'   47 A'   16 A"   48 A'   17 A"   49 A'   50 A'   18 A"                 
  1.559   1.703   1.751   1.801   1.818   1.911   2.145   2.255
 51 A'   52 A'   53 A'   19 A"   54 A'   20 A"   55 A'   21 A"                 
  2.280   2.352   2.486   2.510   2.563   2.690   2.734   3.351
 56 A'   57 A'   58 A'   59 A'   60 A'   61 A'   22 A"   62 A'                 
  3.700   6.878   9.667  13.782  13.899  13.993  23.769  25.814
 63 A'   64 A'   65 A'   23 A"   66 A'   67 A'   68 A'   24 A"                 
 25.883  26.127 163.003 215.651
 69 A'   70 A'   71 A'   72 A'                                                 

 Beta MOs, Restricted
 -- Occupied --                  
-101.55  -77.11  -10.21   -9.47   -7.23   -7.22   -7.22   -6.60
  1 A'    2 A'    3 A'    4 A'    5 A'    1 A"    6 A'    7 A'                 
 -4.763  -4.759  -4.756  -0.846  -0.745  -0.568  -0.473  -0.419
  8 A'    2 A"    9 A'   10 A'   11 A'   12 A'   13 A'   14 A'                 
 -0.359  -0.349  -0.302  -0.281
  3 A"   15 A'   16 A'    4 A"                                                 
 -- Virtual --                   
 -0.086  -0.047  -0.006   0.020   0.023   0.041   0.050   0.067
  5 A"   17 A'   18 A'   19 A'   20 A'    6 A"   21 A'   22 A'                 
  0.073   0.092   0.093   0.099   0.122   0.129   0.142   0.143
 23 A'    7 A"   24 A'    8 A"   25 A'   26 A'   27 A'   28 A'                 
  0.160   0.187   0.205   0.279   0.284   0.334   0.404   0.436
 29 A'   30 A'   31 A'   32 A'    9 A"   33 A'   34 A'   35 A'                 
  0.459   0.465   0.514   0.552   0.553   0.579   0.612   0.630
 10 A"   36 A'   37 A'   11 A"   38 A'   39 A'   12 A"   40 A'                 
  0.650   0.702   0.777   0.808   0.865   0.882   0.911   0.920
 13 A"   41 A'   42 A'   43 A'   14 A"   44 A'   15 A"   45 A'                 
  0.926   1.000   1.032   1.213   1.360   1.435   1.476   1.544
 46 A'   47 A'   16 A"   48 A'   17 A"   49 A'   50 A'   18 A"                 
  1.559   1.703   1.751   1.801   1.818   1.911   2.145   2.255
 51 A'   52 A'   53 A'   19 A"   54 A'   20 A"   55 A'   21 A"                 
  2.280   2.352   2.486   2.510   2.563   2.690   2.734   3.351
 56 A'   57 A'   58 A'   59 A'   60 A'   61 A'   22 A"   62 A'                 
  3.700   6.878   9.667  13.782  13.899  13.993  23.769  25.814
 63 A'   64 A'   65 A'   23 A"   66 A'   67 A'   68 A'   24 A"                 
 25.883  26.127 163.003 215.651
 69 A'   70 A'   71 A'   72 A'                                                 
 --------------------------------------------------------------

          Ground-State Mulliken Net Atomic Charges

     Atom                 Charge (a.u.)
  ----------------------------------------
      1 C                    -0.404964
      2 P                     0.172849
      3 Cl                   -0.119669
      4 H                     0.156905
      5 H                     0.194880
  ----------------------------------------
  Sum of atomic charges =    -0.000000

 -----------------------------------------------------------------
                    Cartesian Multipole Moments
 -----------------------------------------------------------------
    Charge (ESU x 10^10)
                -0.0000
    Dipole Moment (Debye)
         X       2.0724      Y      -0.1084      Z      -0.0000
       Tot       2.0752
    Quadrupole Moments (Debye-Ang)
        XX     -30.5714     XY      -0.8089     YY     -32.0430
        XZ      -0.0000     YZ      -0.0000     ZZ     -33.7183
    Octopole Moments (Debye-Ang^2)
       XXX      -2.7319    XXY      -1.2650    XYY      -3.1251
       YYY      -5.1013    XXZ      -0.0000    XYZ       0.0000
       YYZ      -0.0000    XZZ      -6.1038    YZZ       0.5042
       ZZZ      -0.0000
    Hexadecapole Moments (Debye-Ang^3)
      XXXX    -294.5993   XXXY      -4.7764   XXYY     -70.2350
      XYYY     -13.3568   YYYY    -106.9163   XXXZ      -0.0000
      XXYZ       0.0000   XYYZ      -0.0000   YYYZ      -0.0000
      XXZZ     -67.4195   XYZZ      -2.2273   YYZZ     -26.2821
      XZZZ      -0.0000   YZZZ      -0.0000   ZZZZ     -45.6028
 -----------------------------------------------------------------
 Calculating analytic gradient of the SCF energy
 Gradient of SCF Energy
            1           2           3           4           5
    1  -0.0024903   0.0004144   0.0007039   0.0011252   0.0002468
    2   0.0008356  -0.0018113   0.0006190   0.0000532   0.0003034
    3   0.0000000  -0.0000000   0.0000000  -0.0000000  -0.0000000
 Max gradient component =       2.490E-03
 RMS gradient           =       9.184E-04
 Gradient time:  CPU 1.40 s  wall 1.40 s
 Geometry Optimization Parameters
   NAtoms,    NIC,     NZ,  NCons,   NDum,   NFix, NCnnct, MaxDiis
        5      20       5       0       0       0       0       0

 Cartesian Hessian Update
 Hessian Updated using BFGS Update


** GEOMETRY OPTIMIZATION IN DELOCALIZED INTERNAL COORDINATES **
   Searching for a Minimum

   Optimization Cycle:   7

                       Coordinates (Angstroms)
     ATOM                X               Y               Z
      1  C         1.7175786478   -0.5562007433    0.0000000000
      2  P         0.6213376374    0.6800671407    0.0000000000
      3  Cl       -1.2373858113   -0.3083275258    0.0000000000
      4  H         2.7700748685   -0.2769429555    0.0000000000
      5  H         1.4928230605   -1.6158048543    0.0000000000
   Point Group: cs    Number of degrees of freedom:     7


   Energy is   -840.916697306

 Hessian Updated using BFGS Update

  7 Hessian modes will be used to form the next step
  Hessian Eigenvalues:
     0.134397    0.158066    0.159382    0.210298    0.289915    0.387823
     0.570508

 Minimum Search - Taking Simple RFO Step
 Searching for Lamda that Minimizes Along All modes
 Value Taken    Lamda =  -0.00002791
 Step Taken.  Stepsize is  0.013260

                             Maximum     Tolerance    Cnvgd?
         Gradient           0.001472      0.000300      NO
         Displacement       0.010317      0.001200      NO
         Energy change     -0.000073      0.000001      NO


 New Cartesian Coordinates Obtained by Inverse Iteration

 Displacement from previous Coordinates is:  0.009493
 ----------------------------------------------------------------
             Standard Nuclear Orientation (Angstroms)
    I     Atom           X                Y                Z
 ----------------------------------------------------------------
    1      C       1.7198584052    -0.5557528639     0.0000000000
    2      P       0.6220556890     0.6832539382     0.0000000000
    3      Cl     -1.2381849086    -0.3097892812     0.0000000000
    4      H       2.7684764986    -0.2772834639     0.0000000000
    5      H       1.4922227187    -1.6176372673     0.0000000000
 ----------------------------------------------------------------
 Molecular Point Group                 Cs    NOp =  2
 Largest Abelian Subgroup              Cs    NOp =  2
 Nuclear Repulsion Energy =   128.9016396267 hartrees
 There are       20 alpha and       20 beta electrons
 Applying Cartesian multipole field
    Component          Value
    ---------          -----
     (2,0,0)        1.00000E-11
     (0,2,0)        2.00000E-11
     (0,0,2)       -3.00000E-11
 Nucleus-field energy     =     0.0000000031 hartrees
 Requested basis set is 6-311++G(d,p)
 There are 42 shells and 96 basis functions
 A cutoff of  1.0D-11 yielded    846 shell pairs
 There are      4589 function pairs (      4897 Cartesian)
 Smallest overlap matrix eigenvalue = 9.22E-04
 Guess MOs from SCF MO coefficient file

 -----------------------------------------------------------------------
  General SCF calculation program by
  Eric Jon Sundstrom, Paul Horn, Yuezhi Mao, Dmitri Zuev, Alec White,
  David Stuck, Shaama M.S., Shane Yost, Joonho Lee, David Small,
  Daniel Levine, Susi Lehtola, Hugh Burton, Evgeny Epifanovsky
 -----------------------------------------------------------------------
 Exchange:     0.2000 Hartree-Fock + 0.0800 Slater + 0.7200 B88
 Correlation:  0.1900 VWN1RPA + 0.8100 LYP
 Using SG-1 standard quadrature grid
 A restricted SCF calculation will be
 performed using DIIS
 SCF converges when DIIS error is below 1.0e-08
 ---------------------------------------
  Cycle       Energy         DIIS error
 ---------------------------------------
    1    -840.9166909727      7.96e-05  
    2    -840.9166986933      3.40e-05  
    3    -840.9166974507      4.44e-05  
    4    -840.9167000421      8.74e-06  
    5    -840.9167001468      1.33e-06  
    6    -840.9167001489      2.70e-07  
    7    -840.9167001490      1.55e-07  
    8    -840.9167001490      1.58e-08  
    9    -840.9167001490      4.01e-09  Convergence criterion met
 ---------------------------------------
 SCF time:   CPU 4.68s  wall 4.00s 
 SCF   energy in the final basis set =     -840.9167001490
 Total energy in the final basis set =     -840.9167001490

 --------------------------------------------------------------
             Orbital Energies (a.u.) and Symmetries
 --------------------------------------------------------------

 Alpha MOs, Restricted
 -- Occupied --                  
-101.55  -77.11  -10.21   -9.47   -7.23   -7.22   -7.22   -6.60
  1 A'    2 A'    3 A'    4 A'    5 A'    1 A"    6 A'    7 A'                 
 -4.764  -4.760  -4.756  -0.846  -0.745  -0.568  -0.473  -0.419
  8 A'    2 A"    9 A'   10 A'   11 A'   12 A'   13 A'   14 A'                 
 -0.358  -0.348  -0.302  -0.281
  3 A"   15 A'   16 A'    4 A"                                                 
 -- Virtual --                   
 -0.087  -0.047  -0.005   0.020   0.023   0.041   0.050   0.067
  5 A"   17 A'   18 A'   19 A'   20 A'    6 A"   21 A'   22 A'                 
  0.073   0.092   0.093   0.099   0.122   0.129   0.142   0.143
 23 A'    7 A"   24 A'    8 A"   25 A'   26 A'   27 A'   28 A'                 
  0.160   0.186   0.205   0.279   0.284   0.334   0.404   0.436
 29 A'   30 A'   31 A'   32 A'    9 A"   33 A'   34 A'   35 A'                 
  0.459   0.464   0.514   0.551   0.553   0.579   0.612   0.630
 10 A"   36 A'   37 A'   11 A"   38 A'   39 A'   12 A"   40 A'                 
  0.650   0.701   0.776   0.808   0.865   0.882   0.911   0.919
 13 A"   41 A'   42 A'   43 A'   14 A"   44 A'   15 A"   45 A'                 
  0.925   0.997   1.031   1.211   1.359   1.434   1.476   1.544
 46 A'   47 A'   16 A"   48 A'   17 A"   49 A'   50 A'   18 A"                 
  1.559   1.702   1.751   1.800   1.818   1.911   2.143   2.256
 51 A'   52 A'   53 A'   19 A"   54 A'   20 A"   55 A'   21 A"                 
  2.280   2.351   2.484   2.513   2.563   2.689   2.734   3.346
 56 A'   57 A'   58 A'   59 A'   60 A'   61 A'   22 A"   62 A'                 
  3.701   6.875   9.667  13.782  13.898  13.990  23.770  25.814
 63 A'   64 A'   65 A'   23 A"   66 A'   67 A'   68 A'   24 A"                 
 25.883  26.124 163.000 215.651
 69 A'   70 A'   71 A'   72 A'                                                 

 Beta MOs, Restricted
 -- Occupied --                  
-101.55  -77.11  -10.21   -9.47   -7.23   -7.22   -7.22   -6.60
  1 A'    2 A'    3 A'    4 A'    5 A'    1 A"    6 A'    7 A'                 
 -4.764  -4.760  -4.756  -0.846  -0.745  -0.568  -0.473  -0.419
  8 A'    2 A"    9 A'   10 A'   11 A'   12 A'   13 A'   14 A'                 
 -0.358  -0.348  -0.302  -0.281
  3 A"   15 A'   16 A'    4 A"                                                 
 -- Virtual --                   
 -0.087  -0.047  -0.005   0.020   0.023   0.041   0.050   0.067
  5 A"   17 A'   18 A'   19 A'   20 A'    6 A"   21 A'   22 A'                 
  0.073   0.092   0.093   0.099   0.122   0.129   0.142   0.143
 23 A'    7 A"   24 A'    8 A"   25 A'   26 A'   27 A'   28 A'                 
  0.160   0.186   0.205   0.279   0.284   0.334   0.404   0.436
 29 A'   30 A'   31 A'   32 A'    9 A"   33 A'   34 A'   35 A'                 
  0.459   0.464   0.514   0.551   0.553   0.579   0.612   0.630
 10 A"   36 A'   37 A'   11 A"   38 A'   39 A'   12 A"   40 A'                 
  0.650   0.701   0.776   0.808   0.865   0.882   0.911   0.919
 13 A"   41 A'   42 A'   43 A'   14 A"   44 A'   15 A"   45 A'                 
  0.925   0.997   1.031   1.211   1.359   1.434   1.476   1.544
 46 A'   47 A'   16 A"   48 A'   17 A"   49 A'   50 A'   18 A"                 
  1.559   1.702   1.751   1.800   1.818   1.911   2.143   2.256
 51 A'   52 A'   53 A'   19 A"   54 A'   20 A"   55 A'   21 A"                 
  2.280   2.351   2.484   2.513   2.563   2.689   2.734   3.346
 56 A'   57 A'   58 A'   59 A'   60 A'   61 A'   22 A"   62 A'                 
  3.701   6.875   9.667  13.782  13.898  13.990  23.770  25.814
 63 A'   64 A'   65 A'   23 A"   66 A'   67 A'   68 A'   24 A"                 
 25.883  26.124 163.000 215.651
 69 A'   70 A'   71 A'   72 A'                                                 
 --------------------------------------------------------------

          Ground-State Mulliken Net Atomic Charges

     Atom                 Charge (a.u.)
  ----------------------------------------
      1 C                    -0.404708
      2 P                     0.174185
      3 Cl                   -0.121246
      4 H                     0.156912
      5 H                     0.194857
  ----------------------------------------
  Sum of atomic charges =    -0.000000

 -----------------------------------------------------------------
                    Cartesian Multipole Moments
 -----------------------------------------------------------------
    Charge (ESU x 10^10)
                -0.0000
    Dipole Moment (Debye)
         X       2.0873      Y      -0.0975      Z      -0.0000
       Tot       2.0896
    Quadrupole Moments (Debye-Ang)
        XX     -30.5817     XY      -0.8024     YY     -32.0281
        XZ      -0.0000     YZ      -0.0000     ZZ     -33.7337
    Octopole Moments (Debye-Ang^2)
       XXX      -2.7244    XXY      -1.2720    XYY      -3.1114
       YYY      -5.1436    XXZ      -0.0000    XYZ       0.0000
       YYZ      -0.0000    XZZ      -6.1038    YZZ       0.4886
       ZZZ      -0.0000
    Hexadecapole Moments (Debye-Ang^3)
      XXXX    -295.1070   XXXY      -4.8796   XXYY     -70.3443
      XYYY     -13.4940   YYYY    -107.2785   XXXZ      -0.0000
      XXYZ       0.0000   XYYZ      -0.0000   YYYZ      -0.0000
      XXZZ     -67.4983   XYZZ      -2.2785   YYZZ     -26.3616
      XZZZ      -0.0000   YZZZ      -0.0000   ZZZZ     -45.6528
 -----------------------------------------------------------------
 Calculating analytic gradient of the SCF energy
 Gradient of SCF Energy
            1           2           3           4           5
    1   0.0018568  -0.0001290  -0.0000937  -0.0014429  -0.0001911
    2   0.0014619   0.0004868   0.0001089  -0.0004649  -0.0015926
    3   0.0000000  -0.0000000   0.0000000   0.0000000   0.0000000
 Max gradient component =       1.857E-03
 RMS gradient           =       8.458E-04
 Gradient time:  CPU 1.41 s  wall 1.41 s
 Geometry Optimization Parameters
   NAtoms,    NIC,     NZ,  NCons,   NDum,   NFix, NCnnct, MaxDiis
        5      20       5       0       0       0       0       0

 Cartesian Hessian Update
 Hessian Updated using BFGS Update


** GEOMETRY OPTIMIZATION IN DELOCALIZED INTERNAL COORDINATES **
   Searching for a Minimum

   Optimization Cycle:   8

                       Coordinates (Angstroms)
     ATOM                X               Y               Z
      1  C         1.7198584052   -0.5557528639    0.0000000000
      2  P         0.6220556890    0.6832539382    0.0000000000
      3  Cl       -1.2381849086   -0.3097892812    0.0000000000
      4  H         2.7684764986   -0.2772834639    0.0000000000
      5  H         1.4922227187   -1.6176372673    0.0000000000
   Point Group: cs    Number of degrees of freedom:     7


   Energy is   -840.916700149

 Hessian Updated using BFGS Update

  7 Hessian modes will be used to form the next step
  Hessian Eigenvalues:
     0.135755    0.158539    0.187201    0.276572    0.333126    0.383286
     0.576638

 Minimum Search - Taking Simple RFO Step
 Searching for Lamda that Minimizes Along All modes
 Value Taken    Lamda =  -0.00001556
 Step Taken.  Stepsize is  0.007067

                             Maximum     Tolerance    Cnvgd?
         Gradient           0.001477      0.000300      NO
         Displacement       0.004135      0.001200      NO
         Energy change     -0.000003      0.000001      NO


 New Cartesian Coordinates Obtained by Inverse Iteration

 Displacement from previous Coordinates is:  0.007979
 ----------------------------------------------------------------
             Standard Nuclear Orientation (Angstroms)
    I     Atom           X                Y                Z
 ----------------------------------------------------------------
    1      C       1.7191258078    -0.5561709445     0.0000000000
    2      P       0.6220678463     0.6832601979     0.0000000000
    3      Cl     -1.2373443663    -0.3112046961     0.0000000000
    4      H       2.7703433471    -0.2779984071     0.0000000000
    5      H       1.4902357680    -1.6150950884     0.0000000000
 ----------------------------------------------------------------
 Molecular Point Group                 Cs    NOp =  2
 Largest Abelian Subgroup              Cs    NOp =  2
 Nuclear Repulsion Energy =   128.9219495813 hartrees
 There are       20 alpha and       20 beta electrons
 Applying Cartesian multipole field
    Component          Value
    ---------          -----
     (2,0,0)        1.00000E-11
     (0,2,0)        2.00000E-11
     (0,0,2)       -3.00000E-11
 Nucleus-field energy     =     0.0000000031 hartrees
 Requested basis set is 6-311++G(d,p)
 There are 42 shells and 96 basis functions
 A cutoff of  1.0D-11 yielded    846 shell pairs
 There are      4589 function pairs (      4897 Cartesian)
 Smallest overlap matrix eigenvalue = 9.23E-04
 Guess MOs from SCF MO coefficient file

 -----------------------------------------------------------------------
  General SCF calculation program by
  Eric Jon Sundstrom, Paul Horn, Yuezhi Mao, Dmitri Zuev, Alec White,
  David Stuck, Shaama M.S., Shane Yost, Joonho Lee, David Small,
  Daniel Levine, Susi Lehtola, Hugh Burton, Evgeny Epifanovsky
 -----------------------------------------------------------------------
 Exchange:     0.2000 Hartree-Fock + 0.0800 Slater + 0.7200 B88
 Correlation:  0.1900 VWN1RPA + 0.8100 LYP
 Using SG-1 standard quadrature grid
 A restricted SCF calculation will be
 performed using DIIS
 SCF converges when DIIS error is below 1.0e-08
 ---------------------------------------
  Cycle       Energy         DIIS error
 ---------------------------------------
    1    -840.9167045589      4.60e-05  
    2    -840.9167070982      8.50e-06  
    3    -840.9167071686      3.85e-06  
    4    -840.9167071815      2.43e-06  
    5    -840.9167071889      6.74e-07  
    6    -840.9167071895      1.37e-07  
    7    -840.9167071895      4.56e-08  
    8    -840.9167071895      1.19e-08  
    9    -840.9167071895      2.02e-09  Convergence criterion met
 ---------------------------------------
 SCF time:   CPU 4.67s  wall 5.00s 
 SCF   energy in the final basis set =     -840.9167071895
 Total energy in the final basis set =     -840.9167071895

 --------------------------------------------------------------
             Orbital Energies (a.u.) and Symmetries
 --------------------------------------------------------------

 Alpha MOs, Restricted
 -- Occupied --                  
-101.55  -77.11  -10.21   -9.47   -7.23   -7.22   -7.22   -6.60
  1 A'    2 A'    3 A'    4 A'    5 A'    1 A"    6 A'    7 A'                 
 -4.763  -4.760  -4.756  -0.846  -0.744  -0.568  -0.473  -0.419
  8 A'    2 A"    9 A'   10 A'   11 A'   12 A'   13 A'   14 A'                 
 -0.358  -0.348  -0.302  -0.281
  3 A"   15 A'   16 A'    4 A"                                                 
 -- Virtual --                   
 -0.087  -0.047  -0.006   0.020   0.023   0.041   0.050   0.067
  5 A"   17 A'   18 A'   19 A'   20 A'    6 A"   21 A'   22 A'                 
  0.073   0.092   0.093   0.099   0.122   0.129   0.142   0.143
 23 A'    7 A"   24 A'    8 A"   25 A'   26 A'   27 A'   28 A'                 
  0.160   0.187   0.205   0.279   0.284   0.334   0.404   0.436
 29 A'   30 A'   31 A'   32 A'    9 A"   33 A'   34 A'   35 A'                 
  0.459   0.464   0.514   0.551   0.553   0.579   0.612   0.630
 10 A"   36 A'   37 A'   11 A"   38 A'   39 A'   12 A"   40 A'                 
  0.650   0.701   0.776   0.809   0.865   0.883   0.911   0.919
 13 A"   41 A'   42 A'   43 A'   14 A"   44 A'   15 A"   45 A'                 
  0.925   0.997   1.031   1.211   1.359   1.434   1.476   1.544
 46 A'   47 A'   16 A"   48 A'   17 A"   49 A'   50 A'   18 A"                 
  1.560   1.702   1.752   1.800   1.818   1.912   2.143   2.256
 51 A'   52 A'   53 A'   19 A"   54 A'   20 A"   55 A'   21 A"                 
  2.280   2.351   2.486   2.512   2.562   2.690   2.734   3.346
 56 A'   57 A'   58 A'   59 A'   60 A'   61 A'   22 A"   62 A'                 
  3.701   6.875   9.667  13.782  13.898  13.990  23.770  25.814
 63 A'   64 A'   65 A'   23 A"   66 A'   67 A'   68 A'   24 A"                 
 25.883  26.124 163.000 215.651
 69 A'   70 A'   71 A'   72 A'                                                 

 Beta MOs, Restricted
 -- Occupied --                  
-101.55  -77.11  -10.21   -9.47   -7.23   -7.22   -7.22   -6.60
  1 A'    2 A'    3 A'    4 A'    5 A'    1 A"    6 A'    7 A'                 
 -4.763  -4.760  -4.756  -0.846  -0.744  -0.568  -0.473  -0.419
  8 A'    2 A"    9 A'   10 A'   11 A'   12 A'   13 A'   14 A'                 
 -0.358  -0.348  -0.302  -0.281
  3 A"   15 A'   16 A'    4 A"                                                 
 -- Virtual --                   
 -0.087  -0.047  -0.006   0.020   0.023   0.041   0.050   0.067
  5 A"   17 A'   18 A'   19 A'   20 A'    6 A"   21 A'   22 A'                 
  0.073   0.092   0.093   0.099   0.122   0.129   0.142   0.143
 23 A'    7 A"   24 A'    8 A"   25 A'   26 A'   27 A'   28 A'                 
  0.160   0.187   0.205   0.279   0.284   0.334   0.404   0.436
 29 A'   30 A'   31 A'   32 A'    9 A"   33 A'   34 A'   35 A'                 
  0.459   0.464   0.514   0.551   0.553   0.579   0.612   0.630
 10 A"   36 A'   37 A'   11 A"   38 A'   39 A'   12 A"   40 A'                 
  0.650   0.701   0.776   0.809   0.865   0.883   0.911   0.919
 13 A"   41 A'   42 A'   43 A'   14 A"   44 A'   15 A"   45 A'                 
  0.925   0.997   1.031   1.211   1.359   1.434   1.476   1.544
 46 A'   47 A'   16 A"   48 A'   17 A"   49 A'   50 A'   18 A"                 
  1.560   1.702   1.752   1.800   1.818   1.912   2.143   2.256
 51 A'   52 A'   53 A'   19 A"   54 A'   20 A"   55 A'   21 A"                 
  2.280   2.351   2.486   2.512   2.562   2.690   2.734   3.346
 56 A'   57 A'   58 A'   59 A'   60 A'   61 A'   22 A"   62 A'                 
  3.701   6.875   9.667  13.782  13.898  13.990  23.770  25.814
 63 A'   64 A'   65 A'   23 A"   66 A'   67 A'   68 A'   24 A"                 
 25.883  26.124 163.000 215.651
 69 A'   70 A'   71 A'   72 A'                                                 
 --------------------------------------------------------------

          Ground-State Mulliken Net Atomic Charges

     Atom                 Charge (a.u.)
  ----------------------------------------
      1 C                    -0.404820
      2 P                     0.174260
      3 Cl                   -0.121298
      4 H                     0.157018
      5 H                     0.194840
  ----------------------------------------
  Sum of atomic charges =    -0.000000

 -----------------------------------------------------------------
                    Cartesian Multipole Moments
 -----------------------------------------------------------------
    Charge (ESU x 10^10)
                 0.0000
    Dipole Moment (Debye)
         X       2.0872      Y      -0.0953      Z       0.0000
       Tot       2.0894
    Quadrupole Moments (Debye-Ang)
        XX     -30.5806     XY      -0.8004     YY     -32.0304
        XZ       0.0000     YZ      -0.0000     ZZ     -33.7324
    Octopole Moments (Debye-Ang^2)
       XXX      -2.7310    XXY      -1.2485    XYY      -3.1301
       YYY      -5.0765    XXZ       0.0000    XYZ      -0.0000
       YYZ      -0.0000    XZZ      -6.1111    YZZ       0.5055
       ZZZ      -0.0000
    Hexadecapole Moments (Debye-Ang^3)
      XXXX    -294.8690   XXXY      -4.9468   XXYY     -70.3309
      XYYY     -13.5304   YYYY    -107.3354   XXXZ       0.0000
      XXYZ      -0.0000   XYYZ       0.0000   YYYZ      -0.0000
      XXZZ     -67.4699   XYZZ      -2.3042   YYZZ     -26.3616
      XZZZ       0.0000   YZZZ      -0.0000   ZZZZ     -45.6482
 -----------------------------------------------------------------
 Calculating analytic gradient of the SCF energy
 Gradient of SCF Energy
            1           2           3           4           5
    1  -0.0001338  -0.0000885  -0.0000014   0.0001481   0.0000755
    2  -0.0005969   0.0004012   0.0000788  -0.0000378   0.0001547
    3   0.0000000  -0.0000000   0.0000000  -0.0000000  -0.0000000
 Max gradient component =       5.969E-04
 RMS gradient           =       2.004E-04
 Gradient time:  CPU 1.41 s  wall 1.41 s
 Geometry Optimization Parameters
   NAtoms,    NIC,     NZ,  NCons,   NDum,   NFix, NCnnct, MaxDiis
        5      20       5       0       0       0       0       0

 Cartesian Hessian Update
 Hessian Updated using BFGS Update


** GEOMETRY OPTIMIZATION IN DELOCALIZED INTERNAL COORDINATES **
   Searching for a Minimum

   Optimization Cycle:   9

                       Coordinates (Angstroms)
     ATOM                X               Y               Z
      1  C         1.7191258078   -0.5561709445    0.0000000000
      2  P         0.6220678463    0.6832601979    0.0000000000
      3  Cl       -1.2373443663   -0.3112046961    0.0000000000
      4  H         2.7703433471   -0.2779984071    0.0000000000
      5  H         1.4902357680   -1.6150950884    0.0000000000
   Point Group: cs    Number of degrees of freedom:     7


   Energy is   -840.916707190

 Hessian Updated using BFGS Update

  7 Hessian modes will be used to form the next step
  Hessian Eigenvalues:
     0.136314    0.158095    0.190224    0.282315    0.361254    0.382832
     0.561400

 Minimum Search - Taking Simple RFO Step
 Searching for Lamda that Minimizes Along All modes
 Value Taken    Lamda =   0.00000000
 Step Taken.  Stepsize is  0.001778

                             Maximum     Tolerance    Cnvgd?
         Gradient           0.000384      0.000300      NO
         Displacement       0.001110      0.001200     YES
         Energy change     -0.000007      0.000001      NO


 New Cartesian Coordinates Obtained by Inverse Iteration

 Displacement from previous Coordinates is:  0.001345
 ----------------------------------------------------------------
             Standard Nuclear Orientation (Angstroms)
    I     Atom           X                Y                Z
 ----------------------------------------------------------------
    1      C       1.7193257205    -0.5558963147     0.0000000000
    2      P       0.6220582844     0.6826990023     0.0000000000
    3      Cl     -1.2373665911    -0.3110476774     0.0000000000
    4      H       2.7703779370    -0.2779318534     0.0000000000
    5      H       1.4900330521    -1.6150320950     0.0000000000
 ----------------------------------------------------------------
 Molecular Point Group                 Cs    NOp =  2
 Largest Abelian Subgroup              Cs    NOp =  2
 Nuclear Repulsion Energy =   128.9400701321 hartrees
 There are       20 alpha and       20 beta electrons
 Applying Cartesian multipole field
    Component          Value
    ---------          -----
     (2,0,0)        1.00000E-11
     (0,2,0)        2.00000E-11
     (0,0,2)       -3.00000E-11
 Nucleus-field energy     =     0.0000000031 hartrees
 Requested basis set is 6-311++G(d,p)
 There are 42 shells and 96 basis functions
 A cutoff of  1.0D-11 yielded    846 shell pairs
 There are      4589 function pairs (      4897 Cartesian)
 Smallest overlap matrix eigenvalue = 9.22E-04
 Guess MOs from SCF MO coefficient file

 -----------------------------------------------------------------------
  General SCF calculation program by
  Eric Jon Sundstrom, Paul Horn, Yuezhi Mao, Dmitri Zuev, Alec White,
  David Stuck, Shaama M.S., Shane Yost, Joonho Lee, David Small,
  Daniel Levine, Susi Lehtola, Hugh Burton, Evgeny Epifanovsky
 -----------------------------------------------------------------------
 Exchange:     0.2000 Hartree-Fock + 0.0800 Slater + 0.7200 B88
 Correlation:  0.1900 VWN1RPA + 0.8100 LYP
 Using SG-1 standard quadrature grid
 A restricted SCF calculation will be
 performed using DIIS
 SCF converges when DIIS error is below 1.0e-08
 ---------------------------------------
  Cycle       Energy         DIIS error
 ---------------------------------------
    1    -840.9167073915      1.03e-05  
    2    -840.9167075225      6.41e-06  
    3    -840.9167075038      7.14e-06  
    4    -840.9167075728      1.05e-06  
    5    -840.9167075743      1.39e-07  
    6    -840.9167075743      1.92e-08  
    7    -840.9167075743      4.61e-09  Convergence criterion met
 ---------------------------------------
 SCF time:   CPU 3.64s  wall 4.00s 
 SCF   energy in the final basis set =     -840.9167075743
 Total energy in the final basis set =     -840.9167075743

 --------------------------------------------------------------
             Orbital Energies (a.u.) and Symmetries
 --------------------------------------------------------------

 Alpha MOs, Restricted
 -- Occupied --                  
-101.55  -77.11  -10.21   -9.47   -7.23   -7.22   -7.22   -6.60
  1 A'    2 A'    3 A'    4 A'    5 A'    1 A"    6 A'    7 A'                 
 -4.763  -4.760  -4.756  -0.846  -0.745  -0.568  -0.473  -0.419
  8 A'    2 A"    9 A'   10 A'   11 A'   12 A'   13 A'   14 A'                 
 -0.358  -0.348  -0.302  -0.281
  3 A"   15 A'   16 A'    4 A"                                                 
 -- Virtual --                   
 -0.087  -0.047  -0.006   0.020   0.023   0.041   0.050   0.067
  5 A"   17 A'   18 A'   19 A'   20 A'    6 A"   21 A'   22 A'                 
  0.073   0.092   0.093   0.099   0.122   0.129   0.142   0.143
 23 A'    7 A"   24 A'    8 A"   25 A'   26 A'   27 A'   28 A'                 
  0.160   0.187   0.205   0.279   0.284   0.334   0.404   0.436
 29 A'   30 A'   31 A'   32 A'    9 A"   33 A'   34 A'   35 A'                 
  0.459   0.464   0.514   0.551   0.553   0.579   0.612   0.630
 10 A"   36 A'   37 A'   11 A"   38 A'   39 A'   12 A"   40 A'                 
  0.650   0.701   0.776   0.809   0.865   0.883   0.911   0.919
 13 A"   41 A'   42 A'   43 A'   14 A"   44 A'   15 A"   45 A'                 
  0.925   0.998   1.031   1.211   1.359   1.434   1.476   1.544
 46 A'   47 A'   16 A"   48 A'   17 A"   49 A'   50 A'   18 A"                 
  1.560   1.702   1.752   1.800   1.818   1.912   2.143   2.256
 51 A'   52 A'   53 A'   19 A"   54 A'   20 A"   55 A'   21 A"                 
  2.280   2.351   2.486   2.512   2.562   2.689   2.734   3.347
 56 A'   57 A'   58 A'   59 A'   60 A'   61 A'   22 A"   62 A'                 
  3.701   6.876   9.667  13.782  13.898  13.990  23.770  25.814
 63 A'   64 A'   65 A'   23 A"   66 A'   67 A'   68 A'   24 A"                 
 25.883  26.125 163.001 215.651
 69 A'   70 A'   71 A'   72 A'                                                 

 Beta MOs, Restricted
 -- Occupied --                  
-101.55  -77.11  -10.21   -9.47   -7.23   -7.22   -7.22   -6.60
  1 A'    2 A'    3 A'    4 A'    5 A'    1 A"    6 A'    7 A'                 
 -4.763  -4.760  -4.756  -0.846  -0.745  -0.568  -0.473  -0.419
  8 A'    2 A"    9 A'   10 A'   11 A'   12 A'   13 A'   14 A'                 
 -0.358  -0.348  -0.302  -0.281
  3 A"   15 A'   16 A'    4 A"                                                 
 -- Virtual --                   
 -0.087  -0.047  -0.006   0.020   0.023   0.041   0.050   0.067
  5 A"   17 A'   18 A'   19 A'   20 A'    6 A"   21 A'   22 A'                 
  0.073   0.092   0.093   0.099   0.122   0.129   0.142   0.143
 23 A'    7 A"   24 A'    8 A"   25 A'   26 A'   27 A'   28 A'                 
  0.160   0.187   0.205   0.279   0.284   0.334   0.404   0.436
 29 A'   30 A'   31 A'   32 A'    9 A"   33 A'   34 A'   35 A'                 
  0.459   0.464   0.514   0.551   0.553   0.579   0.612   0.630
 10 A"   36 A'   37 A'   11 A"   38 A'   39 A'   12 A"   40 A'                 
  0.650   0.701   0.776   0.809   0.865   0.883   0.911   0.919
 13 A"   41 A'   42 A'   43 A'   14 A"   44 A'   15 A"   45 A'                 
  0.925   0.998   1.031   1.211   1.359   1.434   1.476   1.544
 46 A'   47 A'   16 A"   48 A'   17 A"   49 A'   50 A'   18 A"                 
  1.560   1.702   1.752   1.800   1.818   1.912   2.143   2.256
 51 A'   52 A'   53 A'   19 A"   54 A'   20 A"   55 A'   21 A"                 
  2.280   2.351   2.486   2.512   2.562   2.689   2.734   3.347
 56 A'   57 A'   58 A'   59 A'   60 A'   61 A'   22 A"   62 A'                 
  3.701   6.876   9.667  13.782  13.898  13.990  23.770  25.814
 63 A'   64 A'   65 A'   23 A"   66 A'   67 A'   68 A'   24 A"                 
 25.883  26.125 163.001 215.651
 69 A'   70 A'   71 A'   72 A'                                                 
 --------------------------------------------------------------

          Ground-State Mulliken Net Atomic Charges

     Atom                 Charge (a.u.)
  ----------------------------------------
      1 C                    -0.404901
      2 P                     0.174162
      3 Cl                   -0.121151
      4 H                     0.157167
      5 H                     0.194724
  ----------------------------------------
  Sum of atomic charges =    -0.000000

 -----------------------------------------------------------------
                    Cartesian Multipole Moments
 -----------------------------------------------------------------
    Charge (ESU x 10^10)
                -0.0000
    Dipole Moment (Debye)
         X       2.0857      Y      -0.0972      Z       0.0000
       Tot       2.0880
    Quadrupole Moments (Debye-Ang)
        XX     -30.5778     XY      -0.8002     YY     -32.0345
        XZ       0.0000     YZ       0.0000     ZZ     -33.7304
    Octopole Moments (Debye-Ang^2)
       XXX      -2.7311    XXY      -1.2430    XYY      -3.1343
       YYY      -5.0687    XXZ       0.0000    XYZ      -0.0000
       YYZ       0.0000    XZZ      -6.1117    YZZ       0.5085
       ZZZ       0.0000
    Hexadecapole Moments (Debye-Ang^3)
      XXXX    -294.8401   XXXY      -4.9328   XXYY     -70.3309
      XYYY     -13.5135   YYYY    -107.2800   XXXZ       0.0000
      XXYZ      -0.0000   XYYZ       0.0000   YYYZ       0.0000
      XXZZ     -67.4693   XYZZ      -2.2989   YYZZ     -26.3501
      XZZZ       0.0000   YZZZ       0.0000   ZZZZ     -45.6416
 -----------------------------------------------------------------
 Calculating analytic gradient of the SCF energy
 Gradient of SCF Energy
            1           2           3           4           5
    1  -0.0000865   0.0000334   0.0000388   0.0000299  -0.0000157
    2  -0.0000452  -0.0000126   0.0001545  -0.0000801  -0.0000166
    3   0.0000000  -0.0000000   0.0000000   0.0000000  -0.0000000
 Max gradient component =       1.545E-04
 RMS gradient           =       5.418E-05
 Gradient time:  CPU 1.41 s  wall 1.41 s
 Geometry Optimization Parameters
   NAtoms,    NIC,     NZ,  NCons,   NDum,   NFix, NCnnct, MaxDiis
        5      20       5       0       0       0       0       0

 Cartesian Hessian Update
 Hessian Updated using BFGS Update


** GEOMETRY OPTIMIZATION IN DELOCALIZED INTERNAL COORDINATES **
   Searching for a Minimum

   Optimization Cycle:  10

                       Coordinates (Angstroms)
     ATOM                X               Y               Z
      1  C         1.7193257205   -0.5558963147    0.0000000000
      2  P         0.6220582844    0.6826990023    0.0000000000
      3  Cl       -1.2373665911   -0.3110476774    0.0000000000
      4  H         2.7703779370   -0.2779318534    0.0000000000
      5  H         1.4900330521   -1.6150320950    0.0000000000
   Point Group: cs    Number of degrees of freedom:     7


   Energy is   -840.916707574

 Hessian Updated using BFGS Update

  7 Hessian modes will be used to form the next step
  Hessian Eigenvalues:
     0.121485    0.155205    0.220627    0.294841    0.347396    0.383104
     0.548149

 Minimum Search - Taking Simple RFO Step
 Searching for Lamda that Minimizes Along All modes
 Value Taken    Lamda =   0.00000000
 Step Taken.  Stepsize is  0.000731

                             Maximum     Tolerance    Cnvgd?
         Gradient           0.000086      0.000300     YES
         Displacement       0.000484      0.001200     YES
         Energy change     -0.000000      0.000001     YES


                       Distance Matrix (Angstroms)
             C (  1)   P (  2)   Cl(  3)   H (  4)
   P (  2)  1.654725
   Cl(  3)  2.966813  2.108315
   H (  4)  1.087187  2.353314  4.007881
   H (  5)  1.083671  2.456206  3.023092  1.851248

 Final energy is   -840.91670757434167     


 ******************************
 **  OPTIMIZATION CONVERGED  **
 ******************************

                       Coordinates (Angstroms)
     ATOM                X               Y               Z
      1  C         1.7193257205   -0.5558963147    0.0000000000
      2  P         0.6220582844    0.6826990023    0.0000000000
      3  Cl       -1.2373665911   -0.3110476774    0.0000000000
      4  H         2.7703779370   -0.2779318534    0.0000000000
      5  H         1.4900330521   -1.6150320950    0.0000000000

Z-matrix Print:
$molecule
0 1
P 
C  1 1.654725
H  2 1.083671 1 126.246902
H  2 1.087187 1 116.724149 3 -180.000000 0
Cl 1 2.108315 2 103.415900 3 -0.000000 0
$end


 --------------------------------------------------------------
             Orbital Energies (a.u.) and Symmetries
 --------------------------------------------------------------

 Alpha MOs, Restricted
 -- Occupied --                  
-101.55  -77.11  -10.21   -9.47   -7.23   -7.22   -7.22   -6.60
  1 A'    2 A'    3 A'    4 A'    5 A'    1 A"    6 A'    7 A'                 
 -4.763  -4.760  -4.756  -0.846  -0.745  -0.568  -0.473  -0.419
  8 A'    2 A"    9 A'   10 A'   11 A'   12 A'   13 A'   14 A'                 
 -0.358  -0.348  -0.302  -0.281
  3 A"   15 A'   16 A'    4 A"                                                 
 -- Virtual --                   
 -0.087  -0.047  -0.006   0.020   0.023   0.041   0.050   0.067
  5 A"   17 A'   18 A'   19 A'   20 A'    6 A"   21 A'   22 A'                 
  0.073   0.092   0.093   0.099   0.122   0.129   0.142   0.143
 23 A'    7 A"   24 A'    8 A"   25 A'   26 A'   27 A'   28 A'                 
  0.160   0.187   0.205   0.279   0.284   0.334   0.404   0.436
 29 A'   30 A'   31 A'   32 A'    9 A"   33 A'   34 A'   35 A'                 
  0.459   0.464   0.514   0.551   0.553   0.579   0.612   0.630
 10 A"   36 A'   37 A'   11 A"   38 A'   39 A'   12 A"   40 A'                 
  0.650   0.701   0.776   0.809   0.865   0.883   0.911   0.919
 13 A"   41 A'   42 A'   43 A'   14 A"   44 A'   15 A"   45 A'                 
  0.925   0.998   1.031   1.211   1.359   1.434   1.476   1.544
 46 A'   47 A'   16 A"   48 A'   17 A"   49 A'   50 A'   18 A"                 
  1.560   1.702   1.752   1.800   1.818   1.912   2.143   2.256
 51 A'   52 A'   53 A'   19 A"   54 A'   20 A"   55 A'   21 A"                 
  2.280   2.351   2.486   2.512   2.562   2.689   2.734   3.347
 56 A'   57 A'   58 A'   59 A'   60 A'   61 A'   22 A"   62 A'                 
  3.701   6.876   9.667  13.782  13.898  13.990  23.770  25.814
 63 A'   64 A'   65 A'   23 A"   66 A'   67 A'   68 A'   24 A"                 
 25.883  26.125 163.001 215.651
 69 A'   70 A'   71 A'   72 A'                                                 

 Beta MOs, Restricted
 -- Occupied --                  
-101.55  -77.11  -10.21   -9.47   -7.23   -7.22   -7.22   -6.60
  1 A'    2 A'    3 A'    4 A'    5 A'    1 A"    6 A'    7 A'                 
 -4.763  -4.760  -4.756  -0.846  -0.745  -0.568  -0.473  -0.419
  8 A'    2 A"    9 A'   10 A'   11 A'   12 A'   13 A'   14 A'                 
 -0.358  -0.348  -0.302  -0.281
  3 A"   15 A'   16 A'    4 A"                                                 
 -- Virtual --                   
 -0.087  -0.047  -0.006   0.020   0.023   0.041   0.050   0.067
  5 A"   17 A'   18 A'   19 A'   20 A'    6 A"   21 A'   22 A'                 
  0.073   0.092   0.093   0.099   0.122   0.129   0.142   0.143
 23 A'    7 A"   24 A'    8 A"   25 A'   26 A'   27 A'   28 A'                 
  0.160   0.187   0.205   0.279   0.284   0.334   0.404   0.436
 29 A'   30 A'   31 A'   32 A'    9 A"   33 A'   34 A'   35 A'                 
  0.459   0.464   0.514   0.551   0.553   0.579   0.612   0.630
 10 A"   36 A'   37 A'   11 A"   38 A'   39 A'   12 A"   40 A'                 
  0.650   0.701   0.776   0.809   0.865   0.883   0.911   0.919
 13 A"   41 A'   42 A'   43 A'   14 A"   44 A'   15 A"   45 A'                 
  0.925   0.998   1.031   1.211   1.359   1.434   1.476   1.544
 46 A'   47 A'   16 A"   48 A'   17 A"   49 A'   50 A'   18 A"                 
  1.560   1.702   1.752   1.800   1.818   1.912   2.143   2.256
 51 A'   52 A'   53 A'   19 A"   54 A'   20 A"   55 A'   21 A"                 
  2.280   2.351   2.486   2.512   2.562   2.689   2.734   3.347
 56 A'   57 A'   58 A'   59 A'   60 A'   61 A'   22 A"   62 A'                 
  3.701   6.876   9.667  13.782  13.898  13.990  23.770  25.814
 63 A'   64 A'   65 A'   23 A"   66 A'   67 A'   68 A'   24 A"                 
 25.883  26.125 163.001 215.651
 69 A'   70 A'   71 A'   72 A'                                                 
 --------------------------------------------------------------

          Ground-State Mulliken Net Atomic Charges

     Atom                 Charge (a.u.)
  ----------------------------------------
      1 C                    -0.404901
      2 P                     0.174162
      3 Cl                   -0.121151
      4 H                     0.157167
      5 H                     0.194724
  ----------------------------------------
  Sum of atomic charges =    -0.000000

 -----------------------------------------------------------------
                    Cartesian Multipole Moments
 -----------------------------------------------------------------
    Charge (ESU x 10^10)
                -0.0000
    Dipole Moment (Debye)
         X       2.0857      Y      -0.0972      Z       0.0000
       Tot       2.0880
    Quadrupole Moments (Debye-Ang)
        XX     -30.5778     XY      -0.8002     YY     -32.0345
        XZ       0.0000     YZ       0.0000     ZZ     -33.7304
    Octopole Moments (Debye-Ang^2)
       XXX      -2.7311    XXY      -1.2430    XYY      -3.1343
       YYY      -5.0687    XXZ       0.0000    XYZ      -0.0000
       YYZ       0.0000    XZZ      -6.1117    YZZ       0.5085
       ZZZ       0.0000
    Hexadecapole Moments (Debye-Ang^3)
      XXXX    -294.8401   XXXY      -4.9328   XXYY     -70.3309
      XYYY     -13.5135   YYYY    -107.2800   XXXZ       0.0000
      XXYZ      -0.0000   XYYZ       0.0000   YYYZ       0.0000
      XXZZ     -67.4693   XYZZ      -2.2989   YYZZ     -26.3501
      XZZZ       0.0000   YZZZ       0.0000   ZZZZ     -45.6416
 -----------------------------------------------------------------
Archival summary:
1\1\TWL02\OPT\ProcedureUnspecified\BasisUnspecified\l1112\taweetha\MonNov2617:26:512018MonNov2617:26:512018\0\\#,OPT,ProcedureUnspecified,BasisUnspecified,\\0,1\P\C,1,1.65472\H,2,1.08367,1,126.247\H,2,1.08719,1,116.724,3,-180,0\Cl,1,2.10832,2,103.416,3,-0,0\\\@

 Total job time:  66.88s(wall), 66.45s(cpu) 
 Mon Nov 26 17:26:51 2018

        *************************************************************
        *                                                           *
        *  Thank you very much for using Q-Chem.  Have a nice day.  *
        *                                                           *
        *************************************************************


 
User input: 2 of 2 
 
Q-Chem Developer Version!
                  Welcome to Q-Chem
     A Quantum Leap Into The Future Of Chemistry


 Q-Chem 5.1, Q-Chem, Inc., Pleasanton, CA (2018)

 Yihan Shao,  Zhengting Gan,  E. Epifanovsky,  A. T. B. Gilbert,  M. Wormit,  
 J. Kussmann,  A. W. Lange,  A. Behn,  Jia Deng,  Xintian Feng,  D. Ghosh,  
 M. Goldey,  P. R. Horn,  L. D. Jacobson,  I. Kaliman,  T. Kus,  A. Landau,  
 Jie Liu,  E. I. Proynov,  R. M. Richard,  R. P. Steele,  E. J. Sundstrom,  
 H. L. Woodcock III,  P. M. Zimmerman,  D. Zuev,  B. Albrecht,  E. Alguire,  
 S. A. Baeppler,  D. Barton,  Z. Benda,  Y. A. Bernard,  E. J. Berquist,  
 K. B. Bravaya,  H. Burton,  D. Casanova,  Chun-Min Chang,  Yunqing Chen,  
 A. Chien,  K. D. Closser,  M. P. Coons,  S. Coriani,  S. Dasgupta,  
 A. L. Dempwolff,  M. Diedenhofen,  Hainam Do,  R. G. Edgar,  Po-Tung Fang,  
 S. Faraji,  S. Fatehi,  Qingguo Feng,  K. D. Fenk,  J. Fosso-Tande,  
 Qinghui Ge,  A. Ghysels,  G. Gidofalvi,  J. Gomes,  J. Gonthier,  A. Gunina,  
 D. Hait,  M. W. D. Hanson-Heine,  P. H. P. Harbach,  A. W. Hauser,  
 J. E. Herr,  E. G. Hohenstein,  Z. C. Holden,  Kerwin Hui,  B. C. Huynh,  
 T.-C. Jagau,  Hyunjun Ji,  B. Kaduk,  K. Khistyaev,  Jaehoon Kim,  
 P. Klunzinger,  K. Koh,  D. Kosenkov,  L. Koulias,  T. Kowalczyk,  
 C. M. Krauter,  A. Kunitsa,  Ka Un Lao,  A. Laurent,  K. V. Lawler,  
 Joonho Lee,  D. Lefrancois,  S. Lehtola,  D. S. Levine,  Yi-Pei Li,  
 You-Sheng Lin,  Fenglai Liu,  E. Livshits,  A. Luenser,  P. Manohar,  
 E. Mansoor,  S. F. Manzer,  Shan-Ping Mao,  Yuezhi Mao,  N. Mardirossian,  
 A. V. Marenich,  T. Markovich,  L. A. Martinez-Martinez,  S. A. Maurer,  
 N. J. Mayhall,  S. C. McKenzie,  J.-M. Mewes,  A. F. Morrison,  
 J. W. Mullinax,  K. Nanda,  T. S. Nguyen-Beck,  R. Olivares-Amaya,  
 J. A. Parkhill,  T. M. Perrine,  F. Plasser,  P. Pokhilko,  S. Prager,  
 A. Prociuk,  E. Ramos,  D. R. Rehn,  F. Rob,  M. Schneider,  N. Sergueev,  
 S. M. Sharada,  S. Sharma,  D. W. Small,  T. Stauch,  T. Stein,  
 Yu-Chuan Su,  A. J. W. Thom,  A. Tkatchenko,  T. Tsuchimochi,  N. M. Tubman,  
 L. Vogt,  M. L. Vidal,  O. Vydrov,  M. A. Watson,  J. Wenzel,  
 M. de Wergifosse,  T. A. Wesolowski,  A. White,  J. Witte,  A. Yamada,  
 Jun Yang,  K. Yao,  S. Yeganeh,  S. R. Yost,  Zhi-Qiang You,  A. Zech,  
 Igor Ying Zhang,  Xing Zhang,  Yan Zhao,  Ying Zhu,  B. R. Brooks,  
 G. K. L. Chan,  C. J. Cramer,  M. S. Gordon,  W. J. Hehre,  A. Klamt,  
 M. W. Schmidt,  C. D. Sherrill,  D. G. Truhlar,  A. Aspuru-Guzik,  R. Baer,  
 A. T. Bell,  N. A. Besley,  Jeng-Da Chai,  A. E. DePrince, III,  
 R. A. DiStasio Jr.,  A. Dreuw,  B. D. Dunietz,  T. R. Furlani,  
 Chao-Ping Hsu,  Yousung Jung,  Jing Kong,  D. S. Lambrecht,  WanZhen Liang,  
 C. Ochsenfeld,  V. A. Rassolov,  L. V. Slipchenko,  J. E. Subotnik,  
 T. Van Voorhis,  J. M. Herbert,  A. I. Krylov,  P. M. W. Gill,  M. Head-Gordon

 Contributors to earlier versions of Q-Chem not listed above: 
 R. D. Adamson,  B. Austin,  J. Baker,  G. J. O. Beran,  K. Brandhorst,  
 S. T. Brown,  E. F. C. Byrd,  A. K. Chakraborty,  C.-L. Cheng,  
 Siu Hung Chien,  D. M. Chipman,  D. L. Crittenden,  H. Dachsel,  
 R. J. Doerksen,  A. D. Dutoi,  L. Fusti-Molnar,  W. A. Goddard III,  
 A. Golubeva-Zadorozhnaya,  S. R. Gwaltney,  G. Hawkins,  A. Heyden,  
 S. Hirata,  G. Kedziora,  F. J. Keil,  C. Kelley,  Jihan Kim,  R. A. King,  
 R. Z. Khaliullin,  P. P. Korambath,  W. Kurlancheek,  A. M. Lee,  M. S. Lee,  
 S. V. Levchenko,  Ching Yeh Lin,  D. Liotard,  R. C. Lochan,  I. Lotan,  
 P. E. Maslen,  N. Nair,  D. P. O'Neill,  D. Neuhauser,  E. Neuscamman,  
 C. M. Oana,  R. Olson,  B. Peters,  R. Peverati,  P. A. Pieniazek,  
 Y. M. Rhee,  J. Ritchie,  M. A. Rohrdanz,  E. Rosta,  N. J. Russ,  
 H. F. Schaefer III,  N. E. Schultz,  N. Shenvi,  A. C. Simmonett,  A. Sodt,  
 D. Stuck,  K. S. Thanthiriwatte,  V. Vanovschi,  Tao Wang,  A. Warshel,  
 C. F. Williams,  Q. Wu,  X. Xu,  W. Zhang

 Please cite Q-Chem as follows:
 Y. Shao et al., Mol. Phys. 113, 184-215 (2015)
 DOI: 10.1080/00268976.2014.952696

 Q-Chem 5.1.2 for Intel X86 EM64T Linux

 Parts of Q-Chem use Armadillo 8.300.2 (Tropical Shenanigans).
 http://arma.sourceforge.net/

 Q-Chem begins on Mon Nov 26 17:26:51 2018  

Host: 
0

     Scratch files written to /scratch/taweetham/qchem52459//
The previous job contains 0 fragments, simply inherited here
Input Ideriv = 2
Curr. Ideriv = -1
Max.  Ideriv = 2

Checking the input file for inconsistencies... 	...done.

--------------------------------------------------------------
User input:
--------------------------------------------------------------

$molecule
read
$end

$rem
   job_type 	frequency
   basis 	6-311++g**
   method	b3lyp	
$end


--------------------------------------------------------------
 ----------------------------------------------------------------
             Standard Nuclear Orientation (Angstroms)
    I     Atom           X                Y                Z
 ----------------------------------------------------------------
    1      C       1.5940035028    -0.6891293771    -0.0000000000
    2      P       0.6077134650     0.6395339162     0.0000000000
    3      Cl     -1.3305301855    -0.1900472324     0.0000000000
    4      H       2.6651217913    -0.5029020554    -0.0000000000
    5      H       1.2741683703    -1.7245274730    -0.0000000000
 ----------------------------------------------------------------
 Molecular Point Group                 Cs    NOp =  2
 Largest Abelian Subgroup              Cs    NOp =  2
 Nuclear Repulsion Energy =   128.9400701321 hartrees
 There are       20 alpha and       20 beta electrons
 Requested basis set is 6-311++G(d,p)
 There are 42 shells and 96 basis functions

 Total QAlloc Memory Limit   2000 MB
 Mega-Array Size       188 MB
 MEM_STATIC part       192 MB

                       Distance Matrix (Angstroms)
             C (  1)   P (  2)   Cl(  3)   H (  4)
   P (  2)  1.654725
   Cl(  3)  2.966813  2.108315
   H (  4)  1.087187  2.353314  4.007881
   H (  5)  1.083671  2.456206  3.023092  1.851248

 A cutoff of  1.0D-11 yielded    846 shell pairs
 There are      4589 function pairs (      4897 Cartesian)
 Smallest overlap matrix eigenvalue = 9.22E-04
 Guess from superposition of atomic densities
 Warning:  Energy on first SCF cycle will be non-variational
 SAD guess density has 40.000000 electrons

 -----------------------------------------------------------------------
  General SCF calculation program by
  Eric Jon Sundstrom, Paul Horn, Yuezhi Mao, Dmitri Zuev, Alec White,
  David Stuck, Shaama M.S., Shane Yost, Joonho Lee, David Small,
  Daniel Levine, Susi Lehtola, Hugh Burton, Evgeny Epifanovsky
 -----------------------------------------------------------------------
 Exchange:     0.2000 Hartree-Fock + 0.0800 Slater + 0.7200 B88
 Correlation:  0.1900 VWN1RPA + 0.8100 LYP
 Using SG-1 standard quadrature grid
 A restricted SCF calculation will be
 performed using DIIS
 SCF converges when DIIS error is below 1.0e-08
 ---------------------------------------
  Cycle       Energy         DIIS error
 ---------------------------------------
    1    -841.1690264104      4.85e-02  
    2    -840.8086618996      9.26e-03  
    3    -840.5473828431      1.56e-02  
    4    -840.9120265354      1.72e-03  
    5    -840.9159278701      7.52e-04  
    6    -840.9165602926      2.30e-04  
    7    -840.9166216187      5.67e-05  
    8    -840.9166261153      1.03e-05  
    9    -840.9166262468      2.75e-06  
   10    -840.9166262556      6.28e-07  
   11    -840.9166262560      1.55e-07  
   12    -840.9166262561      1.45e-08  
   13    -840.9166262561      1.86e-09  Convergence criterion met
 ---------------------------------------
 SCF time:   CPU 6.68s  wall 7.00s 
 SCF   energy in the final basis set =     -840.9166262561
 Total energy in the final basis set =     -840.9166262561

 --------------------------------------------------------------
             Orbital Energies (a.u.) and Symmetries
 --------------------------------------------------------------

 Alpha MOs, Restricted
 -- Occupied --                  
-101.55  -77.11  -10.21   -9.47   -7.23   -7.22   -7.22   -6.60
  1 A'    2 A'    3 A'    4 A'    5 A'    1 A"    6 A'    7 A'                 
 -4.763  -4.760  -4.756  -0.846  -0.745  -0.568  -0.473  -0.419
  8 A'    2 A"    9 A'   10 A'   11 A'   12 A'   13 A'   14 A'                 
 -0.358  -0.348  -0.302  -0.281
  3 A"   15 A'   16 A'    4 A"                                                 
 -- Virtual --                   
 -0.087  -0.047  -0.006   0.020   0.023   0.041   0.050   0.067
  5 A"   17 A'   18 A'   19 A'   20 A'    6 A"   21 A'   22 A'                 
  0.073   0.092   0.093   0.099   0.122   0.129   0.142   0.143
 23 A'    7 A"   24 A'    8 A"   25 A'   26 A'   27 A'   28 A'                 
  0.160   0.187   0.205   0.279   0.284   0.334   0.404   0.436
 29 A'   30 A'   31 A'   32 A'    9 A"   33 A'   34 A'   35 A'                 
  0.459   0.464   0.514   0.551   0.553   0.579   0.612   0.630
 10 A"   36 A'   37 A'   11 A"   38 A'   39 A'   12 A"   40 A'                 
  0.650   0.701   0.776   0.809   0.865   0.883   0.911   0.920
 13 A"   41 A'   42 A'   43 A'   14 A"   44 A'   15 A"   45 A'                 
  0.925   0.998   1.031   1.211   1.359   1.434   1.476   1.544
 46 A'   47 A'   16 A"   48 A'   17 A"   49 A'   50 A'   18 A"                 
  1.560   1.702   1.752   1.800   1.818   1.912   2.143   2.255
 51 A'   52 A'   53 A'   19 A"   54 A'   20 A"   55 A'   21 A"                 
  2.280   2.351   2.486   2.512   2.562   2.690   2.734   3.347
 56 A'   57 A'   58 A'   59 A'   60 A'   61 A'   22 A"   62 A'                 
  3.701   6.876   9.667  13.782  13.898  13.990  23.770  25.814
 63 A'   64 A'   65 A'   23 A"   66 A'   67 A'   68 A'   24 A"                 
 25.883  26.125 163.001 215.651
 69 A'   70 A'   71 A'   72 A'                                                 

 Beta MOs, Restricted
 -- Occupied --                  
-101.55  -77.11  -10.21   -9.47   -7.23   -7.22   -7.22   -6.60
  1 A'    2 A'    3 A'    4 A'    5 A'    1 A"    6 A'    7 A'                 
 -4.763  -4.760  -4.756  -0.846  -0.745  -0.568  -0.473  -0.419
  8 A'    2 A"    9 A'   10 A'   11 A'   12 A'   13 A'   14 A'                 
 -0.358  -0.348  -0.302  -0.281
  3 A"   15 A'   16 A'    4 A"                                                 
 -- Virtual --                   
 -0.087  -0.047  -0.006   0.020   0.023   0.041   0.050   0.067
  5 A"   17 A'   18 A'   19 A'   20 A'    6 A"   21 A'   22 A'                 
  0.073   0.092   0.093   0.099   0.122   0.129   0.142   0.143
 23 A'    7 A"   24 A'    8 A"   25 A'   26 A'   27 A'   28 A'                 
  0.160   0.187   0.205   0.279   0.284   0.334   0.404   0.436
 29 A'   30 A'   31 A'   32 A'    9 A"   33 A'   34 A'   35 A'                 
  0.459   0.464   0.514   0.551   0.553   0.579   0.612   0.630
 10 A"   36 A'   37 A'   11 A"   38 A'   39 A'   12 A"   40 A'                 
  0.650   0.701   0.776   0.809   0.865   0.883   0.911   0.920
 13 A"   41 A'   42 A'   43 A'   14 A"   44 A'   15 A"   45 A'                 
  0.925   0.998   1.031   1.211   1.359   1.434   1.476   1.544
 46 A'   47 A'   16 A"   48 A'   17 A"   49 A'   50 A'   18 A"                 
  1.560   1.702   1.752   1.800   1.818   1.912   2.143   2.255
 51 A'   52 A'   53 A'   19 A"   54 A'   20 A"   55 A'   21 A"                 
  2.280   2.351   2.486   2.512   2.562   2.690   2.734   3.347
 56 A'   57 A'   58 A'   59 A'   60 A'   61 A'   22 A"   62 A'                 
  3.701   6.876   9.667  13.782  13.898  13.990  23.770  25.814
 63 A'   64 A'   65 A'   23 A"   66 A'   67 A'   68 A'   24 A"                 
 25.883  26.125 163.001 215.651
 69 A'   70 A'   71 A'   72 A'                                                 
 --------------------------------------------------------------

          Ground-State Mulliken Net Atomic Charges

     Atom                 Charge (a.u.)
  ----------------------------------------
      1 C                    -0.405358
      2 P                     0.174589
      3 Cl                   -0.121062
      4 H                     0.157259
      5 H                     0.194572
  ----------------------------------------
  Sum of atomic charges =    -0.000000

 -----------------------------------------------------------------
                    Cartesian Multipole Moments
 -----------------------------------------------------------------
    Charge (ESU x 10^10)
                 0.0000
    Dipole Moment (Debye)
         X       2.0698      Y      -0.2769      Z      -0.0000
       Tot       2.0882
    Quadrupole Moments (Debye-Ang)
        XX     -31.0200     XY      -0.8660     YY     -31.8937
        XZ      -0.0000     YZ      -0.0000     ZZ     -33.7307
    Octopole Moments (Debye-Ang^2)
       XXX       3.4802    XXY      -1.8257    XYY      -1.0539
       YYY      -5.4815    XXZ       0.0000    XYZ      -0.0000
       YYZ      -0.0000    XZZ      -3.6516    YZZ       0.5933
       ZZZ      -0.0000
    Hexadecapole Moments (Debye-Ang^3)
      XXXX    -295.3642   XXXY       2.5348   XXYY     -71.3731
      XYYY      -3.9562   YYYY    -104.4568   XXXZ       0.0000
      XXYZ      -0.0000   XYYZ      -0.0000   YYYZ      -0.0000
      XXZZ     -66.8703   XYZZ       1.1497   YYZZ     -26.2405
      XZZZ      -0.0000   YZZZ       0.0000   ZZZZ     -45.6418
 -----------------------------------------------------------------
 Calculating MO derivatives via CPSCF
   1         3          15      0.203736    0.068464
   2         3          15      0.021760    0.008528
   3         3          15      0.002006    0.000826
   4         4          14      0.000132    0.000051
   5        16           2      0.000005    0.000002
   6        18           0      0.000000    0.000000    Roots Converged
 Time for AOints: 1.4 s (CPU) 1.4 s (wall)
 ------------------------------------------------------------------------------
                     AOints        : Timing summary (seconds)
 ------------------------------------------------------------------------------
     job step          cpu (% of tot)      sys (% of tot)     wall (% of tot)
 ------------------------------------------------------------------------------
  cpscf_lag         0.2016E+02 (50.4)   0.4800E-04 (18.3)   0.2018E+02 (50.4)
  iterzp            0.1841E+02 (46.0)   0.2140E-03 (81.7)   0.1842E+02 (46.0)
  make_fx           0.0000E+00 ( 0.0)   0.0000E+00 ( 0.0)   0.0000E+00 ( 0.0)
  AOints            0.1431E+01 ( 3.6)   0.0000E+00 ( 0.0)   0.1431E+01 ( 3.6)
 ------------------------------------------------------------------------------
   Grand Totals     0.4003E+02          0.2620E-03          0.4006E+02
 ------------------------------------------------------------------------------
 Calculating analytic Hessian of the SCF energy
 Polarizability Matrix (a.u.)
            1           2           3
    1 -65.8838929   4.5141726  -0.0000000
    2   4.5141726 -47.2586237   0.0000000
    3  -0.0000000   0.0000000 -32.5889110

 Direct stationary perturbation theory relativistic correction:

 rels  =       1.236942534601
 relv  =      -4.457450416516
 rel2e =       1.002931504382
 E_rel =      -2.217576377533

 Hessian of the SCF Energy
            1           2           3           4           5           6
    1   0.5622297  -0.0141247   0.0000000  -0.1391827   0.1283428  -0.0000000
    2  -0.0141247   0.6339284   0.0000000   0.1501595  -0.2674395   0.0000000
    3   0.0000000   0.0000000   0.0756631  -0.0000000   0.0000000  -0.0197920
    4  -0.1391827   0.1501595  -0.0000000   0.2510891  -0.1059118   0.0000000
    5   0.1283428  -0.2674395   0.0000000  -0.1059118   0.3165231  -0.0000000
    6  -0.0000000   0.0000000  -0.0197920   0.0000000  -0.0000000   0.0152456
    7  -0.0253283  -0.0032285  -0.0000000  -0.1002854  -0.0363988  -0.0000000
    8   0.0151788   0.0114090   0.0000000  -0.0542581  -0.0422252  -0.0000000
    9   0.0000000   0.0000000   0.0004041  -0.0000000   0.0000000  -0.0078929
   10  -0.3292862  -0.0507889   0.0000000  -0.0120452  -0.0053584   0.0000000
   11  -0.0419186  -0.0563145   0.0000000   0.0145511   0.0048027  -0.0000000
   12  -0.0000000  -0.0000000  -0.0261550   0.0000000  -0.0000000  -0.0026145
   13  -0.0684326  -0.0820174  -0.0000000   0.0004243   0.0193262  -0.0000000
   14  -0.0874783  -0.3215834  -0.0000000  -0.0045407  -0.0116610  -0.0000000
   15  -0.0000000  -0.0000000  -0.0301201  -0.0000000   0.0000000   0.0150539
            7           8           9          10          11          12
    1  -0.0253283   0.0151788   0.0000000  -0.3292862  -0.0419186  -0.0000000
    2  -0.0032285   0.0114090   0.0000000  -0.0507889  -0.0563145  -0.0000000
    3  -0.0000000   0.0000000   0.0004041   0.0000000   0.0000000  -0.0261550
    4  -0.1002854  -0.0542581  -0.0000000  -0.0120452   0.0145511   0.0000000
    5  -0.0363988  -0.0422252   0.0000000  -0.0053584   0.0048027  -0.0000000
    6  -0.0000000  -0.0000000  -0.0078929   0.0000000  -0.0000000  -0.0026145
    7   0.1239681   0.0378071   0.0000000   0.0006628   0.0025437  -0.0000000
    8   0.0378071   0.0299922  -0.0000000   0.0024313  -0.0021122   0.0000000
    9   0.0000000  -0.0000000   0.0060480  -0.0000000  -0.0000000   0.0071154
   10   0.0006628   0.0024313  -0.0000000   0.3445134   0.0516884   0.0000000
   11   0.0025437  -0.0021122  -0.0000000   0.0516884   0.0532141   0.0000000
   12  -0.0000000   0.0000000   0.0071154   0.0000000   0.0000000   0.0182234
   13   0.0009828  -0.0011592  -0.0000000  -0.0038448  -0.0268645  -0.0000000
   14  -0.0007236   0.0029362  -0.0000000   0.0020276   0.0004100  -0.0000000
   15   0.0000000   0.0000000  -0.0056745  -0.0000000  -0.0000000   0.0034307
           13          14          15
    1  -0.0684326  -0.0874783  -0.0000000
    2  -0.0820174  -0.3215834  -0.0000000
    3  -0.0000000  -0.0000000  -0.0301201
    4   0.0004243  -0.0045407  -0.0000000
    5   0.0193262  -0.0116610   0.0000000
    6  -0.0000000  -0.0000000   0.0150539
    7   0.0009828  -0.0007236   0.0000000
    8  -0.0011592   0.0029362   0.0000000
    9  -0.0000000  -0.0000000  -0.0056745
   10  -0.0038448   0.0020276  -0.0000000
   11  -0.0268645   0.0004100  -0.0000000
   12  -0.0000000  -0.0000000   0.0034307
   13   0.0708704   0.0907150   0.0000000
   14   0.0907150   0.3298982   0.0000000
   15   0.0000000   0.0000000   0.0173100
 Gradient time:  CPU 50.90 s  wall 50.93 s
 **********************************************************************
 **                                                                  **
 **                       VIBRATIONAL ANALYSIS                       **
 **                       --------------------                       **
 **                                                                  **
 **        VIBRATIONAL FREQUENCIES (CM**-1) AND NORMAL MODES         **
 **     FORCE CONSTANTS (mDYN/ANGSTROM) AND REDUCED MASSES (AMU)     **
 **                  INFRARED INTENSITIES (KM/MOL)                   **
 **                                                                  **
 **********************************************************************


 Mode:                 1                      2                      3
 Frequency:       275.41                 457.45                 625.31
 Force Cnst:      0.1504                 1.8891                 0.2407
 Red. Mass:       3.3647                15.3223                 1.0450
 IR Active:          YES                    YES                    YES
 IR Intens:        1.587                 80.688                  1.222
 Raman Active:       YES                    YES                    YES
               X      Y      Z        X      Y      Z        X      Y      Z
 C          0.296  0.090  0.000   -0.101  0.025  0.000   -0.000 -0.000  0.013
 P         -0.005 -0.138 -0.000   -0.434 -0.232 -0.000    0.000  0.000 -0.028
 Cl        -0.124  0.077  0.000    0.413  0.184  0.000   -0.000 -0.000  0.018
 H          0.224  0.531 -0.000   -0.197  0.560  0.000   -0.000  0.000  0.741
 H          0.728 -0.042 -0.000    0.414 -0.134 -0.000    0.000 -0.000 -0.671
 TransDip   0.015 -0.038 -0.000   -0.280 -0.064 -0.000    0.000  0.000 -0.035

 Mode:                 4                      5                      6
 Frequency:       813.35                 851.04                1011.82
 Force Cnst:      0.5454                 0.5480                 2.3029
 Red. Mass:       1.3993                 1.2842                 3.8178
 IR Active:          YES                    YES                    YES
 IR Intens:       23.602                 89.574                  7.377
 Raman Active:       YES                    YES                    YES
               X      Y      Z        X      Y      Z        X      Y      Z
 C         -0.154 -0.059  0.000   -0.000 -0.000 -0.157   -0.202  0.337  0.000
 P          0.049  0.023 -0.000    0.000  0.000  0.014    0.107 -0.160 -0.000
 Cl         0.000 -0.012 -0.000    0.000 -0.000  0.001   -0.001  0.002  0.000
 H         -0.268  0.687 -0.000   -0.000  0.000  0.690   -0.234  0.367  0.000
 H          0.590 -0.279 -0.000    0.000 -0.000  0.707   -0.609  0.498 -0.000
 TransDip   0.128  0.088 -0.000    0.000  0.000  0.303    0.080 -0.033 -0.000

 Mode:                 7                      8                      9
 Frequency:      1419.90                3125.43                3227.54
 Force Cnst:      1.4596                 6.0739                 6.8460
 Red. Mass:       1.2287                 1.0554                 1.1154
 IR Active:          YES                    YES                    YES
 IR Intens:       14.280                  0.608                  0.919
 Raman Active:       YES                    YES                    YES
               X      Y      Z        X      Y      Z        X      Y      Z
 C          0.086 -0.109  0.000   -0.052  0.040 -0.000   -0.067 -0.073 -0.000
 P         -0.009  0.015 -0.000    0.001 -0.002 -0.000   -0.001  0.000  0.000
 Cl        -0.000 -0.000  0.000    0.000  0.000  0.000    0.000  0.000  0.000
 H         -0.065  0.720 -0.000    0.781  0.142  0.000    0.591  0.092  0.000
 H         -0.665  0.129 -0.000   -0.194 -0.573 -0.000    0.229  0.761  0.000
 TransDip  -0.085  0.086 -0.000    0.012 -0.022  0.000    0.021  0.023  0.000

 STANDARD THERMODYNAMIC QUANTITIES AT   298.15 K  AND     1.00 ATM

   This Molecule has  0 Imaginary Frequencies
   Zero point vibrational energy:       16.879 kcal/mol

   Atom    1 Element C  Has Mass   12.00000
   Atom    2 Element P  Has Mass   30.97376
   Atom    3 Element Cl Has Mass   34.96885
   Atom    4 Element H  Has Mass    1.00783
   Atom    5 Element H  Has Mass    1.00783
   Molecular Mass:    79.958270 amu
   Principal axes and moments of inertia in amu*Bohr^2:
                             1           2           3
    Eigenvalues --       80.67034   401.99122   482.66156
          X               0.99886    -0.04769     0.00000
          Y               0.04769     0.99886     0.00000
          Z               0.00000    -0.00000     1.00000
   Rotational Symmetry Number is   1
   The Molecule is an Asymmetric Top
   Translational Enthalpy:        0.889 kcal/mol
   Rotational Enthalpy:           0.889 kcal/mol
   Vibrational Enthalpy:         17.530 kcal/mol
   gas constant (RT):             0.592 kcal/mol
   Translational Entropy:        39.051  cal/mol.K
   Rotational Entropy:           24.263  cal/mol.K
   Vibrational Entropy:           3.216  cal/mol.K

   Total Enthalpy:               19.900 kcal/mol
   Total Entropy:                66.530  cal/mol.K
Archival summary:
1\1\TWL02\FREQ\ProcedureUnspecified\BasisUnspecified\l1112\taweetha\MonNov2617:27:492018MonNov2617:27:492018\0\\#,FREQ,ProcedureUnspecified,BasisUnspecified,\\0,1\P\C,1,1.65472\H,2,1.08367,1,126.247\H,2,1.08719,1,116.724,3,180,0\Cl,1,2.10832,2,103.416,3,-0,0\\\@

 Total job time:  57.66s(wall), 57.62s(cpu) 
 Mon Nov 26 17:27:49 2018

        *************************************************************
        *                                                           *
        *  Thank you very much for using Q-Chem.  Have a nice day.  *
        *                                                           *
        *************************************************************
