# Supplementary material for: Geometric and energetic data from ab initio calculations of haloethene, haloimine, halomethylenephosphine, haloiminophosphine, halodiazene, halodiphosphene and halocyclopropane
Source: Data Brief. 2019 Nov 2;27:104738. doi: 10.1016/j.dib.2019.104738 (PMC6861602; doi:10.1016/j.dib.2019.104738)
Supplement: Multimedia component 5 [file mmc5.zip › CP/B3LYP/HHCPFE.out]

Q-Chem Developer Version!
                  Welcome to Q-Chem
     A Quantum Leap Into The Future Of Chemistry


 Q-Chem 5.1, Q-Chem, Inc., Pleasanton, CA (2018)

 Yihan Shao,  Zhengting Gan,  E. Epifanovsky,  A. T. B. Gilbert,  M. Wormit,  
 J. Kussmann,  A. W. Lange,  A. Behn,  Jia Deng,  Xintian Feng,  D. Ghosh,  
 M. Goldey,  P. R. Horn,  L. D. Jacobson,  I. Kaliman,  T. Kus,  A. Landau,  
 Jie Liu,  E. I. Proynov,  R. M. Richard,  R. P. Steele,  E. J. Sundstrom,  
 H. L. Woodcock III,  P. M. Zimmerman,  D. Zuev,  B. Albrecht,  E. Alguire,  
 S. A. Baeppler,  D. Barton,  Z. Benda,  Y. A. Bernard,  E. J. Berquist,  
 K. B. Bravaya,  H. Burton,  D. Casanova,  Chun-Min Chang,  Yunqing Chen,  
 A. Chien,  K. D. Closser,  M. P. Coons,  S. Coriani,  S. Dasgupta,  
 A. L. Dempwolff,  M. Diedenhofen,  Hainam Do,  R. G. Edgar,  Po-Tung Fang,  
 S. Faraji,  S. Fatehi,  Qingguo Feng,  K. D. Fenk,  J. Fosso-Tande,  
 Qinghui Ge,  A. Ghysels,  G. Gidofalvi,  J. Gomes,  J. Gonthier,  A. Gunina,  
 D. Hait,  M. W. D. Hanson-Heine,  P. H. P. Harbach,  A. W. Hauser,  
 J. E. Herr,  E. G. Hohenstein,  Z. C. Holden,  Kerwin Hui,  B. C. Huynh,  
 T.-C. Jagau,  Hyunjun Ji,  B. Kaduk,  K. Khistyaev,  Jaehoon Kim,  
 P. Klunzinger,  K. Koh,  D. Kosenkov,  L. Koulias,  T. Kowalczyk,  
 C. M. Krauter,  A. Kunitsa,  Ka Un Lao,  A. Laurent,  K. V. Lawler,  
 Joonho Lee,  D. Lefrancois,  S. Lehtola,  D. S. Levine,  Yi-Pei Li,  
 You-Sheng Lin,  Fenglai Liu,  E. Livshits,  A. Luenser,  P. Manohar,  
 E. Mansoor,  S. F. Manzer,  Shan-Ping Mao,  Yuezhi Mao,  N. Mardirossian,  
 A. V. Marenich,  T. Markovich,  L. A. Martinez-Martinez,  S. A. Maurer,  
 N. J. Mayhall,  S. C. McKenzie,  J.-M. Mewes,  A. F. Morrison,  
 J. W. Mullinax,  K. Nanda,  T. S. Nguyen-Beck,  R. Olivares-Amaya,  
 J. A. Parkhill,  T. M. Perrine,  F. Plasser,  P. Pokhilko,  S. Prager,  
 A. Prociuk,  E. Ramos,  D. R. Rehn,  F. Rob,  M. Schneider,  N. Sergueev,  
 S. M. Sharada,  S. Sharma,  D. W. Small,  T. Stauch,  T. Stein,  
 Yu-Chuan Su,  A. J. W. Thom,  A. Tkatchenko,  T. Tsuchimochi,  N. M. Tubman,  
 L. Vogt,  M. L. Vidal,  O. Vydrov,  M. A. Watson,  J. Wenzel,  
 M. de Wergifosse,  T. A. Wesolowski,  A. White,  J. Witte,  A. Yamada,  
 Jun Yang,  K. Yao,  S. Yeganeh,  S. R. Yost,  Zhi-Qiang You,  A. Zech,  
 Igor Ying Zhang,  Xing Zhang,  Yan Zhao,  Ying Zhu,  B. R. Brooks,  
 G. K. L. Chan,  C. J. Cramer,  M. S. Gordon,  W. J. Hehre,  A. Klamt,  
 M. W. Schmidt,  C. D. Sherrill,  D. G. Truhlar,  A. Aspuru-Guzik,  R. Baer,  
 A. T. Bell,  N. A. Besley,  Jeng-Da Chai,  A. E. DePrince, III,  
 R. A. DiStasio Jr.,  A. Dreuw,  B. D. Dunietz,  T. R. Furlani,  
 Chao-Ping Hsu,  Yousung Jung,  Jing Kong,  D. S. Lambrecht,  WanZhen Liang,  
 C. Ochsenfeld,  V. A. Rassolov,  L. V. Slipchenko,  J. E. Subotnik,  
 T. Van Voorhis,  J. M. Herbert,  A. I. Krylov,  P. M. W. Gill,  M. Head-Gordon

 Contributors to earlier versions of Q-Chem not listed above: 
 R. D. Adamson,  B. Austin,  J. Baker,  G. J. O. Beran,  K. Brandhorst,  
 S. T. Brown,  E. F. C. Byrd,  A. K. Chakraborty,  C.-L. Cheng,  
 Siu Hung Chien,  D. M. Chipman,  D. L. Crittenden,  H. Dachsel,  
 R. J. Doerksen,  A. D. Dutoi,  L. Fusti-Molnar,  W. A. Goddard III,  
 A. Golubeva-Zadorozhnaya,  S. R. Gwaltney,  G. Hawkins,  A. Heyden,  
 S. Hirata,  G. Kedziora,  F. J. Keil,  C. Kelley,  Jihan Kim,  R. A. King,  
 R. Z. Khaliullin,  P. P. Korambath,  W. Kurlancheek,  A. M. Lee,  M. S. Lee,  
 S. V. Levchenko,  Ching Yeh Lin,  D. Liotard,  R. C. Lochan,  I. Lotan,  
 P. E. Maslen,  N. Nair,  D. P. O'Neill,  D. Neuhauser,  E. Neuscamman,  
 C. M. Oana,  R. Olson,  B. Peters,  R. Peverati,  P. A. Pieniazek,  
 Y. M. Rhee,  J. Ritchie,  M. A. Rohrdanz,  E. Rosta,  N. J. Russ,  
 H. F. Schaefer III,  N. E. Schultz,  N. Shenvi,  A. C. Simmonett,  A. Sodt,  
 D. Stuck,  K. S. Thanthiriwatte,  V. Vanovschi,  Tao Wang,  A. Warshel,  
 C. F. Williams,  Q. Wu,  X. Xu,  W. Zhang

 Please cite Q-Chem as follows:
 Y. Shao et al., Mol. Phys. 113, 184-215 (2015)
 DOI: 10.1080/00268976.2014.952696

 Q-Chem 5.1.2 for Intel X86 EM64T Linux

 Parts of Q-Chem use Armadillo 8.300.2 (Tropical Shenanigans).
 http://arma.sourceforge.net/

 Q-Chem begins on Mon Nov 26 14:37:10 2018  

Host: 
0

     Scratch files written to /scratch/taweetham/qchem48391//
Input Ideriv = 2
Curr. Ideriv = -1
Max.  Ideriv = 2

Checking the input file for inconsistencies... 	...done.

--------------------------------------------------------------
User input:
--------------------------------------------------------------
$molecule
0 1
C 
P 1 1.5 
F 2 PF 1 120. 
H 1 PH 2 120.  3 180.0
H 1 PH 2 120.  3 0.0

PH=1.44
PF=1.54
PCl=2.03
PBr=2.5
PI=2.6
$end

$rem
   job_type	optimization
   basis	6-311++g**
   method	b3lyp
$end

--------------------------------------------------------------
 ----------------------------------------------------------------
             Standard Nuclear Orientation (Angstroms)
    I     Atom           X                Y                Z
 ----------------------------------------------------------------
    1      C       1.3064181466    -0.3391812081    -0.0000000000
    2      P       0.0164982689     0.4263948554     0.0000000000
    3      F      -1.3263491431    -0.3275022384     0.0000000000
    4      H       2.5620676747     0.3657615290    -0.0000000000
    5      H       1.2890917011    -1.7790769662    -0.0000000000
 ----------------------------------------------------------------
 Molecular Point Group                 Cs    NOp =  2
 Largest Abelian Subgroup              Cs    NOp =  2
 Nuclear Repulsion Energy =   102.6478858688 hartrees
 There are       16 alpha and       16 beta electrons
 Requested basis set is 6-311++G(d,p)
 There are 35 shells and 88 basis functions

 Total QAlloc Memory Limit   2000 MB
 Mega-Array Size       188 MB
 MEM_STATIC part       192 MB
 A cutoff of  1.0D-11 yielded    614 shell pairs
 There are      3954 function pairs (      4235 Cartesian)

 -------------------------------------------------------
 OpenMP Integral Computing Module                       
 Release: version 1.0, May 2013, Q-Chem Inc. Pittsburgh 
 -------------------------------------------------------
 Integral Job Info:
 Integral job number is                      11
 Integral operator is                         1
 short-range coefficients                     0
 long-range coefficients              100000000
 Omega coefficients                           0
 if combine SR and LR in K                    0
 Integral screening is                        0
 Integral computing path is                   2
 max size of driver memory is            800000
 size of driver memory is                593474
 size of scratch memory is              4204008
 max col of scratch BK array               1296
 max len of scratch array in speh3          155
 max len of scratch index in speh4           18
 max int batch size is                      520
 min int batch size is                       52
 fixed nKL is                                52
 max L of basis functions is                  2
 order of int derivative is                   0
 number of shells is                         35
 number of basis is                          91
 number of cartesian basis is                91
 number of contracted shell pairs           614
 number of primitive shell pairs           1649
 maxK2 (contraction) of shell pair           36
 max number of K2 of shell pair               1
 max number of CS2 of shell pair             72
 max number of PS2 of shell pair            174
 mem total for path MDJ                  510890
 -------------------------------------------------------
 Smallest overlap matrix eigenvalue = 7.97E-04

 Scale SEOQF with 1.000000e-01/1.000000e-01/1.000000e-01

 Standard Electronic Orientation quadrupole field applied
 Nucleus-field energy     =     0.0000000018 hartrees
 Guess from superposition of atomic densities
 Warning:  Energy on first SCF cycle will be non-variational
 SAD guess density has 32.000000 electrons

 -----------------------------------------------------------------------
  General SCF calculation program by
  Eric Jon Sundstrom, Paul Horn, Yuezhi Mao, Dmitri Zuev, Alec White,
  David Stuck, Shaama M.S., Shane Yost, Joonho Lee, David Small,
  Daniel Levine, Susi Lehtola, Hugh Burton, Evgeny Epifanovsky
 -----------------------------------------------------------------------
 Exchange:     0.2000 Hartree-Fock + 0.0800 Slater + 0.7200 B88
 Correlation:  0.1900 VWN1RPA + 0.8100 LYP
 Using SG-1 standard quadrature grid
 using 4 threads for integral computing
 -------------------------------------------------------
 OpenMP Integral computing Module                
 Release: version 2.0, May 2017, Q-Chem Inc. Pleasanton 
 -------------------------------------------------------
 -------------------------------------------------------
 OpenMP BLAS3 based DFT computing Module                
 Release: version 1.0, May 2013, Q-Chem Inc. Pittsburgh 
 -------------------------------------------------------
 A restricted SCF calculation will be
 performed using DIIS
 SCF converges when DIIS error is below 1.0e-08
 ---------------------------------------
  Cycle       Energy         DIIS error
 ---------------------------------------
    1    -480.8462885413      5.93e-02  
    2    -480.3504248767      9.98e-03  
    3    -480.2010311392      1.47e-02  
    4    -480.4354450586      2.24e-03  
    5    -480.4401214747      9.89e-04  
    6    -480.4406603695      1.85e-04  
    7    -480.4406928808      6.09e-05  
    8    -480.4406963050      4.86e-06  
    9    -480.4406963261      1.37e-06  
   10    -480.4406963286      2.64e-07  
   11    -480.4406963287      3.77e-08  
   12    -480.4406963287      7.21e-09  Convergence criterion met
 ---------------------------------------
 SCF time:   CPU 5.42s  wall 2.00s 
 SCF   energy in the final basis set =     -480.4406963287
 Total energy in the final basis set =     -480.4406963287

 --------------------------------------------------------------
             Orbital Energies (a.u.) and Symmetries
 --------------------------------------------------------------

 Alpha MOs, Restricted
 -- Occupied --                  
-77.093 -24.713 -10.229  -6.594  -4.757  -4.752  -4.748  -1.257
  1 A'    2 A'    3 A'    4 A'    5 A'    1 A"    6 A'    7 A'                 
 -0.761  -0.589  -0.494  -0.494  -0.450  -0.400  -0.302  -0.280
  8 A'    9 A'   10 A'    2 A"   11 A'   12 A'    3 A"   13 A'                 
 -- Virtual --                   
 -0.051  -0.044  -0.034   0.015   0.031   0.040   0.055   0.056
 14 A'    4 A"   15 A'   16 A'   17 A'    5 A"   18 A'   19 A'                 
  0.075   0.098   0.099   0.124   0.150   0.168   0.182   0.233
 20 A'   21 A'    6 A"   22 A'   23 A'   24 A'   25 A'    7 A"                 
  0.248   0.282   0.301   0.325   0.369   0.404   0.409   0.463
 26 A'    8 A"   27 A'   28 A'   29 A'   30 A'   31 A'   32 A'                 
  0.522   0.560   0.586   0.622   0.669   0.676   0.780   0.813
 33 A'    9 A"   34 A'   35 A'   10 A"   11 A"   36 A'   37 A'                 
  0.968   1.049   1.169   1.217   1.290   1.303   1.332   1.386
 38 A'   12 A"   39 A'   40 A'   41 A'   13 A"   42 A'   43 A'                 
  1.392   1.518   1.535   1.610   1.663   1.672   1.674   1.707
 14 A"   44 A'   15 A"   45 A'   16 A"   17 A"   46 A'   47 A'                 
  1.915   2.033   2.103   2.162   2.557   2.593   2.718   3.224
 48 A'   49 A'   50 A'   51 A'   52 A'   53 A'   18 A"   54 A'                 
  3.370   3.734   3.741   3.787   3.822   4.175   6.239   6.270
 55 A'   19 A"   56 A'   20 A"   57 A'   58 A'   21 A"   59 A'                 
  6.299   7.074  13.790  13.934  14.128  23.494  66.740 163.215
 60 A'   61 A'   22 A"   62 A'   63 A'   64 A'   65 A'   66 A'                 

 Beta MOs, Restricted
 -- Occupied --                  
-77.093 -24.713 -10.229  -6.594  -4.757  -4.752  -4.748  -1.257
  1 A'    2 A'    3 A'    4 A'    5 A'    1 A"    6 A'    7 A'                 
 -0.761  -0.589  -0.494  -0.494  -0.450  -0.400  -0.302  -0.280
  8 A'    9 A'   10 A'    2 A"   11 A'   12 A'    3 A"   13 A'                 
 -- Virtual --                   
 -0.051  -0.044  -0.034   0.015   0.031   0.040   0.055   0.056
 14 A'    4 A"   15 A'   16 A'   17 A'    5 A"   18 A'   19 A'                 
  0.075   0.098   0.099   0.124   0.150   0.168   0.182   0.233
 20 A'   21 A'    6 A"   22 A'   23 A'   24 A'   25 A'    7 A"                 
  0.248   0.282   0.301   0.325   0.369   0.404   0.409   0.463
 26 A'    8 A"   27 A'   28 A'   29 A'   30 A'   31 A'   32 A'                 
  0.522   0.560   0.586   0.622   0.669   0.676   0.780   0.813
 33 A'    9 A"   34 A'   35 A'   10 A"   11 A"   36 A'   37 A'                 
  0.968   1.049   1.169   1.217   1.290   1.303   1.332   1.386
 38 A'   12 A"   39 A'   40 A'   41 A'   13 A"   42 A'   43 A'                 
  1.392   1.518   1.535   1.610   1.663   1.672   1.674   1.707
 14 A"   44 A'   15 A"   45 A'   16 A"   17 A"   46 A'   47 A'                 
  1.915   2.033   2.103   2.162   2.557   2.593   2.718   3.224
 48 A'   49 A'   50 A'   51 A'   52 A'   53 A'   18 A"   54 A'                 
  3.370   3.734   3.741   3.787   3.822   4.175   6.239   6.270
 55 A'   19 A"   56 A'   20 A"   57 A'   58 A'   21 A"   59 A'                 
  6.299   7.074  13.790  13.934  14.128  23.494  66.740 163.215
 60 A'   61 A'   22 A"   62 A'   63 A'   64 A'   65 A'   66 A'                 
 --------------------------------------------------------------

          Ground-State Mulliken Net Atomic Charges

     Atom                 Charge (a.u.)
  ----------------------------------------
      1 C                    -0.470958
      2 P                     0.250380
      3 F                    -0.101761
      4 H                     0.184596
      5 H                     0.137743
  ----------------------------------------
  Sum of atomic charges =     0.000000

 -----------------------------------------------------------------
                    Cartesian Multipole Moments
 -----------------------------------------------------------------
    Charge (ESU x 10^10)
                -0.0000
    Dipole Moment (Debye)
         X       1.5883      Y      -0.4584      Z       0.0000
       Tot       1.6531
    Quadrupole Moments (Debye-Ang)
        XX     -23.4490     XY       0.2848     YY     -25.0577
        XZ       0.0000     YZ      -0.0000     ZZ     -25.8064
    Octopole Moments (Debye-Ang^2)
       XXX      -0.6871    XXY       3.8734    XYY      -2.2171
       YYY      -8.2740    XXZ       0.0000    XYZ      -0.0000
       YYZ       0.0000    XZZ      -7.1419    YZZ      -0.5210
       ZZZ       0.0000
    Hexadecapole Moments (Debye-Ang^3)
      XXXX    -155.3651   XXXY      14.6017   XXYY     -40.9815
      XYYY       2.2257   YYYY     -71.0026   XXXZ       0.0000
      XXYZ      -0.0000   XYYZ       0.0000   YYYZ      -0.0000
      XXZZ     -39.2265   XYZZ       2.5250   YYZZ     -19.0250
      XZZZ       0.0000   YZZZ      -0.0000   ZZZZ     -33.4511
 -----------------------------------------------------------------
 Calculating analytic gradient of the SCF energy
 Gradient of SCF Energy
            1           2           3           4           5
    1  -0.1946263   0.0766080   0.0421618   0.0863865  -0.0105300
    2   0.1498106  -0.1634698   0.0527891   0.0492631  -0.0883931
    3   0.0000000  -0.0000000  -0.0000000   0.0000000   0.0000000
 Max gradient component =       1.946E-01
 RMS gradient           =       8.767E-02
 Gradient time:  CPU 1.31 s  wall 0.56 s
 Geometry Optimization Parameters
   NAtoms,    NIC,     NZ,  NCons,   NDum,   NFix, NCnnct, MaxDiis
        5      20       5       0       0       0       0       0


** GEOMETRY OPTIMIZATION IN DELOCALIZED INTERNAL COORDINATES **
   Searching for a Minimum

   Optimization Cycle:   1

                       Coordinates (Angstroms)
     ATOM                X               Y               Z
      1  C         1.3064181466   -0.3391812081    0.0000000000
      2  P         0.0164982689    0.4263948554    0.0000000000
      3  F        -1.3263491431   -0.3275022384    0.0000000000
      4  H         2.5620676747    0.3657615290    0.0000000000
      5  H         1.2890917011   -1.7790769662    0.0000000000
   Point Group: cs    Number of degrees of freedom:     7


   Energy is   -480.440696329


 Attempting to Generate Delocalized Internal Coordinates

  7 Hessian modes will be used to form the next step
  Hessian Eigenvalues:
     0.130389    0.130389    0.160000    0.160000    0.250000    0.648207
     0.766766

 Minimum Search - Taking Simple RFO Step
 Searching for Lamda that Minimizes Along All modes
 Value Taken    Lamda =  -0.12037508
 Calculated Step too Large.  Step scaled by  0.496175
 Step Taken.  Stepsize is  0.300000

                             Maximum     Tolerance    Cnvgd?
         Gradient           0.157232      0.000300      NO
         Displacement       0.172028      0.001200      NO
         Energy change     *********      0.000001      NO


 New Cartesian Coordinates Obtained by Inverse Iteration

 Displacement from previous Coordinates is:  0.296754
 ----------------------------------------------------------------
             Standard Nuclear Orientation (Angstroms)
    I     Atom           X                Y                Z
 ----------------------------------------------------------------
    1      C       1.3212844422    -0.3495787344     0.0000000000
    2      P       0.0169578900     0.4821517735     0.0000000000
    3      F      -1.2903088559    -0.3716585108     0.0000000000
    4      H       2.4983083453     0.2822329011     0.0000000000
    5      H       1.3014848265    -1.6967514578     0.0000000000
 ----------------------------------------------------------------
 Molecular Point Group                 Cs    NOp =  2
 Largest Abelian Subgroup              Cs    NOp =  2
 Nuclear Repulsion Energy =   101.6457685145 hartrees
 There are       16 alpha and       16 beta electrons
 Applying Cartesian multipole field
    Component          Value
    ---------          -----
     (2,0,0)        1.00000E-11
     (0,2,0)        2.00000E-11
     (0,0,2)       -3.00000E-11
 Nucleus-field energy     =     0.0000000018 hartrees
 Requested basis set is 6-311++G(d,p)
 There are 35 shells and 88 basis functions
 A cutoff of  1.0D-11 yielded    615 shell pairs
 There are      3958 function pairs (      4239 Cartesian)
 Smallest overlap matrix eigenvalue = 8.74E-04
 Guess MOs from SCF MO coefficient file

 -----------------------------------------------------------------------
  General SCF calculation program by
  Eric Jon Sundstrom, Paul Horn, Yuezhi Mao, Dmitri Zuev, Alec White,
  David Stuck, Shaama M.S., Shane Yost, Joonho Lee, David Small,
  Daniel Levine, Susi Lehtola, Hugh Burton, Evgeny Epifanovsky
 -----------------------------------------------------------------------
 Exchange:     0.2000 Hartree-Fock + 0.0800 Slater + 0.7200 B88
 Correlation:  0.1900 VWN1RPA + 0.8100 LYP
 Using SG-1 standard quadrature grid
 using 4 threads for integral computing
 -------------------------------------------------------
 OpenMP Integral computing Module                
 Release: version 2.0, May 2017, Q-Chem Inc. Pleasanton 
 -------------------------------------------------------
 -------------------------------------------------------
 OpenMP BLAS3 based DFT computing Module                
 Release: version 1.0, May 2013, Q-Chem Inc. Pittsburgh 
 -------------------------------------------------------
 A restricted SCF calculation will be
 performed using DIIS
 SCF converges when DIIS error is below 1.0e-08
 ---------------------------------------
  Cycle       Energy         DIIS error
 ---------------------------------------
    1    -480.4901053985      1.90e-03  
    2    -480.4947775293      4.22e-04  
    3    -480.4948115501      4.09e-04  
    4    -480.4948964872      1.39e-04  
    5    -480.4949077177      1.87e-05  
    6    -480.4949077841      1.63e-05  
    7    -480.4949080703      1.47e-06  
    8    -480.4949080723      4.95e-07  
    9    -480.4949080725      9.12e-08  
   10    -480.4949080725      1.93e-08  
   11    -480.4949080725      3.18e-09  Convergence criterion met
 ---------------------------------------
 SCF time:   CPU 4.97s  wall 2.00s 
 SCF   energy in the final basis set =     -480.4949080725
 Total energy in the final basis set =     -480.4949080725

 --------------------------------------------------------------
             Orbital Energies (a.u.) and Symmetries
 --------------------------------------------------------------

 Alpha MOs, Restricted
 -- Occupied --                  
-77.099 -24.705 -10.224  -6.597  -4.761  -4.756  -4.752  -1.244
  1 A'    2 A'    3 A'    4 A'    5 A'    1 A"    6 A'    7 A'                 
 -0.753  -0.585  -0.486  -0.484  -0.462  -0.407  -0.295  -0.292
  8 A'    9 A'   10 A'    2 A"   11 A'   12 A'    3 A"   13 A'                 
 -- Virtual --                   
 -0.054  -0.031  -0.020   0.015   0.032   0.040   0.055   0.067
  4 A"   14 A'   15 A'   16 A'   17 A'    5 A"   18 A'   19 A'                 
  0.079   0.099   0.104   0.125   0.151   0.163   0.176   0.230
 20 A'    6 A"   21 A'   22 A'   23 A'   24 A'   25 A'    7 A"                 
  0.249   0.283   0.305   0.329   0.355   0.396   0.419   0.465
 26 A'    8 A"   27 A'   28 A'   29 A'   30 A'   31 A'   32 A'                 
  0.536   0.561   0.578   0.609   0.659   0.676   0.774   0.817
 33 A'    9 A"   34 A'   35 A'   10 A"   11 A"   36 A'   37 A'                 
  0.956   1.032   1.115   1.245   1.304   1.333   1.353   1.386
 38 A'   12 A"   39 A'   40 A'   13 A"   41 A'   42 A'   14 A"                 
  1.396   1.537   1.540   1.638   1.690   1.700   1.730   1.743
 43 A'   15 A"   44 A'   45 A'   16 A"   46 A'   17 A"   47 A'                 
  1.913   2.026   2.173   2.224   2.582   2.635   2.718   3.336
 48 A'   49 A'   50 A'   51 A'   52 A'   53 A'   18 A"   54 A'                 
  3.382   3.743   3.752   3.789   3.820   4.159   6.245   6.280
 55 A'   19 A"   56 A'   20 A"   57 A'   58 A'   21 A"   59 A'                 
  6.308   7.042  13.786  13.924  14.074  23.483  66.744 163.173
 60 A'   61 A'   22 A"   62 A'   63 A'   64 A'   65 A'   66 A'                 

 Beta MOs, Restricted
 -- Occupied --                  
-77.099 -24.705 -10.224  -6.597  -4.761  -4.756  -4.752  -1.244
  1 A'    2 A'    3 A'    4 A'    5 A'    1 A"    6 A'    7 A'                 
 -0.753  -0.585  -0.486  -0.484  -0.462  -0.407  -0.295  -0.292
  8 A'    9 A'   10 A'    2 A"   11 A'   12 A'    3 A"   13 A'                 
 -- Virtual --                   
 -0.054  -0.031  -0.020   0.015   0.032   0.040   0.055   0.067
  4 A"   14 A'   15 A'   16 A'   17 A'    5 A"   18 A'   19 A'                 
  0.079   0.099   0.104   0.125   0.151   0.163   0.176   0.230
 20 A'    6 A"   21 A'   22 A'   23 A'   24 A'   25 A'    7 A"                 
  0.249   0.283   0.305   0.329   0.355   0.396   0.419   0.465
 26 A'    8 A"   27 A'   28 A'   29 A'   30 A'   31 A'   32 A'                 
  0.536   0.561   0.578   0.609   0.659   0.676   0.774   0.817
 33 A'    9 A"   34 A'   35 A'   10 A"   11 A"   36 A'   37 A'                 
  0.956   1.032   1.115   1.245   1.304   1.333   1.353   1.386
 38 A'   12 A"   39 A'   40 A'   13 A"   41 A'   42 A'   14 A"                 
  1.396   1.537   1.540   1.638   1.690   1.700   1.730   1.743
 43 A'   15 A"   44 A'   45 A'   16 A"   46 A'   17 A"   47 A'                 
  1.913   2.026   2.173   2.224   2.582   2.635   2.718   3.336
 48 A'   49 A'   50 A'   51 A'   52 A'   53 A'   18 A"   54 A'                 
  3.382   3.743   3.752   3.789   3.820   4.159   6.245   6.280
 55 A'   19 A"   56 A'   20 A"   57 A'   58 A'   21 A"   59 A'                 
  6.308   7.042  13.786  13.924  14.074  23.483  66.744 163.173
 60 A'   61 A'   22 A"   62 A'   63 A'   64 A'   65 A'   66 A'                 
 --------------------------------------------------------------

          Ground-State Mulliken Net Atomic Charges

     Atom                 Charge (a.u.)
  ----------------------------------------
      1 C                    -0.485059
      2 P                     0.289357
      3 F                    -0.136934
      4 H                     0.173644
      5 H                     0.158992
  ----------------------------------------
  Sum of atomic charges =     0.000000

 -----------------------------------------------------------------
                    Cartesian Multipole Moments
 -----------------------------------------------------------------
    Charge (ESU x 10^10)
                 0.0000
    Dipole Moment (Debye)
         X       1.6043      Y      -0.2744      Z       0.0000
       Tot       1.6276
    Quadrupole Moments (Debye-Ang)
        XX     -23.7984     XY      -0.2145     YY     -24.8000
        XZ       0.0000     YZ      -0.0000     ZZ     -25.7418
    Octopole Moments (Debye-Ang^2)
       XXX      -2.5640    XXY       2.4276    XYY      -2.0609
       YYY      -9.3993    XXZ       0.0000    XYZ      -0.0000
       YYZ      -0.0000    XZZ      -7.0923    YZZ      -0.9598
       ZZZ       0.0000
    Hexadecapole Moments (Debye-Ang^3)
      XXXX    -156.4441   XXXY      10.8649   XXYY     -40.2864
      XYYY       1.6348   YYYY     -72.3310   XXXZ       0.0000
      XXYZ      -0.0000   XYYZ       0.0000   YYYZ       0.0000
      XXZZ     -38.2548   XYZZ       2.2437   YYZZ     -19.0268
      XZZZ       0.0000   YZZZ       0.0000   ZZZZ     -33.3754
 -----------------------------------------------------------------
 Calculating analytic gradient of the SCF energy
 Gradient of SCF Energy
            1           2           3           4           5
    1  -0.1381668   0.0385169   0.0302412   0.0784474  -0.0090386
    2   0.1127207  -0.1109612   0.0397040   0.0430108  -0.0844742
    3  -0.0000000   0.0000000  -0.0000000   0.0000000   0.0000000
 Max gradient component =       1.382E-01
 RMS gradient           =       6.496E-02
 Gradient time:  CPU 1.32 s  wall 0.59 s
 Geometry Optimization Parameters
   NAtoms,    NIC,     NZ,  NCons,   NDum,   NFix, NCnnct, MaxDiis
        5      20       5       0       0       0       0       0

 Cartesian Hessian Update
 Hessian Updated using BFGS Update


** GEOMETRY OPTIMIZATION IN DELOCALIZED INTERNAL COORDINATES **
   Searching for a Minimum

   Optimization Cycle:   2

                       Coordinates (Angstroms)
     ATOM                X               Y               Z
      1  C         1.3212844422   -0.3495787344    0.0000000000
      2  P         0.0169578900    0.4821517735    0.0000000000
      3  F        -1.2903088559   -0.3716585108    0.0000000000
      4  H         2.4983083453    0.2822329011    0.0000000000
      5  H         1.3014848265   -1.6967514578    0.0000000000
   Point Group: cs    Number of degrees of freedom:     7


   Energy is   -480.494908073

 Hessian Updated using BFGS Update

  7 Hessian modes will be used to form the next step
  Hessian Eigenvalues:
     0.065456    0.131267    0.159989    0.160515    0.268790    0.634931
     0.871763

 Minimum Search - Taking Simple RFO Step
 Searching for Lamda that Minimizes Along All modes
 Value Taken    Lamda =  -0.11697704
 Calculated Step too Large.  Step scaled by  0.390422
 Step Taken.  Stepsize is  0.300000

                             Maximum     Tolerance    Cnvgd?
         Gradient           0.112481      0.000300      NO
         Displacement       0.157931      0.001200      NO
         Energy change     -0.054212      0.000001      NO


 New Cartesian Coordinates Obtained by Inverse Iteration

 Displacement from previous Coordinates is:  0.287845
 ----------------------------------------------------------------
             Standard Nuclear Orientation (Angstroms)
    I     Atom           X                Y                Z
 ----------------------------------------------------------------
    1      C       1.3371137117    -0.3638679395     0.0000000000
    2      P       0.0270567250     0.5136090297     0.0000000000
    3      F      -1.2630238977    -0.4015593075     0.0000000000
    4      H       2.4285429849     0.2025917248     0.0000000000
    5      H       1.3180371243    -1.6043775358     0.0000000000
 ----------------------------------------------------------------
 Molecular Point Group                 Cs    NOp =  2
 Largest Abelian Subgroup              Cs    NOp =  2
 Nuclear Repulsion Energy =   101.1733487932 hartrees
 There are       16 alpha and       16 beta electrons
 Applying Cartesian multipole field
    Component          Value
    ---------          -----
     (2,0,0)        1.00000E-11
     (0,2,0)        2.00000E-11
     (0,0,2)       -3.00000E-11
 Nucleus-field energy     =     0.0000000018 hartrees
 Requested basis set is 6-311++G(d,p)
 There are 35 shells and 88 basis functions
 A cutoff of  1.0D-11 yielded    616 shell pairs
 There are      3973 function pairs (      4257 Cartesian)
 Smallest overlap matrix eigenvalue = 9.15E-04
 Guess MOs from SCF MO coefficient file

 -----------------------------------------------------------------------
  General SCF calculation program by
  Eric Jon Sundstrom, Paul Horn, Yuezhi Mao, Dmitri Zuev, Alec White,
  David Stuck, Shaama M.S., Shane Yost, Joonho Lee, David Small,
  Daniel Levine, Susi Lehtola, Hugh Burton, Evgeny Epifanovsky
 -----------------------------------------------------------------------
 Exchange:     0.2000 Hartree-Fock + 0.0800 Slater + 0.7200 B88
 Correlation:  0.1900 VWN1RPA + 0.8100 LYP
 Using SG-1 standard quadrature grid
 using 4 threads for integral computing
 -------------------------------------------------------
 OpenMP Integral computing Module                
 Release: version 2.0, May 2017, Q-Chem Inc. Pleasanton 
 -------------------------------------------------------
 -------------------------------------------------------
 OpenMP BLAS3 based DFT computing Module                
 Release: version 1.0, May 2013, Q-Chem Inc. Pittsburgh 
 -------------------------------------------------------
 A restricted SCF calculation will be
 performed using DIIS
 SCF converges when DIIS error is below 1.0e-08
 ---------------------------------------
  Cycle       Energy         DIIS error
 ---------------------------------------
    1    -480.5318988422      1.67e-03  
    2    -480.5349592780      6.12e-04  
    3    -480.5345554448      8.83e-04  
    4    -480.5353178812      9.33e-05  
    5    -480.5353251054      9.26e-06  
    6    -480.5353251420      6.24e-06  
    7    -480.5353251683      1.13e-06  
    8    -480.5353251692      2.16e-07  
    9    -480.5353251693      6.41e-08  
   10    -480.5353251693      8.11e-09  Convergence criterion met
 ---------------------------------------
 SCF time:   CPU 4.66s  wall 2.00s 
 SCF   energy in the final basis set =     -480.5353251693
 Total energy in the final basis set =     -480.5353251693

 --------------------------------------------------------------
             Orbital Energies (a.u.) and Symmetries
 --------------------------------------------------------------

 Alpha MOs, Restricted
 -- Occupied --                  
-77.103 -24.699 -10.213  -6.599  -4.763  -4.758  -4.754  -1.233
  1 A'    2 A'    3 A'    4 A'    5 A'    1 A"    6 A'    7 A'                 
 -0.751  -0.585  -0.481  -0.476  -0.474  -0.418  -0.300  -0.291
  8 A'    9 A'   10 A'    2 A"   11 A'   12 A'   13 A'    3 A"                 
 -- Virtual --                   
 -0.060  -0.020  -0.010   0.016   0.033   0.041   0.055   0.078
  4 A"   14 A'   15 A'   16 A'   17 A'    5 A"   18 A'   19 A'                 
  0.084   0.099   0.114   0.131   0.152   0.161   0.178   0.229
 20 A'    6 A"   21 A'   22 A'   23 A'   24 A'   25 A'    7 A"                 
  0.251   0.284   0.306   0.333   0.347   0.392   0.436   0.463
 26 A'    8 A"   27 A'   28 A'   29 A'   30 A'   31 A'   32 A'                 
  0.554   0.561   0.578   0.611   0.653   0.675   0.766   0.822
 33 A'    9 A"   34 A'   35 A'   10 A"   11 A"   36 A'   37 A'                 
  0.945   1.024   1.080   1.283   1.306   1.348   1.383   1.398
 38 A'   12 A"   39 A'   40 A'   13 A"   41 A'   14 A"   42 A'                 
  1.419   1.540   1.556   1.658   1.730   1.734   1.779   1.807
 43 A'   15 A"   44 A'   45 A'   16 A"   46 A'   47 A'   17 A"                 
  1.916   2.058   2.285   2.315   2.588   2.671   2.727   3.398
 48 A'   49 A'   50 A'   51 A'   52 A'   53 A'   18 A"   54 A'                 
  3.468   3.751   3.761   3.791   3.822   4.143   6.250   6.288
 55 A'   19 A"   56 A'   20 A"   57 A'   58 A'   21 A"   59 A'                 
  6.316   7.020  13.784  13.915  14.047  23.555  66.748 163.144
 60 A'   61 A'   22 A"   62 A'   63 A'   64 A'   65 A'   66 A'                 

 Beta MOs, Restricted
 -- Occupied --                  
-77.103 -24.699 -10.213  -6.599  -4.763  -4.758  -4.754  -1.233
  1 A'    2 A'    3 A'    4 A'    5 A'    1 A"    6 A'    7 A'                 
 -0.751  -0.585  -0.481  -0.476  -0.474  -0.418  -0.300  -0.291
  8 A'    9 A'   10 A'    2 A"   11 A'   12 A'   13 A'    3 A"                 
 -- Virtual --                   
 -0.060  -0.020  -0.010   0.016   0.033   0.041   0.055   0.078
  4 A"   14 A'   15 A'   16 A'   17 A'    5 A"   18 A'   19 A'                 
  0.084   0.099   0.114   0.131   0.152   0.161   0.178   0.229
 20 A'    6 A"   21 A'   22 A'   23 A'   24 A'   25 A'    7 A"                 
  0.251   0.284   0.306   0.333   0.347   0.392   0.436   0.463
 26 A'    8 A"   27 A'   28 A'   29 A'   30 A'   31 A'   32 A'                 
  0.554   0.561   0.578   0.611   0.653   0.675   0.766   0.822
 33 A'    9 A"   34 A'   35 A'   10 A"   11 A"   36 A'   37 A'                 
  0.945   1.024   1.080   1.283   1.306   1.348   1.383   1.398
 38 A'   12 A"   39 A'   40 A'   13 A"   41 A'   14 A"   42 A'                 
  1.419   1.540   1.556   1.658   1.730   1.734   1.779   1.807
 43 A'   15 A"   44 A'   45 A'   16 A"   46 A'   47 A'   17 A"                 
  1.916   2.058   2.285   2.315   2.588   2.671   2.727   3.398
 48 A'   49 A'   50 A'   51 A'   52 A'   53 A'   18 A"   54 A'                 
  3.468   3.751   3.761   3.791   3.822   4.143   6.250   6.288
 55 A'   19 A"   56 A'   20 A"   57 A'   58 A'   21 A"   59 A'                 
  6.316   7.020  13.784  13.915  14.047  23.555  66.748 163.144
 60 A'   61 A'   22 A"   62 A'   63 A'   64 A'   65 A'   66 A'                 
 --------------------------------------------------------------

          Ground-State Mulliken Net Atomic Charges

     Atom                 Charge (a.u.)
  ----------------------------------------
      1 C                    -0.494156
      2 P                     0.315721
      3 F                    -0.162914
      4 H                     0.167513
      5 H                     0.173836
  ----------------------------------------
  Sum of atomic charges =     0.000000

 -----------------------------------------------------------------
                    Cartesian Multipole Moments
 -----------------------------------------------------------------
    Charge (ESU x 10^10)
                 0.0000
    Dipole Moment (Debye)
         X       1.6628      Y      -0.1335      Z       0.0000
       Tot       1.6682
    Quadrupole Moments (Debye-Ang)
        XX     -23.9560     XY      -0.5502     YY     -24.6519
        XZ       0.0000     YZ       0.0000     ZZ     -25.6042
    Octopole Moments (Debye-Ang^2)
       XXX      -3.8779    XXY       1.4599    XYY      -2.0752
       YYY      -9.5990    XXZ      -0.0000    XYZ      -0.0000
       YYZ       0.0000    XZZ      -7.0057    YZZ      -1.2137
       ZZZ       0.0000
    Hexadecapole Moments (Debye-Ang^3)
      XXXX    -156.0393   XXXY       8.0136   XXYY     -39.4232
      XYYY       1.5435   YYYY     -73.0542   XXXZ      -0.0000
      XXYZ      -0.0000   XYYZ       0.0000   YYYZ      -0.0000
      XXZZ     -37.2265   XYZZ       2.0090   YYZZ     -18.8315
      XZZZ       0.0000   YZZZ       0.0000   ZZZZ     -33.1906
 -----------------------------------------------------------------
 Calculating analytic gradient of the SCF energy
 Gradient of SCF Energy
            1           2           3           4           5
    1  -0.0959118   0.0227698   0.0209809   0.0592704  -0.0071093
    2   0.0835833  -0.0770309   0.0286593   0.0313937  -0.0666055
    3  -0.0000000   0.0000000  -0.0000000   0.0000000  -0.0000000
 Max gradient component =       9.591E-02
 RMS gradient           =       4.682E-02
 Gradient time:  CPU 1.30 s  wall 0.63 s
 Geometry Optimization Parameters
   NAtoms,    NIC,     NZ,  NCons,   NDum,   NFix, NCnnct, MaxDiis
        5      20       5       0       0       0       0       0

 Cartesian Hessian Update
 Hessian Updated using BFGS Update


** GEOMETRY OPTIMIZATION IN DELOCALIZED INTERNAL COORDINATES **
   Searching for a Minimum

   Optimization Cycle:   3

                       Coordinates (Angstroms)
     ATOM                X               Y               Z
      1  C         1.3371137117   -0.3638679395    0.0000000000
      2  P         0.0270567250    0.5136090297    0.0000000000
      3  F        -1.2630238977   -0.4015593075    0.0000000000
      4  H         2.4285429849    0.2025917248    0.0000000000
      5  H         1.3180371243   -1.6043775358    0.0000000000
   Point Group: cs    Number of degrees of freedom:     7


   Energy is   -480.535325169

 Hessian Updated using BFGS Update

  7 Hessian modes will be used to form the next step
  Hessian Eigenvalues:
     0.108351    0.133618    0.160014    0.160611    0.269259    0.620127
     0.835099

 Minimum Search - Taking Simple RFO Step
 Searching for Lamda that Minimizes Along All modes
 Value Taken    Lamda =  -0.06671016
 Calculated Step too Large.  Step scaled by  0.506873
 Step Taken.  Stepsize is  0.300000

                             Maximum     Tolerance    Cnvgd?
         Gradient           0.080150      0.000300      NO
         Displacement       0.160625      0.001200      NO
         Energy change     -0.040417      0.000001      NO


 New Cartesian Coordinates Obtained by Inverse Iteration

 Displacement from previous Coordinates is:  0.284808
 ----------------------------------------------------------------
             Standard Nuclear Orientation (Angstroms)
    I     Atom           X                Y                Z
 ----------------------------------------------------------------
    1      C       1.3521729383    -0.3813422401     0.0000000000
    2      P       0.0390926747     0.5402061508     0.0000000000
    3      F      -1.2375337182    -0.4291248241     0.0000000000
    4      H       2.3600658125     0.1257638729     0.0000000000
    5      H       1.3339289407    -1.5091069878     0.0000000000
 ----------------------------------------------------------------
 Molecular Point Group                 Cs    NOp =  2
 Largest Abelian Subgroup              Cs    NOp =  2
 Nuclear Repulsion Energy =   100.8490019120 hartrees
 There are       16 alpha and       16 beta electrons
 Applying Cartesian multipole field
    Component          Value
    ---------          -----
     (2,0,0)        1.00000E-11
     (0,2,0)        2.00000E-11
     (0,0,2)       -3.00000E-11
 Nucleus-field energy     =     0.0000000018 hartrees
 Requested basis set is 6-311++G(d,p)
 There are 35 shells and 88 basis functions
 A cutoff of  1.0D-11 yielded    616 shell pairs
 There are      3973 function pairs (      4257 Cartesian)
 Smallest overlap matrix eigenvalue = 9.49E-04
 Guess MOs from SCF MO coefficient file

 -----------------------------------------------------------------------
  General SCF calculation program by
  Eric Jon Sundstrom, Paul Horn, Yuezhi Mao, Dmitri Zuev, Alec White,
  David Stuck, Shaama M.S., Shane Yost, Joonho Lee, David Small,
  Daniel Levine, Susi Lehtola, Hugh Burton, Evgeny Epifanovsky
 -----------------------------------------------------------------------
 Exchange:     0.2000 Hartree-Fock + 0.0800 Slater + 0.7200 B88
 Correlation:  0.1900 VWN1RPA + 0.8100 LYP
 Using SG-1 standard quadrature grid
 using 4 threads for integral computing
 -------------------------------------------------------
 OpenMP Integral computing Module                
 Release: version 2.0, May 2017, Q-Chem Inc. Pleasanton 
 -------------------------------------------------------
 -------------------------------------------------------
 OpenMP BLAS3 based DFT computing Module                
 Release: version 1.0, May 2013, Q-Chem Inc. Pittsburgh 
 -------------------------------------------------------
 A restricted SCF calculation will be
 performed using DIIS
 SCF converges when DIIS error is below 1.0e-08
 ---------------------------------------
  Cycle       Energy         DIIS error
 ---------------------------------------
    1    -480.5564996523      1.85e-03  
    2    -480.5596054834      8.18e-04  
    3    -480.5590290700      1.10e-03  
    4    -480.5602851097      9.49e-05  
    5    -480.5602916602      2.42e-05  
    6    -480.5602919149      1.64e-05  
    7    -480.5602920868      1.06e-06  
    8    -480.5602920876      4.40e-07  
    9    -480.5602920878      7.95e-08  
   10    -480.5602920878      1.47e-08  
   11    -480.5602920878      2.23e-09  Convergence criterion met
 ---------------------------------------
 SCF time:   CPU 5.20s  wall 2.00s 
 SCF   energy in the final basis set =     -480.5602920878
 Total energy in the final basis set =     -480.5602920878

 --------------------------------------------------------------
             Orbital Energies (a.u.) and Symmetries
 --------------------------------------------------------------

 Alpha MOs, Restricted
 -- Occupied --                  
-77.107 -24.693 -10.200  -6.602  -4.766  -4.761  -4.757  -1.222
  1 A'    2 A'    3 A'    4 A'    5 A'    1 A"    6 A'    7 A'                 
 -0.754  -0.589  -0.484  -0.479  -0.468  -0.427  -0.307  -0.288
  8 A'    9 A'   10 A'   11 A'    2 A"   12 A'   13 A'    3 A"                 
 -- Virtual --                   
 -0.067  -0.018  -0.004   0.020   0.035   0.041   0.055   0.080
  4 A"   14 A'   15 A'   16 A'   17 A'    5 A"   18 A'   19 A'                 
  0.093   0.099   0.128   0.138   0.153   0.161   0.187   0.228
 20 A'    6 A"   21 A'   22 A'   23 A'   24 A'   25 A'    7 A"                 
  0.254   0.284   0.306   0.337   0.341   0.390   0.453   0.459
 26 A'    8 A"   27 A'   28 A'   29 A'   30 A'   31 A'   32 A'                 
  0.560   0.573   0.579   0.637   0.649   0.675   0.759   0.827
  9 A"   33 A'   34 A'   35 A'   10 A"   11 A"   36 A'   37 A'                 
  0.933   1.027   1.049   1.307   1.319   1.358   1.381   1.437
 38 A'   12 A"   39 A'   13 A"   40 A'   41 A'   14 A"   42 A'                 
  1.463   1.542   1.564   1.663   1.758   1.784   1.805   1.887
 43 A'   15 A"   44 A'   45 A'   46 A'   16 A"   47 A'   17 A"                 
  1.920   2.125   2.436   2.439   2.558   2.685   2.740   3.402
 48 A'   49 A'   50 A'   51 A'   52 A'   53 A'   18 A"   54 A'                 
  3.630   3.759   3.770   3.793   3.827   4.126   6.256   6.296
 55 A'   19 A"   56 A'   20 A"   57 A'   58 A'   21 A"   59 A'                 
  6.324   6.999  13.781  13.904  14.025  23.708  66.751 163.118
 60 A'   61 A'   22 A"   62 A'   63 A'   64 A'   65 A'   66 A'                 

 Beta MOs, Restricted
 -- Occupied --                  
-77.107 -24.693 -10.200  -6.602  -4.766  -4.761  -4.757  -1.222
  1 A'    2 A'    3 A'    4 A'    5 A'    1 A"    6 A'    7 A'                 
 -0.754  -0.589  -0.484  -0.479  -0.468  -0.427  -0.307  -0.288
  8 A'    9 A'   10 A'   11 A'    2 A"   12 A'   13 A'    3 A"                 
 -- Virtual --                   
 -0.067  -0.018  -0.004   0.020   0.035   0.041   0.055   0.080
  4 A"   14 A'   15 A'   16 A'   17 A'    5 A"   18 A'   19 A'                 
  0.093   0.099   0.128   0.138   0.153   0.161   0.187   0.228
 20 A'    6 A"   21 A'   22 A'   23 A'   24 A'   25 A'    7 A"                 
  0.254   0.284   0.306   0.337   0.341   0.390   0.453   0.459
 26 A'    8 A"   27 A'   28 A'   29 A'   30 A'   31 A'   32 A'                 
  0.560   0.573   0.579   0.637   0.649   0.675   0.759   0.827
  9 A"   33 A'   34 A'   35 A'   10 A"   11 A"   36 A'   37 A'                 
  0.933   1.027   1.049   1.307   1.319   1.358   1.381   1.437
 38 A'   12 A"   39 A'   13 A"   40 A'   41 A'   14 A"   42 A'                 
  1.463   1.542   1.564   1.663   1.758   1.784   1.805   1.887
 43 A'   15 A"   44 A'   45 A'   46 A'   16 A"   47 A'   17 A"                 
  1.920   2.125   2.436   2.439   2.558   2.685   2.740   3.402
 48 A'   49 A'   50 A'   51 A'   52 A'   53 A'   18 A"   54 A'                 
  3.630   3.759   3.770   3.793   3.827   4.126   6.256   6.296
 55 A'   19 A"   56 A'   20 A"   57 A'   58 A'   21 A"   59 A'                 
  6.324   6.999  13.781  13.904  14.025  23.708  66.751 163.118
 60 A'   61 A'   22 A"   62 A'   63 A'   64 A'   65 A'   66 A'                 
 --------------------------------------------------------------

          Ground-State Mulliken Net Atomic Charges

     Atom                 Charge (a.u.)
  ----------------------------------------
      1 C                    -0.494408
      2 P                     0.337109
      3 F                    -0.186462
      4 H                     0.159683
      5 H                     0.184077
  ----------------------------------------
  Sum of atomic charges =     0.000000

 -----------------------------------------------------------------
                    Cartesian Multipole Moments
 -----------------------------------------------------------------
    Charge (ESU x 10^10)
                 0.0000
    Dipole Moment (Debye)
         X       1.7269      Y       0.0320      Z      -0.0000
       Tot       1.7272
    Quadrupole Moments (Debye-Ang)
        XX     -24.0270     XY      -0.8096     YY     -24.5317
        XZ       0.0000     YZ      -0.0000     ZZ     -25.4403
    Octopole Moments (Debye-Ang^2)
       XXX      -4.8831    XXY       0.7195    XYY      -2.1324
       YYY      -9.5033    XXZ       0.0000    XYZ       0.0000
       YYZ      -0.0000    XZZ      -6.8901    YZZ      -1.4160
       ZZZ      -0.0000
    Hexadecapole Moments (Debye-Ang^3)
      XXXX    -154.7078   XXXY       5.6172   XXYY     -38.5765
      XYYY       1.5653   YYYY     -74.0287   XXXZ       0.0000
      XXYZ       0.0000   XYYZ       0.0000   YYYZ      -0.0000
      XXZZ     -36.1806   XYZZ       1.7595   YYZZ     -18.6743
      XZZZ       0.0000   YZZZ      -0.0000   ZZZZ     -32.9779
 -----------------------------------------------------------------
 Calculating analytic gradient of the SCF energy
 Gradient of SCF Energy
            1           2           3           4           5
    1  -0.0444216   0.0117581   0.0131118   0.0233836  -0.0038319
    2   0.0419263  -0.0465985   0.0179352   0.0115797  -0.0248427
    3  -0.0000000  -0.0000000   0.0000000  -0.0000000   0.0000000
 Max gradient component =       4.660E-02
 RMS gradient           =       2.287E-02
 Gradient time:  CPU 1.31 s  wall 0.58 s
 Geometry Optimization Parameters
   NAtoms,    NIC,     NZ,  NCons,   NDum,   NFix, NCnnct, MaxDiis
        5      20       5       0       0       0       0       0

 Cartesian Hessian Update
 Hessian Updated using BFGS Update


** GEOMETRY OPTIMIZATION IN DELOCALIZED INTERNAL COORDINATES **
   Searching for a Minimum

   Optimization Cycle:   4

                       Coordinates (Angstroms)
     ATOM                X               Y               Z
      1  C         1.3521729383   -0.3813422401    0.0000000000
      2  P         0.0390926747    0.5402061508    0.0000000000
      3  F        -1.2375337182   -0.4291248241    0.0000000000
      4  H         2.3600658125    0.1257638729    0.0000000000
      5  H         1.3339289407   -1.5091069878    0.0000000000
   Point Group: cs    Number of degrees of freedom:     7


   Energy is   -480.560292088

 Hessian Updated using BFGS Update

  7 Hessian modes will be used to form the next step
  Hessian Eigenvalues:
     0.131517    0.159895    0.160322    0.211011    0.264145    0.602035
     0.804256

 Minimum Search - Taking Simple RFO Step
 Searching for Lamda that Minimizes Along All modes
 Value Taken    Lamda =  -0.01110057
 Step Taken.  Stepsize is  0.207142

                             Maximum     Tolerance    Cnvgd?
         Gradient           0.038372      0.000300      NO
         Displacement       0.117982      0.001200      NO
         Energy change     -0.024967      0.000001      NO


 New Cartesian Coordinates Obtained by Inverse Iteration

 Displacement from previous Coordinates is:  0.202503
 ----------------------------------------------------------------
             Standard Nuclear Orientation (Angstroms)
    I     Atom           X                Y                Z
 ----------------------------------------------------------------
    1      C       1.3575703248    -0.3946711459     0.0000000000
    2      P       0.0454459911     0.5802452732     0.0000000000
    3      F      -1.2087375914    -0.4593601456     0.0000000000
    4      H       2.3129057157     0.0745381772     0.0000000000
    5      H       1.3405422078    -1.4543561871     0.0000000000
 ----------------------------------------------------------------
 Molecular Point Group                 Cs    NOp =  2
 Largest Abelian Subgroup              Cs    NOp =  2
 Nuclear Repulsion Energy =   100.1762108816 hartrees
 There are       16 alpha and       16 beta electrons
 Applying Cartesian multipole field
    Component          Value
    ---------          -----
     (2,0,0)        1.00000E-11
     (0,2,0)        2.00000E-11
     (0,0,2)       -3.00000E-11
 Nucleus-field energy     =     0.0000000018 hartrees
 Requested basis set is 6-311++G(d,p)
 There are 35 shells and 88 basis functions
 A cutoff of  1.0D-11 yielded    615 shell pairs
 There are      3969 function pairs (      4253 Cartesian)
 Smallest overlap matrix eigenvalue = 9.95E-04
 Guess MOs from SCF MO coefficient file

 -----------------------------------------------------------------------
  General SCF calculation program by
  Eric Jon Sundstrom, Paul Horn, Yuezhi Mao, Dmitri Zuev, Alec White,
  David Stuck, Shaama M.S., Shane Yost, Joonho Lee, David Small,
  Daniel Levine, Susi Lehtola, Hugh Burton, Evgeny Epifanovsky
 -----------------------------------------------------------------------
 Exchange:     0.2000 Hartree-Fock + 0.0800 Slater + 0.7200 B88
 Correlation:  0.1900 VWN1RPA + 0.8100 LYP
 Using SG-1 standard quadrature grid
 using 4 threads for integral computing
 -------------------------------------------------------
 OpenMP Integral computing Module                
 Release: version 2.0, May 2017, Q-Chem Inc. Pleasanton 
 -------------------------------------------------------
 -------------------------------------------------------
 OpenMP BLAS3 based DFT computing Module                
 Release: version 1.0, May 2013, Q-Chem Inc. Pittsburgh 
 -------------------------------------------------------
 A restricted SCF calculation will be
 performed using DIIS
 SCF converges when DIIS error is below 1.0e-08
 ---------------------------------------
  Cycle       Energy         DIIS error
 ---------------------------------------
    1    -480.5618808014      1.55e-03  
    2    -480.5643559516      5.06e-04  
    3    -480.5641406707      7.08e-04  
    4    -480.5645463169      1.09e-04  
    5    -480.5645565788      4.02e-05  
    6    -480.5645578639      1.08e-05  
    7    -480.5645579777      8.49e-07  
    8    -480.5645579784      2.86e-07  
    9    -480.5645579784      4.81e-08  
   10    -480.5645579785      1.07e-08  
   11    -480.5645579784      2.25e-09  Convergence criterion met
 ---------------------------------------
 SCF time:   CPU 5.11s  wall 2.00s 
 SCF   energy in the final basis set =     -480.5645579784
 Total energy in the final basis set =     -480.5645579784

 --------------------------------------------------------------
             Orbital Energies (a.u.) and Symmetries
 --------------------------------------------------------------

 Alpha MOs, Restricted
 -- Occupied --                  
-77.112 -24.686 -10.193  -6.605  -4.769  -4.765  -4.760  -1.209
  1 A'    2 A'    3 A'    4 A'    5 A'    1 A"    6 A'    7 A'                 
 -0.755  -0.593  -0.489  -0.475  -0.458  -0.427  -0.315  -0.285
  8 A'    9 A'   10 A'   11 A'    2 A"   12 A'   13 A'    3 A"                 
 -- Virtual --                   
 -0.074  -0.023  -0.002   0.022   0.035   0.042   0.055   0.079
  4 A"   14 A'   15 A'   16 A'   17 A'    5 A"   18 A'   19 A'                 
  0.096   0.099   0.134   0.142   0.152   0.164   0.194   0.227
 20 A'    6 A"   21 A'   22 A'   23 A'   24 A'   25 A'    7 A"                 
  0.257   0.285   0.304   0.334   0.340   0.390   0.446   0.468
 26 A'    8 A"   27 A'   28 A'   29 A'   30 A'   31 A'   32 A'                 
  0.558   0.565   0.599   0.646   0.662   0.673   0.761   0.830
  9 A"   33 A'   34 A'   10 A"   35 A'   11 A"   36 A'   37 A'                 
  0.916   1.016   1.035   1.309   1.338   1.369   1.375   1.471
 38 A'   39 A'   12 A"   13 A"   40 A'   41 A'   14 A"   42 A'                 
  1.492   1.542   1.566   1.656   1.754   1.807   1.823   1.925
 43 A'   15 A"   44 A'   45 A'   46 A'   47 A'   16 A"   48 A'                 
  1.936   2.170   2.489   2.546   2.571   2.698   2.747   3.380
 17 A"   49 A'   50 A'   51 A'   52 A'   53 A'   18 A"   54 A'                 
  3.752   3.768   3.782   3.796   3.837   4.104   6.263   6.307
 55 A'   19 A"   56 A'   20 A"   57 A'   58 A'   21 A"   59 A'                 
  6.334   6.974  13.778  13.891  13.998  23.835  66.756 163.087
 60 A'   61 A'   22 A"   62 A'   63 A'   64 A'   65 A'   66 A'                 

 Beta MOs, Restricted
 -- Occupied --                  
-77.112 -24.686 -10.193  -6.605  -4.769  -4.765  -4.760  -1.209
  1 A'    2 A'    3 A'    4 A'    5 A'    1 A"    6 A'    7 A'                 
 -0.755  -0.593  -0.489  -0.475  -0.458  -0.427  -0.315  -0.285
  8 A'    9 A'   10 A'   11 A'    2 A"   12 A'   13 A'    3 A"                 
 -- Virtual --                   
 -0.074  -0.023  -0.002   0.022   0.035   0.042   0.055   0.079
  4 A"   14 A'   15 A'   16 A'   17 A'    5 A"   18 A'   19 A'                 
  0.096   0.099   0.134   0.142   0.152   0.164   0.194   0.227
 20 A'    6 A"   21 A'   22 A'   23 A'   24 A'   25 A'    7 A"                 
  0.257   0.285   0.304   0.334   0.340   0.390   0.446   0.468
 26 A'    8 A"   27 A'   28 A'   29 A'   30 A'   31 A'   32 A'                 
  0.558   0.565   0.599   0.646   0.662   0.673   0.761   0.830
  9 A"   33 A'   34 A'   10 A"   35 A'   11 A"   36 A'   37 A'                 
  0.916   1.016   1.035   1.309   1.338   1.369   1.375   1.471
 38 A'   39 A'   12 A"   13 A"   40 A'   41 A'   14 A"   42 A'                 
  1.492   1.542   1.566   1.656   1.754   1.807   1.823   1.925
 43 A'   15 A"   44 A'   45 A'   46 A'   47 A'   16 A"   48 A'                 
  1.936   2.170   2.489   2.546   2.571   2.698   2.747   3.380
 17 A"   49 A'   50 A'   51 A'   52 A'   53 A'   18 A"   54 A'                 
  3.752   3.768   3.782   3.796   3.837   4.104   6.263   6.307
 55 A'   19 A"   56 A'   20 A"   57 A'   58 A'   21 A"   59 A'                 
  6.334   6.974  13.778  13.891  13.998  23.835  66.756 163.087
 60 A'   61 A'   22 A"   62 A'   63 A'   64 A'   65 A'   66 A'                 
 --------------------------------------------------------------

          Ground-State Mulliken Net Atomic Charges

     Atom                 Charge (a.u.)
  ----------------------------------------
      1 C                    -0.483757
      2 P                     0.356694
      3 F                    -0.212290
      4 H                     0.149173
      5 H                     0.190181
  ----------------------------------------
  Sum of atomic charges =     0.000000

 -----------------------------------------------------------------
                    Cartesian Multipole Moments
 -----------------------------------------------------------------
    Charge (ESU x 10^10)
                 0.0000
    Dipole Moment (Debye)
         X       1.7990      Y       0.2750      Z       0.0000
       Tot       1.8199
    Quadrupole Moments (Debye-Ang)
        XX     -24.0881     XY      -1.0307     YY     -24.3504
        XZ       0.0000     YZ      -0.0000     ZZ     -25.3711
    Octopole Moments (Debye-Ang^2)
       XXX      -5.6212    XXY       0.1297    XYY      -2.0868
       YYY      -9.8437    XXZ       0.0000    XYZ      -0.0000
       YYZ       0.0000    XZZ      -6.7981    YZZ      -1.7006
       ZZZ       0.0000
    Hexadecapole Moments (Debye-Ang^3)
      XXXX    -152.9095   XXXY       3.9357   XXYY     -38.1194
      XYYY       1.3552   YYYY     -76.8667   XXXZ       0.0000
      XXYZ      -0.0000   XYYZ       0.0000   YYYZ      -0.0000
      XXZZ     -35.3169   XYZZ       1.5095   YYZZ     -19.0128
      XZZZ       0.0000   YZZZ      -0.0000   ZZZZ     -32.9590
 -----------------------------------------------------------------
 Calculating analytic gradient of the SCF energy
 Gradient of SCF Energy
            1           2           3           4           5
    1   0.0042110   0.0024105   0.0066545  -0.0140109   0.0007349
    2  -0.0041065  -0.0121503   0.0053472  -0.0072016   0.0181112
    3   0.0000000  -0.0000000   0.0000000  -0.0000000  -0.0000000
 Max gradient component =       1.811E-02
 RMS gradient           =       7.473E-03
 Gradient time:  CPU 1.33 s  wall 0.59 s
 Geometry Optimization Parameters
   NAtoms,    NIC,     NZ,  NCons,   NDum,   NFix, NCnnct, MaxDiis
        5      20       5       0       0       0       0       0

 Cartesian Hessian Update
 Hessian Updated using BFGS Update


** GEOMETRY OPTIMIZATION IN DELOCALIZED INTERNAL COORDINATES **
   Searching for a Minimum

   Optimization Cycle:   5

                       Coordinates (Angstroms)
     ATOM                X               Y               Z
      1  C         1.3575703248   -0.3946711459    0.0000000000
      2  P         0.0454459911    0.5802452732    0.0000000000
      3  F        -1.2087375914   -0.4593601456    0.0000000000
      4  H         2.3129057157    0.0745381772    0.0000000000
      5  H         1.3405422078   -1.4543561871    0.0000000000
   Point Group: cs    Number of degrees of freedom:     7


   Energy is   -480.564557978

 Hessian Updated using BFGS Update

  7 Hessian modes will be used to form the next step
  Hessian Eigenvalues:
     0.131760    0.159382    0.160017    0.253468    0.338105    0.554787
     0.765436

 Minimum Search - Taking Simple RFO Step
 Searching for Lamda that Minimizes Along All modes
 Value Taken    Lamda =  -0.00177302
 Step Taken.  Stepsize is  0.066442

                             Maximum     Tolerance    Cnvgd?
         Gradient           0.023701      0.000300      NO
         Displacement       0.057318      0.001200      NO
         Energy change     -0.004266      0.000001      NO


 New Cartesian Coordinates Obtained by Inverse Iteration

 Displacement from previous Coordinates is:  0.064221
 ----------------------------------------------------------------
             Standard Nuclear Orientation (Angstroms)
    I     Atom           X                Y                Z
 ----------------------------------------------------------------
    1      C       1.3554021569    -0.3918019413     0.0000000000
    2      P       0.0394597340     0.5892256735     0.0000000000
    3      F      -1.2152126393    -0.4602416242     0.0000000000
    4      H       2.3286632634     0.0873992602     0.0000000000
    5      H       1.3394141330    -1.4781853964     0.0000000000
 ----------------------------------------------------------------
 Molecular Point Group                 Cs    NOp =  2
 Largest Abelian Subgroup              Cs    NOp =  2
 Nuclear Repulsion Energy =    99.6344887340 hartrees
 There are       16 alpha and       16 beta electrons
 Applying Cartesian multipole field
    Component          Value
    ---------          -----
     (2,0,0)        1.00000E-11
     (0,2,0)        2.00000E-11
     (0,0,2)       -3.00000E-11
 Nucleus-field energy     =     0.0000000019 hartrees
 Requested basis set is 6-311++G(d,p)
 There are 35 shells and 88 basis functions
 A cutoff of  1.0D-11 yielded    615 shell pairs
 There are      3969 function pairs (      4253 Cartesian)
 Smallest overlap matrix eigenvalue = 1.01E-03
 Guess MOs from SCF MO coefficient file

 -----------------------------------------------------------------------
  General SCF calculation program by
  Eric Jon Sundstrom, Paul Horn, Yuezhi Mao, Dmitri Zuev, Alec White,
  David Stuck, Shaama M.S., Shane Yost, Joonho Lee, David Small,
  Daniel Levine, Susi Lehtola, Hugh Burton, Evgeny Epifanovsky
 -----------------------------------------------------------------------
 Exchange:     0.2000 Hartree-Fock + 0.0800 Slater + 0.7200 B88
 Correlation:  0.1900 VWN1RPA + 0.8100 LYP
 Using SG-1 standard quadrature grid
 using 4 threads for integral computing
 -------------------------------------------------------
 OpenMP Integral computing Module                
 Release: version 2.0, May 2017, Q-Chem Inc. Pleasanton 
 -------------------------------------------------------
 -------------------------------------------------------
 OpenMP BLAS3 based DFT computing Module                
 Release: version 1.0, May 2013, Q-Chem Inc. Pittsburgh 
 -------------------------------------------------------
 A restricted SCF calculation will be
 performed using DIIS
 SCF converges when DIIS error is below 1.0e-08
 ---------------------------------------
  Cycle       Energy         DIIS error
 ---------------------------------------
    1    -480.5652583152      4.98e-04  
    2    -480.5653115391      3.90e-04  
    3    -480.5653589602      3.28e-04  
    4    -480.5654799296      5.41e-05  
    5    -480.5654816157      1.60e-05  
    6    -480.5654817730      3.45e-06  
    7    -480.5654817811      5.38e-07  
    8    -480.5654817814      8.27e-08  
    9    -480.5654817814      1.54e-08  
   10    -480.5654817814      3.41e-09  Convergence criterion met
 ---------------------------------------
 SCF time:   CPU 4.58s  wall 2.00s 
 SCF   energy in the final basis set =     -480.5654817814
 Total energy in the final basis set =     -480.5654817814

 --------------------------------------------------------------
             Orbital Energies (a.u.) and Symmetries
 --------------------------------------------------------------

 Alpha MOs, Restricted
 -- Occupied --                  
-77.113 -24.684 -10.198  -6.606  -4.770  -4.766  -4.761  -1.207
  1 A'    2 A'    3 A'    4 A'    5 A'    1 A"    6 A'    7 A'                 
 -0.751  -0.590  -0.486  -0.472  -0.456  -0.424  -0.316  -0.284
  8 A'    9 A'   10 A'   11 A'    2 A"   12 A'   13 A'    3 A"                 
 -- Virtual --                   
 -0.075  -0.025  -0.003   0.021   0.035   0.042   0.054   0.079
  4 A"   14 A'   15 A'   16 A'   17 A'    5 A"   18 A'   19 A'                 
  0.094   0.098   0.133   0.141   0.149   0.162   0.189   0.227
 20 A'    6 A"   21 A'   22 A'   23 A'   24 A'   25 A'    7 A"                 
  0.256   0.285   0.304   0.333   0.339   0.390   0.445   0.464
 26 A'    8 A"   27 A'   28 A'   29 A'   30 A'   31 A'   32 A'                 
  0.557   0.563   0.593   0.646   0.652   0.673   0.760   0.827
  9 A"   33 A'   34 A'   10 A"   35 A'   11 A"   36 A'   37 A'                 
  0.911   1.010   1.032   1.309   1.335   1.369   1.371   1.459
 38 A'   39 A'   12 A"   13 A"   40 A'   14 A"   41 A'   42 A'                 
  1.481   1.541   1.565   1.652   1.751   1.803   1.807   1.917
 43 A'   15 A"   44 A'   45 A'   46 A'   47 A'   16 A"   17 A"                 
  1.924   2.153   2.483   2.507   2.546   2.689   2.742   3.362
 48 A'   49 A'   50 A'   51 A'   52 A'   53 A'   18 A"   54 A'                 
  3.706   3.770   3.781   3.796   3.836   4.097   6.264   6.309
 55 A'   19 A"   56 A'   20 A"   57 A'   58 A'   21 A"   59 A'                 
  6.335   6.967  13.777  13.888  13.990  23.781  66.757 163.079
 60 A'   61 A'   22 A"   62 A'   63 A'   64 A'   65 A'   66 A'                 

 Beta MOs, Restricted
 -- Occupied --                  
-77.113 -24.684 -10.198  -6.606  -4.770  -4.766  -4.761  -1.207
  1 A'    2 A'    3 A'    4 A'    5 A'    1 A"    6 A'    7 A'                 
 -0.751  -0.590  -0.486  -0.472  -0.456  -0.424  -0.316  -0.284
  8 A'    9 A'   10 A'   11 A'    2 A"   12 A'   13 A'    3 A"                 
 -- Virtual --                   
 -0.075  -0.025  -0.003   0.021   0.035   0.042   0.054   0.079
  4 A"   14 A'   15 A'   16 A'   17 A'    5 A"   18 A'   19 A'                 
  0.094   0.098   0.133   0.141   0.149   0.162   0.189   0.227
 20 A'    6 A"   21 A'   22 A'   23 A'   24 A'   25 A'    7 A"                 
  0.256   0.285   0.304   0.333   0.339   0.390   0.445   0.464
 26 A'    8 A"   27 A'   28 A'   29 A'   30 A'   31 A'   32 A'                 
  0.557   0.563   0.593   0.646   0.652   0.673   0.760   0.827
  9 A"   33 A'   34 A'   10 A"   35 A'   11 A"   36 A'   37 A'                 
  0.911   1.010   1.032   1.309   1.335   1.369   1.371   1.459
 38 A'   39 A'   12 A"   13 A"   40 A'   14 A"   41 A'   42 A'                 
  1.481   1.541   1.565   1.652   1.751   1.803   1.807   1.917
 43 A'   15 A"   44 A'   45 A'   46 A'   47 A'   16 A"   17 A"                 
  1.924   2.153   2.483   2.507   2.546   2.689   2.742   3.362
 48 A'   49 A'   50 A'   51 A'   52 A'   53 A'   18 A"   54 A'                 
  3.706   3.770   3.781   3.796   3.836   4.097   6.264   6.309
 55 A'   19 A"   56 A'   20 A"   57 A'   58 A'   21 A"   59 A'                 
  6.335   6.967  13.777  13.888  13.990  23.781  66.757 163.079
 60 A'   61 A'   22 A"   62 A'   63 A'   64 A'   65 A'   66 A'                 
 --------------------------------------------------------------

          Ground-State Mulliken Net Atomic Charges

     Atom                 Charge (a.u.)
  ----------------------------------------
      1 C                    -0.484049
      2 P                     0.359666
      3 F                    -0.217613
      4 H                     0.150435
      5 H                     0.191561
  ----------------------------------------
  Sum of atomic charges =     0.000000

 -----------------------------------------------------------------
                    Cartesian Multipole Moments
 -----------------------------------------------------------------
    Charge (ESU x 10^10)
                 0.0000
    Dipole Moment (Debye)
         X       1.8272      Y       0.3086      Z       0.0000
       Tot       1.8531
    Quadrupole Moments (Debye-Ang)
        XX     -24.1447     XY      -1.0555     YY     -24.3093
        XZ       0.0000     YZ      -0.0000     ZZ     -25.4544
    Octopole Moments (Debye-Ang^2)
       XXX      -5.3176    XXY       0.1228    XYY      -1.9614
       YYY     -10.1521    XXZ       0.0000    XYZ       0.0000
       YYZ      -0.0000    XZZ      -6.7762    YZZ      -1.7638
       ZZZ       0.0000
    Hexadecapole Moments (Debye-Ang^3)
      XXXX    -154.0811   XXXY       4.1498   XXYY     -38.4962
      XYYY       1.2477   YYYY     -77.7432   XXXZ       0.0000
      XXYZ      -0.0000   XYYZ       0.0000   YYYZ      -0.0000
      XXZZ     -35.6325   XYZZ       1.5344   YYZZ     -19.2678
      XZZZ       0.0000   YZZZ      -0.0000   ZZZZ     -33.1312
 -----------------------------------------------------------------
 Calculating analytic gradient of the SCF energy
 Gradient of SCF Energy
            1           2           3           4           5
    1  -0.0044445   0.0007670   0.0043434  -0.0010491   0.0003832
    2   0.0046966  -0.0059654   0.0029178  -0.0004033  -0.0012457
    3  -0.0000000   0.0000000  -0.0000000   0.0000000  -0.0000000
 Max gradient component =       5.965E-03
 RMS gradient           =       2.687E-03
 Gradient time:  CPU 1.32 s  wall 0.60 s
 Geometry Optimization Parameters
   NAtoms,    NIC,     NZ,  NCons,   NDum,   NFix, NCnnct, MaxDiis
        5      20       5       0       0       0       0       0

 Cartesian Hessian Update
 Hessian Updated using BFGS Update


** GEOMETRY OPTIMIZATION IN DELOCALIZED INTERNAL COORDINATES **
   Searching for a Minimum

   Optimization Cycle:   6

                       Coordinates (Angstroms)
     ATOM                X               Y               Z
      1  C         1.3554021569   -0.3918019413    0.0000000000
      2  P         0.0394597340    0.5892256735    0.0000000000
      3  F        -1.2152126393   -0.4602416242    0.0000000000
      4  H         2.3286632634    0.0873992602    0.0000000000
      5  H         1.3394141330   -1.4781853964    0.0000000000
   Point Group: cs    Number of degrees of freedom:     7


   Energy is   -480.565481781

 Hessian Updated using BFGS Update

  7 Hessian modes will be used to form the next step
  Hessian Eigenvalues:
     0.132402    0.159783    0.160255    0.256825    0.378097    0.464097
     0.754188

 Minimum Search - Taking Simple RFO Step
 Searching for Lamda that Minimizes Along All modes
 Value Taken    Lamda =  -0.00016653
 Step Taken.  Stepsize is  0.022616

                             Maximum     Tolerance    Cnvgd?
         Gradient           0.004970      0.000300      NO
         Displacement       0.014150      0.001200      NO
         Energy change     -0.000924      0.000001      NO


 New Cartesian Coordinates Obtained by Inverse Iteration

 Displacement from previous Coordinates is:  0.028248
 ----------------------------------------------------------------
             Standard Nuclear Orientation (Angstroms)
    I     Atom           X                Y                Z
 ----------------------------------------------------------------
    1      C       1.3586311585    -0.3940516946     0.0000000000
    2      P       0.0367188930     0.5895783108     0.0000000000
    3      F      -1.2261064869    -0.4604814607     0.0000000000
    4      H       2.3372907160     0.0875417467     0.0000000000
    5      H       1.3411923673    -1.4761909305     0.0000000000
 ----------------------------------------------------------------
 Molecular Point Group                 Cs    NOp =  2
 Largest Abelian Subgroup              Cs    NOp =  2
 Nuclear Repulsion Energy =    99.2496050656 hartrees
 There are       16 alpha and       16 beta electrons
 Applying Cartesian multipole field
    Component          Value
    ---------          -----
     (2,0,0)        1.00000E-11
     (0,2,0)        2.00000E-11
     (0,0,2)       -3.00000E-11
 Nucleus-field energy     =     0.0000000019 hartrees
 Requested basis set is 6-311++G(d,p)
 There are 35 shells and 88 basis functions
 A cutoff of  1.0D-11 yielded    615 shell pairs
 There are      3969 function pairs (      4253 Cartesian)
 Smallest overlap matrix eigenvalue = 1.03E-03
 Guess MOs from SCF MO coefficient file

 -----------------------------------------------------------------------
  General SCF calculation program by
  Eric Jon Sundstrom, Paul Horn, Yuezhi Mao, Dmitri Zuev, Alec White,
  David Stuck, Shaama M.S., Shane Yost, Joonho Lee, David Small,
  Daniel Levine, Susi Lehtola, Hugh Burton, Evgeny Epifanovsky
 -----------------------------------------------------------------------
 Exchange:     0.2000 Hartree-Fock + 0.0800 Slater + 0.7200 B88
 Correlation:  0.1900 VWN1RPA + 0.8100 LYP
 Using SG-1 standard quadrature grid
 using 4 threads for integral computing
 -------------------------------------------------------
 OpenMP Integral computing Module                
 Release: version 2.0, May 2017, Q-Chem Inc. Pleasanton 
 -------------------------------------------------------
 -------------------------------------------------------
 OpenMP BLAS3 based DFT computing Module                
 Release: version 1.0, May 2013, Q-Chem Inc. Pittsburgh 
 -------------------------------------------------------
 A restricted SCF calculation will be
 performed using DIIS
 SCF converges when DIIS error is below 1.0e-08
 ---------------------------------------
  Cycle       Energy         DIIS error
 ---------------------------------------
    1    -480.5655219392      1.80e-04  
    2    -480.5655482171      9.49e-05  
    3    -480.5655463141      9.76e-05  
    4    -480.5655557233      2.26e-05  
    5    -480.5655561979      8.51e-06  
    6    -480.5655562443      1.59e-06  
    7    -480.5655562465      2.03e-07  
    8    -480.5655562465      4.80e-08  
    9    -480.5655562465      8.79e-09  Convergence criterion met
 ---------------------------------------
 SCF time:   CPU 4.16s  wall 2.00s 
 SCF   energy in the final basis set =     -480.5655562465
 Total energy in the final basis set =     -480.5655562465

 --------------------------------------------------------------
             Orbital Energies (a.u.) and Symmetries
 --------------------------------------------------------------

 Alpha MOs, Restricted
 -- Occupied --                  
-77.114 -24.684 -10.200  -6.607  -4.771  -4.767  -4.762  -1.204
  1 A'    2 A'    3 A'    4 A'    5 A'    1 A"    6 A'    7 A'                 
 -0.751  -0.589  -0.486  -0.470  -0.454  -0.424  -0.316  -0.284
  8 A'    9 A'   10 A'   11 A'    2 A"   12 A'   13 A'    3 A"                 
 -- Virtual --                   
 -0.076  -0.026  -0.003   0.021   0.034   0.042   0.054   0.079
  4 A"   14 A'   15 A'   16 A'   17 A'    5 A"   18 A'   19 A'                 
  0.094   0.098   0.132   0.141   0.147   0.161   0.189   0.227
 20 A'    6 A"   21 A'   22 A'   23 A'   24 A'   25 A'    7 A"                 
  0.256   0.285   0.303   0.331   0.339   0.389   0.444   0.463
 26 A'    8 A"   27 A'   28 A'   29 A'   30 A'   31 A'   32 A'                 
  0.556   0.561   0.593   0.645   0.651   0.672   0.760   0.826
  9 A"   33 A'   34 A'   10 A"   35 A'   11 A"   36 A'   37 A'                 
  0.909   1.003   1.031   1.309   1.334   1.366   1.373   1.458
 38 A'   39 A'   12 A"   13 A"   40 A'   14 A"   41 A'   42 A'                 
  1.479   1.541   1.565   1.652   1.750   1.800   1.805   1.917
 43 A'   15 A"   44 A'   45 A'   46 A'   47 A'   16 A"   17 A"                 
  1.924   2.150   2.483   2.503   2.543   2.688   2.740   3.352
 48 A'   49 A'   50 A'   51 A'   52 A'   53 A'   18 A"   54 A'                 
  3.704   3.771   3.782   3.796   3.834   4.092   6.265   6.310
 55 A'   19 A"   56 A'   20 A"   57 A'   58 A'   21 A"   59 A'                 
  6.336   6.960  13.777  13.885  13.984  23.777  66.757 163.072
 60 A'   61 A'   22 A"   62 A'   63 A'   64 A'   65 A'   66 A'                 

 Beta MOs, Restricted
 -- Occupied --                  
-77.114 -24.684 -10.200  -6.607  -4.771  -4.767  -4.762  -1.204
  1 A'    2 A'    3 A'    4 A'    5 A'    1 A"    6 A'    7 A'                 
 -0.751  -0.589  -0.486  -0.470  -0.454  -0.424  -0.316  -0.284
  8 A'    9 A'   10 A'   11 A'    2 A"   12 A'   13 A'    3 A"                 
 -- Virtual --                   
 -0.076  -0.026  -0.003   0.021   0.034   0.042   0.054   0.079
  4 A"   14 A'   15 A'   16 A'   17 A'    5 A"   18 A'   19 A'                 
  0.094   0.098   0.132   0.141   0.147   0.161   0.189   0.227
 20 A'    6 A"   21 A'   22 A'   23 A'   24 A'   25 A'    7 A"                 
  0.256   0.285   0.303   0.331   0.339   0.389   0.444   0.463
 26 A'    8 A"   27 A'   28 A'   29 A'   30 A'   31 A'   32 A'                 
  0.556   0.561   0.593   0.645   0.651   0.672   0.760   0.826
  9 A"   33 A'   34 A'   10 A"   35 A'   11 A"   36 A'   37 A'                 
  0.909   1.003   1.031   1.309   1.334   1.366   1.373   1.458
 38 A'   39 A'   12 A"   13 A"   40 A'   14 A"   41 A'   42 A'                 
  1.479   1.541   1.565   1.652   1.750   1.800   1.805   1.917
 43 A'   15 A"   44 A'   45 A'   46 A'   47 A'   16 A"   17 A"                 
  1.924   2.150   2.483   2.503   2.543   2.688   2.740   3.352
 48 A'   49 A'   50 A'   51 A'   52 A'   53 A'   18 A"   54 A'                 
  3.704   3.771   3.782   3.796   3.834   4.092   6.265   6.310
 55 A'   19 A"   56 A'   20 A"   57 A'   58 A'   21 A"   59 A'                 
  6.336   6.960  13.777  13.885  13.984  23.777  66.757 163.072
 60 A'   61 A'   22 A"   62 A'   63 A'   64 A'   65 A'   66 A'                 
 --------------------------------------------------------------

          Ground-State Mulliken Net Atomic Charges

     Atom                 Charge (a.u.)
  ----------------------------------------
      1 C                    -0.482970
      2 P                     0.362377
      3 F                    -0.222300
      4 H                     0.150963
      5 H                     0.191930
  ----------------------------------------
  Sum of atomic charges =     0.000000

 -----------------------------------------------------------------
                    Cartesian Multipole Moments
 -----------------------------------------------------------------
    Charge (ESU x 10^10)
                 0.0000
    Dipole Moment (Debye)
         X       1.8632      Y       0.3203      Z      -0.0000
       Tot       1.8905
    Quadrupole Moments (Debye-Ang)
        XX     -24.1756     XY      -1.0709     YY     -24.3090
        XZ      -0.0000     YZ       0.0000     ZZ     -25.4814
    Octopole Moments (Debye-Ang^2)
       XXX      -4.9254    XXY       0.1571    XYY      -1.8941
       YYY     -10.0804    XXZ      -0.0000    XYZ       0.0000
       YYZ      -0.0000    XZZ      -6.7166    YZZ      -1.7555
       ZZZ      -0.0000
    Hexadecapole Moments (Debye-Ang^3)
      XXXX    -155.3218   XXXY       4.1513   XXYY     -38.7580
      XYYY       1.2662   YYYY     -77.7273   XXXZ      -0.0000
      XXYZ       0.0000   XYYZ      -0.0000   YYYZ      -0.0000
      XXZZ     -35.9084   XYZZ       1.5377   YYZZ     -19.2782
      XZZZ      -0.0000   YZZZ      -0.0000   ZZZZ     -33.2034
 -----------------------------------------------------------------
 Calculating analytic gradient of the SCF energy
 Gradient of SCF Energy
            1           2           3           4           5
    1  -0.0034301  -0.0006166   0.0011040   0.0026451   0.0002976
    2  -0.0019574  -0.0019552   0.0011445   0.0011386   0.0016294
    3   0.0000000  -0.0000000  -0.0000000  -0.0000000   0.0000000
 Max gradient component =       3.430E-03
 RMS gradient           =       1.491E-03
 Gradient time:  CPU 1.30 s  wall 0.52 s
 Geometry Optimization Parameters
   NAtoms,    NIC,     NZ,  NCons,   NDum,   NFix, NCnnct, MaxDiis
        5      20       5       0       0       0       0       0

 Cartesian Hessian Update
 Hessian Updated using BFGS Update


** GEOMETRY OPTIMIZATION IN DELOCALIZED INTERNAL COORDINATES **
   Searching for a Minimum

   Optimization Cycle:   7

                       Coordinates (Angstroms)
     ATOM                X               Y               Z
      1  C         1.3586311585   -0.3940516946    0.0000000000
      2  P         0.0367188930    0.5895783108    0.0000000000
      3  F        -1.2261064869   -0.4604814607    0.0000000000
      4  H         2.3372907160    0.0875417467    0.0000000000
      5  H         1.3411923673   -1.4761909305    0.0000000000
   Point Group: cs    Number of degrees of freedom:     7


   Energy is   -480.565556247

 Hessian Updated using BFGS Update

  7 Hessian modes will be used to form the next step
  Hessian Eigenvalues:
     0.155815    0.159436    0.185490    0.249793    0.371830    0.390438
     0.758923

 Minimum Search - Taking Simple RFO Step
 Searching for Lamda that Minimizes Along All modes
 Value Taken    Lamda =  -0.00007306
 Step Taken.  Stepsize is  0.019459

                             Maximum     Tolerance    Cnvgd?
         Gradient           0.002966      0.000300      NO
         Displacement       0.014436      0.001200      NO
         Energy change     -0.000074      0.000001      NO


 New Cartesian Coordinates Obtained by Inverse Iteration

 Displacement from previous Coordinates is:  0.013730
 ----------------------------------------------------------------
             Standard Nuclear Orientation (Angstroms)
    I     Atom           X                Y                Z
 ----------------------------------------------------------------
    1      C       1.3619738074    -0.3924300356     0.0000000000
    2      P       0.0370433673     0.5928982859     0.0000000000
    3      F      -1.2280689051    -0.4614253972     0.0000000000
    4      H       2.3341261136     0.0867635359     0.0000000000
    5      H       1.3426522648    -1.4794104173     0.0000000000
 ----------------------------------------------------------------
 Molecular Point Group                 Cs    NOp =  2
 Largest Abelian Subgroup              Cs    NOp =  2
 Nuclear Repulsion Energy =    99.0469323767 hartrees
 There are       16 alpha and       16 beta electrons
 Applying Cartesian multipole field
    Component          Value
    ---------          -----
     (2,0,0)        1.00000E-11
     (0,2,0)        2.00000E-11
     (0,0,2)       -3.00000E-11
 Nucleus-field energy     =     0.0000000019 hartrees
 Requested basis set is 6-311++G(d,p)
 There are 35 shells and 88 basis functions
 A cutoff of  1.0D-11 yielded    615 shell pairs
 There are      3969 function pairs (      4253 Cartesian)
 Smallest overlap matrix eigenvalue = 1.03E-03
 Guess MOs from SCF MO coefficient file

 -----------------------------------------------------------------------
  General SCF calculation program by
  Eric Jon Sundstrom, Paul Horn, Yuezhi Mao, Dmitri Zuev, Alec White,
  David Stuck, Shaama M.S., Shane Yost, Joonho Lee, David Small,
  Daniel Levine, Susi Lehtola, Hugh Burton, Evgeny Epifanovsky
 -----------------------------------------------------------------------
 Exchange:     0.2000 Hartree-Fock + 0.0800 Slater + 0.7200 B88
 Correlation:  0.1900 VWN1RPA + 0.8100 LYP
 Using SG-1 standard quadrature grid
 using 4 threads for integral computing
 -------------------------------------------------------
 OpenMP Integral computing Module                
 Release: version 2.0, May 2017, Q-Chem Inc. Pleasanton 
 -------------------------------------------------------
 -------------------------------------------------------
 OpenMP BLAS3 based DFT computing Module                
 Release: version 1.0, May 2013, Q-Chem Inc. Pittsburgh 
 -------------------------------------------------------
 A restricted SCF calculation will be
 performed using DIIS
 SCF converges when DIIS error is below 1.0e-08
 ---------------------------------------
  Cycle       Energy         DIIS error
 ---------------------------------------
    1    -480.5655447332      1.45e-04  
    2    -480.5655637046      5.97e-05  
    3    -480.5655626682      6.59e-05  
    4    -480.5655662204      1.23e-05  
    5    -480.5655663497      6.95e-06  
    6    -480.5655663900      9.27e-07  
    7    -480.5655663908      1.70e-07  
    8    -480.5655663908      4.05e-08  
    9    -480.5655663908      6.59e-09  Convergence criterion met
 ---------------------------------------
 SCF time:   CPU 4.11s  wall 2.00s 
 SCF   energy in the final basis set =     -480.5655663908
 Total energy in the final basis set =     -480.5655663908

 --------------------------------------------------------------
             Orbital Energies (a.u.) and Symmetries
 --------------------------------------------------------------

 Alpha MOs, Restricted
 -- Occupied --                  
-77.115 -24.683 -10.200  -6.607  -4.772  -4.767  -4.763  -1.202
  1 A'    2 A'    3 A'    4 A'    5 A'    1 A"    6 A'    7 A'                 
 -0.750  -0.589  -0.485  -0.470  -0.453  -0.424  -0.317  -0.284
  8 A'    9 A'   10 A'   11 A'    2 A"   12 A'   13 A'    3 A"                 
 -- Virtual --                   
 -0.077  -0.027  -0.003   0.021   0.034   0.042   0.054   0.079
  4 A"   14 A'   15 A'   16 A'   17 A'    5 A"   18 A'   19 A'                 
  0.094   0.098   0.132   0.141   0.147   0.162   0.188   0.227
 20 A'    6 A"   21 A'   22 A'   23 A'   24 A'   25 A'    7 A"                 
  0.256   0.285   0.302   0.331   0.339   0.389   0.444   0.463
 26 A'    8 A"   27 A'   28 A'   29 A'   30 A'   31 A'   32 A'                 
  0.556   0.560   0.594   0.645   0.651   0.672   0.759   0.826
  9 A"   33 A'   34 A'   10 A"   35 A'   11 A"   36 A'   37 A'                 
  0.906   1.000   1.030   1.309   1.334   1.364   1.374   1.458
 38 A'   39 A'   12 A"   13 A"   40 A'   14 A"   41 A'   42 A'                 
  1.479   1.541   1.565   1.651   1.750   1.800   1.804   1.917
 43 A'   15 A"   44 A'   45 A'   46 A'   47 A'   16 A"   17 A"                 
  1.924   2.148   2.481   2.508   2.541   2.687   2.740   3.348
 48 A'   49 A'   50 A'   51 A'   52 A'   53 A'   18 A"   54 A'                 
  3.705   3.772   3.783   3.796   3.833   4.088   6.266   6.311
 55 A'   19 A"   56 A'   20 A"   57 A'   58 A'   21 A"   59 A'                 
  6.337   6.956  13.776  13.884  13.981  23.778  66.757 163.067
 60 A'   61 A'   22 A"   62 A'   63 A'   64 A'   65 A'   66 A'                 

 Beta MOs, Restricted
 -- Occupied --                  
-77.115 -24.683 -10.200  -6.607  -4.772  -4.767  -4.763  -1.202
  1 A'    2 A'    3 A'    4 A'    5 A'    1 A"    6 A'    7 A'                 
 -0.750  -0.589  -0.485  -0.470  -0.453  -0.424  -0.317  -0.284
  8 A'    9 A'   10 A'   11 A'    2 A"   12 A'   13 A'    3 A"                 
 -- Virtual --                   
 -0.077  -0.027  -0.003   0.021   0.034   0.042   0.054   0.079
  4 A"   14 A'   15 A'   16 A'   17 A'    5 A"   18 A'   19 A'                 
  0.094   0.098   0.132   0.141   0.147   0.162   0.188   0.227
 20 A'    6 A"   21 A'   22 A'   23 A'   24 A'   25 A'    7 A"                 
  0.256   0.285   0.302   0.331   0.339   0.389   0.444   0.463
 26 A'    8 A"   27 A'   28 A'   29 A'   30 A'   31 A'   32 A'                 
  0.556   0.560   0.594   0.645   0.651   0.672   0.759   0.826
  9 A"   33 A'   34 A'   10 A"   35 A'   11 A"   36 A'   37 A'                 
  0.906   1.000   1.030   1.309   1.334   1.364   1.374   1.458
 38 A'   39 A'   12 A"   13 A"   40 A'   14 A"   41 A'   42 A'                 
  1.479   1.541   1.565   1.651   1.750   1.800   1.804   1.917
 43 A'   15 A"   44 A'   45 A'   46 A'   47 A'   16 A"   17 A"                 
  1.924   2.148   2.481   2.508   2.541   2.687   2.740   3.348
 48 A'   49 A'   50 A'   51 A'   52 A'   53 A'   18 A"   54 A'                 
  3.705   3.772   3.783   3.796   3.833   4.088   6.266   6.311
 55 A'   19 A"   56 A'   20 A"   57 A'   58 A'   21 A"   59 A'                 
  6.337   6.956  13.776  13.884  13.981  23.778  66.757 163.067
 60 A'   61 A'   22 A"   62 A'   63 A'   64 A'   65 A'   66 A'                 
 --------------------------------------------------------------

          Ground-State Mulliken Net Atomic Charges

     Atom                 Charge (a.u.)
  ----------------------------------------
      1 C                    -0.482063
      2 P                     0.364558
      3 F                    -0.225726
      4 H                     0.151193
      5 H                     0.192039
  ----------------------------------------
  Sum of atomic charges =     0.000000

 -----------------------------------------------------------------
                    Cartesian Multipole Moments
 -----------------------------------------------------------------
    Charge (ESU x 10^10)
                 0.0000
    Dipole Moment (Debye)
         X       1.8839      Y       0.3371      Z      -0.0000
       Tot       1.9138
    Quadrupole Moments (Debye-Ang)
        XX     -24.1988     XY      -1.0825     YY     -24.2907
        XZ      -0.0000     YZ      -0.0000     ZZ     -25.4921
    Octopole Moments (Debye-Ang^2)
       XXX      -4.9112    XXY       0.1307    XYY      -1.8723
       YYY     -10.1685    XXZ      -0.0000    XYZ      -0.0000
       YYZ      -0.0000    XZZ      -6.7105    YZZ      -1.7853
       ZZZ      -0.0000
    Hexadecapole Moments (Debye-Ang^3)
      XXXX    -155.8122   XXXY       4.1039   XXYY     -38.8486
      XYYY       1.2189   YYYY     -77.9836   XXXZ      -0.0000
      XXYZ      -0.0000   XYYZ      -0.0000   YYYZ      -0.0000
      XXZZ     -35.9691   XYZZ       1.5276   YYZZ     -19.3406
      XZZZ      -0.0000   YZZZ       0.0000   ZZZZ     -33.2345
 -----------------------------------------------------------------
 Calculating analytic gradient of the SCF energy
 Gradient of SCF Energy
            1           2           3           4           5
    1   0.0028059  -0.0008607  -0.0006585  -0.0015388   0.0002521
    2   0.0016568   0.0010294  -0.0002560  -0.0007430  -0.0016873
    3   0.0000000  -0.0000000   0.0000000   0.0000000   0.0000000
 Max gradient component =       2.806E-03
 RMS gradient           =       1.118E-03
 Gradient time:  CPU 1.32 s  wall 0.56 s
 Geometry Optimization Parameters
   NAtoms,    NIC,     NZ,  NCons,   NDum,   NFix, NCnnct, MaxDiis
        5      20       5       0       0       0       0       0

 Cartesian Hessian Update
 Hessian Updated using BFGS Update


** GEOMETRY OPTIMIZATION IN DELOCALIZED INTERNAL COORDINATES **
   Searching for a Minimum

   Optimization Cycle:   8

                       Coordinates (Angstroms)
     ATOM                X               Y               Z
      1  C         1.3619738074   -0.3924300356    0.0000000000
      2  P         0.0370433673    0.5928982859    0.0000000000
      3  F        -1.2280689051   -0.4614253972    0.0000000000
      4  H         2.3341261136    0.0867635359    0.0000000000
      5  H         1.3426522648   -1.4794104173    0.0000000000
   Point Group: cs    Number of degrees of freedom:     7


   Energy is   -480.565566391

 Hessian Updated using BFGS Update

  7 Hessian modes will be used to form the next step
  Hessian Eigenvalues:
     0.152818    0.159473    0.237114    0.350360    0.364354    0.388690
     0.762834

 Minimum Search - Taking Simple RFO Step
 Searching for Lamda that Minimizes Along All modes
 Value Taken    Lamda =  -0.00002681
 Step Taken.  Stepsize is  0.008582

                             Maximum     Tolerance    Cnvgd?
         Gradient           0.002101      0.000300      NO
         Displacement       0.005227      0.001200      NO
         Energy change     -0.000010      0.000001      NO


 New Cartesian Coordinates Obtained by Inverse Iteration

 Displacement from previous Coordinates is:  0.011886
 ----------------------------------------------------------------
             Standard Nuclear Orientation (Angstroms)
    I     Atom           X                Y                Z
 ----------------------------------------------------------------
    1      C       1.3601891939    -0.3926957488     0.0000000000
    2      P       0.0375676166     0.5928006755     0.0000000000
    3      F      -1.2242854540    -0.4632007682     0.0000000000
    4      H       2.3351334445     0.0866520223     0.0000000000
    5      H       1.3391218471    -1.4771602091     0.0000000000
 ----------------------------------------------------------------
 Molecular Point Group                 Cs    NOp =  2
 Largest Abelian Subgroup              Cs    NOp =  2
 Nuclear Repulsion Energy =    99.1493175378 hartrees
 There are       16 alpha and       16 beta electrons
 Applying Cartesian multipole field
    Component          Value
    ---------          -----
     (2,0,0)        1.00000E-11
     (0,2,0)        2.00000E-11
     (0,0,2)       -3.00000E-11
 Nucleus-field energy     =     0.0000000019 hartrees
 Requested basis set is 6-311++G(d,p)
 There are 35 shells and 88 basis functions
 A cutoff of  1.0D-11 yielded    615 shell pairs
 There are      3969 function pairs (      4253 Cartesian)
 Smallest overlap matrix eigenvalue = 1.03E-03
 Guess MOs from SCF MO coefficient file

 -----------------------------------------------------------------------
  General SCF calculation program by
  Eric Jon Sundstrom, Paul Horn, Yuezhi Mao, Dmitri Zuev, Alec White,
  David Stuck, Shaama M.S., Shane Yost, Joonho Lee, David Small,
  Daniel Levine, Susi Lehtola, Hugh Burton, Evgeny Epifanovsky
 -----------------------------------------------------------------------
 Exchange:     0.2000 Hartree-Fock + 0.0800 Slater + 0.7200 B88
 Correlation:  0.1900 VWN1RPA + 0.8100 LYP
 Using SG-1 standard quadrature grid
 using 4 threads for integral computing
 -------------------------------------------------------
 OpenMP Integral computing Module                
 Release: version 2.0, May 2017, Q-Chem Inc. Pleasanton 
 -------------------------------------------------------
 -------------------------------------------------------
 OpenMP BLAS3 based DFT computing Module                
 Release: version 1.0, May 2013, Q-Chem Inc. Pittsburgh 
 -------------------------------------------------------
 A restricted SCF calculation will be
 performed using DIIS
 SCF converges when DIIS error is below 1.0e-08
 ---------------------------------------
  Cycle       Energy         DIIS error
 ---------------------------------------
    1    -480.5655747217      6.78e-05  
    2    -480.5655797196      1.96e-05  
    3    -480.5655794559      2.49e-05  
    4    -480.5655800218      6.11e-06  
    5    -480.5655800606      2.35e-06  
    6    -480.5655800644      6.08e-07  
    7    -480.5655800647      7.31e-08  
    8    -480.5655800647      1.69e-08  
    9    -480.5655800647      3.39e-09  Convergence criterion met
 ---------------------------------------
 SCF time:   CPU 4.17s  wall 2.00s 
 SCF   energy in the final basis set =     -480.5655800647
 Total energy in the final basis set =     -480.5655800647

 --------------------------------------------------------------
             Orbital Energies (a.u.) and Symmetries
 --------------------------------------------------------------

 Alpha MOs, Restricted
 -- Occupied --                  
-77.115 -24.683 -10.200  -6.607  -4.771  -4.767  -4.762  -1.203
  1 A'    2 A'    3 A'    4 A'    5 A'    1 A"    6 A'    7 A'                 
 -0.751  -0.589  -0.485  -0.470  -0.453  -0.424  -0.317  -0.284
  8 A'    9 A'   10 A'   11 A'    2 A"   12 A'   13 A'    3 A"                 
 -- Virtual --                   
 -0.077  -0.026  -0.003   0.021   0.034   0.042   0.054   0.079
  4 A"   14 A'   15 A'   16 A'   17 A'    5 A"   18 A'   19 A'                 
  0.094   0.098   0.132   0.141   0.147   0.161   0.189   0.227
 20 A'    6 A"   21 A'   22 A'   23 A'   24 A'   25 A'    7 A"                 
  0.256   0.285   0.302   0.331   0.339   0.389   0.444   0.463
 26 A'    8 A"   27 A'   28 A'   29 A'   30 A'   31 A'   32 A'                 
  0.556   0.560   0.594   0.645   0.651   0.672   0.760   0.826
  9 A"   33 A'   34 A'   10 A"   35 A'   11 A"   36 A'   37 A'                 
  0.907   1.002   1.031   1.309   1.334   1.365   1.374   1.458
 38 A'   39 A'   12 A"   13 A"   40 A'   14 A"   41 A'   42 A'                 
  1.480   1.541   1.565   1.651   1.751   1.800   1.804   1.918
 43 A'   15 A"   44 A'   45 A'   46 A'   47 A'   16 A"   17 A"                 
  1.924   2.148   2.483   2.507   2.542   2.688   2.740   3.350
 48 A'   49 A'   50 A'   51 A'   52 A'   53 A'   18 A"   54 A'                 
  3.705   3.772   3.783   3.796   3.834   4.089   6.266   6.311
 55 A'   19 A"   56 A'   20 A"   57 A'   58 A'   21 A"   59 A'                 
  6.337   6.958  13.776  13.884  13.983  23.779  66.757 163.069
 60 A'   61 A'   22 A"   62 A'   63 A'   64 A'   65 A'   66 A'                 

 Beta MOs, Restricted
 -- Occupied --                  
-77.115 -24.683 -10.200  -6.607  -4.771  -4.767  -4.762  -1.203
  1 A'    2 A'    3 A'    4 A'    5 A'    1 A"    6 A'    7 A'                 
 -0.751  -0.589  -0.485  -0.470  -0.453  -0.424  -0.317  -0.284
  8 A'    9 A'   10 A'   11 A'    2 A"   12 A'   13 A'    3 A"                 
 -- Virtual --                   
 -0.077  -0.026  -0.003   0.021   0.034   0.042   0.054   0.079
  4 A"   14 A'   15 A'   16 A'   17 A'    5 A"   18 A'   19 A'                 
  0.094   0.098   0.132   0.141   0.147   0.161   0.189   0.227
 20 A'    6 A"   21 A'   22 A'   23 A'   24 A'   25 A'    7 A"                 
  0.256   0.285   0.302   0.331   0.339   0.389   0.444   0.463
 26 A'    8 A"   27 A'   28 A'   29 A'   30 A'   31 A'   32 A'                 
  0.556   0.560   0.594   0.645   0.651   0.672   0.760   0.826
  9 A"   33 A'   34 A'   10 A"   35 A'   11 A"   36 A'   37 A'                 
  0.907   1.002   1.031   1.309   1.334   1.365   1.374   1.458
 38 A'   39 A'   12 A"   13 A"   40 A'   14 A"   41 A'   42 A'                 
  1.480   1.541   1.565   1.651   1.751   1.800   1.804   1.918
 43 A'   15 A"   44 A'   45 A'   46 A'   47 A'   16 A"   17 A"                 
  1.924   2.148   2.483   2.507   2.542   2.688   2.740   3.350
 48 A'   49 A'   50 A'   51 A'   52 A'   53 A'   18 A"   54 A'                 
  3.705   3.772   3.783   3.796   3.834   4.089   6.266   6.311
 55 A'   19 A"   56 A'   20 A"   57 A'   58 A'   21 A"   59 A'                 
  6.337   6.958  13.776  13.884  13.983  23.779  66.757 163.069
 60 A'   61 A'   22 A"   62 A'   63 A'   64 A'   65 A'   66 A'                 
 --------------------------------------------------------------

          Ground-State Mulliken Net Atomic Charges

     Atom                 Charge (a.u.)
  ----------------------------------------
      1 C                    -0.482504
      2 P                     0.364197
      3 F                    -0.224912
      4 H                     0.151005
      5 H                     0.192213
  ----------------------------------------
  Sum of atomic charges =     0.000000

 -----------------------------------------------------------------
                    Cartesian Multipole Moments
 -----------------------------------------------------------------
    Charge (ESU x 10^10)
                 0.0000
    Dipole Moment (Debye)
         X       1.8750      Y       0.3387      Z       0.0000
       Tot       1.9053
    Quadrupole Moments (Debye-Ang)
        XX     -24.1880     XY      -1.0774     YY     -24.2939
        XZ       0.0000     YZ       0.0000     ZZ     -25.4848
    Octopole Moments (Debye-Ang^2)
       XXX      -4.9977    XXY       0.1453    XYY      -1.8956
       YYY     -10.1404    XXZ       0.0000    XYZ       0.0000
       YYZ       0.0000    XZZ      -6.7250    YZZ      -1.7792
       ZZZ       0.0000
    Hexadecapole Moments (Debye-Ang^3)
      XXXX    -155.3340   XXXY       4.0794   XXYY     -38.7979
      XYYY       1.1980   YYYY     -78.0096   XXXZ       0.0000
      XXYZ       0.0000   XYYZ       0.0000   YYYZ       0.0000
      XXZZ     -35.8897   XYZZ       1.5092   YYZZ     -19.3335
      XZZZ       0.0000   YZZZ       0.0000   ZZZZ     -33.2124
 -----------------------------------------------------------------
 Calculating analytic gradient of the SCF energy
 Gradient of SCF Energy
            1           2           3           4           5
    1   0.0000272  -0.0004180   0.0002126  -0.0000147   0.0001929
    2  -0.0002416   0.0001433   0.0000455   0.0000873  -0.0000345
    3  -0.0000000   0.0000000  -0.0000000   0.0000000  -0.0000000
 Max gradient component =       4.180E-04
 RMS gradient           =       1.523E-04
 Gradient time:  CPU 1.33 s  wall 0.56 s
 Geometry Optimization Parameters
   NAtoms,    NIC,     NZ,  NCons,   NDum,   NFix, NCnnct, MaxDiis
        5      20       5       0       0       0       0       0

 Cartesian Hessian Update
 Hessian Updated using BFGS Update


** GEOMETRY OPTIMIZATION IN DELOCALIZED INTERNAL COORDINATES **
   Searching for a Minimum

   Optimization Cycle:   9

                       Coordinates (Angstroms)
     ATOM                X               Y               Z
      1  C         1.3601891939   -0.3926957488    0.0000000000
      2  P         0.0375676166    0.5928006755    0.0000000000
      3  F        -1.2242854540   -0.4632007682    0.0000000000
      4  H         2.3351334445    0.0866520223    0.0000000000
      5  H         1.3391218471   -1.4771602091    0.0000000000
   Point Group: cs    Number of degrees of freedom:     7


   Energy is   -480.565580065

 Hessian Updated using BFGS Update

  7 Hessian modes will be used to form the next step
  Hessian Eigenvalues:
     0.151349    0.159506    0.238189    0.357283    0.364689    0.387979
     0.737846

 Minimum Search - Taking Simple RFO Step
 Searching for Lamda that Minimizes Along All modes
 Value Taken    Lamda =   0.00000000
 Step Taken.  Stepsize is  0.001816

                             Maximum     Tolerance    Cnvgd?
         Gradient           0.000275      0.000300     YES
         Displacement       0.001114      0.001200     YES
         Energy change     -0.000014      0.000001      NO


                       Distance Matrix (Angstroms)
             C (  1)   P (  2)   F (  3)   H (  4)
   P (  2)  1.649403
   F (  3)  2.585436  1.645422
   H (  4)  1.086412  2.352657  3.601639
   H (  5)  1.084669  2.445155  2.756659  1.854063

 Final energy is   -480.56558006470357     


 ******************************
 **  OPTIMIZATION CONVERGED  **
 ******************************

                       Coordinates (Angstroms)
     ATOM                X               Y               Z
      1  C         1.3601891939   -0.3926957488    0.0000000000
      2  P         0.0375676166    0.5928006755    0.0000000000
      3  F        -1.2242854540   -0.4632007682    0.0000000000
      4  H         2.3351334445    0.0866520223    0.0000000000
      5  H         1.3391218471   -1.4771602091    0.0000000000

Z-matrix Print:
$molecule
0 1
P 
F  1 1.645422
C  1 1.649403 2 103.385092
H  3 1.084669 1 125.577188 2 -0.000000 0
H  3 1.086412 1 117.128080 2 -180.000000 0
$end


 --------------------------------------------------------------
             Orbital Energies (a.u.) and Symmetries
 --------------------------------------------------------------

 Alpha MOs, Restricted
 -- Occupied --                  
-77.115 -24.683 -10.200  -6.607  -4.771  -4.767  -4.762  -1.203
  1 A'    2 A'    3 A'    4 A'    5 A'    1 A"    6 A'    7 A'                 
 -0.751  -0.589  -0.485  -0.470  -0.453  -0.424  -0.317  -0.284
  8 A'    9 A'   10 A'   11 A'    2 A"   12 A'   13 A'    3 A"                 
 -- Virtual --                   
 -0.077  -0.026  -0.003   0.021   0.034   0.042   0.054   0.079
  4 A"   14 A'   15 A'   16 A'   17 A'    5 A"   18 A'   19 A'                 
  0.094   0.098   0.132   0.141   0.147   0.161   0.189   0.227
 20 A'    6 A"   21 A'   22 A'   23 A'   24 A'   25 A'    7 A"                 
  0.256   0.285   0.302   0.331   0.339   0.389   0.444   0.463
 26 A'    8 A"   27 A'   28 A'   29 A'   30 A'   31 A'   32 A'                 
  0.556   0.560   0.594   0.645   0.651   0.672   0.760   0.826
  9 A"   33 A'   34 A'   10 A"   35 A'   11 A"   36 A'   37 A'                 
  0.907   1.002   1.031   1.309   1.334   1.365   1.374   1.458
 38 A'   39 A'   12 A"   13 A"   40 A'   14 A"   41 A'   42 A'                 
  1.480   1.541   1.565   1.651   1.751   1.800   1.804   1.918
 43 A'   15 A"   44 A'   45 A'   46 A'   47 A'   16 A"   17 A"                 
  1.924   2.148   2.483   2.507   2.542   2.688   2.740   3.350
 48 A'   49 A'   50 A'   51 A'   52 A'   53 A'   18 A"   54 A'                 
  3.705   3.772   3.783   3.796   3.834   4.089   6.266   6.311
 55 A'   19 A"   56 A'   20 A"   57 A'   58 A'   21 A"   59 A'                 
  6.337   6.958  13.776  13.884  13.983  23.779  66.757 163.069
 60 A'   61 A'   22 A"   62 A'   63 A'   64 A'   65 A'   66 A'                 

 Beta MOs, Restricted
 -- Occupied --                  
-77.115 -24.683 -10.200  -6.607  -4.771  -4.767  -4.762  -1.203
  1 A'    2 A'    3 A'    4 A'    5 A'    1 A"    6 A'    7 A'                 
 -0.751  -0.589  -0.485  -0.470  -0.453  -0.424  -0.317  -0.284
  8 A'    9 A'   10 A'   11 A'    2 A"   12 A'   13 A'    3 A"                 
 -- Virtual --                   
 -0.077  -0.026  -0.003   0.021   0.034   0.042   0.054   0.079
  4 A"   14 A'   15 A'   16 A'   17 A'    5 A"   18 A'   19 A'                 
  0.094   0.098   0.132   0.141   0.147   0.161   0.189   0.227
 20 A'    6 A"   21 A'   22 A'   23 A'   24 A'   25 A'    7 A"                 
  0.256   0.285   0.302   0.331   0.339   0.389   0.444   0.463
 26 A'    8 A"   27 A'   28 A'   29 A'   30 A'   31 A'   32 A'                 
  0.556   0.560   0.594   0.645   0.651   0.672   0.760   0.826
  9 A"   33 A'   34 A'   10 A"   35 A'   11 A"   36 A'   37 A'                 
  0.907   1.002   1.031   1.309   1.334   1.365   1.374   1.458
 38 A'   39 A'   12 A"   13 A"   40 A'   14 A"   41 A'   42 A'                 
  1.480   1.541   1.565   1.651   1.751   1.800   1.804   1.918
 43 A'   15 A"   44 A'   45 A'   46 A'   47 A'   16 A"   17 A"                 
  1.924   2.148   2.483   2.507   2.542   2.688   2.740   3.350
 48 A'   49 A'   50 A'   51 A'   52 A'   53 A'   18 A"   54 A'                 
  3.705   3.772   3.783   3.796   3.834   4.089   6.266   6.311
 55 A'   19 A"   56 A'   20 A"   57 A'   58 A'   21 A"   59 A'                 
  6.337   6.958  13.776  13.884  13.983  23.779  66.757 163.069
 60 A'   61 A'   22 A"   62 A'   63 A'   64 A'   65 A'   66 A'                 
 --------------------------------------------------------------

          Ground-State Mulliken Net Atomic Charges

     Atom                 Charge (a.u.)
  ----------------------------------------
      1 C                    -0.482504
      2 P                     0.364197
      3 F                    -0.224912
      4 H                     0.151005
      5 H                     0.192213
  ----------------------------------------
  Sum of atomic charges =     0.000000

 -----------------------------------------------------------------
                    Cartesian Multipole Moments
 -----------------------------------------------------------------
    Charge (ESU x 10^10)
                 0.0000
    Dipole Moment (Debye)
         X       1.8750      Y       0.3387      Z       0.0000
       Tot       1.9053
    Quadrupole Moments (Debye-Ang)
        XX     -24.1880     XY      -1.0774     YY     -24.2939
        XZ       0.0000     YZ       0.0000     ZZ     -25.4848
    Octopole Moments (Debye-Ang^2)
       XXX      -4.9977    XXY       0.1453    XYY      -1.8956
       YYY     -10.1404    XXZ       0.0000    XYZ       0.0000
       YYZ       0.0000    XZZ      -6.7250    YZZ      -1.7792
       ZZZ       0.0000
    Hexadecapole Moments (Debye-Ang^3)
      XXXX    -155.3340   XXXY       4.0794   XXYY     -38.7979
      XYYY       1.1980   YYYY     -78.0096   XXXZ       0.0000
      XXYZ       0.0000   XYYZ       0.0000   YYYZ       0.0000
      XXZZ     -35.8897   XYZZ       1.5092   YYZZ     -19.3335
      XZZZ       0.0000   YZZZ       0.0000   ZZZZ     -33.2124
 -----------------------------------------------------------------
Archival summary:
1\1\TWL02\OPT\ProcedureUnspecified\BasisUnspecified\1112\taweetha\MonNov2614:37:332018MonNov2614:37:332018\0\\#,OPT,ProcedureUnspecified,BasisUnspecified,\\0,1\P\F,1,1.64542\C,1,1.6494,2,103.385\H,3,1.08467,1,125.577,2,-0,0\H,3,1.08641,1,117.128,2,-180,0\\\@

 Total job time:  23.94s(wall), 54.95s(cpu) 
 Mon Nov 26 14:37:34 2018

        *************************************************************
        *                                                           *
        *  Thank you very much for using Q-Chem.  Have a nice day.  *
        *                                                           *
        *************************************************************


 
User input: 2 of 2 
 
Q-Chem Developer Version!
                  Welcome to Q-Chem
     A Quantum Leap Into The Future Of Chemistry


 Q-Chem 5.1, Q-Chem, Inc., Pleasanton, CA (2018)

 Yihan Shao,  Zhengting Gan,  E. Epifanovsky,  A. T. B. Gilbert,  M. Wormit,  
 J. Kussmann,  A. W. Lange,  A. Behn,  Jia Deng,  Xintian Feng,  D. Ghosh,  
 M. Goldey,  P. R. Horn,  L. D. Jacobson,  I. Kaliman,  T. Kus,  A. Landau,  
 Jie Liu,  E. I. Proynov,  R. M. Richard,  R. P. Steele,  E. J. Sundstrom,  
 H. L. Woodcock III,  P. M. Zimmerman,  D. Zuev,  B. Albrecht,  E. Alguire,  
 S. A. Baeppler,  D. Barton,  Z. Benda,  Y. A. Bernard,  E. J. Berquist,  
 K. B. Bravaya,  H. Burton,  D. Casanova,  Chun-Min Chang,  Yunqing Chen,  
 A. Chien,  K. D. Closser,  M. P. Coons,  S. Coriani,  S. Dasgupta,  
 A. L. Dempwolff,  M. Diedenhofen,  Hainam Do,  R. G. Edgar,  Po-Tung Fang,  
 S. Faraji,  S. Fatehi,  Qingguo Feng,  K. D. Fenk,  J. Fosso-Tande,  
 Qinghui Ge,  A. Ghysels,  G. Gidofalvi,  J. Gomes,  J. Gonthier,  A. Gunina,  
 D. Hait,  M. W. D. Hanson-Heine,  P. H. P. Harbach,  A. W. Hauser,  
 J. E. Herr,  E. G. Hohenstein,  Z. C. Holden,  Kerwin Hui,  B. C. Huynh,  
 T.-C. Jagau,  Hyunjun Ji,  B. Kaduk,  K. Khistyaev,  Jaehoon Kim,  
 P. Klunzinger,  K. Koh,  D. Kosenkov,  L. Koulias,  T. Kowalczyk,  
 C. M. Krauter,  A. Kunitsa,  Ka Un Lao,  A. Laurent,  K. V. Lawler,  
 Joonho Lee,  D. Lefrancois,  S. Lehtola,  D. S. Levine,  Yi-Pei Li,  
 You-Sheng Lin,  Fenglai Liu,  E. Livshits,  A. Luenser,  P. Manohar,  
 E. Mansoor,  S. F. Manzer,  Shan-Ping Mao,  Yuezhi Mao,  N. Mardirossian,  
 A. V. Marenich,  T. Markovich,  L. A. Martinez-Martinez,  S. A. Maurer,  
 N. J. Mayhall,  S. C. McKenzie,  J.-M. Mewes,  A. F. Morrison,  
 J. W. Mullinax,  K. Nanda,  T. S. Nguyen-Beck,  R. Olivares-Amaya,  
 J. A. Parkhill,  T. M. Perrine,  F. Plasser,  P. Pokhilko,  S. Prager,  
 A. Prociuk,  E. Ramos,  D. R. Rehn,  F. Rob,  M. Schneider,  N. Sergueev,  
 S. M. Sharada,  S. Sharma,  D. W. Small,  T. Stauch,  T. Stein,  
 Yu-Chuan Su,  A. J. W. Thom,  A. Tkatchenko,  T. Tsuchimochi,  N. M. Tubman,  
 L. Vogt,  M. L. Vidal,  O. Vydrov,  M. A. Watson,  J. Wenzel,  
 M. de Wergifosse,  T. A. Wesolowski,  A. White,  J. Witte,  A. Yamada,  
 Jun Yang,  K. Yao,  S. Yeganeh,  S. R. Yost,  Zhi-Qiang You,  A. Zech,  
 Igor Ying Zhang,  Xing Zhang,  Yan Zhao,  Ying Zhu,  B. R. Brooks,  
 G. K. L. Chan,  C. J. Cramer,  M. S. Gordon,  W. J. Hehre,  A. Klamt,  
 M. W. Schmidt,  C. D. Sherrill,  D. G. Truhlar,  A. Aspuru-Guzik,  R. Baer,  
 A. T. Bell,  N. A. Besley,  Jeng-Da Chai,  A. E. DePrince, III,  
 R. A. DiStasio Jr.,  A. Dreuw,  B. D. Dunietz,  T. R. Furlani,  
 Chao-Ping Hsu,  Yousung Jung,  Jing Kong,  D. S. Lambrecht,  WanZhen Liang,  
 C. Ochsenfeld,  V. A. Rassolov,  L. V. Slipchenko,  J. E. Subotnik,  
 T. Van Voorhis,  J. M. Herbert,  A. I. Krylov,  P. M. W. Gill,  M. Head-Gordon

 Contributors to earlier versions of Q-Chem not listed above: 
 R. D. Adamson,  B. Austin,  J. Baker,  G. J. O. Beran,  K. Brandhorst,  
 S. T. Brown,  E. F. C. Byrd,  A. K. Chakraborty,  C.-L. Cheng,  
 Siu Hung Chien,  D. M. Chipman,  D. L. Crittenden,  H. Dachsel,  
 R. J. Doerksen,  A. D. Dutoi,  L. Fusti-Molnar,  W. A. Goddard III,  
 A. Golubeva-Zadorozhnaya,  S. R. Gwaltney,  G. Hawkins,  A. Heyden,  
 S. Hirata,  G. Kedziora,  F. J. Keil,  C. Kelley,  Jihan Kim,  R. A. King,  
 R. Z. Khaliullin,  P. P. Korambath,  W. Kurlancheek,  A. M. Lee,  M. S. Lee,  
 S. V. Levchenko,  Ching Yeh Lin,  D. Liotard,  R. C. Lochan,  I. Lotan,  
 P. E. Maslen,  N. Nair,  D. P. O'Neill,  D. Neuhauser,  E. Neuscamman,  
 C. M. Oana,  R. Olson,  B. Peters,  R. Peverati,  P. A. Pieniazek,  
 Y. M. Rhee,  J. Ritchie,  M. A. Rohrdanz,  E. Rosta,  N. J. Russ,  
 H. F. Schaefer III,  N. E. Schultz,  N. Shenvi,  A. C. Simmonett,  A. Sodt,  
 D. Stuck,  K. S. Thanthiriwatte,  V. Vanovschi,  Tao Wang,  A. Warshel,  
 C. F. Williams,  Q. Wu,  X. Xu,  W. Zhang

 Please cite Q-Chem as follows:
 Y. Shao et al., Mol. Phys. 113, 184-215 (2015)
 DOI: 10.1080/00268976.2014.952696

 Q-Chem 5.1.2 for Intel X86 EM64T Linux

 Parts of Q-Chem use Armadillo 8.300.2 (Tropical Shenanigans).
 http://arma.sourceforge.net/

 Q-Chem begins on Mon Nov 26 14:37:34 2018  

Host: 
0

     Scratch files written to /scratch/taweetham/qchem48391//
The previous job contains 0 fragments, simply inherited here
Input Ideriv = 2
Curr. Ideriv = -1
Max.  Ideriv = 2

Checking the input file for inconsistencies... 	...done.

--------------------------------------------------------------
User input:
--------------------------------------------------------------

$molecule
read
$end

$rem
   job_type 	frequency
   basis 	6-311++g**
   method	b3lyp	
$end


--------------------------------------------------------------
 ----------------------------------------------------------------
             Standard Nuclear Orientation (Angstroms)
    I     Atom           X                Y                Z
 ----------------------------------------------------------------
    1      C       1.3086457038    -0.4485368392    -0.0000000000
    2      P       0.0052786015     0.5622871986     0.0000000000
    3      F      -1.2767080566    -0.4691789566     0.0000000000
    4      H       2.2926543228     0.0119168667    -0.0000000000
    5      H       1.2666649417    -1.5323932017    -0.0000000000
 ----------------------------------------------------------------
 Molecular Point Group                 Cs    NOp =  2
 Largest Abelian Subgroup              Cs    NOp =  2
 Nuclear Repulsion Energy =    99.1493175378 hartrees
 There are       16 alpha and       16 beta electrons
 Requested basis set is 6-311++G(d,p)
 There are 35 shells and 88 basis functions

 Total QAlloc Memory Limit   2000 MB
 Mega-Array Size       188 MB
 MEM_STATIC part       192 MB

                       Distance Matrix (Angstroms)
             C (  1)   P (  2)   F (  3)   H (  4)
   P (  2)  1.649403
   F (  3)  2.585436  1.645422
   H (  4)  1.086412  2.352657  3.601639
   H (  5)  1.084669  2.445155  2.756659  1.854063

 A cutoff of  1.0D-11 yielded    615 shell pairs
 There are      3969 function pairs (      4253 Cartesian)

 -------------------------------------------------------
 OpenMP Integral Computing Module                       
 Release: version 1.0, May 2013, Q-Chem Inc. Pittsburgh 
 -------------------------------------------------------
 Integral Job Info:
 Integral job number is                      11
 Integral operator is                         1
 short-range coefficients                     0
 long-range coefficients              100000000
 Omega coefficients                           0
 if combine SR and LR in K                    0
 Integral screening is                        0
 Integral computing path is                   2
 max size of driver memory is            800000
 size of driver memory is                593474
 size of scratch memory is              4204008
 max col of scratch BK array               1296
 max len of scratch array in speh3          155
 max len of scratch index in speh4           18
 max int batch size is                      520
 min int batch size is                       52
 fixed nKL is                                52
 max L of basis functions is                  2
 order of int derivative is                   0
 number of shells is                         35
 number of basis is                          91
 number of cartesian basis is                91
 number of contracted shell pairs           615
 number of primitive shell pairs           1667
 maxK2 (contraction) of shell pair           36
 max number of K2 of shell pair               1
 max number of CS2 of shell pair             73
 max number of PS2 of shell pair            186
 mem total for path MDJ                  510890
 -------------------------------------------------------
 Smallest overlap matrix eigenvalue = 1.03E-03
 Guess from superposition of atomic densities
 Warning:  Energy on first SCF cycle will be non-variational
 SAD guess density has 32.000000 electrons

 -----------------------------------------------------------------------
  General SCF calculation program by
  Eric Jon Sundstrom, Paul Horn, Yuezhi Mao, Dmitri Zuev, Alec White,
  David Stuck, Shaama M.S., Shane Yost, Joonho Lee, David Small,
  Daniel Levine, Susi Lehtola, Hugh Burton, Evgeny Epifanovsky
 -----------------------------------------------------------------------
 Exchange:     0.2000 Hartree-Fock + 0.0800 Slater + 0.7200 B88
 Correlation:  0.1900 VWN1RPA + 0.8100 LYP
 Using SG-1 standard quadrature grid
 using 4 threads for integral computing
 -------------------------------------------------------
 OpenMP Integral computing Module                
 Release: version 2.0, May 2017, Q-Chem Inc. Pleasanton 
 -------------------------------------------------------
 -------------------------------------------------------
 OpenMP BLAS3 based DFT computing Module                
 Release: version 1.0, May 2013, Q-Chem Inc. Pittsburgh 
 -------------------------------------------------------
 A restricted SCF calculation will be
 performed using DIIS
 SCF converges when DIIS error is below 1.0e-08
 ---------------------------------------
  Cycle       Energy         DIIS error
 ---------------------------------------
    1    -480.7891430006      5.38e-02  
    2    -480.4383268721      1.17e-02  
    3    -480.1777601463      1.85e-02  
    4    -480.5602277684      2.16e-03  
    5    -480.5636167637      1.65e-03  
    6    -480.5655173154      3.20e-04  
    7    -480.5655913955      7.23e-05  
    8    -480.5655965386      1.02e-05  
    9    -480.5655966532      1.50e-06  
   10    -480.5655966551      5.05e-07  
   11    -480.5655966554      9.29e-08  
   12    -480.5655966554      7.87e-09  Convergence criterion met
 ---------------------------------------
 SCF time:   CPU 5.59s  wall 2.00s 
 SCF   energy in the final basis set =     -480.5655966554
 Total energy in the final basis set =     -480.5655966554

 --------------------------------------------------------------
             Orbital Energies (a.u.) and Symmetries
 --------------------------------------------------------------

 Alpha MOs, Restricted
 -- Occupied --                  
-77.115 -24.683 -10.200  -6.607  -4.771  -4.767  -4.762  -1.203
  1 A'    2 A'    3 A'    4 A'    5 A'    1 A"    6 A'    7 A'                 
 -0.751  -0.589  -0.485  -0.470  -0.453  -0.424  -0.317  -0.284
  8 A'    9 A'   10 A'   11 A'    2 A"   12 A'   13 A'    3 A"                 
 -- Virtual --                   
 -0.077  -0.026  -0.003   0.021   0.034   0.042   0.054   0.079
  4 A"   14 A'   15 A'   16 A'   17 A'    5 A"   18 A'   19 A'                 
  0.094   0.098   0.132   0.141   0.147   0.161   0.189   0.227
 20 A'    6 A"   21 A'   22 A'   23 A'   24 A'   25 A'    7 A"                 
  0.256   0.285   0.302   0.331   0.339   0.389   0.444   0.463
 26 A'    8 A"   27 A'   28 A'   29 A'   30 A'   31 A'   32 A'                 
  0.556   0.560   0.594   0.645   0.651   0.672   0.760   0.826
  9 A"   33 A'   34 A'   10 A"   35 A'   11 A"   36 A'   37 A'                 
  0.907   1.002   1.031   1.309   1.334   1.365   1.374   1.458
 38 A'   39 A'   12 A"   13 A"   40 A'   14 A"   41 A'   42 A'                 
  1.480   1.541   1.565   1.651   1.751   1.800   1.804   1.918
 43 A'   15 A"   44 A'   45 A'   46 A'   47 A'   16 A"   17 A"                 
  1.924   2.148   2.483   2.507   2.542   2.688   2.740   3.350
 48 A'   49 A'   50 A'   51 A'   52 A'   53 A'   18 A"   54 A'                 
  3.705   3.772   3.783   3.796   3.834   4.089   6.266   6.311
 55 A'   19 A"   56 A'   20 A"   57 A'   58 A'   21 A"   59 A'                 
  6.337   6.958  13.776  13.884  13.983  23.779  66.757 163.069
 60 A'   61 A'   22 A"   62 A'   63 A'   64 A'   65 A'   66 A'                 

 Beta MOs, Restricted
 -- Occupied --                  
-77.115 -24.683 -10.200  -6.607  -4.771  -4.767  -4.762  -1.203
  1 A'    2 A'    3 A'    4 A'    5 A'    1 A"    6 A'    7 A'                 
 -0.751  -0.589  -0.485  -0.470  -0.453  -0.424  -0.317  -0.284
  8 A'    9 A'   10 A'   11 A'    2 A"   12 A'   13 A'    3 A"                 
 -- Virtual --                   
 -0.077  -0.026  -0.003   0.021   0.034   0.042   0.054   0.079
  4 A"   14 A'   15 A'   16 A'   17 A'    5 A"   18 A'   19 A'                 
  0.094   0.098   0.132   0.141   0.147   0.161   0.189   0.227
 20 A'    6 A"   21 A'   22 A'   23 A'   24 A'   25 A'    7 A"                 
  0.256   0.285   0.302   0.331   0.339   0.389   0.444   0.463
 26 A'    8 A"   27 A'   28 A'   29 A'   30 A'   31 A'   32 A'                 
  0.556   0.560   0.594   0.645   0.651   0.672   0.760   0.826
  9 A"   33 A'   34 A'   10 A"   35 A'   11 A"   36 A'   37 A'                 
  0.907   1.002   1.031   1.309   1.334   1.365   1.374   1.458
 38 A'   39 A'   12 A"   13 A"   40 A'   14 A"   41 A'   42 A'                 
  1.480   1.541   1.565   1.651   1.751   1.800   1.804   1.918
 43 A'   15 A"   44 A'   45 A'   46 A'   47 A'   16 A"   17 A"                 
  1.924   2.148   2.483   2.507   2.542   2.688   2.740   3.350
 48 A'   49 A'   50 A'   51 A'   52 A'   53 A'   18 A"   54 A'                 
  3.705   3.772   3.783   3.796   3.834   4.089   6.266   6.311
 55 A'   19 A"   56 A'   20 A"   57 A'   58 A'   21 A"   59 A'                 
  6.337   6.958  13.776  13.884  13.983  23.779  66.757 163.069
 60 A'   61 A'   22 A"   62 A'   63 A'   64 A'   65 A'   66 A'                 
 --------------------------------------------------------------

          Ground-State Mulliken Net Atomic Charges

     Atom                 Charge (a.u.)
  ----------------------------------------
      1 C                    -0.482702
      2 P                     0.364466
      3 F                    -0.224982
      4 H                     0.150986
      5 H                     0.192232
  ----------------------------------------
  Sum of atomic charges =     0.000000

 -----------------------------------------------------------------
                    Cartesian Multipole Moments
 -----------------------------------------------------------------
    Charge (ESU x 10^10)
                 0.0000
    Dipole Moment (Debye)
         X       1.8812      Y       0.3025      Z      -0.0000
       Tot       1.9053
    Quadrupole Moments (Debye-Ang)
        XX     -24.3942     XY      -1.1478     YY     -24.2703
        XZ      -0.0000     YZ       0.0000     ZZ     -25.4849
    Octopole Moments (Debye-Ang^2)
       XXX      -1.8003    XXY       0.9835    XYY      -0.9695
       YYY      -7.8650    XXZ      -0.0000    XYZ      -0.0000
       YYZ       0.0000    XZZ      -5.6441    YZZ      -0.8927
       ZZZ       0.0000
    Hexadecapole Moments (Debye-Ang^3)
      XXXX    -154.3969   XXXY       4.8495   XXYY     -38.8094
      XYYY       2.4678   YYYY     -77.0698   XXXZ      -0.0000
      XXYZ       0.0000   XYYZ      -0.0000   YYYZ       0.0000
      XXZZ     -35.2834   XYZZ       2.0669   YYZZ     -19.3226
      XZZZ       0.0000   YZZZ       0.0000   ZZZZ     -33.2127
 -----------------------------------------------------------------
 Calculating MO derivatives via CPSCF
 D1JvT checksum  = 74640 5428.4241269363
 D1KAT checksum  = 145440 526.5252661616
   1         3          15      0.203536    0.070163
   2         3          15      0.021500    0.008454
   3         3          15      0.001546    0.000624
   4         5          13      0.000108    0.000042
   5        16           2      0.000004    0.000002
   6        18           0      0.000000    0.000000    Roots Converged
 Time for AOints: 1.0 s (CPU) 0.4 s (wall)
 ------------------------------------------------------------------------------
                     AOints        : Timing summary (seconds)
 ------------------------------------------------------------------------------
     job step          cpu (% of tot)      sys (% of tot)     wall (% of tot)
 ------------------------------------------------------------------------------
  cpscf_lag         0.7444E+01 (30.1)   0.4000E-05 (57.1)   0.2819E+01 (31.2)
  iterzp            0.1630E+02 (65.9)   0.2000E-05 (28.6)   0.5834E+01 (64.5)
  make_fx           0.0000E+00 ( 0.0)   0.0000E+00 ( 0.0)   0.0000E+00 ( 0.0)
  AOints            0.9734E+00 ( 3.9)   0.1000E-05 (14.3)   0.3600E+00 ( 4.0)
 ------------------------------------------------------------------------------
   Grand Totals     0.2475E+02          0.7000E-05          0.9038E+01
 ------------------------------------------------------------------------------
 Calculating analytic Hessian of the SCF energy
 Polarizability Matrix (a.u.)
            1           2           3
    1 -44.9830570   7.9426903   0.0000000
    2   7.9426903 -36.2827560  -0.0000000
    3   0.0000000  -0.0000000 -27.8009340

 Direct stationary perturbation theory relativistic correction:

 rels  =       0.510625283418
 relv  =      -1.875213917450
 rel2e =       0.457092050181
 E_rel =      -0.907496583851

 Hessian of the SCF Energy
            1           2           3           4           5           6
    1   0.5916448  -0.0327078   0.0000000  -0.2246504   0.1391781  -0.0000000
    2  -0.0327078   0.6204854  -0.0000000   0.1746065  -0.1948041   0.0000000
    3   0.0000000  -0.0000000   0.0729375  -0.0000000   0.0000000  -0.0193475
    4  -0.2246504   0.1746065  -0.0000000   0.3876012  -0.0615206   0.0000000
    5   0.1391781  -0.1948041   0.0000000  -0.0615206   0.3209023  -0.0000000
    6  -0.0000000   0.0000000  -0.0193475   0.0000000  -0.0000000   0.0206708
    7  -0.0337946  -0.0235935   0.0000000  -0.1484479  -0.0871426  -0.0000000
    8   0.0114385   0.0165061  -0.0000000  -0.1182039  -0.1241513   0.0000000
    9   0.0000000   0.0000000   0.0004963  -0.0000000  -0.0000000  -0.0128214
   10  -0.2903662  -0.1134468  -0.0000000  -0.0109187  -0.0120611   0.0000000
   11  -0.1053695  -0.0972036   0.0000000   0.0077640   0.0067150  -0.0000000
   12  -0.0000000   0.0000000  -0.0254705   0.0000000  -0.0000000  -0.0052012
   13  -0.0428336  -0.0048583  -0.0000000  -0.0035842   0.0215462  -0.0000000
   14  -0.0125393  -0.3449839   0.0000000  -0.0026460  -0.0086620   0.0000000
   15  -0.0000000   0.0000000  -0.0286158  -0.0000000  -0.0000000   0.0166994
            7           8           9          10          11          12
    1  -0.0337946   0.0114385   0.0000000  -0.2903662  -0.1053695  -0.0000000
    2  -0.0235935   0.0165061   0.0000000  -0.1134468  -0.0972036   0.0000000
    3   0.0000000  -0.0000000   0.0004963  -0.0000000   0.0000000  -0.0254705
    4  -0.1484479  -0.1182039  -0.0000000  -0.0109187   0.0077640   0.0000000
    5  -0.0871426  -0.1241513  -0.0000000  -0.0120611   0.0067150  -0.0000000
    6  -0.0000000   0.0000000  -0.0128214   0.0000000  -0.0000000  -0.0052012
    7   0.1814819   0.1067033   0.0000000  -0.0021170   0.0048224  -0.0000000
    8   0.1067033   0.1067137  -0.0000000   0.0034192  -0.0013332   0.0000000
    9   0.0000000  -0.0000000   0.0104694  -0.0000000   0.0000000   0.0095292
   10  -0.0021170   0.0034192  -0.0000000   0.3003492   0.1193111  -0.0000000
   11   0.0048224  -0.0013332   0.0000000   0.1193111   0.0978914  -0.0000000
   12  -0.0000000   0.0000000   0.0095292  -0.0000000  -0.0000000   0.0183775
   13   0.0028776  -0.0033571   0.0000000   0.0030527  -0.0265280  -0.0000000
   14  -0.0007896   0.0022647   0.0000000   0.0027777  -0.0060696   0.0000000
   15   0.0000000   0.0000000  -0.0076735  -0.0000000   0.0000000   0.0027649
           13          14          15
    1  -0.0428336  -0.0125393  -0.0000000
    2  -0.0048583  -0.3449839   0.0000000
    3  -0.0000000   0.0000000  -0.0286158
    4  -0.0035842  -0.0026460  -0.0000000
    5   0.0215462  -0.0086620  -0.0000000
    6  -0.0000000   0.0000000   0.0166994
    7   0.0028776  -0.0007896   0.0000000
    8  -0.0033571   0.0022647   0.0000000
    9   0.0000000   0.0000000  -0.0076735
   10   0.0030527   0.0027777  -0.0000000
   11  -0.0265280  -0.0060696   0.0000000
   12  -0.0000000   0.0000000   0.0027649
   13   0.0404875   0.0131973   0.0000000
   14   0.0131973   0.3574507  -0.0000000
   15   0.0000000  -0.0000000   0.0168250
 Gradient time:  CPU 34.07 s  wall 12.68 s
 **********************************************************************
 **                                                                  **
 **                       VIBRATIONAL ANALYSIS                       **
 **                       --------------------                       **
 **                                                                  **
 **        VIBRATIONAL FREQUENCIES (CM**-1) AND NORMAL MODES         **
 **     FORCE CONSTANTS (mDYN/ANGSTROM) AND REDUCED MASSES (AMU)     **
 **                  INFRARED INTENSITIES (KM/MOL)                   **
 **                                                                  **
 **********************************************************************


 Mode:                 1                      2                      3
 Frequency:       324.13                 646.81                 725.40
 Force Cnst:      0.1843                 0.2662                 1.3364
 Red. Mass:       2.9769                 1.0798                 4.3106
 IR Active:          YES                    YES                    YES
 IR Intens:        5.478                  6.529                 95.217
 Raman Active:       YES                    YES                    YES
               X      Y      Z        X      Y      Z        X      Y      Z
 C         -0.191 -0.093 -0.000   -0.000 -0.000  0.017   -0.175 -0.079 -0.000
 P         -0.016  0.136  0.000   -0.000  0.000 -0.034   -0.117 -0.097  0.000
 F          0.184 -0.129 -0.000    0.000  0.000  0.043    0.297  0.184 -0.000
 H          0.026 -0.577 -0.000   -0.000  0.000  0.722   -0.462  0.553 -0.000
 H         -0.739 -0.076  0.000    0.000 -0.000 -0.689    0.537 -0.099  0.000
 TransDip  -0.027  0.070  0.000   -0.000  0.000 -0.082   -0.297 -0.099  0.000

 Mode:                 4                      5                      6
 Frequency:       809.69                 834.28                1019.25
 Force Cnst:      0.7926                 0.5255                 2.2002
 Red. Mass:       2.0519                 1.2814                 3.5947
 IR Active:          YES                    YES                    YES
 IR Intens:       70.612                 96.378                 11.161
 Raman Active:       YES                    YES                    YES
               X      Y      Z        X      Y      Z        X      Y      Z
 C         -0.132 -0.118 -0.000    0.000 -0.000 -0.156    0.271 -0.253  0.000
 P          0.082  0.092  0.000   -0.000 -0.000  0.013   -0.148  0.117  0.000
 F         -0.061 -0.099 -0.000    0.000  0.000  0.003    0.015  0.003 -0.000
 H         -0.430  0.565 -0.000    0.000  0.000  0.713    0.351 -0.361 -0.000
 H          0.646 -0.136  0.000   -0.000  0.000  0.684    0.695 -0.301  0.000
 TransDip   0.193  0.187  0.000   -0.000 -0.000  0.314   -0.098  0.042 -0.000

 Mode:                 7                      8                      9
 Frequency:      1412.22                3130.28                3229.80
 Force Cnst:      1.4871                 6.0933                 6.8566
 Red. Mass:       1.2656                 1.0554                 1.1156
 IR Active:          YES                    YES                    YES
 IR Intens:       20.979                  1.165                  0.448
 Raman Active:       YES                    YES                    YES
               X      Y      Z        X      Y      Z        X      Y      Z
 C          0.119 -0.090  0.000   -0.058  0.031 -0.000   -0.050 -0.085  0.000
 P         -0.017  0.014  0.000    0.001 -0.001  0.000   -0.001 -0.000 -0.000
 F          0.001  0.000 -0.000    0.000  0.000 -0.000    0.000  0.000  0.000
 H         -0.245  0.682 -0.000    0.680  0.323 -0.000    0.595  0.265 -0.000
 H         -0.670 -0.056 -0.000   -0.039 -0.654  0.000    0.020  0.752 -0.000
 TransDip  -0.132  0.065 -0.000    0.024 -0.025  0.000    0.008  0.020 -0.000

 STANDARD THERMODYNAMIC QUANTITIES AT   298.15 K  AND     1.00 ATM

   This Molecule has  0 Imaginary Frequencies
   Zero point vibrational energy:       17.343 kcal/mol

   Atom    1 Element C  Has Mass   12.00000
   Atom    2 Element P  Has Mass   30.97376
   Atom    3 Element F  Has Mass   18.99840
   Atom    4 Element H  Has Mass    1.00783
   Atom    5 Element H  Has Mass    1.00783
   Molecular Mass:    63.987820 amu
   Principal axes and moments of inertia in amu*Bohr^2:
                             1           2           3
    Eigenvalues --       66.21851   208.00125   274.21976
          X               0.99781    -0.06610     0.00000
          Y               0.06610     0.99781     0.00000
          Z               0.00000    -0.00000     1.00000
   Rotational Symmetry Number is   1
   The Molecule is an Asymmetric Top
   Translational Enthalpy:        0.889 kcal/mol
   Rotational Enthalpy:           0.889 kcal/mol
   Vibrational Enthalpy:         17.855 kcal/mol
   gas constant (RT):             0.592 kcal/mol
   Translational Entropy:        38.387  cal/mol.K
   Rotational Entropy:           22.850  cal/mol.K
   Vibrational Entropy:           2.427  cal/mol.K

   Total Enthalpy:               20.225 kcal/mol
   Total Entropy:                63.664  cal/mol.K
Archival summary:
1\1\TWL02\FREQ\ProcedureUnspecified\BasisUnspecified\1112\taweetha\MonNov2614:37:492018MonNov2614:37:492018\0\\#,FREQ,ProcedureUnspecified,BasisUnspecified,\\0,1\P\F,1,1.64542\C,1,1.6494,2,103.385\H,3,1.08467,1,125.577,2,-0,0\H,3,1.08641,1,117.128,2,-180,0\\\@

 Total job time:  15.08s(wall), 39.77s(cpu) 
 Mon Nov 26 14:37:49 2018

        *************************************************************
        *                                                           *
        *  Thank you very much for using Q-Chem.  Have a nice day.  *
        *                                                           *
        *************************************************************
