# Supplementary material for: Geometric and energetic data from ab initio calculations of haloethene, haloimine, halomethylenephosphine, haloiminophosphine, halodiazene, halodiphosphene and halocyclopropane
Source: Data Brief. 2019 Nov 2;27:104738. doi: 10.1016/j.dib.2019.104738 (PMC6861602; doi:10.1016/j.dib.2019.104738)
Supplement: Multimedia component 5 [file mmc5.zip › CP/B3LYP/HHCPHE.out]

Q-Chem Developer Version!
                  Welcome to Q-Chem
     A Quantum Leap Into The Future Of Chemistry


 Q-Chem 5.1, Q-Chem, Inc., Pleasanton, CA (2018)

 Yihan Shao,  Zhengting Gan,  E. Epifanovsky,  A. T. B. Gilbert,  M. Wormit,  
 J. Kussmann,  A. W. Lange,  A. Behn,  Jia Deng,  Xintian Feng,  D. Ghosh,  
 M. Goldey,  P. R. Horn,  L. D. Jacobson,  I. Kaliman,  T. Kus,  A. Landau,  
 Jie Liu,  E. I. Proynov,  R. M. Richard,  R. P. Steele,  E. J. Sundstrom,  
 H. L. Woodcock III,  P. M. Zimmerman,  D. Zuev,  B. Albrecht,  E. Alguire,  
 S. A. Baeppler,  D. Barton,  Z. Benda,  Y. A. Bernard,  E. J. Berquist,  
 K. B. Bravaya,  H. Burton,  D. Casanova,  Chun-Min Chang,  Yunqing Chen,  
 A. Chien,  K. D. Closser,  M. P. Coons,  S. Coriani,  S. Dasgupta,  
 A. L. Dempwolff,  M. Diedenhofen,  Hainam Do,  R. G. Edgar,  Po-Tung Fang,  
 S. Faraji,  S. Fatehi,  Qingguo Feng,  K. D. Fenk,  J. Fosso-Tande,  
 Qinghui Ge,  A. Ghysels,  G. Gidofalvi,  J. Gomes,  J. Gonthier,  A. Gunina,  
 D. Hait,  M. W. D. Hanson-Heine,  P. H. P. Harbach,  A. W. Hauser,  
 J. E. Herr,  E. G. Hohenstein,  Z. C. Holden,  Kerwin Hui,  B. C. Huynh,  
 T.-C. Jagau,  Hyunjun Ji,  B. Kaduk,  K. Khistyaev,  Jaehoon Kim,  
 P. Klunzinger,  K. Koh,  D. Kosenkov,  L. Koulias,  T. Kowalczyk,  
 C. M. Krauter,  A. Kunitsa,  Ka Un Lao,  A. Laurent,  K. V. Lawler,  
 Joonho Lee,  D. Lefrancois,  S. Lehtola,  D. S. Levine,  Yi-Pei Li,  
 You-Sheng Lin,  Fenglai Liu,  E. Livshits,  A. Luenser,  P. Manohar,  
 E. Mansoor,  S. F. Manzer,  Shan-Ping Mao,  Yuezhi Mao,  N. Mardirossian,  
 A. V. Marenich,  T. Markovich,  L. A. Martinez-Martinez,  S. A. Maurer,  
 N. J. Mayhall,  S. C. McKenzie,  J.-M. Mewes,  A. F. Morrison,  
 J. W. Mullinax,  K. Nanda,  T. S. Nguyen-Beck,  R. Olivares-Amaya,  
 J. A. Parkhill,  T. M. Perrine,  F. Plasser,  P. Pokhilko,  S. Prager,  
 A. Prociuk,  E. Ramos,  D. R. Rehn,  F. Rob,  M. Schneider,  N. Sergueev,  
 S. M. Sharada,  S. Sharma,  D. W. Small,  T. Stauch,  T. Stein,  
 Yu-Chuan Su,  A. J. W. Thom,  A. Tkatchenko,  T. Tsuchimochi,  N. M. Tubman,  
 L. Vogt,  M. L. Vidal,  O. Vydrov,  M. A. Watson,  J. Wenzel,  
 M. de Wergifosse,  T. A. Wesolowski,  A. White,  J. Witte,  A. Yamada,  
 Jun Yang,  K. Yao,  S. Yeganeh,  S. R. Yost,  Zhi-Qiang You,  A. Zech,  
 Igor Ying Zhang,  Xing Zhang,  Yan Zhao,  Ying Zhu,  B. R. Brooks,  
 G. K. L. Chan,  C. J. Cramer,  M. S. Gordon,  W. J. Hehre,  A. Klamt,  
 M. W. Schmidt,  C. D. Sherrill,  D. G. Truhlar,  A. Aspuru-Guzik,  R. Baer,  
 A. T. Bell,  N. A. Besley,  Jeng-Da Chai,  A. E. DePrince, III,  
 R. A. DiStasio Jr.,  A. Dreuw,  B. D. Dunietz,  T. R. Furlani,  
 Chao-Ping Hsu,  Yousung Jung,  Jing Kong,  D. S. Lambrecht,  WanZhen Liang,  
 C. Ochsenfeld,  V. A. Rassolov,  L. V. Slipchenko,  J. E. Subotnik,  
 T. Van Voorhis,  J. M. Herbert,  A. I. Krylov,  P. M. W. Gill,  M. Head-Gordon

 Contributors to earlier versions of Q-Chem not listed above: 
 R. D. Adamson,  B. Austin,  J. Baker,  G. J. O. Beran,  K. Brandhorst,  
 S. T. Brown,  E. F. C. Byrd,  A. K. Chakraborty,  C.-L. Cheng,  
 Siu Hung Chien,  D. M. Chipman,  D. L. Crittenden,  H. Dachsel,  
 R. J. Doerksen,  A. D. Dutoi,  L. Fusti-Molnar,  W. A. Goddard III,  
 A. Golubeva-Zadorozhnaya,  S. R. Gwaltney,  G. Hawkins,  A. Heyden,  
 S. Hirata,  G. Kedziora,  F. J. Keil,  C. Kelley,  Jihan Kim,  R. A. King,  
 R. Z. Khaliullin,  P. P. Korambath,  W. Kurlancheek,  A. M. Lee,  M. S. Lee,  
 S. V. Levchenko,  Ching Yeh Lin,  D. Liotard,  R. C. Lochan,  I. Lotan,  
 P. E. Maslen,  N. Nair,  D. P. O'Neill,  D. Neuhauser,  E. Neuscamman,  
 C. M. Oana,  R. Olson,  B. Peters,  R. Peverati,  P. A. Pieniazek,  
 Y. M. Rhee,  J. Ritchie,  M. A. Rohrdanz,  E. Rosta,  N. J. Russ,  
 H. F. Schaefer III,  N. E. Schultz,  N. Shenvi,  A. C. Simmonett,  A. Sodt,  
 D. Stuck,  K. S. Thanthiriwatte,  V. Vanovschi,  Tao Wang,  A. Warshel,  
 C. F. Williams,  Q. Wu,  X. Xu,  W. Zhang

 Please cite Q-Chem as follows:
 Y. Shao et al., Mol. Phys. 113, 184-215 (2015)
 DOI: 10.1080/00268976.2014.952696

 Q-Chem 5.1.2 for Intel X86 EM64T Linux

 Parts of Q-Chem use Armadillo 8.300.2 (Tropical Shenanigans).
 http://arma.sourceforge.net/

 Q-Chem begins on Mon Nov 26 15:20:05 2018  

Host: 
0

     Scratch files written to /scratch/taweetham/qchem49836//
Input Ideriv = 2
Curr. Ideriv = -1
Max.  Ideriv = 2

Checking the input file for inconsistencies... 	...done.

--------------------------------------------------------------
User input:
--------------------------------------------------------------
$molecule
0 1
C 
P 1 1.5 
H 2 PH 1 120. 
H 1 PH 2 120.  3 180.0
H 1 PH 2 120.  3 0.0

PH=1.44
PF=1.54
PCl=2.03
PBr=2.5
PI=2.6
$end

$rem
   job_type	optimization
   basis	6-311++g**
   method	b3lyp
$end

--------------------------------------------------------------
 ----------------------------------------------------------------
             Standard Nuclear Orientation (Angstroms)
    I     Atom           X                Y                Z
 ----------------------------------------------------------------
    1      C       0.9691199895    -0.0663810665    -0.0000000000
    2      P      -0.5197478492     0.1160266057     0.0000000000
    3      H      -1.3860553027    -1.0342391880     0.0000000000
    4      H       1.8354274429     1.0838847272    -0.0000000000
    5      H       1.5321256612    -1.3917582255    -0.0000000000
 ----------------------------------------------------------------
 Molecular Point Group                 Cs    NOp =  2
 Largest Abelian Subgroup              Cs    NOp =  2
 Nuclear Repulsion Energy =    49.6837373997 hartrees
 There are       12 alpha and       12 beta electrons
 Requested basis set is 6-311++G(d,p)
 There are 34 shells and 73 basis functions

 Total QAlloc Memory Limit   2000 MB
 Mega-Array Size       188 MB
 MEM_STATIC part       192 MB
 A cutoff of  1.0D-11 yielded    594 shell pairs
 There are      2774 function pairs (      2933 Cartesian)

 -------------------------------------------------------
 OpenMP Integral Computing Module                       
 Release: version 1.0, May 2013, Q-Chem Inc. Pittsburgh 
 -------------------------------------------------------
 Integral Job Info:
 Integral job number is                      11
 Integral operator is                         1
 short-range coefficients                     0
 long-range coefficients              100000000
 Omega coefficients                           0
 if combine SR and LR in K                    0
 Integral screening is                        0
 Integral computing path is                   2
 max size of driver memory is            800000
 size of driver memory is                593474
 size of scratch memory is              4204008
 max col of scratch BK array               1296
 max len of scratch array in speh3          155
 max len of scratch index in speh4           18
 max int batch size is                      520
 min int batch size is                       52
 fixed nKL is                                52
 max L of basis functions is                  2
 order of int derivative is                   0
 number of shells is                         34
 number of basis is                          75
 number of cartesian basis is                75
 number of contracted shell pairs           594
 number of primitive shell pairs           1486
 maxK2 (contraction) of shell pair           36
 max number of K2 of shell pair               1
 max number of CS2 of shell pair             97
 max number of PS2 of shell pair            162
 mem total for path MDJ                  509160
 -------------------------------------------------------
 Smallest overlap matrix eigenvalue = 6.37E-04

 Scale SEOQF with 1.000000e-01/1.000000e-01/1.000000e-01

 Standard Electronic Orientation quadrupole field applied
 Nucleus-field energy     =     0.0000000009 hartrees
 Guess from superposition of atomic densities
 Warning:  Energy on first SCF cycle will be non-variational
 SAD guess density has 24.000000 electrons

 -----------------------------------------------------------------------
  General SCF calculation program by
  Eric Jon Sundstrom, Paul Horn, Yuezhi Mao, Dmitri Zuev, Alec White,
  David Stuck, Shaama M.S., Shane Yost, Joonho Lee, David Small,
  Daniel Levine, Susi Lehtola, Hugh Burton, Evgeny Epifanovsky
 -----------------------------------------------------------------------
 Exchange:     0.2000 Hartree-Fock + 0.0800 Slater + 0.7200 B88
 Correlation:  0.1900 VWN1RPA + 0.8100 LYP
 Using SG-1 standard quadrature grid
 using 4 threads for integral computing
 -------------------------------------------------------
 OpenMP Integral computing Module                
 Release: version 2.0, May 2017, Q-Chem Inc. Pleasanton 
 -------------------------------------------------------
 -------------------------------------------------------
 OpenMP BLAS3 based DFT computing Module                
 Release: version 1.0, May 2013, Q-Chem Inc. Pittsburgh 
 -------------------------------------------------------
 A restricted SCF calculation will be
 performed using DIIS
 SCF converges when DIIS error is below 1.0e-08
 ---------------------------------------
  Cycle       Energy         DIIS error
 ---------------------------------------
    1    -381.3251716174      5.97e-02  
    2    -381.0722575560      9.24e-03  
    3    -380.9281917062      1.56e-02  
    4    -381.1322260495      2.00e-03  
    5    -381.1355557722      5.60e-04  
    6    -381.1358051414      5.91e-05  
    7    -381.1358083698      1.26e-05  
    8    -381.1358085521      3.04e-06  
    9    -381.1358085602      5.23e-07  
   10    -381.1358085605      7.61e-08  
   11    -381.1358085605      2.18e-08  
   12    -381.1358085605      1.50e-09  Convergence criterion met
 ---------------------------------------
 SCF time:   CPU 3.85s  wall 2.00s 
 SCF   energy in the final basis set =     -381.1358085605
 Total energy in the final basis set =     -381.1358085605

 --------------------------------------------------------------
             Orbital Energies (a.u.) and Symmetries
 --------------------------------------------------------------

 Alpha MOs, Restricted
 -- Occupied --                  
-77.038 -10.235  -6.543  -4.704  -4.704  -4.699  -0.752  -0.526
  1 A'    2 A'    3 A'    1 A"    4 A'    5 A'    6 A'    7 A'                 
 -0.417  -0.389  -0.306  -0.248
  8 A'    9 A'    2 A"   10 A'                                                 
 -- Virtual --                   
 -0.058  -0.035  -0.025   0.015   0.042   0.043   0.050   0.059
  3 A"   11 A'   12 A'   13 A'   14 A'    4 A"   15 A'   16 A'                 
  0.066   0.091   0.102   0.117   0.135   0.157   0.166   0.173
 17 A'   18 A'    5 A"   19 A'   20 A'   21 A'   22 A'   23 A'                 
  0.293   0.305   0.353   0.397   0.438   0.485   0.536   0.565
  6 A"   24 A'   25 A'   26 A'   27 A'   28 A'   29 A'    7 A"                 
  0.591   0.625   0.631   0.693   0.782   0.793   0.884   1.060
 30 A'    8 A"   31 A'    9 A"   32 A'   33 A'   34 A'   10 A"                 
  1.157   1.242   1.293   1.396   1.418   1.446   1.544   1.573
 35 A'   36 A'   37 A'   11 A"   12 A"   38 A'   39 A'   13 A"                 
  1.585   1.676   1.687   1.699   1.721   1.993   2.038   2.147
 40 A'   14 A"   15 A"   41 A'   42 A'   43 A'   44 A'   45 A'                 
  2.205   2.572   2.581   2.619   2.718   3.230   3.399   7.035
 46 A'   47 A'   48 A'   49 A'   16 A"   50 A'   51 A'   52 A'                 
 13.835  13.917  14.164  23.488 163.216
 17 A"   53 A'   54 A'   55 A'   56 A'                                         

 Beta MOs, Restricted
 -- Occupied --                  
-77.038 -10.235  -6.543  -4.704  -4.704  -4.699  -0.752  -0.526
  1 A'    2 A'    3 A'    1 A"    4 A'    5 A'    6 A'    7 A'                 
 -0.417  -0.389  -0.306  -0.248
  8 A'    9 A'    2 A"   10 A'                                                 
 -- Virtual --                   
 -0.058  -0.035  -0.025   0.015   0.042   0.043   0.050   0.059
  3 A"   11 A'   12 A'   13 A'   14 A'    4 A"   15 A'   16 A'                 
  0.066   0.091   0.102   0.117   0.135   0.157   0.166   0.173
 17 A'   18 A'    5 A"   19 A'   20 A'   21 A'   22 A'   23 A'                 
  0.293   0.305   0.353   0.397   0.438   0.485   0.536   0.565
  6 A"   24 A'   25 A'   26 A'   27 A'   28 A'   29 A'    7 A"                 
  0.591   0.625   0.631   0.693   0.782   0.793   0.884   1.060
 30 A'    8 A"   31 A'    9 A"   32 A'   33 A'   34 A'   10 A"                 
  1.157   1.242   1.293   1.396   1.418   1.446   1.544   1.573
 35 A'   36 A'   37 A'   11 A"   12 A"   38 A'   39 A'   13 A"                 
  1.585   1.676   1.687   1.699   1.721   1.993   2.038   2.147
 40 A'   14 A"   15 A"   41 A'   42 A'   43 A'   44 A'   45 A'                 
  2.205   2.572   2.581   2.619   2.718   3.230   3.399   7.035
 46 A'   47 A'   48 A'   49 A'   16 A"   50 A'   51 A'   52 A'                 
 13.835  13.917  14.164  23.488 163.216
 17 A"   53 A'   54 A'   55 A'   56 A'                                         
 --------------------------------------------------------------

          Ground-State Mulliken Net Atomic Charges

     Atom                 Charge (a.u.)
  ----------------------------------------
      1 C                    -0.399681
      2 P                     0.153853
      3 H                    -0.053645
      4 H                     0.184834
      5 H                     0.114639
  ----------------------------------------
  Sum of atomic charges =    -0.000000

 -----------------------------------------------------------------
                    Cartesian Multipole Moments
 -----------------------------------------------------------------
    Charge (ESU x 10^10)
                -0.0000
    Dipole Moment (Debye)
         X       0.4455      Y      -0.8647      Z       0.0000
       Tot       0.9727
    Quadrupole Moments (Debye-Ang)
        XX     -20.0635     XY       2.3133     YY     -20.6632
        XZ       0.0000     YZ      -0.0000     ZZ     -22.0652
    Octopole Moments (Debye-Ang^2)
       XXX      -0.7281    XXY       0.4239    XYY       4.1495
       YYY      -1.6871    XXZ       0.0000    XYZ       0.0000
       YYZ      -0.0000    XZZ      -2.2592    YZZ      -0.4858
       ZZZ      -0.0000
    Hexadecapole Moments (Debye-Ang^3)
      XXXX    -122.3076   XXXY       9.2864   XXYY     -26.2673
      XYYY       3.3103   YYYY     -54.1846   XXXZ       0.0000
      XXYZ      -0.0000   XYYZ       0.0000   YYYZ      -0.0000
      XXZZ     -27.7242   XYZZ       1.2450   YYZZ     -15.4282
      XZZZ       0.0000   YZZZ      -0.0000   ZZZZ     -31.5302
 -----------------------------------------------------------------
 Calculating analytic gradient of the SCF energy
 Gradient of SCF Energy
            1           2           3           4           5
    1  -0.2392798   0.1844702  -0.0211700   0.0550318   0.0209478
    2   0.0599299  -0.0689665   0.0145282   0.0800996  -0.0855911
    3   0.0000000  -0.0000000  -0.0000000  -0.0000000  -0.0000000
 Max gradient component =       2.393E-01
 RMS gradient           =       8.851E-02
 Gradient time:  CPU 0.89 s  wall 0.31 s
 Geometry Optimization Parameters
   NAtoms,    NIC,     NZ,  NCons,   NDum,   NFix, NCnnct, MaxDiis
        5      20       5       0       0       0       0       0


** GEOMETRY OPTIMIZATION IN DELOCALIZED INTERNAL COORDINATES **
   Searching for a Minimum

   Optimization Cycle:   1

                       Coordinates (Angstroms)
     ATOM                X               Y               Z
      1  C         0.9691199895   -0.0663810665    0.0000000000
      2  P        -0.5197478492    0.1160266057    0.0000000000
      3  H        -1.3860553027   -1.0342391880    0.0000000000
      4  H         1.8354274429    1.0838847272    0.0000000000
      5  H         1.5321256612   -1.3917582255    0.0000000000
   Point Group: cs    Number of degrees of freedom:     7


   Energy is   -381.135808561


 Attempting to Generate Delocalized Internal Coordinates

  7 Hessian modes will be used to form the next step
  Hessian Eigenvalues:
     0.130389    0.130389    0.160000    0.160000    0.160000    0.198009
     0.766766

 Minimum Search - Taking Simple RFO Step
 Searching for Lamda that Minimizes Along All modes
 Value Taken    Lamda =  -0.12011574
 Calculated Step too Large.  Step scaled by  0.487281
 Step Taken.  Stepsize is  0.300000

                             Maximum     Tolerance    Cnvgd?
         Gradient           0.174653      0.000300      NO
         Displacement       0.198036      0.001200      NO
         Energy change     *********      0.000001      NO


 New Cartesian Coordinates Obtained by Inverse Iteration

 Displacement from previous Coordinates is:  0.315582
 ----------------------------------------------------------------
             Standard Nuclear Orientation (Angstroms)
    I     Atom           X                Y                Z
 ----------------------------------------------------------------
    1      C       0.9774375960    -0.0720942275     0.0000000000
    2      P      -0.5529705496     0.1675126856     0.0000000000
    3      H      -1.3143217490    -1.0536768079     0.0000000000
    4      H       1.8094619387     0.9783793558     0.0000000000
    5      H       1.5112627055    -1.3125881532     0.0000000000
 ----------------------------------------------------------------
 Molecular Point Group                 Cs    NOp =  2
 Largest Abelian Subgroup              Cs    NOp =  2
 Nuclear Repulsion Energy =    49.1154874091 hartrees
 There are       12 alpha and       12 beta electrons
 Applying Cartesian multipole field
    Component          Value
    ---------          -----
     (2,0,0)        1.00000E-11
     (0,2,0)        2.00000E-11
     (0,0,2)       -3.00000E-11
 Nucleus-field energy     =     0.0000000009 hartrees
 Requested basis set is 6-311++G(d,p)
 There are 34 shells and 73 basis functions
 A cutoff of  1.0D-11 yielded    594 shell pairs
 There are      2774 function pairs (      2933 Cartesian)
 Smallest overlap matrix eigenvalue = 6.57E-04
 Guess MOs from SCF MO coefficient file

 -----------------------------------------------------------------------
  General SCF calculation program by
  Eric Jon Sundstrom, Paul Horn, Yuezhi Mao, Dmitri Zuev, Alec White,
  David Stuck, Shaama M.S., Shane Yost, Joonho Lee, David Small,
  Daniel Levine, Susi Lehtola, Hugh Burton, Evgeny Epifanovsky
 -----------------------------------------------------------------------
 Exchange:     0.2000 Hartree-Fock + 0.0800 Slater + 0.7200 B88
 Correlation:  0.1900 VWN1RPA + 0.8100 LYP
 Using SG-1 standard quadrature grid
 using 4 threads for integral computing
 -------------------------------------------------------
 OpenMP Integral computing Module                
 Release: version 2.0, May 2017, Q-Chem Inc. Pleasanton 
 -------------------------------------------------------
 -------------------------------------------------------
 OpenMP BLAS3 based DFT computing Module                
 Release: version 1.0, May 2013, Q-Chem Inc. Pittsburgh 
 -------------------------------------------------------
 A restricted SCF calculation will be
 performed using DIIS
 SCF converges when DIIS error is below 1.0e-08
 ---------------------------------------
  Cycle       Energy         DIIS error
 ---------------------------------------
    1    -381.1860815431      1.81e-03  
    2    -381.1890509378      3.97e-04  
    3    -381.1890656284      3.51e-04  
    4    -381.1891241079      2.13e-04  
    5    -381.1891592145      1.08e-05  
    6    -381.1891593048      2.90e-06  
    7    -381.1891593127      9.65e-07  
    8    -381.1891593135      2.94e-07  
    9    -381.1891593135      3.46e-08  
   10    -381.1891593135      1.30e-08  
   11    -381.1891593135      7.33e-10  Convergence criterion met
 ---------------------------------------
 SCF time:   CPU 3.53s  wall 1.00s 
 SCF   energy in the final basis set =     -381.1891593135
 Total energy in the final basis set =     -381.1891593135

 --------------------------------------------------------------
             Orbital Energies (a.u.) and Symmetries
 --------------------------------------------------------------

 Alpha MOs, Restricted
 -- Occupied --                  
-77.042 -10.228  -6.545  -4.706  -4.705  -4.701  -0.743  -0.533
  1 A'    2 A'    3 A'    1 A"    4 A'    5 A'    6 A'    7 A'                 
 -0.425  -0.391  -0.297  -0.261
  8 A'    9 A'    2 A"   10 A'                                                 
 -- Virtual --                   
 -0.063  -0.022  -0.008   0.018   0.044   0.045   0.050   0.063
  3 A"   11 A'   12 A'   13 A'    4 A"   14 A'   15 A'   16 A'                 
  0.077   0.098   0.102   0.119   0.138   0.154   0.163   0.168
 17 A'   18 A'    5 A"   19 A'   20 A'   21 A'   22 A'   23 A'                 
  0.295   0.302   0.356   0.398   0.443   0.493   0.540   0.565
  6 A"   24 A'   25 A'   26 A'   27 A'   28 A'   29 A'    7 A"                 
  0.575   0.620   0.625   0.686   0.781   0.813   0.878   1.044
 30 A'   31 A'    8 A"    9 A"   32 A'   33 A'   34 A'   10 A"                 
  1.119   1.264   1.347   1.396   1.416   1.439   1.566   1.580
 35 A'   36 A'   37 A'   11 A"   12 A"   38 A'   39 A'   13 A"                 
  1.610   1.701   1.729   1.739   1.753   2.003   2.060   2.202
 40 A'   14 A"   41 A'   15 A"   42 A'   43 A'   44 A'   45 A'                 
  2.241   2.581   2.598   2.662   2.719   3.334   3.409   7.018
 46 A'   47 A'   48 A'   49 A'   16 A"   50 A'   51 A'   52 A'                 
 13.833  13.917  14.119  23.475 163.183
 17 A"   53 A'   54 A'   55 A'   56 A'                                         

 Beta MOs, Restricted
 -- Occupied --                  
-77.042 -10.228  -6.545  -4.706  -4.705  -4.701  -0.743  -0.533
  1 A'    2 A'    3 A'    1 A"    4 A'    5 A'    6 A'    7 A'                 
 -0.425  -0.391  -0.297  -0.261
  8 A'    9 A'    2 A"   10 A'                                                 
 -- Virtual --                   
 -0.063  -0.022  -0.008   0.018   0.044   0.045   0.050   0.063
  3 A"   11 A'   12 A'   13 A'    4 A"   14 A'   15 A'   16 A'                 
  0.077   0.098   0.102   0.119   0.138   0.154   0.163   0.168
 17 A'   18 A'    5 A"   19 A'   20 A'   21 A'   22 A'   23 A'                 
  0.295   0.302   0.356   0.398   0.443   0.493   0.540   0.565
  6 A"   24 A'   25 A'   26 A'   27 A'   28 A'   29 A'    7 A"                 
  0.575   0.620   0.625   0.686   0.781   0.813   0.878   1.044
 30 A'   31 A'    8 A"    9 A"   32 A'   33 A'   34 A'   10 A"                 
  1.119   1.264   1.347   1.396   1.416   1.439   1.566   1.580
 35 A'   36 A'   37 A'   11 A"   12 A"   38 A'   39 A'   13 A"                 
  1.610   1.701   1.729   1.739   1.753   2.003   2.060   2.202
 40 A'   14 A"   41 A'   15 A"   42 A'   43 A'   44 A'   45 A'                 
  2.241   2.581   2.598   2.662   2.719   3.334   3.409   7.018
 46 A'   47 A'   48 A'   49 A'   16 A"   50 A'   51 A'   52 A'                 
 13.833  13.917  14.119  23.475 163.183
 17 A"   53 A'   54 A'   55 A'   56 A'                                         
 --------------------------------------------------------------

          Ground-State Mulliken Net Atomic Charges

     Atom                 Charge (a.u.)
  ----------------------------------------
      1 C                    -0.404950
      2 P                     0.155244
      3 H                    -0.065256
      4 H                     0.179942
      5 H                     0.135021
  ----------------------------------------
  Sum of atomic charges =     0.000000

 -----------------------------------------------------------------
                    Cartesian Multipole Moments
 -----------------------------------------------------------------
    Charge (ESU x 10^10)
                -0.0000
    Dipole Moment (Debye)
         X       0.5618      Y      -0.8416      Z       0.0000
       Tot       1.0119
    Quadrupole Moments (Debye-Ang)
        XX     -19.8783     XY       1.8003     YY     -20.7011
        XZ       0.0000     YZ       0.0000     ZZ     -22.1035
    Octopole Moments (Debye-Ang^2)
       XXX       1.5077    XXY      -0.8286    XYY       4.3557
       YYY      -3.7988    XXZ       0.0000    XYZ      -0.0000
       YYZ       0.0000    XZZ      -1.6153    YZZ      -1.0295
       ZZZ       0.0000
    Hexadecapole Moments (Debye-Ang^3)
      XXXX    -120.7695   XXXY       8.6204   XXYY     -26.4157
      XYYY       3.8582   YYYY     -52.4820   XXXZ      -0.0000
      XXYZ       0.0000   XYYZ       0.0000   YYYZ       0.0000
      XXZZ     -27.4459   XYZZ       1.5561   YYZZ     -15.0337
      XZZZ      -0.0000   YZZZ       0.0000   ZZZZ     -31.9545
 -----------------------------------------------------------------
 Calculating analytic gradient of the SCF energy
 Gradient of SCF Energy
            1           2           3           4           5
    1  -0.1763416   0.1170690  -0.0164144   0.0522798   0.0234071
    2   0.0493344  -0.0478439   0.0083590   0.0717293  -0.0815789
    3   0.0000000  -0.0000000   0.0000000   0.0000000   0.0000000
 Max gradient component =       1.763E-01
 RMS gradient           =       6.580E-02
 Gradient time:  CPU 0.88 s  wall 0.31 s
 Geometry Optimization Parameters
   NAtoms,    NIC,     NZ,  NCons,   NDum,   NFix, NCnnct, MaxDiis
        5      20       5       0       0       0       0       0

 Cartesian Hessian Update
 Hessian Updated using BFGS Update


** GEOMETRY OPTIMIZATION IN DELOCALIZED INTERNAL COORDINATES **
   Searching for a Minimum

   Optimization Cycle:   2

                       Coordinates (Angstroms)
     ATOM                X               Y               Z
      1  C         0.9774375960   -0.0720942275    0.0000000000
      2  P        -0.5529705496    0.1675126856    0.0000000000
      3  H        -1.3143217490   -1.0536768079    0.0000000000
      4  H         1.8094619387    0.9783793558    0.0000000000
      5  H         1.5112627055   -1.3125881532    0.0000000000
   Point Group: cs    Number of degrees of freedom:     7


   Energy is   -381.189159314

 Hessian Updated using BFGS Update

  6 Hessian modes will be used to form the next step
  Hessian Eigenvalues:
     0.062237    0.130950    0.159987    0.178753    0.198049    0.866463

 Minimum Search - Taking Simple RFO Step
 Searching for Lamda that Minimizes Along All modes
 Value Taken    Lamda =  -0.11836697
 Calculated Step too Large.  Step scaled by  0.384366
 Step Taken.  Stepsize is  0.300000

                             Maximum     Tolerance    Cnvgd?
         Gradient           0.127822      0.000300      NO
         Displacement       0.177156      0.001200      NO
         Energy change     -0.053351      0.000001      NO


 New Cartesian Coordinates Obtained by Inverse Iteration

 Displacement from previous Coordinates is:  0.301050
 ----------------------------------------------------------------
             Standard Nuclear Orientation (Angstroms)
    I     Atom           X                Y                Z
 ----------------------------------------------------------------
    1      C       0.9919307682    -0.0798861687     0.0000000000
    2      P      -0.5659344136     0.1976673703     0.0000000000
    3      H      -1.2566615177    -1.0624555707     0.0000000000
    4      H       1.7754240628     0.8747732883     0.0000000000
    5      H       1.4861110420    -1.2225660663     0.0000000000
 ----------------------------------------------------------------
 Molecular Point Group                 Cs    NOp =  2
 Largest Abelian Subgroup              Cs    NOp =  2
 Nuclear Repulsion Energy =    49.0632050922 hartrees
 There are       12 alpha and       12 beta electrons
 Applying Cartesian multipole field
    Component          Value
    ---------          -----
     (2,0,0)        1.00000E-11
     (0,2,0)        2.00000E-11
     (0,0,2)       -3.00000E-11
 Nucleus-field energy     =     0.0000000009 hartrees
 Requested basis set is 6-311++G(d,p)
 There are 34 shells and 73 basis functions
 A cutoff of  1.0D-11 yielded    594 shell pairs
 There are      2774 function pairs (      2933 Cartesian)
 Smallest overlap matrix eigenvalue = 6.67E-04
 Guess MOs from SCF MO coefficient file

 -----------------------------------------------------------------------
  General SCF calculation program by
  Eric Jon Sundstrom, Paul Horn, Yuezhi Mao, Dmitri Zuev, Alec White,
  David Stuck, Shaama M.S., Shane Yost, Joonho Lee, David Small,
  Daniel Levine, Susi Lehtola, Hugh Burton, Evgeny Epifanovsky
 -----------------------------------------------------------------------
 Exchange:     0.2000 Hartree-Fock + 0.0800 Slater + 0.7200 B88
 Correlation:  0.1900 VWN1RPA + 0.8100 LYP
 Using SG-1 standard quadrature grid
 using 4 threads for integral computing
 -------------------------------------------------------
 OpenMP Integral computing Module                
 Release: version 2.0, May 2017, Q-Chem Inc. Pleasanton 
 -------------------------------------------------------
 -------------------------------------------------------
 OpenMP BLAS3 based DFT computing Module                
 Release: version 1.0, May 2013, Q-Chem Inc. Pittsburgh 
 -------------------------------------------------------
 A restricted SCF calculation will be
 performed using DIIS
 SCF converges when DIIS error is below 1.0e-08
 ---------------------------------------
  Cycle       Energy         DIIS error
 ---------------------------------------
    1    -381.2269115234      1.82e-03  
    2    -381.2294692171      5.63e-04  
    3    -381.2292099313      8.00e-04  
    4    -381.2296957962      1.24e-04  
    5    -381.2297069203      1.05e-05  
    6    -381.2297069738      3.13e-06  
    7    -381.2297069816      9.22e-07  
    8    -381.2297069823      1.63e-07  
    9    -381.2297069824      2.24e-08  
   10    -381.2297069824      5.54e-09  Convergence criterion met
 ---------------------------------------
 SCF time:   CPU 3.22s  wall 1.00s 
 SCF   energy in the final basis set =     -381.2297069824
 Total energy in the final basis set =     -381.2297069824

 --------------------------------------------------------------
             Orbital Energies (a.u.) and Symmetries
 --------------------------------------------------------------

 Alpha MOs, Restricted
 -- Occupied --                  
-77.044 -10.217  -6.545  -4.707  -4.706  -4.702  -0.740  -0.544
  1 A'    2 A'    3 A'    1 A"    4 A'    5 A'    6 A'    7 A'                 
 -0.436  -0.393  -0.292  -0.268
  8 A'    9 A'    2 A"   10 A'                                                 
 -- Virtual --                   
 -0.067  -0.014   0.004   0.021   0.044   0.044   0.053   0.064
  3 A"   11 A'   12 A'   13 A'   14 A'    4 A"   15 A'   16 A'                 
  0.091   0.102   0.112   0.121   0.138   0.155   0.163   0.170
 17 A'    5 A"   18 A'   19 A'   20 A'   21 A'   22 A'   23 A'                 
  0.296   0.300   0.357   0.397   0.460   0.493   0.554   0.566
  6 A"   24 A'   25 A'   26 A'   27 A'   28 A'   29 A'    7 A"                 
  0.583   0.613   0.626   0.681   0.773   0.829   0.875   1.035
 30 A'   31 A'    8 A"    9 A"   32 A'   33 A'   34 A'   10 A"                 
  1.087   1.302   1.392   1.406   1.419   1.450   1.584   1.585
 35 A'   36 A'   11 A"   37 A'   12 A"   38 A'   39 A'   13 A"                 
  1.631   1.742   1.770   1.779   1.812   2.028   2.094   2.291
 40 A'   14 A"   41 A'   42 A'   15 A"   43 A'   44 A'   45 A'                 
  2.326   2.593   2.598   2.701   2.728   3.424   3.464   7.009
 46 A'   47 A'   48 A'   49 A'   16 A"   50 A'   51 A'   52 A'                 
 13.832  13.918  14.095  23.544 163.164
 17 A"   53 A'   54 A'   55 A'   56 A'                                         

 Beta MOs, Restricted
 -- Occupied --                  
-77.044 -10.217  -6.545  -4.707  -4.706  -4.702  -0.740  -0.544
  1 A'    2 A'    3 A'    1 A"    4 A'    5 A'    6 A'    7 A'                 
 -0.436  -0.393  -0.292  -0.268
  8 A'    9 A'    2 A"   10 A'                                                 
 -- Virtual --                   
 -0.067  -0.014   0.004   0.021   0.044   0.044   0.053   0.064
  3 A"   11 A'   12 A'   13 A'   14 A'    4 A"   15 A'   16 A'                 
  0.091   0.102   0.112   0.121   0.138   0.155   0.163   0.170
 17 A'    5 A"   18 A'   19 A'   20 A'   21 A'   22 A'   23 A'                 
  0.296   0.300   0.357   0.397   0.460   0.493   0.554   0.566
  6 A"   24 A'   25 A'   26 A'   27 A'   28 A'   29 A'    7 A"                 
  0.583   0.613   0.626   0.681   0.773   0.829   0.875   1.035
 30 A'   31 A'    8 A"    9 A"   32 A'   33 A'   34 A'   10 A"                 
  1.087   1.302   1.392   1.406   1.419   1.450   1.584   1.585
 35 A'   36 A'   11 A"   37 A'   12 A"   38 A'   39 A'   13 A"                 
  1.631   1.742   1.770   1.779   1.812   2.028   2.094   2.291
 40 A'   14 A"   41 A'   42 A'   15 A"   43 A'   44 A'   45 A'                 
  2.326   2.593   2.598   2.701   2.728   3.424   3.464   7.009
 46 A'   47 A'   48 A'   49 A'   16 A"   50 A'   51 A'   52 A'                 
 13.832  13.918  14.095  23.544 163.164
 17 A"   53 A'   54 A'   55 A'   56 A'                                         
 --------------------------------------------------------------

          Ground-State Mulliken Net Atomic Charges

     Atom                 Charge (a.u.)
  ----------------------------------------
      1 C                    -0.415390
      2 P                     0.160420
      3 H                    -0.073628
      4 H                     0.179333
      5 H                     0.149265
  ----------------------------------------
  Sum of atomic charges =     0.000000

 -----------------------------------------------------------------
                    Cartesian Multipole Moments
 -----------------------------------------------------------------
    Charge (ESU x 10^10)
                 0.0000
    Dipole Moment (Debye)
         X       0.6447      Y      -0.8231      Z      -0.0000
       Tot       1.0455
    Quadrupole Moments (Debye-Ang)
        XX     -19.7012     XY       1.4731     YY     -20.7422
        XZ       0.0000     YZ       0.0000     ZZ     -22.0354
    Octopole Moments (Debye-Ang^2)
       XXX       2.7950    XXY      -1.5803    XYY       4.2378
       YYY      -4.8778    XXZ       0.0000    XYZ       0.0000
       YYZ       0.0000    XZZ      -1.1862    YZZ      -1.3526
       ZZZ       0.0000
    Hexadecapole Moments (Debye-Ang^3)
      XXXX    -118.1657   XXXY       8.1192   XXYY     -26.4940
      XYYY       4.4870   YYYY     -50.7727   XXXZ       0.0000
      XXYZ       0.0000   XYYZ       0.0000   YYYZ       0.0000
      XXZZ     -26.9045   XYZZ       1.7711   YYZZ     -14.5745
      XZZZ       0.0000   YZZZ       0.0000   ZZZZ     -32.1111
 -----------------------------------------------------------------
 Calculating analytic gradient of the SCF energy
 Gradient of SCF Energy
            1           2           3           4           5
    1  -0.1271523   0.0788511  -0.0123031   0.0410206   0.0195838
    2   0.0394197  -0.0336408   0.0052102   0.0541660  -0.0651550
    3   0.0000000  -0.0000000   0.0000000   0.0000000  -0.0000000
 Max gradient component =       1.272E-01
 RMS gradient           =       4.795E-02
 Gradient time:  CPU 0.88 s  wall 0.31 s
 Geometry Optimization Parameters
   NAtoms,    NIC,     NZ,  NCons,   NDum,   NFix, NCnnct, MaxDiis
        5      20       5       0       0       0       0       0

 Cartesian Hessian Update
 Hessian Updated using BFGS Update


** GEOMETRY OPTIMIZATION IN DELOCALIZED INTERNAL COORDINATES **
   Searching for a Minimum

   Optimization Cycle:   3

                       Coordinates (Angstroms)
     ATOM                X               Y               Z
      1  C         0.9919307682   -0.0798861687    0.0000000000
      2  P        -0.5659344136    0.1976673703    0.0000000000
      3  H        -1.2566615177   -1.0624555707    0.0000000000
      4  H         1.7754240628    0.8747732883    0.0000000000
      5  H         1.4861110420   -1.2225660663    0.0000000000
   Point Group: cs    Number of degrees of freedom:     7


   Energy is   -381.229706982

 Hessian Updated using BFGS Update

  7 Hessian modes will be used to form the next step
  Hessian Eigenvalues:
     0.103191    0.132302    0.159981    0.160104    0.180792    0.198057
     0.815532

 Minimum Search - Taking Simple RFO Step
 Searching for Lamda that Minimizes Along All modes
 Value Taken    Lamda =  -0.06991216
 Calculated Step too Large.  Step scaled by  0.489648
 Step Taken.  Stepsize is  0.300000

                             Maximum     Tolerance    Cnvgd?
         Gradient           0.092568      0.000300      NO
         Displacement       0.174294      0.001200      NO
         Energy change     -0.040548      0.000001      NO


 New Cartesian Coordinates Obtained by Inverse Iteration

 Displacement from previous Coordinates is:  0.300292
 ----------------------------------------------------------------
             Standard Nuclear Orientation (Angstroms)
    I     Atom           X                Y                Z
 ----------------------------------------------------------------
    1      C       1.0071830006    -0.0898828986     0.0000000000
    2      P      -0.5752527133     0.2236294030     0.0000000000
    3      H      -1.1969404623    -1.0694383522     0.0000000000
    4      H       1.7410776674     0.7745148934     0.0000000000
    5      H       1.4548024494    -1.1312901928     0.0000000000
 ----------------------------------------------------------------
 Molecular Point Group                 Cs    NOp =  2
 Largest Abelian Subgroup              Cs    NOp =  2
 Nuclear Repulsion Energy =    49.1853781846 hartrees
 There are       12 alpha and       12 beta electrons
 Applying Cartesian multipole field
    Component          Value
    ---------          -----
     (2,0,0)        1.00000E-11
     (0,2,0)        2.00000E-11
     (0,0,2)       -3.00000E-11
 Nucleus-field energy     =     0.0000000009 hartrees
 Requested basis set is 6-311++G(d,p)
 There are 34 shells and 73 basis functions
 A cutoff of  1.0D-11 yielded    594 shell pairs
 There are      2774 function pairs (      2933 Cartesian)
 Smallest overlap matrix eigenvalue = 6.73E-04
 Guess MOs from SCF MO coefficient file

 -----------------------------------------------------------------------
  General SCF calculation program by
  Eric Jon Sundstrom, Paul Horn, Yuezhi Mao, Dmitri Zuev, Alec White,
  David Stuck, Shaama M.S., Shane Yost, Joonho Lee, David Small,
  Daniel Levine, Susi Lehtola, Hugh Burton, Evgeny Epifanovsky
 -----------------------------------------------------------------------
 Exchange:     0.2000 Hartree-Fock + 0.0800 Slater + 0.7200 B88
 Correlation:  0.1900 VWN1RPA + 0.8100 LYP
 Using SG-1 standard quadrature grid
 using 4 threads for integral computing
 -------------------------------------------------------
 OpenMP Integral computing Module                
 Release: version 2.0, May 2017, Q-Chem Inc. Pleasanton 
 -------------------------------------------------------
 -------------------------------------------------------
 OpenMP BLAS3 based DFT computing Module                
 Release: version 1.0, May 2013, Q-Chem Inc. Pittsburgh 
 -------------------------------------------------------
 A restricted SCF calculation will be
 performed using DIIS
 SCF converges when DIIS error is below 1.0e-08
 ---------------------------------------
  Cycle       Energy         DIIS error
 ---------------------------------------
    1    -381.2522661213      2.08e-03  
    2    -381.2550375178      8.15e-04  
    3    -381.2545293797      1.13e-03  
    4    -381.2555327133      1.19e-04  
    5    -381.2555425931      1.45e-05  
    6    -381.2555426793      4.41e-06  
    7    -381.2555426935      8.84e-07  
    8    -381.2555426942      1.81e-07  
    9    -381.2555426942      3.39e-08  
   10    -381.2555426942      3.36e-09  Convergence criterion met
 ---------------------------------------
 SCF time:   CPU 3.24s  wall 0.00s 
 SCF   energy in the final basis set =     -381.2555426942
 Total energy in the final basis set =     -381.2555426942

 --------------------------------------------------------------
             Orbital Energies (a.u.) and Symmetries
 --------------------------------------------------------------

 Alpha MOs, Restricted
 -- Occupied --                  
-77.046 -10.202  -6.546  -4.707  -4.707  -4.702  -0.741  -0.559
  1 A'    2 A'    3 A'    1 A"    4 A'    5 A'    6 A'    7 A'                 
 -0.451  -0.394  -0.287  -0.276
  8 A'    9 A'    2 A"   10 A'                                                 
 -- Virtual --                   
 -0.070  -0.010   0.011   0.025   0.041   0.045   0.056   0.066
  3 A"   11 A'   12 A'   13 A'   14 A'    4 A"   15 A'   16 A'                 
  0.099   0.102   0.122   0.130   0.139   0.155   0.174   0.179
 17 A'    5 A"   18 A'   19 A'   20 A'   21 A'   22 A'   23 A'                 
  0.297   0.298   0.356   0.395   0.476   0.486   0.567   0.578
  6 A"   24 A'   25 A'   26 A'   27 A'   28 A'    7 A"   29 A'                 
  0.609   0.614   0.627   0.679   0.767   0.843   0.871   1.038
 30 A'   31 A'    8 A"    9 A"   32 A'   33 A'   34 A'   10 A"                 
  1.057   1.341   1.388   1.422   1.462   1.477   1.590   1.593
 35 A'   36 A'   11 A"   12 A"   37 A'   38 A'   13 A"   39 A'                 
  1.644   1.793   1.797   1.805   1.889   2.052   2.156   2.428
 40 A'   41 A'   14 A"   42 A'   15 A"   43 A'   44 A'   45 A'                 
  2.435   2.565   2.611   2.716   2.742   3.427   3.623   7.002
 46 A'   47 A'   48 A'   49 A'   16 A"   50 A'   51 A'   52 A'                 
 13.832  13.918  14.074  23.695 163.148
 17 A"   53 A'   54 A'   55 A'   56 A'                                         

 Beta MOs, Restricted
 -- Occupied --                  
-77.046 -10.202  -6.546  -4.707  -4.707  -4.702  -0.741  -0.559
  1 A'    2 A'    3 A'    1 A"    4 A'    5 A'    6 A'    7 A'                 
 -0.451  -0.394  -0.287  -0.276
  8 A'    9 A'    2 A"   10 A'                                                 
 -- Virtual --                   
 -0.070  -0.010   0.011   0.025   0.041   0.045   0.056   0.066
  3 A"   11 A'   12 A'   13 A'   14 A'    4 A"   15 A'   16 A'                 
  0.099   0.102   0.122   0.130   0.139   0.155   0.174   0.179
 17 A'    5 A"   18 A'   19 A'   20 A'   21 A'   22 A'   23 A'                 
  0.297   0.298   0.356   0.395   0.476   0.486   0.567   0.578
  6 A"   24 A'   25 A'   26 A'   27 A'   28 A'    7 A"   29 A'                 
  0.609   0.614   0.627   0.679   0.767   0.843   0.871   1.038
 30 A'   31 A'    8 A"    9 A"   32 A'   33 A'   34 A'   10 A"                 
  1.057   1.341   1.388   1.422   1.462   1.477   1.590   1.593
 35 A'   36 A'   11 A"   12 A"   37 A'   38 A'   13 A"   39 A'                 
  1.644   1.793   1.797   1.805   1.889   2.052   2.156   2.428
 40 A'   41 A'   14 A"   42 A'   15 A"   43 A'   44 A'   45 A'                 
  2.435   2.565   2.611   2.716   2.742   3.427   3.623   7.002
 46 A'   47 A'   48 A'   49 A'   16 A"   50 A'   51 A'   52 A'                 
 13.832  13.918  14.074  23.695 163.148
 17 A"   53 A'   54 A'   55 A'   56 A'                                         
 --------------------------------------------------------------

          Ground-State Mulliken Net Atomic Charges

     Atom                 Charge (a.u.)
  ----------------------------------------
      1 C                    -0.422077
      2 P                     0.166230
      3 H                    -0.080420
      4 H                     0.177716
      5 H                     0.158551
  ----------------------------------------
  Sum of atomic charges =     0.000000

 -----------------------------------------------------------------
                    Cartesian Multipole Moments
 -----------------------------------------------------------------
    Charge (ESU x 10^10)
                 0.0000
    Dipole Moment (Debye)
         X       0.6887      Y      -0.7810      Z       0.0000
       Tot       1.0413
    Quadrupole Moments (Debye-Ang)
        XX     -19.5383     XY       1.2232     YY     -20.7560
        XZ      -0.0000     YZ       0.0000     ZZ     -21.9327
    Octopole Moments (Debye-Ang^2)
       XXX       3.8255    XXY      -2.1143    XYY       4.0398
       YYY      -5.6473    XXZ       0.0000    XYZ      -0.0000
       YYZ      -0.0000    XZZ      -0.7958    YZZ      -1.6191
       ZZZ       0.0000
    Hexadecapole Moments (Debye-Ang^3)
      XXXX    -115.4016   XXXY       7.8739   XXYY     -26.5646
      XYYY       5.2879   YYYY     -49.3467   XXXZ      -0.0000
      XXYZ       0.0000   XYYZ      -0.0000   YYYZ       0.0000
      XXZZ     -26.3079   XYZZ       1.9734   YYZZ     -14.1802
      XZZZ      -0.0000   YZZZ       0.0000   ZZZZ     -32.2018
 -----------------------------------------------------------------
 Calculating analytic gradient of the SCF energy
 Gradient of SCF Energy
            1           2           3           4           5
    1  -0.0648194   0.0478425  -0.0078412   0.0177683   0.0070498
    2   0.0223519  -0.0203877   0.0026248   0.0228411  -0.0274301
    3  -0.0000000   0.0000000   0.0000000   0.0000000   0.0000000
 Max gradient component =       6.482E-02
 RMS gradient           =       2.465E-02
 Gradient time:  CPU 0.90 s  wall 0.32 s
 Geometry Optimization Parameters
   NAtoms,    NIC,     NZ,  NCons,   NDum,   NFix, NCnnct, MaxDiis
        5      20       5       0       0       0       0       0

 Cartesian Hessian Update
 Hessian Updated using BFGS Update


** GEOMETRY OPTIMIZATION IN DELOCALIZED INTERNAL COORDINATES **
   Searching for a Minimum

   Optimization Cycle:   4

                       Coordinates (Angstroms)
     ATOM                X               Y               Z
      1  C         1.0071830006   -0.0898828986    0.0000000000
      2  P        -0.5752527133    0.2236294030    0.0000000000
      3  H        -1.1969404623   -1.0694383522    0.0000000000
      4  H         1.7410776674    0.7745148934    0.0000000000
      5  H         1.4548024494   -1.1312901928    0.0000000000
   Point Group: cs    Number of degrees of freedom:     7


   Energy is   -381.255542694

 Hessian Updated using BFGS Update

  7 Hessian modes will be used to form the next step
  Hessian Eigenvalues:
     0.131036    0.159173    0.159983    0.175923    0.197717    0.203135
     0.767506

 Minimum Search - Taking Simple RFO Step
 Searching for Lamda that Minimizes Along All modes
 Value Taken    Lamda =  -0.01364178
 Step Taken.  Stepsize is  0.240734

                             Maximum     Tolerance    Cnvgd?
         Gradient           0.048732      0.000300      NO
         Displacement       0.151627      0.001200      NO
         Energy change     -0.025836      0.000001      NO


 New Cartesian Coordinates Obtained by Inverse Iteration

 Displacement from previous Coordinates is:  0.281065
 ----------------------------------------------------------------
             Standard Nuclear Orientation (Angstroms)
    I     Atom           X                Y                Z
 ----------------------------------------------------------------
    1      C       1.0087174638    -0.1005420817     0.0000000000
    2      P      -0.6002989916     0.2625103902     0.0000000000
    3      H      -1.1077241958    -1.0753225372     0.0000000000
    4      H       1.7125028865     0.6946883817     0.0000000000
    5      H       1.4176727788    -1.0738013001     0.0000000000
 ----------------------------------------------------------------
 Molecular Point Group                 Cs    NOp =  2
 Largest Abelian Subgroup              Cs    NOp =  2
 Nuclear Repulsion Energy =    49.0980715088 hartrees
 There are       12 alpha and       12 beta electrons
 Applying Cartesian multipole field
    Component          Value
    ---------          -----
     (2,0,0)        1.00000E-11
     (0,2,0)        2.00000E-11
     (0,0,2)       -3.00000E-11
 Nucleus-field energy     =     0.0000000009 hartrees
 Requested basis set is 6-311++G(d,p)
 There are 34 shells and 73 basis functions
 A cutoff of  1.0D-11 yielded    595 shell pairs
 There are      2775 function pairs (      2934 Cartesian)
 Smallest overlap matrix eigenvalue = 6.89E-04
 Guess MOs from SCF MO coefficient file

 -----------------------------------------------------------------------
  General SCF calculation program by
  Eric Jon Sundstrom, Paul Horn, Yuezhi Mao, Dmitri Zuev, Alec White,
  David Stuck, Shaama M.S., Shane Yost, Joonho Lee, David Small,
  Daniel Levine, Susi Lehtola, Hugh Burton, Evgeny Epifanovsky
 -----------------------------------------------------------------------
 Exchange:     0.2000 Hartree-Fock + 0.0800 Slater + 0.7200 B88
 Correlation:  0.1900 VWN1RPA + 0.8100 LYP
 Using SG-1 standard quadrature grid
 using 4 threads for integral computing
 -------------------------------------------------------
 OpenMP Integral computing Module                
 Release: version 2.0, May 2017, Q-Chem Inc. Pleasanton 
 -------------------------------------------------------
 -------------------------------------------------------
 OpenMP BLAS3 based DFT computing Module                
 Release: version 1.0, May 2013, Q-Chem Inc. Pittsburgh 
 -------------------------------------------------------
 A restricted SCF calculation will be
 performed using DIIS
 SCF converges when DIIS error is below 1.0e-08
 ---------------------------------------
  Cycle       Energy         DIIS error
 ---------------------------------------
    1    -381.2580231288      1.87e-03  
    2    -381.2604506007      4.40e-04  
    3    -381.2603517527      5.46e-04  
    4    -381.2605676345      1.69e-04  
    5    -381.2605898490      1.18e-05  
    6    -381.2605899106      2.85e-06  
    7    -381.2605899160      8.80e-07  
    8    -381.2605899166      1.16e-07  
    9    -381.2605899167      1.61e-08  
   10    -381.2605899166      2.72e-09  Convergence criterion met
 ---------------------------------------
 SCF time:   CPU 3.25s  wall 1.00s 
 SCF   energy in the final basis set =     -381.2605899166
 Total energy in the final basis set =     -381.2605899166

 --------------------------------------------------------------
             Orbital Energies (a.u.) and Symmetries
 --------------------------------------------------------------

 Alpha MOs, Restricted
 -- Occupied --                  
-77.049 -10.191  -6.548  -4.709  -4.708  -4.704  -0.742  -0.570
  1 A'    2 A'    3 A'    1 A"    4 A'    5 A'    6 A'    7 A'                 
 -0.462  -0.387  -0.287  -0.282
  8 A'    9 A'   10 A'    2 A"                                                 
 -- Virtual --                   
 -0.074  -0.010   0.015   0.027   0.037   0.046   0.059   0.066
  3 A"   11 A'   12 A'   13 A'   14 A'    4 A"   15 A'   16 A'                 
  0.101   0.102   0.125   0.136   0.144   0.153   0.185   0.190
 17 A'    5 A"   18 A'   19 A'   20 A'   21 A'   22 A'   23 A'                 
  0.294   0.298   0.354   0.399   0.460   0.493   0.566   0.593
 24 A'    6 A"   25 A'   26 A'   27 A'   28 A'    7 A"   29 A'                 
  0.616   0.627   0.646   0.678   0.771   0.858   0.863   1.021
 30 A'    8 A"   31 A'    9 A"   32 A'   33 A'   34 A'   35 A'                 
  1.048   1.367   1.379   1.426   1.499   1.515   1.589   1.595
 10 A"   36 A'   11 A"   12 A"   37 A'   38 A'   39 A'   13 A"                 
  1.659   1.787   1.805   1.844   1.943   2.065   2.210   2.492
 40 A'   41 A'   42 A'   14 A"   15 A"   43 A'   44 A'   45 A'                 
  2.545   2.556   2.642   2.729   2.752   3.406   3.765   6.995
 46 A'   47 A'   48 A'   49 A'   16 A"   50 A'   51 A'   52 A'                 
 13.831  13.917  14.045  23.844 163.133
 17 A"   53 A'   54 A'   55 A'   56 A'                                         

 Beta MOs, Restricted
 -- Occupied --                  
-77.049 -10.191  -6.548  -4.709  -4.708  -4.704  -0.742  -0.570
  1 A'    2 A'    3 A'    1 A"    4 A'    5 A'    6 A'    7 A'                 
 -0.462  -0.387  -0.287  -0.282
  8 A'    9 A'   10 A'    2 A"                                                 
 -- Virtual --                   
 -0.074  -0.010   0.015   0.027   0.037   0.046   0.059   0.066
  3 A"   11 A'   12 A'   13 A'   14 A'    4 A"   15 A'   16 A'                 
  0.101   0.102   0.125   0.136   0.144   0.153   0.185   0.190
 17 A'    5 A"   18 A'   19 A'   20 A'   21 A'   22 A'   23 A'                 
  0.294   0.298   0.354   0.399   0.460   0.493   0.566   0.593
 24 A'    6 A"   25 A'   26 A'   27 A'   28 A'    7 A"   29 A'                 
  0.616   0.627   0.646   0.678   0.771   0.858   0.863   1.021
 30 A'    8 A"   31 A'    9 A"   32 A'   33 A'   34 A'   35 A'                 
  1.048   1.367   1.379   1.426   1.499   1.515   1.589   1.595
 10 A"   36 A'   11 A"   12 A"   37 A'   38 A'   39 A'   13 A"                 
  1.659   1.787   1.805   1.844   1.943   2.065   2.210   2.492
 40 A'   41 A'   42 A'   14 A"   15 A"   43 A'   44 A'   45 A'                 
  2.545   2.556   2.642   2.729   2.752   3.406   3.765   6.995
 46 A'   47 A'   48 A'   49 A'   16 A"   50 A'   51 A'   52 A'                 
 13.831  13.917  14.045  23.844 163.133
 17 A"   53 A'   54 A'   55 A'   56 A'                                         
 --------------------------------------------------------------

          Ground-State Mulliken Net Atomic Charges

     Atom                 Charge (a.u.)
  ----------------------------------------
      1 C                    -0.417360
      2 P                     0.171468
      3 H                    -0.085249
      4 H                     0.169580
      5 H                     0.161561
  ----------------------------------------
  Sum of atomic charges =     0.000000

 -----------------------------------------------------------------
                    Cartesian Multipole Moments
 -----------------------------------------------------------------
    Charge (ESU x 10^10)
                 0.0000
    Dipole Moment (Debye)
         X       0.6702      Y      -0.6800      Z      -0.0000
       Tot       0.9548
    Quadrupole Moments (Debye-Ang)
        XX     -19.4789     XY       0.9576     YY     -20.6733
        XZ       0.0000     YZ      -0.0000     ZZ     -21.9073
    Octopole Moments (Debye-Ang^2)
       XXX       5.1507    XXY      -2.6092    XYY       4.0663
       YYY      -6.7725    XXZ      -0.0000    XYZ       0.0000
       YYZ      -0.0000    XZZ      -0.2551    YZZ      -1.9886
       ZZZ      -0.0000
    Hexadecapole Moments (Debye-Ang^3)
      XXXX    -114.0794   XXXY       8.3757   XXYY     -26.8697
      XYYY       6.6834   YYYY     -49.0116   XXXZ       0.0000
      XXYZ      -0.0000   XYYZ       0.0000   YYYZ      -0.0000
      XXZZ     -25.9613   XYZZ       2.3697   YYZZ     -14.0937
      XZZZ       0.0000   YZZZ      -0.0000   ZZZZ     -32.4744
 -----------------------------------------------------------------
 Calculating analytic gradient of the SCF energy
 Gradient of SCF Energy
            1           2           3           4           5
    1   0.0046147   0.0150767   0.0000641  -0.0117833  -0.0079722
    2  -0.0037102  -0.0027363  -0.0002274  -0.0128462   0.0195202
    3   0.0000000  -0.0000000  -0.0000000   0.0000000   0.0000000
 Max gradient component =       1.952E-02
 RMS gradient           =       8.240E-03
 Gradient time:  CPU 0.90 s  wall 0.32 s
 Geometry Optimization Parameters
   NAtoms,    NIC,     NZ,  NCons,   NDum,   NFix, NCnnct, MaxDiis
        5      20       5       0       0       0       0       0

 Cartesian Hessian Update
 Hessian Updated using BFGS Update


** GEOMETRY OPTIMIZATION IN DELOCALIZED INTERNAL COORDINATES **
   Searching for a Minimum

   Optimization Cycle:   5

                       Coordinates (Angstroms)
     ATOM                X               Y               Z
      1  C         1.0087174638   -0.1005420817    0.0000000000
      2  P        -0.6002989916    0.2625103902    0.0000000000
      3  H        -1.1077241958   -1.0753225372    0.0000000000
      4  H         1.7125028865    0.6946883817    0.0000000000
      5  H         1.4176727788   -1.0738013001    0.0000000000
   Point Group: cs    Number of degrees of freedom:     7


   Energy is   -381.260589917

 Hessian Updated using BFGS Update

  7 Hessian modes will be used to form the next step
  Hessian Eigenvalues:
     0.131468    0.158819    0.160135    0.168372    0.198001    0.333293
     0.686327

 Minimum Search - Taking Simple RFO Step
 Searching for Lamda that Minimizes Along All modes
 Value Taken    Lamda =  -0.00227350
 Step Taken.  Stepsize is  0.077579

                             Maximum     Tolerance    Cnvgd?
         Gradient           0.027238      0.000300      NO
         Displacement       0.066550      0.001200      NO
         Energy change     -0.005047      0.000001      NO


 New Cartesian Coordinates Obtained by Inverse Iteration

 Displacement from previous Coordinates is:  0.072685
 ----------------------------------------------------------------
             Standard Nuclear Orientation (Angstroms)
    I     Atom           X                Y                Z
 ----------------------------------------------------------------
    1      C       1.0027049633    -0.0974235825     0.0000000000
    2      P      -0.6136022910     0.2667436797     0.0000000000
    3      H      -1.1076299285    -1.0753032567     0.0000000000
    4      H       1.7234421100     0.7136214646     0.0000000000
    5      H       1.4259550879    -1.1001054524     0.0000000000
 ----------------------------------------------------------------
 Molecular Point Group                 Cs    NOp =  2
 Largest Abelian Subgroup              Cs    NOp =  2
 Nuclear Repulsion Energy =    48.7282599331 hartrees
 There are       12 alpha and       12 beta electrons
 Applying Cartesian multipole field
    Component          Value
    ---------          -----
     (2,0,0)        1.00000E-11
     (0,2,0)        2.00000E-11
     (0,0,2)       -3.00000E-11
 Nucleus-field energy     =     0.0000000009 hartrees
 Requested basis set is 6-311++G(d,p)
 There are 34 shells and 73 basis functions
 A cutoff of  1.0D-11 yielded    595 shell pairs
 There are      2775 function pairs (      2934 Cartesian)
 Smallest overlap matrix eigenvalue = 7.04E-04
 Guess MOs from SCF MO coefficient file

 -----------------------------------------------------------------------
  General SCF calculation program by
  Eric Jon Sundstrom, Paul Horn, Yuezhi Mao, Dmitri Zuev, Alec White,
  David Stuck, Shaama M.S., Shane Yost, Joonho Lee, David Small,
  Daniel Levine, Susi Lehtola, Hugh Burton, Evgeny Epifanovsky
 -----------------------------------------------------------------------
 Exchange:     0.2000 Hartree-Fock + 0.0800 Slater + 0.7200 B88
 Correlation:  0.1900 VWN1RPA + 0.8100 LYP
 Using SG-1 standard quadrature grid
 using 4 threads for integral computing
 -------------------------------------------------------
 OpenMP Integral computing Module                
 Release: version 2.0, May 2017, Q-Chem Inc. Pleasanton 
 -------------------------------------------------------
 -------------------------------------------------------
 OpenMP BLAS3 based DFT computing Module                
 Release: version 1.0, May 2013, Q-Chem Inc. Pittsburgh 
 -------------------------------------------------------
 A restricted SCF calculation will be
 performed using DIIS
 SCF converges when DIIS error is below 1.0e-08
 ---------------------------------------
  Cycle       Energy         DIIS error
 ---------------------------------------
    1    -381.2614100600      6.84e-04  
    2    -381.2614649092      5.47e-04  
    3    -381.2615195749      4.68e-04  
    4    -381.2616958517      4.16e-05  
    5    -381.2616970938      6.79e-06  
    6    -381.2616971217      1.59e-06  
    7    -381.2616971236      2.86e-07  
    8    -381.2616971237      5.90e-08  
    9    -381.2616971237      1.13e-08  
   10    -381.2616971237      9.79e-10  Convergence criterion met
 ---------------------------------------
 SCF time:   CPU 3.25s  wall 1.00s 
 SCF   energy in the final basis set =     -381.2616971237
 Total energy in the final basis set =     -381.2616971237

 --------------------------------------------------------------
             Orbital Energies (a.u.) and Symmetries
 --------------------------------------------------------------

 Alpha MOs, Restricted
 -- Occupied --                  
-77.050 -10.197  -6.548  -4.710  -4.709  -4.705  -0.737  -0.567
  1 A'    2 A'    3 A'    1 A"    4 A'    5 A'    6 A'    7 A'                 
 -0.456  -0.385  -0.288  -0.281
  8 A'    9 A'   10 A'    2 A"                                                 
 -- Virtual --                   
 -0.074  -0.011   0.015   0.026   0.036   0.046   0.058   0.065
  3 A"   11 A'   12 A'   13 A'   14 A'    4 A"   15 A'   16 A'                 
  0.100   0.102   0.124   0.136   0.142   0.153   0.179   0.184
 17 A'    5 A"   18 A'   19 A'   20 A'   21 A'   22 A'   23 A'                 
  0.294   0.298   0.353   0.400   0.459   0.490   0.565   0.590
 24 A'    6 A"   25 A'   26 A'   27 A'   28 A'    7 A"   29 A'                 
  0.610   0.627   0.633   0.677   0.770   0.852   0.863   1.015
 30 A'    8 A"   31 A'    9 A"   32 A'   33 A'   34 A'   35 A'                 
  1.045   1.363   1.371   1.426   1.487   1.504   1.583   1.594
 10 A"   36 A'   11 A"   12 A"   37 A'   38 A'   39 A'   13 A"                 
  1.658   1.781   1.799   1.827   1.920   2.064   2.193   2.475
 40 A'   41 A'   42 A'   14 A"   15 A"   43 A'   44 A'   45 A'                 
  2.507   2.547   2.622   2.721   2.747   3.386   3.708   6.992
 46 A'   47 A'   48 A'   49 A'   16 A"   50 A'   51 A'   52 A'                 
 13.830  13.916  14.037  23.781 163.128
 17 A"   53 A'   54 A'   55 A'   56 A'                                         

 Beta MOs, Restricted
 -- Occupied --                  
-77.050 -10.197  -6.548  -4.710  -4.709  -4.705  -0.737  -0.567
  1 A'    2 A'    3 A'    1 A"    4 A'    5 A'    6 A'    7 A'                 
 -0.456  -0.385  -0.288  -0.281
  8 A'    9 A'   10 A'    2 A"                                                 
 -- Virtual --                   
 -0.074  -0.011   0.015   0.026   0.036   0.046   0.058   0.065
  3 A"   11 A'   12 A'   13 A'   14 A'    4 A"   15 A'   16 A'                 
  0.100   0.102   0.124   0.136   0.142   0.153   0.179   0.184
 17 A'    5 A"   18 A'   19 A'   20 A'   21 A'   22 A'   23 A'                 
  0.294   0.298   0.353   0.400   0.459   0.490   0.565   0.590
 24 A'    6 A"   25 A'   26 A'   27 A'   28 A'    7 A"   29 A'                 
  0.610   0.627   0.633   0.677   0.770   0.852   0.863   1.015
 30 A'    8 A"   31 A'    9 A"   32 A'   33 A'   34 A'   35 A'                 
  1.045   1.363   1.371   1.426   1.487   1.504   1.583   1.594
 10 A"   36 A'   11 A"   12 A"   37 A'   38 A'   39 A'   13 A"                 
  1.658   1.781   1.799   1.827   1.920   2.064   2.193   2.475
 40 A'   41 A'   42 A'   14 A"   15 A"   43 A'   44 A'   45 A'                 
  2.507   2.547   2.622   2.721   2.747   3.386   3.708   6.992
 46 A'   47 A'   48 A'   49 A'   16 A"   50 A'   51 A'   52 A'                 
 13.830  13.916  14.037  23.781 163.128
 17 A"   53 A'   54 A'   55 A'   56 A'                                         
 --------------------------------------------------------------

          Ground-State Mulliken Net Atomic Charges

     Atom                 Charge (a.u.)
  ----------------------------------------
      1 C                    -0.418825
      2 P                     0.171916
      3 H                    -0.084116
      4 H                     0.169319
      5 H                     0.161706
  ----------------------------------------
  Sum of atomic charges =    -0.000000

 -----------------------------------------------------------------
                    Cartesian Multipole Moments
 -----------------------------------------------------------------
    Charge (ESU x 10^10)
                -0.0000
    Dipole Moment (Debye)
         X       0.6516      Y      -0.6719      Z      -0.0000
       Tot       0.9360
    Quadrupole Moments (Debye-Ang)
        XX     -19.5175     XY       0.9518     YY     -20.6629
        XZ       0.0000     YZ      -0.0000     ZZ     -22.0043
    Octopole Moments (Debye-Ang^2)
       XXX       5.4541    XXY      -2.6482    XYY       4.2448
       YYY      -6.9621    XXZ      -0.0000    XYZ       0.0000
       YYZ      -0.0000    XZZ      -0.1622    YZZ      -2.0328
       ZZZ      -0.0000
    Hexadecapole Moments (Debye-Ang^3)
      XXXX    -115.8690   XXXY       8.6974   XXYY     -27.1441
      XYYY       6.8536   YYYY     -49.5610   XXXZ       0.0000
      XXYZ      -0.0000   XYYZ       0.0000   YYYZ      -0.0000
      XXZZ     -26.3411   XYZZ       2.4560   YYZZ     -14.2696
      XZZZ       0.0000   YZZZ      -0.0000   ZZZZ     -32.7010
 -----------------------------------------------------------------
 Calculating analytic gradient of the SCF energy
 Gradient of SCF Energy
            1           2           3           4           5
    1  -0.0097757   0.0090846   0.0006797  -0.0009835   0.0009949
    2   0.0037342  -0.0008916  -0.0002755  -0.0002423  -0.0023249
    3   0.0000000  -0.0000000   0.0000000  -0.0000000   0.0000000
 Max gradient component =       9.776E-03
 RMS gradient           =       3.659E-03
 Gradient time:  CPU 0.89 s  wall 0.31 s
 Geometry Optimization Parameters
   NAtoms,    NIC,     NZ,  NCons,   NDum,   NFix, NCnnct, MaxDiis
        5      20       5       0       0       0       0       0

 Cartesian Hessian Update
 Hessian Updated using BFGS Update


** GEOMETRY OPTIMIZATION IN DELOCALIZED INTERNAL COORDINATES **
   Searching for a Minimum

   Optimization Cycle:   6

                       Coordinates (Angstroms)
     ATOM                X               Y               Z
      1  C         1.0027049633   -0.0974235825    0.0000000000
      2  P        -0.6136022910    0.2667436797    0.0000000000
      3  H        -1.1076299285   -1.0753032567    0.0000000000
      4  H         1.7234421100    0.7136214646    0.0000000000
      5  H         1.4259550879   -1.1001054524    0.0000000000
   Point Group: cs    Number of degrees of freedom:     7


   Energy is   -381.261697124

 Hessian Updated using BFGS Update

  7 Hessian modes will be used to form the next step
  Hessian Eigenvalues:
     0.132164    0.158996    0.159424    0.173644    0.197985    0.384441
     0.579290

 Minimum Search - Taking Simple RFO Step
 Searching for Lamda that Minimizes Along All modes
 Value Taken    Lamda =  -0.00023484
 Step Taken.  Stepsize is  0.027096

                             Maximum     Tolerance    Cnvgd?
         Gradient           0.007395      0.000300      NO
         Displacement       0.018691      0.001200      NO
         Energy change     -0.001107      0.000001      NO


 New Cartesian Coordinates Obtained by Inverse Iteration

 Displacement from previous Coordinates is:  0.039168
 ----------------------------------------------------------------
             Standard Nuclear Orientation (Angstroms)
    I     Atom           X                Y                Z
 ----------------------------------------------------------------
    1      C       1.0076156480    -0.0984408246     0.0000000000
    2      P      -0.6189330889     0.2615286091     0.0000000000
    3      H      -1.1213097591    -1.0770694567     0.0000000000
    4      H       1.7339445168     0.7163266480     0.0000000000
    5      H       1.4295526249    -1.0948121229     0.0000000000
 ----------------------------------------------------------------
 Molecular Point Group                 Cs    NOp =  2
 Largest Abelian Subgroup              Cs    NOp =  2
 Nuclear Repulsion Energy =    48.5343495119 hartrees
 There are       12 alpha and       12 beta electrons
 Applying Cartesian multipole field
    Component          Value
    ---------          -----
     (2,0,0)        1.00000E-11
     (0,2,0)        2.00000E-11
     (0,0,2)       -3.00000E-11
 Nucleus-field energy     =     0.0000000009 hartrees
 Requested basis set is 6-311++G(d,p)
 There are 34 shells and 73 basis functions
 A cutoff of  1.0D-11 yielded    595 shell pairs
 There are      2775 function pairs (      2934 Cartesian)
 Smallest overlap matrix eigenvalue = 7.16E-04
 Guess MOs from SCF MO coefficient file

 -----------------------------------------------------------------------
  General SCF calculation program by
  Eric Jon Sundstrom, Paul Horn, Yuezhi Mao, Dmitri Zuev, Alec White,
  David Stuck, Shaama M.S., Shane Yost, Joonho Lee, David Small,
  Daniel Levine, Susi Lehtola, Hugh Burton, Evgeny Epifanovsky
 -----------------------------------------------------------------------
 Exchange:     0.2000 Hartree-Fock + 0.0800 Slater + 0.7200 B88
 Correlation:  0.1900 VWN1RPA + 0.8100 LYP
 Using SG-1 standard quadrature grid
 using 4 threads for integral computing
 -------------------------------------------------------
 OpenMP Integral computing Module                
 Release: version 2.0, May 2017, Q-Chem Inc. Pleasanton 
 -------------------------------------------------------
 -------------------------------------------------------
 OpenMP BLAS3 based DFT computing Module                
 Release: version 1.0, May 2013, Q-Chem Inc. Pittsburgh 
 -------------------------------------------------------
 A restricted SCF calculation will be
 performed using DIIS
 SCF converges when DIIS error is below 1.0e-08
 ---------------------------------------
  Cycle       Energy         DIIS error
 ---------------------------------------
    1    -381.2617611903      2.16e-04  
    2    -381.2617832112      1.28e-04  
    3    -381.2617794895      1.41e-04  
    4    -381.2617951403      2.21e-05  
    5    -381.2617955392      4.02e-06  
    6    -381.2617955502      3.11e-07  
    7    -381.2617955503      8.23e-08  
    8    -381.2617955503      1.60e-08  
    9    -381.2617955503      3.06e-09  Convergence criterion met
 ---------------------------------------
 SCF time:   CPU 2.92s  wall 1.00s 
 SCF   energy in the final basis set =     -381.2617955503
 Total energy in the final basis set =     -381.2617955503

 --------------------------------------------------------------
             Orbital Energies (a.u.) and Symmetries
 --------------------------------------------------------------

 Alpha MOs, Restricted
 -- Occupied --                  
-77.051 -10.199  -6.549  -4.710  -4.710  -4.706  -0.736  -0.567
  1 A'    2 A'    3 A'    1 A"    4 A'    5 A'    6 A'    7 A'                 
 -0.456  -0.386  -0.287  -0.280
  8 A'    9 A'   10 A'    2 A"                                                 
 -- Virtual --                   
 -0.075  -0.010   0.014   0.026   0.037   0.046   0.058   0.065
  3 A"   11 A'   12 A'   13 A'   14 A'    4 A"   15 A'   16 A'                 
  0.100   0.102   0.124   0.135   0.142   0.151   0.180   0.183
 17 A'    5 A"   18 A'   19 A'   20 A'   21 A'   22 A'   23 A'                 
  0.294   0.298   0.351   0.398   0.460   0.489   0.564   0.590
 24 A'    6 A"   25 A'   26 A'   27 A'   28 A'    7 A"   29 A'                 
  0.609   0.627   0.633   0.677   0.771   0.850   0.863   1.008
 30 A'    8 A"   31 A'    9 A"   32 A'   33 A'   34 A'   35 A'                 
  1.045   1.364   1.367   1.426   1.485   1.502   1.581   1.593
 10 A"   36 A'   11 A"   12 A"   37 A'   38 A'   39 A'   13 A"                 
  1.657   1.782   1.796   1.827   1.919   2.062   2.193   2.479
 40 A'   41 A'   42 A'   14 A"   15 A"   43 A'   44 A'   45 A'                 
  2.501   2.543   2.619   2.721   2.746   3.373   3.707   6.986
 46 A'   47 A'   48 A'   49 A'   16 A"   50 A'   51 A'   52 A'                 
 13.829  13.914  14.030  23.779 163.120
 17 A"   53 A'   54 A'   55 A'   56 A'                                         

 Beta MOs, Restricted
 -- Occupied --                  
-77.051 -10.199  -6.549  -4.710  -4.710  -4.706  -0.736  -0.567
  1 A'    2 A'    3 A'    1 A"    4 A'    5 A'    6 A'    7 A'                 
 -0.456  -0.386  -0.287  -0.280
  8 A'    9 A'   10 A'    2 A"                                                 
 -- Virtual --                   
 -0.075  -0.010   0.014   0.026   0.037   0.046   0.058   0.065
  3 A"   11 A'   12 A'   13 A'   14 A'    4 A"   15 A'   16 A'                 
  0.100   0.102   0.124   0.135   0.142   0.151   0.180   0.183
 17 A'    5 A"   18 A'   19 A'   20 A'   21 A'   22 A'   23 A'                 
  0.294   0.298   0.351   0.398   0.460   0.489   0.564   0.590
 24 A'    6 A"   25 A'   26 A'   27 A'   28 A'    7 A"   29 A'                 
  0.609   0.627   0.633   0.677   0.771   0.850   0.863   1.008
 30 A'    8 A"   31 A'    9 A"   32 A'   33 A'   34 A'   35 A'                 
  1.045   1.364   1.367   1.426   1.485   1.502   1.581   1.593
 10 A"   36 A'   11 A"   12 A"   37 A'   38 A'   39 A'   13 A"                 
  1.657   1.782   1.796   1.827   1.919   2.062   2.193   2.479
 40 A'   41 A'   42 A'   14 A"   15 A"   43 A'   44 A'   45 A'                 
  2.501   2.543   2.619   2.721   2.746   3.373   3.707   6.986
 46 A'   47 A'   48 A'   49 A'   16 A"   50 A'   51 A'   52 A'                 
 13.829  13.914  14.030  23.779 163.120
 17 A"   53 A'   54 A'   55 A'   56 A'                                         
 --------------------------------------------------------------

          Ground-State Mulliken Net Atomic Charges

     Atom                 Charge (a.u.)
  ----------------------------------------
      1 C                    -0.420927
      2 P                     0.173290
      3 H                    -0.083839
      4 H                     0.169800
      5 H                     0.161675
  ----------------------------------------
  Sum of atomic charges =    -0.000000

 -----------------------------------------------------------------
                    Cartesian Multipole Moments
 -----------------------------------------------------------------
    Charge (ESU x 10^10)
                -0.0000
    Dipole Moment (Debye)
         X       0.6542      Y      -0.6861      Z       0.0000
       Tot       0.9480
    Quadrupole Moments (Debye-Ang)
        XX     -19.4772     XY       0.9789     YY     -20.6902
        XZ       0.0000     YZ       0.0000     ZZ     -22.0406
    Octopole Moments (Debye-Ang^2)
       XXX       5.6306    XXY      -2.6091    XYY       4.2743
       YYY      -6.7732    XXZ       0.0000    XYZ      -0.0000
       YYZ       0.0000    XZZ      -0.1276    YZZ      -1.9887
       ZZZ       0.0000
    Hexadecapole Moments (Debye-Ang^3)
      XXXX    -116.8305   XXXY       8.6798   XXYY     -27.2849
      XYYY       6.7301   YYYY     -49.4003   XXXZ       0.0000
      XXYZ       0.0000   XYYZ      -0.0000   YYYZ       0.0000
      XXZZ     -26.5849   XYZZ       2.4100   YYZZ     -14.2592
      XZZZ      -0.0000   YZZZ       0.0000   ZZZZ     -32.8414
 -----------------------------------------------------------------
 Calculating analytic gradient of the SCF energy
 Gradient of SCF Energy
            1           2           3           4           5
    1  -0.0044687   0.0028370  -0.0004279   0.0025993  -0.0005398
    2  -0.0032524  -0.0011875   0.0001772   0.0025297   0.0017330
    3  -0.0000000   0.0000000  -0.0000000   0.0000000   0.0000000
 Max gradient component =       4.469E-03
 RMS gradient           =       1.944E-03
 Gradient time:  CPU 0.88 s  wall 0.31 s
 Geometry Optimization Parameters
   NAtoms,    NIC,     NZ,  NCons,   NDum,   NFix, NCnnct, MaxDiis
        5      20       5       0       0       0       0       0

 Cartesian Hessian Update
 Hessian Updated using BFGS Update


** GEOMETRY OPTIMIZATION IN DELOCALIZED INTERNAL COORDINATES **
   Searching for a Minimum

   Optimization Cycle:   7

                       Coordinates (Angstroms)
     ATOM                X               Y               Z
      1  C         1.0076156480   -0.0984408246    0.0000000000
      2  P        -0.6189330889    0.2615286091    0.0000000000
      3  H        -1.1213097591   -1.0770694567    0.0000000000
      4  H         1.7339445168    0.7163266480    0.0000000000
      5  H         1.4295526249   -1.0948121229    0.0000000000
   Point Group: cs    Number of degrees of freedom:     7


   Energy is   -381.261795550

 Hessian Updated using BFGS Update

  7 Hessian modes will be used to form the next step
  Hessian Eigenvalues:
     0.147041    0.157650    0.162914    0.197536    0.262723    0.380329
     0.398118

 Minimum Search - Taking Simple RFO Step
 Searching for Lamda that Minimizes Along All modes
 Value Taken    Lamda =  -0.00010379
 Step Taken.  Stepsize is  0.021474

                             Maximum     Tolerance    Cnvgd?
         Gradient           0.003417      0.000300      NO
         Displacement       0.017586      0.001200      NO
         Energy change     -0.000098      0.000001      NO


 New Cartesian Coordinates Obtained by Inverse Iteration

 Displacement from previous Coordinates is:  0.015657
 ----------------------------------------------------------------
             Standard Nuclear Orientation (Angstroms)
    I     Atom           X                Y                Z
 ----------------------------------------------------------------
    1      C       1.0101948677    -0.0956489681     0.0000000000
    2      P      -0.6223276849     0.2634325043     0.0000000000
    3      H      -1.1208126452    -1.0764170888     0.0000000000
    4      H       1.7307461116     0.7127913098     0.0000000000
    5      H       1.4330692925    -1.0966249044     0.0000000000
 ----------------------------------------------------------------
 Molecular Point Group                 Cs    NOp =  2
 Largest Abelian Subgroup              Cs    NOp =  2
 Nuclear Repulsion Energy =    48.4389049597 hartrees
 There are       12 alpha and       12 beta electrons
 Applying Cartesian multipole field
    Component          Value
    ---------          -----
     (2,0,0)        1.00000E-11
     (0,2,0)        2.00000E-11
     (0,0,2)       -3.00000E-11
 Nucleus-field energy     =     0.0000000009 hartrees
 Requested basis set is 6-311++G(d,p)
 There are 34 shells and 73 basis functions
 A cutoff of  1.0D-11 yielded    595 shell pairs
 There are      2775 function pairs (      2934 Cartesian)
 Smallest overlap matrix eigenvalue = 7.22E-04
 Guess MOs from SCF MO coefficient file

 -----------------------------------------------------------------------
  General SCF calculation program by
  Eric Jon Sundstrom, Paul Horn, Yuezhi Mao, Dmitri Zuev, Alec White,
  David Stuck, Shaama M.S., Shane Yost, Joonho Lee, David Small,
  Daniel Levine, Susi Lehtola, Hugh Burton, Evgeny Epifanovsky
 -----------------------------------------------------------------------
 Exchange:     0.2000 Hartree-Fock + 0.0800 Slater + 0.7200 B88
 Correlation:  0.1900 VWN1RPA + 0.8100 LYP
 Using SG-1 standard quadrature grid
 using 4 threads for integral computing
 -------------------------------------------------------
 OpenMP Integral computing Module                
 Release: version 2.0, May 2017, Q-Chem Inc. Pleasanton 
 -------------------------------------------------------
 -------------------------------------------------------
 OpenMP BLAS3 based DFT computing Module                
 Release: version 1.0, May 2013, Q-Chem Inc. Pittsburgh 
 -------------------------------------------------------
 A restricted SCF calculation will be
 performed using DIIS
 SCF converges when DIIS error is below 1.0e-08
 ---------------------------------------
  Cycle       Energy         DIIS error
 ---------------------------------------
    1    -381.2617960307      1.78e-04  
    2    -381.2618162983      7.03e-05  
    3    -381.2618116443      1.01e-04  
    4    -381.2618197584      1.44e-05  
    5    -381.2618199271      2.51e-06  
    6    -381.2618199314      4.10e-07  
    7    -381.2618199315      8.43e-08  
    8    -381.2618199315      1.85e-08  
    9    -381.2618199315      4.58e-09  Convergence criterion met
 ---------------------------------------
 SCF time:   CPU 2.93s  wall 0.00s 
 SCF   energy in the final basis set =     -381.2618199315
 Total energy in the final basis set =     -381.2618199315

 --------------------------------------------------------------
             Orbital Energies (a.u.) and Symmetries
 --------------------------------------------------------------

 Alpha MOs, Restricted
 -- Occupied --                  
-77.052 -10.199  -6.549  -4.711  -4.710  -4.706  -0.735  -0.568
  1 A'    2 A'    3 A'    1 A"    4 A'    5 A'    6 A'    7 A'                 
 -0.455  -0.386  -0.288  -0.279
  8 A'    9 A'   10 A'    2 A"                                                 
 -- Virtual --                   
 -0.076  -0.011   0.014   0.026   0.037   0.046   0.058   0.065
  3 A"   11 A'   12 A'   13 A'   14 A'    4 A"   15 A'   16 A'                 
  0.099   0.102   0.124   0.135   0.142   0.151   0.180   0.184
 17 A'    5 A"   18 A'   19 A'   20 A'   21 A'   22 A'   23 A'                 
  0.294   0.298   0.350   0.398   0.459   0.489   0.564   0.590
 24 A'    6 A"   25 A'   26 A'   27 A'   28 A'    7 A"   29 A'                 
  0.609   0.627   0.634   0.677   0.771   0.849   0.863   1.003
 30 A'    8 A"   31 A'    9 A"   32 A'   33 A'   34 A'   35 A'                 
  1.045   1.364   1.365   1.426   1.485   1.504   1.580   1.593
 10 A"   36 A'   11 A"   12 A"   37 A'   38 A'   39 A'   13 A"                 
  1.656   1.781   1.795   1.827   1.921   2.062   2.192   2.476
 40 A'   41 A'   42 A'   14 A"   15 A"   43 A'   44 A'   45 A'                 
  2.507   2.540   2.623   2.719   2.745   3.367   3.711   6.983
 46 A'   47 A'   48 A'   49 A'   16 A"   50 A'   51 A'   52 A'                 
 13.829  13.914  14.025  23.782 163.117
 17 A"   53 A'   54 A'   55 A'   56 A'                                         

 Beta MOs, Restricted
 -- Occupied --                  
-77.052 -10.199  -6.549  -4.711  -4.710  -4.706  -0.735  -0.568
  1 A'    2 A'    3 A'    1 A"    4 A'    5 A'    6 A'    7 A'                 
 -0.455  -0.386  -0.288  -0.279
  8 A'    9 A'   10 A'    2 A"                                                 
 -- Virtual --                   
 -0.076  -0.011   0.014   0.026   0.037   0.046   0.058   0.065
  3 A"   11 A'   12 A'   13 A'   14 A'    4 A"   15 A'   16 A'                 
  0.099   0.102   0.124   0.135   0.142   0.151   0.180   0.184
 17 A'    5 A"   18 A'   19 A'   20 A'   21 A'   22 A'   23 A'                 
  0.294   0.298   0.350   0.398   0.459   0.489   0.564   0.590
 24 A'    6 A"   25 A'   26 A'   27 A'   28 A'    7 A"   29 A'                 
  0.609   0.627   0.634   0.677   0.771   0.849   0.863   1.003
 30 A'    8 A"   31 A'    9 A"   32 A'   33 A'   34 A'   35 A'                 
  1.045   1.364   1.365   1.426   1.485   1.504   1.580   1.593
 10 A"   36 A'   11 A"   12 A"   37 A'   38 A'   39 A'   13 A"                 
  1.656   1.781   1.795   1.827   1.921   2.062   2.192   2.476
 40 A'   41 A'   42 A'   14 A"   15 A"   43 A'   44 A'   45 A'                 
  2.507   2.540   2.623   2.719   2.745   3.367   3.711   6.983
 46 A'   47 A'   48 A'   49 A'   16 A"   50 A'   51 A'   52 A'                 
 13.829  13.914  14.025  23.782 163.117
 17 A"   53 A'   54 A'   55 A'   56 A'                                         
 --------------------------------------------------------------

          Ground-State Mulliken Net Atomic Charges

     Atom                 Charge (a.u.)
  ----------------------------------------
      1 C                    -0.421812
      2 P                     0.173671
      3 H                    -0.083532
      4 H                     0.170424
      5 H                     0.161249
  ----------------------------------------
  Sum of atomic charges =     0.000000

 -----------------------------------------------------------------
                    Cartesian Multipole Moments
 -----------------------------------------------------------------
    Charge (ESU x 10^10)
                -0.0000
    Dipole Moment (Debye)
         X       0.6530      Y      -0.6835      Z      -0.0000
       Tot       0.9453
    Quadrupole Moments (Debye-Ang)
        XX     -19.4695     XY       0.9797     YY     -20.6915
        XZ       0.0000     YZ      -0.0000     ZZ     -22.0595
    Octopole Moments (Debye-Ang^2)
       XXX       5.7249    XXY      -2.6514    XYY       4.2985
       YYY      -6.8647    XXZ      -0.0000    XYZ       0.0000
       YYZ      -0.0000    XZZ      -0.0924    YZZ      -2.0171
       ZZZ      -0.0000
    Hexadecapole Moments (Debye-Ang^3)
      XXXX    -117.2349   XXXY       8.7882   XXYY     -27.3697
      XYYY       6.8405   YYYY     -49.4361   XXXZ       0.0000
      XXYZ      -0.0000   XYYZ       0.0000   YYYZ      -0.0000
      XXZZ     -26.6704   XYZZ       2.4560   YYZZ     -14.2834
      XZZZ       0.0000   YZZZ      -0.0000   ZZZZ     -32.9258
 -----------------------------------------------------------------
 Calculating analytic gradient of the SCF energy
 Gradient of SCF Energy
            1           2           3           4           5
    1   0.0016938  -0.0009641  -0.0004107  -0.0010936   0.0007745
    2   0.0028907  -0.0002621   0.0001544  -0.0017148  -0.0010682
    3   0.0000000  -0.0000000  -0.0000000   0.0000000   0.0000000
 Max gradient component =       2.891E-03
 RMS gradient           =       1.104E-03
 Gradient time:  CPU 0.90 s  wall 0.34 s
 Geometry Optimization Parameters
   NAtoms,    NIC,     NZ,  NCons,   NDum,   NFix, NCnnct, MaxDiis
        5      20       5       0       0       0       0       0

 Cartesian Hessian Update
 Hessian Updated using BFGS Update


** GEOMETRY OPTIMIZATION IN DELOCALIZED INTERNAL COORDINATES **
   Searching for a Minimum

   Optimization Cycle:   8

                       Coordinates (Angstroms)
     ATOM                X               Y               Z
      1  C         1.0101948677   -0.0956489681    0.0000000000
      2  P        -0.6223276849    0.2634325043    0.0000000000
      3  H        -1.1208126452   -1.0764170888    0.0000000000
      4  H         1.7307461116    0.7127913098    0.0000000000
      5  H         1.4330692925   -1.0966249044    0.0000000000
   Point Group: cs    Number of degrees of freedom:     7


   Energy is   -381.261819932

 Hessian Updated using BFGS Update

  7 Hessian modes will be used to form the next step
  Hessian Eigenvalues:
     0.151351    0.160130    0.174034    0.198040    0.355998    0.380755
     0.402315

 Minimum Search - Taking Simple RFO Step
 Searching for Lamda that Minimizes Along All modes
 Value Taken    Lamda =  -0.00002983
 Step Taken.  Stepsize is  0.010497

                             Maximum     Tolerance    Cnvgd?
         Gradient           0.002364      0.000300      NO
         Displacement       0.007575      0.001200      NO
         Energy change     -0.000024      0.000001      NO


 New Cartesian Coordinates Obtained by Inverse Iteration

 Displacement from previous Coordinates is:  0.016841
 ----------------------------------------------------------------
             Standard Nuclear Orientation (Angstroms)
    I     Atom           X                Y                Z
 ----------------------------------------------------------------
    1      C       1.0082824354    -0.0969573280     0.0000000000
    2      P      -0.6221015404     0.2650965940     0.0000000000
    3      H      -1.1142812739    -1.0771309366     0.0000000000
    4      H       1.7311118104     0.7135670561     0.0000000000
    5      H       1.4278585102    -1.0970425326     0.0000000000
 ----------------------------------------------------------------
 Molecular Point Group                 Cs    NOp =  2
 Largest Abelian Subgroup              Cs    NOp =  2
 Nuclear Repulsion Energy =    48.4706585715 hartrees
 There are       12 alpha and       12 beta electrons
 Applying Cartesian multipole field
    Component          Value
    ---------          -----
     (2,0,0)        1.00000E-11
     (0,2,0)        2.00000E-11
     (0,0,2)       -3.00000E-11
 Nucleus-field energy     =     0.0000000009 hartrees
 Requested basis set is 6-311++G(d,p)
 There are 34 shells and 73 basis functions
 A cutoff of  1.0D-11 yielded    595 shell pairs
 There are      2775 function pairs (      2934 Cartesian)
 Smallest overlap matrix eigenvalue = 7.19E-04
 Guess MOs from SCF MO coefficient file

 -----------------------------------------------------------------------
  General SCF calculation program by
  Eric Jon Sundstrom, Paul Horn, Yuezhi Mao, Dmitri Zuev, Alec White,
  David Stuck, Shaama M.S., Shane Yost, Joonho Lee, David Small,
  Daniel Levine, Susi Lehtola, Hugh Burton, Evgeny Epifanovsky
 -----------------------------------------------------------------------
 Exchange:     0.2000 Hartree-Fock + 0.0800 Slater + 0.7200 B88
 Correlation:  0.1900 VWN1RPA + 0.8100 LYP
 Using SG-1 standard quadrature grid
 using 4 threads for integral computing
 -------------------------------------------------------
 OpenMP Integral computing Module                
 Release: version 2.0, May 2017, Q-Chem Inc. Pleasanton 
 -------------------------------------------------------
 -------------------------------------------------------
 OpenMP BLAS3 based DFT computing Module                
 Release: version 1.0, May 2013, Q-Chem Inc. Pittsburgh 
 -------------------------------------------------------
 A restricted SCF calculation will be
 performed using DIIS
 SCF converges when DIIS error is below 1.0e-08
 ---------------------------------------
  Cycle       Energy         DIIS error
 ---------------------------------------
    1    -381.2618284033      7.85e-05  
    2    -381.2618334288      1.07e-05  
    3    -381.2618334927      5.85e-06  
    4    -381.2618335168      1.80e-06  
    5    -381.2618335186      7.05e-07  
    6    -381.2618335189      3.58e-07  
    7    -381.2618335190      2.27e-08  
    8    -381.2618335190      6.10e-09  Convergence criterion met
 ---------------------------------------
 SCF time:   CPU 2.60s  wall 1.00s 
 SCF   energy in the final basis set =     -381.2618335190
 Total energy in the final basis set =     -381.2618335190

 --------------------------------------------------------------
             Orbital Energies (a.u.) and Symmetries
 --------------------------------------------------------------

 Alpha MOs, Restricted
 -- Occupied --                  
-77.051 -10.199  -6.549  -4.711  -4.710  -4.706  -0.735  -0.568
  1 A'    2 A'    3 A'    1 A"    4 A'    5 A'    6 A'    7 A'                 
 -0.456  -0.385  -0.288  -0.279
  8 A'    9 A'   10 A'    2 A"                                                 
 -- Virtual --                   
 -0.076  -0.011   0.015   0.026   0.036   0.046   0.059   0.065
  3 A"   11 A'   12 A'   13 A'   14 A'    4 A"   15 A'   16 A'                 
  0.099   0.102   0.124   0.136   0.142   0.151   0.180   0.184
 17 A'    5 A"   18 A'   19 A'   20 A'   21 A'   22 A'   23 A'                 
  0.293   0.298   0.350   0.399   0.459   0.489   0.564   0.590
 24 A'    6 A"   25 A'   26 A'   27 A'   28 A'    7 A"   29 A'                 
  0.609   0.627   0.633   0.677   0.771   0.850   0.863   1.004
 30 A'    8 A"   31 A'    9 A"   32 A'   33 A'   34 A'   35 A'                 
  1.044   1.364   1.366   1.426   1.486   1.503   1.581   1.594
 10 A"   36 A'   11 A"   12 A"   37 A'   38 A'   39 A'   13 A"                 
  1.657   1.781   1.795   1.826   1.921   2.063   2.191   2.478
 40 A'   41 A'   42 A'   14 A"   15 A"   43 A'   44 A'   45 A'                 
  2.506   2.542   2.621   2.720   2.746   3.368   3.710   6.984
 46 A'   47 A'   48 A'   49 A'   16 A"   50 A'   51 A'   52 A'                 
 13.829  13.914  14.026  23.781 163.118
 17 A"   53 A'   54 A'   55 A'   56 A'                                         

 Beta MOs, Restricted
 -- Occupied --                  
-77.051 -10.199  -6.549  -4.711  -4.710  -4.706  -0.735  -0.568
  1 A'    2 A'    3 A'    1 A"    4 A'    5 A'    6 A'    7 A'                 
 -0.456  -0.385  -0.288  -0.279
  8 A'    9 A'   10 A'    2 A"                                                 
 -- Virtual --                   
 -0.076  -0.011   0.015   0.026   0.036   0.046   0.059   0.065
  3 A"   11 A'   12 A'   13 A'   14 A'    4 A"   15 A'   16 A'                 
  0.099   0.102   0.124   0.136   0.142   0.151   0.180   0.184
 17 A'    5 A"   18 A'   19 A'   20 A'   21 A'   22 A'   23 A'                 
  0.293   0.298   0.350   0.399   0.459   0.489   0.564   0.590
 24 A'    6 A"   25 A'   26 A'   27 A'   28 A'    7 A"   29 A'                 
  0.609   0.627   0.633   0.677   0.771   0.850   0.863   1.004
 30 A'    8 A"   31 A'    9 A"   32 A'   33 A'   34 A'   35 A'                 
  1.044   1.364   1.366   1.426   1.486   1.503   1.581   1.594
 10 A"   36 A'   11 A"   12 A"   37 A'   38 A'   39 A'   13 A"                 
  1.657   1.781   1.795   1.826   1.921   2.063   2.191   2.478
 40 A'   41 A'   42 A'   14 A"   15 A"   43 A'   44 A'   45 A'                 
  2.506   2.542   2.621   2.720   2.746   3.368   3.710   6.984
 46 A'   47 A'   48 A'   49 A'   16 A"   50 A'   51 A'   52 A'                 
 13.829  13.914  14.026  23.781 163.118
 17 A"   53 A'   54 A'   55 A'   56 A'                                         
 --------------------------------------------------------------

          Ground-State Mulliken Net Atomic Charges

     Atom                 Charge (a.u.)
  ----------------------------------------
      1 C                    -0.421093
      2 P                     0.173588
      3 H                    -0.083806
      4 H                     0.169789
      5 H                     0.161523
  ----------------------------------------
  Sum of atomic charges =    -0.000000

 -----------------------------------------------------------------
                    Cartesian Multipole Moments
 -----------------------------------------------------------------
    Charge (ESU x 10^10)
                 0.0000
    Dipole Moment (Debye)
         X       0.6506      Y      -0.6780      Z       0.0000
       Tot       0.9396
    Quadrupole Moments (Debye-Ang)
        XX     -19.4891     XY       0.9671     YY     -20.6768
        XZ       0.0000     YZ      -0.0000     ZZ     -22.0552
    Octopole Moments (Debye-Ang^2)
       XXX       5.7139    XXY      -2.6475    XYY       4.3016
       YYY      -6.9078    XXZ      -0.0000    XYZ       0.0000
       YYZ      -0.0000    XZZ      -0.0871    YZZ      -2.0289
       ZZZ       0.0000
    Hexadecapole Moments (Debye-Ang^3)
      XXXX    -117.0702   XXXY       8.8057   XXYY     -27.3489
      XYYY       6.8678   YYYY     -49.4754   XXXZ       0.0000
      XXYZ      -0.0000   XYYZ       0.0000   YYYZ      -0.0000
      XXZZ     -26.6223   XYZZ       2.4607   YYZZ     -14.2887
      XZZZ       0.0000   YZZZ      -0.0000   ZZZZ     -32.9050
 -----------------------------------------------------------------
 Calculating analytic gradient of the SCF energy
 Gradient of SCF Energy
            1           2           3           4           5
    1  -0.0001516  -0.0001202   0.0001413   0.0000326   0.0000980
    2  -0.0002711   0.0002219  -0.0000341  -0.0000015   0.0000848
    3  -0.0000000  -0.0000000   0.0000000   0.0000000   0.0000000
 Max gradient component =       2.711E-04
 RMS gradient           =       1.152E-04
 Gradient time:  CPU 0.89 s  wall 0.31 s
 Geometry Optimization Parameters
   NAtoms,    NIC,     NZ,  NCons,   NDum,   NFix, NCnnct, MaxDiis
        5      20       5       0       0       0       0       0

 Cartesian Hessian Update
 Hessian Updated using BFGS Update


** GEOMETRY OPTIMIZATION IN DELOCALIZED INTERNAL COORDINATES **
   Searching for a Minimum

   Optimization Cycle:   9

                       Coordinates (Angstroms)
     ATOM                X               Y               Z
      1  C         1.0082824354   -0.0969573280    0.0000000000
      2  P        -0.6221015404    0.2650965940    0.0000000000
      3  H        -1.1142812739   -1.0771309366    0.0000000000
      4  H         1.7311118104    0.7135670561    0.0000000000
      5  H         1.4278585102   -1.0970425326    0.0000000000
   Point Group: cs    Number of degrees of freedom:     7


   Energy is   -381.261833519

 Hessian Updated using BFGS Update

  7 Hessian modes will be used to form the next step
  Hessian Eigenvalues:
     0.151553    0.158070    0.195718    0.201303    0.342926    0.380467
     0.402736

 Minimum Search - Taking Simple RFO Step
 Searching for Lamda that Minimizes Along All modes
 Value Taken    Lamda =   0.00000000
 Step Taken.  Stepsize is  0.002179

                             Maximum     Tolerance    Cnvgd?
         Gradient           0.000280      0.000300     YES
         Displacement       0.001478      0.001200      NO
         Energy change     -0.000014      0.000001      NO


 New Cartesian Coordinates Obtained by Inverse Iteration

 Displacement from previous Coordinates is:  0.003450
 ----------------------------------------------------------------
             Standard Nuclear Orientation (Angstroms)
    I     Atom           X                Y                Z
 ----------------------------------------------------------------
    1      C       1.0087818644    -0.0967527229     0.0000000000
    2      P      -0.6216438409     0.2644277683     0.0000000000
    3      H      -1.1157196582    -1.0771620323     0.0000000000
    4      H       1.7313348425     0.7140083986     0.0000000000
    5      H       1.4281167338    -1.0969885588     0.0000000000
 ----------------------------------------------------------------
 Molecular Point Group                 Cs    NOp =  2
 Largest Abelian Subgroup              Cs    NOp =  2
 Nuclear Repulsion Energy =    48.4722926070 hartrees
 There are       12 alpha and       12 beta electrons
 Applying Cartesian multipole field
    Component          Value
    ---------          -----
     (2,0,0)        1.00000E-11
     (0,2,0)        2.00000E-11
     (0,0,2)       -3.00000E-11
 Nucleus-field energy     =     0.0000000009 hartrees
 Requested basis set is 6-311++G(d,p)
 There are 34 shells and 73 basis functions
 A cutoff of  1.0D-11 yielded    595 shell pairs
 There are      2775 function pairs (      2934 Cartesian)
 Smallest overlap matrix eigenvalue = 7.19E-04
 Guess MOs from SCF MO coefficient file

 -----------------------------------------------------------------------
  General SCF calculation program by
  Eric Jon Sundstrom, Paul Horn, Yuezhi Mao, Dmitri Zuev, Alec White,
  David Stuck, Shaama M.S., Shane Yost, Joonho Lee, David Small,
  Daniel Levine, Susi Lehtola, Hugh Burton, Evgeny Epifanovsky
 -----------------------------------------------------------------------
 Exchange:     0.2000 Hartree-Fock + 0.0800 Slater + 0.7200 B88
 Correlation:  0.1900 VWN1RPA + 0.8100 LYP
 Using SG-1 standard quadrature grid
 using 4 threads for integral computing
 -------------------------------------------------------
 OpenMP Integral computing Module                
 Release: version 2.0, May 2017, Q-Chem Inc. Pleasanton 
 -------------------------------------------------------
 -------------------------------------------------------
 OpenMP BLAS3 based DFT computing Module                
 Release: version 1.0, May 2013, Q-Chem Inc. Pittsburgh 
 -------------------------------------------------------
 A restricted SCF calculation will be
 performed using DIIS
 SCF converges when DIIS error is below 1.0e-08
 ---------------------------------------
  Cycle       Energy         DIIS error
 ---------------------------------------
    1    -381.2618338019      1.31e-05  
    2    -381.2618339488      6.53e-06  
    3    -381.2618339086      9.46e-06  
    4    -381.2618339805      7.36e-07  
    5    -381.2618339810      8.95e-08  
    6    -381.2618339810      1.95e-08  
    7    -381.2618339810      4.32e-09  Convergence criterion met
 ---------------------------------------
 SCF time:   CPU 2.27s  wall 1.00s 
 SCF   energy in the final basis set =     -381.2618339810
 Total energy in the final basis set =     -381.2618339810

 --------------------------------------------------------------
             Orbital Energies (a.u.) and Symmetries
 --------------------------------------------------------------

 Alpha MOs, Restricted
 -- Occupied --                  
-77.051 -10.199  -6.549  -4.711  -4.710  -4.706  -0.735  -0.568
  1 A'    2 A'    3 A'    1 A"    4 A'    5 A'    6 A'    7 A'                 
 -0.456  -0.385  -0.288  -0.279
  8 A'    9 A'   10 A'    2 A"                                                 
 -- Virtual --                   
 -0.076  -0.011   0.014   0.026   0.036   0.046   0.059   0.065
  3 A"   11 A'   12 A'   13 A'   14 A'    4 A"   15 A'   16 A'                 
  0.099   0.102   0.124   0.135   0.142   0.151   0.180   0.184
 17 A'    5 A"   18 A'   19 A'   20 A'   21 A'   22 A'   23 A'                 
  0.293   0.298   0.350   0.399   0.459   0.489   0.564   0.590
 24 A'    6 A"   25 A'   26 A'   27 A'   28 A'    7 A"   29 A'                 
  0.609   0.627   0.633   0.677   0.771   0.850   0.863   1.005
 30 A'    8 A"   31 A'    9 A"   32 A'   33 A'   34 A'   35 A'                 
  1.044   1.364   1.366   1.426   1.486   1.503   1.581   1.594
 10 A"   36 A'   11 A"   12 A"   37 A'   38 A'   39 A'   13 A"                 
  1.657   1.782   1.795   1.826   1.921   2.062   2.191   2.478
 40 A'   41 A'   42 A'   14 A"   15 A"   43 A'   44 A'   45 A'                 
  2.506   2.542   2.621   2.720   2.746   3.368   3.710   6.984
 46 A'   47 A'   48 A'   49 A'   16 A"   50 A'   51 A'   52 A'                 
 13.829  13.914  14.026  23.781 163.118
 17 A"   53 A'   54 A'   55 A'   56 A'                                         

 Beta MOs, Restricted
 -- Occupied --                  
-77.051 -10.199  -6.549  -4.711  -4.710  -4.706  -0.735  -0.568
  1 A'    2 A'    3 A'    1 A"    4 A'    5 A'    6 A'    7 A'                 
 -0.456  -0.385  -0.288  -0.279
  8 A'    9 A'   10 A'    2 A"                                                 
 -- Virtual --                   
 -0.076  -0.011   0.014   0.026   0.036   0.046   0.059   0.065
  3 A"   11 A'   12 A'   13 A'   14 A'    4 A"   15 A'   16 A'                 
  0.099   0.102   0.124   0.135   0.142   0.151   0.180   0.184
 17 A'    5 A"   18 A'   19 A'   20 A'   21 A'   22 A'   23 A'                 
  0.293   0.298   0.350   0.399   0.459   0.489   0.564   0.590
 24 A'    6 A"   25 A'   26 A'   27 A'   28 A'    7 A"   29 A'                 
  0.609   0.627   0.633   0.677   0.771   0.850   0.863   1.005
 30 A'    8 A"   31 A'    9 A"   32 A'   33 A'   34 A'   35 A'                 
  1.044   1.364   1.366   1.426   1.486   1.503   1.581   1.594
 10 A"   36 A'   11 A"   12 A"   37 A'   38 A'   39 A'   13 A"                 
  1.657   1.782   1.795   1.826   1.921   2.062   2.191   2.478
 40 A'   41 A'   42 A'   14 A"   15 A"   43 A'   44 A'   45 A'                 
  2.506   2.542   2.621   2.720   2.746   3.368   3.710   6.984
 46 A'   47 A'   48 A'   49 A'   16 A"   50 A'   51 A'   52 A'                 
 13.829  13.914  14.026  23.781 163.118
 17 A"   53 A'   54 A'   55 A'   56 A'                                         
 --------------------------------------------------------------

          Ground-State Mulliken Net Atomic Charges

     Atom                 Charge (a.u.)
  ----------------------------------------
      1 C                    -0.421248
      2 P                     0.173572
      3 H                    -0.083766
      4 H                     0.169970
      5 H                     0.161472
  ----------------------------------------
  Sum of atomic charges =     0.000000

 -----------------------------------------------------------------
                    Cartesian Multipole Moments
 -----------------------------------------------------------------
    Charge (ESU x 10^10)
                -0.0000
    Dipole Moment (Debye)
         X       0.6514      Y      -0.6798      Z       0.0000
       Tot       0.9415
    Quadrupole Moments (Debye-Ang)
        XX     -19.4882     XY       0.9720     YY     -20.6786
        XZ      -0.0000     YZ       0.0000     ZZ     -22.0546
    Octopole Moments (Debye-Ang^2)
       XXX       5.6935    XXY      -2.6408    XYY       4.2973
       YYY      -6.8886    XXZ       0.0000    XYZ      -0.0000
       YYZ       0.0000    XZZ      -0.0953    YZZ      -2.0233
       ZZZ       0.0000
    Hexadecapole Moments (Debye-Ang^3)
      XXXX    -117.0796   XXXY       8.7944   XXYY     -27.3440
      XYYY       6.8444   YYYY     -49.4586   XXXZ      -0.0000
      XXYZ       0.0000   XYYZ      -0.0000   YYYZ       0.0000
      XXZZ     -26.6257   XYZZ       2.4530   YYZZ     -14.2853
      XZZZ      -0.0000   YZZZ       0.0000   ZZZZ     -32.9030
 -----------------------------------------------------------------
 Calculating analytic gradient of the SCF energy
 Gradient of SCF Energy
            1           2           3           4           5
    1  -0.0001169   0.0000482  -0.0000152   0.0000479   0.0000360
    2  -0.0000368  -0.0000084  -0.0000006   0.0000133   0.0000324
    3  -0.0000000   0.0000000  -0.0000000  -0.0000000   0.0000000
 Max gradient component =       1.169E-04
 RMS gradient           =       3.870E-05
 Gradient time:  CPU 0.89 s  wall 0.31 s
 Geometry Optimization Parameters
   NAtoms,    NIC,     NZ,  NCons,   NDum,   NFix, NCnnct, MaxDiis
        5      20       5       0       0       0       0       0

 Cartesian Hessian Update
 Hessian Updated using BFGS Update


** GEOMETRY OPTIMIZATION IN DELOCALIZED INTERNAL COORDINATES **
   Searching for a Minimum

   Optimization Cycle:  10

                       Coordinates (Angstroms)
     ATOM                X               Y               Z
      1  C         1.0087818644   -0.0967527229    0.0000000000
      2  P        -0.6216438409    0.2644277683    0.0000000000
      3  H        -1.1157196582   -1.0771620323    0.0000000000
      4  H         1.7313348425    0.7140083986    0.0000000000
      5  H         1.4281167338   -1.0969885588    0.0000000000
   Point Group: cs    Number of degrees of freedom:     7


   Energy is   -381.261833981

 Hessian Updated using BFGS Update

  7 Hessian modes will be used to form the next step
  Hessian Eigenvalues:
     0.134866    0.157746    0.197937    0.231568    0.340163    0.380509
     0.401807

 Minimum Search - Taking Simple RFO Step
 Searching for Lamda that Minimizes Along All modes
 Value Taken    Lamda =   0.00000000
 Step Taken.  Stepsize is  0.000546

                             Maximum     Tolerance    Cnvgd?
         Gradient           0.000054      0.000300     YES
         Displacement       0.000291      0.001200     YES
         Energy change     -0.000000      0.000001     YES


                       Distance Matrix (Angstroms)
             C (  1)   P (  2)   H (  3)   H (  4)
   P (  2)  1.669952
   H (  3)  2.339810  1.429676
   H (  4)  1.086009  2.395544  3.363631
   H (  5)  1.084580  2.460685  2.543914  1.836206

 Final energy is   -381.26183398102620     


 ******************************
 **  OPTIMIZATION CONVERGED  **
 ******************************

                       Coordinates (Angstroms)
     ATOM                X               Y               Z
      1  C         1.0087818644   -0.0967527229    0.0000000000
      2  P        -0.6216438409    0.2644277683    0.0000000000
      3  H        -1.1157196582   -1.0771620323    0.0000000000
      4  H         1.7313348425    0.7140083986    0.0000000000
      5  H         1.4281167338   -1.0969885588    0.0000000000

Z-matrix Print:
$molecule
0 1
P 
H  1 1.429676
C  1 1.669952 2 97.726811
H  3 1.084580 1 125.235934 2 -0.000000 0
H  3 1.086009 1 119.216782 2 -180.000000 0
$end


 --------------------------------------------------------------
             Orbital Energies (a.u.) and Symmetries
 --------------------------------------------------------------

 Alpha MOs, Restricted
 -- Occupied --                  
-77.051 -10.199  -6.549  -4.711  -4.710  -4.706  -0.735  -0.568
  1 A'    2 A'    3 A'    1 A"    4 A'    5 A'    6 A'    7 A'                 
 -0.456  -0.385  -0.288  -0.279
  8 A'    9 A'   10 A'    2 A"                                                 
 -- Virtual --                   
 -0.076  -0.011   0.014   0.026   0.036   0.046   0.059   0.065
  3 A"   11 A'   12 A'   13 A'   14 A'    4 A"   15 A'   16 A'                 
  0.099   0.102   0.124   0.135   0.142   0.151   0.180   0.184
 17 A'    5 A"   18 A'   19 A'   20 A'   21 A'   22 A'   23 A'                 
  0.293   0.298   0.350   0.399   0.459   0.489   0.564   0.590
 24 A'    6 A"   25 A'   26 A'   27 A'   28 A'    7 A"   29 A'                 
  0.609   0.627   0.633   0.677   0.771   0.850   0.863   1.005
 30 A'    8 A"   31 A'    9 A"   32 A'   33 A'   34 A'   35 A'                 
  1.044   1.364   1.366   1.426   1.486   1.503   1.581   1.594
 10 A"   36 A'   11 A"   12 A"   37 A'   38 A'   39 A'   13 A"                 
  1.657   1.782   1.795   1.826   1.921   2.062   2.191   2.478
 40 A'   41 A'   42 A'   14 A"   15 A"   43 A'   44 A'   45 A'                 
  2.506   2.542   2.621   2.720   2.746   3.368   3.710   6.984
 46 A'   47 A'   48 A'   49 A'   16 A"   50 A'   51 A'   52 A'                 
 13.829  13.914  14.026  23.781 163.118
 17 A"   53 A'   54 A'   55 A'   56 A'                                         

 Beta MOs, Restricted
 -- Occupied --                  
-77.051 -10.199  -6.549  -4.711  -4.710  -4.706  -0.735  -0.568
  1 A'    2 A'    3 A'    1 A"    4 A'    5 A'    6 A'    7 A'                 
 -0.456  -0.385  -0.288  -0.279
  8 A'    9 A'   10 A'    2 A"                                                 
 -- Virtual --                   
 -0.076  -0.011   0.014   0.026   0.036   0.046   0.059   0.065
  3 A"   11 A'   12 A'   13 A'   14 A'    4 A"   15 A'   16 A'                 
  0.099   0.102   0.124   0.135   0.142   0.151   0.180   0.184
 17 A'    5 A"   18 A'   19 A'   20 A'   21 A'   22 A'   23 A'                 
  0.293   0.298   0.350   0.399   0.459   0.489   0.564   0.590
 24 A'    6 A"   25 A'   26 A'   27 A'   28 A'    7 A"   29 A'                 
  0.609   0.627   0.633   0.677   0.771   0.850   0.863   1.005
 30 A'    8 A"   31 A'    9 A"   32 A'   33 A'   34 A'   35 A'                 
  1.044   1.364   1.366   1.426   1.486   1.503   1.581   1.594
 10 A"   36 A'   11 A"   12 A"   37 A'   38 A'   39 A'   13 A"                 
  1.657   1.782   1.795   1.826   1.921   2.062   2.191   2.478
 40 A'   41 A'   42 A'   14 A"   15 A"   43 A'   44 A'   45 A'                 
  2.506   2.542   2.621   2.720   2.746   3.368   3.710   6.984
 46 A'   47 A'   48 A'   49 A'   16 A"   50 A'   51 A'   52 A'                 
 13.829  13.914  14.026  23.781 163.118
 17 A"   53 A'   54 A'   55 A'   56 A'                                         
 --------------------------------------------------------------

          Ground-State Mulliken Net Atomic Charges

     Atom                 Charge (a.u.)
  ----------------------------------------
      1 C                    -0.421248
      2 P                     0.173572
      3 H                    -0.083766
      4 H                     0.169970
      5 H                     0.161472
  ----------------------------------------
  Sum of atomic charges =     0.000000

 -----------------------------------------------------------------
                    Cartesian Multipole Moments
 -----------------------------------------------------------------
    Charge (ESU x 10^10)
                -0.0000
    Dipole Moment (Debye)
         X       0.6514      Y      -0.6798      Z       0.0000
       Tot       0.9415
    Quadrupole Moments (Debye-Ang)
        XX     -19.4882     XY       0.9720     YY     -20.6786
        XZ      -0.0000     YZ       0.0000     ZZ     -22.0546
    Octopole Moments (Debye-Ang^2)
       XXX       5.6935    XXY      -2.6408    XYY       4.2973
       YYY      -6.8886    XXZ       0.0000    XYZ      -0.0000
       YYZ       0.0000    XZZ      -0.0953    YZZ      -2.0233
       ZZZ       0.0000
    Hexadecapole Moments (Debye-Ang^3)
      XXXX    -117.0796   XXXY       8.7944   XXYY     -27.3440
      XYYY       6.8444   YYYY     -49.4586   XXXZ      -0.0000
      XXYZ       0.0000   XYYZ      -0.0000   YYYZ       0.0000
      XXZZ     -26.6257   XYZZ       2.4530   YYZZ     -14.2853
      XZZZ      -0.0000   YZZZ       0.0000   ZZZZ     -32.9030
 -----------------------------------------------------------------
Archival summary:
1\1\TWL02\OPT\ProcedureUnspecified\BasisUnspecified\113\taweetha\MonNov2615:20:182018MonNov2615:20:182018\0\\#,OPT,ProcedureUnspecified,BasisUnspecified,\\0,1\P\H,1,1.42968\C,1,1.66995,2,97.7268\H,3,1.08458,1,125.236,2,-0,0\H,3,1.08601,1,119.217,2,-180,0\\\@

 Total job time:  12.60s(wall), 40.50s(cpu) 
 Mon Nov 26 15:20:18 2018

        *************************************************************
        *                                                           *
        *  Thank you very much for using Q-Chem.  Have a nice day.  *
        *                                                           *
        *************************************************************


 
User input: 2 of 2 
 
Q-Chem Developer Version!
                  Welcome to Q-Chem
     A Quantum Leap Into The Future Of Chemistry


 Q-Chem 5.1, Q-Chem, Inc., Pleasanton, CA (2018)

 Yihan Shao,  Zhengting Gan,  E. Epifanovsky,  A. T. B. Gilbert,  M. Wormit,  
 J. Kussmann,  A. W. Lange,  A. Behn,  Jia Deng,  Xintian Feng,  D. Ghosh,  
 M. Goldey,  P. R. Horn,  L. D. Jacobson,  I. Kaliman,  T. Kus,  A. Landau,  
 Jie Liu,  E. I. Proynov,  R. M. Richard,  R. P. Steele,  E. J. Sundstrom,  
 H. L. Woodcock III,  P. M. Zimmerman,  D. Zuev,  B. Albrecht,  E. Alguire,  
 S. A. Baeppler,  D. Barton,  Z. Benda,  Y. A. Bernard,  E. J. Berquist,  
 K. B. Bravaya,  H. Burton,  D. Casanova,  Chun-Min Chang,  Yunqing Chen,  
 A. Chien,  K. D. Closser,  M. P. Coons,  S. Coriani,  S. Dasgupta,  
 A. L. Dempwolff,  M. Diedenhofen,  Hainam Do,  R. G. Edgar,  Po-Tung Fang,  
 S. Faraji,  S. Fatehi,  Qingguo Feng,  K. D. Fenk,  J. Fosso-Tande,  
 Qinghui Ge,  A. Ghysels,  G. Gidofalvi,  J. Gomes,  J. Gonthier,  A. Gunina,  
 D. Hait,  M. W. D. Hanson-Heine,  P. H. P. Harbach,  A. W. Hauser,  
 J. E. Herr,  E. G. Hohenstein,  Z. C. Holden,  Kerwin Hui,  B. C. Huynh,  
 T.-C. Jagau,  Hyunjun Ji,  B. Kaduk,  K. Khistyaev,  Jaehoon Kim,  
 P. Klunzinger,  K. Koh,  D. Kosenkov,  L. Koulias,  T. Kowalczyk,  
 C. M. Krauter,  A. Kunitsa,  Ka Un Lao,  A. Laurent,  K. V. Lawler,  
 Joonho Lee,  D. Lefrancois,  S. Lehtola,  D. S. Levine,  Yi-Pei Li,  
 You-Sheng Lin,  Fenglai Liu,  E. Livshits,  A. Luenser,  P. Manohar,  
 E. Mansoor,  S. F. Manzer,  Shan-Ping Mao,  Yuezhi Mao,  N. Mardirossian,  
 A. V. Marenich,  T. Markovich,  L. A. Martinez-Martinez,  S. A. Maurer,  
 N. J. Mayhall,  S. C. McKenzie,  J.-M. Mewes,  A. F. Morrison,  
 J. W. Mullinax,  K. Nanda,  T. S. Nguyen-Beck,  R. Olivares-Amaya,  
 J. A. Parkhill,  T. M. Perrine,  F. Plasser,  P. Pokhilko,  S. Prager,  
 A. Prociuk,  E. Ramos,  D. R. Rehn,  F. Rob,  M. Schneider,  N. Sergueev,  
 S. M. Sharada,  S. Sharma,  D. W. Small,  T. Stauch,  T. Stein,  
 Yu-Chuan Su,  A. J. W. Thom,  A. Tkatchenko,  T. Tsuchimochi,  N. M. Tubman,  
 L. Vogt,  M. L. Vidal,  O. Vydrov,  M. A. Watson,  J. Wenzel,  
 M. de Wergifosse,  T. A. Wesolowski,  A. White,  J. Witte,  A. Yamada,  
 Jun Yang,  K. Yao,  S. Yeganeh,  S. R. Yost,  Zhi-Qiang You,  A. Zech,  
 Igor Ying Zhang,  Xing Zhang,  Yan Zhao,  Ying Zhu,  B. R. Brooks,  
 G. K. L. Chan,  C. J. Cramer,  M. S. Gordon,  W. J. Hehre,  A. Klamt,  
 M. W. Schmidt,  C. D. Sherrill,  D. G. Truhlar,  A. Aspuru-Guzik,  R. Baer,  
 A. T. Bell,  N. A. Besley,  Jeng-Da Chai,  A. E. DePrince, III,  
 R. A. DiStasio Jr.,  A. Dreuw,  B. D. Dunietz,  T. R. Furlani,  
 Chao-Ping Hsu,  Yousung Jung,  Jing Kong,  D. S. Lambrecht,  WanZhen Liang,  
 C. Ochsenfeld,  V. A. Rassolov,  L. V. Slipchenko,  J. E. Subotnik,  
 T. Van Voorhis,  J. M. Herbert,  A. I. Krylov,  P. M. W. Gill,  M. Head-Gordon

 Contributors to earlier versions of Q-Chem not listed above: 
 R. D. Adamson,  B. Austin,  J. Baker,  G. J. O. Beran,  K. Brandhorst,  
 S. T. Brown,  E. F. C. Byrd,  A. K. Chakraborty,  C.-L. Cheng,  
 Siu Hung Chien,  D. M. Chipman,  D. L. Crittenden,  H. Dachsel,  
 R. J. Doerksen,  A. D. Dutoi,  L. Fusti-Molnar,  W. A. Goddard III,  
 A. Golubeva-Zadorozhnaya,  S. R. Gwaltney,  G. Hawkins,  A. Heyden,  
 S. Hirata,  G. Kedziora,  F. J. Keil,  C. Kelley,  Jihan Kim,  R. A. King,  
 R. Z. Khaliullin,  P. P. Korambath,  W. Kurlancheek,  A. M. Lee,  M. S. Lee,  
 S. V. Levchenko,  Ching Yeh Lin,  D. Liotard,  R. C. Lochan,  I. Lotan,  
 P. E. Maslen,  N. Nair,  D. P. O'Neill,  D. Neuhauser,  E. Neuscamman,  
 C. M. Oana,  R. Olson,  B. Peters,  R. Peverati,  P. A. Pieniazek,  
 Y. M. Rhee,  J. Ritchie,  M. A. Rohrdanz,  E. Rosta,  N. J. Russ,  
 H. F. Schaefer III,  N. E. Schultz,  N. Shenvi,  A. C. Simmonett,  A. Sodt,  
 D. Stuck,  K. S. Thanthiriwatte,  V. Vanovschi,  Tao Wang,  A. Warshel,  
 C. F. Williams,  Q. Wu,  X. Xu,  W. Zhang

 Please cite Q-Chem as follows:
 Y. Shao et al., Mol. Phys. 113, 184-215 (2015)
 DOI: 10.1080/00268976.2014.952696

 Q-Chem 5.1.2 for Intel X86 EM64T Linux

 Parts of Q-Chem use Armadillo 8.300.2 (Tropical Shenanigans).
 http://arma.sourceforge.net/

 Q-Chem begins on Mon Nov 26 15:20:18 2018  

Host: 
0

     Scratch files written to /scratch/taweetham/qchem49836//
The previous job contains 0 fragments, simply inherited here
Input Ideriv = 2
Curr. Ideriv = -1
Max.  Ideriv = 2

Checking the input file for inconsistencies... 	...done.

--------------------------------------------------------------
User input:
--------------------------------------------------------------

$molecule
read
$end

$rem
   job_type 	frequency
   basis 	6-311++g**
   method	b3lyp	
$end


--------------------------------------------------------------
 ----------------------------------------------------------------
             Standard Nuclear Orientation (Angstroms)
    I     Atom           X                Y                Z
 ----------------------------------------------------------------
    1      C       1.0743297087    -0.0255670499    -0.0000000000
    2      P      -0.5907579593     0.1018000794     0.0000000000
    3      H      -0.8904691473    -1.2961081115     0.0000000000
    4      H       1.6751756409     0.8790878943    -0.0000000000
    5      H       1.6306846445    -0.9565786747     0.0000000000
 ----------------------------------------------------------------
 Molecular Point Group                 Cs    NOp =  2
 Largest Abelian Subgroup              Cs    NOp =  2
 Nuclear Repulsion Energy =    48.4722926070 hartrees
 There are       12 alpha and       12 beta electrons
 Requested basis set is 6-311++G(d,p)
 There are 34 shells and 73 basis functions

 Total QAlloc Memory Limit   2000 MB
 Mega-Array Size       188 MB
 MEM_STATIC part       192 MB

                       Distance Matrix (Angstroms)
             C (  1)   P (  2)   H (  3)   H (  4)
   P (  2)  1.669952
   H (  3)  2.339810  1.429676
   H (  4)  1.086009  2.395544  3.363631
   H (  5)  1.084580  2.460685  2.543914  1.836206

 A cutoff of  1.0D-11 yielded    595 shell pairs
 There are      2775 function pairs (      2934 Cartesian)

 -------------------------------------------------------
 OpenMP Integral Computing Module                       
 Release: version 1.0, May 2013, Q-Chem Inc. Pittsburgh 
 -------------------------------------------------------
 Integral Job Info:
 Integral job number is                      11
 Integral operator is                         1
 short-range coefficients                     0
 long-range coefficients              100000000
 Omega coefficients                           0
 if combine SR and LR in K                    0
 Integral screening is                        0
 Integral computing path is                   2
 max size of driver memory is            800000
 size of driver memory is                593474
 size of scratch memory is              4204008
 max col of scratch BK array               1296
 max len of scratch array in speh3          155
 max len of scratch index in speh4           18
 max int batch size is                      520
 min int batch size is                       52
 fixed nKL is                                52
 max L of basis functions is                  2
 order of int derivative is                   0
 number of shells is                         34
 number of basis is                          75
 number of cartesian basis is                75
 number of contracted shell pairs           595
 number of primitive shell pairs           1514
 maxK2 (contraction) of shell pair           36
 max number of K2 of shell pair               1
 max number of CS2 of shell pair             97
 max number of PS2 of shell pair            180
 mem total for path MDJ                  509160
 -------------------------------------------------------
 Smallest overlap matrix eigenvalue = 7.19E-04
 Guess from superposition of atomic densities
 Warning:  Energy on first SCF cycle will be non-variational
 SAD guess density has 24.000000 electrons

 -----------------------------------------------------------------------
  General SCF calculation program by
  Eric Jon Sundstrom, Paul Horn, Yuezhi Mao, Dmitri Zuev, Alec White,
  David Stuck, Shaama M.S., Shane Yost, Joonho Lee, David Small,
  Daniel Levine, Susi Lehtola, Hugh Burton, Evgeny Epifanovsky
 -----------------------------------------------------------------------
 Exchange:     0.2000 Hartree-Fock + 0.0800 Slater + 0.7200 B88
 Correlation:  0.1900 VWN1RPA + 0.8100 LYP
 Using SG-1 standard quadrature grid
 using 4 threads for integral computing
 -------------------------------------------------------
 OpenMP Integral computing Module                
 Release: version 2.0, May 2017, Q-Chem Inc. Pleasanton 
 -------------------------------------------------------
 -------------------------------------------------------
 OpenMP BLAS3 based DFT computing Module                
 Release: version 1.0, May 2013, Q-Chem Inc. Pittsburgh 
 -------------------------------------------------------
 A restricted SCF calculation will be
 performed using DIIS
 SCF converges when DIIS error is below 1.0e-08
 ---------------------------------------
  Cycle       Energy         DIIS error
 ---------------------------------------
    1    -381.3718668030      5.74e-02  
    2    -381.1806923035      1.05e-02  
    3    -380.9832424784      1.76e-02  
    4    -381.2578764560      2.08e-03  
    5    -381.2616203779      6.19e-04  
    6    -381.2618766573      1.13e-04  
    7    -381.2618883891      1.81e-05  
    8    -381.2618886477      5.40e-06  
    9    -381.2618886716      1.04e-06  
   10    -381.2618886723      2.62e-07  
   11    -381.2618886724      9.70e-09  Convergence criterion met
 ---------------------------------------
 SCF time:   CPU 3.59s  wall 1.00s 
 SCF   energy in the final basis set =     -381.2618886724
 Total energy in the final basis set =     -381.2618886724

 --------------------------------------------------------------
             Orbital Energies (a.u.) and Symmetries
 --------------------------------------------------------------

 Alpha MOs, Restricted
 -- Occupied --                  
-77.051 -10.199  -6.549  -4.711  -4.710  -4.706  -0.735  -0.568
  1 A'    2 A'    3 A'    1 A"    4 A'    5 A'    6 A'    7 A'                 
 -0.456  -0.385  -0.288  -0.279
  8 A'    9 A'   10 A'    2 A"                                                 
 -- Virtual --                   
 -0.076  -0.011   0.014   0.026   0.036   0.046   0.059   0.065
  3 A"   11 A'   12 A'   13 A'   14 A'    4 A"   15 A'   16 A'                 
  0.099   0.102   0.124   0.135   0.142   0.151   0.180   0.184
 17 A'    5 A"   18 A'   19 A'   20 A'   21 A'   22 A'   23 A'                 
  0.294   0.298   0.350   0.399   0.459   0.489   0.564   0.590
 24 A'    6 A"   25 A'   26 A'   27 A'   28 A'    7 A"   29 A'                 
  0.609   0.627   0.634   0.677   0.771   0.850   0.863   1.005
 30 A'    8 A"   31 A'    9 A"   32 A'   33 A'   34 A'   35 A'                 
  1.044   1.364   1.366   1.426   1.486   1.503   1.581   1.594
 10 A"   36 A'   11 A"   12 A"   37 A'   38 A'   39 A'   13 A"                 
  1.657   1.782   1.795   1.826   1.921   2.062   2.191   2.478
 40 A'   41 A'   42 A'   14 A"   15 A"   43 A'   44 A'   45 A'                 
  2.506   2.542   2.621   2.720   2.746   3.368   3.710   6.984
 46 A'   47 A'   48 A'   49 A'   16 A"   50 A'   51 A'   52 A'                 
 13.829  13.914  14.026  23.781 163.118
 17 A"   53 A'   54 A'   55 A'   56 A'                                         

 Beta MOs, Restricted
 -- Occupied --                  
-77.051 -10.199  -6.549  -4.711  -4.710  -4.706  -0.735  -0.568
  1 A'    2 A'    3 A'    1 A"    4 A'    5 A'    6 A'    7 A'                 
 -0.456  -0.385  -0.288  -0.279
  8 A'    9 A'   10 A'    2 A"                                                 
 -- Virtual --                   
 -0.076  -0.011   0.014   0.026   0.036   0.046   0.059   0.065
  3 A"   11 A'   12 A'   13 A'   14 A'    4 A"   15 A'   16 A'                 
  0.099   0.102   0.124   0.135   0.142   0.151   0.180   0.184
 17 A'    5 A"   18 A'   19 A'   20 A'   21 A'   22 A'   23 A'                 
  0.294   0.298   0.350   0.399   0.459   0.489   0.564   0.590
 24 A'    6 A"   25 A'   26 A'   27 A'   28 A'    7 A"   29 A'                 
  0.609   0.627   0.634   0.677   0.771   0.850   0.863   1.005
 30 A'    8 A"   31 A'    9 A"   32 A'   33 A'   34 A'   35 A'                 
  1.044   1.364   1.366   1.426   1.486   1.503   1.581   1.594
 10 A"   36 A'   11 A"   12 A"   37 A'   38 A'   39 A'   13 A"                 
  1.657   1.782   1.795   1.826   1.921   2.062   2.191   2.478
 40 A'   41 A'   42 A'   14 A"   15 A"   43 A'   44 A'   45 A'                 
  2.506   2.542   2.621   2.720   2.746   3.368   3.710   6.984
 46 A'   47 A'   48 A'   49 A'   16 A"   50 A'   51 A'   52 A'                 
 13.829  13.914  14.026  23.781 163.118
 17 A"   53 A'   54 A'   55 A'   56 A'                                         
 --------------------------------------------------------------

          Ground-State Mulliken Net Atomic Charges

     Atom                 Charge (a.u.)
  ----------------------------------------
      1 C                    -0.421097
      2 P                     0.173530
      3 H                    -0.083832
      4 H                     0.169879
      5 H                     0.161521
  ----------------------------------------
  Sum of atomic charges =     0.000000

 -----------------------------------------------------------------
                    Cartesian Multipole Moments
 -----------------------------------------------------------------
    Charge (ESU x 10^10)
                 0.0000
    Dipole Moment (Debye)
         X       0.7411      Y      -0.5811      Z       0.0000
       Tot       0.9418
    Quadrupole Moments (Debye-Ang)
        XX     -19.6918     XY       1.0100     YY     -20.2992
        XZ      -0.0000     YZ       0.0000     ZZ     -22.0545
    Octopole Moments (Debye-Ang^2)
       XXX       3.2247    XXY      -1.4272    XYY       2.9294
       YYY      -0.6328    XXZ       0.0000    XYZ      -0.0000
       YYZ       0.0000    XZZ      -1.1754    YZZ      -0.4240
       ZZZ       0.0000
    Hexadecapole Moments (Debye-Ang^3)
      XXXX    -119.3227   XXXY       2.6626   XXYY     -26.0998
      XYYY       1.1611   YYYY     -46.0887   XXXZ      -0.0000
      XXYZ      -0.0000   XYYZ      -0.0000   YYYZ       0.0000
      XXZZ     -27.1259   XYZZ       0.5903   YYZZ     -13.6683
      XZZZ      -0.0000   YZZZ       0.0000   ZZZZ     -32.9005
 -----------------------------------------------------------------
 Calculating MO derivatives via CPSCF
 D1JvT checksum  = 58080 3442.9345693871
 D1KAT checksum  = 111300 387.0290432818
   1         3          15      0.240120    0.107642
   2         3          15      0.023806    0.012817
   3         3          15      0.001794    0.001010
   4         5          13      0.000120    0.000061
   5        16           2      0.000003    0.000002
   6        18           0      0.000000    0.000000    Roots Converged
 Time for AOints: 0.5 s (CPU) 0.1 s (wall)
 ------------------------------------------------------------------------------
                     AOints        : Timing summary (seconds)
 ------------------------------------------------------------------------------
     job step          cpu (% of tot)      sys (% of tot)     wall (% of tot)
 ------------------------------------------------------------------------------
  cpscf_lag         0.4960E+01 (30.0)   0.1000E-05 (33.3)   0.1358E+01 (30.7)
  iterzp            0.1101E+02 (66.6)   0.2000E-05 (66.7)   0.2906E+01 (65.7)
  make_fx           0.0000E+00 ( 0.0)   0.0000E+00 ( 0.0)   0.0000E+00 ( 0.0)
  AOints            0.5377E+00 ( 3.3)   0.0000E+00 ( 0.0)   0.1454E+00 ( 3.3)
 ------------------------------------------------------------------------------
   Grand Totals     0.1652E+02          0.3000E-05          0.4423E+01
 ------------------------------------------------------------------------------
 Calculating analytic Hessian of the SCF energy
 Polarizability Matrix (a.u.)
            1           2           3
    1 -52.3355992  -0.2956020   0.0000000
    2  -0.2956020 -33.8911934   0.0000000
    3   0.0000000   0.0000000 -27.7211254

 Direct stationary perturbation theory relativistic correction:

 rels  =       0.460732386211
 relv  =      -1.652763515373
 rel2e =       0.370113143031
 E_rel =      -0.821917986131

 Hessian of the SCF Energy
            1           2           3           4           5           6
    1   0.6118353  -0.0161410  -0.0000000  -0.3391588   0.0191959   0.0000000
    2  -0.0161410   0.5778520   0.0000000   0.0477828  -0.0609801   0.0000000
    3  -0.0000000   0.0000000   0.0854870   0.0000000   0.0000000  -0.0205592
    4  -0.3391588   0.0477828   0.0000000   0.3833084  -0.0115966  -0.0000000
    5   0.0191959  -0.0609801   0.0000000  -0.0115966   0.2497310  -0.0000000
    6   0.0000000   0.0000000  -0.0205592  -0.0000000  -0.0000000   0.0214195
    7  -0.0128706  -0.0300586  -0.0000000  -0.0229525  -0.0043751   0.0000000
    8  -0.0008529   0.0016498  -0.0000000  -0.0329926  -0.1948521   0.0000000
    9  -0.0000000  -0.0000000  -0.0013380   0.0000000   0.0000000  -0.0145079
   10  -0.1374814  -0.1344237  -0.0000000  -0.0076098  -0.0199266  -0.0000000
   11  -0.1287184  -0.2511739  -0.0000000   0.0026217   0.0030747   0.0000000
   12   0.0000000  -0.0000000  -0.0317629  -0.0000000   0.0000000  -0.0044474
   13  -0.1223245   0.1328405   0.0000000  -0.0135873   0.0167025  -0.0000000
   14   0.1265164  -0.2673478   0.0000000  -0.0058153   0.0030265  -0.0000000
   15   0.0000000   0.0000000  -0.0318269  -0.0000000   0.0000000   0.0180950
            7           8           9          10          11          12
    1  -0.0128706  -0.0008529  -0.0000000  -0.1374814  -0.1287184   0.0000000
    2  -0.0300586   0.0016498  -0.0000000  -0.1344237  -0.2511739  -0.0000000
    3  -0.0000000  -0.0000000  -0.0013380  -0.0000000  -0.0000000  -0.0317629
    4  -0.0229525  -0.0329926   0.0000000  -0.0076098   0.0026217  -0.0000000
    5  -0.0043751  -0.1948521   0.0000000  -0.0199266   0.0030747   0.0000000
    6   0.0000000   0.0000000  -0.0145079  -0.0000000   0.0000000  -0.0044474
    7   0.0392136   0.0339512   0.0000000  -0.0057776   0.0010987   0.0000000
    8   0.0339512   0.1898231  -0.0000000   0.0004218   0.0016492   0.0000000
    9   0.0000000  -0.0000000   0.0133973   0.0000000   0.0000000   0.0113059
   10  -0.0057776   0.0004218   0.0000000   0.1406339   0.1402580  -0.0000000
   11   0.0010987   0.0016492   0.0000000   0.1402580   0.2624124   0.0000000
   12   0.0000000   0.0000000   0.0113059  -0.0000000   0.0000000   0.0207784
   13   0.0023872  -0.0005274   0.0000000   0.0102350  -0.0152601   0.0000000
   14  -0.0006162   0.0017299   0.0000000   0.0136705  -0.0159624   0.0000000
   15   0.0000000  -0.0000000  -0.0088573   0.0000000  -0.0000000   0.0041260
           13          14          15
    1  -0.1223245   0.1265164   0.0000000
    2   0.1328405  -0.2673478   0.0000000
    3   0.0000000   0.0000000  -0.0318269
    4  -0.0135873  -0.0058153  -0.0000000
    5   0.0167025   0.0030265   0.0000000
    6  -0.0000000  -0.0000000   0.0180950
    7   0.0023872  -0.0006162   0.0000000
    8  -0.0005274   0.0017299  -0.0000000
    9   0.0000000   0.0000000  -0.0088573
   10   0.0102350   0.0136705   0.0000000
   11  -0.0152601  -0.0159624  -0.0000000
   12   0.0000000   0.0000000   0.0041260
   13   0.1232897  -0.1337554  -0.0000000
   14  -0.1337554   0.2785538  -0.0000000
   15  -0.0000000  -0.0000000   0.0184631
 Gradient time:  CPU 22.08 s  wall 6.15 s
 **********************************************************************
 **                                                                  **
 **                       VIBRATIONAL ANALYSIS                       **
 **                       --------------------                       **
 **                                                                  **
 **        VIBRATIONAL FREQUENCIES (CM**-1) AND NORMAL MODES         **
 **     FORCE CONSTANTS (mDYN/ANGSTROM) AND REDUCED MASSES (AMU)     **
 **                  INFRARED INTENSITIES (KM/MOL)                   **
 **                                                                  **
 **********************************************************************


 Mode:                 1                      2                      3
 Frequency:       761.90                 862.19                 916.29
 Force Cnst:      0.3657                 0.4836                 0.5858
 Red. Mass:       1.0693                 1.1043                 1.1843
 IR Active:          YES                    YES                    YES
 IR Intens:        0.115                 35.388                 52.656
 Raman Active:       YES                    YES                    YES
               X      Y      Z        X      Y      Z        X      Y      Z
 C          0.014  0.061  0.000    0.000  0.000 -0.080    0.000  0.000 -0.127
 P         -0.025 -0.003 -0.000   -0.000  0.000  0.030   -0.000  0.000 -0.001
 H          0.583 -0.124  0.000    0.000 -0.000 -0.592    0.000 -0.000  0.386
 H          0.508 -0.274 -0.000    0.000 -0.000 -0.150    0.000 -0.000  0.862
 H         -0.497 -0.245 -0.000   -0.000 -0.000  0.787   -0.000 -0.000  0.304
 TransDip   0.006  0.009 -0.000   -0.000  0.000  0.191    0.000  0.000  0.232

 Mode:                 4                      5                      6
 Frequency:      1001.17                1049.66                1456.20
 Force Cnst:      2.4437                 0.8030                 1.4906
 Red. Mass:       4.1378                 1.2369                 1.1931
 IR Active:          YES                    YES                    YES
 IR Intens:        1.415                 34.126                  2.586
 Raman Active:       YES                    YES                    YES
               X      Y      Z        X      Y      Z        X      Y      Z
 C          0.412 -0.068  0.000   -0.058 -0.113  0.000   -0.127  0.012  0.000
 P         -0.200  0.024 -0.000   -0.003  0.041 -0.000    0.014 -0.003 -0.000
 H          0.040 -0.017  0.000    0.832 -0.137  0.000   -0.035  0.009  0.000
 H          0.414 -0.036  0.000   -0.375  0.103  0.000    0.577 -0.439 -0.000
 H          0.774  0.108 -0.000    0.325  0.118 -0.000    0.550  0.394 -0.000
 TransDip  -0.033  0.020 -0.000   -0.073  0.172 -0.000    0.051 -0.008 -0.000

 Mode:                 7                      8                      9
 Frequency:      2309.60                3127.02                3217.12
 Force Cnst:      3.2666                 6.0755                 6.8055
 Red. Mass:       1.0394                 1.0546                 1.1160
 IR Active:          YES                    YES                    YES
 IR Intens:      113.771                  4.522                  1.040
 Raman Active:       YES                    YES                    YES
               X      Y      Z        X      Y      Z        X      Y      Z
 C         -0.001  0.001 -0.000   -0.065 -0.002  0.000    0.001 -0.099 -0.000
 P         -0.006 -0.032  0.000    0.002 -0.000 -0.000   -0.000 -0.001  0.000
 H          0.204  0.978 -0.000    0.001  0.001  0.000    0.001  0.012 -0.000
 H         -0.010 -0.004 -0.000    0.396  0.624 -0.000    0.375  0.552  0.000
 H          0.005 -0.005  0.000    0.324 -0.588 -0.000   -0.378  0.633  0.000
 TransDip  -0.101 -0.326  0.000   -0.066 -0.015 -0.000    0.010 -0.031  0.000

 STANDARD THERMODYNAMIC QUANTITIES AT   298.15 K  AND     1.00 ATM

   This Molecule has  0 Imaginary Frequencies
   Zero point vibrational energy:       21.016 kcal/mol

   Atom    1 Element C  Has Mass   12.00000
   Atom    2 Element P  Has Mass   30.97376
   Atom    3 Element H  Has Mass    1.00783
   Atom    4 Element H  Has Mass    1.00783
   Atom    5 Element H  Has Mass    1.00783
   Molecular Mass:    45.997250 amu
   Principal axes and moments of inertia in amu*Bohr^2:
                             1           2           3
    Eigenvalues --       12.99129   110.03781   123.02910
          X               0.99929     0.03766     0.00000
          Y              -0.03766     0.99929     0.00000
          Z               0.00000    -0.00000     1.00000
   Rotational Symmetry Number is   1
   The Molecule is an Asymmetric Top
   Translational Enthalpy:        0.889 kcal/mol
   Rotational Enthalpy:           0.889 kcal/mol
   Vibrational Enthalpy:         21.190 kcal/mol
   gas constant (RT):             0.592 kcal/mol
   Translational Entropy:        37.403  cal/mol.K
   Rotational Entropy:           19.803  cal/mol.K
   Vibrational Entropy:           0.718  cal/mol.K

   Total Enthalpy:               23.560 kcal/mol
   Total Entropy:                57.924  cal/mol.K
Archival summary:
1\1\TWL02\FREQ\ProcedureUnspecified\BasisUnspecified\113\taweetha\MonNov2615:20:252018MonNov2615:20:252018\0\\#,FREQ,ProcedureUnspecified,BasisUnspecified,\\0,1\P\H,1,1.42968\C,1,1.66995,2,97.7268\H,3,1.08458,1,125.236,2,-0,0\H,3,1.08601,1,119.217,2,-180,0\\\@

 Total job time:  7.25s(wall), 25.75s(cpu) 
 Mon Nov 26 15:20:25 2018

        *************************************************************
        *                                                           *
        *  Thank you very much for using Q-Chem.  Have a nice day.  *
        *                                                           *
        *************************************************************
