# Supplementary material for: Geometric and energetic data from ab initio calculations of haloethene, haloimine, halomethylenephosphine, haloiminophosphine, halodiazene, halodiphosphene and halocyclopropane
Source: Data Brief. 2019 Nov 2;27:104738. doi: 10.1016/j.dib.2019.104738 (PMC6861602; doi:10.1016/j.dib.2019.104738)
Supplement: Multimedia component 5 [file mmc5.zip › CP/B3LYP/HHCPIE.out]

Q-Chem Developer Version!
                  Welcome to Q-Chem
     A Quantum Leap Into The Future Of Chemistry


 Q-Chem 5.1, Q-Chem, Inc., Pleasanton, CA (2018)

 Yihan Shao,  Zhengting Gan,  E. Epifanovsky,  A. T. B. Gilbert,  M. Wormit,  
 J. Kussmann,  A. W. Lange,  A. Behn,  Jia Deng,  Xintian Feng,  D. Ghosh,  
 M. Goldey,  P. R. Horn,  L. D. Jacobson,  I. Kaliman,  T. Kus,  A. Landau,  
 Jie Liu,  E. I. Proynov,  R. M. Richard,  R. P. Steele,  E. J. Sundstrom,  
 H. L. Woodcock III,  P. M. Zimmerman,  D. Zuev,  B. Albrecht,  E. Alguire,  
 S. A. Baeppler,  D. Barton,  Z. Benda,  Y. A. Bernard,  E. J. Berquist,  
 K. B. Bravaya,  H. Burton,  D. Casanova,  Chun-Min Chang,  Yunqing Chen,  
 A. Chien,  K. D. Closser,  M. P. Coons,  S. Coriani,  S. Dasgupta,  
 A. L. Dempwolff,  M. Diedenhofen,  Hainam Do,  R. G. Edgar,  Po-Tung Fang,  
 S. Faraji,  S. Fatehi,  Qingguo Feng,  K. D. Fenk,  J. Fosso-Tande,  
 Qinghui Ge,  A. Ghysels,  G. Gidofalvi,  J. Gomes,  J. Gonthier,  A. Gunina,  
 D. Hait,  M. W. D. Hanson-Heine,  P. H. P. Harbach,  A. W. Hauser,  
 J. E. Herr,  E. G. Hohenstein,  Z. C. Holden,  Kerwin Hui,  B. C. Huynh,  
 T.-C. Jagau,  Hyunjun Ji,  B. Kaduk,  K. Khistyaev,  Jaehoon Kim,  
 P. Klunzinger,  K. Koh,  D. Kosenkov,  L. Koulias,  T. Kowalczyk,  
 C. M. Krauter,  A. Kunitsa,  Ka Un Lao,  A. Laurent,  K. V. Lawler,  
 Joonho Lee,  D. Lefrancois,  S. Lehtola,  D. S. Levine,  Yi-Pei Li,  
 You-Sheng Lin,  Fenglai Liu,  E. Livshits,  A. Luenser,  P. Manohar,  
 E. Mansoor,  S. F. Manzer,  Shan-Ping Mao,  Yuezhi Mao,  N. Mardirossian,  
 A. V. Marenich,  T. Markovich,  L. A. Martinez-Martinez,  S. A. Maurer,  
 N. J. Mayhall,  S. C. McKenzie,  J.-M. Mewes,  A. F. Morrison,  
 J. W. Mullinax,  K. Nanda,  T. S. Nguyen-Beck,  R. Olivares-Amaya,  
 J. A. Parkhill,  T. M. Perrine,  F. Plasser,  P. Pokhilko,  S. Prager,  
 A. Prociuk,  E. Ramos,  D. R. Rehn,  F. Rob,  M. Schneider,  N. Sergueev,  
 S. M. Sharada,  S. Sharma,  D. W. Small,  T. Stauch,  T. Stein,  
 Yu-Chuan Su,  A. J. W. Thom,  A. Tkatchenko,  T. Tsuchimochi,  N. M. Tubman,  
 L. Vogt,  M. L. Vidal,  O. Vydrov,  M. A. Watson,  J. Wenzel,  
 M. de Wergifosse,  T. A. Wesolowski,  A. White,  J. Witte,  A. Yamada,  
 Jun Yang,  K. Yao,  S. Yeganeh,  S. R. Yost,  Zhi-Qiang You,  A. Zech,  
 Igor Ying Zhang,  Xing Zhang,  Yan Zhao,  Ying Zhu,  B. R. Brooks,  
 G. K. L. Chan,  C. J. Cramer,  M. S. Gordon,  W. J. Hehre,  A. Klamt,  
 M. W. Schmidt,  C. D. Sherrill,  D. G. Truhlar,  A. Aspuru-Guzik,  R. Baer,  
 A. T. Bell,  N. A. Besley,  Jeng-Da Chai,  A. E. DePrince, III,  
 R. A. DiStasio Jr.,  A. Dreuw,  B. D. Dunietz,  T. R. Furlani,  
 Chao-Ping Hsu,  Yousung Jung,  Jing Kong,  D. S. Lambrecht,  WanZhen Liang,  
 C. Ochsenfeld,  V. A. Rassolov,  L. V. Slipchenko,  J. E. Subotnik,  
 T. Van Voorhis,  J. M. Herbert,  A. I. Krylov,  P. M. W. Gill,  M. Head-Gordon

 Contributors to earlier versions of Q-Chem not listed above: 
 R. D. Adamson,  B. Austin,  J. Baker,  G. J. O. Beran,  K. Brandhorst,  
 S. T. Brown,  E. F. C. Byrd,  A. K. Chakraborty,  C.-L. Cheng,  
 Siu Hung Chien,  D. M. Chipman,  D. L. Crittenden,  H. Dachsel,  
 R. J. Doerksen,  A. D. Dutoi,  L. Fusti-Molnar,  W. A. Goddard III,  
 A. Golubeva-Zadorozhnaya,  S. R. Gwaltney,  G. Hawkins,  A. Heyden,  
 S. Hirata,  G. Kedziora,  F. J. Keil,  C. Kelley,  Jihan Kim,  R. A. King,  
 R. Z. Khaliullin,  P. P. Korambath,  W. Kurlancheek,  A. M. Lee,  M. S. Lee,  
 S. V. Levchenko,  Ching Yeh Lin,  D. Liotard,  R. C. Lochan,  I. Lotan,  
 P. E. Maslen,  N. Nair,  D. P. O'Neill,  D. Neuhauser,  E. Neuscamman,  
 C. M. Oana,  R. Olson,  B. Peters,  R. Peverati,  P. A. Pieniazek,  
 Y. M. Rhee,  J. Ritchie,  M. A. Rohrdanz,  E. Rosta,  N. J. Russ,  
 H. F. Schaefer III,  N. E. Schultz,  N. Shenvi,  A. C. Simmonett,  A. Sodt,  
 D. Stuck,  K. S. Thanthiriwatte,  V. Vanovschi,  Tao Wang,  A. Warshel,  
 C. F. Williams,  Q. Wu,  X. Xu,  W. Zhang

 Please cite Q-Chem as follows:
 Y. Shao et al., Mol. Phys. 113, 184-215 (2015)
 DOI: 10.1080/00268976.2014.952696

 Q-Chem 5.1.2 for Intel X86 EM64T Linux

 Parts of Q-Chem use Armadillo 8.300.2 (Tropical Shenanigans).
 http://arma.sourceforge.net/

 Q-Chem begins on Mon Nov 26 16:22:49 2018  

Host: 
0

     Scratch files written to /scratch/taweetham/qchem51324//
Input Ideriv = 2
Curr. Ideriv = -1
Max.  Ideriv = 2

Checking the input file for inconsistencies... 	...done.

--------------------------------------------------------------
User input:
--------------------------------------------------------------
$molecule
0 1
C 
P 1 1.5 
I 2 PI 1 120. 
H 1 PH 2 120.  3 180.0
H 1 PH 2 120.  3 0.0

PH=1.44
PF=1.54
PCl=2.03
PBr=2.5
PI=2.6
$end

$rem
   job_type	optimization
   basis	6-311++g**
   method	b3lyp
$end

--------------------------------------------------------------
 ----------------------------------------------------------------
             Standard Nuclear Orientation (Angstroms)
    I     Atom           X                Y                Z
 ----------------------------------------------------------------
    1      C       2.6639488554    -0.5837457017    -0.0000000000
    2      P       1.6508336447     0.5224177445     0.0000000000
    3      I      -0.8876733229    -0.0397053518    -0.0000000000
    4      H       4.0698911759    -0.2724159868    -0.0000000000
    5      H       2.2305971372    -1.9569923250    -0.0000000000
 ----------------------------------------------------------------
 Molecular Point Group                 Cs    NOp =  2
 Largest Abelian Subgroup              Cs    NOp =  2
 Nuclear Repulsion Energy =   264.5606934525 hartrees
 There are       38 alpha and       38 beta electrons
 Requested basis set is 6-311++G(d,p)
 There are 53 shells and 128 basis functions

 Total QAlloc Memory Limit   2000 MB
 Mega-Array Size       188 MB
 MEM_STATIC part       192 MB
 A cutoff of  1.0D-11 yielded   1219 shell pairs
 There are      7412 function pairs (      8288 Cartesian)

 -------------------------------------------------------
 OpenMP Integral Computing Module                       
 Release: version 1.0, May 2013, Q-Chem Inc. Pittsburgh 
 -------------------------------------------------------
 Integral Job Info:
 Integral job number is                      11
 Integral operator is                         1
 short-range coefficients                     0
 long-range coefficients              100000000
 Omega coefficients                           0
 if combine SR and LR in K                    0
 Integral screening is                        0
 Integral computing path is                   2
 max size of driver memory is            800000
 size of driver memory is                593474
 size of scratch memory is             11861008
 max col of scratch BK array               1296
 max len of scratch array in speh3          155
 max len of scratch index in speh4           18
 max int batch size is                      520
 min int batch size is                       52
 fixed nKL is                                52
 max L of basis functions is                  2
 order of int derivative is                   0
 number of shells is                         53
 number of basis is                         135
 number of cartesian basis is               135
 number of contracted shell pairs          1219
 number of primitive shell pairs           2570
 maxK2 (contraction) of shell pair           36
 max number of K2 of shell pair               1
 max number of CS2 of shell pair            213
 max number of PS2 of shell pair            213
 mem total for path MDJ                  519916
 -------------------------------------------------------
 Smallest overlap matrix eigenvalue = 8.01E-04

 Scale SEOQF with 1.000000e-01/1.000000e-01/1.000000e-01

 Standard Electronic Orientation quadrupole field applied
 Nucleus-field energy     =     0.0000000060 hartrees
 Guess from superposition of atomic densities
 Warning:  Energy on first SCF cycle will be non-variational
 SAD guess density has 76.000000 electrons

 -----------------------------------------------------------------------
  General SCF calculation program by
  Eric Jon Sundstrom, Paul Horn, Yuezhi Mao, Dmitri Zuev, Alec White,
  David Stuck, Shaama M.S., Shane Yost, Joonho Lee, David Small,
  Daniel Levine, Susi Lehtola, Hugh Burton, Evgeny Epifanovsky
 -----------------------------------------------------------------------
 Exchange:     0.2000 Hartree-Fock + 0.0800 Slater + 0.7200 B88
 Correlation:  0.1900 VWN1RPA + 0.8100 LYP
 Using SG-1 standard quadrature grid
 using 4 threads for integral computing
 -------------------------------------------------------
 OpenMP Integral computing Module                
 Release: version 2.0, May 2017, Q-Chem Inc. Pleasanton 
 -------------------------------------------------------
 -------------------------------------------------------
 OpenMP BLAS3 based DFT computing Module                
 Release: version 1.0, May 2013, Q-Chem Inc. Pittsburgh 
 -------------------------------------------------------
 A restricted SCF calculation will be
 performed using DIIS
 SCF converges when DIIS error is below 1.0e-08
 ---------------------------------------
  Cycle       Energy         DIIS error
 ---------------------------------------
    1   -7300.2728442021      4.19e-02  
    2   -7300.0269821298      5.58e-03  
    3   -7299.8775142732      9.21e-03  
    4   -7300.0901449946      1.28e-03  
    5   -7300.0947932009      4.97e-04  
    6   -7300.0953934041      1.78e-04  
    7   -7300.0954308995      4.87e-05  
    8   -7300.0954377025      1.10e-05  
    9   -7300.0954380395      1.16e-06  
   10   -7300.0954380426      5.38e-07  
   11   -7300.0954380433      9.18e-08  
   12   -7300.0954380433      2.18e-08  
   13   -7300.0954380433      3.78e-09  Convergence criterion met
 ---------------------------------------
 SCF time:   CPU 12.69s  wall 4.00s 
 SCF   energy in the final basis set =    -7300.0954380433
 Total energy in the final basis set =    -7300.0954380433

 --------------------------------------------------------------
             Orbital Energies (a.u.) and Symmetries
 --------------------------------------------------------------

 Alpha MOs, Restricted
 -- Occupied --                  
******* -176.30 -165.70 -165.70 -165.70  -77.08  -35.79  -31.28
  1 A'    2 A'    3 A'    1 A"    4 A'    5 A'    6 A'    7 A'                 
-31.280 -31.280 -22.935 -22.934 -22.934 -22.931 -22.931 -10.247
  2 A"    8 A'    9 A'    3 A"   10 A'    4 A"   11 A'   12 A'                 
 -6.586  -6.341  -4.752  -4.748  -4.745  -4.742  -4.740  -4.740
 13 A'   14 A'   15 A'   16 A'    5 A"   17 A'    6 A"   18 A'                 
 -2.018  -2.014  -2.014  -2.004  -2.004  -0.776  -0.644  -0.503
 19 A'    7 A"   20 A'   21 A'    8 A"   22 A'   23 A'   24 A'                 
 -0.427  -0.389  -0.333  -0.287  -0.269  -0.261
 25 A'   26 A'    9 A"   27 A'   10 A"   28 A'                                 
 -- Virtual --                   
 -0.107  -0.071  -0.046   0.002   0.020   0.039   0.049   0.051
 29 A'   11 A"   30 A'   31 A'   32 A'   12 A"   33 A'   34 A'                 
  0.062   0.092   0.093   0.095   0.124   0.140   0.159   0.209
 35 A'   36 A'   13 A"   37 A'   38 A'   39 A'   40 A'   41 A'                 
  0.221   0.254   0.280   0.296   0.351   0.369   0.396   0.399
 14 A"   42 A'   15 A"   43 A'   44 A'   45 A'   16 A"   46 A'                 
  0.409   0.420   0.447   0.450   0.489   0.533   0.555   0.594
 17 A"   47 A'   48 A'   49 A'   50 A'   51 A'   18 A"   52 A'                 
  0.624   0.664   0.675   0.775   0.813   0.873   1.043   1.164
 53 A'   19 A"   20 A"   54 A'   55 A'   56 A'   21 A"   57 A'                 
  1.227   1.268   1.299   1.330   1.374   1.383   1.504   1.529
 58 A'   59 A'   22 A"   60 A'   61 A'   23 A"   62 A'   24 A"                 
  1.586   1.649   1.663   1.673   1.699   2.023   2.090   2.138
 63 A'   25 A"   26 A"   64 A'   65 A'   66 A'   67 A'   68 A'                 
  2.556   2.585   2.704   3.210   3.362   3.969   3.975   3.980
 69 A'   70 A'   27 A"   71 A'   72 A'   28 A"   73 A'   29 A"                 
  4.008   4.109   4.282   5.993   6.011   6.034   6.960  13.792
 74 A'   75 A'   76 A'   30 A"   77 A'   78 A'   79 A'   31 A"                 
 13.894  14.114  23.468  27.747  28.341  28.355  28.373  28.545
 80 A'   81 A'   82 A'   83 A'   32 A"   84 A'   85 A'   33 A"                 
 28.548  28.550  28.561  28.621 127.888 127.899 127.919 151.564
 86 A'   34 A"   87 A'   88 A'   35 A"   89 A'   90 A'   91 A'                 
163.1311901.722
 92 A'   93 A'                                                                 

 Beta MOs, Restricted
 -- Occupied --                  
******* -176.30 -165.70 -165.70 -165.70  -77.08  -35.79  -31.28
  1 A'    2 A'    3 A'    1 A"    4 A'    5 A'    6 A'    7 A'                 
-31.280 -31.280 -22.935 -22.934 -22.934 -22.931 -22.931 -10.247
  2 A"    8 A'    9 A'    3 A"   10 A'    4 A"   11 A'   12 A'                 
 -6.586  -6.341  -4.752  -4.748  -4.745  -4.742  -4.740  -4.740
 13 A'   14 A'   15 A'   16 A'    5 A"   17 A'    6 A"   18 A'                 
 -2.018  -2.014  -2.014  -2.004  -2.004  -0.776  -0.644  -0.503
 19 A'    7 A"   20 A'   21 A'    8 A"   22 A'   23 A'   24 A'                 
 -0.427  -0.389  -0.333  -0.287  -0.269  -0.261
 25 A'   26 A'    9 A"   27 A'   10 A"   28 A'                                 
 -- Virtual --                   
 -0.107  -0.071  -0.046   0.002   0.020   0.039   0.049   0.051
 29 A'   11 A"   30 A'   31 A'   32 A'   12 A"   33 A'   34 A'                 
  0.062   0.092   0.093   0.095   0.124   0.140   0.159   0.209
 35 A'   36 A'   13 A"   37 A'   38 A'   39 A'   40 A'   41 A'                 
  0.221   0.254   0.280   0.296   0.351   0.369   0.396   0.399
 14 A"   42 A'   15 A"   43 A'   44 A'   45 A'   16 A"   46 A'                 
  0.409   0.420   0.447   0.450   0.489   0.533   0.555   0.594
 17 A"   47 A'   48 A'   49 A'   50 A'   51 A'   18 A"   52 A'                 
  0.624   0.664   0.675   0.775   0.813   0.873   1.043   1.164
 53 A'   19 A"   20 A"   54 A'   55 A'   56 A'   21 A"   57 A'                 
  1.227   1.268   1.299   1.330   1.374   1.383   1.504   1.529
 58 A'   59 A'   22 A"   60 A'   61 A'   23 A"   62 A'   24 A"                 
  1.586   1.649   1.663   1.673   1.699   2.023   2.090   2.138
 63 A'   25 A"   26 A"   64 A'   65 A'   66 A'   67 A'   68 A'                 
  2.556   2.585   2.704   3.210   3.362   3.969   3.975   3.980
 69 A'   70 A'   27 A"   71 A'   72 A'   28 A"   73 A'   29 A"                 
  4.008   4.109   4.282   5.993   6.011   6.034   6.960  13.792
 74 A'   75 A'   76 A'   30 A"   77 A'   78 A'   79 A'   31 A"                 
 13.894  14.114  23.468  27.747  28.341  28.355  28.373  28.545
 80 A'   81 A'   82 A'   83 A'   32 A"   84 A'   85 A'   33 A"                 
 28.548  28.550  28.561  28.621 127.888 127.899 127.919 151.564
 86 A'   34 A"   87 A'   88 A'   35 A"   89 A'   90 A'   91 A'                 
163.1311901.722
 92 A'   93 A'                                                                 
 --------------------------------------------------------------

          Ground-State Mulliken Net Atomic Charges

     Atom                 Charge (a.u.)
  ----------------------------------------
      1 C                    -0.283686
      2 P                     0.119552
      3 I                    -0.197533
      4 H                     0.191154
      5 H                     0.170513
  ----------------------------------------
  Sum of atomic charges =     0.000000

 -----------------------------------------------------------------
                    Cartesian Multipole Moments
 -----------------------------------------------------------------
    Charge (ESU x 10^10)
                 0.0000
    Dipole Moment (Debye)
         X       2.3453      Y      -0.6172      Z       0.0000
       Tot       2.4252
    Quadrupole Moments (Debye-Ang)
        XX     -40.1333     XY      -1.0139     YY     -49.1521
        XZ       0.0000     YZ       0.0000     ZZ     -50.4845
    Octopole Moments (Debye-Ang^2)
       XXX     -16.0485    XXY      -1.8394    XYY     -14.4919
       YYY      -6.3010    XXZ       0.0000    XYZ      -0.0000
       YYZ       0.0000    XZZ     -17.7459    YZZ       0.8076
       ZZZ      -0.0000
    Hexadecapole Moments (Debye-Ang^3)
      XXXX    -574.3995   XXXY       7.6955   XXYY    -150.7183
      XYYY      -5.7378   YYYY    -121.9493   XXXZ       0.0000
      XXYZ       0.0000   XYYZ       0.0000   YYYZ       0.0000
      XXZZ    -148.5147   XYZZ       3.8947   YYZZ     -34.6085
      XZZZ       0.0000   YZZZ       0.0000   ZZZZ     -73.1992
 -----------------------------------------------------------------
 Calculating analytic gradient of the SCF energy
 Gradient of SCF Energy
            1           2           3           4           5
    1  -0.1435465   0.0995049  -0.0097494   0.0922445  -0.0384535
    2   0.1955049  -0.1446175   0.0077176   0.0231253  -0.0817303
    3   0.0000000  -0.0000000   0.0000000   0.0000000  -0.0000000
 Max gradient component =       1.955E-01
 RMS gradient           =       8.446E-02
 Gradient time:  CPU 3.21 s  wall 0.90 s
 Geometry Optimization Parameters
   NAtoms,    NIC,     NZ,  NCons,   NDum,   NFix, NCnnct, MaxDiis
        5      20       5       0       0       0       0       0


** GEOMETRY OPTIMIZATION IN DELOCALIZED INTERNAL COORDINATES **
   Searching for a Minimum

   Optimization Cycle:   1

                       Coordinates (Angstroms)
     ATOM                X               Y               Z
      1  C         2.6639488554   -0.5837457017    0.0000000000
      2  P         1.6508336447    0.5224177445    0.0000000000
      3  I        -0.8876733229   -0.0397053518    0.0000000000
      4  H         4.0698911759   -0.2724159868    0.0000000000
      5  H         2.2305971372   -1.9569923250    0.0000000000
   Point Group: cs    Number of degrees of freedom:     7


   Energy is  -7300.095438043


 Attempting to Generate Delocalized Internal Coordinates

  7 Hessian modes will be used to form the next step
  Hessian Eigenvalues:
     0.075278    0.130389    0.130389    0.160000    0.160000    0.250000
     0.766766

 Minimum Search - Taking Simple RFO Step
 Searching for Lamda that Minimizes Along All modes
 Value Taken    Lamda =  -0.10974924
 Calculated Step too Large.  Step scaled by  0.501697
 Step Taken.  Stepsize is  0.300000

                             Maximum     Tolerance    Cnvgd?
         Gradient           0.151713      0.000300      NO
         Displacement       0.167506      0.001200      NO
         Energy change     *********      0.000001      NO


 New Cartesian Coordinates Obtained by Inverse Iteration

 Displacement from previous Coordinates is:  0.305098
 ----------------------------------------------------------------
             Standard Nuclear Orientation (Angstroms)
    I     Atom           X                Y                Z
 ----------------------------------------------------------------
    1      C       2.6681852782    -0.6030154116     0.0000000000
    2      P       1.6591951802     0.5721855778     0.0000000000
    3      I      -0.8473621753    -0.0751683916     0.0000000000
    4      H       3.9770857217    -0.3407534677     0.0000000000
    5      H       2.2704934854    -1.8836899277     0.0000000000
 ----------------------------------------------------------------
 Molecular Point Group                 Cs    NOp =  2
 Largest Abelian Subgroup              Cs    NOp =  2
 Nuclear Repulsion Energy =   265.4746860373 hartrees
 There are       38 alpha and       38 beta electrons
 Applying Cartesian multipole field
    Component          Value
    ---------          -----
     (2,0,0)        1.00000E-11
     (0,2,0)        2.00000E-11
     (0,0,2)       -3.00000E-11
 Nucleus-field energy     =     0.0000000059 hartrees
 Requested basis set is 6-311++G(d,p)
 There are 53 shells and 128 basis functions
 A cutoff of  1.0D-11 yielded   1228 shell pairs
 There are      7453 function pairs (      8333 Cartesian)
 Smallest overlap matrix eigenvalue = 8.58E-04
 Guess MOs from SCF MO coefficient file

 -----------------------------------------------------------------------
  General SCF calculation program by
  Eric Jon Sundstrom, Paul Horn, Yuezhi Mao, Dmitri Zuev, Alec White,
  David Stuck, Shaama M.S., Shane Yost, Joonho Lee, David Small,
  Daniel Levine, Susi Lehtola, Hugh Burton, Evgeny Epifanovsky
 -----------------------------------------------------------------------
 Exchange:     0.2000 Hartree-Fock + 0.0800 Slater + 0.7200 B88
 Correlation:  0.1900 VWN1RPA + 0.8100 LYP
 Using SG-1 standard quadrature grid
 using 4 threads for integral computing
 -------------------------------------------------------
 OpenMP Integral computing Module                
 Release: version 2.0, May 2017, Q-Chem Inc. Pleasanton 
 -------------------------------------------------------
 -------------------------------------------------------
 OpenMP BLAS3 based DFT computing Module                
 Release: version 1.0, May 2013, Q-Chem Inc. Pittsburgh 
 -------------------------------------------------------
 A restricted SCF calculation will be
 performed using DIIS
 SCF converges when DIIS error is below 1.0e-08
 ---------------------------------------
  Cycle       Energy         DIIS error
 ---------------------------------------
    1   -7300.1428579344      1.05e-03  
    2   -7300.1459154374      2.19e-04  
    3   -7300.1459792526      1.32e-04  
    4   -7300.1460111361      9.56e-05  
    5   -7300.1460332849      1.35e-05  
    6   -7300.1460335415      9.31e-06  
    7   -7300.1460337213      2.59e-06  
    8   -7300.1460337362      5.71e-07  
    9   -7300.1460337369      1.64e-07  
   10   -7300.1460337369      2.31e-08  
   11   -7300.1460337369      4.91e-09  Convergence criterion met
 ---------------------------------------
 SCF time:   CPU 10.67s  wall 3.00s 
 SCF   energy in the final basis set =    -7300.1460337369
 Total energy in the final basis set =    -7300.1460337369

 --------------------------------------------------------------
             Orbital Energies (a.u.) and Symmetries
 --------------------------------------------------------------

 Alpha MOs, Restricted
 -- Occupied --                  
******* -176.30 -165.70 -165.70 -165.70  -77.09  -35.79  -31.29
  1 A'    2 A'    3 A'    1 A"    4 A'    5 A'    6 A'    7 A'                 
-31.281 -31.280 -22.936 -22.935 -22.935 -22.931 -22.931 -10.242
  2 A"    8 A'    9 A'    3 A"   10 A'    4 A"   11 A'   12 A'                 
 -6.589  -6.342  -4.753  -4.752  -4.749  -4.745  -4.741  -4.740
 13 A'   14 A'   15 A'   16 A'    5 A"   17 A'    6 A"   18 A'                 
 -2.018  -2.015  -2.014  -2.004  -2.004  -0.768  -0.645  -0.519
 19 A'    7 A"   20 A'   21 A'    8 A"   22 A'   23 A'   24 A'                 
 -0.436  -0.390  -0.327  -0.292  -0.268  -0.264
 25 A'   26 A'    9 A"   27 A'   10 A"   28 A'                                 
 -- Virtual --                   
 -0.097  -0.078  -0.028   0.008   0.022   0.040   0.049   0.060
 29 A'   11 A"   30 A'   31 A'   32 A'   12 A"   33 A'   34 A'                 
  0.065   0.093   0.097   0.107   0.127   0.137   0.154   0.206
 35 A'   13 A"   36 A'   37 A'   38 A'   39 A'   40 A'   41 A'                 
  0.220   0.258   0.281   0.289   0.346   0.369   0.394   0.408
 14 A"   42 A'   15 A"   43 A'   44 A'   45 A'   16 A"   17 A"                 
  0.412   0.419   0.437   0.455   0.493   0.550   0.555   0.591
 46 A'   47 A'   48 A'   49 A'   50 A'   51 A'   18 A"   52 A'                 
  0.608   0.658   0.674   0.768   0.821   0.880   1.026   1.103
 53 A'   19 A"   20 A"   54 A'   55 A'   56 A'   21 A"   57 A'                 
  1.256   1.298   1.320   1.333   1.377   1.386   1.524   1.532
 58 A'   22 A"   59 A'   60 A'   23 A"   61 A'   62 A'   24 A"                 
  1.619   1.682   1.698   1.720   1.733   2.021   2.161   2.206
 63 A'   25 A"   64 A'   26 A"   65 A'   66 A'   67 A'   68 A'                 
  2.582   2.630   2.705   3.324   3.371   3.969   3.975   3.979
 69 A'   70 A'   27 A"   71 A'   72 A'   28 A"   73 A'   29 A"                 
  4.008   4.110   4.279   5.992   6.012   6.034   6.935  13.789
 74 A'   75 A'   76 A'   30 A"   77 A'   78 A'   79 A'   31 A"                 
 13.892  14.070  23.461  27.744  28.340  28.355  28.373  28.545
 80 A'   81 A'   82 A'   83 A'   32 A"   84 A'   85 A'   33 A"                 
 28.548  28.549  28.561  28.621 127.887 127.899 127.918 151.561
 86 A'   34 A"   87 A'   88 A'   35 A"   89 A'   90 A'   91 A'                 
163.0891901.720
 92 A'   93 A'                                                                 

 Beta MOs, Restricted
 -- Occupied --                  
******* -176.30 -165.70 -165.70 -165.70  -77.09  -35.79  -31.29
  1 A'    2 A'    3 A'    1 A"    4 A'    5 A'    6 A'    7 A'                 
-31.281 -31.280 -22.936 -22.935 -22.935 -22.931 -22.931 -10.242
  2 A"    8 A'    9 A'    3 A"   10 A'    4 A"   11 A'   12 A'                 
 -6.589  -6.342  -4.753  -4.752  -4.749  -4.745  -4.741  -4.740
 13 A'   14 A'   15 A'   16 A'    5 A"   17 A'    6 A"   18 A'                 
 -2.018  -2.015  -2.014  -2.004  -2.004  -0.768  -0.645  -0.519
 19 A'    7 A"   20 A'   21 A'    8 A"   22 A'   23 A'   24 A'                 
 -0.436  -0.390  -0.327  -0.292  -0.268  -0.264
 25 A'   26 A'    9 A"   27 A'   10 A"   28 A'                                 
 -- Virtual --                   
 -0.097  -0.078  -0.028   0.008   0.022   0.040   0.049   0.060
 29 A'   11 A"   30 A'   31 A'   32 A'   12 A"   33 A'   34 A'                 
  0.065   0.093   0.097   0.107   0.127   0.137   0.154   0.206
 35 A'   13 A"   36 A'   37 A'   38 A'   39 A'   40 A'   41 A'                 
  0.220   0.258   0.281   0.289   0.346   0.369   0.394   0.408
 14 A"   42 A'   15 A"   43 A'   44 A'   45 A'   16 A"   17 A"                 
  0.412   0.419   0.437   0.455   0.493   0.550   0.555   0.591
 46 A'   47 A'   48 A'   49 A'   50 A'   51 A'   18 A"   52 A'                 
  0.608   0.658   0.674   0.768   0.821   0.880   1.026   1.103
 53 A'   19 A"   20 A"   54 A'   55 A'   56 A'   21 A"   57 A'                 
  1.256   1.298   1.320   1.333   1.377   1.386   1.524   1.532
 58 A'   22 A"   59 A'   60 A'   23 A"   61 A'   62 A'   24 A"                 
  1.619   1.682   1.698   1.720   1.733   2.021   2.161   2.206
 63 A'   25 A"   64 A'   26 A"   65 A'   66 A'   67 A'   68 A'                 
  2.582   2.630   2.705   3.324   3.371   3.969   3.975   3.979
 69 A'   70 A'   27 A"   71 A'   72 A'   28 A"   73 A'   29 A"                 
  4.008   4.110   4.279   5.992   6.012   6.034   6.935  13.789
 74 A'   75 A'   76 A'   30 A"   77 A'   78 A'   79 A'   31 A"                 
 13.892  14.070  23.461  27.744  28.340  28.355  28.373  28.545
 80 A'   81 A'   82 A'   83 A'   32 A"   84 A'   85 A'   33 A"                 
 28.548  28.549  28.561  28.621 127.887 127.899 127.918 151.561
 86 A'   34 A"   87 A'   88 A'   35 A"   89 A'   90 A'   91 A'                 
163.0891901.720
 92 A'   93 A'                                                                 
 --------------------------------------------------------------

          Ground-State Mulliken Net Atomic Charges

     Atom                 Charge (a.u.)
  ----------------------------------------
      1 C                    -0.313630
      2 P                     0.140130
      3 I                    -0.194645
      4 H                     0.184983
      5 H                     0.183163
  ----------------------------------------
  Sum of atomic charges =     0.000000

 -----------------------------------------------------------------
                    Cartesian Multipole Moments
 -----------------------------------------------------------------
    Charge (ESU x 10^10)
                 0.0000
    Dipole Moment (Debye)
         X       2.2347      Y      -0.6109      Z      -0.0000
       Tot       2.3167
    Quadrupole Moments (Debye-Ang)
        XX     -40.6214     XY      -1.1319     YY     -48.9284
        XZ       0.0000     YZ      -0.0000     ZZ     -50.4557
    Octopole Moments (Debye-Ang^2)
       XXX     -23.1865    XXY      -3.1035    XYY     -15.1301
       YYY      -4.9853    XXZ       0.0000    XYZ       0.0000
       YYZ       0.0000    XZZ     -18.8522    YZZ       1.1378
       ZZZ      -0.0000
    Hexadecapole Moments (Debye-Ang^3)
      XXXX    -582.9056   XXXY      -2.0009   XXYY    -145.8080
      XYYY     -11.3747   YYYY    -125.2543   XXXZ       0.0000
      XXYZ      -0.0000   XYYZ      -0.0000   YYYZ      -0.0000
      XXZZ    -145.4195   XYZZ       1.9633   YYZZ     -34.8950
      XZZZ       0.0000   YZZZ      -0.0000   ZZZZ     -73.3507
 -----------------------------------------------------------------
 Calculating analytic gradient of the SCF energy
 Gradient of SCF Energy
            1           2           3           4           5
    1  -0.0978994   0.0597547  -0.0115778   0.0841152  -0.0343927
    2   0.1470045  -0.0932881   0.0053861   0.0187191  -0.0778215
    3  -0.0000000   0.0000000  -0.0000000  -0.0000000  -0.0000000
 Max gradient component =       1.470E-01
 RMS gradient           =       6.234E-02
 Gradient time:  CPU 3.21 s  wall 0.90 s
 Geometry Optimization Parameters
   NAtoms,    NIC,     NZ,  NCons,   NDum,   NFix, NCnnct, MaxDiis
        5      20       5       0       0       0       0       0

 Cartesian Hessian Update
 Hessian Updated using BFGS Update


** GEOMETRY OPTIMIZATION IN DELOCALIZED INTERNAL COORDINATES **
   Searching for a Minimum

   Optimization Cycle:   2

                       Coordinates (Angstroms)
     ATOM                X               Y               Z
      1  C         2.6681852782   -0.6030154116    0.0000000000
      2  P         1.6591951802    0.5721855778    0.0000000000
      3  I        -0.8473621753   -0.0751683916    0.0000000000
      4  H         3.9770857217   -0.3407534677    0.0000000000
      5  H         2.2704934854   -1.8836899277    0.0000000000
   Point Group: cs    Number of degrees of freedom:     7


   Energy is  -7300.146033737

 Hessian Updated using BFGS Update

  7 Hessian modes will be used to form the next step
  Hessian Eigenvalues:
     0.055528    0.078015    0.130915    0.159979    0.161200    0.244672
     0.923046

 Minimum Search - Taking Simple RFO Step
 Searching for Lamda that Minimizes Along All modes
 Value Taken    Lamda =  -0.11466475
 Calculated Step too Large.  Step scaled by  0.378416
 Step Taken.  Stepsize is  0.300000

                             Maximum     Tolerance    Cnvgd?
         Gradient           0.111257      0.000300      NO
         Displacement       0.168679      0.001200      NO
         Energy change     -0.050596      0.000001      NO


 New Cartesian Coordinates Obtained by Inverse Iteration

 Displacement from previous Coordinates is:  0.322086
 ----------------------------------------------------------------
             Standard Nuclear Orientation (Angstroms)
    I     Atom           X                Y                Z
 ----------------------------------------------------------------
    1      C       2.6670732944    -0.6207121398     0.0000000000
    2      P       1.6761545265     0.6093343263     0.0000000000
    3      I      -0.7892747521    -0.1171983100     0.0000000000
    4      H       3.8780490625    -0.4044111674     0.0000000000
    5      H       2.2955953589    -1.7974543299     0.0000000000
 ----------------------------------------------------------------
 Molecular Point Group                 Cs    NOp =  2
 Largest Abelian Subgroup              Cs    NOp =  2
 Nuclear Repulsion Energy =   267.8643596822 hartrees
 There are       38 alpha and       38 beta electrons
 Applying Cartesian multipole field
    Component          Value
    ---------          -----
     (2,0,0)        1.00000E-11
     (0,2,0)        2.00000E-11
     (0,0,2)       -3.00000E-11
 Nucleus-field energy     =     0.0000000058 hartrees
 Requested basis set is 6-311++G(d,p)
 There are 53 shells and 128 basis functions
 A cutoff of  1.0D-11 yielded   1241 shell pairs
 There are      7520 function pairs (      8408 Cartesian)
 Smallest overlap matrix eigenvalue = 8.92E-04
 Guess MOs from SCF MO coefficient file

 -----------------------------------------------------------------------
  General SCF calculation program by
  Eric Jon Sundstrom, Paul Horn, Yuezhi Mao, Dmitri Zuev, Alec White,
  David Stuck, Shaama M.S., Shane Yost, Joonho Lee, David Small,
  Daniel Levine, Susi Lehtola, Hugh Burton, Evgeny Epifanovsky
 -----------------------------------------------------------------------
 Exchange:     0.2000 Hartree-Fock + 0.0800 Slater + 0.7200 B88
 Correlation:  0.1900 VWN1RPA + 0.8100 LYP
 Using SG-1 standard quadrature grid
 using 4 threads for integral computing
 -------------------------------------------------------
 OpenMP Integral computing Module                
 Release: version 2.0, May 2017, Q-Chem Inc. Pleasanton 
 -------------------------------------------------------
 -------------------------------------------------------
 OpenMP BLAS3 based DFT computing Module                
 Release: version 1.0, May 2013, Q-Chem Inc. Pittsburgh 
 -------------------------------------------------------
 A restricted SCF calculation will be
 performed using DIIS
 SCF converges when DIIS error is below 1.0e-08
 ---------------------------------------
  Cycle       Energy         DIIS error
 ---------------------------------------
    1   -7300.1814639386      1.08e-03  
    2   -7300.1842549028      3.81e-04  
    3   -7300.1838463320      5.61e-04  
    4   -7300.1846277756      6.56e-05  
    5   -7300.1846349835      2.46e-05  
    6   -7300.1846365421      1.16e-05  
    7   -7300.1846368406      1.63e-06  
    8   -7300.1846368443      2.97e-07  
    9   -7300.1846368445      1.42e-07  
   10   -7300.1846368445      2.39e-08  
   11   -7300.1846368445      4.95e-09  Convergence criterion met
 ---------------------------------------
 SCF time:   CPU 10.77s  wall 3.00s 
 SCF   energy in the final basis set =    -7300.1846368445
 Total energy in the final basis set =    -7300.1846368445

 --------------------------------------------------------------
             Orbital Energies (a.u.) and Symmetries
 --------------------------------------------------------------

 Alpha MOs, Restricted
 -- Occupied --                  
******* -176.30 -165.70 -165.70 -165.70  -77.09  -35.79  -31.29
  1 A'    2 A'    3 A'    1 A"    4 A'    5 A'    6 A'    7 A'                 
-31.281 -31.281 -22.936 -22.935 -22.935 -22.932 -22.932 -10.230
  2 A"    8 A'    9 A'    3 A"   10 A'    4 A"   11 A'   12 A'                 
 -6.590  -6.342  -4.753  -4.753  -4.750  -4.746  -4.741  -4.741
 13 A'   14 A'   15 A'   16 A'    5 A"   17 A'    6 A"   18 A'                 
 -2.019  -2.015  -2.015  -2.005  -2.005  -0.766  -0.647  -0.534
 19 A'    7 A"   20 A'   21 A'    8 A"   22 A'   23 A'   24 A'                 
 -0.449  -0.391  -0.324  -0.296  -0.267  -0.266
 25 A'   26 A'    9 A"   27 A'   10 A"   28 A'                                 
 -- Virtual --                   
 -0.089  -0.082  -0.016   0.013   0.023   0.041   0.048   0.064
 29 A'   11 A"   30 A'   31 A'   32 A'   12 A"   33 A'   34 A'                 
  0.079   0.093   0.099   0.122   0.134   0.140   0.154   0.204
 35 A'   13 A"   36 A'   37 A'   38 A'   39 A'   40 A'   41 A'                 
  0.218   0.262   0.282   0.282   0.342   0.372   0.391   0.408
 14 A"   42 A'   15 A"   43 A'   44 A'   45 A'   16 A"   17 A"                 
  0.414   0.424   0.432   0.462   0.504   0.555   0.566   0.597
 46 A'   47 A'   48 A'   49 A'   50 A'   18 A"   51 A'   52 A'                 
  0.608   0.654   0.679   0.759   0.828   0.888   1.018   1.066
 53 A'   19 A"   20 A"   54 A'   55 A'   56 A'   21 A"   57 A'                 
  1.285   1.297   1.341   1.372   1.374   1.416   1.535   1.538
 58 A'   22 A"   59 A'   60 A'   23 A"   61 A'   24 A"   62 A'                 
  1.645   1.725   1.726   1.771   1.797   2.057   2.274   2.299
 63 A'   25 A"   64 A'   65 A'   26 A"   66 A'   67 A'   68 A'                 
  2.588   2.665   2.714   3.385   3.456   3.969   3.976   3.979
 69 A'   70 A'   27 A"   71 A'   72 A'   28 A"   73 A'   29 A"                 
  4.011   4.114   4.278   5.991   6.012   6.035   6.921  13.788
 74 A'   75 A'   76 A'   30 A"   77 A'   78 A'   79 A'   31 A"                 
 13.894  14.048  23.537  27.744  28.339  28.356  28.373  28.545
 80 A'   81 A'   82 A'   83 A'   32 A"   84 A'   85 A'   33 A"                 
 28.548  28.549  28.562  28.623 127.887 127.899 127.918 151.561
 86 A'   34 A"   87 A'   88 A'   35 A"   89 A'   90 A'   91 A'                 
163.0641901.720
 92 A'   93 A'                                                                 

 Beta MOs, Restricted
 -- Occupied --                  
******* -176.30 -165.70 -165.70 -165.70  -77.09  -35.79  -31.29
  1 A'    2 A'    3 A'    1 A"    4 A'    5 A'    6 A'    7 A'                 
-31.281 -31.281 -22.936 -22.935 -22.935 -22.932 -22.932 -10.230
  2 A"    8 A'    9 A'    3 A"   10 A'    4 A"   11 A'   12 A'                 
 -6.590  -6.342  -4.753  -4.753  -4.750  -4.746  -4.741  -4.741
 13 A'   14 A'   15 A'   16 A'    5 A"   17 A'    6 A"   18 A'                 
 -2.019  -2.015  -2.015  -2.005  -2.005  -0.766  -0.647  -0.534
 19 A'    7 A"   20 A'   21 A'    8 A"   22 A'   23 A'   24 A'                 
 -0.449  -0.391  -0.324  -0.296  -0.267  -0.266
 25 A'   26 A'    9 A"   27 A'   10 A"   28 A'                                 
 -- Virtual --                   
 -0.089  -0.082  -0.016   0.013   0.023   0.041   0.048   0.064
 29 A'   11 A"   30 A'   31 A'   32 A'   12 A"   33 A'   34 A'                 
  0.079   0.093   0.099   0.122   0.134   0.140   0.154   0.204
 35 A'   13 A"   36 A'   37 A'   38 A'   39 A'   40 A'   41 A'                 
  0.218   0.262   0.282   0.282   0.342   0.372   0.391   0.408
 14 A"   42 A'   15 A"   43 A'   44 A'   45 A'   16 A"   17 A"                 
  0.414   0.424   0.432   0.462   0.504   0.555   0.566   0.597
 46 A'   47 A'   48 A'   49 A'   50 A'   18 A"   51 A'   52 A'                 
  0.608   0.654   0.679   0.759   0.828   0.888   1.018   1.066
 53 A'   19 A"   20 A"   54 A'   55 A'   56 A'   21 A"   57 A'                 
  1.285   1.297   1.341   1.372   1.374   1.416   1.535   1.538
 58 A'   22 A"   59 A'   60 A'   23 A"   61 A'   24 A"   62 A'                 
  1.645   1.725   1.726   1.771   1.797   2.057   2.274   2.299
 63 A'   25 A"   64 A'   65 A'   26 A"   66 A'   67 A'   68 A'                 
  2.588   2.665   2.714   3.385   3.456   3.969   3.976   3.979
 69 A'   70 A'   27 A"   71 A'   72 A'   28 A"   73 A'   29 A"                 
  4.011   4.114   4.278   5.991   6.012   6.035   6.921  13.788
 74 A'   75 A'   76 A'   30 A"   77 A'   78 A'   79 A'   31 A"                 
 13.894  14.048  23.537  27.744  28.339  28.356  28.373  28.545
 80 A'   81 A'   82 A'   83 A'   32 A"   84 A'   85 A'   33 A"                 
 28.548  28.549  28.562  28.623 127.887 127.899 127.918 151.561
 86 A'   34 A"   87 A'   88 A'   35 A"   89 A'   90 A'   91 A'                 
163.0641901.720
 92 A'   93 A'                                                                 
 --------------------------------------------------------------

          Ground-State Mulliken Net Atomic Charges

     Atom                 Charge (a.u.)
  ----------------------------------------
      1 C                    -0.334706
      2 P                     0.154040
      3 I                    -0.191620
      4 H                     0.179505
      5 H                     0.192782
  ----------------------------------------
  Sum of atomic charges =     0.000000

 -----------------------------------------------------------------
                    Cartesian Multipole Moments
 -----------------------------------------------------------------
    Charge (ESU x 10^10)
                 0.0000
    Dipole Moment (Debye)
         X       2.1313      Y      -0.5835      Z      -0.0000
       Tot       2.2097
    Quadrupole Moments (Debye-Ang)
        XX     -40.9874     XY      -1.1583     YY     -48.7323
        XZ      -0.0000     YZ       0.0000     ZZ     -50.3137
    Octopole Moments (Debye-Ang^2)
       XXX     -30.8982    XXY      -3.6168    XYY     -16.5407
       YYY      -2.5230    XXZ      -0.0000    XYZ       0.0000
       YYZ      -0.0000    XZZ     -20.2976    YZZ       1.7659
       ZZZ      -0.0000
    Hexadecapole Moments (Debye-Ang^3)
      XXXX    -582.8607   XXXY     -10.2794   XXYY    -140.6116
      XYYY     -16.3872   YYYY    -128.8144   XXXZ      -0.0000
      XXYZ       0.0000   XYYZ      -0.0000   YYYZ       0.0000
      XXZZ    -141.0896   XYZZ      -0.0114   YYZZ     -35.0797
      XZZZ      -0.0000   YZZZ       0.0000   ZZZZ     -73.1973
 -----------------------------------------------------------------
 Calculating analytic gradient of the SCF energy
 Gradient of SCF Energy
            1           2           3           4           5
    1  -0.0661611   0.0408528  -0.0113664   0.0635741  -0.0268994
    2   0.1086021  -0.0640976   0.0035934   0.0124084  -0.0605064
    3  -0.0000000   0.0000000   0.0000000   0.0000000  -0.0000000
 Max gradient component =       1.086E-01
 RMS gradient           =       4.522E-02
 Gradient time:  CPU 3.26 s  wall 0.92 s
 Geometry Optimization Parameters
   NAtoms,    NIC,     NZ,  NCons,   NDum,   NFix, NCnnct, MaxDiis
        5      20       5       0       0       0       0       0

 Cartesian Hessian Update
 Hessian Updated using BFGS Update


** GEOMETRY OPTIMIZATION IN DELOCALIZED INTERNAL COORDINATES **
   Searching for a Minimum

   Optimization Cycle:   3

                       Coordinates (Angstroms)
     ATOM                X               Y               Z
      1  C         2.6670732944   -0.6207121398    0.0000000000
      2  P         1.6761545265    0.6093343263    0.0000000000
      3  I        -0.7892747521   -0.1171983100    0.0000000000
      4  H         3.8780490625   -0.4044111674    0.0000000000
      5  H         2.2955953589   -1.7974543299    0.0000000000
   Point Group: cs    Number of degrees of freedom:     7


   Energy is  -7300.184636845

 Hessian Updated using BFGS Update

  7 Hessian modes will be used to form the next step
  Hessian Eigenvalues:
     0.073694    0.109370    0.132207    0.159981    0.161992    0.240954
     0.866985

 Minimum Search - Taking Simple RFO Step
 Searching for Lamda that Minimizes Along All modes
 Value Taken    Lamda =  -0.06529334
 Calculated Step too Large.  Step scaled by  0.498314
 Step Taken.  Stepsize is  0.300000

                             Maximum     Tolerance    Cnvgd?
         Gradient           0.080988      0.000300      NO
         Displacement       0.169722      0.001200      NO
         Energy change     -0.038603      0.000001      NO


 New Cartesian Coordinates Obtained by Inverse Iteration

 Displacement from previous Coordinates is:  0.341452
 ----------------------------------------------------------------
             Standard Nuclear Orientation (Angstroms)
    I     Atom           X                Y                Z
 ----------------------------------------------------------------
    1      C       2.6602720237    -0.6382290265     0.0000000000
    2      P       1.6939954640     0.6477935611     0.0000000000
    3      I      -0.7133620716    -0.1663707265     0.0000000000
    4      H       3.7776634292    -0.4666535881     0.0000000000
    5      H       2.3090286450    -1.7069818408     0.0000000000
 ----------------------------------------------------------------
 Molecular Point Group                 Cs    NOp =  2
 Largest Abelian Subgroup              Cs    NOp =  2
 Nuclear Repulsion Energy =   271.5754776879 hartrees
 There are       38 alpha and       38 beta electrons
 Applying Cartesian multipole field
    Component          Value
    ---------          -----
     (2,0,0)        1.00000E-11
     (0,2,0)        2.00000E-11
     (0,0,2)       -3.00000E-11
 Nucleus-field energy     =     0.0000000057 hartrees
 Requested basis set is 6-311++G(d,p)
 There are 53 shells and 128 basis functions
 A cutoff of  1.0D-11 yielded   1251 shell pairs
 There are      7603 function pairs (      8501 Cartesian)
 Smallest overlap matrix eigenvalue = 9.24E-04
 Guess MOs from SCF MO coefficient file

 -----------------------------------------------------------------------
  General SCF calculation program by
  Eric Jon Sundstrom, Paul Horn, Yuezhi Mao, Dmitri Zuev, Alec White,
  David Stuck, Shaama M.S., Shane Yost, Joonho Lee, David Small,
  Daniel Levine, Susi Lehtola, Hugh Burton, Evgeny Epifanovsky
 -----------------------------------------------------------------------
 Exchange:     0.2000 Hartree-Fock + 0.0800 Slater + 0.7200 B88
 Correlation:  0.1900 VWN1RPA + 0.8100 LYP
 Using SG-1 standard quadrature grid
 using 4 threads for integral computing
 -------------------------------------------------------
 OpenMP Integral computing Module                
 Release: version 2.0, May 2017, Q-Chem Inc. Pleasanton 
 -------------------------------------------------------
 -------------------------------------------------------
 OpenMP BLAS3 based DFT computing Module                
 Release: version 1.0, May 2013, Q-Chem Inc. Pittsburgh 
 -------------------------------------------------------
 A restricted SCF calculation will be
 performed using DIIS
 SCF converges when DIIS error is below 1.0e-08
 ---------------------------------------
  Cycle       Energy         DIIS error
 ---------------------------------------
    1   -7300.2048965121      1.23e-03  
    2   -7300.2080876780      4.79e-04  
    3   -7300.2075170132      6.82e-04  
    4   -7300.2086681196      7.77e-05  
    5   -7300.2086779515      3.58e-05  
    6   -7300.2086813682      1.24e-05  
    7   -7300.2086816736      2.10e-06  
    8   -7300.2086816796      3.73e-07  
    9   -7300.2086816799      1.47e-07  
   10   -7300.2086816801      2.64e-08  
   11   -7300.2086816800      5.67e-09  Convergence criterion met
 ---------------------------------------
 SCF time:   CPU 10.92s  wall 3.00s 
 SCF   energy in the final basis set =    -7300.2086816800
 Total energy in the final basis set =    -7300.2086816800

 --------------------------------------------------------------
             Orbital Energies (a.u.) and Symmetries
 --------------------------------------------------------------

 Alpha MOs, Restricted
 -- Occupied --                  
******* -176.30 -165.70 -165.70 -165.70  -77.09  -35.79  -31.29
  1 A'    2 A'    3 A'    1 A"    4 A'    5 A'    6 A'    7 A'                 
-31.282 -31.281 -22.937 -22.936 -22.936 -22.932 -22.932 -10.216
  2 A"    8 A'    9 A'    3 A"   10 A'    4 A"   11 A'   12 A'                 
 -6.591  -6.343  -4.754  -4.754  -4.751  -4.747  -4.742  -4.741
 13 A'   14 A'   15 A'   16 A'    5 A"   17 A'    6 A"   18 A'                 
 -2.020  -2.016  -2.015  -2.005  -2.005  -0.767  -0.652  -0.548
 19 A'    7 A"   20 A'   21 A'    8 A"   22 A'   23 A'   24 A'                 
 -0.465  -0.392  -0.322  -0.302  -0.267  -0.265
 25 A'   26 A'    9 A"   27 A'   28 A'   10 A"                                 
 -- Virtual --                   
 -0.085  -0.081  -0.008   0.017   0.024   0.042   0.048   0.065
 11 A"   29 A'   30 A'   31 A'   32 A'   12 A"   33 A'   34 A'                 
  0.091   0.093   0.101   0.130   0.135   0.156   0.163   0.203
 35 A'   13 A"   36 A'   37 A'   38 A'   39 A'   40 A'   41 A'                 
  0.217   0.259   0.280   0.283   0.339   0.377   0.387   0.405
 14 A"   42 A'   43 A'   15 A"   44 A'   45 A'   16 A"   46 A'                 
  0.407   0.417   0.449   0.475   0.519   0.555   0.575   0.599
 17 A"   47 A'   48 A'   49 A'   50 A'   18 A"   51 A'   52 A'                 
  0.641   0.651   0.685   0.754   0.836   0.897   1.022   1.035
 53 A'   19 A"   20 A"   54 A'   55 A'   56 A'   21 A"   57 A'                 
  1.297   1.302   1.353   1.373   1.428   1.459   1.537   1.548
 22 A"   58 A'   59 A'   23 A"   60 A'   61 A'   24 A"   62 A'                 
  1.654   1.749   1.779   1.801   1.877   2.125   2.421   2.430
 63 A'   64 A'   25 A"   65 A'   26 A"   66 A'   67 A'   68 A'                 
  2.557   2.677   2.728   3.388   3.617   3.968   3.976   3.979
 69 A'   70 A'   27 A"   71 A'   72 A'   28 A"   73 A'   29 A"                 
  4.018   4.120   4.280   5.990   6.014   6.036   6.906  13.787
 74 A'   75 A'   76 A'   30 A"   77 A'   78 A'   79 A'   31 A"                 
 13.897  14.029  23.691  27.746  28.338  28.356  28.374  28.544
 80 A'   81 A'   82 A'   83 A'   32 A"   84 A'   85 A'   33 A"                 
 28.548  28.549  28.563  28.625 127.886 127.900 127.919 151.563
 86 A'   34 A"   87 A'   88 A'   35 A"   89 A'   90 A'   91 A'                 
163.0411901.721
 92 A'   93 A'                                                                 

 Beta MOs, Restricted
 -- Occupied --                  
******* -176.30 -165.70 -165.70 -165.70  -77.09  -35.79  -31.29
  1 A'    2 A'    3 A'    1 A"    4 A'    5 A'    6 A'    7 A'                 
-31.282 -31.281 -22.937 -22.936 -22.936 -22.932 -22.932 -10.216
  2 A"    8 A'    9 A'    3 A"   10 A'    4 A"   11 A'   12 A'                 
 -6.591  -6.343  -4.754  -4.754  -4.751  -4.747  -4.742  -4.741
 13 A'   14 A'   15 A'   16 A'    5 A"   17 A'    6 A"   18 A'                 
 -2.020  -2.016  -2.015  -2.005  -2.005  -0.767  -0.652  -0.548
 19 A'    7 A"   20 A'   21 A'    8 A"   22 A'   23 A'   24 A'                 
 -0.465  -0.392  -0.322  -0.302  -0.267  -0.265
 25 A'   26 A'    9 A"   27 A'   28 A'   10 A"                                 
 -- Virtual --                   
 -0.085  -0.081  -0.008   0.017   0.024   0.042   0.048   0.065
 11 A"   29 A'   30 A'   31 A'   32 A'   12 A"   33 A'   34 A'                 
  0.091   0.093   0.101   0.130   0.135   0.156   0.163   0.203
 35 A'   13 A"   36 A'   37 A'   38 A'   39 A'   40 A'   41 A'                 
  0.217   0.259   0.280   0.283   0.339   0.377   0.387   0.405
 14 A"   42 A'   43 A'   15 A"   44 A'   45 A'   16 A"   46 A'                 
  0.407   0.417   0.449   0.475   0.519   0.555   0.575   0.599
 17 A"   47 A'   48 A'   49 A'   50 A'   18 A"   51 A'   52 A'                 
  0.641   0.651   0.685   0.754   0.836   0.897   1.022   1.035
 53 A'   19 A"   20 A"   54 A'   55 A'   56 A'   21 A"   57 A'                 
  1.297   1.302   1.353   1.373   1.428   1.459   1.537   1.548
 22 A"   58 A'   59 A'   23 A"   60 A'   61 A'   24 A"   62 A'                 
  1.654   1.749   1.779   1.801   1.877   2.125   2.421   2.430
 63 A'   64 A'   25 A"   65 A'   26 A"   66 A'   67 A'   68 A'                 
  2.557   2.677   2.728   3.388   3.617   3.968   3.976   3.979
 69 A'   70 A'   27 A"   71 A'   72 A'   28 A"   73 A'   29 A"                 
  4.018   4.120   4.280   5.990   6.014   6.036   6.906  13.787
 74 A'   75 A'   76 A'   30 A"   77 A'   78 A'   79 A'   31 A"                 
 13.897  14.029  23.691  27.746  28.338  28.356  28.374  28.544
 80 A'   81 A'   82 A'   83 A'   32 A"   84 A'   85 A'   33 A"                 
 28.548  28.549  28.563  28.625 127.886 127.900 127.919 151.563
 86 A'   34 A"   87 A'   88 A'   35 A"   89 A'   90 A'   91 A'                 
163.0411901.721
 92 A'   93 A'                                                                 
 --------------------------------------------------------------

          Ground-State Mulliken Net Atomic Charges

     Atom                 Charge (a.u.)
  ----------------------------------------
      1 C                    -0.349075
      2 P                     0.164576
      3 I                    -0.185647
      4 H                     0.172045
      5 H                     0.198101
  ----------------------------------------
  Sum of atomic charges =     0.000000

 -----------------------------------------------------------------
                    Cartesian Multipole Moments
 -----------------------------------------------------------------
    Charge (ESU x 10^10)
                 0.0000
    Dipole Moment (Debye)
         X       1.9932      Y      -0.5260      Z       0.0000
       Tot       2.0614
    Quadrupole Moments (Debye-Ang)
        XX     -41.3779     XY      -1.0691     YY     -48.5102
        XZ      -0.0000     YZ       0.0000     ZZ     -50.1268
    Octopole Moments (Debye-Ang^2)
       XXX     -39.6011    XXY      -3.5840    XYY     -18.6208
       YYY       0.5616    XXZ       0.0000    XYZ      -0.0000
       YYZ       0.0000    XZZ     -22.1940    YZZ       2.5706
       ZZZ       0.0000
    Hexadecapole Moments (Debye-Ang^3)
      XXXX    -576.3645   XXXY     -17.5850   XXYY    -135.3105
      XYYY     -21.1777   YYYY    -133.8488   XXXZ      -0.0000
      XXYZ       0.0000   XYYZ       0.0000   YYYZ       0.0000
      XXZZ    -135.9783   XYZZ      -2.0516   YYZZ     -35.4848
      XZZZ      -0.0000   YZZZ       0.0000   ZZZZ     -72.9290
 -----------------------------------------------------------------
 Calculating analytic gradient of the SCF energy
 Gradient of SCF Energy
            1           2           3           4           5
    1  -0.0304085   0.0237351  -0.0067013   0.0251655  -0.0117907
    2   0.0546370  -0.0382045   0.0016009   0.0037208  -0.0217542
    3   0.0000000   0.0000000   0.0000000  -0.0000000  -0.0000000
 Max gradient component =       5.464E-02
 RMS gradient           =       2.197E-02
 Gradient time:  CPU 3.28 s  wall 0.92 s
 Geometry Optimization Parameters
   NAtoms,    NIC,     NZ,  NCons,   NDum,   NFix, NCnnct, MaxDiis
        5      20       5       0       0       0       0       0

 Cartesian Hessian Update
 Hessian Updated using BFGS Update


** GEOMETRY OPTIMIZATION IN DELOCALIZED INTERNAL COORDINATES **
   Searching for a Minimum

   Optimization Cycle:   4

                       Coordinates (Angstroms)
     ATOM                X               Y               Z
      1  C         2.6602720237   -0.6382290265    0.0000000000
      2  P         1.6939954640    0.6477935611    0.0000000000
      3  I        -0.7133620716   -0.1663707265    0.0000000000
      4  H         3.7776634292   -0.4666535881    0.0000000000
      5  H         2.3090286450   -1.7069818408    0.0000000000
   Point Group: cs    Number of degrees of freedom:     7


   Energy is  -7300.208681680

 Hessian Updated using BFGS Update

  7 Hessian modes will be used to form the next step
  Hessian Eigenvalues:
     0.075754    0.131154    0.159605    0.161174    0.209627    0.238116
     0.822696

 Minimum Search - Taking Simple RFO Step
 Searching for Lamda that Minimizes Along All modes
 Value Taken    Lamda =  -0.01062370
 Step Taken.  Stepsize is  0.216729

                             Maximum     Tolerance    Cnvgd?
         Gradient           0.040402      0.000300      NO
         Displacement       0.130033      0.001200      NO
         Energy change     -0.024045      0.000001      NO


 New Cartesian Coordinates Obtained by Inverse Iteration

 Displacement from previous Coordinates is:  0.279503
 ----------------------------------------------------------------
             Standard Nuclear Orientation (Angstroms)
    I     Atom           X                Y                Z
 ----------------------------------------------------------------
    1      C       2.6433440931    -0.6518758949     0.0000000000
    2      P       1.7040592828     0.6953998914     0.0000000000
    3      I      -0.6277823422    -0.2092653852     0.0000000000
    4      H       3.6988206401    -0.5047063242     0.0000000000
    5      H       2.3091558165    -1.6599939078     0.0000000000
 ----------------------------------------------------------------
 Molecular Point Group                 Cs    NOp =  2
 Largest Abelian Subgroup              Cs    NOp =  2
 Nuclear Repulsion Energy =   276.1406979700 hartrees
 There are       38 alpha and       38 beta electrons
 Applying Cartesian multipole field
    Component          Value
    ---------          -----
     (2,0,0)        1.00000E-11
     (0,2,0)        2.00000E-11
     (0,0,2)       -3.00000E-11
 Nucleus-field energy     =     0.0000000056 hartrees
 Requested basis set is 6-311++G(d,p)
 There are 53 shells and 128 basis functions
 A cutoff of  1.0D-11 yielded   1257 shell pairs
 There are      7628 function pairs (      8526 Cartesian)
 Smallest overlap matrix eigenvalue = 9.69E-04
 Guess MOs from SCF MO coefficient file

 -----------------------------------------------------------------------
  General SCF calculation program by
  Eric Jon Sundstrom, Paul Horn, Yuezhi Mao, Dmitri Zuev, Alec White,
  David Stuck, Shaama M.S., Shane Yost, Joonho Lee, David Small,
  Daniel Levine, Susi Lehtola, Hugh Burton, Evgeny Epifanovsky
 -----------------------------------------------------------------------
 Exchange:     0.2000 Hartree-Fock + 0.0800 Slater + 0.7200 B88
 Correlation:  0.1900 VWN1RPA + 0.8100 LYP
 Using SG-1 standard quadrature grid
 using 4 threads for integral computing
 -------------------------------------------------------
 OpenMP Integral computing Module                
 Release: version 2.0, May 2017, Q-Chem Inc. Pleasanton 
 -------------------------------------------------------
 -------------------------------------------------------
 OpenMP BLAS3 based DFT computing Module                
 Release: version 1.0, May 2013, Q-Chem Inc. Pittsburgh 
 -------------------------------------------------------
 A restricted SCF calculation will be
 performed using DIIS
 SCF converges when DIIS error is below 1.0e-08
 ---------------------------------------
  Cycle       Energy         DIIS error
 ---------------------------------------
    1   -7300.2101972905      9.75e-04  
    2   -7300.2125321017      2.21e-04  
    3   -7300.2125011866      2.47e-04  
    4   -7300.2126512796      8.51e-05  
    5   -7300.2126648579      3.15e-05  
    6   -7300.2126672795      9.67e-06  
    7   -7300.2126674777      1.62e-06  
    8   -7300.2126674819      3.11e-07  
    9   -7300.2126674822      1.19e-07  
   10   -7300.2126674822      2.12e-08  
   11   -7300.2126674822      5.07e-09  Convergence criterion met
 ---------------------------------------
 SCF time:   CPU 11.06s  wall 3.00s 
 SCF   energy in the final basis set =    -7300.2126674822
 Total energy in the final basis set =    -7300.2126674822

 --------------------------------------------------------------
             Orbital Energies (a.u.) and Symmetries
 --------------------------------------------------------------

 Alpha MOs, Restricted
 -- Occupied --                  
******* -176.30 -165.70 -165.70 -165.70  -77.10  -35.79  -31.29
  1 A'    2 A'    3 A'    1 A"    4 A'    5 A'    6 A'    7 A'                 
-31.282 -31.282 -22.938 -22.937 -22.936 -22.933 -22.933 -10.206
  2 A"    8 A'    9 A'    3 A"   10 A'    4 A"   11 A'   12 A'                 
 -6.591  -6.344  -4.755  -4.754  -4.751  -4.748  -4.743  -4.742
 13 A'   14 A'   15 A'   16 A'    5 A"   17 A'    6 A"   18 A'                 
 -2.021  -2.017  -2.016  -2.006  -2.006  -0.767  -0.657  -0.556
 19 A'    7 A"   20 A'   21 A'    8 A"   22 A'   23 A'   24 A'                 
 -0.473  -0.391  -0.320  -0.307  -0.268  -0.262
 25 A'   26 A'    9 A"   27 A'   28 A'   10 A"                                 
 -- Virtual --                   
 -0.089  -0.075  -0.004   0.019   0.024   0.042   0.047   0.066
 11 A"   29 A'   30 A'   31 A'   32 A'   12 A"   33 A'   34 A'                 
  0.093   0.094   0.104   0.131   0.138   0.166   0.176   0.200
 13 A"   35 A'   36 A'   37 A'   38 A'   39 A'   40 A'   41 A'                 
  0.216   0.251   0.281   0.284   0.335   0.381   0.385   0.391
 14 A"   42 A'   43 A'   15 A"   44 A'   16 A"   45 A'   46 A'                 
  0.406   0.416   0.456   0.497   0.527   0.554   0.569   0.616
 17 A"   47 A'   48 A'   49 A'   50 A'   18 A"   51 A'   52 A'                 
  0.651   0.673   0.694   0.760   0.841   0.905   1.003   1.032
 19 A"   53 A'   20 A"   54 A'   55 A'   56 A'   57 A'   21 A"                 
  1.296   1.311   1.363   1.366   1.471   1.489   1.540   1.552
 22 A"   58 A'   59 A'   23 A"   60 A'   61 A'   24 A"   62 A'                 
  1.652   1.744   1.814   1.820   1.925   2.171   2.487   2.533
 63 A'   64 A'   65 A'   25 A"   26 A"   66 A'   67 A'   68 A'                 
  2.558   2.688   2.737   3.365   3.740   3.967   3.977   3.980
 69 A'   70 A'   27 A"   71 A'   72 A'   28 A"   73 A'   29 A"                 
  4.029   4.129   4.285   5.990   6.016   6.038   6.888  13.787
 74 A'   75 A'   76 A'   30 A"   77 A'   78 A'   79 A'   31 A"                 
 13.900  14.002  23.818  27.750  28.338  28.358  28.375  28.544
 80 A'   81 A'   82 A'   83 A'   32 A"   84 A'   85 A'   33 A"                 
 28.547  28.549  28.567  28.630 127.885 127.902 127.920 151.567
 86 A'   34 A"   87 A'   88 A'   35 A"   89 A'   90 A'   91 A'                 
163.0141901.725
 92 A'   93 A'                                                                 

 Beta MOs, Restricted
 -- Occupied --                  
******* -176.30 -165.70 -165.70 -165.70  -77.10  -35.79  -31.29
  1 A'    2 A'    3 A'    1 A"    4 A'    5 A'    6 A'    7 A'                 
-31.282 -31.282 -22.938 -22.937 -22.936 -22.933 -22.933 -10.206
  2 A"    8 A'    9 A'    3 A"   10 A'    4 A"   11 A'   12 A'                 
 -6.591  -6.344  -4.755  -4.754  -4.751  -4.748  -4.743  -4.742
 13 A'   14 A'   15 A'   16 A'    5 A"   17 A'    6 A"   18 A'                 
 -2.021  -2.017  -2.016  -2.006  -2.006  -0.767  -0.657  -0.556
 19 A'    7 A"   20 A'   21 A'    8 A"   22 A'   23 A'   24 A'                 
 -0.473  -0.391  -0.320  -0.307  -0.268  -0.262
 25 A'   26 A'    9 A"   27 A'   28 A'   10 A"                                 
 -- Virtual --                   
 -0.089  -0.075  -0.004   0.019   0.024   0.042   0.047   0.066
 11 A"   29 A'   30 A'   31 A'   32 A'   12 A"   33 A'   34 A'                 
  0.093   0.094   0.104   0.131   0.138   0.166   0.176   0.200
 13 A"   35 A'   36 A'   37 A'   38 A'   39 A'   40 A'   41 A'                 
  0.216   0.251   0.281   0.284   0.335   0.381   0.385   0.391
 14 A"   42 A'   43 A'   15 A"   44 A'   16 A"   45 A'   46 A'                 
  0.406   0.416   0.456   0.497   0.527   0.554   0.569   0.616
 17 A"   47 A'   48 A'   49 A'   50 A'   18 A"   51 A'   52 A'                 
  0.651   0.673   0.694   0.760   0.841   0.905   1.003   1.032
 19 A"   53 A'   20 A"   54 A'   55 A'   56 A'   57 A'   21 A"                 
  1.296   1.311   1.363   1.366   1.471   1.489   1.540   1.552
 22 A"   58 A'   59 A'   23 A"   60 A'   61 A'   24 A"   62 A'                 
  1.652   1.744   1.814   1.820   1.925   2.171   2.487   2.533
 63 A'   64 A'   65 A'   25 A"   26 A"   66 A'   67 A'   68 A'                 
  2.558   2.688   2.737   3.365   3.740   3.967   3.977   3.980
 69 A'   70 A'   27 A"   71 A'   72 A'   28 A"   73 A'   29 A"                 
  4.029   4.129   4.285   5.990   6.016   6.038   6.888  13.787
 74 A'   75 A'   76 A'   30 A"   77 A'   78 A'   79 A'   31 A"                 
 13.900  14.002  23.818  27.750  28.338  28.358  28.375  28.544
 80 A'   81 A'   82 A'   83 A'   32 A"   84 A'   85 A'   33 A"                 
 28.547  28.549  28.567  28.630 127.885 127.902 127.920 151.567
 86 A'   34 A"   87 A'   88 A'   35 A"   89 A'   90 A'   91 A'                 
163.0141901.725
 92 A'   93 A'                                                                 
 --------------------------------------------------------------

          Ground-State Mulliken Net Atomic Charges

     Atom                 Charge (a.u.)
  ----------------------------------------
      1 C                    -0.356651
      2 P                     0.171809
      3 I                    -0.175426
      4 H                     0.161033
      5 H                     0.199235
  ----------------------------------------
  Sum of atomic charges =     0.000000

 -----------------------------------------------------------------
                    Cartesian Multipole Moments
 -----------------------------------------------------------------
    Charge (ESU x 10^10)
                 0.0000
    Dipole Moment (Debye)
         X       1.8279      Y      -0.4521      Z      -0.0000
       Tot       1.8830
    Quadrupole Moments (Debye-Ang)
        XX     -41.8971     XY      -0.8608     YY     -48.2004
        XZ      -0.0000     YZ      -0.0000     ZZ     -50.0158
    Octopole Moments (Debye-Ang^2)
       XXX     -48.7366    XXY      -3.2610    XYY     -20.9859
       YYY       2.6787    XXZ      -0.0000    XYZ      -0.0000
       YYZ      -0.0000    XZZ     -24.5000    YZZ       3.1548
       ZZZ      -0.0000
    Hexadecapole Moments (Debye-Ang^3)
      XXXX    -566.6664   XXXY     -22.3068   XXYY    -130.8175
      XYYY     -25.2446   YYYY    -140.5455   XXXZ      -0.0000
      XXYZ       0.0000   XYYZ      -0.0000   YYYZ       0.0000
      XXZZ    -131.2674   XYZZ      -3.7065   YYZZ     -36.3982
      XZZZ      -0.0000   YZZZ       0.0000   ZZZZ     -72.7909
 -----------------------------------------------------------------
 Calculating analytic gradient of the SCF energy
 Gradient of SCF Energy
            1           2           3           4           5
    1   0.0032163   0.0052370   0.0024369  -0.0158281   0.0049380
    2  -0.0011803  -0.0113721   0.0009196  -0.0028379   0.0144707
    3   0.0000000  -0.0000000   0.0000000  -0.0000000  -0.0000000
 Max gradient component =       1.583E-02
 RMS gradient           =       6.672E-03
 Gradient time:  CPU 3.33 s  wall 0.93 s
 Geometry Optimization Parameters
   NAtoms,    NIC,     NZ,  NCons,   NDum,   NFix, NCnnct, MaxDiis
        5      20       5       0       0       0       0       0

 Cartesian Hessian Update
 Hessian Updated using BFGS Update


** GEOMETRY OPTIMIZATION IN DELOCALIZED INTERNAL COORDINATES **
   Searching for a Minimum

   Optimization Cycle:   5

                       Coordinates (Angstroms)
     ATOM                X               Y               Z
      1  C         2.6433440931   -0.6518758949    0.0000000000
      2  P         1.7040592828    0.6953998914    0.0000000000
      3  I        -0.6277823422   -0.2092653852    0.0000000000
      4  H         3.6988206401   -0.5047063242    0.0000000000
      5  H         2.3091558165   -1.6599939078    0.0000000000
   Point Group: cs    Number of degrees of freedom:     7


   Energy is  -7300.212667482

 Hessian Updated using BFGS Update

  7 Hessian modes will be used to form the next step
  Hessian Eigenvalues:
     0.076659    0.131116    0.158547    0.160703    0.228009    0.332146
     0.739456

 Minimum Search - Taking Simple RFO Step
 Searching for Lamda that Minimizes Along All modes
 Value Taken    Lamda =  -0.00155172
 Step Taken.  Stepsize is  0.064201

                             Maximum     Tolerance    Cnvgd?
         Gradient           0.023953      0.000300      NO
         Displacement       0.055704      0.001200      NO
         Energy change     -0.003986      0.000001      NO


 New Cartesian Coordinates Obtained by Inverse Iteration

 Displacement from previous Coordinates is:  0.062530
 ----------------------------------------------------------------
             Standard Nuclear Orientation (Angstroms)
    I     Atom           X                Y                Z
 ----------------------------------------------------------------
    1      C       2.6406138481    -0.6501002549     0.0000000000
    2      P       1.7000745286     0.7041589575     0.0000000000
    3      I      -0.6355562314    -0.2078601777     0.0000000000
    4      H       3.7202233719    -0.4974074637     0.0000000000
    5      H       2.3022419730    -1.6792326820     0.0000000000
 ----------------------------------------------------------------
 Molecular Point Group                 Cs    NOp =  2
 Largest Abelian Subgroup              Cs    NOp =  2
 Nuclear Repulsion Energy =   275.2666770552 hartrees
 There are       38 alpha and       38 beta electrons
 Applying Cartesian multipole field
    Component          Value
    ---------          -----
     (2,0,0)        1.00000E-11
     (0,2,0)        2.00000E-11
     (0,0,2)       -3.00000E-11
 Nucleus-field energy     =     0.0000000056 hartrees
 Requested basis set is 6-311++G(d,p)
 There are 53 shells and 128 basis functions
 A cutoff of  1.0D-11 yielded   1256 shell pairs
 There are      7624 function pairs (      8522 Cartesian)
 Smallest overlap matrix eigenvalue = 9.86E-04
 Guess MOs from SCF MO coefficient file

 -----------------------------------------------------------------------
  General SCF calculation program by
  Eric Jon Sundstrom, Paul Horn, Yuezhi Mao, Dmitri Zuev, Alec White,
  David Stuck, Shaama M.S., Shane Yost, Joonho Lee, David Small,
  Daniel Levine, Susi Lehtola, Hugh Burton, Evgeny Epifanovsky
 -----------------------------------------------------------------------
 Exchange:     0.2000 Hartree-Fock + 0.0800 Slater + 0.7200 B88
 Correlation:  0.1900 VWN1RPA + 0.8100 LYP
 Using SG-1 standard quadrature grid
 using 4 threads for integral computing
 -------------------------------------------------------
 OpenMP Integral computing Module                
 Release: version 2.0, May 2017, Q-Chem Inc. Pleasanton 
 -------------------------------------------------------
 -------------------------------------------------------
 OpenMP BLAS3 based DFT computing Module                
 Release: version 1.0, May 2013, Q-Chem Inc. Pittsburgh 
 -------------------------------------------------------
 A restricted SCF calculation will be
 performed using DIIS
 SCF converges when DIIS error is below 1.0e-08
 ---------------------------------------
  Cycle       Energy         DIIS error
 ---------------------------------------
    1   -7300.2132583751      3.19e-04  
    2   -7300.2132896958      2.58e-04  
    3   -7300.2133298385      2.20e-04  
    4   -7300.2134486829      2.54e-05  
    5   -7300.2134501477      6.93e-06  
    6   -7300.2134502679      3.29e-06  
    7   -7300.2134502865      4.09e-07  
    8   -7300.2134502868      6.46e-08  
    9   -7300.2134502868      2.00e-08  
   10   -7300.2134502868      3.23e-09  Convergence criterion met
 ---------------------------------------
 SCF time:   CPU 10.07s  wall 2.00s 
 SCF   energy in the final basis set =    -7300.2134502868
 Total energy in the final basis set =    -7300.2134502868

 --------------------------------------------------------------
             Orbital Energies (a.u.) and Symmetries
 --------------------------------------------------------------

 Alpha MOs, Restricted
 -- Occupied --                  
******* -176.30 -165.70 -165.70 -165.70  -77.10  -35.79  -31.29
  1 A'    2 A'    3 A'    1 A"    4 A'    5 A'    6 A'    7 A'                 
-31.282 -31.282 -22.937 -22.936 -22.936 -22.933 -22.933 -10.211
  2 A"    8 A'    9 A'    3 A"   10 A'    4 A"   11 A'   12 A'                 
 -6.592  -6.344  -4.755  -4.755  -4.752  -4.749  -4.742  -4.742
 13 A'   14 A'   15 A'   16 A'    5 A"   17 A'    6 A"   18 A'                 
 -2.021  -2.017  -2.016  -2.006  -2.006  -0.763  -0.655  -0.553
 19 A'    7 A"   20 A'   21 A'    8 A"   22 A'   23 A'   24 A'                 
 -0.468  -0.390  -0.319  -0.307  -0.268  -0.262
 25 A'   26 A'    9 A"   27 A'   28 A'   10 A"                                 
 -- Virtual --                   
 -0.089  -0.076  -0.005   0.018   0.023   0.042   0.047   0.066
 11 A"   29 A'   30 A'   31 A'   32 A'   12 A"   33 A'   34 A'                 
  0.093   0.093   0.102   0.130   0.138   0.162   0.172   0.199
 13 A"   35 A'   36 A'   37 A'   38 A'   39 A'   40 A'   41 A'                 
  0.216   0.250   0.280   0.284   0.334   0.382   0.384   0.391
 14 A"   42 A'   43 A'   15 A"   44 A'   16 A"   45 A'   46 A'                 
  0.407   0.416   0.455   0.493   0.523   0.553   0.568   0.611
 17 A"   47 A'   48 A'   49 A'   50 A'   18 A"   51 A'   52 A'                 
  0.650   0.665   0.693   0.759   0.838   0.902   0.997   1.029
 19 A"   53 A'   20 A"   54 A'   55 A'   56 A'   57 A'   21 A"                 
  1.296   1.310   1.360   1.361   1.459   1.477   1.539   1.551
 22 A"   58 A'   23 A"   59 A'   60 A'   61 A'   24 A"   62 A'                 
  1.648   1.740   1.804   1.810   1.908   2.155   2.479   2.492
 63 A'   64 A'   25 A"   65 A'   26 A"   66 A'   67 A'   68 A'                 
  2.539   2.682   2.732   3.347   3.693   3.968   3.977   3.980
 69 A'   70 A'   27 A"   71 A'   72 A'   28 A"   73 A'   29 A"                 
  4.027   4.127   4.284   5.990   6.016   6.038   6.883  13.787
 74 A'   75 A'   76 A'   30 A"   77 A'   78 A'   79 A'   31 A"                 
 13.898  13.995  23.766  27.749  28.338  28.358  28.375  28.544
 80 A'   81 A'   82 A'   83 A'   32 A"   84 A'   85 A'   33 A"                 
 28.548  28.549  28.567  28.629 127.886 127.902 127.920 151.566
 86 A'   34 A"   87 A'   88 A'   35 A"   89 A'   90 A'   91 A'                 
163.0081901.725
 92 A'   93 A'                                                                 

 Beta MOs, Restricted
 -- Occupied --                  
******* -176.30 -165.70 -165.70 -165.70  -77.10  -35.79  -31.29
  1 A'    2 A'    3 A'    1 A"    4 A'    5 A'    6 A'    7 A'                 
-31.282 -31.282 -22.937 -22.936 -22.936 -22.933 -22.933 -10.211
  2 A"    8 A'    9 A'    3 A"   10 A'    4 A"   11 A'   12 A'                 
 -6.592  -6.344  -4.755  -4.755  -4.752  -4.749  -4.742  -4.742
 13 A'   14 A'   15 A'   16 A'    5 A"   17 A'    6 A"   18 A'                 
 -2.021  -2.017  -2.016  -2.006  -2.006  -0.763  -0.655  -0.553
 19 A'    7 A"   20 A'   21 A'    8 A"   22 A'   23 A'   24 A'                 
 -0.468  -0.390  -0.319  -0.307  -0.268  -0.262
 25 A'   26 A'    9 A"   27 A'   28 A'   10 A"                                 
 -- Virtual --                   
 -0.089  -0.076  -0.005   0.018   0.023   0.042   0.047   0.066
 11 A"   29 A'   30 A'   31 A'   32 A'   12 A"   33 A'   34 A'                 
  0.093   0.093   0.102   0.130   0.138   0.162   0.172   0.199
 13 A"   35 A'   36 A'   37 A'   38 A'   39 A'   40 A'   41 A'                 
  0.216   0.250   0.280   0.284   0.334   0.382   0.384   0.391
 14 A"   42 A'   43 A'   15 A"   44 A'   16 A"   45 A'   46 A'                 
  0.407   0.416   0.455   0.493   0.523   0.553   0.568   0.611
 17 A"   47 A'   48 A'   49 A'   50 A'   18 A"   51 A'   52 A'                 
  0.650   0.665   0.693   0.759   0.838   0.902   0.997   1.029
 19 A"   53 A'   20 A"   54 A'   55 A'   56 A'   57 A'   21 A"                 
  1.296   1.310   1.360   1.361   1.459   1.477   1.539   1.551
 22 A"   58 A'   23 A"   59 A'   60 A'   61 A'   24 A"   62 A'                 
  1.648   1.740   1.804   1.810   1.908   2.155   2.479   2.492
 63 A'   64 A'   25 A"   65 A'   26 A"   66 A'   67 A'   68 A'                 
  2.539   2.682   2.732   3.347   3.693   3.968   3.977   3.980
 69 A'   70 A'   27 A"   71 A'   72 A'   28 A"   73 A'   29 A"                 
  4.027   4.127   4.284   5.990   6.016   6.038   6.883  13.787
 74 A'   75 A'   76 A'   30 A"   77 A'   78 A'   79 A'   31 A"                 
 13.898  13.995  23.766  27.749  28.338  28.358  28.375  28.544
 80 A'   81 A'   82 A'   83 A'   32 A"   84 A'   85 A'   33 A"                 
 28.548  28.549  28.567  28.629 127.886 127.902 127.920 151.566
 86 A'   34 A"   87 A'   88 A'   35 A"   89 A'   90 A'   91 A'                 
163.0081901.725
 92 A'   93 A'                                                                 
 --------------------------------------------------------------

          Ground-State Mulliken Net Atomic Charges

     Atom                 Charge (a.u.)
  ----------------------------------------
      1 C                    -0.358211
      2 P                     0.172968
      3 I                    -0.176017
      4 H                     0.161559
      5 H                     0.199701
  ----------------------------------------
  Sum of atomic charges =     0.000000

 -----------------------------------------------------------------
                    Cartesian Multipole Moments
 -----------------------------------------------------------------
    Charge (ESU x 10^10)
                 0.0000
    Dipole Moment (Debye)
         X       1.8450      Y      -0.4422      Z       0.0000
       Tot       1.8972
    Quadrupole Moments (Debye-Ang)
        XX     -41.9142     XY      -0.8200     YY     -48.1743
        XZ       0.0000     YZ       0.0000     ZZ     -50.1078
    Octopole Moments (Debye-Ang^2)
       XXX     -48.0063    XXY      -3.2912    XYY     -20.7283
       YYY       2.2628    XXZ       0.0000    XYZ      -0.0000
       YYZ       0.0000    XZZ     -24.4159    YZZ       3.0551
       ZZZ      -0.0000
    Hexadecapole Moments (Debye-Ang^3)
      XXXX    -568.0262   XXXY     -22.1780   XXYY    -131.4693
      XYYY     -25.6141   YYYY    -141.4437   XXXZ       0.0000
      XXYZ      -0.0000   XYYZ       0.0000   YYYZ       0.0000
      XXZZ    -132.0554   XYZZ      -3.7610   YYZZ     -36.6676
      XZZZ       0.0000   YZZZ       0.0000   ZZZZ     -73.0124
 -----------------------------------------------------------------
 Calculating analytic gradient of the SCF energy
 Gradient of SCF Energy
            1           2           3           4           5
    1  -0.0061047   0.0037515   0.0012369   0.0012112  -0.0000949
    2   0.0061741  -0.0062626   0.0002543  -0.0000751  -0.0000906
    3   0.0000000   0.0000000  -0.0000000  -0.0000000  -0.0000000
 Max gradient component =       6.263E-03
 RMS gradient           =       2.964E-03
 Gradient time:  CPU 3.33 s  wall 0.93 s
 Geometry Optimization Parameters
   NAtoms,    NIC,     NZ,  NCons,   NDum,   NFix, NCnnct, MaxDiis
        5      20       5       0       0       0       0       0

 Cartesian Hessian Update
 Hessian Updated using BFGS Update


** GEOMETRY OPTIMIZATION IN DELOCALIZED INTERNAL COORDINATES **
   Searching for a Minimum

   Optimization Cycle:   6

                       Coordinates (Angstroms)
     ATOM                X               Y               Z
      1  C         2.6406138481   -0.6501002549    0.0000000000
      2  P         1.7000745286    0.7041589575    0.0000000000
      3  I        -0.6355562314   -0.2078601777    0.0000000000
      4  H         3.7202233719   -0.4974074637    0.0000000000
      5  H         2.3022419730   -1.6792326820    0.0000000000
   Point Group: cs    Number of degrees of freedom:     7


   Energy is  -7300.213450287

 Hessian Updated using BFGS Update

  7 Hessian modes will be used to form the next step
  Hessian Eigenvalues:
     0.075776    0.131462    0.158081    0.160924    0.229470    0.377951
     0.636376

 Minimum Search - Taking Simple RFO Step
 Searching for Lamda that Minimizes Along All modes
 Value Taken    Lamda =  -0.00012580
 Step Taken.  Stepsize is  0.020373

                             Maximum     Tolerance    Cnvgd?
         Gradient           0.004231      0.000300      NO
         Displacement       0.015268      0.001200      NO
         Energy change     -0.000783      0.000001      NO


 New Cartesian Coordinates Obtained by Inverse Iteration

 Displacement from previous Coordinates is:  0.030490
 ----------------------------------------------------------------
             Standard Nuclear Orientation (Angstroms)
    I     Atom           X                Y                Z
 ----------------------------------------------------------------
    1      C       2.6451637571    -0.6525754081     0.0000000000
    2      P       1.6984568969     0.7051438136     0.0000000000
    3      I      -0.6470747845    -0.2029568919     0.0000000000
    4      H       3.7219461876    -0.4961730389     0.0000000000
    5      H       2.3091054332    -1.6838800955     0.0000000000
 ----------------------------------------------------------------
 Molecular Point Group                 Cs    NOp =  2
 Largest Abelian Subgroup              Cs    NOp =  2
 Nuclear Repulsion Energy =   274.2910953904 hartrees
 There are       38 alpha and       38 beta electrons
 Applying Cartesian multipole field
    Component          Value
    ---------          -----
     (2,0,0)        1.00000E-11
     (0,2,0)        2.00000E-11
     (0,0,2)       -3.00000E-11
 Nucleus-field energy     =     0.0000000056 hartrees
 Requested basis set is 6-311++G(d,p)
 There are 53 shells and 128 basis functions
 A cutoff of  1.0D-11 yielded   1256 shell pairs
 There are      7624 function pairs (      8522 Cartesian)
 Smallest overlap matrix eigenvalue = 9.97E-04
 Guess MOs from SCF MO coefficient file

 -----------------------------------------------------------------------
  General SCF calculation program by
  Eric Jon Sundstrom, Paul Horn, Yuezhi Mao, Dmitri Zuev, Alec White,
  David Stuck, Shaama M.S., Shane Yost, Joonho Lee, David Small,
  Daniel Levine, Susi Lehtola, Hugh Burton, Evgeny Epifanovsky
 -----------------------------------------------------------------------
 Exchange:     0.2000 Hartree-Fock + 0.0800 Slater + 0.7200 B88
 Correlation:  0.1900 VWN1RPA + 0.8100 LYP
 Using SG-1 standard quadrature grid
 using 4 threads for integral computing
 -------------------------------------------------------
 OpenMP Integral computing Module                
 Release: version 2.0, May 2017, Q-Chem Inc. Pleasanton 
 -------------------------------------------------------
 -------------------------------------------------------
 OpenMP BLAS3 based DFT computing Module                
 Release: version 1.0, May 2013, Q-Chem Inc. Pittsburgh 
 -------------------------------------------------------
 A restricted SCF calculation will be
 performed using DIIS
 SCF converges when DIIS error is below 1.0e-08
 ---------------------------------------
  Cycle       Energy         DIIS error
 ---------------------------------------
    1   -7300.2135056955      8.21e-05  
    2   -7300.2135208549      4.26e-05  
    3   -7300.2135187531      5.05e-05  
    4   -7300.2135248609      1.06e-05  
    5   -7300.2135251319      2.52e-06  
    6   -7300.2135251483      1.00e-06  
    7   -7300.2135251502      1.82e-07  
    8   -7300.2135251502      4.13e-08  
    9   -7300.2135251503      7.89e-09  Convergence criterion met
 ---------------------------------------
 SCF time:   CPU 9.05s  wall 3.00s 
 SCF   energy in the final basis set =    -7300.2135251503
 Total energy in the final basis set =    -7300.2135251503

 --------------------------------------------------------------
             Orbital Energies (a.u.) and Symmetries
 --------------------------------------------------------------

 Alpha MOs, Restricted
 -- Occupied --                  
******* -176.30 -165.70 -165.70 -165.70  -77.10  -35.79  -31.29
  1 A'    2 A'    3 A'    1 A"    4 A'    5 A'    6 A'    7 A'                 
-31.282 -31.282 -22.937 -22.936 -22.936 -22.933 -22.933 -10.212
  2 A"    8 A'    9 A'    3 A"   10 A'    4 A"   11 A'   12 A'                 
 -6.593  -6.344  -4.756  -4.754  -4.753  -4.749  -4.742  -4.742
 13 A'   14 A'   15 A'   16 A'    5 A"   17 A'    6 A"   18 A'                 
 -2.021  -2.017  -2.016  -2.006  -2.006  -0.762  -0.655  -0.554
 19 A'    7 A"   20 A'   21 A'    8 A"   22 A'   23 A'   24 A'                 
 -0.468  -0.389  -0.319  -0.307  -0.268  -0.262
 25 A'   26 A'    9 A"   27 A'   28 A'   10 A"                                 
 -- Virtual --                   
 -0.090  -0.077  -0.005   0.018   0.023   0.042   0.047   0.065
 11 A"   29 A'   30 A'   31 A'   32 A'   12 A"   33 A'   34 A'                 
  0.092   0.093   0.102   0.130   0.138   0.163   0.172   0.199
 13 A"   35 A'   36 A'   37 A'   38 A'   39 A'   40 A'   41 A'                 
  0.216   0.251   0.280   0.284   0.333   0.383   0.383   0.392
 14 A"   42 A'   43 A'   15 A"   44 A'   16 A"   45 A'   46 A'                 
  0.407   0.416   0.455   0.492   0.521   0.552   0.568   0.611
 17 A"   47 A'   48 A'   49 A'   50 A'   18 A"   51 A'   52 A'                 
  0.650   0.664   0.692   0.759   0.836   0.900   0.991   1.028
 19 A"   53 A'   20 A"   54 A'   55 A'   56 A'   57 A'   21 A"                 
  1.296   1.309   1.357   1.360   1.457   1.477   1.539   1.551
 22 A"   58 A'   23 A"   59 A'   60 A'   61 A'   24 A"   62 A'                 
  1.647   1.738   1.803   1.808   1.908   2.153   2.477   2.494
 63 A'   64 A'   25 A"   65 A'   26 A"   66 A'   67 A'   68 A'                 
  2.537   2.681   2.731   3.338   3.694   3.968   3.977   3.980
 69 A'   70 A'   27 A"   71 A'   72 A'   28 A"   73 A'   29 A"                 
  4.026   4.125   4.283   5.990   6.015   6.038   6.879  13.786
 74 A'   75 A'   76 A'   30 A"   77 A'   78 A'   79 A'   31 A"                 
 13.896  13.989  23.765  27.748  28.338  28.358  28.374  28.544
 80 A'   81 A'   82 A'   83 A'   32 A"   84 A'   85 A'   33 A"                 
 28.548  28.549  28.566  28.628 127.885 127.901 127.919 151.565
 86 A'   34 A"   87 A'   88 A'   35 A"   89 A'   90 A'   91 A'                 
163.0031901.724
 92 A'   93 A'                                                                 

 Beta MOs, Restricted
 -- Occupied --                  
******* -176.30 -165.70 -165.70 -165.70  -77.10  -35.79  -31.29
  1 A'    2 A'    3 A'    1 A"    4 A'    5 A'    6 A'    7 A'                 
-31.282 -31.282 -22.937 -22.936 -22.936 -22.933 -22.933 -10.212
  2 A"    8 A'    9 A'    3 A"   10 A'    4 A"   11 A'   12 A'                 
 -6.593  -6.344  -4.756  -4.754  -4.753  -4.749  -4.742  -4.742
 13 A'   14 A'   15 A'   16 A'    5 A"   17 A'    6 A"   18 A'                 
 -2.021  -2.017  -2.016  -2.006  -2.006  -0.762  -0.655  -0.554
 19 A'    7 A"   20 A'   21 A'    8 A"   22 A'   23 A'   24 A'                 
 -0.468  -0.389  -0.319  -0.307  -0.268  -0.262
 25 A'   26 A'    9 A"   27 A'   28 A'   10 A"                                 
 -- Virtual --                   
 -0.090  -0.077  -0.005   0.018   0.023   0.042   0.047   0.065
 11 A"   29 A'   30 A'   31 A'   32 A'   12 A"   33 A'   34 A'                 
  0.092   0.093   0.102   0.130   0.138   0.163   0.172   0.199
 13 A"   35 A'   36 A'   37 A'   38 A'   39 A'   40 A'   41 A'                 
  0.216   0.251   0.280   0.284   0.333   0.383   0.383   0.392
 14 A"   42 A'   43 A'   15 A"   44 A'   16 A"   45 A'   46 A'                 
  0.407   0.416   0.455   0.492   0.521   0.552   0.568   0.611
 17 A"   47 A'   48 A'   49 A'   50 A'   18 A"   51 A'   52 A'                 
  0.650   0.664   0.692   0.759   0.836   0.900   0.991   1.028
 19 A"   53 A'   20 A"   54 A'   55 A'   56 A'   57 A'   21 A"                 
  1.296   1.309   1.357   1.360   1.457   1.477   1.539   1.551
 22 A"   58 A'   23 A"   59 A'   60 A'   61 A'   24 A"   62 A'                 
  1.647   1.738   1.803   1.808   1.908   2.153   2.477   2.494
 63 A'   64 A'   25 A"   65 A'   26 A"   66 A'   67 A'   68 A'                 
  2.537   2.681   2.731   3.338   3.694   3.968   3.977   3.980
 69 A'   70 A'   27 A"   71 A'   72 A'   28 A"   73 A'   29 A"                 
  4.026   4.125   4.283   5.990   6.015   6.038   6.879  13.786
 74 A'   75 A'   76 A'   30 A"   77 A'   78 A'   79 A'   31 A"                 
 13.896  13.989  23.765  27.748  28.338  28.358  28.374  28.544
 80 A'   81 A'   82 A'   83 A'   32 A"   84 A'   85 A'   33 A"                 
 28.548  28.549  28.566  28.628 127.885 127.901 127.919 151.565
 86 A'   34 A"   87 A'   88 A'   35 A"   89 A'   90 A'   91 A'                 
163.0031901.724
 92 A'   93 A'                                                                 
 --------------------------------------------------------------

          Ground-State Mulliken Net Atomic Charges

     Atom                 Charge (a.u.)
  ----------------------------------------
      1 C                    -0.358813
      2 P                     0.174159
      3 I                    -0.176572
      4 H                     0.161366
      5 H                     0.199860
  ----------------------------------------
  Sum of atomic charges =     0.000000

 -----------------------------------------------------------------
                    Cartesian Multipole Moments
 -----------------------------------------------------------------
    Charge (ESU x 10^10)
                 0.0000
    Dipole Moment (Debye)
         X       1.8637      Y      -0.4407      Z      -0.0000
       Tot       1.9151
    Quadrupole Moments (Debye-Ang)
        XX     -41.8739     XY      -0.8265     YY     -48.1758
        XZ       0.0000     YZ       0.0000     ZZ     -50.1450
    Octopole Moments (Debye-Ang^2)
       XXX     -46.9942    XXY      -3.4368    XYY     -20.3318
       YYY       1.8462    XXZ       0.0000    XYZ      -0.0000
       YYZ      -0.0000    XZZ     -24.1349    YZZ       2.9150
       ZZZ       0.0000
    Hexadecapole Moments (Debye-Ang^3)
      XXXX    -570.5094   XXXY     -21.9597   XXYY    -131.8787
      XYYY     -25.4304   YYYY    -141.2886   XXXZ       0.0000
      XXYZ      -0.0000   XYYZ       0.0000   YYYZ      -0.0000
      XXZZ    -132.7009   XYZZ      -3.6765   YYZZ     -36.6930
      XZZZ       0.0000   YZZZ      -0.0000   ZZZZ     -73.1491
 -----------------------------------------------------------------
 Calculating analytic gradient of the SCF energy
 Gradient of SCF Energy
            1           2           3           4           5
    1  -0.0014117   0.0024898  -0.0006113  -0.0002238  -0.0002431
    2   0.0034708  -0.0020359  -0.0001956  -0.0002876  -0.0009517
    3  -0.0000000   0.0000000   0.0000000   0.0000000   0.0000000
 Max gradient component =       3.471E-03
 RMS gradient           =       1.314E-03
 Gradient time:  CPU 3.32 s  wall 0.95 s
 Geometry Optimization Parameters
   NAtoms,    NIC,     NZ,  NCons,   NDum,   NFix, NCnnct, MaxDiis
        5      20       5       0       0       0       0       0

 Cartesian Hessian Update
 Hessian Updated using BFGS Update


** GEOMETRY OPTIMIZATION IN DELOCALIZED INTERNAL COORDINATES **
   Searching for a Minimum

   Optimization Cycle:   7

                       Coordinates (Angstroms)
     ATOM                X               Y               Z
      1  C         2.6451637571   -0.6525754081    0.0000000000
      2  P         1.6984568969    0.7051438136    0.0000000000
      3  I        -0.6470747845   -0.2029568919    0.0000000000
      4  H         3.7219461876   -0.4961730389    0.0000000000
      5  H         2.3091054332   -1.6838800955    0.0000000000
   Point Group: cs    Number of degrees of freedom:     7


   Energy is  -7300.213525150

 Hessian Updated using BFGS Update

  7 Hessian modes will be used to form the next step
  Hessian Eigenvalues:
     0.090372    0.148193    0.157774    0.160930    0.230465    0.378045
     0.380357

 Minimum Search - Taking Simple RFO Step
 Searching for Lamda that Minimizes Along All modes
 Value Taken    Lamda =  -0.00004210
 Step Taken.  Stepsize is  0.014580

                             Maximum     Tolerance    Cnvgd?
         Gradient           0.002526      0.000300      NO
         Displacement       0.011849      0.001200      NO
         Energy change     -0.000075      0.000001      NO


 New Cartesian Coordinates Obtained by Inverse Iteration

 Displacement from previous Coordinates is:  0.013755
 ----------------------------------------------------------------
             Standard Nuclear Orientation (Angstroms)
    I     Atom           X                Y                Z
 ----------------------------------------------------------------
    1      C       2.6456755950    -0.6556948602     0.0000000000
    2      P       1.6942347329     0.7048859219     0.0000000000
    3      I      -0.6483582979    -0.1998378865     0.0000000000
    4      H       3.7239992846    -0.4954016508     0.0000000000
    5      H       2.3120461756    -1.6843931451     0.0000000000
 ----------------------------------------------------------------
 Molecular Point Group                 Cs    NOp =  2
 Largest Abelian Subgroup              Cs    NOp =  2
 Nuclear Repulsion Energy =   274.4016778755 hartrees
 There are       38 alpha and       38 beta electrons
 Applying Cartesian multipole field
    Component          Value
    ---------          -----
     (2,0,0)        1.00000E-11
     (0,2,0)        2.00000E-11
     (0,0,2)       -3.00000E-11
 Nucleus-field energy     =     0.0000000056 hartrees
 Requested basis set is 6-311++G(d,p)
 There are 53 shells and 128 basis functions
 A cutoff of  1.0D-11 yielded   1255 shell pairs
 There are      7621 function pairs (      8519 Cartesian)
 Smallest overlap matrix eigenvalue = 1.00E-03
 Guess MOs from SCF MO coefficient file

 -----------------------------------------------------------------------
  General SCF calculation program by
  Eric Jon Sundstrom, Paul Horn, Yuezhi Mao, Dmitri Zuev, Alec White,
  David Stuck, Shaama M.S., Shane Yost, Joonho Lee, David Small,
  Daniel Levine, Susi Lehtola, Hugh Burton, Evgeny Epifanovsky
 -----------------------------------------------------------------------
 Exchange:     0.2000 Hartree-Fock + 0.0800 Slater + 0.7200 B88
 Correlation:  0.1900 VWN1RPA + 0.8100 LYP
 Using SG-1 standard quadrature grid
 using 4 threads for integral computing
 -------------------------------------------------------
 OpenMP Integral computing Module                
 Release: version 2.0, May 2017, Q-Chem Inc. Pleasanton 
 -------------------------------------------------------
 -------------------------------------------------------
 OpenMP BLAS3 based DFT computing Module                
 Release: version 1.0, May 2013, Q-Chem Inc. Pittsburgh 
 -------------------------------------------------------
 A restricted SCF calculation will be
 performed using DIIS
 SCF converges when DIIS error is below 1.0e-08
 ---------------------------------------
  Cycle       Energy         DIIS error
 ---------------------------------------
    1   -7300.2135250459      6.77e-05  
    2   -7300.2135326844      4.49e-05  
    3   -7300.2135317239      4.75e-05  
    4   -7300.2135372272      6.23e-06  
    5   -7300.2135373218      1.42e-06  
    6   -7300.2135373266      6.25e-07  
    7   -7300.2135373274      8.48e-08  
    8   -7300.2135373274      2.13e-08  
    9   -7300.2135373274      7.80e-09  Convergence criterion met
 ---------------------------------------
 SCF time:   CPU 9.03s  wall 2.00s 
 SCF   energy in the final basis set =    -7300.2135373274
 Total energy in the final basis set =    -7300.2135373274

 --------------------------------------------------------------
             Orbital Energies (a.u.) and Symmetries
 --------------------------------------------------------------

 Alpha MOs, Restricted
 -- Occupied --                  
******* -176.30 -165.70 -165.70 -165.70  -77.10  -35.79  -31.29
  1 A'    2 A'    3 A'    1 A"    4 A'    5 A'    6 A'    7 A'                 
-31.282 -31.282 -22.938 -22.937 -22.937 -22.933 -22.933 -10.212
  2 A"    8 A'    9 A'    3 A"   10 A'    4 A"   11 A'   12 A'                 
 -6.593  -6.344  -4.756  -4.755  -4.753  -4.749  -4.743  -4.742
 13 A'   14 A'   15 A'   16 A'    5 A"   17 A'    6 A"   18 A'                 
 -2.021  -2.017  -2.016  -2.006  -2.006  -0.761  -0.655  -0.554
 19 A'    7 A"   20 A'   21 A'    8 A"   22 A'   23 A'   24 A'                 
 -0.468  -0.389  -0.318  -0.308  -0.268  -0.262
 25 A'   26 A'    9 A"   27 A'   28 A'   10 A"                                 
 -- Virtual --                   
 -0.091  -0.077  -0.005   0.018   0.023   0.042   0.047   0.065
 11 A"   29 A'   30 A'   31 A'   32 A'   12 A"   33 A'   34 A'                 
  0.092   0.092   0.102   0.130   0.138   0.162   0.172   0.199
 35 A'   13 A"   36 A'   37 A'   38 A'   39 A'   40 A'   41 A'                 
  0.216   0.251   0.280   0.284   0.332   0.382   0.383   0.392
 14 A"   42 A'   43 A'   15 A"   44 A'   16 A"   45 A'   46 A'                 
  0.407   0.416   0.455   0.491   0.521   0.552   0.567   0.612
 17 A"   47 A'   48 A'   49 A'   50 A'   18 A"   51 A'   52 A'                 
  0.650   0.664   0.693   0.759   0.836   0.901   0.987   1.028
 19 A"   53 A'   20 A"   54 A'   55 A'   56 A'   57 A'   21 A"                 
  1.296   1.309   1.355   1.360   1.458   1.477   1.539   1.551
 22 A"   58 A'   23 A"   59 A'   60 A'   61 A'   24 A"   62 A'                 
  1.647   1.738   1.802   1.807   1.909   2.151   2.479   2.494
 63 A'   64 A'   25 A"   65 A'   26 A"   66 A'   67 A'   68 A'                 
  2.535   2.681   2.731   3.331   3.695   3.967   3.976   3.980
 69 A'   70 A'   27 A"   71 A'   72 A'   28 A"   73 A'   29 A"                 
  4.025   4.126   4.283   5.990   6.015   6.037   6.876  13.786
 74 A'   75 A'   76 A'   30 A"   77 A'   78 A'   79 A'   31 A"                 
 13.896  13.986  23.766  27.748  28.337  28.357  28.374  28.544
 80 A'   81 A'   82 A'   83 A'   32 A"   84 A'   85 A'   33 A"                 
 28.547  28.549  28.566  28.628 127.885 127.901 127.919 151.565
 86 A'   34 A"   87 A'   88 A'   35 A"   89 A'   90 A'   91 A'                 
162.9991901.724
 92 A'   93 A'                                                                 

 Beta MOs, Restricted
 -- Occupied --                  
******* -176.30 -165.70 -165.70 -165.70  -77.10  -35.79  -31.29
  1 A'    2 A'    3 A'    1 A"    4 A'    5 A'    6 A'    7 A'                 
-31.282 -31.282 -22.938 -22.937 -22.937 -22.933 -22.933 -10.212
  2 A"    8 A'    9 A'    3 A"   10 A'    4 A"   11 A'   12 A'                 
 -6.593  -6.344  -4.756  -4.755  -4.753  -4.749  -4.743  -4.742
 13 A'   14 A'   15 A'   16 A'    5 A"   17 A'    6 A"   18 A'                 
 -2.021  -2.017  -2.016  -2.006  -2.006  -0.761  -0.655  -0.554
 19 A'    7 A"   20 A'   21 A'    8 A"   22 A'   23 A'   24 A'                 
 -0.468  -0.389  -0.318  -0.308  -0.268  -0.262
 25 A'   26 A'    9 A"   27 A'   28 A'   10 A"                                 
 -- Virtual --                   
 -0.091  -0.077  -0.005   0.018   0.023   0.042   0.047   0.065
 11 A"   29 A'   30 A'   31 A'   32 A'   12 A"   33 A'   34 A'                 
  0.092   0.092   0.102   0.130   0.138   0.162   0.172   0.199
 35 A'   13 A"   36 A'   37 A'   38 A'   39 A'   40 A'   41 A'                 
  0.216   0.251   0.280   0.284   0.332   0.382   0.383   0.392
 14 A"   42 A'   43 A'   15 A"   44 A'   16 A"   45 A'   46 A'                 
  0.407   0.416   0.455   0.491   0.521   0.552   0.567   0.612
 17 A"   47 A'   48 A'   49 A'   50 A'   18 A"   51 A'   52 A'                 
  0.650   0.664   0.693   0.759   0.836   0.901   0.987   1.028
 19 A"   53 A'   20 A"   54 A'   55 A'   56 A'   57 A'   21 A"                 
  1.296   1.309   1.355   1.360   1.458   1.477   1.539   1.551
 22 A"   58 A'   23 A"   59 A'   60 A'   61 A'   24 A"   62 A'                 
  1.647   1.738   1.802   1.807   1.909   2.151   2.479   2.494
 63 A'   64 A'   25 A"   65 A'   26 A"   66 A'   67 A'   68 A'                 
  2.535   2.681   2.731   3.331   3.695   3.967   3.976   3.980
 69 A'   70 A'   27 A"   71 A'   72 A'   28 A"   73 A'   29 A"                 
  4.025   4.126   4.283   5.990   6.015   6.037   6.876  13.786
 74 A'   75 A'   76 A'   30 A"   77 A'   78 A'   79 A'   31 A"                 
 13.896  13.986  23.766  27.748  28.337  28.357  28.374  28.544
 80 A'   81 A'   82 A'   83 A'   32 A"   84 A'   85 A'   33 A"                 
 28.547  28.549  28.566  28.628 127.885 127.901 127.919 151.565
 86 A'   34 A"   87 A'   88 A'   35 A"   89 A'   90 A'   91 A'                 
162.9991901.724
 92 A'   93 A'                                                                 
 --------------------------------------------------------------

          Ground-State Mulliken Net Atomic Charges

     Atom                 Charge (a.u.)
  ----------------------------------------
      1 C                    -0.360551
      2 P                     0.174769
      3 I                    -0.174859
      4 H                     0.160870
      5 H                     0.199771
  ----------------------------------------
  Sum of atomic charges =     0.000000

 -----------------------------------------------------------------
                    Cartesian Multipole Moments
 -----------------------------------------------------------------
    Charge (ESU x 10^10)
                 0.0000
    Dipole Moment (Debye)
         X       1.8383      Y      -0.4451      Z       0.0000
       Tot       1.8914
    Quadrupole Moments (Debye-Ang)
        XX     -41.9195     XY      -0.8350     YY     -48.1835
        XZ      -0.0000     YZ      -0.0000     ZZ     -50.1536
    Octopole Moments (Debye-Ang^2)
       XXX     -46.9605    XXY      -3.5071    XYY     -20.2766
       YYY       1.6219    XXZ       0.0000    XYZ      -0.0000
       YYZ       0.0000    XZZ     -24.1137    YZZ       2.8352
       ZZZ       0.0000
    Hexadecapole Moments (Debye-Ang^3)
      XXXX    -570.4834   XXXY     -21.5444   XXYY    -131.8543
      XYYY     -25.0287   YYYY    -141.1546   XXXZ      -0.0000
      XXYZ      -0.0000   XYYZ      -0.0000   YYYZ      -0.0000
      XXZZ    -132.7458   XYZZ      -3.5383   YYZZ     -36.6814
      XZZZ      -0.0000   YZZZ      -0.0000   ZZZZ     -73.1803
 -----------------------------------------------------------------
 Calculating analytic gradient of the SCF energy
 Gradient of SCF Energy
            1           2           3           4           5
    1  -0.0013565  -0.0003020   0.0000204   0.0011926   0.0004456
    2  -0.0016570   0.0004031   0.0001831  -0.0000498   0.0011206
    3  -0.0000000   0.0000000  -0.0000000  -0.0000000  -0.0000000
 Max gradient component =       1.657E-03
 RMS gradient           =       7.189E-04
 Gradient time:  CPU 3.33 s  wall 0.93 s
 Geometry Optimization Parameters
   NAtoms,    NIC,     NZ,  NCons,   NDum,   NFix, NCnnct, MaxDiis
        5      20       5       0       0       0       0       0

 Cartesian Hessian Update
 Hessian Updated using BFGS Update


** GEOMETRY OPTIMIZATION IN DELOCALIZED INTERNAL COORDINATES **
   Searching for a Minimum

   Optimization Cycle:   8

                       Coordinates (Angstroms)
     ATOM                X               Y               Z
      1  C         2.6456755950   -0.6556948602    0.0000000000
      2  P         1.6942347329    0.7048859219    0.0000000000
      3  I        -0.6483582979   -0.1998378865    0.0000000000
      4  H         3.7239992846   -0.4954016508    0.0000000000
      5  H         2.3120461756   -1.6843931451    0.0000000000
   Point Group: cs    Number of degrees of freedom:     7


   Energy is  -7300.213537327

 Hessian Updated using BFGS Update

  7 Hessian modes will be used to form the next step
  Hessian Eigenvalues:
     0.079746    0.151606    0.159110    0.230224    0.244604    0.375711
     0.392925

 Minimum Search - Taking Simple RFO Step
 Searching for Lamda that Minimizes Along All modes
 Value Taken    Lamda =  -0.00001307
 Step Taken.  Stepsize is  0.008012

                             Maximum     Tolerance    Cnvgd?
         Gradient           0.001173      0.000300      NO
         Displacement       0.005863      0.001200      NO
         Energy change     -0.000012      0.000001      NO


 New Cartesian Coordinates Obtained by Inverse Iteration

 Displacement from previous Coordinates is:  0.007631
 ----------------------------------------------------------------
             Standard Nuclear Orientation (Angstroms)
    I     Atom           X                Y                Z
 ----------------------------------------------------------------
    1      C       2.6461787850    -0.6550287070     0.0000000000
    2      P       1.6945957103     0.7053649841     0.0000000000
    3      I      -0.6461322710    -0.2000742615     0.0000000000
    4      H       3.7217184832    -0.4944477458     0.0000000000
    5      H       2.3112367828    -1.6862558907     0.0000000000
 ----------------------------------------------------------------
 Molecular Point Group                 Cs    NOp =  2
 Largest Abelian Subgroup              Cs    NOp =  2
 Nuclear Repulsion Energy =   274.5420194727 hartrees
 There are       38 alpha and       38 beta electrons
 Applying Cartesian multipole field
    Component          Value
    ---------          -----
     (2,0,0)        1.00000E-11
     (0,2,0)        2.00000E-11
     (0,0,2)       -3.00000E-11
 Nucleus-field energy     =     0.0000000056 hartrees
 Requested basis set is 6-311++G(d,p)
 There are 53 shells and 128 basis functions
 A cutoff of  1.0D-11 yielded   1255 shell pairs
 There are      7621 function pairs (      8519 Cartesian)
 Smallest overlap matrix eigenvalue = 1.00E-03
 Guess MOs from SCF MO coefficient file

 -----------------------------------------------------------------------
  General SCF calculation program by
  Eric Jon Sundstrom, Paul Horn, Yuezhi Mao, Dmitri Zuev, Alec White,
  David Stuck, Shaama M.S., Shane Yost, Joonho Lee, David Small,
  Daniel Levine, Susi Lehtola, Hugh Burton, Evgeny Epifanovsky
 -----------------------------------------------------------------------
 Exchange:     0.2000 Hartree-Fock + 0.0800 Slater + 0.7200 B88
 Correlation:  0.1900 VWN1RPA + 0.8100 LYP
 Using SG-1 standard quadrature grid
 using 4 threads for integral computing
 -------------------------------------------------------
 OpenMP Integral computing Module                
 Release: version 2.0, May 2017, Q-Chem Inc. Pleasanton 
 -------------------------------------------------------
 -------------------------------------------------------
 OpenMP BLAS3 based DFT computing Module                
 Release: version 1.0, May 2013, Q-Chem Inc. Pittsburgh 
 -------------------------------------------------------
 A restricted SCF calculation will be
 performed using DIIS
 SCF converges when DIIS error is below 1.0e-08
 ---------------------------------------
  Cycle       Energy         DIIS error
 ---------------------------------------
    1   -7300.2135373465      3.63e-05  
    2   -7300.2135400301      7.42e-06  
    3   -7300.2135400199      7.33e-06  
    4   -7300.2135401221      3.90e-06  
    5   -7300.2135401579      6.80e-07  
    6   -7300.2135401592      2.27e-07  
    7   -7300.2135401593      5.44e-08  
    8   -7300.2135401594      6.46e-09  Convergence criterion met
 ---------------------------------------
 SCF time:   CPU 8.03s  wall 3.00s 
 SCF   energy in the final basis set =    -7300.2135401594
 Total energy in the final basis set =    -7300.2135401594

 --------------------------------------------------------------
             Orbital Energies (a.u.) and Symmetries
 --------------------------------------------------------------

 Alpha MOs, Restricted
 -- Occupied --                  
******* -176.30 -165.70 -165.70 -165.70  -77.10  -35.79  -31.29
  1 A'    2 A'    3 A'    1 A"    4 A'    5 A'    6 A'    7 A'                 
-31.282 -31.282 -22.938 -22.937 -22.937 -22.933 -22.933 -10.212
  2 A"    8 A'    9 A'    3 A"   10 A'    4 A"   11 A'   12 A'                 
 -6.593  -6.344  -4.756  -4.755  -4.753  -4.749  -4.743  -4.742
 13 A'   14 A'   15 A'   16 A'    5 A"   17 A'    6 A"   18 A'                 
 -2.021  -2.017  -2.016  -2.006  -2.006  -0.761  -0.655  -0.554
 19 A'    7 A"   20 A'   21 A'    8 A"   22 A'   23 A'   24 A'                 
 -0.468  -0.389  -0.318  -0.308  -0.269  -0.262
 25 A'   26 A'    9 A"   27 A'   28 A'   10 A"                                 
 -- Virtual --                   
 -0.091  -0.076  -0.005   0.018   0.023   0.042   0.047   0.065
 11 A"   29 A'   30 A'   31 A'   32 A'   12 A"   33 A'   34 A'                 
  0.092   0.092   0.102   0.130   0.138   0.163   0.172   0.199
 35 A'   13 A"   36 A'   37 A'   38 A'   39 A'   40 A'   41 A'                 
  0.216   0.251   0.280   0.284   0.332   0.382   0.383   0.391
 14 A"   42 A'   43 A'   15 A"   44 A'   16 A"   45 A'   46 A'                 
  0.406   0.416   0.455   0.492   0.522   0.552   0.567   0.611
 17 A"   47 A'   48 A'   49 A'   50 A'   18 A"   51 A'   52 A'                 
  0.650   0.664   0.693   0.759   0.836   0.901   0.987   1.028
 19 A"   53 A'   20 A"   54 A'   55 A'   56 A'   57 A'   21 A"                 
  1.296   1.309   1.356   1.360   1.457   1.477   1.539   1.551
 22 A"   58 A'   23 A"   59 A'   60 A'   61 A'   24 A"   62 A'                 
  1.647   1.738   1.802   1.808   1.909   2.150   2.478   2.496
 63 A'   64 A'   25 A"   65 A'   26 A"   66 A'   67 A'   68 A'                 
  2.535   2.680   2.731   3.331   3.695   3.967   3.976   3.980
 69 A'   70 A'   27 A"   71 A'   72 A'   28 A"   73 A'   29 A"                 
  4.026   4.126   4.284   5.989   6.015   6.037   6.876  13.786
 74 A'   75 A'   76 A'   30 A"   77 A'   78 A'   79 A'   31 A"                 
 13.896  13.986  23.765  27.748  28.337  28.357  28.374  28.543
 80 A'   81 A'   82 A'   83 A'   32 A"   84 A'   85 A'   33 A"                 
 28.547  28.549  28.566  28.628 127.885 127.901 127.919 151.565
 86 A'   34 A"   87 A'   88 A'   35 A"   89 A'   90 A'   91 A'                 
162.9991901.724
 92 A'   93 A'                                                                 

 Beta MOs, Restricted
 -- Occupied --                  
******* -176.30 -165.70 -165.70 -165.70  -77.10  -35.79  -31.29
  1 A'    2 A'    3 A'    1 A"    4 A'    5 A'    6 A'    7 A'                 
-31.282 -31.282 -22.938 -22.937 -22.937 -22.933 -22.933 -10.212
  2 A"    8 A'    9 A'    3 A"   10 A'    4 A"   11 A'   12 A'                 
 -6.593  -6.344  -4.756  -4.755  -4.753  -4.749  -4.743  -4.742
 13 A'   14 A'   15 A'   16 A'    5 A"   17 A'    6 A"   18 A'                 
 -2.021  -2.017  -2.016  -2.006  -2.006  -0.761  -0.655  -0.554
 19 A'    7 A"   20 A'   21 A'    8 A"   22 A'   23 A'   24 A'                 
 -0.468  -0.389  -0.318  -0.308  -0.269  -0.262
 25 A'   26 A'    9 A"   27 A'   28 A'   10 A"                                 
 -- Virtual --                   
 -0.091  -0.076  -0.005   0.018   0.023   0.042   0.047   0.065
 11 A"   29 A'   30 A'   31 A'   32 A'   12 A"   33 A'   34 A'                 
  0.092   0.092   0.102   0.130   0.138   0.163   0.172   0.199
 35 A'   13 A"   36 A'   37 A'   38 A'   39 A'   40 A'   41 A'                 
  0.216   0.251   0.280   0.284   0.332   0.382   0.383   0.391
 14 A"   42 A'   43 A'   15 A"   44 A'   16 A"   45 A'   46 A'                 
  0.406   0.416   0.455   0.492   0.522   0.552   0.567   0.611
 17 A"   47 A'   48 A'   49 A'   50 A'   18 A"   51 A'   52 A'                 
  0.650   0.664   0.693   0.759   0.836   0.901   0.987   1.028
 19 A"   53 A'   20 A"   54 A'   55 A'   56 A'   57 A'   21 A"                 
  1.296   1.309   1.356   1.360   1.457   1.477   1.539   1.551
 22 A"   58 A'   23 A"   59 A'   60 A'   61 A'   24 A"   62 A'                 
  1.647   1.738   1.802   1.808   1.909   2.150   2.478   2.496
 63 A'   64 A'   25 A"   65 A'   26 A"   66 A'   67 A'   68 A'                 
  2.535   2.680   2.731   3.331   3.695   3.967   3.976   3.980
 69 A'   70 A'   27 A"   71 A'   72 A'   28 A"   73 A'   29 A"                 
  4.026   4.126   4.284   5.989   6.015   6.037   6.876  13.786
 74 A'   75 A'   76 A'   30 A"   77 A'   78 A'   79 A'   31 A"                 
 13.896  13.986  23.765  27.748  28.337  28.357  28.374  28.543
 80 A'   81 A'   82 A'   83 A'   32 A"   84 A'   85 A'   33 A"                 
 28.547  28.549  28.566  28.628 127.885 127.901 127.919 151.565
 86 A'   34 A"   87 A'   88 A'   35 A"   89 A'   90 A'   91 A'                 
162.9991901.724
 92 A'   93 A'                                                                 
 --------------------------------------------------------------

          Ground-State Mulliken Net Atomic Charges

     Atom                 Charge (a.u.)
  ----------------------------------------
      1 C                    -0.360865
      2 P                     0.174843
      3 I                    -0.174498
      4 H                     0.160934
      5 H                     0.199586
  ----------------------------------------
  Sum of atomic charges =     0.000000

 -----------------------------------------------------------------
                    Cartesian Multipole Moments
 -----------------------------------------------------------------
    Charge (ESU x 10^10)
                 0.0000
    Dipole Moment (Debye)
         X       1.8323      Y      -0.4453      Z      -0.0000
       Tot       1.8857
    Quadrupole Moments (Debye-Ang)
        XX     -41.9333     XY      -0.8297     YY     -48.1811
        XZ      -0.0000     YZ      -0.0000     ZZ     -50.1508
    Octopole Moments (Debye-Ang^2)
       XXX     -47.2153    XXY      -3.4867    XYY     -20.3564
       YYY       1.6085    XXZ      -0.0000    XYZ      -0.0000
       YYZ      -0.0000    XZZ     -24.1838    YZZ       2.8355
       ZZZ      -0.0000
    Hexadecapole Moments (Debye-Ang^3)
      XXXX    -570.3206   XXXY     -21.4848   XXYY    -131.8165
      XYYY     -25.0718   YYYY    -141.2309   XXXZ      -0.0000
      XXYZ      -0.0000   XYYZ      -0.0000   YYYZ      -0.0000
      XXZZ    -132.6583   XYZZ      -3.5466   YYZZ     -36.6974
      XZZZ      -0.0000   YZZZ      -0.0000   ZZZZ     -73.1703
 -----------------------------------------------------------------
 Calculating analytic gradient of the SCF energy
 Gradient of SCF Energy
            1           2           3           4           5
    1   0.0008748  -0.0004367   0.0003323  -0.0005783  -0.0001922
    2   0.0003436   0.0002827   0.0002631  -0.0001909  -0.0006984
    3   0.0000000  -0.0000000   0.0000000  -0.0000000   0.0000000
 Max gradient component =       8.748E-04
 RMS gradient           =       3.855E-04
 Gradient time:  CPU 3.32 s  wall 0.93 s
 Geometry Optimization Parameters
   NAtoms,    NIC,     NZ,  NCons,   NDum,   NFix, NCnnct, MaxDiis
        5      20       5       0       0       0       0       0

 Cartesian Hessian Update
 Hessian Updated using BFGS Update


** GEOMETRY OPTIMIZATION IN DELOCALIZED INTERNAL COORDINATES **
   Searching for a Minimum

   Optimization Cycle:   9

                       Coordinates (Angstroms)
     ATOM                X               Y               Z
      1  C         2.6461787850   -0.6550287070    0.0000000000
      2  P         1.6945957103    0.7053649841    0.0000000000
      3  I        -0.6461322710   -0.2000742615    0.0000000000
      4  H         3.7217184832   -0.4944477458    0.0000000000
      5  H         2.3112367828   -1.6862558907    0.0000000000
   Point Group: cs    Number of degrees of freedom:     7


   Energy is  -7300.213540159

 Hessian Updated using BFGS Update

  7 Hessian modes will be used to form the next step
  Hessian Eigenvalues:
     0.096645    0.151655    0.156454    0.230319    0.350264    0.356488
     0.379899

 Minimum Search - Taking Simple RFO Step
 Searching for Lamda that Minimizes Along All modes
 Value Taken    Lamda =  -0.00000423
 Step Taken.  Stepsize is  0.004806

                             Maximum     Tolerance    Cnvgd?
         Gradient           0.000782      0.000300      NO
         Displacement       0.003253      0.001200      NO
         Energy change     -0.000003      0.000001      NO


 New Cartesian Coordinates Obtained by Inverse Iteration

 Displacement from previous Coordinates is:  0.004567
 ----------------------------------------------------------------
             Standard Nuclear Orientation (Angstroms)
    I     Atom           X                Y                Z
 ----------------------------------------------------------------
    1      C       2.6461661955    -0.6549065294     0.0000000000
    2      P       1.6954258605     0.7050593090     0.0000000000
    3      I      -0.6473099264    -0.2006996242     0.0000000000
    4      H       3.7226573466    -0.4949707466     0.0000000000
    5      H       2.3106580141    -1.6849240296     0.0000000000
 ----------------------------------------------------------------
 Molecular Point Group                 Cs    NOp =  2
 Largest Abelian Subgroup              Cs    NOp =  2
 Nuclear Repulsion Energy =   274.4081439604 hartrees
 There are       38 alpha and       38 beta electrons
 Applying Cartesian multipole field
    Component          Value
    ---------          -----
     (2,0,0)        1.00000E-11
     (0,2,0)        2.00000E-11
     (0,0,2)       -3.00000E-11
 Nucleus-field energy     =     0.0000000056 hartrees
 Requested basis set is 6-311++G(d,p)
 There are 53 shells and 128 basis functions
 A cutoff of  1.0D-11 yielded   1255 shell pairs
 There are      7621 function pairs (      8519 Cartesian)
 Smallest overlap matrix eigenvalue = 1.00E-03
 Guess MOs from SCF MO coefficient file

 -----------------------------------------------------------------------
  General SCF calculation program by
  Eric Jon Sundstrom, Paul Horn, Yuezhi Mao, Dmitri Zuev, Alec White,
  David Stuck, Shaama M.S., Shane Yost, Joonho Lee, David Small,
  Daniel Levine, Susi Lehtola, Hugh Burton, Evgeny Epifanovsky
 -----------------------------------------------------------------------
 Exchange:     0.2000 Hartree-Fock + 0.0800 Slater + 0.7200 B88
 Correlation:  0.1900 VWN1RPA + 0.8100 LYP
 Using SG-1 standard quadrature grid
 using 4 threads for integral computing
 -------------------------------------------------------
 OpenMP Integral computing Module                
 Release: version 2.0, May 2017, Q-Chem Inc. Pleasanton 
 -------------------------------------------------------
 -------------------------------------------------------
 OpenMP BLAS3 based DFT computing Module                
 Release: version 1.0, May 2013, Q-Chem Inc. Pittsburgh 
 -------------------------------------------------------
 A restricted SCF calculation will be
 performed using DIIS
 SCF converges when DIIS error is below 1.0e-08
 ---------------------------------------
  Cycle       Energy         DIIS error
 ---------------------------------------
    1   -7300.2135411031      1.89e-05  
    2   -7300.2135417776      1.14e-05  
    3   -7300.2135416210      1.37e-05  
    4   -7300.2135420817      1.30e-06  
    5   -7300.2135420859      2.27e-07  
    6   -7300.2135420860      9.69e-08  
    7   -7300.2135420861      3.62e-08  
    8   -7300.2135420860      6.29e-09  Convergence criterion met
 ---------------------------------------
 SCF time:   CPU 8.03s  wall 2.00s 
 SCF   energy in the final basis set =    -7300.2135420860
 Total energy in the final basis set =    -7300.2135420860

 --------------------------------------------------------------
             Orbital Energies (a.u.) and Symmetries
 --------------------------------------------------------------

 Alpha MOs, Restricted
 -- Occupied --                  
******* -176.30 -165.70 -165.70 -165.70  -77.10  -35.79  -31.29
  1 A'    2 A'    3 A'    1 A"    4 A'    5 A'    6 A'    7 A'                 
-31.282 -31.282 -22.938 -22.937 -22.936 -22.933 -22.933 -10.212
  2 A"    8 A'    9 A'    3 A"   10 A'    4 A"   11 A'   12 A'                 
 -6.593  -6.344  -4.756  -4.755  -4.753  -4.749  -4.743  -4.742
 13 A'   14 A'   15 A'   16 A'    5 A"   17 A'    6 A"   18 A'                 
 -2.021  -2.017  -2.016  -2.006  -2.006  -0.761  -0.655  -0.554
 19 A'    7 A"   20 A'   21 A'    8 A"   22 A'   23 A'   24 A'                 
 -0.468  -0.389  -0.318  -0.308  -0.268  -0.262
 25 A'   26 A'    9 A"   27 A'   28 A'   10 A"                                 
 -- Virtual --                   
 -0.091  -0.077  -0.005   0.018   0.023   0.042   0.047   0.065
 11 A"   29 A'   30 A'   31 A'   32 A'   12 A"   33 A'   34 A'                 
  0.092   0.092   0.102   0.130   0.138   0.163   0.172   0.199
 35 A'   13 A"   36 A'   37 A'   38 A'   39 A'   40 A'   41 A'                 
  0.216   0.251   0.280   0.284   0.332   0.382   0.383   0.391
 14 A"   42 A'   43 A'   15 A"   44 A'   16 A"   45 A'   46 A'                 
  0.407   0.416   0.455   0.492   0.521   0.552   0.567   0.611
 17 A"   47 A'   48 A'   49 A'   50 A'   18 A"   51 A'   52 A'                 
  0.650   0.664   0.693   0.759   0.836   0.901   0.988   1.028
 19 A"   53 A'   20 A"   54 A'   55 A'   56 A'   57 A'   21 A"                 
  1.296   1.309   1.356   1.360   1.457   1.477   1.539   1.551
 22 A"   58 A'   23 A"   59 A'   60 A'   61 A'   24 A"   62 A'                 
  1.647   1.739   1.802   1.808   1.909   2.151   2.478   2.496
 63 A'   64 A'   25 A"   65 A'   26 A"   66 A'   67 A'   68 A'                 
  2.536   2.681   2.731   3.332   3.695   3.967   3.977   3.980
 69 A'   70 A'   27 A"   71 A'   72 A'   28 A"   73 A'   29 A"                 
  4.026   4.126   4.283   5.990   6.015   6.037   6.877  13.786
 74 A'   75 A'   76 A'   30 A"   77 A'   78 A'   79 A'   31 A"                 
 13.896  13.986  23.766  27.748  28.337  28.357  28.374  28.544
 80 A'   81 A'   82 A'   83 A'   32 A"   84 A'   85 A'   33 A"                 
 28.547  28.549  28.566  28.628 127.885 127.901 127.919 151.565
 86 A'   34 A"   87 A'   88 A'   35 A"   89 A'   90 A'   91 A'                 
162.9991901.724
 92 A'   93 A'                                                                 

 Beta MOs, Restricted
 -- Occupied --                  
******* -176.30 -165.70 -165.70 -165.70  -77.10  -35.79  -31.29
  1 A'    2 A'    3 A'    1 A"    4 A'    5 A'    6 A'    7 A'                 
-31.282 -31.282 -22.938 -22.937 -22.936 -22.933 -22.933 -10.212
  2 A"    8 A'    9 A'    3 A"   10 A'    4 A"   11 A'   12 A'                 
 -6.593  -6.344  -4.756  -4.755  -4.753  -4.749  -4.743  -4.742
 13 A'   14 A'   15 A'   16 A'    5 A"   17 A'    6 A"   18 A'                 
 -2.021  -2.017  -2.016  -2.006  -2.006  -0.761  -0.655  -0.554
 19 A'    7 A"   20 A'   21 A'    8 A"   22 A'   23 A'   24 A'                 
 -0.468  -0.389  -0.318  -0.308  -0.268  -0.262
 25 A'   26 A'    9 A"   27 A'   28 A'   10 A"                                 
 -- Virtual --                   
 -0.091  -0.077  -0.005   0.018   0.023   0.042   0.047   0.065
 11 A"   29 A'   30 A'   31 A'   32 A'   12 A"   33 A'   34 A'                 
  0.092   0.092   0.102   0.130   0.138   0.163   0.172   0.199
 35 A'   13 A"   36 A'   37 A'   38 A'   39 A'   40 A'   41 A'                 
  0.216   0.251   0.280   0.284   0.332   0.382   0.383   0.391
 14 A"   42 A'   43 A'   15 A"   44 A'   16 A"   45 A'   46 A'                 
  0.407   0.416   0.455   0.492   0.521   0.552   0.567   0.611
 17 A"   47 A'   48 A'   49 A'   50 A'   18 A"   51 A'   52 A'                 
  0.650   0.664   0.693   0.759   0.836   0.901   0.988   1.028
 19 A"   53 A'   20 A"   54 A'   55 A'   56 A'   57 A'   21 A"                 
  1.296   1.309   1.356   1.360   1.457   1.477   1.539   1.551
 22 A"   58 A'   23 A"   59 A'   60 A'   61 A'   24 A"   62 A'                 
  1.647   1.739   1.802   1.808   1.909   2.151   2.478   2.496
 63 A'   64 A'   25 A"   65 A'   26 A"   66 A'   67 A'   68 A'                 
  2.536   2.681   2.731   3.332   3.695   3.967   3.977   3.980
 69 A'   70 A'   27 A"   71 A'   72 A'   28 A"   73 A'   29 A"                 
  4.026   4.126   4.283   5.990   6.015   6.037   6.877  13.786
 74 A'   75 A'   76 A'   30 A"   77 A'   78 A'   79 A'   31 A"                 
 13.896  13.986  23.766  27.748  28.337  28.357  28.374  28.544
 80 A'   81 A'   82 A'   83 A'   32 A"   84 A'   85 A'   33 A"                 
 28.547  28.549  28.566  28.628 127.885 127.901 127.919 151.565
 86 A'   34 A"   87 A'   88 A'   35 A"   89 A'   90 A'   91 A'                 
162.9991901.724
 92 A'   93 A'                                                                 
 --------------------------------------------------------------

          Ground-State Mulliken Net Atomic Charges

     Atom                 Charge (a.u.)
  ----------------------------------------
      1 C                    -0.360437
      2 P                     0.174800
      3 I                    -0.175114
      4 H                     0.161055
      5 H                     0.199696
  ----------------------------------------
  Sum of atomic charges =     0.000000

 -----------------------------------------------------------------
                    Cartesian Multipole Moments
 -----------------------------------------------------------------
    Charge (ESU x 10^10)
                 0.0000
    Dipole Moment (Debye)
         X       1.8417      Y      -0.4439      Z       0.0000
       Tot       1.8944
    Quadrupole Moments (Debye-Ang)
        XX     -41.9141     XY      -0.8286     YY     -48.1826
        XZ      -0.0000     YZ      -0.0000     ZZ     -50.1516
    Octopole Moments (Debye-Ang^2)
       XXX     -47.0646    XXY      -3.4682    XYY     -20.3253
       YYY       1.6791    XXZ      -0.0000    XYZ       0.0000
       YYZ       0.0000    XZZ     -24.1473    YZZ       2.8568
       ZZZ       0.0000
    Hexadecapole Moments (Debye-Ang^3)
      XXXX    -570.5002   XXXY     -21.5677   XXYY    -131.8823
      XYYY     -25.1236   YYYY    -141.2250   XXXZ      -0.0000
      XXYZ       0.0000   XYYZ      -0.0000   YYYZ      -0.0000
      XXZZ    -132.7228   XYZZ      -3.5712   YYZZ     -36.6925
      XZZZ       0.0000   YZZZ      -0.0000   ZZZZ     -73.1739
 -----------------------------------------------------------------
 Calculating analytic gradient of the SCF energy
 Gradient of SCF Energy
            1           2           3           4           5
    1  -0.0000895   0.0002121  -0.0000532  -0.0000256  -0.0000438
    2   0.0001153  -0.0000648   0.0001204  -0.0001206  -0.0000501
    3  -0.0000000  -0.0000000   0.0000000   0.0000000   0.0000000
 Max gradient component =       2.121E-04
 RMS gradient           =       8.464E-05
 Gradient time:  CPU 3.32 s  wall 0.92 s
 Geometry Optimization Parameters
   NAtoms,    NIC,     NZ,  NCons,   NDum,   NFix, NCnnct, MaxDiis
        5      20       5       0       0       0       0       0

 Cartesian Hessian Update
 Hessian Updated using BFGS Update


** GEOMETRY OPTIMIZATION IN DELOCALIZED INTERNAL COORDINATES **
   Searching for a Minimum

   Optimization Cycle:  10

                       Coordinates (Angstroms)
     ATOM                X               Y               Z
      1  C         2.6461661955   -0.6549065294    0.0000000000
      2  P         1.6954258605    0.7050593090    0.0000000000
      3  I        -0.6473099264   -0.2006996242    0.0000000000
      4  H         3.7226573466   -0.4949707466    0.0000000000
      5  H         2.3106580141   -1.6849240296    0.0000000000
   Point Group: cs    Number of degrees of freedom:     7


   Energy is  -7300.213542086

 Hessian Updated using BFGS Update

  7 Hessian modes will be used to form the next step
  Hessian Eigenvalues:
     0.108341    0.152570    0.155685    0.230350    0.323227    0.368659
     0.385803

 Minimum Search - Taking Simple RFO Step
 Searching for Lamda that Minimizes Along All modes
 Value Taken    Lamda =   0.00000000
 Step Taken.  Stepsize is  0.000881

                             Maximum     Tolerance    Cnvgd?
         Gradient           0.000113      0.000300     YES
         Displacement       0.000544      0.001200     YES
         Energy change     -0.000002      0.000001      NO


                       Distance Matrix (Angstroms)
             C (  1)   P (  2)   I (  3)   H (  4)
   P (  2)  1.659342
   I (  3)  3.324649  2.511735
   H (  4)  1.088307  2.355789  4.379864
   H (  5)  1.083283  2.467900  3.309456  1.846546

 Final energy is   -7300.2135420860377     


 ******************************
 **  OPTIMIZATION CONVERGED  **
 ******************************

                       Coordinates (Angstroms)
     ATOM                X               Y               Z
      1  C         2.6461661955   -0.6549065294    0.0000000000
      2  P         1.6954258605    0.7050593090    0.0000000000
      3  I        -0.6473099264   -0.2006996242    0.0000000000
      4  H         3.7226573466   -0.4949707466    0.0000000000
      5  H         2.3106580141   -1.6849240296    0.0000000000

Z-matrix Print:
$molecule
0 1
I 
P  1 2.511735
C  2 1.659342 1 103.819343
H  3 1.083283 2 127.000923 1 -0.000000 0
H  3 1.088307 2 116.506367 1 -180.000000 0
$end


 --------------------------------------------------------------
             Orbital Energies (a.u.) and Symmetries
 --------------------------------------------------------------

 Alpha MOs, Restricted
 -- Occupied --                  
******* -176.30 -165.70 -165.70 -165.70  -77.10  -35.79  -31.29
  1 A'    2 A'    3 A'    1 A"    4 A'    5 A'    6 A'    7 A'                 
-31.282 -31.282 -22.938 -22.937 -22.936 -22.933 -22.933 -10.212
  2 A"    8 A'    9 A'    3 A"   10 A'    4 A"   11 A'   12 A'                 
 -6.593  -6.344  -4.756  -4.755  -4.753  -4.749  -4.743  -4.742
 13 A'   14 A'   15 A'   16 A'    5 A"   17 A'    6 A"   18 A'                 
 -2.021  -2.017  -2.016  -2.006  -2.006  -0.761  -0.655  -0.554
 19 A'    7 A"   20 A'   21 A'    8 A"   22 A'   23 A'   24 A'                 
 -0.468  -0.389  -0.318  -0.308  -0.268  -0.262
 25 A'   26 A'    9 A"   27 A'   28 A'   10 A"                                 
 -- Virtual --                   
 -0.091  -0.077  -0.005   0.018   0.023   0.042   0.047   0.065
 11 A"   29 A'   30 A'   31 A'   32 A'   12 A"   33 A'   34 A'                 
  0.092   0.092   0.102   0.130   0.138   0.163   0.172   0.199
 35 A'   13 A"   36 A'   37 A'   38 A'   39 A'   40 A'   41 A'                 
  0.216   0.251   0.280   0.284   0.332   0.382   0.383   0.391
 14 A"   42 A'   43 A'   15 A"   44 A'   16 A"   45 A'   46 A'                 
  0.407   0.416   0.455   0.492   0.521   0.552   0.567   0.611
 17 A"   47 A'   48 A'   49 A'   50 A'   18 A"   51 A'   52 A'                 
  0.650   0.664   0.693   0.759   0.836   0.901   0.988   1.028
 19 A"   53 A'   20 A"   54 A'   55 A'   56 A'   57 A'   21 A"                 
  1.296   1.309   1.356   1.360   1.457   1.477   1.539   1.551
 22 A"   58 A'   23 A"   59 A'   60 A'   61 A'   24 A"   62 A'                 
  1.647   1.739   1.802   1.808   1.909   2.151   2.478   2.496
 63 A'   64 A'   25 A"   65 A'   26 A"   66 A'   67 A'   68 A'                 
  2.536   2.681   2.731   3.332   3.695   3.967   3.977   3.980
 69 A'   70 A'   27 A"   71 A'   72 A'   28 A"   73 A'   29 A"                 
  4.026   4.126   4.283   5.990   6.015   6.037   6.877  13.786
 74 A'   75 A'   76 A'   30 A"   77 A'   78 A'   79 A'   31 A"                 
 13.896  13.986  23.766  27.748  28.337  28.357  28.374  28.544
 80 A'   81 A'   82 A'   83 A'   32 A"   84 A'   85 A'   33 A"                 
 28.547  28.549  28.566  28.628 127.885 127.901 127.919 151.565
 86 A'   34 A"   87 A'   88 A'   35 A"   89 A'   90 A'   91 A'                 
162.9991901.724
 92 A'   93 A'                                                                 

 Beta MOs, Restricted
 -- Occupied --                  
******* -176.30 -165.70 -165.70 -165.70  -77.10  -35.79  -31.29
  1 A'    2 A'    3 A'    1 A"    4 A'    5 A'    6 A'    7 A'                 
-31.282 -31.282 -22.938 -22.937 -22.936 -22.933 -22.933 -10.212
  2 A"    8 A'    9 A'    3 A"   10 A'    4 A"   11 A'   12 A'                 
 -6.593  -6.344  -4.756  -4.755  -4.753  -4.749  -4.743  -4.742
 13 A'   14 A'   15 A'   16 A'    5 A"   17 A'    6 A"   18 A'                 
 -2.021  -2.017  -2.016  -2.006  -2.006  -0.761  -0.655  -0.554
 19 A'    7 A"   20 A'   21 A'    8 A"   22 A'   23 A'   24 A'                 
 -0.468  -0.389  -0.318  -0.308  -0.268  -0.262
 25 A'   26 A'    9 A"   27 A'   28 A'   10 A"                                 
 -- Virtual --                   
 -0.091  -0.077  -0.005   0.018   0.023   0.042   0.047   0.065
 11 A"   29 A'   30 A'   31 A'   32 A'   12 A"   33 A'   34 A'                 
  0.092   0.092   0.102   0.130   0.138   0.163   0.172   0.199
 35 A'   13 A"   36 A'   37 A'   38 A'   39 A'   40 A'   41 A'                 
  0.216   0.251   0.280   0.284   0.332   0.382   0.383   0.391
 14 A"   42 A'   43 A'   15 A"   44 A'   16 A"   45 A'   46 A'                 
  0.407   0.416   0.455   0.492   0.521   0.552   0.567   0.611
 17 A"   47 A'   48 A'   49 A'   50 A'   18 A"   51 A'   52 A'                 
  0.650   0.664   0.693   0.759   0.836   0.901   0.988   1.028
 19 A"   53 A'   20 A"   54 A'   55 A'   56 A'   57 A'   21 A"                 
  1.296   1.309   1.356   1.360   1.457   1.477   1.539   1.551
 22 A"   58 A'   23 A"   59 A'   60 A'   61 A'   24 A"   62 A'                 
  1.647   1.739   1.802   1.808   1.909   2.151   2.478   2.496
 63 A'   64 A'   25 A"   65 A'   26 A"   66 A'   67 A'   68 A'                 
  2.536   2.681   2.731   3.332   3.695   3.967   3.977   3.980
 69 A'   70 A'   27 A"   71 A'   72 A'   28 A"   73 A'   29 A"                 
  4.026   4.126   4.283   5.990   6.015   6.037   6.877  13.786
 74 A'   75 A'   76 A'   30 A"   77 A'   78 A'   79 A'   31 A"                 
 13.896  13.986  23.766  27.748  28.337  28.357  28.374  28.544
 80 A'   81 A'   82 A'   83 A'   32 A"   84 A'   85 A'   33 A"                 
 28.547  28.549  28.566  28.628 127.885 127.901 127.919 151.565
 86 A'   34 A"   87 A'   88 A'   35 A"   89 A'   90 A'   91 A'                 
162.9991901.724
 92 A'   93 A'                                                                 
 --------------------------------------------------------------

          Ground-State Mulliken Net Atomic Charges

     Atom                 Charge (a.u.)
  ----------------------------------------
      1 C                    -0.360437
      2 P                     0.174800
      3 I                    -0.175114
      4 H                     0.161055
      5 H                     0.199696
  ----------------------------------------
  Sum of atomic charges =     0.000000

 -----------------------------------------------------------------
                    Cartesian Multipole Moments
 -----------------------------------------------------------------
    Charge (ESU x 10^10)
                 0.0000
    Dipole Moment (Debye)
         X       1.8417      Y      -0.4439      Z       0.0000
       Tot       1.8944
    Quadrupole Moments (Debye-Ang)
        XX     -41.9141     XY      -0.8286     YY     -48.1826
        XZ      -0.0000     YZ      -0.0000     ZZ     -50.1516
    Octopole Moments (Debye-Ang^2)
       XXX     -47.0646    XXY      -3.4682    XYY     -20.3253
       YYY       1.6791    XXZ      -0.0000    XYZ       0.0000
       YYZ       0.0000    XZZ     -24.1473    YZZ       2.8568
       ZZZ       0.0000
    Hexadecapole Moments (Debye-Ang^3)
      XXXX    -570.5002   XXXY     -21.5677   XXYY    -131.8823
      XYYY     -25.1236   YYYY    -141.2250   XXXZ      -0.0000
      XXYZ       0.0000   XYYZ      -0.0000   YYYZ      -0.0000
      XXZZ    -132.7228   XYZZ      -3.5712   YYZZ     -36.6925
      XZZZ       0.0000   YZZZ      -0.0000   ZZZZ     -73.1739
 -----------------------------------------------------------------
Archival summary:
1\1\TWL02\OPT\ProcedureUnspecified\BasisUnspecified\1112\taweetha\MonNov2616:23:272018MonNov2616:23:272018\0\\#,OPT,ProcedureUnspecified,BasisUnspecified,\\0,1\I\P,1,2.51173\C,2,1.65934,1,103.819\H,3,1.08328,2,127.001,1,-0,0\H,3,1.08831,2,116.506,1,-180,0\\\@

 Total job time:  37.51s(wall), 134.04s(cpu) 
 Mon Nov 26 16:23:27 2018

        *************************************************************
        *                                                           *
        *  Thank you very much for using Q-Chem.  Have a nice day.  *
        *                                                           *
        *************************************************************


 
User input: 2 of 2 
 
Q-Chem Developer Version!
                  Welcome to Q-Chem
     A Quantum Leap Into The Future Of Chemistry


 Q-Chem 5.1, Q-Chem, Inc., Pleasanton, CA (2018)

 Yihan Shao,  Zhengting Gan,  E. Epifanovsky,  A. T. B. Gilbert,  M. Wormit,  
 J. Kussmann,  A. W. Lange,  A. Behn,  Jia Deng,  Xintian Feng,  D. Ghosh,  
 M. Goldey,  P. R. Horn,  L. D. Jacobson,  I. Kaliman,  T. Kus,  A. Landau,  
 Jie Liu,  E. I. Proynov,  R. M. Richard,  R. P. Steele,  E. J. Sundstrom,  
 H. L. Woodcock III,  P. M. Zimmerman,  D. Zuev,  B. Albrecht,  E. Alguire,  
 S. A. Baeppler,  D. Barton,  Z. Benda,  Y. A. Bernard,  E. J. Berquist,  
 K. B. Bravaya,  H. Burton,  D. Casanova,  Chun-Min Chang,  Yunqing Chen,  
 A. Chien,  K. D. Closser,  M. P. Coons,  S. Coriani,  S. Dasgupta,  
 A. L. Dempwolff,  M. Diedenhofen,  Hainam Do,  R. G. Edgar,  Po-Tung Fang,  
 S. Faraji,  S. Fatehi,  Qingguo Feng,  K. D. Fenk,  J. Fosso-Tande,  
 Qinghui Ge,  A. Ghysels,  G. Gidofalvi,  J. Gomes,  J. Gonthier,  A. Gunina,  
 D. Hait,  M. W. D. Hanson-Heine,  P. H. P. Harbach,  A. W. Hauser,  
 J. E. Herr,  E. G. Hohenstein,  Z. C. Holden,  Kerwin Hui,  B. C. Huynh,  
 T.-C. Jagau,  Hyunjun Ji,  B. Kaduk,  K. Khistyaev,  Jaehoon Kim,  
 P. Klunzinger,  K. Koh,  D. Kosenkov,  L. Koulias,  T. Kowalczyk,  
 C. M. Krauter,  A. Kunitsa,  Ka Un Lao,  A. Laurent,  K. V. Lawler,  
 Joonho Lee,  D. Lefrancois,  S. Lehtola,  D. S. Levine,  Yi-Pei Li,  
 You-Sheng Lin,  Fenglai Liu,  E. Livshits,  A. Luenser,  P. Manohar,  
 E. Mansoor,  S. F. Manzer,  Shan-Ping Mao,  Yuezhi Mao,  N. Mardirossian,  
 A. V. Marenich,  T. Markovich,  L. A. Martinez-Martinez,  S. A. Maurer,  
 N. J. Mayhall,  S. C. McKenzie,  J.-M. Mewes,  A. F. Morrison,  
 J. W. Mullinax,  K. Nanda,  T. S. Nguyen-Beck,  R. Olivares-Amaya,  
 J. A. Parkhill,  T. M. Perrine,  F. Plasser,  P. Pokhilko,  S. Prager,  
 A. Prociuk,  E. Ramos,  D. R. Rehn,  F. Rob,  M. Schneider,  N. Sergueev,  
 S. M. Sharada,  S. Sharma,  D. W. Small,  T. Stauch,  T. Stein,  
 Yu-Chuan Su,  A. J. W. Thom,  A. Tkatchenko,  T. Tsuchimochi,  N. M. Tubman,  
 L. Vogt,  M. L. Vidal,  O. Vydrov,  M. A. Watson,  J. Wenzel,  
 M. de Wergifosse,  T. A. Wesolowski,  A. White,  J. Witte,  A. Yamada,  
 Jun Yang,  K. Yao,  S. Yeganeh,  S. R. Yost,  Zhi-Qiang You,  A. Zech,  
 Igor Ying Zhang,  Xing Zhang,  Yan Zhao,  Ying Zhu,  B. R. Brooks,  
 G. K. L. Chan,  C. J. Cramer,  M. S. Gordon,  W. J. Hehre,  A. Klamt,  
 M. W. Schmidt,  C. D. Sherrill,  D. G. Truhlar,  A. Aspuru-Guzik,  R. Baer,  
 A. T. Bell,  N. A. Besley,  Jeng-Da Chai,  A. E. DePrince, III,  
 R. A. DiStasio Jr.,  A. Dreuw,  B. D. Dunietz,  T. R. Furlani,  
 Chao-Ping Hsu,  Yousung Jung,  Jing Kong,  D. S. Lambrecht,  WanZhen Liang,  
 C. Ochsenfeld,  V. A. Rassolov,  L. V. Slipchenko,  J. E. Subotnik,  
 T. Van Voorhis,  J. M. Herbert,  A. I. Krylov,  P. M. W. Gill,  M. Head-Gordon

 Contributors to earlier versions of Q-Chem not listed above: 
 R. D. Adamson,  B. Austin,  J. Baker,  G. J. O. Beran,  K. Brandhorst,  
 S. T. Brown,  E. F. C. Byrd,  A. K. Chakraborty,  C.-L. Cheng,  
 Siu Hung Chien,  D. M. Chipman,  D. L. Crittenden,  H. Dachsel,  
 R. J. Doerksen,  A. D. Dutoi,  L. Fusti-Molnar,  W. A. Goddard III,  
 A. Golubeva-Zadorozhnaya,  S. R. Gwaltney,  G. Hawkins,  A. Heyden,  
 S. Hirata,  G. Kedziora,  F. J. Keil,  C. Kelley,  Jihan Kim,  R. A. King,  
 R. Z. Khaliullin,  P. P. Korambath,  W. Kurlancheek,  A. M. Lee,  M. S. Lee,  
 S. V. Levchenko,  Ching Yeh Lin,  D. Liotard,  R. C. Lochan,  I. Lotan,  
 P. E. Maslen,  N. Nair,  D. P. O'Neill,  D. Neuhauser,  E. Neuscamman,  
 C. M. Oana,  R. Olson,  B. Peters,  R. Peverati,  P. A. Pieniazek,  
 Y. M. Rhee,  J. Ritchie,  M. A. Rohrdanz,  E. Rosta,  N. J. Russ,  
 H. F. Schaefer III,  N. E. Schultz,  N. Shenvi,  A. C. Simmonett,  A. Sodt,  
 D. Stuck,  K. S. Thanthiriwatte,  V. Vanovschi,  Tao Wang,  A. Warshel,  
 C. F. Williams,  Q. Wu,  X. Xu,  W. Zhang

 Please cite Q-Chem as follows:
 Y. Shao et al., Mol. Phys. 113, 184-215 (2015)
 DOI: 10.1080/00268976.2014.952696

 Q-Chem 5.1.2 for Intel X86 EM64T Linux

 Parts of Q-Chem use Armadillo 8.300.2 (Tropical Shenanigans).
 http://arma.sourceforge.net/

 Q-Chem begins on Mon Nov 26 16:23:27 2018  

Host: 
0

     Scratch files written to /scratch/taweetham/qchem51324//
The previous job contains 0 fragments, simply inherited here
Input Ideriv = 2
Curr. Ideriv = -1
Max.  Ideriv = 2

Checking the input file for inconsistencies... 	...done.

--------------------------------------------------------------
User input:
--------------------------------------------------------------

$molecule
read
$end

$rem
   job_type 	frequency
   basis 	6-311++g**
   method	b3lyp	
$end


--------------------------------------------------------------
 ----------------------------------------------------------------
             Standard Nuclear Orientation (Angstroms)
    I     Atom           X                Y                Z
 ----------------------------------------------------------------
    1      C       2.4146705911    -0.7889678266    -0.0000000000
    2      P       1.5871216440     0.6492870208     0.0000000000
    3      I      -0.8261479860    -0.0470892459    -0.0000000000
    4      H       3.5010519941    -0.7242522933    -0.0000000000
    5      H       1.9899430560    -1.7855160249    -0.0000000000
 ----------------------------------------------------------------
 Molecular Point Group                 Cs    NOp =  2
 Largest Abelian Subgroup              Cs    NOp =  2
 Nuclear Repulsion Energy =   274.4081439604 hartrees
 There are       38 alpha and       38 beta electrons
 Requested basis set is 6-311++G(d,p)
 There are 53 shells and 128 basis functions

 Total QAlloc Memory Limit   2000 MB
 Mega-Array Size       188 MB
 MEM_STATIC part       192 MB

                       Distance Matrix (Angstroms)
             C (  1)   P (  2)   I (  3)   H (  4)
   P (  2)  1.659342
   I (  3)  3.324649  2.511735
   H (  4)  1.088307  2.355789  4.379864
   H (  5)  1.083283  2.467900  3.309456  1.846546

 A cutoff of  1.0D-11 yielded   1255 shell pairs
 There are      7621 function pairs (      8519 Cartesian)

 -------------------------------------------------------
 OpenMP Integral Computing Module                       
 Release: version 1.0, May 2013, Q-Chem Inc. Pittsburgh 
 -------------------------------------------------------
 Integral Job Info:
 Integral job number is                      11
 Integral operator is                         1
 short-range coefficients                     0
 long-range coefficients              100000000
 Omega coefficients                           0
 if combine SR and LR in K                    0
 Integral screening is                        0
 Integral computing path is                   2
 max size of driver memory is            800000
 size of driver memory is                593474
 size of scratch memory is             11861008
 max col of scratch BK array               1296
 max len of scratch array in speh3          155
 max len of scratch index in speh4           18
 max int batch size is                      520
 min int batch size is                       52
 fixed nKL is                                52
 max L of basis functions is                  2
 order of int derivative is                   0
 number of shells is                         53
 number of basis is                         135
 number of cartesian basis is               135
 number of contracted shell pairs          1255
 number of primitive shell pairs           2651
 maxK2 (contraction) of shell pair           36
 max number of K2 of shell pair               1
 max number of CS2 of shell pair            221
 max number of PS2 of shell pair            221
 mem total for path MDJ                  520540
 -------------------------------------------------------
 Smallest overlap matrix eigenvalue = 1.00E-03
 Guess from superposition of atomic densities
 Warning:  Energy on first SCF cycle will be non-variational
 SAD guess density has 76.000000 electrons

 -----------------------------------------------------------------------
  General SCF calculation program by
  Eric Jon Sundstrom, Paul Horn, Yuezhi Mao, Dmitri Zuev, Alec White,
  David Stuck, Shaama M.S., Shane Yost, Joonho Lee, David Small,
  Daniel Levine, Susi Lehtola, Hugh Burton, Evgeny Epifanovsky
 -----------------------------------------------------------------------
 Exchange:     0.2000 Hartree-Fock + 0.0800 Slater + 0.7200 B88
 Correlation:  0.1900 VWN1RPA + 0.8100 LYP
 Using SG-1 standard quadrature grid
 using 4 threads for integral computing
 -------------------------------------------------------
 OpenMP Integral computing Module                
 Release: version 2.0, May 2017, Q-Chem Inc. Pleasanton 
 -------------------------------------------------------
 -------------------------------------------------------
 OpenMP BLAS3 based DFT computing Module                
 Release: version 1.0, May 2013, Q-Chem Inc. Pittsburgh 
 -------------------------------------------------------
 A restricted SCF calculation will be
 performed using DIIS
 SCF converges when DIIS error is below 1.0e-08
 ---------------------------------------
  Cycle       Energy         DIIS error
 ---------------------------------------
    1   -7300.3748830178      4.26e-02  
    2   -7300.1122366404      6.75e-03  
    3   -7299.8277164388      1.18e-02  
    4   -7300.2097057579      1.12e-03  
    5   -7300.2130239941      3.71e-04  
    6   -7300.2133104363      1.34e-04  
    7   -7300.2133566706      5.02e-05  
    8   -7300.2133619895      1.22e-05  
    9   -7300.2133622501      2.98e-06  
   10   -7300.2133622696      7.43e-07  
   11   -7300.2133622707      2.10e-07  
   12   -7300.2133622709      2.44e-08  
   13   -7300.2133622709      2.31e-09  Convergence criterion met
 ---------------------------------------
 SCF time:   CPU 13.27s  wall 4.00s 
 SCF   energy in the final basis set =    -7300.2133622709
 Total energy in the final basis set =    -7300.2133622709

 --------------------------------------------------------------
             Orbital Energies (a.u.) and Symmetries
 --------------------------------------------------------------

 Alpha MOs, Restricted
 -- Occupied --                  
******* -176.30 -165.70 -165.70 -165.70  -77.10  -35.79  -31.29
  1 A'    2 A'    3 A'    1 A"    4 A'    5 A'    6 A'    7 A'                 
-31.282 -31.282 -22.938 -22.937 -22.936 -22.933 -22.933 -10.212
  2 A"    8 A'    9 A'    3 A"   10 A'    4 A"   11 A'   12 A'                 
 -6.593  -6.344  -4.756  -4.755  -4.753  -4.749  -4.743  -4.742
 13 A'   14 A'   15 A'   16 A'    5 A"   17 A'    6 A"   18 A'                 
 -2.021  -2.017  -2.016  -2.006  -2.006  -0.761  -0.655  -0.554
 19 A'    7 A"   20 A'   21 A'    8 A"   22 A'   23 A'   24 A'                 
 -0.468  -0.389  -0.318  -0.308  -0.268  -0.262
 25 A'   26 A'    9 A"   27 A'   28 A'   10 A"                                 
 -- Virtual --                   
 -0.091  -0.077  -0.005   0.018   0.023   0.042   0.047   0.065
 11 A"   29 A'   30 A'   31 A'   32 A'   12 A"   33 A'   34 A'                 
  0.092   0.092   0.102   0.130   0.138   0.163   0.172   0.199
 35 A'   13 A"   36 A'   37 A'   38 A'   39 A'   40 A'   41 A'                 
  0.216   0.251   0.280   0.284   0.332   0.383   0.383   0.392
 14 A"   42 A'   43 A'   15 A"   44 A'   16 A"   45 A'   46 A'                 
  0.407   0.416   0.455   0.492   0.521   0.552   0.567   0.611
 17 A"   47 A'   48 A'   49 A'   50 A'   18 A"   51 A'   52 A'                 
  0.650   0.664   0.693   0.759   0.836   0.901   0.988   1.028
 19 A"   53 A'   20 A"   54 A'   55 A'   56 A'   57 A'   21 A"                 
  1.296   1.309   1.356   1.360   1.457   1.477   1.539   1.551
 22 A"   58 A'   23 A"   59 A'   60 A'   61 A'   24 A"   62 A'                 
  1.647   1.739   1.802   1.808   1.909   2.151   2.478   2.496
 63 A'   64 A'   25 A"   65 A'   26 A"   66 A'   67 A'   68 A'                 
  2.536   2.681   2.731   3.332   3.695   3.968   3.977   3.980
 69 A'   70 A'   27 A"   71 A'   72 A'   28 A"   73 A'   29 A"                 
  4.026   4.126   4.283   5.990   6.015   6.037   6.877  13.786
 74 A'   75 A'   76 A'   30 A"   77 A'   78 A'   79 A'   31 A"                 
 13.896  13.986  23.766  27.748  28.337  28.357  28.374  28.544
 80 A'   81 A'   82 A'   83 A'   32 A"   84 A'   85 A'   33 A"                 
 28.547  28.549  28.566  28.628 127.885 127.901 127.919 151.565
 86 A'   34 A"   87 A'   88 A'   35 A"   89 A'   90 A'   91 A'                 
162.9991901.724
 92 A'   93 A'                                                                 

 Beta MOs, Restricted
 -- Occupied --                  
******* -176.30 -165.70 -165.70 -165.70  -77.10  -35.79  -31.29
  1 A'    2 A'    3 A'    1 A"    4 A'    5 A'    6 A'    7 A'                 
-31.282 -31.282 -22.938 -22.937 -22.936 -22.933 -22.933 -10.212
  2 A"    8 A'    9 A'    3 A"   10 A'    4 A"   11 A'   12 A'                 
 -6.593  -6.344  -4.756  -4.755  -4.753  -4.749  -4.743  -4.742
 13 A'   14 A'   15 A'   16 A'    5 A"   17 A'    6 A"   18 A'                 
 -2.021  -2.017  -2.016  -2.006  -2.006  -0.761  -0.655  -0.554
 19 A'    7 A"   20 A'   21 A'    8 A"   22 A'   23 A'   24 A'                 
 -0.468  -0.389  -0.318  -0.308  -0.268  -0.262
 25 A'   26 A'    9 A"   27 A'   28 A'   10 A"                                 
 -- Virtual --                   
 -0.091  -0.077  -0.005   0.018   0.023   0.042   0.047   0.065
 11 A"   29 A'   30 A'   31 A'   32 A'   12 A"   33 A'   34 A'                 
  0.092   0.092   0.102   0.130   0.138   0.163   0.172   0.199
 35 A'   13 A"   36 A'   37 A'   38 A'   39 A'   40 A'   41 A'                 
  0.216   0.251   0.280   0.284   0.332   0.383   0.383   0.392
 14 A"   42 A'   43 A'   15 A"   44 A'   16 A"   45 A'   46 A'                 
  0.407   0.416   0.455   0.492   0.521   0.552   0.567   0.611
 17 A"   47 A'   48 A'   49 A'   50 A'   18 A"   51 A'   52 A'                 
  0.650   0.664   0.693   0.759   0.836   0.901   0.988   1.028
 19 A"   53 A'   20 A"   54 A'   55 A'   56 A'   57 A'   21 A"                 
  1.296   1.309   1.356   1.360   1.457   1.477   1.539   1.551
 22 A"   58 A'   23 A"   59 A'   60 A'   61 A'   24 A"   62 A'                 
  1.647   1.739   1.802   1.808   1.909   2.151   2.478   2.496
 63 A'   64 A'   25 A"   65 A'   26 A"   66 A'   67 A'   68 A'                 
  2.536   2.681   2.731   3.332   3.695   3.968   3.977   3.980
 69 A'   70 A'   27 A"   71 A'   72 A'   28 A"   73 A'   29 A"                 
  4.026   4.126   4.283   5.990   6.015   6.037   6.877  13.786
 74 A'   75 A'   76 A'   30 A"   77 A'   78 A'   79 A'   31 A"                 
 13.896  13.986  23.766  27.748  28.337  28.357  28.374  28.544
 80 A'   81 A'   82 A'   83 A'   32 A"   84 A'   85 A'   33 A"                 
 28.547  28.549  28.566  28.628 127.885 127.901 127.919 151.565
 86 A'   34 A"   87 A'   88 A'   35 A"   89 A'   90 A'   91 A'                 
162.9991901.724
 92 A'   93 A'                                                                 
 --------------------------------------------------------------

          Ground-State Mulliken Net Atomic Charges

     Atom                 Charge (a.u.)
  ----------------------------------------
      1 C                    -0.360351
      2 P                     0.175043
      3 I                    -0.175205
      4 H                     0.161113
      5 H                     0.199401
  ----------------------------------------
  Sum of atomic charges =     0.000000

 -----------------------------------------------------------------
                    Cartesian Multipole Moments
 -----------------------------------------------------------------
    Charge (ESU x 10^10)
                 0.0000
    Dipole Moment (Debye)
         X       1.7961      Y      -0.6067      Z       0.0000
       Tot       1.8958
    Quadrupole Moments (Debye-Ang)
        XX     -42.6985     XY      -1.0914     YY     -48.1072
        XZ      -0.0000     YZ       0.0000     ZZ     -50.1528
    Octopole Moments (Debye-Ang^2)
       XXX     -27.0644    XXY      -6.4565    XYY     -11.7582
       YYY      -6.9042    XXZ      -0.0000    XYZ       0.0000
       YYZ       0.0000    XZZ     -15.5900    YZZ       0.1573
       ZZZ       0.0000
    Hexadecapole Moments (Debye-Ang^3)
      XXXX    -550.8235   XXXY      -7.3001   XXYY    -127.6811
      XYYY      -6.9260   YYYY    -136.3819   XXXZ      -0.0000
      XXYZ       0.0000   XYYZ      -0.0000   YYYZ       0.0000
      XXZZ    -126.1610   XYZZ       2.5784   YYZZ     -36.3221
      XZZZ      -0.0000   YZZZ       0.0000   ZZZZ     -73.1788
 -----------------------------------------------------------------
 Calculating MO derivatives via CPSCF
 D1JvT checksum  = 158340 8616.3746478275
 D1KAT checksum  = 342240 463.8965051927
   1         3          15      0.160588    0.055346
   2         3          15      0.018096    0.006724
   3         3          15      0.001979    0.000998
   4         4          14      0.000164    0.000089
   5        16           2      0.000014    0.000010
   6        18           0      0.000000    0.000000    Roots Converged
 Time for AOints: 3.6 s (CPU) 0.9 s (wall)
 ------------------------------------------------------------------------------
                     AOints        : Timing summary (seconds)
 ------------------------------------------------------------------------------
     job step          cpu (% of tot)      sys (% of tot)     wall (% of tot)
 ------------------------------------------------------------------------------
  cpscf_lag         0.2067E+02 (34.6)   0.4000E-05 (36.4)   0.5400E+01 (34.2)
  iterzp            0.3546E+02 (59.3)   0.6000E-05 (54.5)   0.9416E+01 (59.6)
  make_fx           0.0000E+00 ( 0.0)   0.0000E+00 ( 0.0)   0.0000E+00 ( 0.0)
  AOints            0.3577E+01 ( 6.0)   0.0000E+00 ( 0.0)   0.9125E+00 ( 5.8)
 ------------------------------------------------------------------------------
   Grand Totals     0.5978E+02          0.1100E-04          0.1580E+02
 ------------------------------------------------------------------------------
 Calculating analytic Hessian of the SCF energy
 Polarizability Matrix (a.u.)
            1           2           3
    1-101.3095439   3.0878581   0.0000000
    2   3.0878581 -60.6005164   0.0000000
    3   0.0000000   0.0000000 -44.4648048

 Direct stationary perturbation theory relativistic correction:

 rels  =      97.408880825957
 relv  =    -322.376281999666
 rel2e =      41.445073082619
 E_rel =    -183.522328091090

 Hessian of the SCF Energy
            1           2           3           4           5           6
    1   0.5447808  -0.0027054  -0.0000000  -0.1062702   0.1133526  -0.0000000
    2  -0.0027054   0.6309088   0.0000000   0.1262887  -0.2877848  -0.0000000
    3  -0.0000000   0.0000000   0.0779232  -0.0000000   0.0000000  -0.0204184
    4  -0.1062702   0.1262887  -0.0000000   0.2041144  -0.1051936   0.0000000
    5   0.1133526  -0.2877848   0.0000000  -0.1051936   0.3190184   0.0000000
    6  -0.0000000  -0.0000000  -0.0204184   0.0000000   0.0000000   0.0134250
    7  -0.0166843   0.0042947   0.0000000  -0.0890524  -0.0239721   0.0000000
    8   0.0127398   0.0065917  -0.0000000  -0.0332366  -0.0212517   0.0000000
    9   0.0000000   0.0000000   0.0003108  -0.0000000   0.0000000  -0.0064282
   10  -0.3321151  -0.0203261   0.0000000  -0.0107642  -0.0018166  -0.0000000
   11  -0.0102622  -0.0489046  -0.0000000   0.0175752   0.0019832   0.0000000
   12   0.0000000  -0.0000000  -0.0266956   0.0000000  -0.0000000  -0.0005699
   13  -0.0897111  -0.1075520   0.0000000   0.0019725   0.0176298  -0.0000000
   14  -0.1131248  -0.3008110   0.0000000  -0.0054337  -0.0119651  -0.0000000
   15   0.0000000   0.0000000  -0.0311199   0.0000000  -0.0000000   0.0139916
            7           8           9          10          11          12
    1  -0.0166843   0.0127398   0.0000000  -0.3321151  -0.0102622   0.0000000
    2   0.0042947   0.0065917   0.0000000  -0.0203261  -0.0489046  -0.0000000
    3   0.0000000  -0.0000000   0.0003108   0.0000000  -0.0000000  -0.0266956
    4  -0.0890524  -0.0332366  -0.0000000  -0.0107642   0.0175752   0.0000000
    5  -0.0239721  -0.0212517   0.0000000  -0.0018166   0.0019832  -0.0000000
    6   0.0000000   0.0000000  -0.0064282  -0.0000000   0.0000000  -0.0005699
    7   0.1050590   0.0189228  -0.0000000   0.0010861   0.0009330  -0.0000000
    8   0.0189228   0.0138096  -0.0000000   0.0016216  -0.0017800   0.0000000
    9  -0.0000000  -0.0000000   0.0053208  -0.0000000  -0.0000000   0.0054335
   10   0.0010861   0.0016216  -0.0000000   0.3487800   0.0179244  -0.0000000
   11   0.0009330  -0.0017800  -0.0000000   0.0179244   0.0459347   0.0000000
   12  -0.0000000   0.0000000   0.0054335  -0.0000000   0.0000000   0.0173842
   13  -0.0004085  -0.0000475   0.0000000  -0.0069867  -0.0261704   0.0000000
   14  -0.0001784   0.0026304  -0.0000000   0.0025968   0.0027668  -0.0000000
   15  -0.0000000  -0.0000000  -0.0046369   0.0000000  -0.0000000   0.0044478
           13          14          15
    1  -0.0897111  -0.1131248   0.0000000
    2  -0.1075520  -0.3008110   0.0000000
    3   0.0000000   0.0000000  -0.0311199
    4   0.0019725  -0.0054337   0.0000000
    5   0.0176298  -0.0119651  -0.0000000
    6  -0.0000000  -0.0000000   0.0139916
    7  -0.0004085  -0.0001784  -0.0000000
    8  -0.0000475   0.0026304  -0.0000000
    9   0.0000000  -0.0000000  -0.0046369
   10  -0.0069867   0.0025968   0.0000000
   11  -0.0261704   0.0027668  -0.0000000
   12   0.0000000  -0.0000000   0.0044478
   13   0.0951338   0.1161401  -0.0000000
   14   0.1161401   0.3073790  -0.0000000
   15  -0.0000000  -0.0000000   0.0173174
 Gradient time:  CPU 85.61 s  wall 22.78 s
 **********************************************************************
 **                                                                  **
 **                       VIBRATIONAL ANALYSIS                       **
 **                       --------------------                       **
 **                                                                  **
 **        VIBRATIONAL FREQUENCIES (CM**-1) AND NORMAL MODES         **
 **     FORCE CONSTANTS (mDYN/ANGSTROM) AND REDUCED MASSES (AMU)     **
 **                  INFRARED INTENSITIES (KM/MOL)                   **
 **                                                                  **
 **********************************************************************


 Mode:                 1                      2                      3
 Frequency:       225.03                 339.65                 588.86
 Force Cnst:      0.1121                 0.6812                 0.2104
 Red. Mass:       3.7577                10.0224                 1.0298
 IR Active:          YES                    YES                    YES
 IR Intens:        0.830                 28.896                  0.006
 Raman Active:       YES                    YES                    YES
               X      Y      Z        X      Y      Z        X      Y      Z
 C          0.389  0.079  0.000   -0.032 -0.069 -0.000    0.000  0.000  0.011
 P          0.066 -0.111  0.000    0.449  0.214 -0.000   -0.000 -0.000 -0.025
 I         -0.061  0.017 -0.000   -0.102 -0.042  0.000    0.000  0.000  0.004
 H          0.371  0.430 -0.000    0.002 -0.645  0.000    0.000 -0.000  0.756
 H          0.704 -0.056  0.000   -0.544  0.151 -0.000   -0.000  0.000 -0.654
 TransDip   0.028 -0.008 -0.000    0.170  0.024  0.000   -0.000 -0.000  0.002

 Mode:                 4                      5                      6
 Frequency:       820.61                 863.31                1003.83
 Force Cnst:      0.5286                 0.5650                 2.3758
 Red. Mass:       1.3322                 1.2867                 4.0016
 IR Active:          YES                    YES                    YES
 IR Intens:       25.375                 83.809                  9.123
 Raman Active:       YES                    YES                    YES
               X      Y      Z        X      Y      Z        X      Y      Z
 C         -0.148 -0.037  0.000   -0.000 -0.000 -0.157   -0.170  0.372 -0.000
 P          0.047  0.010 -0.000    0.000  0.000  0.015    0.089 -0.175  0.000
 I         -0.001 -0.002  0.000   -0.000 -0.000  0.000    0.000  0.000 -0.000
 H         -0.177  0.720 -0.000   -0.000  0.000  0.670   -0.193  0.352  0.000
 H          0.560 -0.334 -0.000    0.000 -0.000  0.725   -0.551  0.574  0.000
 TransDip   0.151  0.056 -0.000    0.000  0.000  0.293    0.095 -0.018  0.000

 Mode:                 7                      8                      9
 Frequency:      1425.29                3115.86                3221.19
 Force Cnst:      1.4446                 6.0415                 6.8102
 Red. Mass:       1.2070                 1.0562                 1.1140
 IR Active:          YES                    YES                    YES
 IR Intens:       11.993                  0.225                  1.642
 Raman Active:       YES                    YES                    YES
               X      Y      Z        X      Y      Z        X      Y      Z
 C          0.070 -0.112 -0.000   -0.053  0.040 -0.000   -0.070 -0.069  0.000
 P         -0.006  0.014 -0.000    0.000 -0.002  0.000   -0.001  0.001 -0.000
 I         -0.000 -0.000  0.000    0.000 -0.000 -0.000    0.000  0.000  0.000
 H          0.011  0.716  0.000    0.838  0.056 -0.000    0.528  0.020 -0.000
 H         -0.653  0.209 -0.000   -0.231 -0.487  0.000    0.331  0.776 -0.000
 TransDip  -0.063  0.091  0.000    0.008 -0.013 -0.000    0.032  0.026 -0.000

 STANDARD THERMODYNAMIC QUANTITIES AT   298.15 K  AND     1.00 ATM

   This Molecule has  0 Imaginary Frequencies
   Zero point vibrational energy:       16.588 kcal/mol

   Atom    1 Element C  Has Mass   12.00000
   Atom    2 Element P  Has Mass   30.97376
   Atom    3 Element I  Has Mass  126.90440
   Atom    4 Element H  Has Mass    1.00783
   Atom    5 Element H  Has Mass    1.00783
   Molecular Mass:   171.893820 amu
   Principal axes and moments of inertia in amu*Bohr^2:
                             1           2           3
    Eigenvalues --       86.52534   887.89020   974.41555
          X               0.99934    -0.03621     0.00000
          Y               0.03621     0.99934     0.00000
          Z               0.00000    -0.00000     1.00000
   Rotational Symmetry Number is   1
   The Molecule is an Asymmetric Top
   Translational Enthalpy:        0.889 kcal/mol
   Rotational Enthalpy:           0.889 kcal/mol
   Vibrational Enthalpy:         17.366 kcal/mol
   gas constant (RT):             0.592 kcal/mol
   Translational Entropy:        41.333  cal/mol.K
   Rotational Entropy:           25.818  cal/mol.K
   Vibrational Entropy:           4.062  cal/mol.K

   Total Enthalpy:               19.736 kcal/mol
   Total Entropy:                71.213  cal/mol.K
Archival summary:
1\1\TWL02\FREQ\ProcedureUnspecified\BasisUnspecified\1112\taweetha\MonNov2616:23:532018MonNov2616:23:532018\0\\#,FREQ,ProcedureUnspecified,BasisUnspecified,\\0,1\I\P,1,2.51173\C,2,1.65934,1,103.819\H,3,1.08328,2,127.001,1,0,0\H,3,1.08831,2,116.506,1,-180,0\\\@

 Total job time:  26.50s(wall), 98.98s(cpu) 
 Mon Nov 26 16:23:53 2018

        *************************************************************
        *                                                           *
        *  Thank you very much for using Q-Chem.  Have a nice day.  *
        *                                                           *
        *************************************************************
