# Supplementary material for: Geometric and energetic data from ab initio calculations of haloethene, haloimine, halomethylenephosphine, haloiminophosphine, halodiazene, halodiphosphene and halocyclopropane
Source: Data Brief. 2019 Nov 2;27:104738. doi: 10.1016/j.dib.2019.104738 (PMC6861602; doi:10.1016/j.dib.2019.104738)
Supplement: Multimedia component 5 [file mmc5.zip › CP/B3LYP/HICPBrE.out]

Q-Chem Developer Version!
                  Welcome to Q-Chem
     A Quantum Leap Into The Future Of Chemistry


 Q-Chem 5.1, Q-Chem, Inc., Pleasanton, CA (2018)

 Yihan Shao,  Zhengting Gan,  E. Epifanovsky,  A. T. B. Gilbert,  M. Wormit,  
 J. Kussmann,  A. W. Lange,  A. Behn,  Jia Deng,  Xintian Feng,  D. Ghosh,  
 M. Goldey,  P. R. Horn,  L. D. Jacobson,  I. Kaliman,  T. Kus,  A. Landau,  
 Jie Liu,  E. I. Proynov,  R. M. Richard,  R. P. Steele,  E. J. Sundstrom,  
 H. L. Woodcock III,  P. M. Zimmerman,  D. Zuev,  B. Albrecht,  E. Alguire,  
 S. A. Baeppler,  D. Barton,  Z. Benda,  Y. A. Bernard,  E. J. Berquist,  
 K. B. Bravaya,  H. Burton,  D. Casanova,  Chun-Min Chang,  Yunqing Chen,  
 A. Chien,  K. D. Closser,  M. P. Coons,  S. Coriani,  S. Dasgupta,  
 A. L. Dempwolff,  M. Diedenhofen,  Hainam Do,  R. G. Edgar,  Po-Tung Fang,  
 S. Faraji,  S. Fatehi,  Qingguo Feng,  K. D. Fenk,  J. Fosso-Tande,  
 Qinghui Ge,  A. Ghysels,  G. Gidofalvi,  J. Gomes,  J. Gonthier,  A. Gunina,  
 D. Hait,  M. W. D. Hanson-Heine,  P. H. P. Harbach,  A. W. Hauser,  
 J. E. Herr,  E. G. Hohenstein,  Z. C. Holden,  Kerwin Hui,  B. C. Huynh,  
 T.-C. Jagau,  Hyunjun Ji,  B. Kaduk,  K. Khistyaev,  Jaehoon Kim,  
 P. Klunzinger,  K. Koh,  D. Kosenkov,  L. Koulias,  T. Kowalczyk,  
 C. M. Krauter,  A. Kunitsa,  Ka Un Lao,  A. Laurent,  K. V. Lawler,  
 Joonho Lee,  D. Lefrancois,  S. Lehtola,  D. S. Levine,  Yi-Pei Li,  
 You-Sheng Lin,  Fenglai Liu,  E. Livshits,  A. Luenser,  P. Manohar,  
 E. Mansoor,  S. F. Manzer,  Shan-Ping Mao,  Yuezhi Mao,  N. Mardirossian,  
 A. V. Marenich,  T. Markovich,  L. A. Martinez-Martinez,  S. A. Maurer,  
 N. J. Mayhall,  S. C. McKenzie,  J.-M. Mewes,  A. F. Morrison,  
 J. W. Mullinax,  K. Nanda,  T. S. Nguyen-Beck,  R. Olivares-Amaya,  
 J. A. Parkhill,  T. M. Perrine,  F. Plasser,  P. Pokhilko,  S. Prager,  
 A. Prociuk,  E. Ramos,  D. R. Rehn,  F. Rob,  M. Schneider,  N. Sergueev,  
 S. M. Sharada,  S. Sharma,  D. W. Small,  T. Stauch,  T. Stein,  
 Yu-Chuan Su,  A. J. W. Thom,  A. Tkatchenko,  T. Tsuchimochi,  N. M. Tubman,  
 L. Vogt,  M. L. Vidal,  O. Vydrov,  M. A. Watson,  J. Wenzel,  
 M. de Wergifosse,  T. A. Wesolowski,  A. White,  J. Witte,  A. Yamada,  
 Jun Yang,  K. Yao,  S. Yeganeh,  S. R. Yost,  Zhi-Qiang You,  A. Zech,  
 Igor Ying Zhang,  Xing Zhang,  Yan Zhao,  Ying Zhu,  B. R. Brooks,  
 G. K. L. Chan,  C. J. Cramer,  M. S. Gordon,  W. J. Hehre,  A. Klamt,  
 M. W. Schmidt,  C. D. Sherrill,  D. G. Truhlar,  A. Aspuru-Guzik,  R. Baer,  
 A. T. Bell,  N. A. Besley,  Jeng-Da Chai,  A. E. DePrince, III,  
 R. A. DiStasio Jr.,  A. Dreuw,  B. D. Dunietz,  T. R. Furlani,  
 Chao-Ping Hsu,  Yousung Jung,  Jing Kong,  D. S. Lambrecht,  WanZhen Liang,  
 C. Ochsenfeld,  V. A. Rassolov,  L. V. Slipchenko,  J. E. Subotnik,  
 T. Van Voorhis,  J. M. Herbert,  A. I. Krylov,  P. M. W. Gill,  M. Head-Gordon

 Contributors to earlier versions of Q-Chem not listed above: 
 R. D. Adamson,  B. Austin,  J. Baker,  G. J. O. Beran,  K. Brandhorst,  
 S. T. Brown,  E. F. C. Byrd,  A. K. Chakraborty,  C.-L. Cheng,  
 Siu Hung Chien,  D. M. Chipman,  D. L. Crittenden,  H. Dachsel,  
 R. J. Doerksen,  A. D. Dutoi,  L. Fusti-Molnar,  W. A. Goddard III,  
 A. Golubeva-Zadorozhnaya,  S. R. Gwaltney,  G. Hawkins,  A. Heyden,  
 S. Hirata,  G. Kedziora,  F. J. Keil,  C. Kelley,  Jihan Kim,  R. A. King,  
 R. Z. Khaliullin,  P. P. Korambath,  W. Kurlancheek,  A. M. Lee,  M. S. Lee,  
 S. V. Levchenko,  Ching Yeh Lin,  D. Liotard,  R. C. Lochan,  I. Lotan,  
 P. E. Maslen,  N. Nair,  D. P. O'Neill,  D. Neuhauser,  E. Neuscamman,  
 C. M. Oana,  R. Olson,  B. Peters,  R. Peverati,  P. A. Pieniazek,  
 Y. M. Rhee,  J. Ritchie,  M. A. Rohrdanz,  E. Rosta,  N. J. Russ,  
 H. F. Schaefer III,  N. E. Schultz,  N. Shenvi,  A. C. Simmonett,  A. Sodt,  
 D. Stuck,  K. S. Thanthiriwatte,  V. Vanovschi,  Tao Wang,  A. Warshel,  
 C. F. Williams,  Q. Wu,  X. Xu,  W. Zhang

 Please cite Q-Chem as follows:
 Y. Shao et al., Mol. Phys. 113, 184-215 (2015)
 DOI: 10.1080/00268976.2014.952696

 Q-Chem 5.1.2 for Intel X86 EM64T Linux

 Parts of Q-Chem use Armadillo 8.300.2 (Tropical Shenanigans).
 http://arma.sourceforge.net/

 Q-Chem begins on Mon Nov 26 12:35:22 2018  

Host: 
0

     Scratch files written to /scratch/taweetham/qchem45499//
Input Ideriv = 2
Curr. Ideriv = -1
Max.  Ideriv = 2

Checking the input file for inconsistencies... 	...done.

--------------------------------------------------------------
User input:
--------------------------------------------------------------
$molecule
0 1
C 
P 1 1.5 
Br 2 PBr 1 120. 
I 1 PI 2 120.  3 180.0
H 1 PH 2 120.  3 0.0

PH=1.44
PF=1.54
PCl=2.03
PBr=2.5
PI=2.6
$end

$rem
   job_type	optimization
   basis	6-311++g**
   method	b3lyp
$end

--------------------------------------------------------------
 ----------------------------------------------------------------
             Standard Nuclear Orientation (Angstroms)
    I     Atom           X                Y                Z
 ----------------------------------------------------------------
    1      C       0.0239994683    -0.5889661981     0.0000000000
    2      P      -1.0003495949     0.5068024803    -0.0000000000
    3      Br     -3.4355796680    -0.0585774727     0.0000000000
    4      I       2.5566387443    -0.0009710469    -0.0000000000
    5      H      -0.3953179531    -1.9665629824     0.0000000000
 ----------------------------------------------------------------
 Molecular Point Group                 Cs    NOp =  2
 Largest Abelian Subgroup              Cs    NOp =  2
 Nuclear Repulsion Energy =   538.6362772481 hartrees
 There are       55 alpha and       55 beta electrons
 Requested basis set is 6-311++G(d,p)
 There are 67 shells and 169 basis functions

 Total QAlloc Memory Limit   2000 MB
 Mega-Array Size       188 MB
 MEM_STATIC part       192 MB
 A cutoff of  1.0D-11 yielded   1656 shell pairs
 There are     11125 function pairs (     12462 Cartesian)

 -------------------------------------------------------
 OpenMP Integral Computing Module                       
 Release: version 1.0, May 2013, Q-Chem Inc. Pittsburgh 
 -------------------------------------------------------
 Integral Job Info:
 Integral job number is                      11
 Integral operator is                         1
 short-range coefficients                     0
 long-range coefficients              100000000
 Omega coefficients                           0
 if combine SR and LR in K                    0
 Integral screening is                        0
 Integral computing path is                   2
 max size of driver memory is            800000
 size of driver memory is                593474
 size of scratch memory is             29623520
 max col of scratch BK array               1296
 max len of scratch array in speh3          155
 max len of scratch index in speh4           18
 max int batch size is                      520
 min int batch size is                       52
 fixed nKL is                                45
 max L of basis functions is                  2
 order of int derivative is                   0
 number of shells is                         67
 number of basis is                         179
 number of cartesian basis is               179
 number of contracted shell pairs          1656
 number of primitive shell pairs           3707
 maxK2 (contraction) of shell pair           36
 max number of K2 of shell pair               1
 max number of CS2 of shell pair            265
 max number of PS2 of shell pair            265
 mem total for path MDJ                  526156
 -------------------------------------------------------
 Smallest overlap matrix eigenvalue = 6.97E-04

 Scale SEOQF with 1.000000e-01/1.000000e-01/1.000000e-01

 Standard Electronic Orientation quadrupole field applied
 Nucleus-field energy     =     0.0000000284 hartrees
 Guess from superposition of atomic densities
 Warning:  Energy on first SCF cycle will be non-variational
 SAD guess density has 110.000000 electrons

 -----------------------------------------------------------------------
  General SCF calculation program by
  Eric Jon Sundstrom, Paul Horn, Yuezhi Mao, Dmitri Zuev, Alec White,
  David Stuck, Shaama M.S., Shane Yost, Joonho Lee, David Small,
  Daniel Levine, Susi Lehtola, Hugh Burton, Evgeny Epifanovsky
 -----------------------------------------------------------------------
 Exchange:     0.2000 Hartree-Fock + 0.0800 Slater + 0.7200 B88
 Correlation:  0.1900 VWN1RPA + 0.8100 LYP
 Using SG-1 standard quadrature grid
 using 4 threads for integral computing
 -------------------------------------------------------
 OpenMP Integral computing Module                
 Release: version 2.0, May 2017, Q-Chem Inc. Pleasanton 
 -------------------------------------------------------
 -------------------------------------------------------
 OpenMP BLAS3 based DFT computing Module                
 Release: version 1.0, May 2013, Q-Chem Inc. Pittsburgh 
 -------------------------------------------------------
 A restricted SCF calculation will be
 performed using DIIS
 SCF converges when DIIS error is below 1.0e-08
 ---------------------------------------
  Cycle       Energy         DIIS error
 ---------------------------------------
    1   -9873.7769297388      3.31e-02  
    2   -9873.5771819237      4.05e-03  
    3   -9873.3897448913      7.30e-03  
    4   -9873.6237133595      1.66e-03  
    5   -9873.6338562533      5.34e-04  
    6   -9873.6349123427      3.15e-04  
    7   -9873.6352901229      2.44e-05  
    8   -9873.6352917449      1.40e-05  
    9   -9873.6352926304      3.19e-06  
   10   -9873.6352926806      5.97e-07  
   11   -9873.6352926825      3.02e-07  
   12   -9873.6352926833      4.14e-08  
   13   -9873.6352926833      8.80e-09  Convergence criterion met
 ---------------------------------------
 SCF time:   CPU 27.00s  wall 10.00s 
 SCF   energy in the final basis set =    -9873.6352926833
 Total energy in the final basis set =    -9873.6352926833

 --------------------------------------------------------------
             Orbital Energies (a.u.) and Symmetries
 --------------------------------------------------------------

 Alpha MOs, Restricted
 -- Occupied --                  
******* -482.83 -176.34 -165.75 -165.74 -165.74  -77.10  -62.48
  1 A'    2 A'    3 A'    4 A'    5 A'    1 A"    6 A'    7 A'                 
-56.303 -56.300 -56.300 -35.837 -31.331 -31.323 -31.323 -22.981
  8 A'    2 A"    9 A'   10 A'   11 A'   12 A'    3 A"   13 A'                 
-22.979 -22.979 -22.974 -22.974 -10.276  -8.691  -6.605  -6.521
 14 A'    4 A"   15 A'    5 A"   16 A'   17 A'   18 A'   19 A'                 
 -6.510  -6.509  -6.384  -4.799  -4.781  -4.780  -4.767  -4.763
  6 A"   20 A'   21 A'   22 A'   23 A'    7 A"   24 A'    8 A"                 
 -4.761  -2.632  -2.629  -2.629  -2.620  -2.620  -2.063  -2.059
 25 A'   26 A'    9 A"   27 A'   10 A"   28 A'   29 A'   30 A'                 
 -2.058  -2.042  -2.042  -0.798  -0.756  -0.661  -0.507  -0.432
 11 A"   31 A'   12 A"   32 A'   33 A'   34 A'   35 A'   36 A'                 
 -0.379  -0.352  -0.310  -0.303  -0.299  -0.288  -0.286
 37 A'   13 A"   38 A'   14 A"   39 A'   15 A"   40 A'                         
 -- Virtual --                   
 -0.187  -0.092  -0.081  -0.011   0.010   0.027   0.041   0.052
 41 A'   42 A'   16 A"   43 A'   44 A'   45 A'   17 A"   46 A'                 
  0.067   0.068   0.073   0.079   0.093   0.103   0.118   0.132
 47 A'   48 A'   49 A'   18 A"   19 A"   50 A'   51 A'   52 A'                 
  0.143   0.158   0.188   0.208   0.227   0.274   0.278   0.330
 53 A'   54 A'   55 A'   20 A"   56 A'   57 A'   21 A"   58 A'                 
  0.358   0.368   0.383   0.386   0.402   0.431   0.434   0.438
 59 A'   22 A"   23 A"   60 A'   61 A'   62 A'   24 A"   63 A'                 
  0.449   0.508   0.522   0.534   0.556   0.567   0.569   0.572
 64 A'   65 A'   25 A"   66 A'   67 A'   68 A'   26 A"   27 A"                 
  0.576   0.621   0.638   0.663   0.677   0.695   0.818   0.848
 69 A'   70 A'   71 A'   28 A"   72 A'   29 A"   73 A'   74 A'                 
  0.968   1.136   1.151   1.193   1.271   1.284   1.373   1.456
 75 A'   30 A"   76 A'   77 A'   31 A"   78 A'   79 A'   80 A'                 
  1.491   1.546   1.551   1.639   1.644   1.728   2.002   2.010
 32 A"   33 A"   81 A'   82 A'   34 A"   83 A'   35 A"   84 A'                 
  2.027   2.049   2.111   2.573   2.689   2.892   3.310   3.933
 85 A'   86 A'   87 A'   88 A'   36 A"   89 A'   90 A'   37 A"                 
  3.938   3.938   3.980   4.003   4.008   4.009   4.029   4.062
 91 A'   38 A"   92 A'   39 A"   93 A'   40 A"   94 A'   95 A'                 
  4.150   4.291   5.954   5.976   5.994   6.584   6.952   7.560
 96 A'   97 A'   41 A"   98 A'   99 A'  100 A'  101 A'   42 A"                 
  7.567   7.600  13.778  13.881  14.090  23.448  27.739  28.298
102 A'  103 A'   43 A"  104 A'  105 A'  106 A'  107 A'   44 A"                 
 28.315  28.325  28.504  28.505  28.506  28.523  28.573  47.878
108 A'  109 A'   45 A"   46 A"  110 A'  111 A'  112 A'  113 A'                 
127.843 127.857 127.870 151.551 163.123 289.757 289.764 289.810
 47 A"  114 A'  115 A'  116 A'  117 A'   48 A"  118 A'  119 A'                 
*******1901.710
120 A'  121 A'                                                                 

 Beta MOs, Restricted
 -- Occupied --                  
******* -482.83 -176.34 -165.75 -165.74 -165.74  -77.10  -62.48
  1 A'    2 A'    3 A'    4 A'    5 A'    1 A"    6 A'    7 A'                 
-56.303 -56.300 -56.300 -35.837 -31.331 -31.323 -31.323 -22.981
  8 A'    2 A"    9 A'   10 A'   11 A'   12 A'    3 A"   13 A'                 
-22.979 -22.979 -22.974 -22.974 -10.276  -8.691  -6.605  -6.521
 14 A'    4 A"   15 A'    5 A"   16 A'   17 A'   18 A'   19 A'                 
 -6.510  -6.509  -6.384  -4.799  -4.781  -4.780  -4.767  -4.763
  6 A"   20 A'   21 A'   22 A'   23 A'    7 A"   24 A'    8 A"                 
 -4.761  -2.632  -2.629  -2.629  -2.620  -2.620  -2.063  -2.059
 25 A'   26 A'    9 A"   27 A'   10 A"   28 A'   29 A'   30 A'                 
 -2.058  -2.042  -2.042  -0.798  -0.756  -0.661  -0.507  -0.432
 11 A"   31 A'   12 A"   32 A'   33 A'   34 A'   35 A'   36 A'                 
 -0.379  -0.352  -0.310  -0.303  -0.299  -0.288  -0.286
 37 A'   13 A"   38 A'   14 A"   39 A'   15 A"   40 A'                         
 -- Virtual --                   
 -0.187  -0.092  -0.081  -0.011   0.010   0.027   0.041   0.052
 41 A'   42 A'   16 A"   43 A'   44 A'   45 A'   17 A"   46 A'                 
  0.067   0.068   0.073   0.079   0.093   0.103   0.118   0.132
 47 A'   48 A'   49 A'   18 A"   19 A"   50 A'   51 A'   52 A'                 
  0.143   0.158   0.188   0.208   0.227   0.274   0.278   0.330
 53 A'   54 A'   55 A'   20 A"   56 A'   57 A'   21 A"   58 A'                 
  0.358   0.368   0.383   0.386   0.402   0.431   0.434   0.438
 59 A'   22 A"   23 A"   60 A'   61 A'   62 A'   24 A"   63 A'                 
  0.449   0.508   0.522   0.534   0.556   0.567   0.569   0.572
 64 A'   65 A'   25 A"   66 A'   67 A'   68 A'   26 A"   27 A"                 
  0.576   0.621   0.638   0.663   0.677   0.695   0.818   0.848
 69 A'   70 A'   71 A'   28 A"   72 A'   29 A"   73 A'   74 A'                 
  0.968   1.136   1.151   1.193   1.271   1.284   1.373   1.456
 75 A'   30 A"   76 A'   77 A'   31 A"   78 A'   79 A'   80 A'                 
  1.491   1.546   1.551   1.639   1.644   1.728   2.002   2.010
 32 A"   33 A"   81 A'   82 A'   34 A"   83 A'   35 A"   84 A'                 
  2.027   2.049   2.111   2.573   2.689   2.892   3.310   3.933
 85 A'   86 A'   87 A'   88 A'   36 A"   89 A'   90 A'   37 A"                 
  3.938   3.938   3.980   4.003   4.008   4.009   4.029   4.062
 91 A'   38 A"   92 A'   39 A"   93 A'   40 A"   94 A'   95 A'                 
  4.150   4.291   5.954   5.976   5.994   6.584   6.952   7.560
 96 A'   97 A'   41 A"   98 A'   99 A'  100 A'  101 A'   42 A"                 
  7.567   7.600  13.778  13.881  14.090  23.448  27.739  28.298
102 A'  103 A'   43 A"  104 A'  105 A'  106 A'  107 A'   44 A"                 
 28.315  28.325  28.504  28.505  28.506  28.523  28.573  47.878
108 A'  109 A'   45 A"   46 A"  110 A'  111 A'  112 A'  113 A'                 
127.843 127.857 127.870 151.551 163.123 289.757 289.764 289.810
 47 A"  114 A'  115 A'  116 A'  117 A'   48 A"  118 A'  119 A'                 
*******1901.710
120 A'  121 A'                                                                 
 --------------------------------------------------------------

          Ground-State Mulliken Net Atomic Charges

     Atom                 Charge (a.u.)
  ----------------------------------------
      1 C                    -0.171308
      2 P                     0.095199
      3 Br                   -0.238902
      4 I                     0.093456
      5 H                     0.221554
  ----------------------------------------
  Sum of atomic charges =     0.000000

 -----------------------------------------------------------------
                    Cartesian Multipole Moments
 -----------------------------------------------------------------
    Charge (ESU x 10^10)
                 0.0000
    Dipole Moment (Debye)
         X       2.3694      Y      -0.5762      Z      -0.0000
       Tot       2.4384
    Quadrupole Moments (Debye-Ang)
        XX     -68.9832     XY       1.2612     YY     -65.5515
        XZ      -0.0000     YZ       0.0000     ZZ     -68.0812
    Octopole Moments (Debye-Ang^2)
       XXX      63.8849    XXY       5.1071    XYY       4.1898
       YYY      -7.6699    XXZ       0.0000    XYZ       0.0000
       YYZ       0.0000    XZZ       4.4138    YZZ       0.8065
       ZZZ      -0.0000
    Hexadecapole Moments (Debye-Ang^3)
      XXXX   -2491.7705   XXXY      22.7210   XXYY    -469.2674
      XYYY      11.4484   YYYY    -134.8901   XXXZ       0.0000
      XXYZ       0.0000   XYYZ       0.0000   YYYZ       0.0000
      XXZZ    -462.2326   XYZZ       1.7602   YYZZ     -40.9543
      XZZZ      -0.0000   YZZZ       0.0000   ZZZZ     -94.5234
 -----------------------------------------------------------------
 Calculating analytic gradient of the SCF energy
 Gradient of SCF Energy
            1           2           3           4           5
    1  -0.0929111   0.1067360  -0.0244869   0.0505954  -0.0399335
    2   0.2061198  -0.1430129   0.0065312   0.0125957  -0.0822339
    3   0.0000000  -0.0000000   0.0000000  -0.0000000   0.0000000
 Max gradient component =       2.061E-01
 RMS gradient           =       7.945E-02
 Gradient time:  CPU 6.83 s  wall 2.44 s
 Geometry Optimization Parameters
   NAtoms,    NIC,     NZ,  NCons,   NDum,   NFix, NCnnct, MaxDiis
        5      20       5       0       0       0       0       0


** GEOMETRY OPTIMIZATION IN DELOCALIZED INTERNAL COORDINATES **
   Searching for a Minimum

   Optimization Cycle:   1

                       Coordinates (Angstroms)
     ATOM                X               Y               Z
      1  C         0.0239994683   -0.5889661981    0.0000000000
      2  P        -1.0003495949    0.5068024803    0.0000000000
      3  Br       -3.4355796680   -0.0585774727    0.0000000000
      4  I         2.5566387443   -0.0009710469    0.0000000000
      5  H        -0.3953179531   -1.9665629824    0.0000000000
   Point Group: cs    Number of degrees of freedom:     7


   Energy is  -9873.635292683


 Attempting to Generate Delocalized Internal Coordinates

  7 Hessian modes will be used to form the next step
  Hessian Eigenvalues:
     0.044459    0.092515    0.130389    0.160000    0.220000    0.250000
     0.766766

 Minimum Search - Taking Simple RFO Step
 Searching for Lamda that Minimizes Along All modes
 Value Taken    Lamda =  -0.09827283
 Calculated Step too Large.  Step scaled by  0.489482
 Step Taken.  Stepsize is  0.300000

                             Maximum     Tolerance    Cnvgd?
         Gradient           0.164674      0.000300      NO
         Displacement       0.186420      0.001200      NO
         Energy change     *********      0.000001      NO


 New Cartesian Coordinates Obtained by Inverse Iteration

 Displacement from previous Coordinates is:  0.331041
 ----------------------------------------------------------------
             Standard Nuclear Orientation (Angstroms)
    I     Atom           X                Y                Z
 ----------------------------------------------------------------
    1      C       0.0175828524    -0.6009774503     0.0000000000
    2      P      -1.0020857250     0.5619334814     0.0000000000
    3      Br     -3.3779351194    -0.1124974905     0.0000000000
    4      I       2.4662833111    -0.0708614303     0.0000000000
    5      H      -0.3544543225    -1.8858723302     0.0000000000
 ----------------------------------------------------------------
 Molecular Point Group                 Cs    NOp =  2
 Largest Abelian Subgroup              Cs    NOp =  2
 Nuclear Repulsion Energy =   549.2824977950 hartrees
 There are       55 alpha and       55 beta electrons
 Applying Cartesian multipole field
    Component          Value
    ---------          -----
     (2,0,0)        1.00000E-11
     (0,2,0)        2.00000E-11
     (0,0,2)       -3.00000E-11
 Nucleus-field energy     =     0.0000000271 hartrees
 Requested basis set is 6-311++G(d,p)
 There are 67 shells and 169 basis functions
 A cutoff of  1.0D-11 yielded   1681 shell pairs
 There are     11352 function pairs (     12714 Cartesian)
 Smallest overlap matrix eigenvalue = 7.14E-04
 Guess MOs from SCF MO coefficient file

 -----------------------------------------------------------------------
  General SCF calculation program by
  Eric Jon Sundstrom, Paul Horn, Yuezhi Mao, Dmitri Zuev, Alec White,
  David Stuck, Shaama M.S., Shane Yost, Joonho Lee, David Small,
  Daniel Levine, Susi Lehtola, Hugh Burton, Evgeny Epifanovsky
 -----------------------------------------------------------------------
 Exchange:     0.2000 Hartree-Fock + 0.0800 Slater + 0.7200 B88
 Correlation:  0.1900 VWN1RPA + 0.8100 LYP
 Using SG-1 standard quadrature grid
 using 4 threads for integral computing
 -------------------------------------------------------
 OpenMP Integral computing Module                
 Release: version 2.0, May 2017, Q-Chem Inc. Pleasanton 
 -------------------------------------------------------
 -------------------------------------------------------
 OpenMP BLAS3 based DFT computing Module                
 Release: version 1.0, May 2013, Q-Chem Inc. Pittsburgh 
 -------------------------------------------------------
 A restricted SCF calculation will be
 performed using DIIS
 SCF converges when DIIS error is below 1.0e-08
 ---------------------------------------
  Cycle       Energy         DIIS error
 ---------------------------------------
    1   -9873.6764580781      7.47e-04  
    2   -9873.6795560030      1.71e-04  
    3   -9873.6796142843      1.28e-04  
    4   -9873.6796380779      9.58e-05  
    5   -9873.6796745212      2.13e-05  
    6   -9873.6796762591      7.37e-06  
    7   -9873.6796765087      1.92e-06  
    8   -9873.6796765239      4.29e-07  
    9   -9873.6796765245      3.14e-07  
   10   -9873.6796765249      4.78e-08  
   11   -9873.6796765248      1.50e-08  
   12   -9873.6796765249      3.06e-09  Convergence criterion met
 ---------------------------------------
 SCF time:   CPU 25.49s  wall 9.00s 
 SCF   energy in the final basis set =    -9873.6796765249
 Total energy in the final basis set =    -9873.6796765249

 --------------------------------------------------------------
             Orbital Energies (a.u.) and Symmetries
 --------------------------------------------------------------

 Alpha MOs, Restricted
 -- Occupied --                  
******* -482.83 -176.34 -165.74 -165.74 -165.74  -77.11  -62.48
  1 A'    2 A'    3 A'    4 A'    5 A'    1 A"    6 A'    7 A'                 
-56.305 -56.301 -56.301 -35.833 -31.327 -31.319 -31.319 -22.977
  8 A'    2 A"    9 A'   10 A'   11 A'   12 A'    3 A"   13 A'                 
-22.976 -22.975 -22.970 -22.970 -10.277  -8.692  -6.609  -6.523
 14 A'    4 A"   15 A'    5 A"   16 A'   17 A'   18 A'   19 A'                 
 -6.511  -6.511  -6.381  -4.795  -4.777  -4.777  -4.771  -4.768
  6 A"   20 A'   21 A'   22 A'   23 A'    7 A"   24 A'    8 A"                 
 -4.765  -2.634  -2.630  -2.630  -2.622  -2.622  -2.059  -2.055
 25 A'   26 A'    9 A"   27 A'   10 A"   28 A'   29 A'   30 A'                 
 -2.054  -2.039  -2.039  -0.796  -0.755  -0.660  -0.522  -0.437
 11 A"   31 A'   12 A"   32 A'   33 A'   34 A'   35 A'   36 A'                 
 -0.381  -0.350  -0.315  -0.304  -0.297  -0.291  -0.283
 37 A'   13 A"   38 A'   14 A"   39 A'   40 A'   15 A"                         
 -- Virtual --                   
 -0.169  -0.088  -0.081  -0.006   0.012   0.026   0.041   0.051
 41 A'   16 A"   42 A'   43 A'   44 A'   45 A'   17 A"   46 A'                 
  0.066   0.074   0.076   0.078   0.092   0.109   0.117   0.133
 47 A'   48 A'   49 A'   18 A"   19 A"   50 A'   51 A'   52 A'                 
  0.141   0.150   0.190   0.210   0.223   0.271   0.278   0.325
 53 A'   54 A'   55 A'   20 A"   56 A'   57 A'   21 A"   58 A'                 
  0.364   0.370   0.385   0.389   0.402   0.431   0.433   0.437
 59 A'   22 A"   23 A"   60 A'   61 A'   24 A"   62 A'   63 A'                 
  0.461   0.504   0.517   0.549   0.551   0.566   0.568   0.571
 64 A'   65 A'   25 A"   66 A'   67 A'   26 A"   68 A'   27 A"                 
  0.589   0.620   0.640   0.656   0.670   0.702   0.813   0.854
 69 A'   70 A'   71 A'   28 A"   72 A'   29 A"   73 A'   74 A'                 
  0.984   1.092   1.127   1.204   1.277   1.295   1.430   1.477
 75 A'   76 A'   30 A"   77 A'   31 A"   78 A'   79 A'   32 A"                 
  1.487   1.545   1.562   1.649   1.685   1.738   2.000   2.007
 80 A'   33 A"   81 A'   82 A'   34 A"   83 A'   35 A"   84 A'                 
  2.012   2.081   2.155   2.602   2.684   2.879   3.341   3.937
 85 A'   86 A'   87 A'   88 A'   36 A"   89 A'   90 A'   37 A"                 
  3.942   3.947   3.995   4.002   4.008   4.008   4.029   4.094
 91 A'   38 A"   92 A'   39 A"   40 A"   93 A'   94 A'   95 A'                 
  4.155   4.305   5.960   5.983   6.004   6.580   6.930   7.558
 96 A'   97 A'   41 A"   98 A'   99 A'  100 A'  101 A'   42 A"                 
  7.567   7.603  13.774  13.881  14.046  23.424  27.753  28.303
102 A'  103 A'   43 A"  104 A'  105 A'  106 A'  107 A'   44 A"                 
 28.322  28.332  28.508  28.510  28.510  28.532  28.590  47.875
108 A'  109 A'   45 A"  110 A'   46 A"  111 A'  112 A'  113 A'                 
127.848 127.863 127.879 151.564 163.086 289.756 289.763 289.813
 47 A"  114 A'  115 A'  116 A'  117 A'   48 A"  118 A'  119 A'                 
*******1901.723
120 A'  121 A'                                                                 

 Beta MOs, Restricted
 -- Occupied --                  
******* -482.83 -176.34 -165.74 -165.74 -165.74  -77.11  -62.48
  1 A'    2 A'    3 A'    4 A'    5 A'    1 A"    6 A'    7 A'                 
-56.305 -56.301 -56.301 -35.833 -31.327 -31.319 -31.319 -22.977
  8 A'    2 A"    9 A'   10 A'   11 A'   12 A'    3 A"   13 A'                 
-22.976 -22.975 -22.970 -22.970 -10.277  -8.692  -6.609  -6.523
 14 A'    4 A"   15 A'    5 A"   16 A'   17 A'   18 A'   19 A'                 
 -6.511  -6.511  -6.381  -4.795  -4.777  -4.777  -4.771  -4.768
  6 A"   20 A'   21 A'   22 A'   23 A'    7 A"   24 A'    8 A"                 
 -4.765  -2.634  -2.630  -2.630  -2.622  -2.622  -2.059  -2.055
 25 A'   26 A'    9 A"   27 A'   10 A"   28 A'   29 A'   30 A'                 
 -2.054  -2.039  -2.039  -0.796  -0.755  -0.660  -0.522  -0.437
 11 A"   31 A'   12 A"   32 A'   33 A'   34 A'   35 A'   36 A'                 
 -0.381  -0.350  -0.315  -0.304  -0.297  -0.291  -0.283
 37 A'   13 A"   38 A'   14 A"   39 A'   40 A'   15 A"                         
 -- Virtual --                   
 -0.169  -0.088  -0.081  -0.006   0.012   0.026   0.041   0.051
 41 A'   16 A"   42 A'   43 A'   44 A'   45 A'   17 A"   46 A'                 
  0.066   0.074   0.076   0.078   0.092   0.109   0.117   0.133
 47 A'   48 A'   49 A'   18 A"   19 A"   50 A'   51 A'   52 A'                 
  0.141   0.150   0.190   0.210   0.223   0.271   0.278   0.325
 53 A'   54 A'   55 A'   20 A"   56 A'   57 A'   21 A"   58 A'                 
  0.364   0.370   0.385   0.389   0.402   0.431   0.433   0.437
 59 A'   22 A"   23 A"   60 A'   61 A'   24 A"   62 A'   63 A'                 
  0.461   0.504   0.517   0.549   0.551   0.566   0.568   0.571
 64 A'   65 A'   25 A"   66 A'   67 A'   26 A"   68 A'   27 A"                 
  0.589   0.620   0.640   0.656   0.670   0.702   0.813   0.854
 69 A'   70 A'   71 A'   28 A"   72 A'   29 A"   73 A'   74 A'                 
  0.984   1.092   1.127   1.204   1.277   1.295   1.430   1.477
 75 A'   76 A'   30 A"   77 A'   31 A"   78 A'   79 A'   32 A"                 
  1.487   1.545   1.562   1.649   1.685   1.738   2.000   2.007
 80 A'   33 A"   81 A'   82 A'   34 A"   83 A'   35 A"   84 A'                 
  2.012   2.081   2.155   2.602   2.684   2.879   3.341   3.937
 85 A'   86 A'   87 A'   88 A'   36 A"   89 A'   90 A'   37 A"                 
  3.942   3.947   3.995   4.002   4.008   4.008   4.029   4.094
 91 A'   38 A"   92 A'   39 A"   40 A"   93 A'   94 A'   95 A'                 
  4.155   4.305   5.960   5.983   6.004   6.580   6.930   7.558
 96 A'   97 A'   41 A"   98 A'   99 A'  100 A'  101 A'   42 A"                 
  7.567   7.603  13.774  13.881  14.046  23.424  27.753  28.303
102 A'  103 A'   43 A"  104 A'  105 A'  106 A'  107 A'   44 A"                 
 28.322  28.332  28.508  28.510  28.510  28.532  28.590  47.875
108 A'  109 A'   45 A"  110 A'   46 A"  111 A'  112 A'  113 A'                 
127.848 127.863 127.879 151.564 163.086 289.756 289.763 289.813
 47 A"  114 A'  115 A'  116 A'  117 A'   48 A"  118 A'  119 A'                 
*******1901.723
120 A'  121 A'                                                                 
 --------------------------------------------------------------

          Ground-State Mulliken Net Atomic Charges

     Atom                 Charge (a.u.)
  ----------------------------------------
      1 C                    -0.197103
      2 P                     0.113498
      3 Br                   -0.239480
      4 I                     0.085482
      5 H                     0.237603
  ----------------------------------------
  Sum of atomic charges =     0.000000

 -----------------------------------------------------------------
                    Cartesian Multipole Moments
 -----------------------------------------------------------------
    Charge (ESU x 10^10)
                 0.0000
    Dipole Moment (Debye)
         X       2.0841      Y      -0.5004      Z       0.0000
       Tot       2.1433
    Quadrupole Moments (Debye-Ang)
        XX     -69.0114     XY       0.8851     YY     -65.4894
        XZ      -0.0000     YZ      -0.0000     ZZ     -68.0538
    Octopole Moments (Debye-Ang^2)
       XXX      62.0307    XXY       5.8727    XYY       5.4156
       YYY      -0.4746    XXZ       0.0000    XYZ       0.0000
       YYZ       0.0000    XZZ       5.7736    YZZ       3.0303
       ZZZ       0.0000
    Hexadecapole Moments (Debye-Ang^3)
      XXXX   -2376.5234   XXXY      29.7905   XXYY    -448.7476
      XYYY      17.4806   YYYY    -140.1901   XXXZ       0.0000
      XXYZ      -0.0000   XYYZ       0.0000   YYYZ       0.0000
      XXZZ    -441.1188   XYZZ       4.0923   YYZZ     -41.4143
      XZZZ       0.0000   YZZZ       0.0000   ZZZZ     -94.5379
 -----------------------------------------------------------------
 Calculating analytic gradient of the SCF energy
 Gradient of SCF Energy
            1           2           3           4           5
    1  -0.0547825   0.0692392  -0.0261019   0.0476199  -0.0359746
    2   0.1575302  -0.0942569   0.0034787   0.0111219  -0.0778738
    3  -0.0000000   0.0000000   0.0000000   0.0000000   0.0000000
 Max gradient component =       1.575E-01
 RMS gradient           =       5.884E-02
 Gradient time:  CPU 6.95 s  wall 2.77 s
 Geometry Optimization Parameters
   NAtoms,    NIC,     NZ,  NCons,   NDum,   NFix, NCnnct, MaxDiis
        5      20       5       0       0       0       0       0

 Cartesian Hessian Update
 Hessian Updated using BFGS Update


** GEOMETRY OPTIMIZATION IN DELOCALIZED INTERNAL COORDINATES **
   Searching for a Minimum

   Optimization Cycle:   2

                       Coordinates (Angstroms)
     ATOM                X               Y               Z
      1  C         0.0175828524   -0.6009774503    0.0000000000
      2  P        -1.0020857250    0.5619334814    0.0000000000
      3  Br       -3.3779351194   -0.1124974905    0.0000000000
      4  I         2.4662833111   -0.0708614303    0.0000000000
      5  H        -0.3544543225   -1.8858723302    0.0000000000
   Point Group: cs    Number of degrees of freedom:     7


   Energy is  -9873.679676525

 Hessian Updated using BFGS Update

  7 Hessian modes will be used to form the next step
  Hessian Eigenvalues:
     0.034518    0.071244    0.099984    0.159561    0.219416    0.236388
     0.924008

 Minimum Search - Taking Simple RFO Step
 Searching for Lamda that Minimizes Along All modes
 Value Taken    Lamda =  -0.10401393
 Calculated Step too Large.  Step scaled by  0.375278
 Step Taken.  Stepsize is  0.300000

                             Maximum     Tolerance    Cnvgd?
         Gradient           0.123998      0.000300      NO
         Displacement       0.191942      0.001200      NO
         Energy change     -0.044384      0.000001      NO


 New Cartesian Coordinates Obtained by Inverse Iteration

 Displacement from previous Coordinates is:  0.359204
 ----------------------------------------------------------------
             Standard Nuclear Orientation (Angstroms)
    I     Atom           X                Y                Z
 ----------------------------------------------------------------
    1      C      -0.0002150751    -0.6108738541     0.0000000000
    2      P      -0.9996525843     0.6100140880     0.0000000000
    3      Br     -3.2972271033    -0.1773323490     0.0000000000
    4      I       2.3771571734    -0.1406549125     0.0000000000
    5      H      -0.3306714141    -1.7894281922     0.0000000000
 ----------------------------------------------------------------
 Molecular Point Group                 Cs    NOp =  2
 Largest Abelian Subgroup              Cs    NOp =  2
 Nuclear Repulsion Energy =   562.1453128170 hartrees
 There are       55 alpha and       55 beta electrons
 Applying Cartesian multipole field
    Component          Value
    ---------          -----
     (2,0,0)        1.00000E-11
     (0,2,0)        2.00000E-11
     (0,0,2)       -3.00000E-11
 Nucleus-field energy     =     0.0000000258 hartrees
 Requested basis set is 6-311++G(d,p)
 There are 67 shells and 169 basis functions
 A cutoff of  1.0D-11 yielded   1706 shell pairs
 There are     11499 function pairs (     12865 Cartesian)
 Smallest overlap matrix eigenvalue = 7.18E-04
 Guess MOs from SCF MO coefficient file

 -----------------------------------------------------------------------
  General SCF calculation program by
  Eric Jon Sundstrom, Paul Horn, Yuezhi Mao, Dmitri Zuev, Alec White,
  David Stuck, Shaama M.S., Shane Yost, Joonho Lee, David Small,
  Daniel Levine, Susi Lehtola, Hugh Burton, Evgeny Epifanovsky
 -----------------------------------------------------------------------
 Exchange:     0.2000 Hartree-Fock + 0.0800 Slater + 0.7200 B88
 Correlation:  0.1900 VWN1RPA + 0.8100 LYP
 Using SG-1 standard quadrature grid
 using 4 threads for integral computing
 -------------------------------------------------------
 OpenMP Integral computing Module                
 Release: version 2.0, May 2017, Q-Chem Inc. Pleasanton 
 -------------------------------------------------------
 -------------------------------------------------------
 OpenMP BLAS3 based DFT computing Module                
 Release: version 1.0, May 2013, Q-Chem Inc. Pittsburgh 
 -------------------------------------------------------
 A restricted SCF calculation will be
 performed using DIIS
 SCF converges when DIIS error is below 1.0e-08
 ---------------------------------------
  Cycle       Energy         DIIS error
 ---------------------------------------
    1   -9873.7115829573      7.80e-04  
    2   -9873.7147022753      2.30e-04  
    3   -9873.7141968461      4.21e-04  
    4   -9873.7149384756      6.08e-05  
    5   -9873.7149512913      1.75e-05  
    6   -9873.7149523938      7.87e-06  
    7   -9873.7149526662      2.06e-06  
    8   -9873.7149526775      7.10e-07  
    9   -9873.7149526794      2.16e-07  
   10   -9873.7149526796      4.77e-08  
   11   -9873.7149526796      1.22e-08  
   12   -9873.7149526795      2.72e-09  Convergence criterion met
 ---------------------------------------
 SCF time:   CPU 25.97s  wall 10.00s 
 SCF   energy in the final basis set =    -9873.7149526795
 Total energy in the final basis set =    -9873.7149526795

 --------------------------------------------------------------
             Orbital Energies (a.u.) and Symmetries
 --------------------------------------------------------------

 Alpha MOs, Restricted
 -- Occupied --                  
******* -482.83 -176.33 -165.74 -165.73 -165.73  -77.11  -62.49
  1 A'    2 A'    3 A'    4 A'    5 A'    1 A"    6 A'    7 A'                 
-56.307 -56.303 -56.303 -35.829 -31.323 -31.315 -31.315 -22.973
  8 A'    2 A"    9 A'   10 A'   11 A'   12 A'    3 A"   13 A'                 
-22.971 -22.971 -22.966 -22.966 -10.272  -8.695  -6.610  -6.525
 14 A'    4 A"   15 A'    5 A"   16 A'   17 A'   18 A'   19 A'                 
 -6.514  -6.513  -6.377  -4.791  -4.774  -4.773  -4.773  -4.770
  6 A"   20 A'   21 A'   22 A'   23 A'    7 A"   24 A'    8 A"                 
 -4.767  -2.636  -2.633  -2.632  -2.624  -2.624  -2.055  -2.051
 25 A'   26 A'    9 A"   27 A'   10 A"   28 A'   29 A'   30 A'                 
 -2.050  -2.036  -2.036  -0.798  -0.755  -0.658  -0.540  -0.443
 11 A"   31 A'   12 A"   32 A'   33 A'   34 A'   35 A'   36 A'                 
 -0.383  -0.350  -0.321  -0.305  -0.295  -0.294  -0.278
 37 A'   13 A"   38 A'   14 A"   39 A'   40 A'   15 A"                         
 -- Virtual --                   
 -0.151  -0.093  -0.071  -0.002   0.016   0.026   0.042   0.049
 41 A'   16 A"   42 A'   43 A'   44 A'   45 A'   17 A"   46 A'                 
  0.064   0.075   0.078   0.086   0.091   0.115   0.121   0.136
 47 A'   48 A'   18 A"   49 A'   19 A"   50 A'   51 A'   52 A'                 
  0.143   0.148   0.194   0.212   0.219   0.267   0.279   0.323
 53 A'   54 A'   55 A'   20 A"   56 A'   57 A'   21 A"   58 A'                 
  0.368   0.373   0.387   0.391   0.404   0.429   0.434   0.434
 59 A'   22 A"   23 A"   60 A'   61 A'   24 A"   62 A'   63 A'                 
  0.470   0.506   0.510   0.551   0.561   0.563   0.570   0.573
 64 A'   65 A'   25 A"   66 A'   26 A"   67 A'   27 A"   68 A'                 
  0.600   0.630   0.649   0.654   0.672   0.712   0.805   0.861
 69 A'   70 A'   71 A'   28 A"   72 A'   29 A"   73 A'   74 A'                 
  1.002   1.057   1.127   1.225   1.283   1.306   1.465   1.488
 75 A'   76 A'   30 A"   77 A'   31 A"   78 A'   32 A"   79 A'                 
  1.523   1.542   1.576   1.660   1.747   1.754   1.998   2.012
 80 A'   33 A"   81 A'   82 A'   83 A'   34 A"   35 A"   84 A'                 
  2.021   2.097   2.263   2.613   2.686   2.866   3.388   3.940
 85 A'   86 A'   87 A'   88 A'   36 A"   89 A'   90 A'   37 A"                 
  3.946   3.956   4.000   4.004   4.007   4.016   4.034   4.129
 91 A'   38 A"   39 A"   92 A'   40 A"   93 A'   94 A'   95 A'                 
  4.165   4.319   5.965   5.990   6.011   6.579   6.915   7.556
 96 A'   97 A'   41 A"   98 A'   99 A'  100 A'  101 A'   42 A"                 
  7.567   7.608  13.773  13.886  14.022  23.462  27.769  28.308
102 A'  103 A'   43 A"  104 A'  105 A'  106 A'  107 A'   44 A"                 
 28.328  28.338  28.512  28.514  28.517  28.542  28.608  47.873
108 A'  109 A'   45 A"  110 A'   46 A"  111 A'  112 A'  113 A'                 
127.854 127.869 127.886 151.577 163.063 289.754 289.763 289.817
 47 A"  114 A'  115 A'  116 A'  117 A'   48 A"  118 A'  119 A'                 
*******1901.737
120 A'  121 A'                                                                 

 Beta MOs, Restricted
 -- Occupied --                  
******* -482.83 -176.33 -165.74 -165.73 -165.73  -77.11  -62.49
  1 A'    2 A'    3 A'    4 A'    5 A'    1 A"    6 A'    7 A'                 
-56.307 -56.303 -56.303 -35.829 -31.323 -31.315 -31.315 -22.973
  8 A'    2 A"    9 A'   10 A'   11 A'   12 A'    3 A"   13 A'                 
-22.971 -22.971 -22.966 -22.966 -10.272  -8.695  -6.610  -6.525
 14 A'    4 A"   15 A'    5 A"   16 A'   17 A'   18 A'   19 A'                 
 -6.514  -6.513  -6.377  -4.791  -4.774  -4.773  -4.773  -4.770
  6 A"   20 A'   21 A'   22 A'   23 A'    7 A"   24 A'    8 A"                 
 -4.767  -2.636  -2.633  -2.632  -2.624  -2.624  -2.055  -2.051
 25 A'   26 A'    9 A"   27 A'   10 A"   28 A'   29 A'   30 A'                 
 -2.050  -2.036  -2.036  -0.798  -0.755  -0.658  -0.540  -0.443
 11 A"   31 A'   12 A"   32 A'   33 A'   34 A'   35 A'   36 A'                 
 -0.383  -0.350  -0.321  -0.305  -0.295  -0.294  -0.278
 37 A'   13 A"   38 A'   14 A"   39 A'   40 A'   15 A"                         
 -- Virtual --                   
 -0.151  -0.093  -0.071  -0.002   0.016   0.026   0.042   0.049
 41 A'   16 A"   42 A'   43 A'   44 A'   45 A'   17 A"   46 A'                 
  0.064   0.075   0.078   0.086   0.091   0.115   0.121   0.136
 47 A'   48 A'   18 A"   49 A'   19 A"   50 A'   51 A'   52 A'                 
  0.143   0.148   0.194   0.212   0.219   0.267   0.279   0.323
 53 A'   54 A'   55 A'   20 A"   56 A'   57 A'   21 A"   58 A'                 
  0.368   0.373   0.387   0.391   0.404   0.429   0.434   0.434
 59 A'   22 A"   23 A"   60 A'   61 A'   24 A"   62 A'   63 A'                 
  0.470   0.506   0.510   0.551   0.561   0.563   0.570   0.573
 64 A'   65 A'   25 A"   66 A'   26 A"   67 A'   27 A"   68 A'                 
  0.600   0.630   0.649   0.654   0.672   0.712   0.805   0.861
 69 A'   70 A'   71 A'   28 A"   72 A'   29 A"   73 A'   74 A'                 
  1.002   1.057   1.127   1.225   1.283   1.306   1.465   1.488
 75 A'   76 A'   30 A"   77 A'   31 A"   78 A'   32 A"   79 A'                 
  1.523   1.542   1.576   1.660   1.747   1.754   1.998   2.012
 80 A'   33 A"   81 A'   82 A'   83 A'   34 A"   35 A"   84 A'                 
  2.021   2.097   2.263   2.613   2.686   2.866   3.388   3.940
 85 A'   86 A'   87 A'   88 A'   36 A"   89 A'   90 A'   37 A"                 
  3.946   3.956   4.000   4.004   4.007   4.016   4.034   4.129
 91 A'   38 A"   39 A"   92 A'   40 A"   93 A'   94 A'   95 A'                 
  4.165   4.319   5.965   5.990   6.011   6.579   6.915   7.556
 96 A'   97 A'   41 A"   98 A'   99 A'  100 A'  101 A'   42 A"                 
  7.567   7.608  13.773  13.886  14.022  23.462  27.769  28.308
102 A'  103 A'   43 A"  104 A'  105 A'  106 A'  107 A'   44 A"                 
 28.328  28.338  28.512  28.514  28.517  28.542  28.608  47.873
108 A'  109 A'   45 A"  110 A'   46 A"  111 A'  112 A'  113 A'                 
127.854 127.869 127.886 151.577 163.063 289.754 289.763 289.817
 47 A"  114 A'  115 A'  116 A'  117 A'   48 A"  118 A'  119 A'                 
*******1901.737
120 A'  121 A'                                                                 
 --------------------------------------------------------------

          Ground-State Mulliken Net Atomic Charges

     Atom                 Charge (a.u.)
  ----------------------------------------
      1 C                    -0.219474
      2 P                     0.127250
      3 Br                   -0.236647
      4 I                     0.076620
      5 H                     0.252251
  ----------------------------------------
  Sum of atomic charges =     0.000000

 -----------------------------------------------------------------
                    Cartesian Multipole Moments
 -----------------------------------------------------------------
    Charge (ESU x 10^10)
                 0.0000
    Dipole Moment (Debye)
         X       1.7562      Y      -0.3964      Z       0.0000
       Tot       1.8004
    Quadrupole Moments (Debye-Ang)
        XX     -68.8048     XY       0.5799     YY     -65.4190
        XZ       0.0000     YZ      -0.0000     ZZ     -67.9213
    Octopole Moments (Debye-Ang^2)
       XXX      58.6684    XXY       6.9981    XYY       5.9845
       YYY       7.6984    XXZ       0.0000    XYZ       0.0000
       YYZ       0.0000    XZZ       6.6108    YZZ       5.4953
       ZZZ       0.0000
    Hexadecapole Moments (Debye-Ang^3)
      XXXX   -2247.4746   XXXY      34.2962   XXYY    -425.3435
      XYYY      20.7447   YYYY    -148.1476   XXXZ       0.0000
      XXYZ      -0.0000   XYYZ       0.0000   YYYZ      -0.0000
      XXZZ    -417.5264   XYZZ       5.4174   YYZZ     -42.1937
      XZZZ       0.0000   YZZZ      -0.0000   ZZZZ     -94.2675
 -----------------------------------------------------------------
 Calculating analytic gradient of the SCF energy
 Gradient of SCF Energy
            1           2           3           4           5
    1  -0.0417891   0.0483340  -0.0236795   0.0455651  -0.0284306
    2   0.1114067  -0.0628447   0.0003833   0.0095442  -0.0584896
    3   0.0000000  -0.0000000   0.0000000  -0.0000000  -0.0000000
 Max gradient component =       1.114E-01
 RMS gradient           =       4.274E-02
 Gradient time:  CPU 7.15 s  wall 2.43 s
 Geometry Optimization Parameters
   NAtoms,    NIC,     NZ,  NCons,   NDum,   NFix, NCnnct, MaxDiis
        5      20       5       0       0       0       0       0

 Cartesian Hessian Update
 Hessian Updated using BFGS Update


** GEOMETRY OPTIMIZATION IN DELOCALIZED INTERNAL COORDINATES **
   Searching for a Minimum

   Optimization Cycle:   3

                       Coordinates (Angstroms)
     ATOM                X               Y               Z
      1  C        -0.0002150751   -0.6108738541    0.0000000000
      2  P        -0.9996525843    0.6100140880    0.0000000000
      3  Br       -3.2972271033   -0.1773323490    0.0000000000
      4  I         2.3771571734   -0.1406549125    0.0000000000
      5  H        -0.3306714141   -1.7894281922    0.0000000000
   Point Group: cs    Number of degrees of freedom:     7


   Energy is  -9873.714952680

 Hessian Updated using BFGS Update

  7 Hessian modes will be used to form the next step
  Hessian Eigenvalues:
     0.038163    0.086341    0.124564    0.158865    0.218575    0.234938
     0.878286

 Minimum Search - Taking Simple RFO Step
 Searching for Lamda that Minimizes Along All modes
 Value Taken    Lamda =  -0.06946144
 Calculated Step too Large.  Step scaled by  0.421851
 Step Taken.  Stepsize is  0.300000

                             Maximum     Tolerance    Cnvgd?
         Gradient           0.087563      0.000300      NO
         Displacement       0.176313      0.001200      NO
         Energy change     -0.035276      0.000001      NO


 New Cartesian Coordinates Obtained by Inverse Iteration

 Displacement from previous Coordinates is:  0.352455
 ----------------------------------------------------------------
             Standard Nuclear Orientation (Angstroms)
    I     Atom           X                Y                Z
 ----------------------------------------------------------------
    1      C      -0.0118200623    -0.6188865279     0.0000000000
    2      P      -0.9915455314     0.6494794174     0.0000000000
    3      Br     -3.2076351853    -0.2260216541     0.0000000000
    4      I       2.2628277996    -0.1974195865     0.0000000000
    5      H      -0.3024360241    -1.7154268688     0.0000000000
 ----------------------------------------------------------------
 Molecular Point Group                 Cs    NOp =  2
 Largest Abelian Subgroup              Cs    NOp =  2
 Nuclear Repulsion Energy =   579.2119536893 hartrees
 There are       55 alpha and       55 beta electrons
 Applying Cartesian multipole field
    Component          Value
    ---------          -----
     (2,0,0)        1.00000E-11
     (0,2,0)        2.00000E-11
     (0,0,2)       -3.00000E-11
 Nucleus-field energy     =     0.0000000242 hartrees
 Requested basis set is 6-311++G(d,p)
 There are 67 shells and 169 basis functions
 A cutoff of  1.0D-11 yielded   1729 shell pairs
 There are     11598 function pairs (     12970 Cartesian)
 Smallest overlap matrix eigenvalue = 7.13E-04
 Guess MOs from SCF MO coefficient file

 -----------------------------------------------------------------------
  General SCF calculation program by
  Eric Jon Sundstrom, Paul Horn, Yuezhi Mao, Dmitri Zuev, Alec White,
  David Stuck, Shaama M.S., Shane Yost, Joonho Lee, David Small,
  Daniel Levine, Susi Lehtola, Hugh Burton, Evgeny Epifanovsky
 -----------------------------------------------------------------------
 Exchange:     0.2000 Hartree-Fock + 0.0800 Slater + 0.7200 B88
 Correlation:  0.1900 VWN1RPA + 0.8100 LYP
 Using SG-1 standard quadrature grid
 using 4 threads for integral computing
 -------------------------------------------------------
 OpenMP Integral computing Module                
 Release: version 2.0, May 2017, Q-Chem Inc. Pleasanton 
 -------------------------------------------------------
 -------------------------------------------------------
 OpenMP BLAS3 based DFT computing Module                
 Release: version 1.0, May 2013, Q-Chem Inc. Pittsburgh 
 -------------------------------------------------------
 A restricted SCF calculation will be
 performed using DIIS
 SCF converges when DIIS error is below 1.0e-08
 ---------------------------------------
  Cycle       Energy         DIIS error
 ---------------------------------------
    1   -9873.7365178539      7.87e-04  
    2   -9873.7391105292      3.60e-04  
    3   -9873.7382518078      5.85e-04  
    4   -9873.7396649925      5.62e-05  
    5   -9873.7396749426      2.50e-05  
    6   -9873.7396774885      6.97e-06  
    7   -9873.7396776785      2.43e-06  
    8   -9873.7396776931      7.70e-07  
    9   -9873.7396776951      1.58e-07  
   10   -9873.7396776953      4.58e-08  
   11   -9873.7396776953      7.81e-09  Convergence criterion met
 ---------------------------------------
 SCF time:   CPU 24.33s  wall 9.00s 
 SCF   energy in the final basis set =    -9873.7396776953
 Total energy in the final basis set =    -9873.7396776953

 --------------------------------------------------------------
             Orbital Energies (a.u.) and Symmetries
 --------------------------------------------------------------

 Alpha MOs, Restricted
 -- Occupied --                  
******* -482.83 -176.33 -165.73 -165.73 -165.73  -77.11  -62.49
  1 A'    2 A'    3 A'    4 A'    5 A'    1 A"    6 A'    7 A'                 
-56.308 -56.305 -56.304 -35.825 -31.319 -31.312 -31.312 -22.969
  8 A'    2 A"    9 A'   10 A'   11 A'   12 A'    3 A"   13 A'                 
-22.968 -22.968 -22.963 -22.963 -10.264  -8.696  -6.610  -6.526
 14 A'    4 A"   15 A'    5 A"   16 A'   17 A'   18 A'   19 A'                 
 -6.515  -6.515  -6.374  -4.787  -4.773  -4.771  -4.771  -4.770
  6 A"   20 A'   21 A'   22 A'   23 A'   24 A'    7 A"    8 A"                 
 -4.766  -2.637  -2.634  -2.634  -2.625  -2.625  -2.052  -2.047
 25 A'   26 A'    9 A"   27 A'   10 A"   28 A'   29 A'   30 A'                 
 -2.047  -2.033  -2.033  -0.802  -0.757  -0.657  -0.556  -0.449
 11 A"   31 A'   12 A"   32 A'   33 A'   34 A'   35 A'   36 A'                 
 -0.387  -0.351  -0.327  -0.307  -0.297  -0.293  -0.272
 37 A'   13 A"   38 A'   14 A"   39 A'   40 A'   15 A"                         
 -- Virtual --                   
 -0.127  -0.096  -0.063   0.000   0.019   0.026   0.042   0.048
 41 A'   16 A"   42 A'   43 A'   44 A'   45 A'   17 A"   46 A'                 
  0.062   0.075   0.078   0.090   0.092   0.116   0.126   0.134
 47 A'   48 A'   18 A"   19 A"   49 A'   50 A'   51 A'   52 A'                 
  0.142   0.162   0.198   0.214   0.216   0.263   0.280   0.322
 53 A'   54 A'   55 A'   20 A"   56 A'   57 A'   21 A"   58 A'                 
  0.374   0.377   0.388   0.390   0.408   0.428   0.434   0.436
 59 A'   22 A"   23 A"   60 A'   61 A'   24 A"   62 A'   63 A'                 
  0.459   0.502   0.528   0.553   0.554   0.571   0.572   0.592
 64 A'   25 A"   65 A'   66 A'   26 A"   67 A'   27 A"   68 A'                 
  0.613   0.640   0.655   0.667   0.684   0.724   0.795   0.871
 69 A'   70 A'   28 A"   71 A'   72 A'   29 A"   73 A'   74 A'                 
  1.013   1.037   1.138   1.262   1.291   1.316   1.455   1.515
 75 A'   76 A'   30 A"   77 A'   31 A"   78 A'   32 A"   79 A'                 
  1.540   1.559   1.595   1.670   1.747   1.814   1.997   2.013
 33 A"   80 A'   81 A'   82 A'   83 A'   34 A"   35 A"   84 A'                 
  2.043   2.113   2.388   2.595   2.689   2.860   3.421   3.942
 85 A'   86 A'   87 A'   88 A'   36 A"   89 A'   90 A'   37 A"                 
  3.950   3.968   3.999   4.006   4.008   4.035   4.043   4.172
 91 A'   38 A"   39 A"   92 A'   40 A"   93 A'   94 A'   95 A'                 
  4.179   4.336   5.971   5.996   6.018   6.580   6.907   7.555
 96 A'   97 A'   41 A"   98 A'   99 A'  100 A'  101 A'   42 A"                 
  7.568   7.615  13.774  13.890  14.007  23.538  27.790  28.314
102 A'  103 A'   43 A"  104 A'  105 A'  106 A'  107 A'   44 A"                 
 28.335  28.344  28.515  28.518  28.524  28.554  28.629  47.875
108 A'  109 A'   45 A"  110 A'   46 A"  111 A'  112 A'  113 A'                 
127.859 127.876 127.893 151.595 163.049 289.753 289.765 289.824
 47 A"  114 A'  115 A'  116 A'  117 A'   48 A"  118 A'  119 A'                 
*******1901.755
120 A'  121 A'                                                                 

 Beta MOs, Restricted
 -- Occupied --                  
******* -482.83 -176.33 -165.73 -165.73 -165.73  -77.11  -62.49
  1 A'    2 A'    3 A'    4 A'    5 A'    1 A"    6 A'    7 A'                 
-56.308 -56.305 -56.304 -35.825 -31.319 -31.312 -31.312 -22.969
  8 A'    2 A"    9 A'   10 A'   11 A'   12 A'    3 A"   13 A'                 
-22.968 -22.968 -22.963 -22.963 -10.264  -8.696  -6.610  -6.526
 14 A'    4 A"   15 A'    5 A"   16 A'   17 A'   18 A'   19 A'                 
 -6.515  -6.515  -6.374  -4.787  -4.773  -4.771  -4.771  -4.770
  6 A"   20 A'   21 A'   22 A'   23 A'   24 A'    7 A"    8 A"                 
 -4.766  -2.637  -2.634  -2.634  -2.625  -2.625  -2.052  -2.047
 25 A'   26 A'    9 A"   27 A'   10 A"   28 A'   29 A'   30 A'                 
 -2.047  -2.033  -2.033  -0.802  -0.757  -0.657  -0.556  -0.449
 11 A"   31 A'   12 A"   32 A'   33 A'   34 A'   35 A'   36 A'                 
 -0.387  -0.351  -0.327  -0.307  -0.297  -0.293  -0.272
 37 A'   13 A"   38 A'   14 A"   39 A'   40 A'   15 A"                         
 -- Virtual --                   
 -0.127  -0.096  -0.063   0.000   0.019   0.026   0.042   0.048
 41 A'   16 A"   42 A'   43 A'   44 A'   45 A'   17 A"   46 A'                 
  0.062   0.075   0.078   0.090   0.092   0.116   0.126   0.134
 47 A'   48 A'   18 A"   19 A"   49 A'   50 A'   51 A'   52 A'                 
  0.142   0.162   0.198   0.214   0.216   0.263   0.280   0.322
 53 A'   54 A'   55 A'   20 A"   56 A'   57 A'   21 A"   58 A'                 
  0.374   0.377   0.388   0.390   0.408   0.428   0.434   0.436
 59 A'   22 A"   23 A"   60 A'   61 A'   24 A"   62 A'   63 A'                 
  0.459   0.502   0.528   0.553   0.554   0.571   0.572   0.592
 64 A'   25 A"   65 A'   66 A'   26 A"   67 A'   27 A"   68 A'                 
  0.613   0.640   0.655   0.667   0.684   0.724   0.795   0.871
 69 A'   70 A'   28 A"   71 A'   72 A'   29 A"   73 A'   74 A'                 
  1.013   1.037   1.138   1.262   1.291   1.316   1.455   1.515
 75 A'   76 A'   30 A"   77 A'   31 A"   78 A'   32 A"   79 A'                 
  1.540   1.559   1.595   1.670   1.747   1.814   1.997   2.013
 33 A"   80 A'   81 A'   82 A'   83 A'   34 A"   35 A"   84 A'                 
  2.043   2.113   2.388   2.595   2.689   2.860   3.421   3.942
 85 A'   86 A'   87 A'   88 A'   36 A"   89 A'   90 A'   37 A"                 
  3.950   3.968   3.999   4.006   4.008   4.035   4.043   4.172
 91 A'   38 A"   39 A"   92 A'   40 A"   93 A'   94 A'   95 A'                 
  4.179   4.336   5.971   5.996   6.018   6.580   6.907   7.555
 96 A'   97 A'   41 A"   98 A'   99 A'  100 A'  101 A'   42 A"                 
  7.568   7.615  13.774  13.890  14.007  23.538  27.790  28.314
102 A'  103 A'   43 A"  104 A'  105 A'  106 A'  107 A'   44 A"                 
 28.335  28.344  28.515  28.518  28.524  28.554  28.629  47.875
108 A'  109 A'   45 A"  110 A'   46 A"  111 A'  112 A'  113 A'                 
127.859 127.876 127.893 151.595 163.049 289.753 289.765 289.824
 47 A"  114 A'  115 A'  116 A'  117 A'   48 A"  118 A'  119 A'                 
*******1901.755
120 A'  121 A'                                                                 
 --------------------------------------------------------------

          Ground-State Mulliken Net Atomic Charges

     Atom                 Charge (a.u.)
  ----------------------------------------
      1 C                    -0.241789
      2 P                     0.134131
      3 Br                   -0.233120
      4 I                     0.076937
      5 H                     0.263841
  ----------------------------------------
  Sum of atomic charges =     0.000000

 -----------------------------------------------------------------
                    Cartesian Multipole Moments
 -----------------------------------------------------------------
    Charge (ESU x 10^10)
                 0.0000
    Dipole Moment (Debye)
         X       1.5192      Y      -0.3124      Z       0.0000
       Tot       1.5510
    Quadrupole Moments (Debye-Ang)
        XX     -68.6244     XY       0.3664     YY     -65.2744
        XZ       0.0000     YZ      -0.0000     ZZ     -67.7188
    Octopole Moments (Debye-Ang^2)
       XXX      57.5914    XXY       7.8900    XYY       7.0742
       YYY      13.9995    XXZ      -0.0000    XYZ       0.0000
       YYZ      -0.0000    XZZ       8.0306    YZZ       7.3832
       ZZZ      -0.0000
    Hexadecapole Moments (Debye-Ang^3)
      XXXX   -2100.4835   XXXY      38.0506   XXYY    -397.7890
      XYYY      23.3969   YYYY    -156.4758   XXXZ       0.0000
      XXYZ      -0.0000   XYYZ      -0.0000   YYYZ      -0.0000
      XXZZ    -389.9573   XYZZ       6.4947   YYZZ     -43.1516
      XZZZ      -0.0000   YZZZ      -0.0000   ZZZZ     -93.7665
 -----------------------------------------------------------------
 Calculating analytic gradient of the SCF energy
 Gradient of SCF Energy
            1           2           3           4           5
    1  -0.0390653   0.0340977  -0.0175973   0.0383298  -0.0157649
    2   0.0599505  -0.0388523  -0.0017181   0.0079809  -0.0273610
    3  -0.0000000   0.0000000   0.0000000  -0.0000000  -0.0000000
 Max gradient component =       5.995E-02
 RMS gradient           =       2.663E-02
 Gradient time:  CPU 7.35 s  wall 2.68 s
 Geometry Optimization Parameters
   NAtoms,    NIC,     NZ,  NCons,   NDum,   NFix, NCnnct, MaxDiis
        5      20       5       0       0       0       0       0

 Cartesian Hessian Update
 Hessian Updated using BFGS Update


** GEOMETRY OPTIMIZATION IN DELOCALIZED INTERNAL COORDINATES **
   Searching for a Minimum

   Optimization Cycle:   4

                       Coordinates (Angstroms)
     ATOM                X               Y               Z
      1  C        -0.0118200623   -0.6188865279    0.0000000000
      2  P        -0.9915455314    0.6494794174    0.0000000000
      3  Br       -3.2076351853   -0.2260216541    0.0000000000
      4  I         2.2628277996   -0.1974195865    0.0000000000
      5  H        -0.3024360241   -1.7154268688    0.0000000000
   Point Group: cs    Number of degrees of freedom:     7


   Energy is  -9873.739677695

 Hessian Updated using BFGS Update

  7 Hessian modes will be used to form the next step
  Hessian Eigenvalues:
     0.041073    0.089722    0.157529    0.194616    0.221553    0.235778
     0.833760

 Minimum Search - Taking Simple RFO Step
 Searching for Lamda that Minimizes Along All modes
 Value Taken    Lamda =  -0.03495794
 Calculated Step too Large.  Step scaled by  0.496609
 Step Taken.  Stepsize is  0.300000

                             Maximum     Tolerance    Cnvgd?
         Gradient           0.048326      0.000300      NO
         Displacement       0.192097      0.001200      NO
         Energy change     -0.024725      0.000001      NO


 New Cartesian Coordinates Obtained by Inverse Iteration

 Displacement from previous Coordinates is:  0.333201
 ----------------------------------------------------------------
             Standard Nuclear Orientation (Angstroms)
    I     Atom           X                Y                Z
 ----------------------------------------------------------------
    1      C      -0.0077561349    -0.6154691716     0.0000000000
    2      P      -0.9809236016     0.6846338693     0.0000000000
    3      Br     -3.1200255204    -0.2560372877     0.0000000000
    4      I       2.1304600249    -0.2382640803     0.0000000000
    5      H      -0.2723637715    -1.6831385496     0.0000000000
 ----------------------------------------------------------------
 Molecular Point Group                 Cs    NOp =  2
 Largest Abelian Subgroup              Cs    NOp =  2
 Nuclear Repulsion Energy =   599.6919037686 hartrees
 There are       55 alpha and       55 beta electrons
 Applying Cartesian multipole field
    Component          Value
    ---------          -----
     (2,0,0)        1.00000E-11
     (0,2,0)        2.00000E-11
     (0,0,2)       -3.00000E-11
 Nucleus-field energy     =     0.0000000225 hartrees
 Requested basis set is 6-311++G(d,p)
 There are 67 shells and 169 basis functions
 A cutoff of  1.0D-11 yielded   1754 shell pairs
 There are     11779 function pairs (     13185 Cartesian)
 Smallest overlap matrix eigenvalue = 7.04E-04
 Guess MOs from SCF MO coefficient file

 -----------------------------------------------------------------------
  General SCF calculation program by
  Eric Jon Sundstrom, Paul Horn, Yuezhi Mao, Dmitri Zuev, Alec White,
  David Stuck, Shaama M.S., Shane Yost, Joonho Lee, David Small,
  Daniel Levine, Susi Lehtola, Hugh Burton, Evgeny Epifanovsky
 -----------------------------------------------------------------------
 Exchange:     0.2000 Hartree-Fock + 0.0800 Slater + 0.7200 B88
 Correlation:  0.1900 VWN1RPA + 0.8100 LYP
 Using SG-1 standard quadrature grid
 using 4 threads for integral computing
 -------------------------------------------------------
 OpenMP Integral computing Module                
 Release: version 2.0, May 2017, Q-Chem Inc. Pleasanton 
 -------------------------------------------------------
 -------------------------------------------------------
 OpenMP BLAS3 based DFT computing Module                
 Release: version 1.0, May 2013, Q-Chem Inc. Pittsburgh 
 -------------------------------------------------------
 A restricted SCF calculation will be
 performed using DIIS
 SCF converges when DIIS error is below 1.0e-08
 ---------------------------------------
  Cycle       Energy         DIIS error
 ---------------------------------------
    1   -9873.7484028479      7.77e-04  
    2   -9873.7508571715      4.18e-04  
    3   -9873.7502855527      5.62e-04  
    4   -9873.7515413041      8.31e-05  
    5   -9873.7515675071      2.97e-05  
    6   -9873.7515709814      6.65e-06  
    7   -9873.7515711369      3.08e-06  
    8   -9873.7515711611      6.91e-07  
    9   -9873.7515711624      1.54e-07  
   10   -9873.7515711626      3.97e-08  
   11   -9873.7515711625      5.64e-09  Convergence criterion met
 ---------------------------------------
 SCF time:   CPU 25.17s  wall 10.00s 
 SCF   energy in the final basis set =    -9873.7515711625
 Total energy in the final basis set =    -9873.7515711625

 --------------------------------------------------------------
             Orbital Energies (a.u.) and Symmetries
 --------------------------------------------------------------

 Alpha MOs, Restricted
 -- Occupied --                  
******* -482.83 -176.33 -165.73 -165.73 -165.73  -77.11  -62.49
  1 A'    2 A'    3 A'    4 A'    1 A"    5 A'    6 A'    7 A'                 
-56.308 -56.304 -56.304 -35.823 -31.317 -31.310 -31.310 -22.967
  8 A'    2 A"    9 A'   10 A'   11 A'    3 A"   12 A'   13 A'                 
-22.965 -22.965 -22.961 -22.961 -10.257  -8.696  -6.608  -6.526
  4 A"   14 A'   15 A'    5 A"   16 A'   17 A'   18 A'   19 A'                 
 -6.515  -6.515  -6.372  -4.785  -4.771  -4.770  -4.769  -4.767
  6 A"   20 A'   21 A'   22 A'   23 A'   24 A'    7 A"    8 A"                 
 -4.764  -2.637  -2.634  -2.634  -2.625  -2.625  -2.050  -2.046
 25 A'   26 A'    9 A"   27 A'   10 A"   28 A'   29 A'   30 A'                 
 -2.046  -2.032  -2.032  -0.808  -0.762  -0.657  -0.562  -0.453
 11 A"   31 A'   12 A"   32 A'   33 A'   34 A'   35 A'   36 A'                 
 -0.393  -0.355  -0.331  -0.311  -0.297  -0.292  -0.264
 37 A'   13 A"   38 A'   14 A"   39 A'   40 A'   15 A"                         
 -- Virtual --                   
 -0.099  -0.098  -0.054   0.002   0.019   0.027   0.042   0.047
 41 A'   16 A"   42 A'   43 A'   44 A'   45 A'   17 A"   46 A'                 
  0.061   0.075   0.079   0.089   0.096   0.116   0.128   0.132
 47 A'   48 A'   18 A"   19 A"   49 A'   50 A'   51 A'   52 A'                 
  0.141   0.172   0.202   0.215   0.217   0.260   0.281   0.322
 53 A'   54 A'   55 A'   20 A"   56 A'   57 A'   21 A"   58 A'                 
  0.380   0.384   0.387   0.387   0.409   0.429   0.433   0.448
 59 A'   22 A"   23 A"   60 A'   61 A'   24 A"   62 A'   63 A'                 
  0.454   0.495   0.540   0.546   0.555   0.573   0.584   0.609
 64 A'   25 A"   65 A'   26 A"   66 A'   27 A"   67 A'   68 A'                 
  0.634   0.652   0.660   0.684   0.702   0.738   0.786   0.882
 69 A'   70 A'   28 A"   71 A'   72 A'   29 A"   73 A'   74 A'                 
  1.006   1.041   1.155   1.298   1.307   1.327   1.450   1.526
 75 A'   76 A'   30 A"   31 A"   77 A'   78 A'   32 A"   79 A'                 
  1.540   1.571   1.609   1.680   1.749   1.839   1.998   2.015
 33 A"   80 A'   81 A'   82 A'   83 A'   34 A"   35 A"   84 A'                 
  2.055   2.123   2.446   2.592   2.689   2.864   3.423   3.944
 85 A'   86 A'   87 A'   88 A'   36 A"   89 A'   90 A'   37 A"                 
  3.953   3.983   4.001   4.008   4.010   4.053   4.058   4.188
 91 A'   38 A"   39 A"   92 A'   40 A"   93 A'   94 A'   95 A'                 
  4.211   4.370   5.976   6.003   6.028   6.586   6.903   7.555
 96 A'   97 A'   41 A"   98 A'   99 A'  100 A'  101 A'   42 A"                 
  7.570   7.623  13.778  13.894  13.997  23.579  27.819  28.319
102 A'  103 A'   43 A"  104 A'  105 A'  106 A'  107 A'   44 A"                 
 28.342  28.350  28.517  28.521  28.533  28.567  28.650  47.879
108 A'  109 A'   45 A"  110 A'   46 A"  111 A'  112 A'  113 A'                 
127.864 127.882 127.899 151.619 163.042 289.754 289.768 289.832
 47 A"  114 A'  115 A'  116 A'  117 A'   48 A"  118 A'  119 A'                 
*******1901.781
120 A'  121 A'                                                                 

 Beta MOs, Restricted
 -- Occupied --                  
******* -482.83 -176.33 -165.73 -165.73 -165.73  -77.11  -62.49
  1 A'    2 A'    3 A'    4 A'    1 A"    5 A'    6 A'    7 A'                 
-56.308 -56.304 -56.304 -35.823 -31.317 -31.310 -31.310 -22.967
  8 A'    2 A"    9 A'   10 A'   11 A'    3 A"   12 A'   13 A'                 
-22.965 -22.965 -22.961 -22.961 -10.257  -8.696  -6.608  -6.526
  4 A"   14 A'   15 A'    5 A"   16 A'   17 A'   18 A'   19 A'                 
 -6.515  -6.515  -6.372  -4.785  -4.771  -4.770  -4.769  -4.767
  6 A"   20 A'   21 A'   22 A'   23 A'   24 A'    7 A"    8 A"                 
 -4.764  -2.637  -2.634  -2.634  -2.625  -2.625  -2.050  -2.046
 25 A'   26 A'    9 A"   27 A'   10 A"   28 A'   29 A'   30 A'                 
 -2.046  -2.032  -2.032  -0.808  -0.762  -0.657  -0.562  -0.453
 11 A"   31 A'   12 A"   32 A'   33 A'   34 A'   35 A'   36 A'                 
 -0.393  -0.355  -0.331  -0.311  -0.297  -0.292  -0.264
 37 A'   13 A"   38 A'   14 A"   39 A'   40 A'   15 A"                         
 -- Virtual --                   
 -0.099  -0.098  -0.054   0.002   0.019   0.027   0.042   0.047
 41 A'   16 A"   42 A'   43 A'   44 A'   45 A'   17 A"   46 A'                 
  0.061   0.075   0.079   0.089   0.096   0.116   0.128   0.132
 47 A'   48 A'   18 A"   19 A"   49 A'   50 A'   51 A'   52 A'                 
  0.141   0.172   0.202   0.215   0.217   0.260   0.281   0.322
 53 A'   54 A'   55 A'   20 A"   56 A'   57 A'   21 A"   58 A'                 
  0.380   0.384   0.387   0.387   0.409   0.429   0.433   0.448
 59 A'   22 A"   23 A"   60 A'   61 A'   24 A"   62 A'   63 A'                 
  0.454   0.495   0.540   0.546   0.555   0.573   0.584   0.609
 64 A'   25 A"   65 A'   26 A"   66 A'   27 A"   67 A'   68 A'                 
  0.634   0.652   0.660   0.684   0.702   0.738   0.786   0.882
 69 A'   70 A'   28 A"   71 A'   72 A'   29 A"   73 A'   74 A'                 
  1.006   1.041   1.155   1.298   1.307   1.327   1.450   1.526
 75 A'   76 A'   30 A"   31 A"   77 A'   78 A'   32 A"   79 A'                 
  1.540   1.571   1.609   1.680   1.749   1.839   1.998   2.015
 33 A"   80 A'   81 A'   82 A'   83 A'   34 A"   35 A"   84 A'                 
  2.055   2.123   2.446   2.592   2.689   2.864   3.423   3.944
 85 A'   86 A'   87 A'   88 A'   36 A"   89 A'   90 A'   37 A"                 
  3.953   3.983   4.001   4.008   4.010   4.053   4.058   4.188
 91 A'   38 A"   39 A"   92 A'   40 A"   93 A'   94 A'   95 A'                 
  4.211   4.370   5.976   6.003   6.028   6.586   6.903   7.555
 96 A'   97 A'   41 A"   98 A'   99 A'  100 A'  101 A'   42 A"                 
  7.570   7.623  13.778  13.894  13.997  23.579  27.819  28.319
102 A'  103 A'   43 A"  104 A'  105 A'  106 A'  107 A'   44 A"                 
 28.342  28.350  28.517  28.521  28.533  28.567  28.650  47.879
108 A'  109 A'   45 A"  110 A'   46 A"  111 A'  112 A'  113 A'                 
127.864 127.882 127.899 151.619 163.042 289.754 289.768 289.832
 47 A"  114 A'  115 A'  116 A'  117 A'   48 A"  118 A'  119 A'                 
*******1901.781
120 A'  121 A'                                                                 
 --------------------------------------------------------------

          Ground-State Mulliken Net Atomic Charges

     Atom                 Charge (a.u.)
  ----------------------------------------
      1 C                    -0.269924
      2 P                     0.134371
      3 Br                   -0.230676
      4 I                     0.094677
      5 H                     0.271552
  ----------------------------------------
  Sum of atomic charges =    -0.000000

 -----------------------------------------------------------------
                    Cartesian Multipole Moments
 -----------------------------------------------------------------
    Charge (ESU x 10^10)
                -0.0000
    Dipole Moment (Debye)
         X       1.4393      Y      -0.2925      Z       0.0000
       Tot       1.4687
    Quadrupole Moments (Debye-Ang)
        XX     -68.5447     XY       0.2146     YY     -65.0652
        XZ       0.0000     YZ       0.0000     ZZ     -67.4744
    Octopole Moments (Debye-Ang^2)
       XXX      59.3369    XXY       8.2944    XYY       8.8096
       YYY      17.5862    XXZ       0.0000    XYZ       0.0000
       YYZ      -0.0000    XZZ      10.1574    YZZ       8.4683
       ZZZ       0.0000
    Hexadecapole Moments (Debye-Ang^3)
      XXXX   -1950.9544   XXXY      40.6157   XXYY    -369.3405
      XYYY      25.3258   YYYY    -163.6704   XXXZ       0.0000
      XXYZ       0.0000   XYYZ      -0.0000   YYYZ       0.0000
      XXZZ    -361.3372   XYZZ       7.2899   YYZZ     -44.1092
      XZZZ      -0.0000   YZZZ       0.0000   ZZZZ     -93.0601
 -----------------------------------------------------------------
 Calculating analytic gradient of the SCF energy
 Gradient of SCF Energy
            1           2           3           4           5
    1  -0.0192556   0.0250690  -0.0096407   0.0085567  -0.0047294
    2   0.0320305  -0.0212702  -0.0022171   0.0022961  -0.0108393
    3   0.0000000  -0.0000000   0.0000000  -0.0000000  -0.0000000
 Max gradient component =       3.203E-02
 RMS gradient           =       1.365E-02
 Gradient time:  CPU 7.54 s  wall 2.73 s
 Geometry Optimization Parameters
   NAtoms,    NIC,     NZ,  NCons,   NDum,   NFix, NCnnct, MaxDiis
        5      20       5       0       0       0       0       0

 Cartesian Hessian Update
 Hessian Updated using BFGS Update


** GEOMETRY OPTIMIZATION IN DELOCALIZED INTERNAL COORDINATES **
   Searching for a Minimum

   Optimization Cycle:   5

                       Coordinates (Angstroms)
     ATOM                X               Y               Z
      1  C        -0.0077561349   -0.6154691716    0.0000000000
      2  P        -0.9809236016    0.6846338693    0.0000000000
      3  Br       -3.1200255204   -0.2560372877    0.0000000000
      4  I         2.1304600249   -0.2382640803    0.0000000000
      5  H        -0.2723637715   -1.6831385496    0.0000000000
   Point Group: cs    Number of degrees of freedom:     7


   Energy is  -9873.751571162

 Hessian Updated using BFGS Update

  7 Hessian modes will be used to form the next step
  Hessian Eigenvalues:
     0.082156    0.095716    0.161454    0.193575    0.225838    0.241394
     0.789697

 Minimum Search - Taking Simple RFO Step
 Searching for Lamda that Minimizes Along All modes
 Value Taken    Lamda =  -0.00443235
 Step Taken.  Stepsize is  0.172318

                             Maximum     Tolerance    Cnvgd?
         Gradient           0.026583      0.000300      NO
         Displacement       0.095780      0.001200      NO
         Energy change     -0.011893      0.000001      NO


 New Cartesian Coordinates Obtained by Inverse Iteration

 Displacement from previous Coordinates is:  0.196559
 ----------------------------------------------------------------
             Standard Nuclear Orientation (Angstroms)
    I     Atom           X                Y                Z
 ----------------------------------------------------------------
    1      C      -0.0174885918    -0.6141081633     0.0000000000
    2      P      -1.0073263022     0.7091984327     0.0000000000
    3      Br     -3.0479257224    -0.2808396769     0.0000000000
    4      I       2.0918729621    -0.2713213962     0.0000000000
    5      H      -0.2697413491    -1.6512044163     0.0000000000
 ----------------------------------------------------------------
 Molecular Point Group                 Cs    NOp =  2
 Largest Abelian Subgroup              Cs    NOp =  2
 Nuclear Repulsion Energy =   609.3266968620 hartrees
 There are       55 alpha and       55 beta electrons
 Applying Cartesian multipole field
    Component          Value
    ---------          -----
     (2,0,0)        1.00000E-11
     (0,2,0)        2.00000E-11
     (0,0,2)       -3.00000E-11
 Nucleus-field energy     =     0.0000000218 hartrees
 Requested basis set is 6-311++G(d,p)
 There are 67 shells and 169 basis functions
 A cutoff of  1.0D-11 yielded   1773 shell pairs
 There are     11898 function pairs (     13324 Cartesian)
 Smallest overlap matrix eigenvalue = 7.11E-04
 Guess MOs from SCF MO coefficient file

 -----------------------------------------------------------------------
  General SCF calculation program by
  Eric Jon Sundstrom, Paul Horn, Yuezhi Mao, Dmitri Zuev, Alec White,
  David Stuck, Shaama M.S., Shane Yost, Joonho Lee, David Small,
  Daniel Levine, Susi Lehtola, Hugh Burton, Evgeny Epifanovsky
 -----------------------------------------------------------------------
 Exchange:     0.2000 Hartree-Fock + 0.0800 Slater + 0.7200 B88
 Correlation:  0.1900 VWN1RPA + 0.8100 LYP
 Using SG-1 standard quadrature grid
 using 4 threads for integral computing
 -------------------------------------------------------
 OpenMP Integral computing Module                
 Release: version 2.0, May 2017, Q-Chem Inc. Pleasanton 
 -------------------------------------------------------
 -------------------------------------------------------
 OpenMP BLAS3 based DFT computing Module                
 Release: version 1.0, May 2013, Q-Chem Inc. Pittsburgh 
 -------------------------------------------------------
 A restricted SCF calculation will be
 performed using DIIS
 SCF converges when DIIS error is below 1.0e-08
 ---------------------------------------
  Cycle       Energy         DIIS error
 ---------------------------------------
    1   -9873.7519427011      5.26e-04  
    2   -9873.7533764364      1.77e-04  
    3   -9873.7533049244      2.19e-04  
    4   -9873.7534751295      8.26e-05  
    5   -9873.7535027211      1.66e-05  
    6   -9873.7535037256      4.99e-06  
    7   -9873.7535038220      1.41e-06  
    8   -9873.7535038270      5.53e-07  
    9   -9873.7535038278      1.30e-07  
   10   -9873.7535038279      2.03e-08  
   11   -9873.7535038280      3.58e-09  Convergence criterion met
 ---------------------------------------
 SCF time:   CPU 25.35s  wall 10.00s 
 SCF   energy in the final basis set =    -9873.7535038280
 Total energy in the final basis set =    -9873.7535038280

 --------------------------------------------------------------
             Orbital Energies (a.u.) and Symmetries
 --------------------------------------------------------------

 Alpha MOs, Restricted
 -- Occupied --                  
******* -482.84 -176.32 -165.73 -165.72 -165.72  -77.11  -62.49
  1 A'    2 A'    3 A'    4 A'    1 A"    5 A'    6 A'    7 A'                 
-56.311 -56.308 -56.308 -35.820 -31.313 -31.307 -31.307 -22.963
  8 A'    2 A"    9 A'   10 A'   11 A'    3 A"   12 A'   13 A'                 
-22.962 -22.962 -22.958 -22.958 -10.252  -8.700  -6.606  -6.530
  4 A"   14 A'   15 A'    5 A"   16 A'   17 A'   18 A'   19 A'                 
 -6.519  -6.519  -6.369  -4.781  -4.769  -4.767  -4.766  -4.765
  6 A"   20 A'   21 A'   22 A'   23 A'    7 A"   24 A'    8 A"                 
 -4.763  -2.641  -2.638  -2.638  -2.629  -2.629  -2.047  -2.042
 25 A'   26 A'    9 A"   27 A'   28 A'   10 A"   29 A'   11 A"                 
 -2.042  -2.030  -2.029  -0.814  -0.763  -0.654  -0.567  -0.455
 30 A'   31 A'   12 A"   32 A'   33 A'   34 A'   35 A'   36 A'                 
 -0.394  -0.356  -0.335  -0.314  -0.299  -0.289  -0.259
 37 A'   13 A"   38 A'   14 A"   39 A'   40 A'   15 A"                         
 -- Virtual --                   
 -0.099  -0.084  -0.048   0.003   0.019   0.029   0.042   0.046
 16 A"   41 A'   42 A'   43 A'   44 A'   45 A'   17 A"   46 A'                 
  0.059   0.075   0.078   0.089   0.097   0.116   0.129   0.133
 47 A'   48 A'   18 A"   19 A"   49 A'   50 A'   51 A'   52 A'                 
  0.142   0.180   0.203   0.218   0.218   0.258   0.283   0.319
 53 A'   54 A'   55 A'   20 A"   56 A'   57 A'   21 A"   58 A'                 
  0.378   0.384   0.388   0.389   0.409   0.428   0.435   0.444
 59 A'   60 A'   22 A"   23 A"   61 A'   24 A"   62 A'   63 A'                 
  0.460   0.480   0.536   0.538   0.562   0.574   0.597   0.614
 64 A'   25 A"   65 A'   26 A"   66 A'   27 A"   67 A'   68 A'                 
  0.635   0.663   0.665   0.697   0.723   0.757   0.787   0.890
 69 A'   70 A'   28 A"   71 A'   72 A'   29 A"   73 A'   74 A'                 
  0.985   1.064   1.162   1.299   1.321   1.334   1.445   1.536
 75 A'   76 A'   30 A"   31 A"   77 A'   78 A'   32 A"   79 A'                 
  1.543   1.576   1.614   1.695   1.754   1.862   1.995   2.015
 33 A"   80 A'   81 A'   82 A'   83 A'   34 A"   35 A"   84 A'                 
  2.065   2.130   2.480   2.599   2.691   2.871   3.421   3.946
 85 A'   86 A'   87 A'   88 A'   36 A"   89 A'   90 A'   37 A"                 
  3.956   3.987   3.999   4.006   4.012   4.062   4.066   4.200
 91 A'   38 A"   39 A"   92 A'   40 A"   93 A'   94 A'   95 A'                 
  4.225   4.385   5.980   6.007   6.037   6.589   6.890   7.552
 96 A'   97 A'   41 A"   98 A'   99 A'  100 A'  101 A'   42 A"                 
  7.569   7.631  13.781  13.897  13.982  23.620  27.831  28.323
102 A'  103 A'   43 A"  104 A'  105 A'  106 A'  107 A'   44 A"                 
 28.346  28.356  28.520  28.524  28.538  28.573  28.657  47.881
108 A'  109 A'   45 A"  110 A'   46 A"  111 A'  112 A'  113 A'                 
127.868 127.886 127.906 151.630 163.025 289.751 289.767 289.841
 47 A"  114 A'  115 A'  116 A'  117 A'   48 A"  118 A'  119 A'                 
*******1901.792
120 A'  121 A'                                                                 

 Beta MOs, Restricted
 -- Occupied --                  
******* -482.84 -176.32 -165.73 -165.72 -165.72  -77.11  -62.49
  1 A'    2 A'    3 A'    4 A'    1 A"    5 A'    6 A'    7 A'                 
-56.311 -56.308 -56.308 -35.820 -31.313 -31.307 -31.307 -22.963
  8 A'    2 A"    9 A'   10 A'   11 A'    3 A"   12 A'   13 A'                 
-22.962 -22.962 -22.958 -22.958 -10.252  -8.700  -6.606  -6.530
  4 A"   14 A'   15 A'    5 A"   16 A'   17 A'   18 A'   19 A'                 
 -6.519  -6.519  -6.369  -4.781  -4.769  -4.767  -4.766  -4.765
  6 A"   20 A'   21 A'   22 A'   23 A'    7 A"   24 A'    8 A"                 
 -4.763  -2.641  -2.638  -2.638  -2.629  -2.629  -2.047  -2.042
 25 A'   26 A'    9 A"   27 A'   28 A'   10 A"   29 A'   11 A"                 
 -2.042  -2.030  -2.029  -0.814  -0.763  -0.654  -0.567  -0.455
 30 A'   31 A'   12 A"   32 A'   33 A'   34 A'   35 A'   36 A'                 
 -0.394  -0.356  -0.335  -0.314  -0.299  -0.289  -0.259
 37 A'   13 A"   38 A'   14 A"   39 A'   40 A'   15 A"                         
 -- Virtual --                   
 -0.099  -0.084  -0.048   0.003   0.019   0.029   0.042   0.046
 16 A"   41 A'   42 A'   43 A'   44 A'   45 A'   17 A"   46 A'                 
  0.059   0.075   0.078   0.089   0.097   0.116   0.129   0.133
 47 A'   48 A'   18 A"   19 A"   49 A'   50 A'   51 A'   52 A'                 
  0.142   0.180   0.203   0.218   0.218   0.258   0.283   0.319
 53 A'   54 A'   55 A'   20 A"   56 A'   57 A'   21 A"   58 A'                 
  0.378   0.384   0.388   0.389   0.409   0.428   0.435   0.444
 59 A'   60 A'   22 A"   23 A"   61 A'   24 A"   62 A'   63 A'                 
  0.460   0.480   0.536   0.538   0.562   0.574   0.597   0.614
 64 A'   25 A"   65 A'   26 A"   66 A'   27 A"   67 A'   68 A'                 
  0.635   0.663   0.665   0.697   0.723   0.757   0.787   0.890
 69 A'   70 A'   28 A"   71 A'   72 A'   29 A"   73 A'   74 A'                 
  0.985   1.064   1.162   1.299   1.321   1.334   1.445   1.536
 75 A'   76 A'   30 A"   31 A"   77 A'   78 A'   32 A"   79 A'                 
  1.543   1.576   1.614   1.695   1.754   1.862   1.995   2.015
 33 A"   80 A'   81 A'   82 A'   83 A'   34 A"   35 A"   84 A'                 
  2.065   2.130   2.480   2.599   2.691   2.871   3.421   3.946
 85 A'   86 A'   87 A'   88 A'   36 A"   89 A'   90 A'   37 A"                 
  3.956   3.987   3.999   4.006   4.012   4.062   4.066   4.200
 91 A'   38 A"   39 A"   92 A'   40 A"   93 A'   94 A'   95 A'                 
  4.225   4.385   5.980   6.007   6.037   6.589   6.890   7.552
 96 A'   97 A'   41 A"   98 A'   99 A'  100 A'  101 A'   42 A"                 
  7.569   7.631  13.781  13.897  13.982  23.620  27.831  28.323
102 A'  103 A'   43 A"  104 A'  105 A'  106 A'  107 A'   44 A"                 
 28.346  28.356  28.520  28.524  28.538  28.573  28.657  47.881
108 A'  109 A'   45 A"  110 A'   46 A"  111 A'  112 A'  113 A'                 
127.868 127.886 127.906 151.630 163.025 289.751 289.767 289.841
 47 A"  114 A'  115 A'  116 A'  117 A'   48 A"  118 A'  119 A'                 
*******1901.792
120 A'  121 A'                                                                 
 --------------------------------------------------------------

          Ground-State Mulliken Net Atomic Charges

     Atom                 Charge (a.u.)
  ----------------------------------------
      1 C                    -0.297049
      2 P                     0.144445
      3 Br                   -0.213041
      4 I                     0.095079
      5 H                     0.270567
  ----------------------------------------
  Sum of atomic charges =    -0.000000

 -----------------------------------------------------------------
                    Cartesian Multipole Moments
 -----------------------------------------------------------------
    Charge (ESU x 10^10)
                -0.0000
    Dipole Moment (Debye)
         X       1.0393      Y      -0.2856      Z       0.0000
       Tot       1.0778
    Quadrupole Moments (Debye-Ang)
        XX     -67.6981     XY       0.2405     YY     -65.0276
        XZ       0.0000     YZ      -0.0000     ZZ     -67.3693
    Octopole Moments (Debye-Ang^2)
       XXX      54.3297    XXY       8.7785    XYY       8.2031
       YYY      20.7976    XXZ      -0.0000    XYZ      -0.0000
       YYZ       0.0000    XZZ       9.8919    YZZ       9.4213
       ZZZ       0.0000
    Hexadecapole Moments (Debye-Ang^3)
      XXXX   -1872.2418   XXXY      44.3661   XXYY    -355.8499
      XYYY      29.3834   YYYY    -170.4469   XXXZ       0.0000
      XXYZ      -0.0000   XYYZ       0.0000   YYYZ      -0.0000
      XXZZ    -347.4292   XYZZ       8.6045   YYZZ     -45.0765
      XZZZ       0.0000   YZZZ      -0.0000   ZZZZ     -92.8077
 -----------------------------------------------------------------
 Calculating analytic gradient of the SCF energy
 Gradient of SCF Energy
            1           2           3           4           5
    1  -0.0122088   0.0039450   0.0037609   0.0012637   0.0032391
    2  -0.0055572  -0.0061137   0.0013442   0.0004457   0.0098809
    3  -0.0000000   0.0000000   0.0000000   0.0000000   0.0000000
 Max gradient component =       1.221E-02
 RMS gradient           =       4.890E-03
 Gradient time:  CPU 7.74 s  wall 2.85 s
 Geometry Optimization Parameters
   NAtoms,    NIC,     NZ,  NCons,   NDum,   NFix, NCnnct, MaxDiis
        5      20       5       0       0       0       0       0

 Cartesian Hessian Update
 Hessian Updated using BFGS Update


** GEOMETRY OPTIMIZATION IN DELOCALIZED INTERNAL COORDINATES **
   Searching for a Minimum

   Optimization Cycle:   6

                       Coordinates (Angstroms)
     ATOM                X               Y               Z
      1  C        -0.0174885918   -0.6141081633    0.0000000000
      2  P        -1.0073263022    0.7091984327    0.0000000000
      3  Br       -3.0479257224   -0.2808396769    0.0000000000
      4  I         2.0918729621   -0.2713213962    0.0000000000
      5  H        -0.2697413491   -1.6512044163    0.0000000000
   Point Group: cs    Number of degrees of freedom:     7


   Energy is  -9873.753503828

 Hessian Updated using BFGS Update

  7 Hessian modes will be used to form the next step
  Hessian Eigenvalues:
     0.081994    0.096354    0.160904    0.210441    0.224216    0.302423
     0.693193

 Minimum Search - Taking Simple RFO Step
 Searching for Lamda that Minimizes Along All modes
 Value Taken    Lamda =  -0.00069766
 Step Taken.  Stepsize is  0.061577

                             Maximum     Tolerance    Cnvgd?
         Gradient           0.010002      0.000300      NO
         Displacement       0.041183      0.001200      NO
         Energy change     -0.001933      0.000001      NO


 New Cartesian Coordinates Obtained by Inverse Iteration

 Displacement from previous Coordinates is:  0.044158
 ----------------------------------------------------------------
             Standard Nuclear Orientation (Angstroms)
    I     Atom           X                Y                Z
 ----------------------------------------------------------------
    1      C      -0.0050606884    -0.6062153692     0.0000000000
    2      P      -1.0082940013     0.7144385535     0.0000000000
    3      Br     -3.0570894061    -0.2797331518     0.0000000000
    4      I       2.0844430816    -0.2743938720     0.0000000000
    5      H      -0.2646079893    -1.6623713804     0.0000000000
 ----------------------------------------------------------------
 Molecular Point Group                 Cs    NOp =  2
 Largest Abelian Subgroup              Cs    NOp =  2
 Nuclear Repulsion Energy =   609.2711699863 hartrees
 There are       55 alpha and       55 beta electrons
 Applying Cartesian multipole field
    Component          Value
    ---------          -----
     (2,0,0)        1.00000E-11
     (0,2,0)        2.00000E-11
     (0,0,2)       -3.00000E-11
 Nucleus-field energy     =     0.0000000218 hartrees
 Requested basis set is 6-311++G(d,p)
 There are 67 shells and 169 basis functions
 A cutoff of  1.0D-11 yielded   1771 shell pairs
 There are     11886 function pairs (     13312 Cartesian)
 Smallest overlap matrix eigenvalue = 7.19E-04
 Guess MOs from SCF MO coefficient file

 -----------------------------------------------------------------------
  General SCF calculation program by
  Eric Jon Sundstrom, Paul Horn, Yuezhi Mao, Dmitri Zuev, Alec White,
  David Stuck, Shaama M.S., Shane Yost, Joonho Lee, David Small,
  Daniel Levine, Susi Lehtola, Hugh Burton, Evgeny Epifanovsky
 -----------------------------------------------------------------------
 Exchange:     0.2000 Hartree-Fock + 0.0800 Slater + 0.7200 B88
 Correlation:  0.1900 VWN1RPA + 0.8100 LYP
 Using SG-1 standard quadrature grid
 using 4 threads for integral computing
 -------------------------------------------------------
 OpenMP Integral computing Module                
 Release: version 2.0, May 2017, Q-Chem Inc. Pleasanton 
 -------------------------------------------------------
 -------------------------------------------------------
 OpenMP BLAS3 based DFT computing Module                
 Release: version 1.0, May 2013, Q-Chem Inc. Pittsburgh 
 -------------------------------------------------------
 A restricted SCF calculation will be
 performed using DIIS
 SCF converges when DIIS error is below 1.0e-08
 ---------------------------------------
  Cycle       Energy         DIIS error
 ---------------------------------------
    1   -9873.7536092227      2.06e-04  
    2   -9873.7537906275      4.41e-05  
    3   -9873.7537884790      5.00e-05  
    4   -9873.7537965945      2.56e-05  
    5   -9873.7537991001      5.14e-06  
    6   -9873.7537991783      1.72e-06  
    7   -9873.7537991859      2.85e-07  
    8   -9873.7537991860      1.37e-07  
    9   -9873.7537991861      2.98e-08  
   10   -9873.7537991861      6.80e-09  Convergence criterion met
 ---------------------------------------
 SCF time:   CPU 23.29s  wall 9.00s 
 SCF   energy in the final basis set =    -9873.7537991861
 Total energy in the final basis set =    -9873.7537991861

 --------------------------------------------------------------
             Orbital Energies (a.u.) and Symmetries
 --------------------------------------------------------------

 Alpha MOs, Restricted
 -- Occupied --                  
******* -482.84 -176.32 -165.73 -165.73 -165.73  -77.11  -62.49
  1 A'    2 A'    3 A'    4 A'    1 A"    5 A'    6 A'    7 A'                 
-56.310 -56.307 -56.307 -35.821 -31.314 -31.308 -31.308 -22.964
  8 A'    2 A"    9 A'   10 A'   11 A'    3 A"   12 A'   13 A'                 
-22.963 -22.963 -22.959 -22.959 -10.254  -8.699  -6.606  -6.529
  4 A"   14 A'   15 A'    5 A"   16 A'   17 A'   18 A'   19 A'                 
 -6.518  -6.518  -6.370  -4.782  -4.769  -4.768  -4.767  -4.765
  6 A"   20 A'   21 A'   22 A'   23 A'    7 A"   24 A'    8 A"                 
 -4.763  -2.640  -2.637  -2.637  -2.628  -2.628  -2.048  -2.043
 25 A'   26 A'    9 A"   27 A'   28 A'   10 A"   29 A'   11 A"                 
 -2.043  -2.031  -2.031  -0.812  -0.763  -0.654  -0.563  -0.454
 30 A'   31 A'   12 A"   32 A'   33 A'   34 A'   35 A'   36 A'                 
 -0.395  -0.356  -0.335  -0.314  -0.298  -0.289  -0.258
 37 A'   13 A"   38 A'   14 A"   39 A'   40 A'   15 A"                         
 -- Virtual --                   
 -0.099  -0.083  -0.048   0.003   0.019   0.029   0.042   0.046
 16 A"   41 A'   42 A'   43 A'   44 A'   45 A'   17 A"   46 A'                 
  0.059   0.075   0.079   0.088   0.096   0.116   0.129   0.133
 47 A'   48 A'   18 A"   19 A"   49 A'   50 A'   51 A'   52 A'                 
  0.142   0.176   0.203   0.217   0.218   0.258   0.283   0.319
 53 A'   54 A'   55 A'   20 A"   56 A'   57 A'   21 A"   58 A'                 
  0.378   0.385   0.387   0.389   0.409   0.429   0.435   0.445
 59 A'   60 A'   22 A"   23 A"   61 A'   24 A"   62 A'   63 A'                 
  0.462   0.483   0.537   0.538   0.557   0.573   0.597   0.614
 64 A'   25 A"   65 A'   26 A"   66 A'   27 A"   67 A'   68 A'                 
  0.636   0.664   0.666   0.698   0.718   0.755   0.786   0.887
 69 A'   70 A'   28 A"   71 A'   72 A'   29 A"   73 A'   74 A'                 
  0.980   1.060   1.161   1.298   1.323   1.334   1.445   1.534
 75 A'   76 A'   30 A"   31 A"   77 A'   78 A'   32 A"   79 A'                 
  1.543   1.569   1.614   1.695   1.755   1.846   1.996   2.015
 33 A"   80 A'   81 A'   82 A'   83 A'   34 A"   35 A"   84 A'                 
  2.056   2.123   2.458   2.595   2.688   2.869   3.402   3.946
 85 A'   86 A'   87 A'   88 A'   36 A"   89 A'   90 A'   37 A"                 
  3.955   3.988   4.000   4.006   4.012   4.060   4.068   4.199
 91 A'   38 A"   39 A"   92 A'   40 A"   93 A'   94 A'   95 A'                 
  4.223   4.390   5.980   6.006   6.039   6.589   6.886   7.553
 96 A'   97 A'   41 A"   98 A'   99 A'  100 A'  101 A'   42 A"                 
  7.570   7.630  13.781  13.896  13.977  23.590  27.834  28.323
102 A'  103 A'   43 A"  104 A'  105 A'  106 A'  107 A'   44 A"                 
 28.346  28.357  28.519  28.523  28.538  28.574  28.658  47.881
108 A'  109 A'   45 A"  110 A'   46 A"  111 A'  112 A'  113 A'                 
127.868 127.886 127.906 151.633 163.020 289.752 289.768 289.840
 47 A"  114 A'  115 A'  116 A'  117 A'   48 A"  118 A'  119 A'                 
*******1901.795
120 A'  121 A'                                                                 

 Beta MOs, Restricted
 -- Occupied --                  
******* -482.84 -176.32 -165.73 -165.73 -165.73  -77.11  -62.49
  1 A'    2 A'    3 A'    4 A'    1 A"    5 A'    6 A'    7 A'                 
-56.310 -56.307 -56.307 -35.821 -31.314 -31.308 -31.308 -22.964
  8 A'    2 A"    9 A'   10 A'   11 A'    3 A"   12 A'   13 A'                 
-22.963 -22.963 -22.959 -22.959 -10.254  -8.699  -6.606  -6.529
  4 A"   14 A'   15 A'    5 A"   16 A'   17 A'   18 A'   19 A'                 
 -6.518  -6.518  -6.370  -4.782  -4.769  -4.768  -4.767  -4.765
  6 A"   20 A'   21 A'   22 A'   23 A'    7 A"   24 A'    8 A"                 
 -4.763  -2.640  -2.637  -2.637  -2.628  -2.628  -2.048  -2.043
 25 A'   26 A'    9 A"   27 A'   28 A'   10 A"   29 A'   11 A"                 
 -2.043  -2.031  -2.031  -0.812  -0.763  -0.654  -0.563  -0.454
 30 A'   31 A'   12 A"   32 A'   33 A'   34 A'   35 A'   36 A'                 
 -0.395  -0.356  -0.335  -0.314  -0.298  -0.289  -0.258
 37 A'   13 A"   38 A'   14 A"   39 A'   40 A'   15 A"                         
 -- Virtual --                   
 -0.099  -0.083  -0.048   0.003   0.019   0.029   0.042   0.046
 16 A"   41 A'   42 A'   43 A'   44 A'   45 A'   17 A"   46 A'                 
  0.059   0.075   0.079   0.088   0.096   0.116   0.129   0.133
 47 A'   48 A'   18 A"   19 A"   49 A'   50 A'   51 A'   52 A'                 
  0.142   0.176   0.203   0.217   0.218   0.258   0.283   0.319
 53 A'   54 A'   55 A'   20 A"   56 A'   57 A'   21 A"   58 A'                 
  0.378   0.385   0.387   0.389   0.409   0.429   0.435   0.445
 59 A'   60 A'   22 A"   23 A"   61 A'   24 A"   62 A'   63 A'                 
  0.462   0.483   0.537   0.538   0.557   0.573   0.597   0.614
 64 A'   25 A"   65 A'   26 A"   66 A'   27 A"   67 A'   68 A'                 
  0.636   0.664   0.666   0.698   0.718   0.755   0.786   0.887
 69 A'   70 A'   28 A"   71 A'   72 A'   29 A"   73 A'   74 A'                 
  0.980   1.060   1.161   1.298   1.323   1.334   1.445   1.534
 75 A'   76 A'   30 A"   31 A"   77 A'   78 A'   32 A"   79 A'                 
  1.543   1.569   1.614   1.695   1.755   1.846   1.996   2.015
 33 A"   80 A'   81 A'   82 A'   83 A'   34 A"   35 A"   84 A'                 
  2.056   2.123   2.458   2.595   2.688   2.869   3.402   3.946
 85 A'   86 A'   87 A'   88 A'   36 A"   89 A'   90 A'   37 A"                 
  3.955   3.988   4.000   4.006   4.012   4.060   4.068   4.199
 91 A'   38 A"   39 A"   92 A'   40 A"   93 A'   94 A'   95 A'                 
  4.223   4.390   5.980   6.006   6.039   6.589   6.886   7.553
 96 A'   97 A'   41 A"   98 A'   99 A'  100 A'  101 A'   42 A"                 
  7.570   7.630  13.781  13.896  13.977  23.590  27.834  28.323
102 A'  103 A'   43 A"  104 A'  105 A'  106 A'  107 A'   44 A"                 
 28.346  28.357  28.519  28.523  28.538  28.574  28.658  47.881
108 A'  109 A'   45 A"  110 A'   46 A"  111 A'  112 A'  113 A'                 
127.868 127.886 127.906 151.633 163.020 289.752 289.768 289.840
 47 A"  114 A'  115 A'  116 A'  117 A'   48 A"  118 A'  119 A'                 
*******1901.795
120 A'  121 A'                                                                 
 --------------------------------------------------------------

          Ground-State Mulliken Net Atomic Charges

     Atom                 Charge (a.u.)
  ----------------------------------------
      1 C                    -0.300560
      2 P                     0.143249
      3 Br                   -0.215953
      4 I                     0.104645
      5 H                     0.268620
  ----------------------------------------
  Sum of atomic charges =    -0.000000

 -----------------------------------------------------------------
                    Cartesian Multipole Moments
 -----------------------------------------------------------------
    Charge (ESU x 10^10)
                -0.0000
    Dipole Moment (Debye)
         X       1.1464      Y      -0.2988      Z       0.0000
       Tot       1.1847
    Quadrupole Moments (Debye-Ang)
        XX     -67.7983     XY       0.1960     YY     -65.0291
        XZ       0.0000     YZ       0.0000     ZZ     -67.3897
    Octopole Moments (Debye-Ang^2)
       XXX      56.0972    XXY       8.6521    XYY       8.7038
       YYY      20.6407    XXZ       0.0000    XYZ      -0.0000
       YYZ       0.0000    XZZ      10.4372    YZZ       9.3746
       ZZZ       0.0000
    Hexadecapole Moments (Debye-Ang^3)
      XXXX   -1874.9254   XXXY      44.7231   XXYY    -356.3076
      XYYY      30.0324   YYYY    -171.1568   XXXZ       0.0000
      XXYZ       0.0000   XYYZ       0.0000   YYYZ       0.0000
      XXZZ    -347.6653   XYZZ       8.8316   YYZZ     -45.2517
      XZZZ       0.0000   YZZZ       0.0000   ZZZZ     -92.8404
 -----------------------------------------------------------------
 Calculating analytic gradient of the SCF energy
 Gradient of SCF Energy
            1           2           3           4           5
    1  -0.0030401   0.0036881   0.0013777  -0.0025935   0.0005678
    2   0.0065650  -0.0028747   0.0006462  -0.0004232  -0.0039132
    3  -0.0000000  -0.0000000   0.0000000   0.0000000  -0.0000000
 Max gradient component =       6.565E-03
 RMS gradient           =       2.570E-03
 Gradient time:  CPU 7.67 s  wall 2.82 s
 Geometry Optimization Parameters
   NAtoms,    NIC,     NZ,  NCons,   NDum,   NFix, NCnnct, MaxDiis
        5      20       5       0       0       0       0       0

 Cartesian Hessian Update
 Hessian Updated using BFGS Update


** GEOMETRY OPTIMIZATION IN DELOCALIZED INTERNAL COORDINATES **
   Searching for a Minimum

   Optimization Cycle:   7

                       Coordinates (Angstroms)
     ATOM                X               Y               Z
      1  C        -0.0050606884   -0.6062153692    0.0000000000
      2  P        -1.0082940013    0.7144385535    0.0000000000
      3  Br       -3.0570894061   -0.2797331518    0.0000000000
      4  I         2.0844430816   -0.2743938720    0.0000000000
      5  H        -0.2646079893   -1.6623713804    0.0000000000
   Point Group: cs    Number of degrees of freedom:     7


   Energy is  -9873.753799186

 Hessian Updated using BFGS Update

  7 Hessian modes will be used to form the next step
  Hessian Eigenvalues:
     0.087116    0.095945    0.166995    0.204312    0.234767    0.365850
     0.586214

 Minimum Search - Taking Simple RFO Step
 Searching for Lamda that Minimizes Along All modes
 Value Taken    Lamda =  -0.00021161
 Step Taken.  Stepsize is  0.031512

                             Maximum     Tolerance    Cnvgd?
         Gradient           0.004911      0.000300      NO
         Displacement       0.025436      0.001200      NO
         Energy change     -0.000295      0.000001      NO


 New Cartesian Coordinates Obtained by Inverse Iteration

 Displacement from previous Coordinates is:  0.046462
 ----------------------------------------------------------------
             Standard Nuclear Orientation (Angstroms)
    I     Atom           X                Y                Z
 ----------------------------------------------------------------
    1      C       0.0013296657    -0.6039552195     0.0000000000
    2      P      -1.0135148989     0.7132374077     0.0000000000
    3      Br     -3.0707865196    -0.2831250314     0.0000000000
    4      I       2.0985221004    -0.2812083609     0.0000000000
    5      H      -0.2661593511    -1.6532240157     0.0000000000
 ----------------------------------------------------------------
 Molecular Point Group                 Cs    NOp =  2
 Largest Abelian Subgroup              Cs    NOp =  2
 Nuclear Repulsion Energy =   606.4502038432 hartrees
 There are       55 alpha and       55 beta electrons
 Applying Cartesian multipole field
    Component          Value
    ---------          -----
     (2,0,0)        1.00000E-11
     (0,2,0)        2.00000E-11
     (0,0,2)       -3.00000E-11
 Nucleus-field energy     =     0.0000000221 hartrees
 Requested basis set is 6-311++G(d,p)
 There are 67 shells and 169 basis functions
 A cutoff of  1.0D-11 yielded   1768 shell pairs
 There are     11853 function pairs (     13273 Cartesian)
 Smallest overlap matrix eigenvalue = 7.25E-04
 Guess MOs from SCF MO coefficient file

 -----------------------------------------------------------------------
  General SCF calculation program by
  Eric Jon Sundstrom, Paul Horn, Yuezhi Mao, Dmitri Zuev, Alec White,
  David Stuck, Shaama M.S., Shane Yost, Joonho Lee, David Small,
  Daniel Levine, Susi Lehtola, Hugh Burton, Evgeny Epifanovsky
 -----------------------------------------------------------------------
 Exchange:     0.2000 Hartree-Fock + 0.0800 Slater + 0.7200 B88
 Correlation:  0.1900 VWN1RPA + 0.8100 LYP
 Using SG-1 standard quadrature grid
 using 4 threads for integral computing
 -------------------------------------------------------
 OpenMP Integral computing Module                
 Release: version 2.0, May 2017, Q-Chem Inc. Pleasanton 
 -------------------------------------------------------
 -------------------------------------------------------
 OpenMP BLAS3 based DFT computing Module                
 Release: version 1.0, May 2013, Q-Chem Inc. Pittsburgh 
 -------------------------------------------------------
 A restricted SCF calculation will be
 performed using DIIS
 SCF converges when DIIS error is below 1.0e-08
 ---------------------------------------
  Cycle       Energy         DIIS error
 ---------------------------------------
    1   -9873.7538642552      9.98e-05  
    2   -9873.7539061963      4.33e-05  
    3   -9873.7538991177      5.98e-05  
    4   -9873.7539130752      1.36e-05  
    5   -9873.7539138089      4.32e-06  
    6   -9873.7539138896      8.88e-07  
    7   -9873.7539138915      2.36e-07  
    8   -9873.7539138916      4.09e-08  
    9   -9873.7539138915      1.42e-08  
   10   -9873.7539138915      4.43e-09  Convergence criterion met
 ---------------------------------------
 SCF time:   CPU 23.11s  wall 9.00s 
 SCF   energy in the final basis set =    -9873.7539138915
 Total energy in the final basis set =    -9873.7539138915

 --------------------------------------------------------------
             Orbital Energies (a.u.) and Symmetries
 --------------------------------------------------------------

 Alpha MOs, Restricted
 -- Occupied --                  
******* -482.84 -176.32 -165.73 -165.73 -165.73  -77.11  -62.49
  1 A'    2 A'    3 A'    4 A'    1 A"    5 A'    6 A'    7 A'                 
-56.310 -56.307 -56.307 -35.821 -31.314 -31.308 -31.308 -22.965
  8 A'    2 A"    9 A'   10 A'   11 A'    3 A"   12 A'   13 A'                 
-22.964 -22.963 -22.959 -22.959 -10.254  -8.699  -6.607  -6.529
  4 A"   14 A'   15 A'    5 A"   16 A'   17 A'   18 A'   19 A'                 
 -6.518  -6.518  -6.371  -4.783  -4.769  -4.768  -4.768  -4.766
  6 A"   20 A'   21 A'   22 A'   23 A'    7 A"   24 A'    8 A"                 
 -4.763  -2.640  -2.637  -2.637  -2.628  -2.628  -2.049  -2.044
 25 A'   26 A'    9 A"   27 A'   28 A'   10 A"   29 A'   11 A"                 
 -2.044  -2.031  -2.031  -0.811  -0.763  -0.655  -0.564  -0.453
 30 A'   31 A'   12 A"   32 A'   33 A'   34 A'   35 A'   36 A'                 
 -0.395  -0.355  -0.334  -0.314  -0.298  -0.289  -0.259
 37 A'   13 A"   38 A'   14 A"   39 A'   40 A'   15 A"                         
 -- Virtual --                   
 -0.100  -0.086  -0.049   0.003   0.019   0.029   0.042   0.046
 16 A"   41 A'   42 A'   43 A'   44 A'   45 A'   17 A"   46 A'                 
  0.059   0.075   0.078   0.088   0.095   0.116   0.129   0.133
 47 A'   48 A'   18 A"   19 A"   49 A'   50 A'   51 A'   52 A'                 
  0.142   0.176   0.203   0.217   0.217   0.258   0.283   0.319
 53 A'   54 A'   55 A'   56 A'   20 A"   57 A'   21 A"   58 A'                 
  0.378   0.385   0.387   0.389   0.408   0.429   0.435   0.446
 59 A'   60 A'   22 A"   23 A"   61 A'   24 A"   62 A'   63 A'                 
  0.461   0.484   0.537   0.539   0.559   0.573   0.595   0.611
 64 A'   25 A"   65 A'   26 A"   66 A'   27 A"   67 A'   68 A'                 
  0.635   0.663   0.666   0.697   0.713   0.753   0.786   0.886
 69 A'   70 A'   28 A"   71 A'   72 A'   29 A"   73 A'   74 A'                 
  0.976   1.057   1.159   1.297   1.321   1.334   1.444   1.535
 75 A'   76 A'   30 A"   31 A"   77 A'   78 A'   32 A"   79 A'                 
  1.544   1.570   1.611   1.694   1.758   1.847   1.996   2.015
 33 A"   80 A'   81 A'   82 A'   83 A'   34 A"   35 A"   84 A'                 
  2.054   2.122   2.458   2.594   2.688   2.869   3.402   3.945
 85 A'   86 A'   87 A'   88 A'   36 A"   89 A'   90 A'   37 A"                 
  3.954   3.988   4.000   4.006   4.011   4.057   4.067   4.198
 91 A'   38 A"   39 A"   92 A'   40 A"   93 A'   94 A'   95 A'                 
  4.220   4.387   5.979   6.005   6.038   6.587   6.882   7.553
 96 A'   97 A'   41 A"   98 A'   99 A'  100 A'  101 A'   42 A"                 
  7.569   7.629  13.780  13.896  13.974  23.594  27.832  28.322
102 A'  103 A'   43 A"  104 A'  105 A'  106 A'  107 A'   44 A"                 
 28.345  28.356  28.518  28.523  28.537  28.573  28.657  47.880
108 A'  109 A'   45 A"  110 A'   46 A"  111 A'  112 A'  113 A'                 
127.867 127.885 127.905 151.630 163.014 289.752 289.767 289.838
 47 A"  114 A'  115 A'  116 A'  117 A'   48 A"  118 A'  119 A'                 
*******1901.792
120 A'  121 A'                                                                 

 Beta MOs, Restricted
 -- Occupied --                  
******* -482.84 -176.32 -165.73 -165.73 -165.73  -77.11  -62.49
  1 A'    2 A'    3 A'    4 A'    1 A"    5 A'    6 A'    7 A'                 
-56.310 -56.307 -56.307 -35.821 -31.314 -31.308 -31.308 -22.965
  8 A'    2 A"    9 A'   10 A'   11 A'    3 A"   12 A'   13 A'                 
-22.964 -22.963 -22.959 -22.959 -10.254  -8.699  -6.607  -6.529
  4 A"   14 A'   15 A'    5 A"   16 A'   17 A'   18 A'   19 A'                 
 -6.518  -6.518  -6.371  -4.783  -4.769  -4.768  -4.768  -4.766
  6 A"   20 A'   21 A'   22 A'   23 A'    7 A"   24 A'    8 A"                 
 -4.763  -2.640  -2.637  -2.637  -2.628  -2.628  -2.049  -2.044
 25 A'   26 A'    9 A"   27 A'   28 A'   10 A"   29 A'   11 A"                 
 -2.044  -2.031  -2.031  -0.811  -0.763  -0.655  -0.564  -0.453
 30 A'   31 A'   12 A"   32 A'   33 A'   34 A'   35 A'   36 A'                 
 -0.395  -0.355  -0.334  -0.314  -0.298  -0.289  -0.259
 37 A'   13 A"   38 A'   14 A"   39 A'   40 A'   15 A"                         
 -- Virtual --                   
 -0.100  -0.086  -0.049   0.003   0.019   0.029   0.042   0.046
 16 A"   41 A'   42 A'   43 A'   44 A'   45 A'   17 A"   46 A'                 
  0.059   0.075   0.078   0.088   0.095   0.116   0.129   0.133
 47 A'   48 A'   18 A"   19 A"   49 A'   50 A'   51 A'   52 A'                 
  0.142   0.176   0.203   0.217   0.217   0.258   0.283   0.319
 53 A'   54 A'   55 A'   56 A'   20 A"   57 A'   21 A"   58 A'                 
  0.378   0.385   0.387   0.389   0.408   0.429   0.435   0.446
 59 A'   60 A'   22 A"   23 A"   61 A'   24 A"   62 A'   63 A'                 
  0.461   0.484   0.537   0.539   0.559   0.573   0.595   0.611
 64 A'   25 A"   65 A'   26 A"   66 A'   27 A"   67 A'   68 A'                 
  0.635   0.663   0.666   0.697   0.713   0.753   0.786   0.886
 69 A'   70 A'   28 A"   71 A'   72 A'   29 A"   73 A'   74 A'                 
  0.976   1.057   1.159   1.297   1.321   1.334   1.444   1.535
 75 A'   76 A'   30 A"   31 A"   77 A'   78 A'   32 A"   79 A'                 
  1.544   1.570   1.611   1.694   1.758   1.847   1.996   2.015
 33 A"   80 A'   81 A'   82 A'   83 A'   34 A"   35 A"   84 A'                 
  2.054   2.122   2.458   2.594   2.688   2.869   3.402   3.945
 85 A'   86 A'   87 A'   88 A'   36 A"   89 A'   90 A'   37 A"                 
  3.954   3.988   4.000   4.006   4.011   4.057   4.067   4.198
 91 A'   38 A"   39 A"   92 A'   40 A"   93 A'   94 A'   95 A'                 
  4.220   4.387   5.979   6.005   6.038   6.587   6.882   7.553
 96 A'   97 A'   41 A"   98 A'   99 A'  100 A'  101 A'   42 A"                 
  7.569   7.629  13.780  13.896  13.974  23.594  27.832  28.322
102 A'  103 A'   43 A"  104 A'  105 A'  106 A'  107 A'   44 A"                 
 28.345  28.356  28.518  28.523  28.537  28.573  28.657  47.880
108 A'  109 A'   45 A"  110 A'   46 A"  111 A'  112 A'  113 A'                 
127.867 127.885 127.905 151.630 163.014 289.752 289.767 289.838
 47 A"  114 A'  115 A'  116 A'  117 A'   48 A"  118 A'  119 A'                 
*******1901.792
120 A'  121 A'                                                                 
 --------------------------------------------------------------

          Ground-State Mulliken Net Atomic Charges

     Atom                 Charge (a.u.)
  ----------------------------------------
      1 C                    -0.302011
      2 P                     0.145049
      3 Br                   -0.216983
      4 I                     0.106117
      5 H                     0.267828
  ----------------------------------------
  Sum of atomic charges =    -0.000000

 -----------------------------------------------------------------
                    Cartesian Multipole Moments
 -----------------------------------------------------------------
    Charge (ESU x 10^10)
                -0.0000
    Dipole Moment (Debye)
         X       1.1869      Y      -0.2917      Z       0.0000
       Tot       1.2223
    Quadrupole Moments (Debye-Ang)
        XX     -67.7723     XY       0.1751     YY     -65.0956
        XZ       0.0000     YZ      -0.0000     ZZ     -67.4243
    Octopole Moments (Debye-Ang^2)
       XXX      56.4085    XXY       8.8314    XYY       8.6694
       YYY      21.5050    XXZ      -0.0000    XYZ       0.0000
       YYZ       0.0000    XZZ      10.3888    YZZ       9.6224
       ZZZ       0.0000
    Hexadecapole Moments (Debye-Ang^3)
      XXXX   -1893.2715   XXXY      45.1312   XXYY    -359.9754
      XYYY      30.9962   YYYY    -171.9939   XXXZ       0.0000
      XXYZ      -0.0000   XYYZ      -0.0000   YYYZ      -0.0000
      XXZZ    -351.1502   XYZZ       9.1314   YYZZ     -45.3751
      XZZZ      -0.0000   YZZZ      -0.0000   ZZZZ     -92.9605
 -----------------------------------------------------------------
 Calculating analytic gradient of the SCF energy
 Gradient of SCF Energy
            1           2           3           4           5
    1  -0.0018162   0.0024021  -0.0009306  -0.0001187   0.0004635
    2   0.0017175  -0.0011049   0.0002691  -0.0004710  -0.0004107
    3   0.0000000   0.0000000  -0.0000000  -0.0000000  -0.0000000
 Max gradient component =       2.402E-03
 RMS gradient           =       9.932E-04
 Gradient time:  CPU 7.67 s  wall 2.79 s
 Geometry Optimization Parameters
   NAtoms,    NIC,     NZ,  NCons,   NDum,   NFix, NCnnct, MaxDiis
        5      20       5       0       0       0       0       0

 Cartesian Hessian Update
 Hessian Updated using BFGS Update


** GEOMETRY OPTIMIZATION IN DELOCALIZED INTERNAL COORDINATES **
   Searching for a Minimum

   Optimization Cycle:   8

                       Coordinates (Angstroms)
     ATOM                X               Y               Z
      1  C         0.0013296657   -0.6039552195    0.0000000000
      2  P        -1.0135148989    0.7132374077    0.0000000000
      3  Br       -3.0707865196   -0.2831250314    0.0000000000
      4  I         2.0985221004   -0.2812083609    0.0000000000
      5  H        -0.2661593511   -1.6532240157    0.0000000000
   Point Group: cs    Number of degrees of freedom:     7


   Energy is  -9873.753913892

 Hessian Updated using BFGS Update

  7 Hessian modes will be used to form the next step
  Hessian Eigenvalues:
     0.088560    0.111506    0.136983    0.190086    0.269025    0.355123
     0.533056

 Minimum Search - Taking Simple RFO Step
 Searching for Lamda that Minimizes Along All modes
 Value Taken    Lamda =  -0.00003927
 Step Taken.  Stepsize is  0.016550

                             Maximum     Tolerance    Cnvgd?
         Gradient           0.001617      0.000300      NO
         Displacement       0.009863      0.001200      NO
         Energy change     -0.000115      0.000001      NO


 New Cartesian Coordinates Obtained by Inverse Iteration

 Displacement from previous Coordinates is:  0.028407
 ----------------------------------------------------------------
             Standard Nuclear Orientation (Angstroms)
    I     Atom           X                Y                Z
 ----------------------------------------------------------------
    1      C       0.0024171028    -0.6011444934     0.0000000000
    2      P      -1.0169583008     0.7167989210     0.0000000000
    3      Br     -3.0639912594    -0.2898170977     0.0000000000
    4      I       2.1009681943    -0.2859448591     0.0000000000
    5      H      -0.2730447404    -1.6481676907     0.0000000000
 ----------------------------------------------------------------
 Molecular Point Group                 Cs    NOp =  2
 Largest Abelian Subgroup              Cs    NOp =  2
 Nuclear Repulsion Energy =   606.5776917479 hartrees
 There are       55 alpha and       55 beta electrons
 Applying Cartesian multipole field
    Component          Value
    ---------          -----
     (2,0,0)        1.00000E-11
     (0,2,0)        2.00000E-11
     (0,0,2)       -3.00000E-11
 Nucleus-field energy     =     0.0000000221 hartrees
 Requested basis set is 6-311++G(d,p)
 There are 67 shells and 169 basis functions
 A cutoff of  1.0D-11 yielded   1769 shell pairs
 There are     11856 function pairs (     13276 Cartesian)
 Smallest overlap matrix eigenvalue = 7.29E-04
 Guess MOs from SCF MO coefficient file

 -----------------------------------------------------------------------
  General SCF calculation program by
  Eric Jon Sundstrom, Paul Horn, Yuezhi Mao, Dmitri Zuev, Alec White,
  David Stuck, Shaama M.S., Shane Yost, Joonho Lee, David Small,
  Daniel Levine, Susi Lehtola, Hugh Burton, Evgeny Epifanovsky
 -----------------------------------------------------------------------
 Exchange:     0.2000 Hartree-Fock + 0.0800 Slater + 0.7200 B88
 Correlation:  0.1900 VWN1RPA + 0.8100 LYP
 Using SG-1 standard quadrature grid
 using 4 threads for integral computing
 -------------------------------------------------------
 OpenMP Integral computing Module                
 Release: version 2.0, May 2017, Q-Chem Inc. Pleasanton 
 -------------------------------------------------------
 -------------------------------------------------------
 OpenMP BLAS3 based DFT computing Module                
 Release: version 1.0, May 2013, Q-Chem Inc. Pittsburgh 
 -------------------------------------------------------
 A restricted SCF calculation will be
 performed using DIIS
 SCF converges when DIIS error is below 1.0e-08
 ---------------------------------------
  Cycle       Energy         DIIS error
 ---------------------------------------
    1   -9873.7539102129      6.29e-05  
    2   -9873.7539284168      4.33e-05  
    3   -9873.7539248595      5.19e-05  
    4   -9873.7539357948      6.79e-06  
    5   -9873.7539359956      1.53e-06  
    6   -9873.7539360029      6.13e-07  
    7   -9873.7539360038      1.03e-07  
    8   -9873.7539360039      5.06e-08  
    9   -9873.7539360040      6.24e-09  Convergence criterion met
 ---------------------------------------
 SCF time:   CPU 20.70s  wall 7.00s 
 SCF   energy in the final basis set =    -9873.7539360040
 Total energy in the final basis set =    -9873.7539360040

 --------------------------------------------------------------
             Orbital Energies (a.u.) and Symmetries
 --------------------------------------------------------------

 Alpha MOs, Restricted
 -- Occupied --                  
******* -482.84 -176.32 -165.73 -165.73 -165.73  -77.11  -62.49
  1 A'    2 A'    3 A'    4 A'    1 A"    5 A'    6 A'    7 A'                 
-56.311 -56.308 -56.308 -35.821 -31.314 -31.308 -31.308 -22.965
  8 A'    2 A"    9 A'   10 A'   11 A'    3 A"   12 A'   13 A'                 
-22.963 -22.963 -22.959 -22.959 -10.254  -8.699  -6.606  -6.529
  4 A"   14 A'   15 A'    5 A"   16 A'   17 A'   18 A'   19 A'                 
 -6.519  -6.518  -6.370  -4.783  -4.769  -4.768  -4.768  -4.766
  6 A"   20 A'   21 A'   22 A'   23 A'    7 A"   24 A'    8 A"                 
 -4.763  -2.640  -2.637  -2.637  -2.629  -2.629  -2.049  -2.044
 25 A'   26 A'    9 A"   27 A'   28 A'   10 A"   29 A'   11 A"                 
 -2.044  -2.031  -2.031  -0.811  -0.762  -0.655  -0.563  -0.453
 30 A'   31 A'   12 A"   32 A'   33 A'   34 A'   35 A'   36 A'                 
 -0.395  -0.355  -0.335  -0.314  -0.299  -0.289  -0.258
 37 A'   13 A"   38 A'   14 A"   39 A'   40 A'   15 A"                         
 -- Virtual --                   
 -0.100  -0.085  -0.049   0.003   0.019   0.029   0.042   0.046
 16 A"   41 A'   42 A'   43 A'   44 A'   45 A'   17 A"   46 A'                 
  0.059   0.075   0.078   0.089   0.095   0.116   0.129   0.133
 47 A'   48 A'   18 A"   19 A"   49 A'   50 A'   51 A'   52 A'                 
  0.142   0.176   0.203   0.216   0.218   0.258   0.283   0.319
 53 A'   54 A'   55 A'   56 A'   20 A"   57 A'   21 A"   58 A'                 
  0.378   0.384   0.387   0.389   0.408   0.428   0.435   0.445
 59 A'   60 A'   22 A"   23 A"   61 A'   24 A"   62 A'   63 A'                 
  0.462   0.483   0.537   0.538   0.560   0.573   0.596   0.610
 64 A'   25 A"   65 A'   26 A"   66 A'   27 A"   67 A'   68 A'                 
  0.634   0.663   0.667   0.697   0.714   0.754   0.786   0.887
 69 A'   70 A'   28 A"   71 A'   72 A'   29 A"   73 A'   74 A'                 
  0.973   1.059   1.158   1.297   1.321   1.334   1.444   1.536
 75 A'   76 A'   30 A"   31 A"   77 A'   78 A'   32 A"   79 A'                 
  1.545   1.570   1.610   1.695   1.760   1.847   1.996   2.015
 33 A"   80 A'   81 A'   82 A'   83 A'   34 A"   35 A"   84 A'                 
  2.053   2.122   2.455   2.595   2.688   2.870   3.400   3.945
 85 A'   86 A'   87 A'   88 A'   36 A"   89 A'   90 A'   37 A"                 
  3.954   3.988   3.999   4.006   4.011   4.058   4.067   4.199
 91 A'   38 A"   39 A"   92 A'   40 A"   93 A'   94 A'   95 A'                 
  4.221   4.387   5.979   6.005   6.038   6.587   6.880   7.552
 96 A'   97 A'   41 A"   98 A'   99 A'  100 A'  101 A'   42 A"                 
  7.569   7.629  13.780  13.896  13.972  23.594  27.832  28.322
102 A'  103 A'   43 A"  104 A'  105 A'  106 A'  107 A'   44 A"                 
 28.345  28.356  28.519  28.523  28.537  28.573  28.657  47.880
108 A'  109 A'   45 A"  110 A'   46 A"  111 A'  112 A'  113 A'                 
127.867 127.885 127.905 151.631 163.011 289.752 289.767 289.839
 47 A"  114 A'  115 A'  116 A'  117 A'   48 A"  118 A'  119 A'                 
*******1901.793
120 A'  121 A'                                                                 

 Beta MOs, Restricted
 -- Occupied --                  
******* -482.84 -176.32 -165.73 -165.73 -165.73  -77.11  -62.49
  1 A'    2 A'    3 A'    4 A'    1 A"    5 A'    6 A'    7 A'                 
-56.311 -56.308 -56.308 -35.821 -31.314 -31.308 -31.308 -22.965
  8 A'    2 A"    9 A'   10 A'   11 A'    3 A"   12 A'   13 A'                 
-22.963 -22.963 -22.959 -22.959 -10.254  -8.699  -6.606  -6.529
  4 A"   14 A'   15 A'    5 A"   16 A'   17 A'   18 A'   19 A'                 
 -6.519  -6.518  -6.370  -4.783  -4.769  -4.768  -4.768  -4.766
  6 A"   20 A'   21 A'   22 A'   23 A'    7 A"   24 A'    8 A"                 
 -4.763  -2.640  -2.637  -2.637  -2.629  -2.629  -2.049  -2.044
 25 A'   26 A'    9 A"   27 A'   28 A'   10 A"   29 A'   11 A"                 
 -2.044  -2.031  -2.031  -0.811  -0.762  -0.655  -0.563  -0.453
 30 A'   31 A'   12 A"   32 A'   33 A'   34 A'   35 A'   36 A'                 
 -0.395  -0.355  -0.335  -0.314  -0.299  -0.289  -0.258
 37 A'   13 A"   38 A'   14 A"   39 A'   40 A'   15 A"                         
 -- Virtual --                   
 -0.100  -0.085  -0.049   0.003   0.019   0.029   0.042   0.046
 16 A"   41 A'   42 A'   43 A'   44 A'   45 A'   17 A"   46 A'                 
  0.059   0.075   0.078   0.089   0.095   0.116   0.129   0.133
 47 A'   48 A'   18 A"   19 A"   49 A'   50 A'   51 A'   52 A'                 
  0.142   0.176   0.203   0.216   0.218   0.258   0.283   0.319
 53 A'   54 A'   55 A'   56 A'   20 A"   57 A'   21 A"   58 A'                 
  0.378   0.384   0.387   0.389   0.408   0.428   0.435   0.445
 59 A'   60 A'   22 A"   23 A"   61 A'   24 A"   62 A'   63 A'                 
  0.462   0.483   0.537   0.538   0.560   0.573   0.596   0.610
 64 A'   25 A"   65 A'   26 A"   66 A'   27 A"   67 A'   68 A'                 
  0.634   0.663   0.667   0.697   0.714   0.754   0.786   0.887
 69 A'   70 A'   28 A"   71 A'   72 A'   29 A"   73 A'   74 A'                 
  0.973   1.059   1.158   1.297   1.321   1.334   1.444   1.536
 75 A'   76 A'   30 A"   31 A"   77 A'   78 A'   32 A"   79 A'                 
  1.545   1.570   1.610   1.695   1.760   1.847   1.996   2.015
 33 A"   80 A'   81 A'   82 A'   83 A'   34 A"   35 A"   84 A'                 
  2.053   2.122   2.455   2.595   2.688   2.870   3.400   3.945
 85 A'   86 A'   87 A'   88 A'   36 A"   89 A'   90 A'   37 A"                 
  3.954   3.988   3.999   4.006   4.011   4.058   4.067   4.199
 91 A'   38 A"   39 A"   92 A'   40 A"   93 A'   94 A'   95 A'                 
  4.221   4.387   5.979   6.005   6.038   6.587   6.880   7.552
 96 A'   97 A'   41 A"   98 A'   99 A'  100 A'  101 A'   42 A"                 
  7.569   7.629  13.780  13.896  13.972  23.594  27.832  28.322
102 A'  103 A'   43 A"  104 A'  105 A'  106 A'  107 A'   44 A"                 
 28.345  28.356  28.519  28.523  28.537  28.573  28.657  47.880
108 A'  109 A'   45 A"  110 A'   46 A"  111 A'  112 A'  113 A'                 
127.867 127.885 127.905 151.631 163.011 289.752 289.767 289.839
 47 A"  114 A'  115 A'  116 A'  117 A'   48 A"  118 A'  119 A'                 
*******1901.793
120 A'  121 A'                                                                 
 --------------------------------------------------------------

          Ground-State Mulliken Net Atomic Charges

     Atom                 Charge (a.u.)
  ----------------------------------------
      1 C                    -0.304764
      2 P                     0.147643
      3 Br                   -0.215591
      4 I                     0.106625
      5 H                     0.266086
  ----------------------------------------
  Sum of atomic charges =    -0.000000

 -----------------------------------------------------------------
                    Cartesian Multipole Moments
 -----------------------------------------------------------------
    Charge (ESU x 10^10)
                -0.0000
    Dipole Moment (Debye)
         X       1.1572      Y      -0.2848      Z      -0.0000
       Tot       1.1917
    Quadrupole Moments (Debye-Ang)
        XX     -67.6703     XY       0.1803     YY     -65.1106
        XZ      -0.0000     YZ      -0.0000     ZZ     -67.4284
    Octopole Moments (Debye-Ang^2)
       XXX      55.6828    XXY       8.9432    XYY       8.4279
       YYY      22.1387    XXZ      -0.0000    XYZ      -0.0000
       YYZ       0.0000    XZZ      10.2098    YZZ       9.8142
       ZZZ      -0.0000
    Hexadecapole Moments (Debye-Ang^3)
      XXXX   -1889.8889   XXXY      45.1204   XXYY    -359.5046
      XYYY      31.2305   YYYY    -173.2737   XXXZ      -0.0000
      XXYZ      -0.0000   XYYZ       0.0000   YYYZ      -0.0000
      XXZZ    -350.6319   XYZZ       9.1680   YYZZ     -45.5693
      XZZZ      -0.0000   YZZZ      -0.0000   ZZZZ     -92.9765
 -----------------------------------------------------------------
 Calculating analytic gradient of the SCF energy
 Gradient of SCF Energy
            1           2           3           4           5
    1  -0.0007138   0.0002056   0.0000102   0.0004266   0.0000713
    2  -0.0001427   0.0001845   0.0005132  -0.0004311  -0.0001239
    3  -0.0000000  -0.0000000   0.0000000   0.0000000  -0.0000000
 Max gradient component =       7.138E-04
 RMS gradient           =       2.896E-04
 Gradient time:  CPU 7.68 s  wall 2.78 s
 Geometry Optimization Parameters
   NAtoms,    NIC,     NZ,  NCons,   NDum,   NFix, NCnnct, MaxDiis
        5      20       5       0       0       0       0       0

 Cartesian Hessian Update
 Hessian Updated using BFGS Update


** GEOMETRY OPTIMIZATION IN DELOCALIZED INTERNAL COORDINATES **
   Searching for a Minimum

   Optimization Cycle:   9

                       Coordinates (Angstroms)
     ATOM                X               Y               Z
      1  C         0.0024171028   -0.6011444934    0.0000000000
      2  P        -1.0169583008    0.7167989210    0.0000000000
      3  Br       -3.0639912594   -0.2898170977    0.0000000000
      4  I         2.1009681943   -0.2859448591    0.0000000000
      5  H        -0.2730447404   -1.6481676907    0.0000000000
   Point Group: cs    Number of degrees of freedom:     7


   Energy is  -9873.753936004

 Hessian Updated using BFGS Update

  7 Hessian modes will be used to form the next step
  Hessian Eigenvalues:
     0.073453    0.114694    0.134654    0.194860    0.259685    0.355808
     0.560142

 Minimum Search - Taking Simple RFO Step
 Searching for Lamda that Minimizes Along All modes
 Value Taken    Lamda =  -0.00000454
 Step Taken.  Stepsize is  0.007610

                             Maximum     Tolerance    Cnvgd?
         Gradient           0.000351      0.000300      NO
         Displacement       0.005766      0.001200      NO
         Energy change     -0.000022      0.000001      NO


 New Cartesian Coordinates Obtained by Inverse Iteration

 Displacement from previous Coordinates is:  0.010041
 ----------------------------------------------------------------
             Standard Nuclear Orientation (Angstroms)
    I     Atom           X                Y                Z
 ----------------------------------------------------------------
    1      C       0.0038969599    -0.6000148950     0.0000000000
    2      P      -1.0169288154     0.7176091718     0.0000000000
    3      Br     -3.0623166771    -0.2923898288     0.0000000000
    4      I       2.1002834733    -0.2875992896     0.0000000000
    5      H      -0.2755439440    -1.6458803783     0.0000000000
 ----------------------------------------------------------------
 Molecular Point Group                 Cs    NOp =  2
 Largest Abelian Subgroup              Cs    NOp =  2
 Nuclear Repulsion Energy =   606.7675579029 hartrees
 There are       55 alpha and       55 beta electrons
 Applying Cartesian multipole field
    Component          Value
    ---------          -----
     (2,0,0)        1.00000E-11
     (0,2,0)        2.00000E-11
     (0,0,2)       -3.00000E-11
 Nucleus-field energy     =     0.0000000221 hartrees
 Requested basis set is 6-311++G(d,p)
 There are 67 shells and 169 basis functions
 A cutoff of  1.0D-11 yielded   1769 shell pairs
 There are     11856 function pairs (     13276 Cartesian)
 Smallest overlap matrix eigenvalue = 7.29E-04
 Guess MOs from SCF MO coefficient file

 -----------------------------------------------------------------------
  General SCF calculation program by
  Eric Jon Sundstrom, Paul Horn, Yuezhi Mao, Dmitri Zuev, Alec White,
  David Stuck, Shaama M.S., Shane Yost, Joonho Lee, David Small,
  Daniel Levine, Susi Lehtola, Hugh Burton, Evgeny Epifanovsky
 -----------------------------------------------------------------------
 Exchange:     0.2000 Hartree-Fock + 0.0800 Slater + 0.7200 B88
 Correlation:  0.1900 VWN1RPA + 0.8100 LYP
 Using SG-1 standard quadrature grid
 using 4 threads for integral computing
 -------------------------------------------------------
 OpenMP Integral computing Module                
 Release: version 2.0, May 2017, Q-Chem Inc. Pleasanton 
 -------------------------------------------------------
 -------------------------------------------------------
 OpenMP BLAS3 based DFT computing Module                
 Release: version 1.0, May 2013, Q-Chem Inc. Pittsburgh 
 -------------------------------------------------------
 A restricted SCF calculation will be
 performed using DIIS
 SCF converges when DIIS error is below 1.0e-08
 ---------------------------------------
  Cycle       Energy         DIIS error
 ---------------------------------------
    1   -9873.7539351371      2.39e-05  
    2   -9873.7539384639      6.82e-06  
    3   -9873.7539381208      1.19e-05  
    4   -9873.7539386566      2.40e-06  
    5   -9873.7539386825      8.06e-07  
    6   -9873.7539386845      1.42e-07  
    7   -9873.7539386846      2.80e-08  
    8   -9873.7539386846      1.89e-08  
    9   -9873.7539386846      3.77e-09  Convergence criterion met
 ---------------------------------------
 SCF time:   CPU 20.68s  wall 8.00s 
 SCF   energy in the final basis set =    -9873.7539386846
 Total energy in the final basis set =    -9873.7539386846

 --------------------------------------------------------------
             Orbital Energies (a.u.) and Symmetries
 --------------------------------------------------------------

 Alpha MOs, Restricted
 -- Occupied --                  
******* -482.84 -176.32 -165.73 -165.73 -165.73  -77.11  -62.49
  1 A'    2 A'    3 A'    4 A'    1 A"    5 A'    6 A'    7 A'                 
-56.311 -56.308 -56.307 -35.821 -31.314 -31.308 -31.308 -22.965
  8 A'    2 A"    9 A'   10 A'   11 A'    3 A"   12 A'   13 A'                 
-22.963 -22.963 -22.959 -22.959 -10.254  -8.699  -6.606  -6.529
  4 A"   14 A'   15 A'    5 A"   16 A'   17 A'   18 A'   19 A'                 
 -6.519  -6.518  -6.370  -4.783  -4.769  -4.768  -4.768  -4.766
  6 A"   20 A'   21 A'   22 A'   23 A'    7 A"   24 A'    8 A"                 
 -4.763  -2.640  -2.637  -2.637  -2.629  -2.629  -2.049  -2.044
 25 A'   26 A'    9 A"   27 A'   28 A'   10 A"   29 A'   11 A"                 
 -2.044  -2.031  -2.031  -0.811  -0.762  -0.655  -0.563  -0.453
 30 A'   31 A'   12 A"   32 A'   33 A'   34 A'   35 A'   36 A'                 
 -0.395  -0.355  -0.335  -0.314  -0.298  -0.289  -0.258
 37 A'   13 A"   38 A'   14 A"   39 A'   40 A'   15 A"                         
 -- Virtual --                   
 -0.100  -0.085  -0.049   0.003   0.020   0.029   0.042   0.046
 16 A"   41 A'   42 A'   43 A'   44 A'   45 A'   17 A"   46 A'                 
  0.059   0.075   0.078   0.089   0.095   0.116   0.129   0.133
 47 A'   48 A'   18 A"   19 A"   49 A'   50 A'   51 A'   52 A'                 
  0.142   0.176   0.203   0.216   0.218   0.258   0.283   0.319
 53 A'   54 A'   55 A'   56 A'   20 A"   57 A'   21 A"   58 A'                 
  0.378   0.384   0.387   0.389   0.408   0.428   0.435   0.445
 59 A'   60 A'   22 A"   23 A"   61 A'   24 A"   62 A'   63 A'                 
  0.462   0.483   0.537   0.538   0.560   0.573   0.597   0.610
 64 A'   25 A"   65 A'   26 A"   66 A'   27 A"   67 A'   68 A'                 
  0.634   0.664   0.667   0.697   0.715   0.754   0.786   0.887
 69 A'   70 A'   28 A"   71 A'   72 A'   29 A"   73 A'   74 A'                 
  0.973   1.059   1.158   1.297   1.321   1.335   1.444   1.537
 75 A'   76 A'   30 A"   31 A"   77 A'   78 A'   32 A"   79 A'                 
  1.545   1.570   1.610   1.695   1.761   1.846   1.996   2.015
 33 A"   80 A'   81 A'   82 A'   83 A'   34 A"   35 A"   84 A'                 
  2.052   2.121   2.454   2.595   2.688   2.871   3.400   3.945
 85 A'   86 A'   87 A'   88 A'   36 A"   89 A'   90 A'   37 A"                 
  3.954   3.988   4.000   4.006   4.011   4.058   4.067   4.199
 91 A'   38 A"   39 A"   92 A'   40 A"   93 A'   94 A'   95 A'                 
  4.221   4.388   5.979   6.005   6.039   6.587   6.879   7.553
 96 A'   97 A'   41 A"   98 A'   99 A'  100 A'  101 A'   42 A"                 
  7.569   7.629  13.781  13.896  13.972  23.594  27.832  28.322
102 A'  103 A'   43 A"  104 A'  105 A'  106 A'  107 A'   44 A"                 
 28.345  28.356  28.518  28.523  28.537  28.573  28.657  47.880
108 A'  109 A'   45 A"  110 A'   46 A"  111 A'  112 A'  113 A'                 
127.867 127.885 127.905 151.631 163.011 289.752 289.767 289.839
 47 A"  114 A'  115 A'  116 A'  117 A'   48 A"  118 A'  119 A'                 
*******1901.793
120 A'  121 A'                                                                 

 Beta MOs, Restricted
 -- Occupied --                  
******* -482.84 -176.32 -165.73 -165.73 -165.73  -77.11  -62.49
  1 A'    2 A'    3 A'    4 A'    1 A"    5 A'    6 A'    7 A'                 
-56.311 -56.308 -56.307 -35.821 -31.314 -31.308 -31.308 -22.965
  8 A'    2 A"    9 A'   10 A'   11 A'    3 A"   12 A'   13 A'                 
-22.963 -22.963 -22.959 -22.959 -10.254  -8.699  -6.606  -6.529
  4 A"   14 A'   15 A'    5 A"   16 A'   17 A'   18 A'   19 A'                 
 -6.519  -6.518  -6.370  -4.783  -4.769  -4.768  -4.768  -4.766
  6 A"   20 A'   21 A'   22 A'   23 A'    7 A"   24 A'    8 A"                 
 -4.763  -2.640  -2.637  -2.637  -2.629  -2.629  -2.049  -2.044
 25 A'   26 A'    9 A"   27 A'   28 A'   10 A"   29 A'   11 A"                 
 -2.044  -2.031  -2.031  -0.811  -0.762  -0.655  -0.563  -0.453
 30 A'   31 A'   12 A"   32 A'   33 A'   34 A'   35 A'   36 A'                 
 -0.395  -0.355  -0.335  -0.314  -0.298  -0.289  -0.258
 37 A'   13 A"   38 A'   14 A"   39 A'   40 A'   15 A"                         
 -- Virtual --                   
 -0.100  -0.085  -0.049   0.003   0.020   0.029   0.042   0.046
 16 A"   41 A'   42 A'   43 A'   44 A'   45 A'   17 A"   46 A'                 
  0.059   0.075   0.078   0.089   0.095   0.116   0.129   0.133
 47 A'   48 A'   18 A"   19 A"   49 A'   50 A'   51 A'   52 A'                 
  0.142   0.176   0.203   0.216   0.218   0.258   0.283   0.319
 53 A'   54 A'   55 A'   56 A'   20 A"   57 A'   21 A"   58 A'                 
  0.378   0.384   0.387   0.389   0.408   0.428   0.435   0.445
 59 A'   60 A'   22 A"   23 A"   61 A'   24 A"   62 A'   63 A'                 
  0.462   0.483   0.537   0.538   0.560   0.573   0.597   0.610
 64 A'   25 A"   65 A'   26 A"   66 A'   27 A"   67 A'   68 A'                 
  0.634   0.664   0.667   0.697   0.715   0.754   0.786   0.887
 69 A'   70 A'   28 A"   71 A'   72 A'   29 A"   73 A'   74 A'                 
  0.973   1.059   1.158   1.297   1.321   1.335   1.444   1.537
 75 A'   76 A'   30 A"   31 A"   77 A'   78 A'   32 A"   79 A'                 
  1.545   1.570   1.610   1.695   1.761   1.846   1.996   2.015
 33 A"   80 A'   81 A'   82 A'   83 A'   34 A"   35 A"   84 A'                 
  2.052   2.121   2.454   2.595   2.688   2.871   3.400   3.945
 85 A'   86 A'   87 A'   88 A'   36 A"   89 A'   90 A'   37 A"                 
  3.954   3.988   4.000   4.006   4.011   4.058   4.067   4.199
 91 A'   38 A"   39 A"   92 A'   40 A"   93 A'   94 A'   95 A'                 
  4.221   4.388   5.979   6.005   6.039   6.587   6.879   7.553
 96 A'   97 A'   41 A"   98 A'   99 A'  100 A'  101 A'   42 A"                 
  7.569   7.629  13.781  13.896  13.972  23.594  27.832  28.322
102 A'  103 A'   43 A"  104 A'  105 A'  106 A'  107 A'   44 A"                 
 28.345  28.356  28.518  28.523  28.537  28.573  28.657  47.880
108 A'  109 A'   45 A"  110 A'   46 A"  111 A'  112 A'  113 A'                 
127.867 127.885 127.905 151.631 163.011 289.752 289.767 289.839
 47 A"  114 A'  115 A'  116 A'  117 A'   48 A"  118 A'  119 A'                 
*******1901.793
120 A'  121 A'                                                                 
 --------------------------------------------------------------

          Ground-State Mulliken Net Atomic Charges

     Atom                 Charge (a.u.)
  ----------------------------------------
      1 C                    -0.305858
      2 P                     0.148257
      3 Br                   -0.215786
      4 I                     0.107818
      5 H                     0.265570
  ----------------------------------------
  Sum of atomic charges =    -0.000000

 -----------------------------------------------------------------
                    Cartesian Multipole Moments
 -----------------------------------------------------------------
    Charge (ESU x 10^10)
                -0.0000
    Dipole Moment (Debye)
         X       1.1643      Y      -0.2827      Z      -0.0000
       Tot       1.1981
    Quadrupole Moments (Debye-Ang)
        XX     -67.6615     XY       0.1785     YY     -65.1174
        XZ       0.0000     YZ       0.0000     ZZ     -67.4257
    Octopole Moments (Debye-Ang^2)
       XXX      55.6849    XXY       8.9942    XYY       8.4082
       YYY      22.3835    XXZ      -0.0000    XYZ      -0.0000
       YYZ      -0.0000    XZZ      10.2099    YZZ       9.8870
       ZZZ      -0.0000
    Hexadecapole Moments (Debye-Ang^3)
      XXXX   -1888.3763   XXXY      44.9568   XXYY    -359.2291
      XYYY      31.1631   YYYY    -173.6879   XXXZ       0.0000
      XXYZ       0.0000   XYYZ       0.0000   YYYZ       0.0000
      XXZZ    -350.3399   XYZZ       9.1327   YYZZ     -45.6274
      XZZZ       0.0000   YZZZ       0.0000   ZZZZ     -92.9685
 -----------------------------------------------------------------
 Calculating analytic gradient of the SCF energy
 Gradient of SCF Energy
            1           2           3           4           5
    1  -0.0000096   0.0000196   0.0000107   0.0000712  -0.0000919
    2  -0.0004473   0.0003899   0.0004736  -0.0004419   0.0000256
    3  -0.0000000   0.0000000  -0.0000000  -0.0000000  -0.0000000
 Max gradient component =       4.736E-04
 RMS gradient           =       2.290E-04
 Gradient time:  CPU 7.67 s  wall 2.62 s
 Geometry Optimization Parameters
   NAtoms,    NIC,     NZ,  NCons,   NDum,   NFix, NCnnct, MaxDiis
        5      20       5       0       0       0       0       0

 Cartesian Hessian Update
 Hessian Updated using BFGS Update


** GEOMETRY OPTIMIZATION IN DELOCALIZED INTERNAL COORDINATES **
   Searching for a Minimum

   Optimization Cycle:  10

                       Coordinates (Angstroms)
     ATOM                X               Y               Z
      1  C         0.0038969599   -0.6000148950    0.0000000000
      2  P        -1.0169288154    0.7176091718    0.0000000000
      3  Br       -3.0623166771   -0.2923898288    0.0000000000
      4  I         2.1002834733   -0.2875992896    0.0000000000
      5  H        -0.2755439440   -1.6458803783    0.0000000000
   Point Group: cs    Number of degrees of freedom:     7


   Energy is  -9873.753938685

 Hessian Updated using BFGS Update

  7 Hessian modes will be used to form the next step
  Hessian Eigenvalues:
     0.060531    0.114332    0.135754    0.193599    0.257585    0.358100
     0.559389

 Minimum Search - Taking Simple RFO Step
 Searching for Lamda that Minimizes Along All modes
 Value Taken    Lamda =   0.00000000
 Step Taken.  Stepsize is  0.002326

                             Maximum     Tolerance    Cnvgd?
         Gradient           0.000280      0.000300     YES
         Displacement       0.001234      0.001200      NO
         Energy change     -0.000003      0.000001      NO


 New Cartesian Coordinates Obtained by Inverse Iteration

 Displacement from previous Coordinates is:  0.004099
 ----------------------------------------------------------------
             Standard Nuclear Orientation (Angstroms)
    I     Atom           X                Y                Z
 ----------------------------------------------------------------
    1      C       0.0041969889    -0.5994804159     0.0000000000
    2      P      -1.0167056987     0.7177917460     0.0000000000
    3      Br     -3.0615234994    -0.2934473968     0.0000000000
    4      I       2.1002493851    -0.2880592628     0.0000000000
    5      H      -0.2768261793    -1.6450798904     0.0000000000
 ----------------------------------------------------------------
 Molecular Point Group                 Cs    NOp =  2
 Largest Abelian Subgroup              Cs    NOp =  2
 Nuclear Repulsion Energy =   606.8316407970 hartrees
 There are       55 alpha and       55 beta electrons
 Applying Cartesian multipole field
    Component          Value
    ---------          -----
     (2,0,0)        1.00000E-11
     (0,2,0)        2.00000E-11
     (0,0,2)       -3.00000E-11
 Nucleus-field energy     =     0.0000000220 hartrees
 Requested basis set is 6-311++G(d,p)
 There are 67 shells and 169 basis functions
 A cutoff of  1.0D-11 yielded   1769 shell pairs
 There are     11856 function pairs (     13276 Cartesian)
 Smallest overlap matrix eigenvalue = 7.29E-04
 Guess MOs from SCF MO coefficient file

 -----------------------------------------------------------------------
  General SCF calculation program by
  Eric Jon Sundstrom, Paul Horn, Yuezhi Mao, Dmitri Zuev, Alec White,
  David Stuck, Shaama M.S., Shane Yost, Joonho Lee, David Small,
  Daniel Levine, Susi Lehtola, Hugh Burton, Evgeny Epifanovsky
 -----------------------------------------------------------------------
 Exchange:     0.2000 Hartree-Fock + 0.0800 Slater + 0.7200 B88
 Correlation:  0.1900 VWN1RPA + 0.8100 LYP
 Using SG-1 standard quadrature grid
 using 4 threads for integral computing
 -------------------------------------------------------
 OpenMP Integral computing Module                
 Release: version 2.0, May 2017, Q-Chem Inc. Pleasanton 
 -------------------------------------------------------
 -------------------------------------------------------
 OpenMP BLAS3 based DFT computing Module                
 Release: version 1.0, May 2013, Q-Chem Inc. Pittsburgh 
 -------------------------------------------------------
 A restricted SCF calculation will be
 performed using DIIS
 SCF converges when DIIS error is below 1.0e-08
 ---------------------------------------
  Cycle       Energy         DIIS error
 ---------------------------------------
    1   -9873.7539386754      7.85e-06  
    2   -9873.7539390108      2.97e-06  
    3   -9873.7539389234      5.57e-06  
    4   -9873.7539390467      5.84e-07  
    5   -9873.7539390484      2.12e-07  
    6   -9873.7539390484      4.62e-08  
    7   -9873.7539390485      1.03e-08  
    8   -9873.7539390484      7.09e-09  Convergence criterion met
 ---------------------------------------
 SCF time:   CPU 18.44s  wall 6.00s 
 SCF   energy in the final basis set =    -9873.7539390484
 Total energy in the final basis set =    -9873.7539390484

 --------------------------------------------------------------
             Orbital Energies (a.u.) and Symmetries
 --------------------------------------------------------------

 Alpha MOs, Restricted
 -- Occupied --                  
******* -482.84 -176.32 -165.73 -165.73 -165.73  -77.11  -62.49
  1 A'    2 A'    3 A'    4 A'    1 A"    5 A'    6 A'    7 A'                 
-56.311 -56.308 -56.307 -35.821 -31.314 -31.308 -31.308 -22.965
  8 A'    2 A"    9 A'   10 A'   11 A'    3 A"   12 A'   13 A'                 
-22.964 -22.963 -22.959 -22.959 -10.254  -8.699  -6.606  -6.529
  4 A"   14 A'   15 A'    5 A"   16 A'   17 A'   18 A'   19 A'                 
 -6.519  -6.518  -6.370  -4.783  -4.769  -4.768  -4.768  -4.766
  6 A"   20 A'   21 A'   22 A'   23 A'    7 A"   24 A'    8 A"                 
 -4.763  -2.640  -2.637  -2.637  -2.629  -2.629  -2.049  -2.044
 25 A'   26 A'    9 A"   27 A'   28 A'   10 A"   29 A'   11 A"                 
 -2.044  -2.031  -2.031  -0.811  -0.762  -0.655  -0.563  -0.453
 30 A'   31 A'   12 A"   32 A'   33 A'   34 A'   35 A'   36 A'                 
 -0.395  -0.355  -0.335  -0.314  -0.298  -0.289  -0.258
 37 A'   13 A"   38 A'   14 A"   39 A'   40 A'   15 A"                         
 -- Virtual --                   
 -0.100  -0.085  -0.049   0.003   0.020   0.029   0.042   0.046
 16 A"   41 A'   42 A'   43 A'   44 A'   45 A'   17 A"   46 A'                 
  0.059   0.075   0.078   0.089   0.095   0.116   0.129   0.133
 47 A'   48 A'   18 A"   19 A"   49 A'   50 A'   51 A'   52 A'                 
  0.142   0.175   0.203   0.216   0.218   0.258   0.283   0.319
 53 A'   54 A'   55 A'   56 A'   20 A"   57 A'   21 A"   58 A'                 
  0.378   0.384   0.387   0.389   0.408   0.428   0.435   0.445
 59 A'   60 A'   22 A"   23 A"   61 A'   24 A"   62 A'   63 A'                 
  0.463   0.483   0.537   0.538   0.560   0.573   0.597   0.610
 64 A'   25 A"   65 A'   26 A"   66 A'   27 A"   67 A'   68 A'                 
  0.634   0.664   0.667   0.697   0.715   0.754   0.786   0.888
 69 A'   70 A'   28 A"   71 A'   72 A'   29 A"   73 A'   74 A'                 
  0.973   1.059   1.158   1.297   1.321   1.335   1.445   1.537
 75 A'   76 A'   30 A"   31 A"   77 A'   78 A'   32 A"   79 A'                 
  1.545   1.570   1.610   1.695   1.762   1.846   1.996   2.015
 33 A"   80 A'   81 A'   82 A'   83 A'   34 A"   35 A"   84 A'                 
  2.052   2.121   2.454   2.595   2.688   2.872   3.400   3.945
 85 A'   86 A'   87 A'   88 A'   36 A"   89 A'   90 A'   37 A"                 
  3.954   3.988   4.000   4.006   4.011   4.058   4.067   4.199
 91 A'   38 A"   39 A"   92 A'   40 A"   93 A'   94 A'   95 A'                 
  4.221   4.388   5.979   6.005   6.039   6.587   6.879   7.553
 96 A'   97 A'   41 A"   98 A'   99 A'  100 A'  101 A'   42 A"                 
  7.569   7.629  13.781  13.896  13.972  23.594  27.833  28.322
102 A'  103 A'   43 A"  104 A'  105 A'  106 A'  107 A'   44 A"                 
 28.345  28.356  28.518  28.523  28.537  28.573  28.657  47.880
108 A'  109 A'   45 A"  110 A'   46 A"  111 A'  112 A'  113 A'                 
127.867 127.885 127.905 151.631 163.011 289.752 289.767 289.839
 47 A"  114 A'  115 A'  116 A'  117 A'   48 A"  118 A'  119 A'                 
*******1901.793
120 A'  121 A'                                                                 

 Beta MOs, Restricted
 -- Occupied --                  
******* -482.84 -176.32 -165.73 -165.73 -165.73  -77.11  -62.49
  1 A'    2 A'    3 A'    4 A'    1 A"    5 A'    6 A'    7 A'                 
-56.311 -56.308 -56.307 -35.821 -31.314 -31.308 -31.308 -22.965
  8 A'    2 A"    9 A'   10 A'   11 A'    3 A"   12 A'   13 A'                 
-22.964 -22.963 -22.959 -22.959 -10.254  -8.699  -6.606  -6.529
  4 A"   14 A'   15 A'    5 A"   16 A'   17 A'   18 A'   19 A'                 
 -6.519  -6.518  -6.370  -4.783  -4.769  -4.768  -4.768  -4.766
  6 A"   20 A'   21 A'   22 A'   23 A'    7 A"   24 A'    8 A"                 
 -4.763  -2.640  -2.637  -2.637  -2.629  -2.629  -2.049  -2.044
 25 A'   26 A'    9 A"   27 A'   28 A'   10 A"   29 A'   11 A"                 
 -2.044  -2.031  -2.031  -0.811  -0.762  -0.655  -0.563  -0.453
 30 A'   31 A'   12 A"   32 A'   33 A'   34 A'   35 A'   36 A'                 
 -0.395  -0.355  -0.335  -0.314  -0.298  -0.289  -0.258
 37 A'   13 A"   38 A'   14 A"   39 A'   40 A'   15 A"                         
 -- Virtual --                   
 -0.100  -0.085  -0.049   0.003   0.020   0.029   0.042   0.046
 16 A"   41 A'   42 A'   43 A'   44 A'   45 A'   17 A"   46 A'                 
  0.059   0.075   0.078   0.089   0.095   0.116   0.129   0.133
 47 A'   48 A'   18 A"   19 A"   49 A'   50 A'   51 A'   52 A'                 
  0.142   0.175   0.203   0.216   0.218   0.258   0.283   0.319
 53 A'   54 A'   55 A'   56 A'   20 A"   57 A'   21 A"   58 A'                 
  0.378   0.384   0.387   0.389   0.408   0.428   0.435   0.445
 59 A'   60 A'   22 A"   23 A"   61 A'   24 A"   62 A'   63 A'                 
  0.463   0.483   0.537   0.538   0.560   0.573   0.597   0.610
 64 A'   25 A"   65 A'   26 A"   66 A'   27 A"   67 A'   68 A'                 
  0.634   0.664   0.667   0.697   0.715   0.754   0.786   0.888
 69 A'   70 A'   28 A"   71 A'   72 A'   29 A"   73 A'   74 A'                 
  0.973   1.059   1.158   1.297   1.321   1.335   1.445   1.537
 75 A'   76 A'   30 A"   31 A"   77 A'   78 A'   32 A"   79 A'                 
  1.545   1.570   1.610   1.695   1.762   1.846   1.996   2.015
 33 A"   80 A'   81 A'   82 A'   83 A'   34 A"   35 A"   84 A'                 
  2.052   2.121   2.454   2.595   2.688   2.872   3.400   3.945
 85 A'   86 A'   87 A'   88 A'   36 A"   89 A'   90 A'   37 A"                 
  3.954   3.988   4.000   4.006   4.011   4.058   4.067   4.199
 91 A'   38 A"   39 A"   92 A'   40 A"   93 A'   94 A'   95 A'                 
  4.221   4.388   5.979   6.005   6.039   6.587   6.879   7.553
 96 A'   97 A'   41 A"   98 A'   99 A'  100 A'  101 A'   42 A"                 
  7.569   7.629  13.781  13.896  13.972  23.594  27.833  28.322
102 A'  103 A'   43 A"  104 A'  105 A'  106 A'  107 A'   44 A"                 
 28.345  28.356  28.518  28.523  28.537  28.573  28.657  47.880
108 A'  109 A'   45 A"  110 A'   46 A"  111 A'  112 A'  113 A'                 
127.867 127.885 127.905 151.631 163.011 289.752 289.767 289.839
 47 A"  114 A'  115 A'  116 A'  117 A'   48 A"  118 A'  119 A'                 
*******1901.793
120 A'  121 A'                                                                 
 --------------------------------------------------------------

          Ground-State Mulliken Net Atomic Charges

     Atom                 Charge (a.u.)
  ----------------------------------------
      1 C                    -0.306003
      2 P                     0.148446
      3 Br                   -0.215891
      4 I                     0.108085
      5 H                     0.265363
  ----------------------------------------
  Sum of atomic charges =    -0.000000

 -----------------------------------------------------------------
                    Cartesian Multipole Moments
 -----------------------------------------------------------------
    Charge (ESU x 10^10)
                -0.0000
    Dipole Moment (Debye)
         X       1.1662      Y      -0.2817      Z      -0.0000
       Tot       1.1998
    Quadrupole Moments (Debye-Ang)
        XX     -67.6596     XY       0.1784     YY     -65.1198
        XZ       0.0000     YZ       0.0000     ZZ     -67.4243
    Octopole Moments (Debye-Ang^2)
       XXX      55.6586    XXY       9.0129    XYY       8.3882
       YYY      22.4705    XXZ      -0.0000    XYZ       0.0000
       YYZ      -0.0000    XZZ      10.1960    YZZ       9.9140
       ZZZ      -0.0000
    Hexadecapole Moments (Debye-Ang^3)
      XXXX   -1887.8264   XXXY      44.8458   XXYY    -359.1255
      XYYY      31.0893   YYYY    -173.8180   XXXZ       0.0000
      XXYZ       0.0000   XYYZ      -0.0000   YYYZ       0.0000
      XXZZ    -350.2374   XYZZ       9.1018   YYZZ     -45.6443
      XZZZ       0.0000   YZZZ       0.0000   ZZZZ     -92.9636
 -----------------------------------------------------------------
 Calculating analytic gradient of the SCF energy
 Gradient of SCF Energy
            1           2           3           4           5
    1   0.0000416   0.0001261   0.0000203   0.0000211  -0.0002091
    2  -0.0002191   0.0002351   0.0004552  -0.0004309  -0.0000403
    3   0.0000000  -0.0000000   0.0000000  -0.0000000  -0.0000000
 Max gradient component =       4.552E-04
 RMS gradient           =       1.932E-04
 Gradient time:  CPU 7.65 s  wall 2.78 s
 Geometry Optimization Parameters
   NAtoms,    NIC,     NZ,  NCons,   NDum,   NFix, NCnnct, MaxDiis
        5      20       5       0       0       0       0       0

 Cartesian Hessian Update
 Hessian Updated using BFGS Update


** GEOMETRY OPTIMIZATION IN DELOCALIZED INTERNAL COORDINATES **
   Searching for a Minimum

   Optimization Cycle:  11

                       Coordinates (Angstroms)
     ATOM                X               Y               Z
      1  C         0.0041969889   -0.5994804159    0.0000000000
      2  P        -1.0167056987    0.7177917460    0.0000000000
      3  Br       -3.0615234994   -0.2934473968    0.0000000000
      4  I         2.1002493851   -0.2880592628    0.0000000000
      5  H        -0.2768261793   -1.6450798904    0.0000000000
   Point Group: cs    Number of degrees of freedom:     7


   Energy is  -9873.753939048

 Hessian Updated using BFGS Update

  7 Hessian modes will be used to form the next step
  Hessian Eigenvalues:
     0.060092    0.114187    0.135592    0.197606    0.262260    0.362529
     0.426811

 Minimum Search - Taking Simple RFO Step
 Searching for Lamda that Minimizes Along All modes
 Value Taken    Lamda =   0.00000000
 Step Taken.  Stepsize is  0.000553

                             Maximum     Tolerance    Cnvgd?
         Gradient           0.000100      0.000300     YES
         Displacement       0.000299      0.001200     YES
         Energy change     -0.000000      0.000001     YES


                       Distance Matrix (Angstroms)
             C (  1)   P (  2)   Br(  3)   I (  4)
   P (  2)  1.666568
   Br(  3)  3.080957  2.281202
   I (  4)  2.119061  3.275232  5.161776
   H (  5)  1.082706  2.476002  3.095392  2.737151

 Final energy is   -9873.7539390484380     


 ******************************
 **  OPTIMIZATION CONVERGED  **
 ******************************

                       Coordinates (Angstroms)
     ATOM                X               Y               Z
      1  C         0.0041969889   -0.5994804159    0.0000000000
      2  P        -1.0167056987    0.7177917460    0.0000000000
      3  Br       -3.0615234994   -0.2934473968    0.0000000000
      4  I         2.1002493851   -0.2880592628    0.0000000000
      5  H        -0.2768261793   -1.6450798904    0.0000000000

Z-matrix Print:
$molecule
0 1
I 
C  1 2.119061
H  2 1.082706 1 113.494640
P  2 1.666568 1 119.325236 3 -180.000000 0
Br 4 2.281202 2 101.462017 1 -180.000000 0
$end


 --------------------------------------------------------------
             Orbital Energies (a.u.) and Symmetries
 --------------------------------------------------------------

 Alpha MOs, Restricted
 -- Occupied --                  
******* -482.84 -176.32 -165.73 -165.73 -165.73  -77.11  -62.49
  1 A'    2 A'    3 A'    4 A'    1 A"    5 A'    6 A'    7 A'                 
-56.311 -56.308 -56.307 -35.821 -31.314 -31.308 -31.308 -22.965
  8 A'    2 A"    9 A'   10 A'   11 A'    3 A"   12 A'   13 A'                 
-22.964 -22.963 -22.959 -22.959 -10.254  -8.699  -6.606  -6.529
  4 A"   14 A'   15 A'    5 A"   16 A'   17 A'   18 A'   19 A'                 
 -6.519  -6.518  -6.370  -4.783  -4.769  -4.768  -4.768  -4.766
  6 A"   20 A'   21 A'   22 A'   23 A'    7 A"   24 A'    8 A"                 
 -4.763  -2.640  -2.637  -2.637  -2.629  -2.629  -2.049  -2.044
 25 A'   26 A'    9 A"   27 A'   28 A'   10 A"   29 A'   11 A"                 
 -2.044  -2.031  -2.031  -0.811  -0.762  -0.655  -0.563  -0.453
 30 A'   31 A'   12 A"   32 A'   33 A'   34 A'   35 A'   36 A'                 
 -0.395  -0.355  -0.335  -0.314  -0.298  -0.289  -0.258
 37 A'   13 A"   38 A'   14 A"   39 A'   40 A'   15 A"                         
 -- Virtual --                   
 -0.100  -0.085  -0.049   0.003   0.020   0.029   0.042   0.046
 16 A"   41 A'   42 A'   43 A'   44 A'   45 A'   17 A"   46 A'                 
  0.059   0.075   0.078   0.089   0.095   0.116   0.129   0.133
 47 A'   48 A'   18 A"   19 A"   49 A'   50 A'   51 A'   52 A'                 
  0.142   0.175   0.203   0.216   0.218   0.258   0.283   0.319
 53 A'   54 A'   55 A'   56 A'   20 A"   57 A'   21 A"   58 A'                 
  0.378   0.384   0.387   0.389   0.408   0.428   0.435   0.445
 59 A'   60 A'   22 A"   23 A"   61 A'   24 A"   62 A'   63 A'                 
  0.463   0.483   0.537   0.538   0.560   0.573   0.597   0.610
 64 A'   25 A"   65 A'   26 A"   66 A'   27 A"   67 A'   68 A'                 
  0.634   0.664   0.667   0.697   0.715   0.754   0.786   0.888
 69 A'   70 A'   28 A"   71 A'   72 A'   29 A"   73 A'   74 A'                 
  0.973   1.059   1.158   1.297   1.321   1.335   1.445   1.537
 75 A'   76 A'   30 A"   31 A"   77 A'   78 A'   32 A"   79 A'                 
  1.545   1.570   1.610   1.695   1.762   1.846   1.996   2.015
 33 A"   80 A'   81 A'   82 A'   83 A'   34 A"   35 A"   84 A'                 
  2.052   2.121   2.454   2.595   2.688   2.872   3.400   3.945
 85 A'   86 A'   87 A'   88 A'   36 A"   89 A'   90 A'   37 A"                 
  3.954   3.988   4.000   4.006   4.011   4.058   4.067   4.199
 91 A'   38 A"   39 A"   92 A'   40 A"   93 A'   94 A'   95 A'                 
  4.221   4.388   5.979   6.005   6.039   6.587   6.879   7.553
 96 A'   97 A'   41 A"   98 A'   99 A'  100 A'  101 A'   42 A"                 
  7.569   7.629  13.781  13.896  13.972  23.594  27.833  28.322
102 A'  103 A'   43 A"  104 A'  105 A'  106 A'  107 A'   44 A"                 
 28.345  28.356  28.518  28.523  28.537  28.573  28.657  47.880
108 A'  109 A'   45 A"  110 A'   46 A"  111 A'  112 A'  113 A'                 
127.867 127.885 127.905 151.631 163.011 289.752 289.767 289.839
 47 A"  114 A'  115 A'  116 A'  117 A'   48 A"  118 A'  119 A'                 
*******1901.793
120 A'  121 A'                                                                 

 Beta MOs, Restricted
 -- Occupied --                  
******* -482.84 -176.32 -165.73 -165.73 -165.73  -77.11  -62.49
  1 A'    2 A'    3 A'    4 A'    1 A"    5 A'    6 A'    7 A'                 
-56.311 -56.308 -56.307 -35.821 -31.314 -31.308 -31.308 -22.965
  8 A'    2 A"    9 A'   10 A'   11 A'    3 A"   12 A'   13 A'                 
-22.964 -22.963 -22.959 -22.959 -10.254  -8.699  -6.606  -6.529
  4 A"   14 A'   15 A'    5 A"   16 A'   17 A'   18 A'   19 A'                 
 -6.519  -6.518  -6.370  -4.783  -4.769  -4.768  -4.768  -4.766
  6 A"   20 A'   21 A'   22 A'   23 A'    7 A"   24 A'    8 A"                 
 -4.763  -2.640  -2.637  -2.637  -2.629  -2.629  -2.049  -2.044
 25 A'   26 A'    9 A"   27 A'   28 A'   10 A"   29 A'   11 A"                 
 -2.044  -2.031  -2.031  -0.811  -0.762  -0.655  -0.563  -0.453
 30 A'   31 A'   12 A"   32 A'   33 A'   34 A'   35 A'   36 A'                 
 -0.395  -0.355  -0.335  -0.314  -0.298  -0.289  -0.258
 37 A'   13 A"   38 A'   14 A"   39 A'   40 A'   15 A"                         
 -- Virtual --                   
 -0.100  -0.085  -0.049   0.003   0.020   0.029   0.042   0.046
 16 A"   41 A'   42 A'   43 A'   44 A'   45 A'   17 A"   46 A'                 
  0.059   0.075   0.078   0.089   0.095   0.116   0.129   0.133
 47 A'   48 A'   18 A"   19 A"   49 A'   50 A'   51 A'   52 A'                 
  0.142   0.175   0.203   0.216   0.218   0.258   0.283   0.319
 53 A'   54 A'   55 A'   56 A'   20 A"   57 A'   21 A"   58 A'                 
  0.378   0.384   0.387   0.389   0.408   0.428   0.435   0.445
 59 A'   60 A'   22 A"   23 A"   61 A'   24 A"   62 A'   63 A'                 
  0.463   0.483   0.537   0.538   0.560   0.573   0.597   0.610
 64 A'   25 A"   65 A'   26 A"   66 A'   27 A"   67 A'   68 A'                 
  0.634   0.664   0.667   0.697   0.715   0.754   0.786   0.888
 69 A'   70 A'   28 A"   71 A'   72 A'   29 A"   73 A'   74 A'                 
  0.973   1.059   1.158   1.297   1.321   1.335   1.445   1.537
 75 A'   76 A'   30 A"   31 A"   77 A'   78 A'   32 A"   79 A'                 
  1.545   1.570   1.610   1.695   1.762   1.846   1.996   2.015
 33 A"   80 A'   81 A'   82 A'   83 A'   34 A"   35 A"   84 A'                 
  2.052   2.121   2.454   2.595   2.688   2.872   3.400   3.945
 85 A'   86 A'   87 A'   88 A'   36 A"   89 A'   90 A'   37 A"                 
  3.954   3.988   4.000   4.006   4.011   4.058   4.067   4.199
 91 A'   38 A"   39 A"   92 A'   40 A"   93 A'   94 A'   95 A'                 
  4.221   4.388   5.979   6.005   6.039   6.587   6.879   7.553
 96 A'   97 A'   41 A"   98 A'   99 A'  100 A'  101 A'   42 A"                 
  7.569   7.629  13.781  13.896  13.972  23.594  27.833  28.322
102 A'  103 A'   43 A"  104 A'  105 A'  106 A'  107 A'   44 A"                 
 28.345  28.356  28.518  28.523  28.537  28.573  28.657  47.880
108 A'  109 A'   45 A"  110 A'   46 A"  111 A'  112 A'  113 A'                 
127.867 127.885 127.905 151.631 163.011 289.752 289.767 289.839
 47 A"  114 A'  115 A'  116 A'  117 A'   48 A"  118 A'  119 A'                 
*******1901.793
120 A'  121 A'                                                                 
 --------------------------------------------------------------

          Ground-State Mulliken Net Atomic Charges

     Atom                 Charge (a.u.)
  ----------------------------------------
      1 C                    -0.306003
      2 P                     0.148446
      3 Br                   -0.215891
      4 I                     0.108085
      5 H                     0.265363
  ----------------------------------------
  Sum of atomic charges =    -0.000000

 -----------------------------------------------------------------
                    Cartesian Multipole Moments
 -----------------------------------------------------------------
    Charge (ESU x 10^10)
                -0.0000
    Dipole Moment (Debye)
         X       1.1662      Y      -0.2817      Z      -0.0000
       Tot       1.1998
    Quadrupole Moments (Debye-Ang)
        XX     -67.6596     XY       0.1784     YY     -65.1198
        XZ       0.0000     YZ       0.0000     ZZ     -67.4243
    Octopole Moments (Debye-Ang^2)
       XXX      55.6586    XXY       9.0129    XYY       8.3882
       YYY      22.4705    XXZ      -0.0000    XYZ       0.0000
       YYZ      -0.0000    XZZ      10.1960    YZZ       9.9140
       ZZZ      -0.0000
    Hexadecapole Moments (Debye-Ang^3)
      XXXX   -1887.8264   XXXY      44.8458   XXYY    -359.1255
      XYYY      31.0893   YYYY    -173.8180   XXXZ       0.0000
      XXYZ       0.0000   XYYZ      -0.0000   YYYZ       0.0000
      XXZZ    -350.2374   XYZZ       9.1018   YYZZ     -45.6443
      XZZZ       0.0000   YZZZ       0.0000   ZZZZ     -92.9636
 -----------------------------------------------------------------
Archival summary:
1\1\TWL02\OPT\ProcedureUnspecified\BasisUnspecified\1r1111\taweetha\MonNov2612:37:312018MonNov2612:37:312018\0\\#,OPT,ProcedureUnspecified,BasisUnspecified,\\0,1\I\C,1,2.11906\H,2,1.08271,1,113.495\P,2,1.66657,1,119.325,3,-180,0\Br,4,2.2812,2,101.462,1,-180,0\\\@

 Total job time:  129.55s(wall), 343.18s(cpu) 
 Mon Nov 26 12:37:31 2018

        *************************************************************
        *                                                           *
        *  Thank you very much for using Q-Chem.  Have a nice day.  *
        *                                                           *
        *************************************************************


 
User input: 2 of 2 
 
Q-Chem Developer Version!
                  Welcome to Q-Chem
     A Quantum Leap Into The Future Of Chemistry


 Q-Chem 5.1, Q-Chem, Inc., Pleasanton, CA (2018)

 Yihan Shao,  Zhengting Gan,  E. Epifanovsky,  A. T. B. Gilbert,  M. Wormit,  
 J. Kussmann,  A. W. Lange,  A. Behn,  Jia Deng,  Xintian Feng,  D. Ghosh,  
 M. Goldey,  P. R. Horn,  L. D. Jacobson,  I. Kaliman,  T. Kus,  A. Landau,  
 Jie Liu,  E. I. Proynov,  R. M. Richard,  R. P. Steele,  E. J. Sundstrom,  
 H. L. Woodcock III,  P. M. Zimmerman,  D. Zuev,  B. Albrecht,  E. Alguire,  
 S. A. Baeppler,  D. Barton,  Z. Benda,  Y. A. Bernard,  E. J. Berquist,  
 K. B. Bravaya,  H. Burton,  D. Casanova,  Chun-Min Chang,  Yunqing Chen,  
 A. Chien,  K. D. Closser,  M. P. Coons,  S. Coriani,  S. Dasgupta,  
 A. L. Dempwolff,  M. Diedenhofen,  Hainam Do,  R. G. Edgar,  Po-Tung Fang,  
 S. Faraji,  S. Fatehi,  Qingguo Feng,  K. D. Fenk,  J. Fosso-Tande,  
 Qinghui Ge,  A. Ghysels,  G. Gidofalvi,  J. Gomes,  J. Gonthier,  A. Gunina,  
 D. Hait,  M. W. D. Hanson-Heine,  P. H. P. Harbach,  A. W. Hauser,  
 J. E. Herr,  E. G. Hohenstein,  Z. C. Holden,  Kerwin Hui,  B. C. Huynh,  
 T.-C. Jagau,  Hyunjun Ji,  B. Kaduk,  K. Khistyaev,  Jaehoon Kim,  
 P. Klunzinger,  K. Koh,  D. Kosenkov,  L. Koulias,  T. Kowalczyk,  
 C. M. Krauter,  A. Kunitsa,  Ka Un Lao,  A. Laurent,  K. V. Lawler,  
 Joonho Lee,  D. Lefrancois,  S. Lehtola,  D. S. Levine,  Yi-Pei Li,  
 You-Sheng Lin,  Fenglai Liu,  E. Livshits,  A. Luenser,  P. Manohar,  
 E. Mansoor,  S. F. Manzer,  Shan-Ping Mao,  Yuezhi Mao,  N. Mardirossian,  
 A. V. Marenich,  T. Markovich,  L. A. Martinez-Martinez,  S. A. Maurer,  
 N. J. Mayhall,  S. C. McKenzie,  J.-M. Mewes,  A. F. Morrison,  
 J. W. Mullinax,  K. Nanda,  T. S. Nguyen-Beck,  R. Olivares-Amaya,  
 J. A. Parkhill,  T. M. Perrine,  F. Plasser,  P. Pokhilko,  S. Prager,  
 A. Prociuk,  E. Ramos,  D. R. Rehn,  F. Rob,  M. Schneider,  N. Sergueev,  
 S. M. Sharada,  S. Sharma,  D. W. Small,  T. Stauch,  T. Stein,  
 Yu-Chuan Su,  A. J. W. Thom,  A. Tkatchenko,  T. Tsuchimochi,  N. M. Tubman,  
 L. Vogt,  M. L. Vidal,  O. Vydrov,  M. A. Watson,  J. Wenzel,  
 M. de Wergifosse,  T. A. Wesolowski,  A. White,  J. Witte,  A. Yamada,  
 Jun Yang,  K. Yao,  S. Yeganeh,  S. R. Yost,  Zhi-Qiang You,  A. Zech,  
 Igor Ying Zhang,  Xing Zhang,  Yan Zhao,  Ying Zhu,  B. R. Brooks,  
 G. K. L. Chan,  C. J. Cramer,  M. S. Gordon,  W. J. Hehre,  A. Klamt,  
 M. W. Schmidt,  C. D. Sherrill,  D. G. Truhlar,  A. Aspuru-Guzik,  R. Baer,  
 A. T. Bell,  N. A. Besley,  Jeng-Da Chai,  A. E. DePrince, III,  
 R. A. DiStasio Jr.,  A. Dreuw,  B. D. Dunietz,  T. R. Furlani,  
 Chao-Ping Hsu,  Yousung Jung,  Jing Kong,  D. S. Lambrecht,  WanZhen Liang,  
 C. Ochsenfeld,  V. A. Rassolov,  L. V. Slipchenko,  J. E. Subotnik,  
 T. Van Voorhis,  J. M. Herbert,  A. I. Krylov,  P. M. W. Gill,  M. Head-Gordon

 Contributors to earlier versions of Q-Chem not listed above: 
 R. D. Adamson,  B. Austin,  J. Baker,  G. J. O. Beran,  K. Brandhorst,  
 S. T. Brown,  E. F. C. Byrd,  A. K. Chakraborty,  C.-L. Cheng,  
 Siu Hung Chien,  D. M. Chipman,  D. L. Crittenden,  H. Dachsel,  
 R. J. Doerksen,  A. D. Dutoi,  L. Fusti-Molnar,  W. A. Goddard III,  
 A. Golubeva-Zadorozhnaya,  S. R. Gwaltney,  G. Hawkins,  A. Heyden,  
 S. Hirata,  G. Kedziora,  F. J. Keil,  C. Kelley,  Jihan Kim,  R. A. King,  
 R. Z. Khaliullin,  P. P. Korambath,  W. Kurlancheek,  A. M. Lee,  M. S. Lee,  
 S. V. Levchenko,  Ching Yeh Lin,  D. Liotard,  R. C. Lochan,  I. Lotan,  
 P. E. Maslen,  N. Nair,  D. P. O'Neill,  D. Neuhauser,  E. Neuscamman,  
 C. M. Oana,  R. Olson,  B. Peters,  R. Peverati,  P. A. Pieniazek,  
 Y. M. Rhee,  J. Ritchie,  M. A. Rohrdanz,  E. Rosta,  N. J. Russ,  
 H. F. Schaefer III,  N. E. Schultz,  N. Shenvi,  A. C. Simmonett,  A. Sodt,  
 D. Stuck,  K. S. Thanthiriwatte,  V. Vanovschi,  Tao Wang,  A. Warshel,  
 C. F. Williams,  Q. Wu,  X. Xu,  W. Zhang

 Please cite Q-Chem as follows:
 Y. Shao et al., Mol. Phys. 113, 184-215 (2015)
 DOI: 10.1080/00268976.2014.952696

 Q-Chem 5.1.2 for Intel X86 EM64T Linux

 Parts of Q-Chem use Armadillo 8.300.2 (Tropical Shenanigans).
 http://arma.sourceforge.net/

 Q-Chem begins on Mon Nov 26 12:37:31 2018  

Host: 
0

     Scratch files written to /scratch/taweetham/qchem45499//
The previous job contains 0 fragments, simply inherited here
Input Ideriv = 2
Curr. Ideriv = -1
Max.  Ideriv = 2

Checking the input file for inconsistencies... 	...done.

--------------------------------------------------------------
User input:
--------------------------------------------------------------

$molecule
read
$end

$rem
   job_type 	frequency
   basis 	6-311++g**
   method	b3lyp	
$end


--------------------------------------------------------------
 ----------------------------------------------------------------
             Standard Nuclear Orientation (Angstroms)
    I     Atom           X                Y                Z
 ----------------------------------------------------------------
    1      C       0.1171085465    -0.4149032866    -0.0000000000
    2      P      -0.9345202911     0.8779714305     0.0000000000
    3      Br     -2.9549665182    -0.1811232232    -0.0000000000
    4      I       2.2052491356    -0.0542266137     0.0000000000
    5      H      -0.1392229633    -1.4668283977    -0.0000000000
 ----------------------------------------------------------------
 Molecular Point Group                 Cs    NOp =  2
 Largest Abelian Subgroup              Cs    NOp =  2
 Nuclear Repulsion Energy =   606.8316407970 hartrees
 There are       55 alpha and       55 beta electrons
 Requested basis set is 6-311++G(d,p)
 There are 67 shells and 169 basis functions

 Total QAlloc Memory Limit   2000 MB
 Mega-Array Size       188 MB
 MEM_STATIC part       192 MB

                       Distance Matrix (Angstroms)
             C (  1)   P (  2)   Br(  3)   I (  4)
   P (  2)  1.666568
   Br(  3)  3.080957  2.281202
   I (  4)  2.119061  3.275232  5.161776
   H (  5)  1.082706  2.476002  3.095392  2.737151

 A cutoff of  1.0D-11 yielded   1769 shell pairs
 There are     11856 function pairs (     13276 Cartesian)

 -------------------------------------------------------
 OpenMP Integral Computing Module                       
 Release: version 1.0, May 2013, Q-Chem Inc. Pittsburgh 
 -------------------------------------------------------
 Integral Job Info:
 Integral job number is                      11
 Integral operator is                         1
 short-range coefficients                     0
 long-range coefficients              100000000
 Omega coefficients                           0
 if combine SR and LR in K                    0
 Integral screening is                        0
 Integral computing path is                   2
 max size of driver memory is            800000
 size of driver memory is                593474
 size of scratch memory is             29623520
 max col of scratch BK array               1296
 max len of scratch array in speh3          155
 max len of scratch index in speh4           18
 max int batch size is                      520
 min int batch size is                       52
 fixed nKL is                                45
 max L of basis functions is                  2
 order of int derivative is                   0
 number of shells is                         67
 number of basis is                         179
 number of cartesian basis is               179
 number of contracted shell pairs          1769
 number of primitive shell pairs           3948
 maxK2 (contraction) of shell pair           36
 max number of K2 of shell pair               1
 max number of CS2 of shell pair            291
 max number of PS2 of shell pair            291
 mem total for path MDJ                  527404
 -------------------------------------------------------
 Smallest overlap matrix eigenvalue = 7.29E-04
 Guess from superposition of atomic densities
 Warning:  Energy on first SCF cycle will be non-variational
 SAD guess density has 110.000000 electrons

 -----------------------------------------------------------------------
  General SCF calculation program by
  Eric Jon Sundstrom, Paul Horn, Yuezhi Mao, Dmitri Zuev, Alec White,
  David Stuck, Shaama M.S., Shane Yost, Joonho Lee, David Small,
  Daniel Levine, Susi Lehtola, Hugh Burton, Evgeny Epifanovsky
 -----------------------------------------------------------------------
 Exchange:     0.2000 Hartree-Fock + 0.0800 Slater + 0.7200 B88
 Correlation:  0.1900 VWN1RPA + 0.8100 LYP
 Using SG-1 standard quadrature grid
 using 4 threads for integral computing
 -------------------------------------------------------
 OpenMP Integral computing Module                
 Release: version 2.0, May 2017, Q-Chem Inc. Pleasanton 
 -------------------------------------------------------
 -------------------------------------------------------
 OpenMP BLAS3 based DFT computing Module                
 Release: version 1.0, May 2013, Q-Chem Inc. Pittsburgh 
 -------------------------------------------------------
 A restricted SCF calculation will be
 performed using DIIS
 SCF converges when DIIS error is below 1.0e-08
 ---------------------------------------
  Cycle       Energy         DIIS error
 ---------------------------------------
    1   -9874.0582499829      3.81e-02  
    2   -9873.6977524961      4.14e-03  
    3   -9873.4974545347      7.66e-03  
    4   -9873.7473383715      1.28e-03  
    5   -9873.7537455304      2.80e-04  
    6   -9873.7539430234      1.95e-04  
    7   -9873.7540535510      2.71e-05  
    8   -9873.7540551862      1.03e-05  
    9   -9873.7540555313      2.31e-06  
   10   -9873.7540555476      7.75e-07  
   11   -9873.7540555501      1.79e-07  
   12   -9873.7540555501      4.32e-08  
   13   -9873.7540555502      6.44e-09  Convergence criterion met
 ---------------------------------------
 SCF time:   CPU 30.00s  wall 12.00s 
 SCF   energy in the final basis set =    -9873.7540555502
 Total energy in the final basis set =    -9873.7540555502

 --------------------------------------------------------------
             Orbital Energies (a.u.) and Symmetries
 --------------------------------------------------------------

 Alpha MOs, Restricted
 -- Occupied --                  
******* -482.84 -176.32 -165.73 -165.73 -165.73  -77.11  -62.49
  1 A'    2 A'    3 A'    4 A'    1 A"    5 A'    6 A'    7 A'                 
-56.311 -56.308 -56.307 -35.821 -31.314 -31.308 -31.308 -22.965
  8 A'    2 A"    9 A'   10 A'   11 A'    3 A"   12 A'   13 A'                 
-22.964 -22.963 -22.959 -22.959 -10.254  -8.699  -6.606  -6.529
  4 A"   14 A'   15 A'    5 A"   16 A'   17 A'   18 A'   19 A'                 
 -6.519  -6.518  -6.370  -4.783  -4.769  -4.768  -4.768  -4.766
  6 A"   20 A'   21 A'   22 A'   23 A'    7 A"   24 A'    8 A"                 
 -4.763  -2.640  -2.637  -2.637  -2.629  -2.629  -2.049  -2.044
 25 A'   26 A'    9 A"   27 A'   28 A'   10 A"   29 A'   11 A"                 
 -2.044  -2.031  -2.031  -0.811  -0.762  -0.655  -0.563  -0.453
 30 A'   31 A'   12 A"   32 A'   33 A'   34 A'   35 A'   36 A'                 
 -0.395  -0.355  -0.335  -0.314  -0.298  -0.289  -0.258
 37 A'   13 A"   38 A'   14 A"   39 A'   40 A'   15 A"                         
 -- Virtual --                   
 -0.100  -0.085  -0.049   0.003   0.020   0.029   0.042   0.046
 16 A"   41 A'   42 A'   43 A'   44 A'   45 A'   17 A"   46 A'                 
  0.059   0.075   0.078   0.089   0.095   0.116   0.129   0.133
 47 A'   48 A'   18 A"   19 A"   49 A'   50 A'   51 A'   52 A'                 
  0.142   0.175   0.203   0.216   0.218   0.258   0.283   0.319
 53 A'   54 A'   55 A'   56 A'   20 A"   57 A'   21 A"   58 A'                 
  0.378   0.384   0.387   0.389   0.408   0.428   0.435   0.445
 59 A'   60 A'   22 A"   23 A"   61 A'   24 A"   62 A'   63 A'                 
  0.463   0.483   0.537   0.538   0.560   0.573   0.597   0.610
 64 A'   25 A"   65 A'   26 A"   66 A'   27 A"   67 A'   68 A'                 
  0.634   0.664   0.667   0.697   0.715   0.754   0.786   0.888
 69 A'   70 A'   28 A"   71 A'   72 A'   29 A"   73 A'   74 A'                 
  0.973   1.059   1.158   1.297   1.321   1.335   1.445   1.537
 75 A'   76 A'   30 A"   31 A"   77 A'   78 A'   32 A"   79 A'                 
  1.545   1.570   1.610   1.695   1.762   1.846   1.996   2.015
 33 A"   80 A'   81 A'   82 A'   83 A'   34 A"   35 A"   84 A'                 
  2.052   2.121   2.454   2.595   2.688   2.872   3.400   3.945
 85 A'   86 A'   87 A'   88 A'   36 A"   89 A'   90 A'   37 A"                 
  3.954   3.988   4.000   4.006   4.011   4.058   4.067   4.199
 91 A'   38 A"   39 A"   92 A'   40 A"   93 A'   94 A'   95 A'                 
  4.221   4.388   5.979   6.005   6.039   6.587   6.879   7.552
 96 A'   97 A'   41 A"   98 A'   99 A'  100 A'  101 A'   42 A"                 
  7.569   7.629  13.781  13.896  13.972  23.594  27.833  28.322
102 A'  103 A'   43 A"  104 A'  105 A'  106 A'  107 A'   44 A"                 
 28.345  28.356  28.518  28.523  28.537  28.573  28.657  47.880
108 A'  109 A'   45 A"  110 A'   46 A"  111 A'  112 A'  113 A'                 
127.867 127.885 127.905 151.631 163.011 289.752 289.767 289.839
 47 A"  114 A'  115 A'  116 A'  117 A'   48 A"  118 A'  119 A'                 
*******1901.793
120 A'  121 A'                                                                 

 Beta MOs, Restricted
 -- Occupied --                  
******* -482.84 -176.32 -165.73 -165.73 -165.73  -77.11  -62.49
  1 A'    2 A'    3 A'    4 A'    1 A"    5 A'    6 A'    7 A'                 
-56.311 -56.308 -56.307 -35.821 -31.314 -31.308 -31.308 -22.965
  8 A'    2 A"    9 A'   10 A'   11 A'    3 A"   12 A'   13 A'                 
-22.964 -22.963 -22.959 -22.959 -10.254  -8.699  -6.606  -6.529
  4 A"   14 A'   15 A'    5 A"   16 A'   17 A'   18 A'   19 A'                 
 -6.519  -6.518  -6.370  -4.783  -4.769  -4.768  -4.768  -4.766
  6 A"   20 A'   21 A'   22 A'   23 A'    7 A"   24 A'    8 A"                 
 -4.763  -2.640  -2.637  -2.637  -2.629  -2.629  -2.049  -2.044
 25 A'   26 A'    9 A"   27 A'   28 A'   10 A"   29 A'   11 A"                 
 -2.044  -2.031  -2.031  -0.811  -0.762  -0.655  -0.563  -0.453
 30 A'   31 A'   12 A"   32 A'   33 A'   34 A'   35 A'   36 A'                 
 -0.395  -0.355  -0.335  -0.314  -0.298  -0.289  -0.258
 37 A'   13 A"   38 A'   14 A"   39 A'   40 A'   15 A"                         
 -- Virtual --                   
 -0.100  -0.085  -0.049   0.003   0.020   0.029   0.042   0.046
 16 A"   41 A'   42 A'   43 A'   44 A'   45 A'   17 A"   46 A'                 
  0.059   0.075   0.078   0.089   0.095   0.116   0.129   0.133
 47 A'   48 A'   18 A"   19 A"   49 A'   50 A'   51 A'   52 A'                 
  0.142   0.175   0.203   0.216   0.218   0.258   0.283   0.319
 53 A'   54 A'   55 A'   56 A'   20 A"   57 A'   21 A"   58 A'                 
  0.378   0.384   0.387   0.389   0.408   0.428   0.435   0.445
 59 A'   60 A'   22 A"   23 A"   61 A'   24 A"   62 A'   63 A'                 
  0.463   0.483   0.537   0.538   0.560   0.573   0.597   0.610
 64 A'   25 A"   65 A'   26 A"   66 A'   27 A"   67 A'   68 A'                 
  0.634   0.664   0.667   0.697   0.715   0.754   0.786   0.888
 69 A'   70 A'   28 A"   71 A'   72 A'   29 A"   73 A'   74 A'                 
  0.973   1.059   1.158   1.297   1.321   1.335   1.445   1.537
 75 A'   76 A'   30 A"   31 A"   77 A'   78 A'   32 A"   79 A'                 
  1.545   1.570   1.610   1.695   1.762   1.846   1.996   2.015
 33 A"   80 A'   81 A'   82 A'   83 A'   34 A"   35 A"   84 A'                 
  2.052   2.121   2.454   2.595   2.688   2.872   3.400   3.945
 85 A'   86 A'   87 A'   88 A'   36 A"   89 A'   90 A'   37 A"                 
  3.954   3.988   4.000   4.006   4.011   4.058   4.067   4.199
 91 A'   38 A"   39 A"   92 A'   40 A"   93 A'   94 A'   95 A'                 
  4.221   4.388   5.979   6.005   6.039   6.587   6.879   7.552
 96 A'   97 A'   41 A"   98 A'   99 A'  100 A'  101 A'   42 A"                 
  7.569   7.629  13.781  13.896  13.972  23.594  27.833  28.322
102 A'  103 A'   43 A"  104 A'  105 A'  106 A'  107 A'   44 A"                 
 28.345  28.356  28.518  28.523  28.537  28.573  28.657  47.880
108 A'  109 A'   45 A"  110 A'   46 A"  111 A'  112 A'  113 A'                 
127.867 127.885 127.905 151.631 163.011 289.752 289.767 289.839
 47 A"  114 A'  115 A'  116 A'  117 A'   48 A"  118 A'  119 A'                 
*******1901.793
120 A'  121 A'                                                                 
 --------------------------------------------------------------

          Ground-State Mulliken Net Atomic Charges

     Atom                 Charge (a.u.)
  ----------------------------------------
      1 C                    -0.306007
      2 P                     0.148362
      3 Br                   -0.215814
      4 I                     0.108029
      5 H                     0.265429
  ----------------------------------------
  Sum of atomic charges =    -0.000000

 -----------------------------------------------------------------
                    Cartesian Multipole Moments
 -----------------------------------------------------------------
    Charge (ESU x 10^10)
                -0.0000
    Dipole Moment (Debye)
         X       1.1722      Y      -0.2538      Z       0.0000
       Tot       1.1993
    Quadrupole Moments (Debye-Ang)
        XX     -67.4336     XY       0.3101     YY     -65.2058
        XZ      -0.0000     YZ       0.0000     ZZ     -67.4242
    Octopole Moments (Debye-Ang^2)
       XXX      34.9611    XXY      -2.4828    XYY       1.9387
       YYY     -12.9703    XXZ       0.0000    XYZ      -0.0000
       YYZ      -0.0000    XZZ       3.2975    YZZ      -2.2764
       ZZZ       0.0000
    Hexadecapole Moments (Debye-Ang^3)
      XXXX   -1873.3422   XXXY      35.0926   XXYY    -356.0393
      XYYY      13.1439   YYYY    -168.1628   XXXZ      -0.0000
      XXYZ       0.0000   XYYZ       0.0000   YYYZ      -0.0000
      XXZZ    -349.1852   XYZZ       3.5346   YYZZ     -43.9320
      XZZZ      -0.0000   YZZZ       0.0000   ZZZZ     -92.9639
 -----------------------------------------------------------------
 Calculating MO derivatives via CPSCF
 D1JvT checksum  = 240060 14326.9252745974
 D1KAT checksum  = 589980 589.4537682952
   1         3          15      0.135714    0.044924
   2         3          15      0.017407    0.007041
   3         3          15      0.002278    0.001136
   4         3          15      0.000254    0.000146
   5        15           3      0.000017    0.000012
   6        18           0      0.000000    0.000000    Roots Converged
 Time for AOints: 8.6 s (CPU) 3.1 s (wall)
 ------------------------------------------------------------------------------
                     AOints        : Timing summary (seconds)
 ------------------------------------------------------------------------------
     job step          cpu (% of tot)      sys (% of tot)     wall (% of tot)
 ------------------------------------------------------------------------------
  cpscf_lag         0.4556E+02 (34.7)   0.6000E-05 (26.1)   0.1628E+02 (33.4)
  iterzp            0.7703E+02 (58.6)   0.1600E-04 (69.6)   0.2914E+02 (59.8)
  make_fx           0.0000E+00 ( 0.0)   0.0000E+00 ( 0.0)   0.0000E+00 ( 0.0)
  AOints            0.8610E+01 ( 6.6)   0.1000E-05 ( 4.3)   0.3118E+01 ( 6.4)
 ------------------------------------------------------------------------------
   Grand Totals     0.1314E+03          0.2300E-04          0.4872E+02
 ------------------------------------------------------------------------------
 Calculating analytic Hessian of the SCF energy
 Polarizability Matrix (a.u.)
            1           2           3
    1-155.0889213   2.2018383  -0.0000000
    2   2.2018383 -67.9849744  -0.0000000
    3  -0.0000000  -0.0000000 -53.4170628

 Direct stationary perturbation theory relativistic correction:

 rels  =     114.206194945867
 relv  =    -379.979303272073
 rel2e =      51.168545854053
 E_rel =    -214.604562472153

 Hessian of the SCF Energy
            1           2           3           4           5           6
    1   0.2699043  -0.0634512  -0.0000000  -0.1278080   0.1255501   0.0000000
    2  -0.0634512   0.6018729  -0.0000000   0.1541599  -0.2411551   0.0000000
    3  -0.0000000  -0.0000000   0.0590318   0.0000000   0.0000000  -0.0200620
    4  -0.1278080   0.1541599   0.0000000   0.2273525  -0.1045956  -0.0000000
    5   0.1255501  -0.2411551   0.0000000  -0.1045956   0.2858647  -0.0000000
    6   0.0000000   0.0000000  -0.0200620  -0.0000000  -0.0000000   0.0111924
    7  -0.0193274  -0.0034213   0.0000000  -0.0762317  -0.0373329  -0.0000000
    8   0.0073442   0.0082782  -0.0000000  -0.0481112  -0.0419053   0.0000000
    9   0.0000000  -0.0000000   0.0015407  -0.0000000   0.0000000  -0.0044729
   10  -0.0771258  -0.0168264  -0.0000000  -0.0247083  -0.0011713   0.0000000
   11  -0.0020503  -0.0273500   0.0000000   0.0034281   0.0049275  -0.0000000
   12   0.0000000   0.0000000  -0.0126752  -0.0000000  -0.0000000   0.0002503
   13  -0.0456430  -0.0704611   0.0000000   0.0013956   0.0175498  -0.0000000
   14  -0.0673928  -0.3416460   0.0000000  -0.0048811  -0.0077317   0.0000000
   15   0.0000000   0.0000000  -0.0278353   0.0000000   0.0000000   0.0130922
            7           8           9          10          11          12
    1  -0.0193274   0.0073442   0.0000000  -0.0771258  -0.0020503   0.0000000
    2  -0.0034213   0.0082782  -0.0000000  -0.0168264  -0.0273500   0.0000000
    3   0.0000000  -0.0000000   0.0015407  -0.0000000   0.0000000  -0.0126752
    4  -0.0762317  -0.0481112  -0.0000000  -0.0247083   0.0034281  -0.0000000
    5  -0.0373329  -0.0419053   0.0000000  -0.0011713   0.0049275  -0.0000000
    6  -0.0000000   0.0000000  -0.0044729   0.0000000  -0.0000000   0.0002503
    7   0.0978399   0.0396595   0.0000000  -0.0027508   0.0016731  -0.0000000
    8   0.0396595   0.0319694  -0.0000000   0.0023744   0.0002094   0.0000000
    9   0.0000000  -0.0000000   0.0040917  -0.0000000   0.0000000   0.0031735
   10  -0.0027508   0.0023744  -0.0000000   0.1196930   0.0122577   0.0000000
   11   0.0016731   0.0002094   0.0000000   0.0122577   0.0192638  -0.0000000
   12  -0.0000000   0.0000000   0.0031735   0.0000000  -0.0000000   0.0066571
   13   0.0004701  -0.0012668   0.0000000  -0.0151081  -0.0153086  -0.0000000
   14  -0.0005784   0.0014483   0.0000000   0.0033657   0.0029494   0.0000000
   15  -0.0000000   0.0000000  -0.0043330  -0.0000000   0.0000000   0.0025943
           13          14          15
    1  -0.0456430  -0.0673928   0.0000000
    2  -0.0704611  -0.3416460   0.0000000
    3   0.0000000   0.0000000  -0.0278353
    4   0.0013956  -0.0048811   0.0000000
    5   0.0175498  -0.0077317   0.0000000
    6  -0.0000000   0.0000000   0.0130922
    7   0.0004701  -0.0005784  -0.0000000
    8  -0.0012668   0.0014483   0.0000000
    9   0.0000000   0.0000000  -0.0043330
   10  -0.0151081   0.0033657  -0.0000000
   11  -0.0153086   0.0029494   0.0000000
   12  -0.0000000   0.0000000   0.0025943
   13   0.0588855   0.0694867  -0.0000000
   14   0.0694867   0.3449800  -0.0000000
   15  -0.0000000  -0.0000000   0.0164817
 Gradient time:  CPU 188.82 s  wall 72.34 s
 **********************************************************************
 **                                                                  **
 **                       VIBRATIONAL ANALYSIS                       **
 **                       --------------------                       **
 **                                                                  **
 **        VIBRATIONAL FREQUENCIES (CM**-1) AND NORMAL MODES         **
 **     FORCE CONSTANTS (mDYN/ANGSTROM) AND REDUCED MASSES (AMU)     **
 **                  INFRARED INTENSITIES (KM/MOL)                   **
 **                                                                  **
 **********************************************************************


 Mode:                 1                      2                      3
 Frequency:       118.03                 154.41                 161.67
 Force Cnst:      0.1838                 0.0676                 0.4251
 Red. Mass:      22.3918                 4.8139                27.6002
 IR Active:          YES                    YES                    YES
 IR Intens:        0.678                  0.276                  0.589
 Raman Active:       YES                    YES                    YES
               X      Y      Z        X      Y      Z        X      Y      Z
 C         -0.113  0.459  0.000    0.000  0.000  0.522   -0.007  0.544 -0.000
 P         -0.089  0.487  0.000   -0.000  0.000  0.099   -0.334  0.346 -0.000
 Br         0.291 -0.137 -0.000   -0.000 -0.000 -0.061   -0.285 -0.103  0.000
 I         -0.146 -0.082 -0.000    0.000 -0.000 -0.043    0.260 -0.076  0.000
 H         -0.361  0.519  0.000    0.000  0.000  0.844   -0.054  0.551 -0.000
 TransDip  -0.008  0.025  0.000    0.000  0.000  0.017    0.019  0.016 -0.000

 Mode:                 4                      5                      6
 Frequency:       385.86                 526.64                 741.54
 Force Cnst:      2.9576                 1.1918                 0.4107
 Red. Mass:      33.7157                 7.2933                 1.2675
 IR Active:          YES                    YES                    YES
 IR Intens:       82.075                 16.139                 59.031
 Raman Active:       YES                    YES                    YES
               X      Y      Z        X      Y      Z        X      Y      Z
 C          0.288  0.019  0.000    0.588  0.373 -0.000   -0.000 -0.000 -0.147
 P          0.827  0.360  0.000   -0.036 -0.138 -0.000    0.000  0.000  0.026
 Br        -0.254 -0.150 -0.000   -0.005  0.018  0.000   -0.000 -0.000 -0.003
 I         -0.071  0.003 -0.000   -0.048 -0.016  0.000   -0.000 -0.000  0.002
 H         -0.022  0.102 -0.000    0.594  0.373 -0.000    0.000 -0.000  0.989
 TransDip   0.283  0.063 -0.000    0.101 -0.079 -0.000   -0.000  0.000  0.246

 Mode:                 7                      8                      9
 Frequency:       999.10                1129.08                3206.12
 Force Cnst:      1.4632                 1.1788                 6.6059
 Red. Mass:       2.4879                 1.5694                 1.0907
 IR Active:          YES                    YES                    YES
 IR Intens:        1.829                 19.304                  7.895
 Raman Active:       YES                    YES                    YES
               X      Y      Z        X      Y      Z        X      Y      Z
 C          0.159 -0.241  0.000   -0.170  0.126  0.000   -0.016 -0.085  0.000
 P         -0.070  0.117 -0.000    0.037 -0.031 -0.000   -0.001  0.001 -0.000
 Br        -0.000 -0.001 -0.000    0.000 -0.001  0.000    0.000  0.000  0.000
 I         -0.004 -0.002 -0.000   -0.001 -0.003 -0.000    0.000  0.000  0.000
 H          0.848 -0.423 -0.000    0.969 -0.121 -0.000    0.223  0.971 -0.000
 TransDip  -0.043  0.004 -0.000   -0.138 -0.029 -0.000   -0.037  0.082 -0.000

 STANDARD THERMODYNAMIC QUANTITIES AT   298.15 K  AND     1.00 ATM

   This Molecule has  0 Imaginary Frequencies
   Zero point vibrational energy:       10.611 kcal/mol

   Atom    1 Element C  Has Mass   12.00000
   Atom    2 Element P  Has Mass   30.97376
   Atom    3 Element Br Has Mass   78.91830
   Atom    4 Element I  Has Mass  126.90440
   Atom    5 Element H  Has Mass    1.00783
   Molecular Mass:   249.804290 amu
   Principal axes and moments of inertia in amu*Bohr^2:
                             1           2           3
    Eigenvalues --      110.95242  4756.82694  4867.77936
          X               1.00000    -0.00100    -0.00000
          Y               0.00100     1.00000    -0.00000
          Z               0.00000     0.00000     1.00000
   Rotational Symmetry Number is   1
   The Molecule is an Asymmetric Top
   Translational Enthalpy:        0.889 kcal/mol
   Rotational Enthalpy:           0.889 kcal/mol
   Vibrational Enthalpy:         12.270 kcal/mol
   gas constant (RT):             0.592 kcal/mol
   Translational Entropy:        42.447  cal/mol.K
   Rotational Entropy:           29.331  cal/mol.K
   Vibrational Entropy:          10.300  cal/mol.K

   Total Enthalpy:               14.640 kcal/mol
   Total Entropy:                82.078  cal/mol.K
Archival summary:
1\1\TWL02\FREQ\ProcedureUnspecified\BasisUnspecified\1r1111\taweetha\MonNov2612:38:552018MonNov2612:38:552018\0\\#,FREQ,ProcedureUnspecified,BasisUnspecified,\\0,1\I\C,1,2.11906\H,2,1.08271,1,113.495\P,2,1.66657,1,119.325,3,180,0\Br,4,2.2812,2,101.462,1,-180,0\\\@

 Total job time:  83.87s(wall), 219.02s(cpu) 
 Mon Nov 26 12:38:55 2018

        *************************************************************
        *                                                           *
        *  Thank you very much for using Q-Chem.  Have a nice day.  *
        *                                                           *
        *************************************************************
