# Supplementary material for: Geometric and energetic data from ab initio calculations of haloethene, haloimine, halomethylenephosphine, haloiminophosphine, halodiazene, halodiphosphene and halocyclopropane
Source: Data Brief. 2019 Nov 2;27:104738. doi: 10.1016/j.dib.2019.104738 (PMC6861602; doi:10.1016/j.dib.2019.104738)
Supplement: Multimedia component 5 [file mmc5.zip › CP/B3LYP/HICPClE.out]

Q-Chem Developer Version!
                  Welcome to Q-Chem
     A Quantum Leap Into The Future Of Chemistry


 Q-Chem 5.1, Q-Chem, Inc., Pleasanton, CA (2018)

 Yihan Shao,  Zhengting Gan,  E. Epifanovsky,  A. T. B. Gilbert,  M. Wormit,  
 J. Kussmann,  A. W. Lange,  A. Behn,  Jia Deng,  Xintian Feng,  D. Ghosh,  
 M. Goldey,  P. R. Horn,  L. D. Jacobson,  I. Kaliman,  T. Kus,  A. Landau,  
 Jie Liu,  E. I. Proynov,  R. M. Richard,  R. P. Steele,  E. J. Sundstrom,  
 H. L. Woodcock III,  P. M. Zimmerman,  D. Zuev,  B. Albrecht,  E. Alguire,  
 S. A. Baeppler,  D. Barton,  Z. Benda,  Y. A. Bernard,  E. J. Berquist,  
 K. B. Bravaya,  H. Burton,  D. Casanova,  Chun-Min Chang,  Yunqing Chen,  
 A. Chien,  K. D. Closser,  M. P. Coons,  S. Coriani,  S. Dasgupta,  
 A. L. Dempwolff,  M. Diedenhofen,  Hainam Do,  R. G. Edgar,  Po-Tung Fang,  
 S. Faraji,  S. Fatehi,  Qingguo Feng,  K. D. Fenk,  J. Fosso-Tande,  
 Qinghui Ge,  A. Ghysels,  G. Gidofalvi,  J. Gomes,  J. Gonthier,  A. Gunina,  
 D. Hait,  M. W. D. Hanson-Heine,  P. H. P. Harbach,  A. W. Hauser,  
 J. E. Herr,  E. G. Hohenstein,  Z. C. Holden,  Kerwin Hui,  B. C. Huynh,  
 T.-C. Jagau,  Hyunjun Ji,  B. Kaduk,  K. Khistyaev,  Jaehoon Kim,  
 P. Klunzinger,  K. Koh,  D. Kosenkov,  L. Koulias,  T. Kowalczyk,  
 C. M. Krauter,  A. Kunitsa,  Ka Un Lao,  A. Laurent,  K. V. Lawler,  
 Joonho Lee,  D. Lefrancois,  S. Lehtola,  D. S. Levine,  Yi-Pei Li,  
 You-Sheng Lin,  Fenglai Liu,  E. Livshits,  A. Luenser,  P. Manohar,  
 E. Mansoor,  S. F. Manzer,  Shan-Ping Mao,  Yuezhi Mao,  N. Mardirossian,  
 A. V. Marenich,  T. Markovich,  L. A. Martinez-Martinez,  S. A. Maurer,  
 N. J. Mayhall,  S. C. McKenzie,  J.-M. Mewes,  A. F. Morrison,  
 J. W. Mullinax,  K. Nanda,  T. S. Nguyen-Beck,  R. Olivares-Amaya,  
 J. A. Parkhill,  T. M. Perrine,  F. Plasser,  P. Pokhilko,  S. Prager,  
 A. Prociuk,  E. Ramos,  D. R. Rehn,  F. Rob,  M. Schneider,  N. Sergueev,  
 S. M. Sharada,  S. Sharma,  D. W. Small,  T. Stauch,  T. Stein,  
 Yu-Chuan Su,  A. J. W. Thom,  A. Tkatchenko,  T. Tsuchimochi,  N. M. Tubman,  
 L. Vogt,  M. L. Vidal,  O. Vydrov,  M. A. Watson,  J. Wenzel,  
 M. de Wergifosse,  T. A. Wesolowski,  A. White,  J. Witte,  A. Yamada,  
 Jun Yang,  K. Yao,  S. Yeganeh,  S. R. Yost,  Zhi-Qiang You,  A. Zech,  
 Igor Ying Zhang,  Xing Zhang,  Yan Zhao,  Ying Zhu,  B. R. Brooks,  
 G. K. L. Chan,  C. J. Cramer,  M. S. Gordon,  W. J. Hehre,  A. Klamt,  
 M. W. Schmidt,  C. D. Sherrill,  D. G. Truhlar,  A. Aspuru-Guzik,  R. Baer,  
 A. T. Bell,  N. A. Besley,  Jeng-Da Chai,  A. E. DePrince, III,  
 R. A. DiStasio Jr.,  A. Dreuw,  B. D. Dunietz,  T. R. Furlani,  
 Chao-Ping Hsu,  Yousung Jung,  Jing Kong,  D. S. Lambrecht,  WanZhen Liang,  
 C. Ochsenfeld,  V. A. Rassolov,  L. V. Slipchenko,  J. E. Subotnik,  
 T. Van Voorhis,  J. M. Herbert,  A. I. Krylov,  P. M. W. Gill,  M. Head-Gordon

 Contributors to earlier versions of Q-Chem not listed above: 
 R. D. Adamson,  B. Austin,  J. Baker,  G. J. O. Beran,  K. Brandhorst,  
 S. T. Brown,  E. F. C. Byrd,  A. K. Chakraborty,  C.-L. Cheng,  
 Siu Hung Chien,  D. M. Chipman,  D. L. Crittenden,  H. Dachsel,  
 R. J. Doerksen,  A. D. Dutoi,  L. Fusti-Molnar,  W. A. Goddard III,  
 A. Golubeva-Zadorozhnaya,  S. R. Gwaltney,  G. Hawkins,  A. Heyden,  
 S. Hirata,  G. Kedziora,  F. J. Keil,  C. Kelley,  Jihan Kim,  R. A. King,  
 R. Z. Khaliullin,  P. P. Korambath,  W. Kurlancheek,  A. M. Lee,  M. S. Lee,  
 S. V. Levchenko,  Ching Yeh Lin,  D. Liotard,  R. C. Lochan,  I. Lotan,  
 P. E. Maslen,  N. Nair,  D. P. O'Neill,  D. Neuhauser,  E. Neuscamman,  
 C. M. Oana,  R. Olson,  B. Peters,  R. Peverati,  P. A. Pieniazek,  
 Y. M. Rhee,  J. Ritchie,  M. A. Rohrdanz,  E. Rosta,  N. J. Russ,  
 H. F. Schaefer III,  N. E. Schultz,  N. Shenvi,  A. C. Simmonett,  A. Sodt,  
 D. Stuck,  K. S. Thanthiriwatte,  V. Vanovschi,  Tao Wang,  A. Warshel,  
 C. F. Williams,  Q. Wu,  X. Xu,  W. Zhang

 Please cite Q-Chem as follows:
 Y. Shao et al., Mol. Phys. 113, 184-215 (2015)
 DOI: 10.1080/00268976.2014.952696

 Q-Chem 5.1.2 for Intel X86 EM64T Linux

 Parts of Q-Chem use Armadillo 8.300.2 (Tropical Shenanigans).
 http://arma.sourceforge.net/

 Q-Chem begins on Mon Nov 26 17:33:25 2018  

Host: 
0

     Scratch files written to /scratch/taweetham/qchem52567//
Input Ideriv = 2
Curr. Ideriv = -1
Max.  Ideriv = 2

Checking the input file for inconsistencies... 	...done.

--------------------------------------------------------------
User input:
--------------------------------------------------------------
$molecule
0 1
C 
P 1 1.5 
Cl 2 PCl 1 120. 
I 1 PI 2 120.  3 180.0
H 1 PH 2 120.  3 0.0

PH=1.44
PF=1.54
PCl=2.03
PBr=2.5
PI=2.6
$end

$rem
   job_type	optimization
   basis	6-311++g**
   method	b3lyp
$end

--------------------------------------------------------------
 ----------------------------------------------------------------
             Standard Nuclear Orientation (Angstroms)
    I     Atom           X                Y                Z
 ----------------------------------------------------------------
    1      C       0.7165275492    -0.6387757101    -0.0000000000
    2      P       1.7688193751     0.4301872982    -0.0000000000
    3      Cl      3.7337173209    -0.0797892332    -0.0000000000
    4      I      -1.8000905095     0.0143962019     0.0000000000
    5      H       1.1001466288    -2.0267369494    -0.0000000000
 ----------------------------------------------------------------
 Molecular Point Group                 Cs    NOp =  2
 Largest Abelian Subgroup              Cs    NOp =  2
 Nuclear Repulsion Energy =   399.7463093307 hartrees
 There are       46 alpha and       46 beta electrons
 Requested basis set is 6-311++G(d,p)
 There are 61 shells and 151 basis functions

 Total QAlloc Memory Limit   2000 MB
 Mega-Array Size       188 MB
 MEM_STATIC part       192 MB
 A cutoff of  1.0D-11 yielded   1469 shell pairs
 There are      9566 function pairs (     10632 Cartesian)
 Smallest overlap matrix eigenvalue = 7.61E-04

 Scale SEOQF with 1.000000e-01/1.000000e-01/1.000000e-01

 Standard Electronic Orientation quadrupole field applied
 Nucleus-field energy     =     0.0000000171 hartrees
 Guess from superposition of atomic densities
 Warning:  Energy on first SCF cycle will be non-variational
 SAD guess density has 92.000000 electrons

 -----------------------------------------------------------------------
  General SCF calculation program by
  Eric Jon Sundstrom, Paul Horn, Yuezhi Mao, Dmitri Zuev, Alec White,
  David Stuck, Shaama M.S., Shane Yost, Joonho Lee, David Small,
  Daniel Levine, Susi Lehtola, Hugh Burton, Evgeny Epifanovsky
 -----------------------------------------------------------------------
 Exchange:     0.2000 Hartree-Fock + 0.0800 Slater + 0.7200 B88
 Correlation:  0.1900 VWN1RPA + 0.8100 LYP
 Using SG-1 standard quadrature grid
 A restricted SCF calculation will be
 performed using DIIS
 SCF converges when DIIS error is below 1.0e-08
 ---------------------------------------
  Cycle       Energy         DIIS error
 ---------------------------------------
    1   -7760.0873366618      3.75e-02  
    2   -7759.6586303728      4.39e-03  
    3   -7759.4463944072      8.49e-03  
    4   -7759.7017556320      1.78e-03  
    5   -7759.7129131281      3.92e-04  
    6   -7759.7132889336      1.45e-04  
    7   -7759.7133593346      3.24e-05  
    8   -7759.7133626733      9.82e-06  
    9   -7759.7133628425      2.11e-06  
   10   -7759.7133628573      6.72e-07  
   11   -7759.7133628595      1.09e-07  
   12   -7759.7133628596      3.06e-08  
   13   -7759.7133628596      9.53e-09  Convergence criterion met
 ---------------------------------------
 SCF time:   CPU 17.17s  wall 17.00s 
 SCF   energy in the final basis set =    -7759.7133628596
 Total energy in the final basis set =    -7759.7133628596

 --------------------------------------------------------------
             Orbital Energies (a.u.) and Symmetries
 --------------------------------------------------------------

 Alpha MOs, Restricted
 -- Occupied --                  
******* -176.33 -165.74 -165.73 -165.73 -101.58  -77.09  -35.83
  1 A'    2 A'    3 A'    4 A'    1 A"    5 A'    6 A'    7 A'                 
-31.322 -31.314 -31.314 -22.972 -22.970 -22.970 -22.965 -22.965
  8 A'    9 A'    2 A"   10 A'   11 A'    3 A"   12 A'    4 A"                 
-10.265  -9.493  -7.256  -7.248  -7.248  -6.595  -6.375  -4.790
 13 A'   14 A'   15 A'    5 A"   16 A'   17 A'   18 A'   19 A'                 
 -4.772  -4.771  -4.758  -4.754  -4.751  -2.054  -2.049  -2.049
 20 A'    6 A"   21 A'    7 A"   22 A'   23 A'   24 A'    8 A"                 
 -2.033  -2.033  -0.879  -0.767  -0.653  -0.523  -0.448  -0.391
 25 A'    9 A"   26 A'   27 A'   28 A'   29 A'   30 A'   31 A'                 
 -0.386  -0.352  -0.320  -0.290  -0.283  -0.282
 10 A"   32 A'   11 A"   33 A'   34 A'   12 A"                                 
 -- Virtual --                   
 -0.170  -0.069  -0.055   0.002   0.016   0.031   0.040   0.056
 35 A'   13 A"   36 A'   37 A'   38 A'   39 A'   14 A"   40 A'                 
  0.075   0.082   0.090   0.091   0.096   0.116   0.130   0.146
 41 A'   42 A'   43 A'   15 A"   16 A"   44 A'   45 A'   46 A'                 
  0.156   0.160   0.202   0.216   0.227   0.273   0.278   0.326
 47 A'   48 A'   49 A'   17 A"   50 A'   51 A'   18 A"   52 A'                 
  0.368   0.378   0.391   0.396   0.399   0.440   0.455   0.460
 53 A'   19 A"   20 A"   54 A'   55 A'   56 A'   21 A"   57 A'                 
  0.463   0.532   0.547   0.571   0.587   0.606   0.611   0.667
 58 A'   59 A'   60 A'   22 A"   23 A"   61 A'   62 A'   24 A"                 
  0.723   0.774   0.841   0.846   0.851   0.900   0.910   0.937
 63 A'   64 A'   25 A"   65 A'   66 A'   67 A'   26 A"   68 A'                 
  1.148   1.164   1.202   1.231   1.280   1.292   1.402   1.473
 27 A"   69 A'   70 A'   71 A'   28 A"   72 A'   73 A'   74 A'                 
  1.500   1.557   1.560   1.654   1.739   1.771   2.035   2.091
 29 A"   75 A'   30 A"   31 A"   76 A'   77 A'   78 A'   79 A'                 
  2.237   2.260   2.376   2.581   2.700   2.907   3.328   3.942
 32 A"   80 A'   81 A'   82 A'   33 A"   83 A'   84 A'   34 A"                 
  3.948   3.950   3.992   4.074   4.303   5.963   5.984   6.004
 35 A"   85 A'   86 A'   87 A'   88 A'   36 A"   89 A'   90 A'                 
  6.960   9.651  13.789  13.903  14.109  23.459  25.804  25.844
 91 A'   92 A'   37 A"   93 A'   94 A'   95 A'   38 A"   96 A'                 
 26.173  27.753  28.307  28.323  28.334  28.513  28.514  28.516
 97 A'   98 A'   39 A"   99 A'  100 A'   40 A"   41 A"  101 A'                 
 28.532  28.584 127.852 127.865 127.880 151.564 163.136 215.637
102 A'  103 A'   42 A"  104 A'  105 A'  106 A'  107 A'  108 A'                 
*******
109 A'                                                                         

 Beta MOs, Restricted
 -- Occupied --                  
******* -176.33 -165.74 -165.73 -165.73 -101.58  -77.09  -35.83
  1 A'    2 A'    3 A'    4 A'    1 A"    5 A'    6 A'    7 A'                 
-31.322 -31.314 -31.314 -22.972 -22.970 -22.970 -22.965 -22.965
  8 A'    9 A'    2 A"   10 A'   11 A'    3 A"   12 A'    4 A"                 
-10.265  -9.493  -7.256  -7.248  -7.248  -6.595  -6.375  -4.790
 13 A'   14 A'   15 A'    5 A"   16 A'   17 A'   18 A'   19 A'                 
 -4.772  -4.771  -4.758  -4.754  -4.751  -2.054  -2.049  -2.049
 20 A'    6 A"   21 A'    7 A"   22 A'   23 A'   24 A'    8 A"                 
 -2.033  -2.033  -0.879  -0.767  -0.653  -0.523  -0.448  -0.391
 25 A'    9 A"   26 A'   27 A'   28 A'   29 A'   30 A'   31 A'                 
 -0.386  -0.352  -0.320  -0.290  -0.283  -0.282
 10 A"   32 A'   11 A"   33 A'   34 A'   12 A"                                 
 -- Virtual --                   
 -0.170  -0.069  -0.055   0.002   0.016   0.031   0.040   0.056
 35 A'   13 A"   36 A'   37 A'   38 A'   39 A'   14 A"   40 A'                 
  0.075   0.082   0.090   0.091   0.096   0.116   0.130   0.146
 41 A'   42 A'   43 A'   15 A"   16 A"   44 A'   45 A'   46 A'                 
  0.156   0.160   0.202   0.216   0.227   0.273   0.278   0.326
 47 A'   48 A'   49 A'   17 A"   50 A'   51 A'   18 A"   52 A'                 
  0.368   0.378   0.391   0.396   0.399   0.440   0.455   0.460
 53 A'   19 A"   20 A"   54 A'   55 A'   56 A'   21 A"   57 A'                 
  0.463   0.532   0.547   0.571   0.587   0.606   0.611   0.667
 58 A'   59 A'   60 A'   22 A"   23 A"   61 A'   62 A'   24 A"                 
  0.723   0.774   0.841   0.846   0.851   0.900   0.910   0.937
 63 A'   64 A'   25 A"   65 A'   66 A'   67 A'   26 A"   68 A'                 
  1.148   1.164   1.202   1.231   1.280   1.292   1.402   1.473
 27 A"   69 A'   70 A'   71 A'   28 A"   72 A'   73 A'   74 A'                 
  1.500   1.557   1.560   1.654   1.739   1.771   2.035   2.091
 29 A"   75 A'   30 A"   31 A"   76 A'   77 A'   78 A'   79 A'                 
  2.237   2.260   2.376   2.581   2.700   2.907   3.328   3.942
 32 A"   80 A'   81 A'   82 A'   33 A"   83 A'   84 A'   34 A"                 
  3.948   3.950   3.992   4.074   4.303   5.963   5.984   6.004
 35 A"   85 A'   86 A'   87 A'   88 A'   36 A"   89 A'   90 A'                 
  6.960   9.651  13.789  13.903  14.109  23.459  25.804  25.844
 91 A'   92 A'   37 A"   93 A'   94 A'   95 A'   38 A"   96 A'                 
 26.173  27.753  28.307  28.323  28.334  28.513  28.514  28.516
 97 A'   98 A'   39 A"   99 A'  100 A'   40 A"   41 A"  101 A'                 
 28.532  28.584 127.852 127.865 127.880 151.564 163.136 215.637
102 A'  103 A'   42 A"  104 A'  105 A'  106 A'  107 A'  108 A'                 
*******
109 A'                                                                         
 --------------------------------------------------------------

          Ground-State Mulliken Net Atomic Charges

     Atom                 Charge (a.u.)
  ----------------------------------------
      1 C                    -0.230712
      2 P                     0.014117
      3 Cl                   -0.045858
      4 I                     0.079991
      5 H                     0.182461
  ----------------------------------------
  Sum of atomic charges =     0.000000

 -----------------------------------------------------------------
                    Cartesian Multipole Moments
 -----------------------------------------------------------------
    Charge (ESU x 10^10)
                 0.0000
    Dipole Moment (Debye)
         X      -0.7052      Y      -0.7653      Z       0.0000
       Tot       1.0406
    Quadrupole Moments (Debye-Ang)
        XX     -59.6982     XY      -2.1854     YY     -60.3204
        XZ      -0.0000     YZ       0.0000     ZZ     -61.7424
    Octopole Moments (Debye-Ang^2)
       XXX    -101.0425    XXY       3.7174    XYY     -22.2900
       YYY      -5.5334    XXZ       0.0000    XYZ       0.0000
       YYZ       0.0000    XZZ     -22.2291    YZZ       1.4154
       ZZZ       0.0000
    Hexadecapole Moments (Debye-Ang^3)
      XXXX   -1920.1488   XXXY      -9.7621   XXYY    -352.1715
      XYYY     -12.9771   YYYY    -128.4259   XXXZ      -0.0000
      XXYZ       0.0000   XYYZ      -0.0000   YYYZ       0.0000
      XXZZ    -343.0636   XYZZ       0.0479   YYZZ     -38.2569
      XZZZ      -0.0000   YZZZ       0.0000   ZZZZ     -85.1078
 -----------------------------------------------------------------
 Calculating analytic gradient of the SCF energy
 Gradient of SCF Energy
            1           2           3           4           5
    1   0.1021245  -0.0671677  -0.0196475  -0.0529092   0.0375999
    2   0.2114510  -0.1697048   0.0250087   0.0147749  -0.0815298
    3   0.0000000  -0.0000000   0.0000000   0.0000000  -0.0000000
 Max gradient component =       2.115E-01
 RMS gradient           =       8.187E-02
 Gradient time:  CPU 4.55 s  wall 4.55 s
 Geometry Optimization Parameters
   NAtoms,    NIC,     NZ,  NCons,   NDum,   NFix, NCnnct, MaxDiis
        5      20       5       0       0       0       0       0


** GEOMETRY OPTIMIZATION IN DELOCALIZED INTERNAL COORDINATES **
   Searching for a Minimum

   Optimization Cycle:   1

                       Coordinates (Angstroms)
     ATOM                X               Y               Z
      1  C         0.7165275492   -0.6387757101    0.0000000000
      2  P         1.7688193751    0.4301872982    0.0000000000
      3  Cl        3.7337173209   -0.0797892332    0.0000000000
      4  I        -1.8000905095    0.0143962019    0.0000000000
      5  H         1.1001466288   -2.0267369494    0.0000000000
   Point Group: cs    Number of degrees of freedom:     7


   Energy is  -7759.713362860


 Attempting to Generate Delocalized Internal Coordinates

  7 Hessian modes will be used to form the next step
  Hessian Eigenvalues:
     0.044459    0.130389    0.160000    0.220000    0.250000    0.313687
     0.766766

 Minimum Search - Taking Simple RFO Step
 Searching for Lamda that Minimizes Along All modes
 Value Taken    Lamda =  -0.10519558
 Calculated Step too Large.  Step scaled by  0.491421
 Step Taken.  Stepsize is  0.300000

                             Maximum     Tolerance    Cnvgd?
         Gradient           0.162238      0.000300      NO
         Displacement       0.169483      0.001200      NO
         Energy change     *********      0.000001      NO


 New Cartesian Coordinates Obtained by Inverse Iteration

 Displacement from previous Coordinates is:  0.334973
 ----------------------------------------------------------------
             Standard Nuclear Orientation (Angstroms)
    I     Atom           X                Y                Z
 ----------------------------------------------------------------
    1      C       0.7152334165    -0.6446141530     0.0000000000
    2      P       1.7617645359     0.4972148058     0.0000000000
    3      Cl      3.7024460020    -0.1500449951     0.0000000000
    4      I      -1.7205783116    -0.0616139679     0.0000000000
    5      H       1.0602547217    -1.9416600825     0.0000000000
 ----------------------------------------------------------------
 Molecular Point Group                 Cs    NOp =  2
 Largest Abelian Subgroup              Cs    NOp =  2
 Nuclear Repulsion Energy =   405.5796916282 hartrees
 There are       46 alpha and       46 beta electrons
 Applying Cartesian multipole field
    Component          Value
    ---------          -----
     (2,0,0)        1.00000E-11
     (0,2,0)        2.00000E-11
     (0,0,2)       -3.00000E-11
 Nucleus-field energy     =     0.0000000165 hartrees
 Requested basis set is 6-311++G(d,p)
 There are 61 shells and 151 basis functions
 A cutoff of  1.0D-11 yielded   1489 shell pairs
 There are      9740 function pairs (     10824 Cartesian)
 Smallest overlap matrix eigenvalue = 8.27E-04
 Guess MOs from SCF MO coefficient file

 -----------------------------------------------------------------------
  General SCF calculation program by
  Eric Jon Sundstrom, Paul Horn, Yuezhi Mao, Dmitri Zuev, Alec White,
  David Stuck, Shaama M.S., Shane Yost, Joonho Lee, David Small,
  Daniel Levine, Susi Lehtola, Hugh Burton, Evgeny Epifanovsky
 -----------------------------------------------------------------------
 Exchange:     0.2000 Hartree-Fock + 0.0800 Slater + 0.7200 B88
 Correlation:  0.1900 VWN1RPA + 0.8100 LYP
 Using SG-1 standard quadrature grid
 A restricted SCF calculation will be
 performed using DIIS
 SCF converges when DIIS error is below 1.0e-08
 ---------------------------------------
  Cycle       Energy         DIIS error
 ---------------------------------------
    1   -7759.7558948803      9.52e-04  
    2   -7759.7601225005      1.80e-04  
    3   -7759.7601732369      1.32e-04  
    4   -7759.7601857690      1.08e-04  
    5   -7759.7602234325      1.86e-05  
    6   -7759.7602244825      5.75e-06  
    7   -7759.7602245894      2.05e-06  
    8   -7759.7602246039      2.06e-07  
    9   -7759.7602246042      8.78e-08  
   10   -7759.7602246042      1.93e-08  
   11   -7759.7602246042      1.19e-08  
   12   -7759.7602246041      2.77e-09  Convergence criterion met
 ---------------------------------------
 SCF time:   CPU 16.20s  wall 17.00s 
 SCF   energy in the final basis set =    -7759.7602246041
 Total energy in the final basis set =    -7759.7602246041

 --------------------------------------------------------------
             Orbital Energies (a.u.) and Symmetries
 --------------------------------------------------------------

 Alpha MOs, Restricted
 -- Occupied --                  
******* -176.33 -165.73 -165.73 -165.73 -101.57  -77.10  -35.82
  1 A'    2 A'    3 A'    4 A'    1 A"    5 A'    6 A'    7 A'                 
-31.319 -31.311 -31.311 -22.969 -22.967 -22.967 -22.961 -22.961
  8 A'    9 A'    2 A"   10 A'   11 A'    3 A"   12 A'    4 A"                 
-10.267  -9.489  -7.253  -7.245  -7.244  -6.601  -6.372  -4.786
 13 A'   14 A'   15 A'    5 A"   16 A'   17 A'   18 A'   19 A'                 
 -4.769  -4.768  -4.764  -4.760  -4.757  -2.051  -2.046  -2.046
 20 A'    6 A"   21 A'    7 A"   22 A'   23 A'   24 A'    8 A"                 
 -2.031  -2.031  -0.874  -0.761  -0.652  -0.530  -0.457  -0.392
 25 A'    9 A"   26 A'   27 A'   28 A'   29 A'   30 A'   31 A'                 
 -0.382  -0.351  -0.318  -0.296  -0.289  -0.277
 10 A"   32 A'   11 A"   33 A'   34 A'   12 A"                                 
 -- Virtual --                   
 -0.151  -0.078  -0.044   0.001   0.016   0.031   0.041   0.055
 35 A'   13 A"   36 A'   37 A'   38 A'   39 A'   14 A"   40 A'                 
  0.075   0.084   0.092   0.093   0.095   0.118   0.132   0.147
 41 A'   42 A'   15 A"   16 A"   43 A'   44 A'   45 A'   46 A'                 
  0.150   0.153   0.204   0.218   0.223   0.270   0.278   0.321
 47 A'   48 A'   49 A'   17 A"   50 A'   51 A'   18 A"   52 A'                 
  0.374   0.379   0.393   0.400   0.407   0.443   0.453   0.457
 53 A'   19 A"   20 A"   54 A'   55 A'   56 A'   21 A"   57 A'                 
  0.476   0.534   0.559   0.568   0.589   0.595   0.600   0.661
 58 A'   59 A'   60 A'   22 A"   23 A"   61 A'   62 A'   24 A"                 
  0.722   0.779   0.844   0.852   0.862   0.899   0.909   0.933
 63 A'   64 A'   25 A"   65 A'   66 A'   67 A'   26 A"   68 A'                 
  1.098   1.137   1.211   1.233   1.286   1.302   1.450   1.484
 69 A'   27 A"   70 A'   71 A'   28 A"   72 A'   73 A'   29 A"                 
  1.503   1.557   1.564   1.691   1.748   1.771   2.017   2.152
 74 A'   30 A"   75 A'   31 A"   76 A'   77 A'   78 A'   79 A'                 
  2.238   2.265   2.371   2.607   2.693   2.893   3.353   3.945
 32 A"   80 A'   81 A'   82 A'   33 A"   83 A'   84 A'   34 A"                 
  3.953   3.956   4.007   4.105   4.317   5.968   5.990   6.013
 85 A'   35 A"   86 A'   87 A'   88 A'   36 A"   89 A'   90 A'                 
  6.937   9.650  13.783  13.900  14.057  23.429  25.804  25.852
 91 A'   92 A'   37 A"   93 A'   94 A'   95 A'   38 A"   96 A'                 
 26.161  27.767  28.312  28.329  28.340  28.516  28.519  28.520
 97 A'   98 A'   39 A"   99 A'  100 A'   40 A"   41 A"  101 A'                 
 28.541  28.601 127.857 127.870 127.888 151.576 163.096 215.635
102 A'  103 A'   42 A"  104 A'  105 A'  106 A'  107 A'  108 A'                 
*******
109 A'                                                                         

 Beta MOs, Restricted
 -- Occupied --                  
******* -176.33 -165.73 -165.73 -165.73 -101.57  -77.10  -35.82
  1 A'    2 A'    3 A'    4 A'    1 A"    5 A'    6 A'    7 A'                 
-31.319 -31.311 -31.311 -22.969 -22.967 -22.967 -22.961 -22.961
  8 A'    9 A'    2 A"   10 A'   11 A'    3 A"   12 A'    4 A"                 
-10.267  -9.489  -7.253  -7.245  -7.244  -6.601  -6.372  -4.786
 13 A'   14 A'   15 A'    5 A"   16 A'   17 A'   18 A'   19 A'                 
 -4.769  -4.768  -4.764  -4.760  -4.757  -2.051  -2.046  -2.046
 20 A'    6 A"   21 A'    7 A"   22 A'   23 A'   24 A'    8 A"                 
 -2.031  -2.031  -0.874  -0.761  -0.652  -0.530  -0.457  -0.392
 25 A'    9 A"   26 A'   27 A'   28 A'   29 A'   30 A'   31 A'                 
 -0.382  -0.351  -0.318  -0.296  -0.289  -0.277
 10 A"   32 A'   11 A"   33 A'   34 A'   12 A"                                 
 -- Virtual --                   
 -0.151  -0.078  -0.044   0.001   0.016   0.031   0.041   0.055
 35 A'   13 A"   36 A'   37 A'   38 A'   39 A'   14 A"   40 A'                 
  0.075   0.084   0.092   0.093   0.095   0.118   0.132   0.147
 41 A'   42 A'   15 A"   16 A"   43 A'   44 A'   45 A'   46 A'                 
  0.150   0.153   0.204   0.218   0.223   0.270   0.278   0.321
 47 A'   48 A'   49 A'   17 A"   50 A'   51 A'   18 A"   52 A'                 
  0.374   0.379   0.393   0.400   0.407   0.443   0.453   0.457
 53 A'   19 A"   20 A"   54 A'   55 A'   56 A'   21 A"   57 A'                 
  0.476   0.534   0.559   0.568   0.589   0.595   0.600   0.661
 58 A'   59 A'   60 A'   22 A"   23 A"   61 A'   62 A'   24 A"                 
  0.722   0.779   0.844   0.852   0.862   0.899   0.909   0.933
 63 A'   64 A'   25 A"   65 A'   66 A'   67 A'   26 A"   68 A'                 
  1.098   1.137   1.211   1.233   1.286   1.302   1.450   1.484
 69 A'   27 A"   70 A'   71 A'   28 A"   72 A'   73 A'   29 A"                 
  1.503   1.557   1.564   1.691   1.748   1.771   2.017   2.152
 74 A'   30 A"   75 A'   31 A"   76 A'   77 A'   78 A'   79 A'                 
  2.238   2.265   2.371   2.607   2.693   2.893   3.353   3.945
 32 A"   80 A'   81 A'   82 A'   33 A"   83 A'   84 A'   34 A"                 
  3.953   3.956   4.007   4.105   4.317   5.968   5.990   6.013
 85 A'   35 A"   86 A'   87 A'   88 A'   36 A"   89 A'   90 A'                 
  6.937   9.650  13.783  13.900  14.057  23.429  25.804  25.852
 91 A'   92 A'   37 A"   93 A'   94 A'   95 A'   38 A"   96 A'                 
 26.161  27.767  28.312  28.329  28.340  28.516  28.519  28.520
 97 A'   98 A'   39 A"   99 A'  100 A'   40 A"   41 A"  101 A'                 
 28.541  28.601 127.857 127.870 127.888 151.576 163.096 215.635
102 A'  103 A'   42 A"  104 A'  105 A'  106 A'  107 A'  108 A'                 
*******
109 A'                                                                         
 --------------------------------------------------------------

          Ground-State Mulliken Net Atomic Charges

     Atom                 Charge (a.u.)
  ----------------------------------------
      1 C                    -0.247288
      2 P                     0.040168
      3 Cl                   -0.070139
      4 I                     0.069690
      5 H                     0.207569
  ----------------------------------------
  Sum of atomic charges =     0.000000

 -----------------------------------------------------------------
                    Cartesian Multipole Moments
 -----------------------------------------------------------------
    Charge (ESU x 10^10)
                 0.0000
    Dipole Moment (Debye)
         X      -0.6853      Y      -0.6568      Z      -0.0000
       Tot       0.9492
    Quadrupole Moments (Debye-Ang)
        XX     -60.9647     XY      -1.6059     YY     -59.9781
        XZ      -0.0000     YZ      -0.0000     ZZ     -61.7823
    Octopole Moments (Debye-Ang^2)
       XXX    -107.7735    XXY       5.5404    XYY     -23.5546
       YYY       0.8885    XXZ      -0.0000    XYZ      -0.0000
       YYZ      -0.0000    XZZ     -24.1791    YZZ       3.5540
       ZZZ      -0.0000
    Hexadecapole Moments (Debye-Ang^3)
      XXXX   -1875.8534   XXXY     -14.7879   XXYY    -341.3931
      XYYY     -18.3498   YYYY    -131.6017   XXXZ      -0.0000
      XXYZ      -0.0000   XYYZ      -0.0000   YYYZ      -0.0000
      XXZZ    -332.6902   XYZZ      -1.9804   YYZZ     -38.5380
      XZZZ      -0.0000   YZZZ      -0.0000   ZZZZ     -85.2529
 -----------------------------------------------------------------
 Calculating analytic gradient of the SCF energy
 Gradient of SCF Energy
            1           2           3           4           5
    1   0.0627043  -0.0337153  -0.0131459  -0.0496019   0.0337589
    2   0.1591827  -0.1131554   0.0190520   0.0132941  -0.0783733
    3   0.0000000  -0.0000000   0.0000000  -0.0000000   0.0000000
 Max gradient component =       1.592E-01
 RMS gradient           =       5.981E-02
 Gradient time:  CPU 4.55 s  wall 4.56 s
 Geometry Optimization Parameters
   NAtoms,    NIC,     NZ,  NCons,   NDum,   NFix, NCnnct, MaxDiis
        5      20       5       0       0       0       0       0

 Cartesian Hessian Update
 Hessian Updated using BFGS Update


** GEOMETRY OPTIMIZATION IN DELOCALIZED INTERNAL COORDINATES **
   Searching for a Minimum

   Optimization Cycle:   2

                       Coordinates (Angstroms)
     ATOM                X               Y               Z
      1  C         0.7152334165   -0.6446141530    0.0000000000
      2  P         1.7617645359    0.4972148058    0.0000000000
      3  Cl        3.7024460020   -0.1500449951    0.0000000000
      4  I        -1.7205783116   -0.0616139679    0.0000000000
      5  H         1.0602547217   -1.9416600825    0.0000000000
   Point Group: cs    Number of degrees of freedom:     7


   Energy is  -7759.760224604

 Hessian Updated using BFGS Update

  7 Hessian modes will be used to form the next step
  Hessian Eigenvalues:
     0.037546    0.083656    0.160104    0.220275    0.251875    0.313335
     0.865943

 Minimum Search - Taking Simple RFO Step
 Searching for Lamda that Minimizes Along All modes
 Value Taken    Lamda =  -0.10097010
 Calculated Step too Large.  Step scaled by  0.392145
 Step Taken.  Stepsize is  0.300000

                             Maximum     Tolerance    Cnvgd?
         Gradient           0.118344      0.000300      NO
         Displacement       0.172010      0.001200      NO
         Energy change     -0.046862      0.000001      NO


 New Cartesian Coordinates Obtained by Inverse Iteration

 Displacement from previous Coordinates is:  0.329120
 ----------------------------------------------------------------
             Standard Nuclear Orientation (Angstroms)
    I     Atom           X                Y                Z
 ----------------------------------------------------------------
    1      C       0.7184501818    -0.6545533013     0.0000000000
    2      P       1.7517312215     0.5422662558     0.0000000000
    3      Cl      3.6670213022    -0.2133530882     0.0000000000
    4      I      -1.6407340480    -0.1330842505     0.0000000000
    5      H       1.0226517068    -1.8419940085     0.0000000000
 ----------------------------------------------------------------
 Molecular Point Group                 Cs    NOp =  2
 Largest Abelian Subgroup              Cs    NOp =  2
 Nuclear Repulsion Energy =   412.3855446989 hartrees
 There are       46 alpha and       46 beta electrons
 Applying Cartesian multipole field
    Component          Value
    ---------          -----
     (2,0,0)        1.00000E-11
     (0,2,0)        2.00000E-11
     (0,0,2)       -3.00000E-11
 Nucleus-field energy     =     0.0000000159 hartrees
 Requested basis set is 6-311++G(d,p)
 There are 61 shells and 151 basis functions
 A cutoff of  1.0D-11 yielded   1509 shell pairs
 There are      9861 function pairs (     10949 Cartesian)
 Smallest overlap matrix eigenvalue = 8.57E-04
 Guess MOs from SCF MO coefficient file

 -----------------------------------------------------------------------
  General SCF calculation program by
  Eric Jon Sundstrom, Paul Horn, Yuezhi Mao, Dmitri Zuev, Alec White,
  David Stuck, Shaama M.S., Shane Yost, Joonho Lee, David Small,
  Daniel Levine, Susi Lehtola, Hugh Burton, Evgeny Epifanovsky
 -----------------------------------------------------------------------
 Exchange:     0.2000 Hartree-Fock + 0.0800 Slater + 0.7200 B88
 Correlation:  0.1900 VWN1RPA + 0.8100 LYP
 Using SG-1 standard quadrature grid
 A restricted SCF calculation will be
 performed using DIIS
 SCF converges when DIIS error is below 1.0e-08
 ---------------------------------------
  Cycle       Energy         DIIS error
 ---------------------------------------
    1   -7759.7920363363      9.15e-04  
    2   -7759.7952889835      3.11e-04  
    3   -7759.7943879559      6.10e-04  
    4   -7759.7956259604      4.48e-05  
    5   -7759.7956312914      9.41e-06  
    6   -7759.7956315432      4.46e-06  
    7   -7759.7956316013      1.37e-06  
    8   -7759.7956316068      1.75e-07  
    9   -7759.7956316069      4.30e-08  
   10   -7759.7956316069      1.67e-08  
   11   -7759.7956316069      7.00e-09  Convergence criterion met
 ---------------------------------------
 SCF time:   CPU 15.13s  wall 16.00s 
 SCF   energy in the final basis set =    -7759.7956316069
 Total energy in the final basis set =    -7759.7956316069

 --------------------------------------------------------------
             Orbital Energies (a.u.) and Symmetries
 --------------------------------------------------------------

 Alpha MOs, Restricted
 -- Occupied --                  
******* -176.33 -165.73 -165.73 -165.73 -101.57  -77.11  -35.82
  1 A'    2 A'    3 A'    4 A'    1 A"    5 A'    6 A'    7 A'                 
-31.316 -31.308 -31.308 -22.966 -22.964 -22.964 -22.959 -22.959
  8 A'    9 A'    2 A"   10 A'   11 A'    3 A"   12 A'    4 A"                 
-10.263  -9.486  -7.250  -7.242  -7.241  -6.605  -6.370  -4.784
 13 A'   14 A'   15 A'    5 A"   16 A'   17 A'   18 A'   19 A'                 
 -4.768  -4.767  -4.766  -4.764  -4.761  -2.048  -2.043  -2.043
 20 A'   21 A'    6 A"    7 A"   22 A'   23 A'   24 A'    8 A"                 
 -2.029  -2.029  -0.870  -0.760  -0.652  -0.543  -0.464  -0.394
 25 A'    9 A"   26 A'   27 A'   28 A'   29 A'   30 A'   31 A'                 
 -0.380  -0.351  -0.318  -0.305  -0.288  -0.273
 10 A"   32 A'   11 A"   33 A'   34 A'   12 A"                                 
 -- Virtual --                   
 -0.133  -0.085  -0.037   0.001   0.018   0.031   0.041   0.053
 35 A'   13 A"   36 A'   37 A'   38 A'   39 A'   14 A"   40 A'                 
  0.074   0.085   0.092   0.093   0.101   0.124   0.136   0.142
 41 A'   42 A'   15 A"   16 A"   43 A'   44 A'   45 A'   46 A'                 
  0.149   0.158   0.207   0.219   0.220   0.268   0.277   0.319
 47 A'   48 A'   49 A'   17 A"   50 A'   51 A'   18 A"   52 A'                 
  0.379   0.382   0.394   0.400   0.417   0.441   0.452   0.454
 53 A'   19 A"   20 A"   54 A'   55 A'   56 A'   21 A"   57 A'                 
  0.498   0.534   0.563   0.571   0.592   0.593   0.605   0.659
 58 A'   59 A'   22 A"   60 A'   23 A"   61 A'   62 A'   24 A"                 
  0.721   0.781   0.847   0.856   0.873   0.900   0.908   0.928
 63 A'   64 A'   25 A"   65 A'   66 A'   67 A'   26 A"   68 A'                 
  1.058   1.134   1.221   1.242   1.291   1.311   1.469   1.508
 69 A'   27 A"   70 A'   71 A'   28 A"   72 A'   29 A"   73 A'                 
  1.537   1.553   1.574   1.748   1.758   1.772   2.036   2.240
 74 A'   30 A"   75 A'   76 A'   31 A"   77 A'   78 A'   32 A"                 
  2.243   2.287   2.370   2.620   2.693   2.880   3.399   3.947
 79 A'   80 A'   81 A'   82 A'   33 A"   83 A'   84 A'   34 A"                 
  3.955   3.964   4.023   4.139   4.328   5.973   5.996   6.019
 85 A'   35 A"   86 A'   87 A'   88 A'   36 A"   89 A'   90 A'                 
  6.922   9.650  13.779  13.898  14.029  23.465  25.804  25.859
 91 A'   92 A'   37 A"   93 A'   94 A'   95 A'   38 A"   96 A'                 
 26.152  27.780  28.316  28.334  28.345  28.519  28.522  28.524
 97 A'   98 A'   39 A"   99 A'  100 A'   40 A"  101 A'   41 A"                 
 28.550  28.618 127.861 127.875 127.894 151.588 163.071 215.635
102 A'  103 A'   42 A"  104 A'  105 A'  106 A'  107 A'  108 A'                 
*******
109 A'                                                                         

 Beta MOs, Restricted
 -- Occupied --                  
******* -176.33 -165.73 -165.73 -165.73 -101.57  -77.11  -35.82
  1 A'    2 A'    3 A'    4 A'    1 A"    5 A'    6 A'    7 A'                 
-31.316 -31.308 -31.308 -22.966 -22.964 -22.964 -22.959 -22.959
  8 A'    9 A'    2 A"   10 A'   11 A'    3 A"   12 A'    4 A"                 
-10.263  -9.486  -7.250  -7.242  -7.241  -6.605  -6.370  -4.784
 13 A'   14 A'   15 A'    5 A"   16 A'   17 A'   18 A'   19 A'                 
 -4.768  -4.767  -4.766  -4.764  -4.761  -2.048  -2.043  -2.043
 20 A'   21 A'    6 A"    7 A"   22 A'   23 A'   24 A'    8 A"                 
 -2.029  -2.029  -0.870  -0.760  -0.652  -0.543  -0.464  -0.394
 25 A'    9 A"   26 A'   27 A'   28 A'   29 A'   30 A'   31 A'                 
 -0.380  -0.351  -0.318  -0.305  -0.288  -0.273
 10 A"   32 A'   11 A"   33 A'   34 A'   12 A"                                 
 -- Virtual --                   
 -0.133  -0.085  -0.037   0.001   0.018   0.031   0.041   0.053
 35 A'   13 A"   36 A'   37 A'   38 A'   39 A'   14 A"   40 A'                 
  0.074   0.085   0.092   0.093   0.101   0.124   0.136   0.142
 41 A'   42 A'   15 A"   16 A"   43 A'   44 A'   45 A'   46 A'                 
  0.149   0.158   0.207   0.219   0.220   0.268   0.277   0.319
 47 A'   48 A'   49 A'   17 A"   50 A'   51 A'   18 A"   52 A'                 
  0.379   0.382   0.394   0.400   0.417   0.441   0.452   0.454
 53 A'   19 A"   20 A"   54 A'   55 A'   56 A'   21 A"   57 A'                 
  0.498   0.534   0.563   0.571   0.592   0.593   0.605   0.659
 58 A'   59 A'   22 A"   60 A'   23 A"   61 A'   62 A'   24 A"                 
  0.721   0.781   0.847   0.856   0.873   0.900   0.908   0.928
 63 A'   64 A'   25 A"   65 A'   66 A'   67 A'   26 A"   68 A'                 
  1.058   1.134   1.221   1.242   1.291   1.311   1.469   1.508
 69 A'   27 A"   70 A'   71 A'   28 A"   72 A'   29 A"   73 A'                 
  1.537   1.553   1.574   1.748   1.758   1.772   2.036   2.240
 74 A'   30 A"   75 A'   76 A'   31 A"   77 A'   78 A'   32 A"                 
  2.243   2.287   2.370   2.620   2.693   2.880   3.399   3.947
 79 A'   80 A'   81 A'   82 A'   33 A"   83 A'   84 A'   34 A"                 
  3.955   3.964   4.023   4.139   4.328   5.973   5.996   6.019
 85 A'   35 A"   86 A'   87 A'   88 A'   36 A"   89 A'   90 A'                 
  6.922   9.650  13.779  13.898  14.029  23.465  25.804  25.859
 91 A'   92 A'   37 A"   93 A'   94 A'   95 A'   38 A"   96 A'                 
 26.152  27.780  28.316  28.334  28.345  28.519  28.522  28.524
 97 A'   98 A'   39 A"   99 A'  100 A'   40 A"  101 A'   41 A"                 
 28.550  28.618 127.861 127.875 127.894 151.588 163.071 215.635
102 A'  103 A'   42 A"  104 A'  105 A'  106 A'  107 A'  108 A'                 
*******
109 A'                                                                         
 --------------------------------------------------------------

          Ground-State Mulliken Net Atomic Charges

     Atom                 Charge (a.u.)
  ----------------------------------------
      1 C                    -0.264365
      2 P                     0.058477
      3 Cl                   -0.087833
      4 I                     0.064643
      5 H                     0.229078
  ----------------------------------------
  Sum of atomic charges =    -0.000000

 -----------------------------------------------------------------
                    Cartesian Multipole Moments
 -----------------------------------------------------------------
    Charge (ESU x 10^10)
                 0.0000
    Dipole Moment (Debye)
         X      -0.7093      Y      -0.5225      Z      -0.0000
       Tot       0.8809
    Quadrupole Moments (Debye-Ang)
        XX     -61.9634     XY      -1.0739     YY     -59.7529
        XZ       0.0000     YZ       0.0000     ZZ     -61.7131
    Octopole Moments (Debye-Ang^2)
       XXX    -114.0225    XXY       7.6741    XYY     -24.9635
       YYY       7.9445    XXZ      -0.0000    XYZ       0.0000
       YYZ       0.0000    XZZ     -26.0326    YZZ       5.7085
       ZZZ      -0.0000
    Hexadecapole Moments (Debye-Ang^3)
      XXXX   -1827.4239   XXXY     -17.1629   XXYY    -330.2975
      XYYY     -21.3191   YYYY    -137.0470   XXXZ       0.0000
      XXYZ      -0.0000   XYYZ      -0.0000   YYYZ       0.0000
      XXZZ    -321.8810   XYZZ      -3.3640   YYZZ     -39.0094
      XZZZ       0.0000   YZZZ       0.0000   ZZZZ     -85.1475
 -----------------------------------------------------------------
 Calculating analytic gradient of the SCF energy
 Gradient of SCF Energy
            1           2           3           4           5
    1   0.0488433  -0.0184862  -0.0096839  -0.0471138   0.0264406
    2   0.1107368  -0.0764919   0.0136022   0.0113558  -0.0592029
    3   0.0000000  -0.0000000  -0.0000000  -0.0000000   0.0000000
 Max gradient component =       1.107E-01
 RMS gradient           =       4.295E-02
 Gradient time:  CPU 4.66 s  wall 4.66 s
 Geometry Optimization Parameters
   NAtoms,    NIC,     NZ,  NCons,   NDum,   NFix, NCnnct, MaxDiis
        5      20       5       0       0       0       0       0

 Cartesian Hessian Update
 Hessian Updated using BFGS Update


** GEOMETRY OPTIMIZATION IN DELOCALIZED INTERNAL COORDINATES **
   Searching for a Minimum

   Optimization Cycle:   3

                       Coordinates (Angstroms)
     ATOM                X               Y               Z
      1  C         0.7184501818   -0.6545533013    0.0000000000
      2  P         1.7517312215    0.5422662558    0.0000000000
      3  Cl        3.6670213022   -0.2133530882    0.0000000000
      4  I        -1.6407340480   -0.1330842505    0.0000000000
      5  H         1.0226517068   -1.8419940085    0.0000000000
   Point Group: cs    Number of degrees of freedom:     7


   Energy is  -7759.795631607

 Hessian Updated using BFGS Update

  7 Hessian modes will be used to form the next step
  Hessian Eigenvalues:
     0.038604    0.117936    0.159542    0.220006    0.260355    0.312026
     0.823807

 Minimum Search - Taking Simple RFO Step
 Searching for Lamda that Minimizes Along All modes
 Value Taken    Lamda =  -0.06637719
 Calculated Step too Large.  Step scaled by  0.431598
 Step Taken.  Stepsize is  0.300000

                             Maximum     Tolerance    Cnvgd?
         Gradient           0.080951      0.000300      NO
         Displacement       0.152053      0.001200      NO
         Energy change     -0.035407      0.000001      NO


 New Cartesian Coordinates Obtained by Inverse Iteration

 Displacement from previous Coordinates is:  0.305246
 ----------------------------------------------------------------
             Standard Nuclear Orientation (Angstroms)
    I     Atom           X                Y                Z
 ----------------------------------------------------------------
    1      C       0.7115910447    -0.6657824338     0.0000000000
    2      P       1.7344093782     0.5731035457     0.0000000000
    3      Cl      3.6346619505    -0.2514206738     0.0000000000
    4      I      -1.5361008568    -0.1899598747     0.0000000000
    5      H       0.9745588477    -1.7666589561     0.0000000000
 ----------------------------------------------------------------
 Molecular Point Group                 Cs    NOp =  2
 Largest Abelian Subgroup              Cs    NOp =  2
 Nuclear Repulsion Energy =   422.2165525524 hartrees
 There are       46 alpha and       46 beta electrons
 Applying Cartesian multipole field
    Component          Value
    ---------          -----
     (2,0,0)        1.00000E-11
     (0,2,0)        2.00000E-11
     (0,0,2)       -3.00000E-11
 Nucleus-field energy     =     0.0000000152 hartrees
 Requested basis set is 6-311++G(d,p)
 There are 61 shells and 151 basis functions
 A cutoff of  1.0D-11 yielded   1524 shell pairs
 There are      9901 function pairs (     10990 Cartesian)
 Smallest overlap matrix eigenvalue = 8.62E-04
 Guess MOs from SCF MO coefficient file

 -----------------------------------------------------------------------
  General SCF calculation program by
  Eric Jon Sundstrom, Paul Horn, Yuezhi Mao, Dmitri Zuev, Alec White,
  David Stuck, Shaama M.S., Shane Yost, Joonho Lee, David Small,
  Daniel Levine, Susi Lehtola, Hugh Burton, Evgeny Epifanovsky
 -----------------------------------------------------------------------
 Exchange:     0.2000 Hartree-Fock + 0.0800 Slater + 0.7200 B88
 Correlation:  0.1900 VWN1RPA + 0.8100 LYP
 Using SG-1 standard quadrature grid
 A restricted SCF calculation will be
 performed using DIIS
 SCF converges when DIIS error is below 1.0e-08
 ---------------------------------------
  Cycle       Energy         DIIS error
 ---------------------------------------
    1   -7759.8164670741      8.99e-04  
    2   -7759.8185659182      5.17e-04  
    3   -7759.8176475457      7.44e-04  
    4   -7759.8194568403      4.68e-05  
    5   -7759.8194623533      2.05e-05  
    6   -7759.8194636272      5.12e-06  
    7   -7759.8194637014      1.08e-06  
    8   -7759.8194637048      3.18e-07  
    9   -7759.8194637050      1.45e-07  
   10   -7759.8194637051      2.32e-08  
   11   -7759.8194637051      6.71e-09  Convergence criterion met
 ---------------------------------------
 SCF time:   CPU 15.42s  wall 16.00s 
 SCF   energy in the final basis set =    -7759.8194637051
 Total energy in the final basis set =    -7759.8194637051

 --------------------------------------------------------------
             Orbital Energies (a.u.) and Symmetries
 --------------------------------------------------------------

 Alpha MOs, Restricted
 -- Occupied --                  
******* -176.32 -165.73 -165.73 -165.73 -101.57  -77.11  -35.82
  1 A'    2 A'    3 A'    4 A'    1 A"    5 A'    6 A'    7 A'                 
-31.314 -31.307 -31.307 -22.965 -22.963 -22.963 -22.958 -22.958
  8 A'    9 A'    2 A"   10 A'   11 A'    3 A"   12 A'    4 A"                 
-10.257  -9.483  -7.246  -7.238  -7.238  -6.607  -6.369  -4.782
 13 A'   14 A'   15 A'    5 A"   16 A'   17 A'   18 A'   19 A'                 
 -4.770  -4.766  -4.766  -4.766  -4.763  -2.047  -2.043  -2.042
 20 A'    6 A"   21 A'    7 A"   22 A'   23 A'   24 A'    8 A"                 
 -2.028  -2.028  -0.866  -0.764  -0.653  -0.557  -0.468  -0.398
 25 A'    9 A"   26 A'   27 A'   28 A'   29 A'   30 A'   31 A'                 
 -0.377  -0.353  -0.321  -0.310  -0.288  -0.268
 10 A"   32 A'   11 A"   33 A'   34 A'   12 A"                                 
 -- Virtual --                   
 -0.110  -0.090  -0.035   0.002   0.020   0.032   0.041   0.051
 35 A'   13 A"   36 A'   37 A'   38 A'   39 A'   14 A"   40 A'                 
  0.073   0.085   0.090   0.094   0.103   0.128   0.139   0.141
 41 A'   42 A'   15 A"   16 A"   43 A'   44 A'   45 A'   46 A'                 
  0.145   0.173   0.211   0.217   0.219   0.266   0.277   0.318
 47 A'   48 A'   49 A'   50 A'   17 A"   51 A'   18 A"   52 A'                 
  0.384   0.385   0.393   0.400   0.429   0.438   0.452   0.456
 53 A'   19 A"   20 A"   54 A'   55 A'   56 A'   21 A"   57 A'                 
  0.507   0.548   0.558   0.584   0.596   0.610   0.619   0.661
 58 A'   59 A'   22 A"   60 A'   23 A"   61 A'   62 A'   24 A"                 
  0.720   0.781   0.851   0.859   0.881   0.904   0.908   0.925
 63 A'   64 A'   25 A"   65 A'   66 A'   67 A'   26 A"   68 A'                 
  1.030   1.143   1.222   1.276   1.296   1.320   1.458   1.532
 69 A'   27 A"   70 A'   71 A'   28 A"   72 A'   29 A"   73 A'                 
  1.549   1.572   1.595   1.738   1.775   1.819   2.071   2.243
 30 A"   74 A'   75 A'   76 A'   77 A'   31 A"   78 A'   32 A"                 
  2.263   2.355   2.412   2.600   2.694   2.871   3.431   3.947
 79 A'   80 A'   81 A'   82 A'   33 A"   83 A'   84 A'   34 A"                 
  3.957   3.975   4.043   4.182   4.341   5.977   6.001   6.024
 85 A'   35 A"   86 A'   87 A'   88 A'   36 A"   89 A'   90 A'                 
  6.913   9.652  13.777  13.896  14.012  23.545  25.806  25.865
 91 A'   92 A'   37 A"   93 A'   94 A'   95 A'   38 A"   96 A'                 
 26.145  27.797  28.320  28.340  28.348  28.520  28.524  28.530
 97 A'   98 A'   39 A"   99 A'  100 A'   40 A"  101 A'   41 A"                 
 28.560  28.638 127.864 127.880 127.899 151.602 163.054 215.637
102 A'  103 A'   42 A"  104 A'  105 A'  106 A'  107 A'  108 A'                 
*******
109 A'                                                                         

 Beta MOs, Restricted
 -- Occupied --                  
******* -176.32 -165.73 -165.73 -165.73 -101.57  -77.11  -35.82
  1 A'    2 A'    3 A'    4 A'    1 A"    5 A'    6 A'    7 A'                 
-31.314 -31.307 -31.307 -22.965 -22.963 -22.963 -22.958 -22.958
  8 A'    9 A'    2 A"   10 A'   11 A'    3 A"   12 A'    4 A"                 
-10.257  -9.483  -7.246  -7.238  -7.238  -6.607  -6.369  -4.782
 13 A'   14 A'   15 A'    5 A"   16 A'   17 A'   18 A'   19 A'                 
 -4.770  -4.766  -4.766  -4.766  -4.763  -2.047  -2.043  -2.042
 20 A'    6 A"   21 A'    7 A"   22 A'   23 A'   24 A'    8 A"                 
 -2.028  -2.028  -0.866  -0.764  -0.653  -0.557  -0.468  -0.398
 25 A'    9 A"   26 A'   27 A'   28 A'   29 A'   30 A'   31 A'                 
 -0.377  -0.353  -0.321  -0.310  -0.288  -0.268
 10 A"   32 A'   11 A"   33 A'   34 A'   12 A"                                 
 -- Virtual --                   
 -0.110  -0.090  -0.035   0.002   0.020   0.032   0.041   0.051
 35 A'   13 A"   36 A'   37 A'   38 A'   39 A'   14 A"   40 A'                 
  0.073   0.085   0.090   0.094   0.103   0.128   0.139   0.141
 41 A'   42 A'   15 A"   16 A"   43 A'   44 A'   45 A'   46 A'                 
  0.145   0.173   0.211   0.217   0.219   0.266   0.277   0.318
 47 A'   48 A'   49 A'   50 A'   17 A"   51 A'   18 A"   52 A'                 
  0.384   0.385   0.393   0.400   0.429   0.438   0.452   0.456
 53 A'   19 A"   20 A"   54 A'   55 A'   56 A'   21 A"   57 A'                 
  0.507   0.548   0.558   0.584   0.596   0.610   0.619   0.661
 58 A'   59 A'   22 A"   60 A'   23 A"   61 A'   62 A'   24 A"                 
  0.720   0.781   0.851   0.859   0.881   0.904   0.908   0.925
 63 A'   64 A'   25 A"   65 A'   66 A'   67 A'   26 A"   68 A'                 
  1.030   1.143   1.222   1.276   1.296   1.320   1.458   1.532
 69 A'   27 A"   70 A'   71 A'   28 A"   72 A'   29 A"   73 A'                 
  1.549   1.572   1.595   1.738   1.775   1.819   2.071   2.243
 30 A"   74 A'   75 A'   76 A'   77 A'   31 A"   78 A'   32 A"                 
  2.263   2.355   2.412   2.600   2.694   2.871   3.431   3.947
 79 A'   80 A'   81 A'   82 A'   33 A"   83 A'   84 A'   34 A"                 
  3.957   3.975   4.043   4.182   4.341   5.977   6.001   6.024
 85 A'   35 A"   86 A'   87 A'   88 A'   36 A"   89 A'   90 A'                 
  6.913   9.652  13.777  13.896  14.012  23.545  25.806  25.865
 91 A'   92 A'   37 A"   93 A'   94 A'   95 A'   38 A"   96 A'                 
 26.145  27.797  28.320  28.340  28.348  28.520  28.524  28.530
 97 A'   98 A'   39 A"   99 A'  100 A'   40 A"  101 A'   41 A"                 
 28.560  28.638 127.864 127.880 127.899 151.602 163.054 215.637
102 A'  103 A'   42 A"  104 A'  105 A'  106 A'  107 A'  108 A'                 
*******
109 A'                                                                         
 --------------------------------------------------------------

          Ground-State Mulliken Net Atomic Charges

     Atom                 Charge (a.u.)
  ----------------------------------------
      1 C                    -0.281132
      2 P                     0.065642
      3 Cl                   -0.102782
      4 I                     0.072178
      5 H                     0.246094
  ----------------------------------------
  Sum of atomic charges =    -0.000000

 -----------------------------------------------------------------
                    Cartesian Multipole Moments
 -----------------------------------------------------------------
    Charge (ESU x 10^10)
                -0.0000
    Dipole Moment (Debye)
         X      -0.8497      Y      -0.4076      Z      -0.0000
       Tot       0.9425
    Quadrupole Moments (Debye-Ang)
        XX     -62.9429     XY      -0.6225     YY     -59.5631
        XZ      -0.0000     YZ      -0.0000     ZZ     -61.5711
    Octopole Moments (Debye-Ang^2)
       XXX    -122.2530    XXY       9.4544    XYY     -27.2628
       YYY      13.3631    XXZ      -0.0000    XYZ      -0.0000
       YYZ      -0.0000    XZZ     -28.6118    YZZ       7.3061
       ZZZ      -0.0000
    Hexadecapole Moments (Debye-Ang^3)
      XXXX   -1767.8462   XXXY     -18.7078   XXYY    -317.3651
      XYYY     -23.4756   YYYY    -142.6957   XXXZ      -0.0000
      XXYZ      -0.0000   XYYZ      -0.0000   YYYZ      -0.0000
      XXZZ    -309.0246   XYZZ      -4.4998   YYZZ     -39.5878
      XZZZ      -0.0000   YZZZ      -0.0000   ZZZZ     -84.8121
 -----------------------------------------------------------------
 Calculating analytic gradient of the SCF energy
 Gradient of SCF Energy
            1           2           3           4           5
    1   0.0422476  -0.0112035  -0.0074199  -0.0375675   0.0139433
    2   0.0567374  -0.0486718   0.0091182   0.0090282  -0.0262119
    3  -0.0000000   0.0000000   0.0000000   0.0000000  -0.0000000
 Max gradient component =       5.674E-02
 RMS gradient           =       2.583E-02
 Gradient time:  CPU 4.78 s  wall 4.78 s
 Geometry Optimization Parameters
   NAtoms,    NIC,     NZ,  NCons,   NDum,   NFix, NCnnct, MaxDiis
        5      20       5       0       0       0       0       0

 Cartesian Hessian Update
 Hessian Updated using BFGS Update


** GEOMETRY OPTIMIZATION IN DELOCALIZED INTERNAL COORDINATES **
   Searching for a Minimum

   Optimization Cycle:   4

                       Coordinates (Angstroms)
     ATOM                X               Y               Z
      1  C         0.7115910447   -0.6657824338    0.0000000000
      2  P         1.7344093782    0.5731035457    0.0000000000
      3  Cl        3.6346619505   -0.2514206738    0.0000000000
      4  I        -1.5361008568   -0.1899598747    0.0000000000
      5  H         0.9745588477   -1.7666589561    0.0000000000
   Point Group: cs    Number of degrees of freedom:     7


   Energy is  -7759.819463705

 Hessian Updated using BFGS Update

  7 Hessian modes will be used to form the next step
  Hessian Eigenvalues:
     0.043176    0.158439    0.192426    0.221954    0.258922    0.310797
     0.773930

 Minimum Search - Taking Simple RFO Step
 Searching for Lamda that Minimizes Along All modes
 Value Taken    Lamda =  -0.03029773
 Calculated Step too Large.  Step scaled by  0.530027
 Step Taken.  Stepsize is  0.300000

                             Maximum     Tolerance    Cnvgd?
         Gradient           0.041669      0.000300      NO
         Displacement       0.168757      0.001200      NO
         Energy change     -0.023832      0.000001      NO


 New Cartesian Coordinates Obtained by Inverse Iteration

 Displacement from previous Coordinates is:  0.294988
 ----------------------------------------------------------------
             Standard Nuclear Orientation (Angstroms)
    I     Atom           X                Y                Z
 ----------------------------------------------------------------
    1      C       0.6910929605    -0.6605694210     0.0000000000
    2      P       1.7123110671     0.6069040863     0.0000000000
    3      Cl      3.5986944760    -0.2794646881     0.0000000000
    4      I      -1.4136309808    -0.2355843684     0.0000000000
    5      H       0.9306528416    -1.7320040015     0.0000000000
 ----------------------------------------------------------------
 Molecular Point Group                 Cs    NOp =  2
 Largest Abelian Subgroup              Cs    NOp =  2
 Nuclear Repulsion Energy =   435.0013968528 hartrees
 There are       46 alpha and       46 beta electrons
 Applying Cartesian multipole field
    Component          Value
    ---------          -----
     (2,0,0)        1.00000E-11
     (0,2,0)        2.00000E-11
     (0,0,2)       -3.00000E-11
 Nucleus-field energy     =     0.0000000144 hartrees
 Requested basis set is 6-311++G(d,p)
 There are 61 shells and 151 basis functions
 A cutoff of  1.0D-11 yielded   1538 shell pairs
 There are      9987 function pairs (     11090 Cartesian)
 Smallest overlap matrix eigenvalue = 8.59E-04
 Guess MOs from SCF MO coefficient file

 -----------------------------------------------------------------------
  General SCF calculation program by
  Eric Jon Sundstrom, Paul Horn, Yuezhi Mao, Dmitri Zuev, Alec White,
  David Stuck, Shaama M.S., Shane Yost, Joonho Lee, David Small,
  Daniel Levine, Susi Lehtola, Hugh Burton, Evgeny Epifanovsky
 -----------------------------------------------------------------------
 Exchange:     0.2000 Hartree-Fock + 0.0800 Slater + 0.7200 B88
 Correlation:  0.1900 VWN1RPA + 0.8100 LYP
 Using SG-1 standard quadrature grid
 A restricted SCF calculation will be
 performed using DIIS
 SCF converges when DIIS error is below 1.0e-08
 ---------------------------------------
  Cycle       Energy         DIIS error
 ---------------------------------------
    1   -7759.8263878168      9.06e-04  
    2   -7759.8285224205      5.82e-04  
    3   -7759.8280490408      6.93e-04  
    4   -7759.8295760130      8.58e-05  
    5   -7759.8295989454      2.97e-05  
    6   -7759.8296015652      5.65e-06  
    7   -7759.8296016593      1.67e-06  
    8   -7759.8296016666      6.60e-07  
    9   -7759.8296016679      1.22e-07  
   10   -7759.8296016680      3.05e-08  
   11   -7759.8296016680      7.27e-09  Convergence criterion met
 ---------------------------------------
 SCF time:   CPU 15.76s  wall 15.00s 
 SCF   energy in the final basis set =    -7759.8296016680
 Total energy in the final basis set =    -7759.8296016680

 --------------------------------------------------------------
             Orbital Energies (a.u.) and Symmetries
 --------------------------------------------------------------

 Alpha MOs, Restricted
 -- Occupied --                  
******* -176.32 -165.73 -165.73 -165.73 -101.56  -77.11  -35.82
  1 A'    2 A'    3 A'    1 A"    4 A'    5 A'    6 A'    7 A'                 
-31.314 -31.308 -31.307 -22.964 -22.963 -22.963 -22.958 -22.958
  8 A'    2 A"    9 A'   10 A'    3 A"   11 A'   12 A'    4 A"                 
-10.251  -9.478  -7.241  -7.234  -7.233  -6.607  -6.370  -4.782
 13 A'   14 A'   15 A'    5 A"   16 A'   17 A'   18 A'   19 A'                 
 -4.770  -4.767  -4.767  -4.766  -4.763  -2.048  -2.043  -2.043
 20 A'   21 A'    6 A"    7 A"   22 A'   23 A'   24 A'    8 A"                 
 -2.030  -2.030  -0.861  -0.773  -0.656  -0.563  -0.468  -0.403
 25 A'    9 A"   26 A'   27 A'   28 A'   29 A'   30 A'   31 A'                 
 -0.374  -0.354  -0.327  -0.311  -0.289  -0.262
 10 A"   32 A'   11 A"   33 A'   34 A'   12 A"                                 
 -- Virtual --                   
 -0.094  -0.081  -0.037   0.003   0.020   0.032   0.042   0.050
 13 A"   35 A'   36 A'   37 A'   38 A'   39 A'   14 A"   40 A'                 
  0.073   0.085   0.088   0.096   0.104   0.129   0.138   0.142
 41 A'   42 A'   15 A"   16 A"   43 A'   44 A'   45 A'   46 A'                 
  0.145   0.181   0.212   0.219   0.219   0.266   0.278   0.320
 47 A'   48 A'   49 A'   17 A"   50 A'   51 A'   18 A"   52 A'                 
  0.389   0.389   0.393   0.400   0.434   0.439   0.454   0.464
 53 A'   19 A"   20 A"   54 A'   55 A'   56 A'   21 A"   57 A'                 
  0.508   0.550   0.556   0.598   0.602   0.632   0.646   0.666
 58 A'   22 A"   59 A'   60 A'   23 A"   61 A'   62 A'   24 A"                 
  0.718   0.778   0.855   0.861   0.887   0.909   0.912   0.923
 63 A'   64 A'   25 A"   65 A'   66 A'   26 A"   67 A'   68 A'                 
  1.011   1.159   1.220   1.301   1.315   1.332   1.453   1.537
 69 A'   27 A"   70 A'   28 A"   71 A'   72 A'   29 A"   73 A'                 
  1.547   1.579   1.608   1.733   1.775   1.841   2.085   2.247
 30 A"   74 A'   75 A'   76 A'   77 A'   31 A"   78 A'   32 A"                 
  2.268   2.356   2.462   2.596   2.692   2.873   3.430   3.946
 79 A'   80 A'   81 A'   82 A'   33 A"   83 A'   84 A'   34 A"                 
  3.959   3.989   4.063   4.207   4.375   5.979   6.006   6.034
 85 A'   35 A"   86 A'   87 A'   88 A'   36 A"   89 A'   90 A'                 
  6.908   9.657  13.777  13.895  13.999  23.585  25.809  25.871
 91 A'   92 A'   37 A"   93 A'   94 A'   95 A'   38 A"   96 A'                 
 26.139  27.824  28.322  28.344  28.354  28.519  28.525  28.537
 97 A'   98 A'   39 A"   99 A'  100 A'   40 A"  101 A'   41 A"                 
 28.571  28.656 127.867 127.884 127.904 151.624 163.044 215.641
102 A'  103 A'   42 A"  104 A'  105 A'  106 A'  107 A'  108 A'                 
*******
109 A'                                                                         

 Beta MOs, Restricted
 -- Occupied --                  
******* -176.32 -165.73 -165.73 -165.73 -101.56  -77.11  -35.82
  1 A'    2 A'    3 A'    1 A"    4 A'    5 A'    6 A'    7 A'                 
-31.314 -31.308 -31.307 -22.964 -22.963 -22.963 -22.958 -22.958
  8 A'    2 A"    9 A'   10 A'    3 A"   11 A'   12 A'    4 A"                 
-10.251  -9.478  -7.241  -7.234  -7.233  -6.607  -6.370  -4.782
 13 A'   14 A'   15 A'    5 A"   16 A'   17 A'   18 A'   19 A'                 
 -4.770  -4.767  -4.767  -4.766  -4.763  -2.048  -2.043  -2.043
 20 A'   21 A'    6 A"    7 A"   22 A'   23 A'   24 A'    8 A"                 
 -2.030  -2.030  -0.861  -0.773  -0.656  -0.563  -0.468  -0.403
 25 A'    9 A"   26 A'   27 A'   28 A'   29 A'   30 A'   31 A'                 
 -0.374  -0.354  -0.327  -0.311  -0.289  -0.262
 10 A"   32 A'   11 A"   33 A'   34 A'   12 A"                                 
 -- Virtual --                   
 -0.094  -0.081  -0.037   0.003   0.020   0.032   0.042   0.050
 13 A"   35 A'   36 A'   37 A'   38 A'   39 A'   14 A"   40 A'                 
  0.073   0.085   0.088   0.096   0.104   0.129   0.138   0.142
 41 A'   42 A'   15 A"   16 A"   43 A'   44 A'   45 A'   46 A'                 
  0.145   0.181   0.212   0.219   0.219   0.266   0.278   0.320
 47 A'   48 A'   49 A'   17 A"   50 A'   51 A'   18 A"   52 A'                 
  0.389   0.389   0.393   0.400   0.434   0.439   0.454   0.464
 53 A'   19 A"   20 A"   54 A'   55 A'   56 A'   21 A"   57 A'                 
  0.508   0.550   0.556   0.598   0.602   0.632   0.646   0.666
 58 A'   22 A"   59 A'   60 A'   23 A"   61 A'   62 A'   24 A"                 
  0.718   0.778   0.855   0.861   0.887   0.909   0.912   0.923
 63 A'   64 A'   25 A"   65 A'   66 A'   26 A"   67 A'   68 A'                 
  1.011   1.159   1.220   1.301   1.315   1.332   1.453   1.537
 69 A'   27 A"   70 A'   28 A"   71 A'   72 A'   29 A"   73 A'                 
  1.547   1.579   1.608   1.733   1.775   1.841   2.085   2.247
 30 A"   74 A'   75 A'   76 A'   77 A'   31 A"   78 A'   32 A"                 
  2.268   2.356   2.462   2.596   2.692   2.873   3.430   3.946
 79 A'   80 A'   81 A'   82 A'   33 A"   83 A'   84 A'   34 A"                 
  3.959   3.989   4.063   4.207   4.375   5.979   6.006   6.034
 85 A'   35 A"   86 A'   87 A'   88 A'   36 A"   89 A'   90 A'                 
  6.908   9.657  13.777  13.895  13.999  23.585  25.809  25.871
 91 A'   92 A'   37 A"   93 A'   94 A'   95 A'   38 A"   96 A'                 
 26.139  27.824  28.322  28.344  28.354  28.519  28.525  28.537
 97 A'   98 A'   39 A"   99 A'  100 A'   40 A"  101 A'   41 A"                 
 28.571  28.656 127.867 127.884 127.904 151.624 163.044 215.641
102 A'  103 A'   42 A"  104 A'  105 A'  106 A'  107 A'  108 A'                 
*******
109 A'                                                                         
 --------------------------------------------------------------

          Ground-State Mulliken Net Atomic Charges

     Atom                 Charge (a.u.)
  ----------------------------------------
      1 C                    -0.300413
      2 P                     0.064447
      3 Cl                   -0.118425
      4 I                     0.096987
      5 H                     0.257403
  ----------------------------------------
  Sum of atomic charges =    -0.000000

 -----------------------------------------------------------------
                    Cartesian Multipole Moments
 -----------------------------------------------------------------
    Charge (ESU x 10^10)
                -0.0000
    Dipole Moment (Debye)
         X      -1.1189      Y      -0.3358      Z      -0.0000
       Tot       1.1682
    Quadrupole Moments (Debye-Ang)
        XX     -64.0656     XY      -0.2130     YY     -59.3393
        XZ      -0.0000     YZ       0.0000     ZZ     -61.3856
    Octopole Moments (Debye-Ang^2)
       XXX    -132.0773    XXY      10.7149    XYY     -30.0545
       YYY      16.8905    XXZ       0.0000    XYZ      -0.0000
       YYZ      -0.0000    XZZ     -31.7651    YZZ       8.3482
       ZZZ      -0.0000
    Hexadecapole Moments (Debye-Ang^3)
      XXXX   -1701.5317   XXXY     -19.2105   XXYY    -303.2374
      XYYY     -24.7434   YYYY    -148.6949   XXXZ      -0.0000
      XXYZ       0.0000   XYYZ       0.0000   YYYZ       0.0000
      XXZZ    -294.8856   XYZZ      -5.2420   YYZZ     -40.3808
      XZZZ      -0.0000   YZZZ       0.0000   ZZZZ     -84.2513
 -----------------------------------------------------------------
 Calculating analytic gradient of the SCF energy
 Gradient of SCF Energy
            1           2           3           4           5
    1   0.0169970  -0.0103163  -0.0057377  -0.0042371   0.0032941
    2   0.0289590  -0.0268744   0.0049729   0.0023586  -0.0094160
    3   0.0000000   0.0000000  -0.0000000  -0.0000000  -0.0000000
 Max gradient component =       2.896E-02
 RMS gradient           =       1.194E-02
 Gradient time:  CPU 4.89 s  wall 4.89 s
 Geometry Optimization Parameters
   NAtoms,    NIC,     NZ,  NCons,   NDum,   NFix, NCnnct, MaxDiis
        5      20       5       0       0       0       0       0

 Cartesian Hessian Update
 Hessian Updated using BFGS Update


** GEOMETRY OPTIMIZATION IN DELOCALIZED INTERNAL COORDINATES **
   Searching for a Minimum

   Optimization Cycle:   5

                       Coordinates (Angstroms)
     ATOM                X               Y               Z
      1  C         0.6910929605   -0.6605694210    0.0000000000
      2  P         1.7123110671    0.6069040863    0.0000000000
      3  Cl        3.5986944760   -0.2794646881    0.0000000000
      4  I        -1.4136309808   -0.2355843684    0.0000000000
      5  H         0.9306528416   -1.7320040015    0.0000000000
   Point Group: cs    Number of degrees of freedom:     7


   Energy is  -7759.829601668

 Hessian Updated using BFGS Update

  7 Hessian modes will be used to form the next step
  Hessian Eigenvalues:
     0.098199    0.161843    0.185680    0.231091    0.255110    0.311609
     0.723606

 Minimum Search - Taking Simple RFO Step
 Searching for Lamda that Minimizes Along All modes
 Value Taken    Lamda =  -0.00273439
 Step Taken.  Stepsize is  0.102964

                             Maximum     Tolerance    Cnvgd?
         Gradient           0.021526      0.000300      NO
         Displacement       0.059801      0.001200      NO
         Energy change     -0.010138      0.000001      NO


 New Cartesian Coordinates Obtained by Inverse Iteration

 Displacement from previous Coordinates is:  0.149908
 ----------------------------------------------------------------
             Standard Nuclear Orientation (Angstroms)
    I     Atom           X                Y                Z
 ----------------------------------------------------------------
    1      C       0.6871707818    -0.6520777618     0.0000000000
    2      P       1.7226035734     0.6367629504     0.0000000000
    3      Cl      3.5952303887    -0.3174998899     0.0000000000
    4      I      -1.4096360743    -0.2786701648     0.0000000000
    5      H       0.9237516948    -1.6892335265     0.0000000000
 ----------------------------------------------------------------
 Molecular Point Group                 Cs    NOp =  2
 Largest Abelian Subgroup              Cs    NOp =  2
 Nuclear Repulsion Energy =   434.1365036423 hartrees
 There are       46 alpha and       46 beta electrons
 Applying Cartesian multipole field
    Component          Value
    ---------          -----
     (2,0,0)        1.00000E-11
     (0,2,0)        2.00000E-11
     (0,0,2)       -3.00000E-11
 Nucleus-field energy     =     0.0000000146 hartrees
 Requested basis set is 6-311++G(d,p)
 There are 61 shells and 151 basis functions
 A cutoff of  1.0D-11 yielded   1541 shell pairs
 There are      9982 function pairs (     11081 Cartesian)
 Smallest overlap matrix eigenvalue = 8.85E-04
 Guess MOs from SCF MO coefficient file

 -----------------------------------------------------------------------
  General SCF calculation program by
  Eric Jon Sundstrom, Paul Horn, Yuezhi Mao, Dmitri Zuev, Alec White,
  David Stuck, Shaama M.S., Shane Yost, Joonho Lee, David Small,
  Daniel Levine, Susi Lehtola, Hugh Burton, Evgeny Epifanovsky
 -----------------------------------------------------------------------
 Exchange:     0.2000 Hartree-Fock + 0.0800 Slater + 0.7200 B88
 Correlation:  0.1900 VWN1RPA + 0.8100 LYP
 Using SG-1 standard quadrature grid
 A restricted SCF calculation will be
 performed using DIIS
 SCF converges when DIIS error is below 1.0e-08
 ---------------------------------------
  Cycle       Energy         DIIS error
 ---------------------------------------
    1   -7759.8298579706      4.62e-04  
    2   -7759.8307692073      1.11e-04  
    3   -7759.8307758811      9.79e-05  
    4   -7759.8307939828      6.46e-05  
    5   -7759.8308074559      1.09e-05  
    6   -7759.8308077967      3.55e-06  
    7   -7759.8308078310      9.12e-07  
    8   -7759.8308078331      2.75e-07  
    9   -7759.8308078333      7.14e-08  
   10   -7759.8308078333      1.99e-08  
   11   -7759.8308078333      3.76e-09  Convergence criterion met
 ---------------------------------------
 SCF time:   CPU 15.76s  wall 16.00s 
 SCF   energy in the final basis set =    -7759.8308078333
 Total energy in the final basis set =    -7759.8308078333

 --------------------------------------------------------------
             Orbital Energies (a.u.) and Symmetries
 --------------------------------------------------------------

 Alpha MOs, Restricted
 -- Occupied --                  
******* -176.32 -165.73 -165.73 -165.73 -101.56  -77.11  -35.82
  1 A'    2 A'    3 A'    1 A"    4 A'    5 A'    6 A'    7 A'                 
-31.314 -31.308 -31.308 -22.964 -22.963 -22.963 -22.959 -22.959
  8 A'    2 A"    9 A'   10 A'    3 A"   11 A'   12 A'    4 A"                 
-10.251  -9.476  -7.240  -7.232  -7.231  -6.609  -6.370  -4.782
 13 A'   14 A'   15 A'    5 A"   16 A'   17 A'   18 A'   19 A'                 
 -4.772  -4.769  -4.768  -4.767  -4.766  -2.048  -2.043  -2.043
 20 A'    6 A"    7 A"   21 A'   22 A'   23 A'    8 A"   24 A'                 
 -2.031  -2.030  -0.857  -0.773  -0.656  -0.569  -0.466  -0.403
 25 A'    9 A"   26 A'   27 A'   28 A'   29 A'   30 A'   31 A'                 
 -0.372  -0.354  -0.327  -0.314  -0.289  -0.261
 10 A"   32 A'   11 A"   33 A'   34 A'   12 A"                                 
 -- Virtual --                   
 -0.098  -0.079  -0.041   0.004   0.020   0.033   0.042   0.049
 13 A"   35 A'   36 A'   37 A'   38 A'   39 A'   14 A"   40 A'                 
  0.072   0.085   0.088   0.096   0.102   0.130   0.137   0.141
 41 A'   42 A'   15 A"   16 A"   43 A'   44 A'   45 A'   46 A'                 
  0.146   0.188   0.211   0.218   0.219   0.264   0.278   0.317
 47 A'   48 A'   49 A'   50 A'   17 A"   51 A'   18 A"   52 A'                 
  0.388   0.388   0.393   0.400   0.432   0.441   0.453   0.465
 19 A"   53 A'   20 A"   54 A'   55 A'   56 A'   21 A"   57 A'                 
  0.508   0.546   0.560   0.602   0.606   0.632   0.652   0.667
 58 A'   22 A"   59 A'   60 A'   23 A"   61 A'   62 A'   24 A"                 
  0.715   0.778   0.858   0.863   0.887   0.906   0.913   0.920
 63 A'   64 A'   25 A"   65 A'   66 A'   26 A"   67 A'   68 A'                 
  0.990   1.160   1.213   1.299   1.319   1.334   1.445   1.542
 69 A'   27 A"   70 A'   28 A"   71 A'   72 A'   29 A"   73 A'                 
  1.546   1.580   1.610   1.729   1.775   1.862   2.093   2.248
 30 A"   74 A'   75 A'   76 A'   77 A'   31 A"   78 A'   32 A"                 
  2.269   2.354   2.486   2.602   2.691   2.874   3.428   3.946
 79 A'   80 A'   81 A'   82 A'   33 A"   83 A'   84 A'   34 A"                 
  3.957   3.990   4.066   4.208   4.381   5.979   6.004   6.037
 85 A'   35 A"   86 A'   87 A'   88 A'   36 A"   89 A'   90 A'                 
  6.892   9.657  13.775  13.891  13.979  23.624  25.809  25.873
 91 A'   92 A'   37 A"   93 A'   94 A'   95 A'   38 A"   96 A'                 
 26.126  27.828  28.322  28.343  28.355  28.519  28.524  28.537
 97 A'   98 A'   39 A"   99 A'  100 A'   40 A"  101 A'   41 A"                 
 28.573  28.657 127.867 127.883 127.905 151.627 163.021 215.640
102 A'  103 A'   42 A"  104 A'  105 A'  106 A'  107 A'  108 A'                 
*******
109 A'                                                                         

 Beta MOs, Restricted
 -- Occupied --                  
******* -176.32 -165.73 -165.73 -165.73 -101.56  -77.11  -35.82
  1 A'    2 A'    3 A'    1 A"    4 A'    5 A'    6 A'    7 A'                 
-31.314 -31.308 -31.308 -22.964 -22.963 -22.963 -22.959 -22.959
  8 A'    2 A"    9 A'   10 A'    3 A"   11 A'   12 A'    4 A"                 
-10.251  -9.476  -7.240  -7.232  -7.231  -6.609  -6.370  -4.782
 13 A'   14 A'   15 A'    5 A"   16 A'   17 A'   18 A'   19 A'                 
 -4.772  -4.769  -4.768  -4.767  -4.766  -2.048  -2.043  -2.043
 20 A'    6 A"    7 A"   21 A'   22 A'   23 A'    8 A"   24 A'                 
 -2.031  -2.030  -0.857  -0.773  -0.656  -0.569  -0.466  -0.403
 25 A'    9 A"   26 A'   27 A'   28 A'   29 A'   30 A'   31 A'                 
 -0.372  -0.354  -0.327  -0.314  -0.289  -0.261
 10 A"   32 A'   11 A"   33 A'   34 A'   12 A"                                 
 -- Virtual --                   
 -0.098  -0.079  -0.041   0.004   0.020   0.033   0.042   0.049
 13 A"   35 A'   36 A'   37 A'   38 A'   39 A'   14 A"   40 A'                 
  0.072   0.085   0.088   0.096   0.102   0.130   0.137   0.141
 41 A'   42 A'   15 A"   16 A"   43 A'   44 A'   45 A'   46 A'                 
  0.146   0.188   0.211   0.218   0.219   0.264   0.278   0.317
 47 A'   48 A'   49 A'   50 A'   17 A"   51 A'   18 A"   52 A'                 
  0.388   0.388   0.393   0.400   0.432   0.441   0.453   0.465
 19 A"   53 A'   20 A"   54 A'   55 A'   56 A'   21 A"   57 A'                 
  0.508   0.546   0.560   0.602   0.606   0.632   0.652   0.667
 58 A'   22 A"   59 A'   60 A'   23 A"   61 A'   62 A'   24 A"                 
  0.715   0.778   0.858   0.863   0.887   0.906   0.913   0.920
 63 A'   64 A'   25 A"   65 A'   66 A'   26 A"   67 A'   68 A'                 
  0.990   1.160   1.213   1.299   1.319   1.334   1.445   1.542
 69 A'   27 A"   70 A'   28 A"   71 A'   72 A'   29 A"   73 A'                 
  1.546   1.580   1.610   1.729   1.775   1.862   2.093   2.248
 30 A"   74 A'   75 A'   76 A'   77 A'   31 A"   78 A'   32 A"                 
  2.269   2.354   2.486   2.602   2.691   2.874   3.428   3.946
 79 A'   80 A'   81 A'   82 A'   33 A"   83 A'   84 A'   34 A"                 
  3.957   3.990   4.066   4.208   4.381   5.979   6.004   6.037
 85 A'   35 A"   86 A'   87 A'   88 A'   36 A"   89 A'   90 A'                 
  6.892   9.657  13.775  13.891  13.979  23.624  25.809  25.873
 91 A'   92 A'   37 A"   93 A'   94 A'   95 A'   38 A"   96 A'                 
 26.126  27.828  28.322  28.343  28.355  28.519  28.524  28.537
 97 A'   98 A'   39 A"   99 A'  100 A'   40 A"  101 A'   41 A"                 
 28.573  28.657 127.867 127.883 127.905 151.627 163.021 215.640
102 A'  103 A'   42 A"  104 A'  105 A'  106 A'  107 A'  108 A'                 
*******
109 A'                                                                         
 --------------------------------------------------------------

          Ground-State Mulliken Net Atomic Charges

     Atom                 Charge (a.u.)
  ----------------------------------------
      1 C                    -0.309623
      2 P                     0.072321
      3 Cl                   -0.125526
      4 I                     0.101312
      5 H                     0.261516
  ----------------------------------------
  Sum of atomic charges =    -0.000000

 -----------------------------------------------------------------
                    Cartesian Multipole Moments
 -----------------------------------------------------------------
    Charge (ESU x 10^10)
                -0.0000
    Dipole Moment (Debye)
         X      -1.2195      Y      -0.2267      Z       0.0000
       Tot       1.2404
    Quadrupole Moments (Debye-Ang)
        XX     -64.4990     XY       0.1232     YY     -59.3069
        XZ      -0.0000     YZ      -0.0000     ZZ     -61.4269
    Octopole Moments (Debye-Ang^2)
       XXX    -134.5187    XXY      12.0898    XYY     -30.1315
       YYY      21.0774    XXZ       0.0000    XYZ       0.0000
       YYZ       0.0000    XZZ     -32.2710    YZZ       9.5710
       ZZZ       0.0000
    Hexadecapole Moments (Debye-Ang^3)
      XXXX   -1709.3803   XXXY     -19.3904   XXYY    -303.8634
      XYYY     -26.6598   YYYY    -156.1838   XXXZ      -0.0000
      XXYZ      -0.0000   XYYZ      -0.0000   YYYZ      -0.0000
      XXZZ    -295.3396   XYZZ      -5.9903   YYZZ     -41.5266
      XZZZ      -0.0000   YZZZ      -0.0000   ZZZZ     -84.4240
 -----------------------------------------------------------------
 Calculating analytic gradient of the SCF energy
 Gradient of SCF Energy
            1           2           3           4           5
    1   0.0105237  -0.0031660  -0.0022705  -0.0013857  -0.0037016
    2  -0.0077814  -0.0068910   0.0016018   0.0000364   0.0130341
    3   0.0000000   0.0000000  -0.0000000  -0.0000000   0.0000000
 Max gradient component =       1.303E-02
 RMS gradient           =       5.304E-03
 Gradient time:  CPU 4.89 s  wall 4.91 s
 Geometry Optimization Parameters
   NAtoms,    NIC,     NZ,  NCons,   NDum,   NFix, NCnnct, MaxDiis
        5      20       5       0       0       0       0       0

 Cartesian Hessian Update
 Hessian Updated using BFGS Update


** GEOMETRY OPTIMIZATION IN DELOCALIZED INTERNAL COORDINATES **
   Searching for a Minimum

   Optimization Cycle:   6

                       Coordinates (Angstroms)
     ATOM                X               Y               Z
      1  C         0.6871707818   -0.6520777618    0.0000000000
      2  P         1.7226035734    0.6367629504    0.0000000000
      3  Cl        3.5952303887   -0.3174998899    0.0000000000
      4  I        -1.4096360743   -0.2786701648    0.0000000000
      5  H         0.9237516948   -1.6892335265    0.0000000000
   Point Group: cs    Number of degrees of freedom:     7


   Energy is  -7759.830807833

 Hessian Updated using BFGS Update

  7 Hessian modes will be used to form the next step
  Hessian Eigenvalues:
     0.090085    0.159564    0.211661    0.236872    0.286927    0.362330
     0.594779

 Minimum Search - Taking Simple RFO Step
 Searching for Lamda that Minimizes Along All modes
 Value Taken    Lamda =  -0.00086851
 Step Taken.  Stepsize is  0.067287

                             Maximum     Tolerance    Cnvgd?
         Gradient           0.012659      0.000300      NO
         Displacement       0.042146      0.001200      NO
         Energy change     -0.001206      0.000001      NO


 New Cartesian Coordinates Obtained by Inverse Iteration

 Displacement from previous Coordinates is:  0.059328
 ----------------------------------------------------------------
             Standard Nuclear Orientation (Angstroms)
    I     Atom           X                Y                Z
 ----------------------------------------------------------------
    1      C       0.6793080743    -0.6404550038     0.0000000000
    2      P       1.7229000497     0.6549094853     0.0000000000
    3      Cl      3.5892759383    -0.3292267301     0.0000000000
    4      I      -1.3989603198    -0.2868155308     0.0000000000
    5      H       0.9265966219    -1.6991306132     0.0000000000
 ----------------------------------------------------------------
 Molecular Point Group                 Cs    NOp =  2
 Largest Abelian Subgroup              Cs    NOp =  2
 Nuclear Repulsion Energy =   434.8737426403 hartrees
 There are       46 alpha and       46 beta electrons
 Applying Cartesian multipole field
    Component          Value
    ---------          -----
     (2,0,0)        1.00000E-11
     (0,2,0)        2.00000E-11
     (0,0,2)       -3.00000E-11
 Nucleus-field energy     =     0.0000000145 hartrees
 Requested basis set is 6-311++G(d,p)
 There are 61 shells and 151 basis functions
 A cutoff of  1.0D-11 yielded   1538 shell pairs
 There are      9981 function pairs (     11081 Cartesian)
 Smallest overlap matrix eigenvalue = 8.99E-04
 Guess MOs from SCF MO coefficient file

 -----------------------------------------------------------------------
  General SCF calculation program by
  Eric Jon Sundstrom, Paul Horn, Yuezhi Mao, Dmitri Zuev, Alec White,
  David Stuck, Shaama M.S., Shane Yost, Joonho Lee, David Small,
  Daniel Levine, Susi Lehtola, Hugh Burton, Evgeny Epifanovsky
 -----------------------------------------------------------------------
 Exchange:     0.2000 Hartree-Fock + 0.0800 Slater + 0.7200 B88
 Correlation:  0.1900 VWN1RPA + 0.8100 LYP
 Using SG-1 standard quadrature grid
 A restricted SCF calculation will be
 performed using DIIS
 SCF converges when DIIS error is below 1.0e-08
 ---------------------------------------
  Cycle       Energy         DIIS error
 ---------------------------------------
    1   -7759.8308195802      2.78e-04  
    2   -7759.8310781797      1.10e-04  
    3   -7759.8310063766      1.83e-04  
    4   -7759.8311163944      2.45e-05  
    5   -7759.8311181832      4.05e-06  
    6   -7759.8311182193      1.31e-06  
    7   -7759.8311182235      4.38e-07  
    8   -7759.8311182241      3.72e-08  
    9   -7759.8311182242      1.58e-08  
   10   -7759.8311182241      6.61e-09  Convergence criterion met
 ---------------------------------------
 SCF time:   CPU 14.36s  wall 14.00s 
 SCF   energy in the final basis set =    -7759.8311182241
 Total energy in the final basis set =    -7759.8311182241

 --------------------------------------------------------------
             Orbital Energies (a.u.) and Symmetries
 --------------------------------------------------------------

 Alpha MOs, Restricted
 -- Occupied --                  
******* -176.32 -165.73 -165.73 -165.73 -101.56  -77.12  -35.82
  1 A'    2 A'    3 A'    1 A"    4 A'    5 A'    6 A'    7 A'                 
-31.314 -31.308 -31.308 -22.965 -22.964 -22.963 -22.959 -22.959
  8 A'    2 A"    9 A'   10 A'    3 A"   11 A'   12 A'    4 A"                 
-10.253  -9.475  -7.238  -7.231  -7.230  -6.610  -6.371  -4.783
 13 A'   14 A'   15 A'    5 A"   16 A'   17 A'   18 A'   19 A'                 
 -4.773  -4.769  -4.768  -4.768  -4.766  -2.049  -2.044  -2.044
 20 A'    6 A"    7 A"   21 A'   22 A'   23 A'    8 A"   24 A'                 
 -2.031  -2.031  -0.854  -0.773  -0.656  -0.565  -0.464  -0.403
 25 A'    9 A"   26 A'   27 A'   28 A'   29 A'   30 A'   31 A'                 
 -0.370  -0.353  -0.327  -0.314  -0.289  -0.260
 10 A"   32 A'   11 A"   33 A'   34 A'   12 A"                                 
 -- Virtual --                   
 -0.099  -0.076  -0.043   0.004   0.019   0.032   0.042   0.049
 13 A"   35 A'   36 A'   37 A'   38 A'   39 A'   14 A"   40 A'                 
  0.072   0.085   0.088   0.096   0.101   0.131   0.137   0.141
 41 A'   42 A'   15 A"   16 A"   43 A'   44 A'   45 A'   46 A'                 
  0.147   0.183   0.209   0.219   0.219   0.264   0.279   0.317
 47 A'   48 A'   49 A'   50 A'   17 A"   51 A'   18 A"   52 A'                 
  0.388   0.388   0.394   0.401   0.432   0.441   0.454   0.467
 19 A"   53 A'   20 A"   54 A'   55 A'   56 A'   21 A"   57 A'                 
  0.509   0.543   0.558   0.596   0.609   0.632   0.656   0.669
 58 A'   22 A"   59 A'   60 A'   23 A"   61 A'   62 A'   24 A"                 
  0.714   0.777   0.859   0.863   0.888   0.905   0.912   0.918
 63 A'   64 A'   25 A"   65 A'   66 A'   26 A"   67 A'   68 A'                 
  0.983   1.160   1.210   1.298   1.321   1.336   1.444   1.540
 69 A'   27 A"   70 A'   28 A"   71 A'   72 A'   29 A"   73 A'                 
  1.546   1.572   1.611   1.729   1.773   1.844   2.075   2.249
 30 A"   74 A'   75 A'   76 A'   77 A'   31 A"   78 A'   32 A"                 
  2.270   2.350   2.466   2.596   2.688   2.872   3.402   3.945
 79 A'   80 A'   81 A'   82 A'   33 A"   83 A'   84 A'   34 A"                 
  3.957   3.992   4.068   4.208   4.388   5.979   6.004   6.040
 85 A'   35 A"   86 A'   87 A'   88 A'   36 A"   89 A'   90 A'                 
  6.885   9.658  13.775  13.889  13.971  23.588  25.809  25.875
 91 A'   92 A'   37 A"   93 A'   94 A'   95 A'   38 A"   96 A'                 
 26.121  27.833  28.322  28.343  28.357  28.518  28.523  28.538
 97 A'   98 A'   39 A"   99 A'  100 A'   40 A"  101 A'   41 A"                 
 28.574  28.658 127.867 127.883 127.906 151.631 163.012 215.641
102 A'  103 A'   42 A"  104 A'  105 A'  106 A'  107 A'  108 A'                 
*******
109 A'                                                                         

 Beta MOs, Restricted
 -- Occupied --                  
******* -176.32 -165.73 -165.73 -165.73 -101.56  -77.12  -35.82
  1 A'    2 A'    3 A'    1 A"    4 A'    5 A'    6 A'    7 A'                 
-31.314 -31.308 -31.308 -22.965 -22.964 -22.963 -22.959 -22.959
  8 A'    2 A"    9 A'   10 A'    3 A"   11 A'   12 A'    4 A"                 
-10.253  -9.475  -7.238  -7.231  -7.230  -6.610  -6.371  -4.783
 13 A'   14 A'   15 A'    5 A"   16 A'   17 A'   18 A'   19 A'                 
 -4.773  -4.769  -4.768  -4.768  -4.766  -2.049  -2.044  -2.044
 20 A'    6 A"    7 A"   21 A'   22 A'   23 A'    8 A"   24 A'                 
 -2.031  -2.031  -0.854  -0.773  -0.656  -0.565  -0.464  -0.403
 25 A'    9 A"   26 A'   27 A'   28 A'   29 A'   30 A'   31 A'                 
 -0.370  -0.353  -0.327  -0.314  -0.289  -0.260
 10 A"   32 A'   11 A"   33 A'   34 A'   12 A"                                 
 -- Virtual --                   
 -0.099  -0.076  -0.043   0.004   0.019   0.032   0.042   0.049
 13 A"   35 A'   36 A'   37 A'   38 A'   39 A'   14 A"   40 A'                 
  0.072   0.085   0.088   0.096   0.101   0.131   0.137   0.141
 41 A'   42 A'   15 A"   16 A"   43 A'   44 A'   45 A'   46 A'                 
  0.147   0.183   0.209   0.219   0.219   0.264   0.279   0.317
 47 A'   48 A'   49 A'   50 A'   17 A"   51 A'   18 A"   52 A'                 
  0.388   0.388   0.394   0.401   0.432   0.441   0.454   0.467
 19 A"   53 A'   20 A"   54 A'   55 A'   56 A'   21 A"   57 A'                 
  0.509   0.543   0.558   0.596   0.609   0.632   0.656   0.669
 58 A'   22 A"   59 A'   60 A'   23 A"   61 A'   62 A'   24 A"                 
  0.714   0.777   0.859   0.863   0.888   0.905   0.912   0.918
 63 A'   64 A'   25 A"   65 A'   66 A'   26 A"   67 A'   68 A'                 
  0.983   1.160   1.210   1.298   1.321   1.336   1.444   1.540
 69 A'   27 A"   70 A'   28 A"   71 A'   72 A'   29 A"   73 A'                 
  1.546   1.572   1.611   1.729   1.773   1.844   2.075   2.249
 30 A"   74 A'   75 A'   76 A'   77 A'   31 A"   78 A'   32 A"                 
  2.270   2.350   2.466   2.596   2.688   2.872   3.402   3.945
 79 A'   80 A'   81 A'   82 A'   33 A"   83 A'   84 A'   34 A"                 
  3.957   3.992   4.068   4.208   4.388   5.979   6.004   6.040
 85 A'   35 A"   86 A'   87 A'   88 A'   36 A"   89 A'   90 A'                 
  6.885   9.658  13.775  13.889  13.971  23.588  25.809  25.875
 91 A'   92 A'   37 A"   93 A'   94 A'   95 A'   38 A"   96 A'                 
 26.121  27.833  28.322  28.343  28.357  28.518  28.523  28.538
 97 A'   98 A'   39 A"   99 A'  100 A'   40 A"  101 A'   41 A"                 
 28.574  28.658 127.867 127.883 127.906 151.631 163.012 215.641
102 A'  103 A'   42 A"  104 A'  105 A'  106 A'  107 A'  108 A'                 
*******
109 A'                                                                         
 --------------------------------------------------------------

          Ground-State Mulliken Net Atomic Charges

     Atom                 Charge (a.u.)
  ----------------------------------------
      1 C                    -0.312828
      2 P                     0.074605
      3 Cl                   -0.129970
      4 I                     0.109023
      5 H                     0.259169
  ----------------------------------------
  Sum of atomic charges =    -0.000000

 -----------------------------------------------------------------
                    Cartesian Multipole Moments
 -----------------------------------------------------------------
    Charge (ESU x 10^10)
                -0.0000
    Dipole Moment (Debye)
         X      -1.3056      Y      -0.1986      Z       0.0000
       Tot       1.3206
    Quadrupole Moments (Debye-Ang)
        XX     -64.7894     XY       0.2443     YY     -59.2408
        XZ      -0.0000     YZ      -0.0000     ZZ     -61.4601
    Octopole Moments (Debye-Ang^2)
       XXX    -136.1887    XXY      12.2759    XYY     -30.2958
       YYY      21.4012    XXZ       0.0000    XYZ       0.0000
       YYZ       0.0000    XZZ     -32.7131    YZZ       9.6769
       ZZZ       0.0000
    Hexadecapole Moments (Debye-Ang^3)
      XXXX   -1706.3860   XXXY     -19.1540   XXYY    -302.7174
      XYYY     -27.0752   YYYY    -158.8896   XXXZ      -0.0000
      XXYZ      -0.0000   XYYZ      -0.0000   YYYZ      -0.0000
      XXZZ    -294.2954   XYZZ      -6.1030   YYZZ     -42.0474
      XZZZ      -0.0000   YZZZ      -0.0000   ZZZZ     -84.4768
 -----------------------------------------------------------------
 Calculating analytic gradient of the SCF energy
 Gradient of SCF Energy
            1           2           3           4           5
    1   0.0007364  -0.0017600  -0.0008352   0.0029378  -0.0010790
    2   0.0037380   0.0005647  -0.0000089  -0.0009394  -0.0033543
    3  -0.0000000  -0.0000000   0.0000000   0.0000000  -0.0000000
 Max gradient component =       3.738E-03
 RMS gradient           =       1.644E-03
 Gradient time:  CPU 4.91 s  wall 4.91 s
 Geometry Optimization Parameters
   NAtoms,    NIC,     NZ,  NCons,   NDum,   NFix, NCnnct, MaxDiis
        5      20       5       0       0       0       0       0

 Cartesian Hessian Update
 Hessian Updated using BFGS Update


** GEOMETRY OPTIMIZATION IN DELOCALIZED INTERNAL COORDINATES **
   Searching for a Minimum

   Optimization Cycle:   7

                       Coordinates (Angstroms)
     ATOM                X               Y               Z
      1  C         0.6793080743   -0.6404550038    0.0000000000
      2  P         1.7229000497    0.6549094853    0.0000000000
      3  Cl        3.5892759383   -0.3292267301    0.0000000000
      4  I        -1.3989603198   -0.2868155308    0.0000000000
      5  H         0.9265966219   -1.6991306132    0.0000000000
   Point Group: cs    Number of degrees of freedom:     7


   Energy is  -7759.831118224

 Hessian Updated using BFGS Update

  7 Hessian modes will be used to form the next step
  Hessian Eigenvalues:
     0.103308    0.169424    0.203960    0.254228    0.288879    0.382849
     0.564047

 Minimum Search - Taking Simple RFO Step
 Searching for Lamda that Minimizes Along All modes
 Value Taken    Lamda =  -0.00014365
 Step Taken.  Stepsize is  0.025872

                             Maximum     Tolerance    Cnvgd?
         Gradient           0.005012      0.000300      NO
         Displacement       0.023009      0.001200      NO
         Energy change     -0.000310      0.000001      NO


 New Cartesian Coordinates Obtained by Inverse Iteration

 Displacement from previous Coordinates is:  0.032044
 ----------------------------------------------------------------
             Standard Nuclear Orientation (Angstroms)
    I     Atom           X                Y                Z
 ----------------------------------------------------------------
    1      C       0.6768717635    -0.6425684245     0.0000000000
    2      P       1.7256420834     0.6495023149     0.0000000000
    3      Cl      3.5969263082    -0.3268945646     0.0000000000
    4      I      -1.4110313588    -0.2846142842     0.0000000000
    5      H       0.9307115680    -1.6961434343     0.0000000000
 ----------------------------------------------------------------
 Molecular Point Group                 Cs    NOp =  2
 Largest Abelian Subgroup              Cs    NOp =  2
 Nuclear Repulsion Energy =   433.5048159873 hartrees
 There are       46 alpha and       46 beta electrons
 Applying Cartesian multipole field
    Component          Value
    ---------          -----
     (2,0,0)        1.00000E-11
     (0,2,0)        2.00000E-11
     (0,0,2)       -3.00000E-11
 Nucleus-field energy     =     0.0000000146 hartrees
 Requested basis set is 6-311++G(d,p)
 There are 61 shells and 151 basis functions
 A cutoff of  1.0D-11 yielded   1535 shell pairs
 There are      9970 function pairs (     11069 Cartesian)
 Smallest overlap matrix eigenvalue = 9.01E-04
 Guess MOs from SCF MO coefficient file

 -----------------------------------------------------------------------
  General SCF calculation program by
  Eric Jon Sundstrom, Paul Horn, Yuezhi Mao, Dmitri Zuev, Alec White,
  David Stuck, Shaama M.S., Shane Yost, Joonho Lee, David Small,
  Daniel Levine, Susi Lehtola, Hugh Burton, Evgeny Epifanovsky
 -----------------------------------------------------------------------
 Exchange:     0.2000 Hartree-Fock + 0.0800 Slater + 0.7200 B88
 Correlation:  0.1900 VWN1RPA + 0.8100 LYP
 Using SG-1 standard quadrature grid
 A restricted SCF calculation will be
 performed using DIIS
 SCF converges when DIIS error is below 1.0e-08
 ---------------------------------------
  Cycle       Energy         DIIS error
 ---------------------------------------
    1   -7759.8311716806      8.94e-05  
    2   -7759.8311954586      4.08e-05  
    3   -7759.8311896255      5.85e-05  
    4   -7759.8312002885      1.01e-05  
    5   -7759.8312006046      3.27e-06  
    6   -7759.8312006405      6.10e-07  
    7   -7759.8312006416      1.52e-07  
    8   -7759.8312006417      6.35e-08  
    9   -7759.8312006417      1.88e-08  
   10   -7759.8312006418      2.70e-09  Convergence criterion met
 ---------------------------------------
 SCF time:   CPU 14.32s  wall 15.00s 
 SCF   energy in the final basis set =    -7759.8312006418
 Total energy in the final basis set =    -7759.8312006418

 --------------------------------------------------------------
             Orbital Energies (a.u.) and Symmetries
 --------------------------------------------------------------

 Alpha MOs, Restricted
 -- Occupied --                  
******* -176.33 -165.73 -165.73 -165.73 -101.56  -77.12  -35.82
  1 A'    2 A'    3 A'    1 A"    4 A'    5 A'    6 A'    7 A'                 
-31.315 -31.309 -31.309 -22.965 -22.964 -22.964 -22.959 -22.959
  8 A'    2 A"    9 A'   10 A'    3 A"   11 A'   12 A'    4 A"                 
-10.253  -9.475  -7.239  -7.231  -7.230  -6.610  -6.371  -4.783
 13 A'   14 A'   15 A'    5 A"   16 A'   17 A'   18 A'   19 A'                 
 -4.773  -4.769  -4.768  -4.768  -4.766  -2.049  -2.044  -2.044
 20 A'    6 A"    7 A"   21 A'   22 A'   23 A'    8 A"   24 A'                 
 -2.031  -2.031  -0.854  -0.772  -0.656  -0.565  -0.464  -0.403
 25 A'    9 A"   26 A'   27 A'   28 A'   29 A'   30 A'   31 A'                 
 -0.370  -0.354  -0.327  -0.314  -0.290  -0.260
 10 A"   32 A'   11 A"   33 A'   34 A'   12 A"                                 
 -- Virtual --                   
 -0.099  -0.078  -0.043   0.004   0.020   0.032   0.042   0.049
 13 A"   35 A'   36 A'   37 A'   38 A'   39 A'   14 A"   40 A'                 
  0.072   0.085   0.088   0.096   0.101   0.131   0.137   0.141
 41 A'   42 A'   15 A"   16 A"   43 A'   44 A'   45 A'   46 A'                 
  0.146   0.183   0.209   0.218   0.219   0.264   0.279   0.317
 47 A'   48 A'   49 A'   50 A'   17 A"   51 A'   18 A"   52 A'                 
  0.388   0.389   0.393   0.400   0.432   0.441   0.454   0.467
 19 A"   53 A'   20 A"   54 A'   55 A'   56 A'   21 A"   57 A'                 
  0.510   0.544   0.558   0.595   0.609   0.631   0.654   0.669
 58 A'   22 A"   59 A'   60 A'   23 A"   61 A'   62 A'   24 A"                 
  0.713   0.778   0.859   0.863   0.887   0.905   0.911   0.919
 63 A'   64 A'   25 A"   65 A'   66 A'   26 A"   67 A'   68 A'                 
  0.982   1.158   1.209   1.298   1.319   1.335   1.444   1.541
 69 A'   27 A"   70 A'   28 A"   71 A'   72 A'   29 A"   73 A'                 
  1.547   1.574   1.608   1.729   1.775   1.845   2.075   2.249
 30 A"   74 A'   75 A'   76 A'   77 A'   31 A"   78 A'   32 A"                 
  2.270   2.351   2.465   2.596   2.688   2.872   3.404   3.945
 79 A'   80 A'   81 A'   82 A'   33 A"   83 A'   84 A'   34 A"                 
  3.956   3.991   4.066   4.207   4.384   5.979   6.004   6.039
 85 A'   35 A"   86 A'   87 A'   88 A'   36 A"   89 A'   90 A'                 
  6.884   9.657  13.775  13.889  13.970  23.592  25.809  25.874
 91 A'   92 A'   37 A"   93 A'   94 A'   95 A'   38 A"   96 A'                 
 26.120  27.830  28.322  28.342  28.356  28.518  28.523  28.537
 97 A'   98 A'   39 A"   99 A'  100 A'   40 A"  101 A'   41 A"                 
 28.573  28.657 127.867 127.883 127.905 151.629 163.011 215.640
102 A'  103 A'   42 A"  104 A'  105 A'  106 A'  107 A'  108 A'                 
*******
109 A'                                                                         

 Beta MOs, Restricted
 -- Occupied --                  
******* -176.33 -165.73 -165.73 -165.73 -101.56  -77.12  -35.82
  1 A'    2 A'    3 A'    1 A"    4 A'    5 A'    6 A'    7 A'                 
-31.315 -31.309 -31.309 -22.965 -22.964 -22.964 -22.959 -22.959
  8 A'    2 A"    9 A'   10 A'    3 A"   11 A'   12 A'    4 A"                 
-10.253  -9.475  -7.239  -7.231  -7.230  -6.610  -6.371  -4.783
 13 A'   14 A'   15 A'    5 A"   16 A'   17 A'   18 A'   19 A'                 
 -4.773  -4.769  -4.768  -4.768  -4.766  -2.049  -2.044  -2.044
 20 A'    6 A"    7 A"   21 A'   22 A'   23 A'    8 A"   24 A'                 
 -2.031  -2.031  -0.854  -0.772  -0.656  -0.565  -0.464  -0.403
 25 A'    9 A"   26 A'   27 A'   28 A'   29 A'   30 A'   31 A'                 
 -0.370  -0.354  -0.327  -0.314  -0.290  -0.260
 10 A"   32 A'   11 A"   33 A'   34 A'   12 A"                                 
 -- Virtual --                   
 -0.099  -0.078  -0.043   0.004   0.020   0.032   0.042   0.049
 13 A"   35 A'   36 A'   37 A'   38 A'   39 A'   14 A"   40 A'                 
  0.072   0.085   0.088   0.096   0.101   0.131   0.137   0.141
 41 A'   42 A'   15 A"   16 A"   43 A'   44 A'   45 A'   46 A'                 
  0.146   0.183   0.209   0.218   0.219   0.264   0.279   0.317
 47 A'   48 A'   49 A'   50 A'   17 A"   51 A'   18 A"   52 A'                 
  0.388   0.389   0.393   0.400   0.432   0.441   0.454   0.467
 19 A"   53 A'   20 A"   54 A'   55 A'   56 A'   21 A"   57 A'                 
  0.510   0.544   0.558   0.595   0.609   0.631   0.654   0.669
 58 A'   22 A"   59 A'   60 A'   23 A"   61 A'   62 A'   24 A"                 
  0.713   0.778   0.859   0.863   0.887   0.905   0.911   0.919
 63 A'   64 A'   25 A"   65 A'   66 A'   26 A"   67 A'   68 A'                 
  0.982   1.158   1.209   1.298   1.319   1.335   1.444   1.541
 69 A'   27 A"   70 A'   28 A"   71 A'   72 A'   29 A"   73 A'                 
  1.547   1.574   1.608   1.729   1.775   1.845   2.075   2.249
 30 A"   74 A'   75 A'   76 A'   77 A'   31 A"   78 A'   32 A"                 
  2.270   2.351   2.465   2.596   2.688   2.872   3.404   3.945
 79 A'   80 A'   81 A'   82 A'   33 A"   83 A'   84 A'   34 A"                 
  3.956   3.991   4.066   4.207   4.384   5.979   6.004   6.039
 85 A'   35 A"   86 A'   87 A'   88 A'   36 A"   89 A'   90 A'                 
  6.884   9.657  13.775  13.889  13.970  23.592  25.809  25.874
 91 A'   92 A'   37 A"   93 A'   94 A'   95 A'   38 A"   96 A'                 
 26.120  27.830  28.322  28.342  28.356  28.518  28.523  28.537
 97 A'   98 A'   39 A"   99 A'  100 A'   40 A"  101 A'   41 A"                 
 28.573  28.657 127.867 127.883 127.905 151.629 163.011 215.640
102 A'  103 A'   42 A"  104 A'  105 A'  106 A'  107 A'  108 A'                 
*******
109 A'                                                                         
 --------------------------------------------------------------

          Ground-State Mulliken Net Atomic Charges

     Atom                 Charge (a.u.)
  ----------------------------------------
      1 C                    -0.312776
      2 P                     0.076065
      3 Cl                   -0.129090
      4 I                     0.107992
      5 H                     0.257809
  ----------------------------------------
  Sum of atomic charges =    -0.000000

 -----------------------------------------------------------------
                    Cartesian Multipole Moments
 -----------------------------------------------------------------
    Charge (ESU x 10^10)
                -0.0000
    Dipole Moment (Debye)
         X      -1.3008      Y      -0.2050      Z       0.0000
       Tot       1.3168
    Quadrupole Moments (Debye-Ang)
        XX     -64.7047     XY       0.2009     YY     -59.2924
        XZ      -0.0000     YZ      -0.0000     ZZ     -61.4791
    Octopole Moments (Debye-Ang^2)
       XXX    -135.5725    XXY      12.2213    XYY     -30.1307
       YYY      21.3928    XXZ       0.0000    XYZ       0.0000
       YYZ       0.0000    XZZ     -32.4698    YZZ       9.6640
       ZZZ       0.0000
    Hexadecapole Moments (Debye-Ang^3)
      XXXX   -1715.4431   XXXY     -19.2746   XXYY    -304.5440
      XYYY     -27.1072   YYYY    -158.2664   XXXZ      -0.0000
      XXYZ      -0.0000   XYYZ      -0.0000   YYYZ      -0.0000
      XXZZ    -296.0490   XYZZ      -6.1075   YYZZ     -41.9332
      XZZZ      -0.0000   YZZZ      -0.0000   ZZZZ     -84.5434
 -----------------------------------------------------------------
 Calculating analytic gradient of the SCF energy
 Gradient of SCF Energy
            1           2           3           4           5
    1   0.0012618  -0.0008000  -0.0000779   0.0000530  -0.0004369
    2   0.0009931  -0.0002158   0.0003645  -0.0004464  -0.0006954
    3   0.0000000  -0.0000000   0.0000000  -0.0000000  -0.0000000
 Max gradient component =       1.262E-03
 RMS gradient           =       5.342E-04
 Gradient time:  CPU 4.90 s  wall 4.90 s
 Geometry Optimization Parameters
   NAtoms,    NIC,     NZ,  NCons,   NDum,   NFix, NCnnct, MaxDiis
        5      20       5       0       0       0       0       0

 Cartesian Hessian Update
 Hessian Updated using BFGS Update


** GEOMETRY OPTIMIZATION IN DELOCALIZED INTERNAL COORDINATES **
   Searching for a Minimum

   Optimization Cycle:   8

                       Coordinates (Angstroms)
     ATOM                X               Y               Z
      1  C         0.6768717635   -0.6425684245    0.0000000000
      2  P         1.7256420834    0.6495023149    0.0000000000
      3  Cl        3.5969263082   -0.3268945646    0.0000000000
      4  I        -1.4110313588   -0.2846142842    0.0000000000
      5  H         0.9307115680   -1.6961434343    0.0000000000
   Point Group: cs    Number of degrees of freedom:     7


   Energy is  -7759.831200642

 Hessian Updated using BFGS Update

  7 Hessian modes will be used to form the next step
  Hessian Eigenvalues:
     0.112713    0.137700    0.201941    0.257062    0.292870    0.366402
     0.556665

 Minimum Search - Taking Simple RFO Step
 Searching for Lamda that Minimizes Along All modes
 Value Taken    Lamda =  -0.00001222
 Step Taken.  Stepsize is  0.009381

                             Maximum     Tolerance    Cnvgd?
         Gradient           0.000957      0.000300      NO
         Displacement       0.006911      0.001200      NO
         Energy change     -0.000082      0.000001      NO


 New Cartesian Coordinates Obtained by Inverse Iteration

 Displacement from previous Coordinates is:  0.011836
 ----------------------------------------------------------------
             Standard Nuclear Orientation (Angstroms)
    I     Atom           X                Y                Z
 ----------------------------------------------------------------
    1      C       0.6749140112    -0.6420259840     0.0000000000
    2      P       1.7259461108     0.6496085044     0.0000000000
    3      Cl      3.5965062988    -0.3294183610     0.0000000000
    4      I      -1.4129751730    -0.2855169571     0.0000000000
    5      H       0.9347291166    -1.6933655949     0.0000000000
 ----------------------------------------------------------------
 Molecular Point Group                 Cs    NOp =  2
 Largest Abelian Subgroup              Cs    NOp =  2
 Nuclear Repulsion Energy =   433.3469518941 hartrees
 There are       46 alpha and       46 beta electrons
 Applying Cartesian multipole field
    Component          Value
    ---------          -----
     (2,0,0)        1.00000E-11
     (0,2,0)        2.00000E-11
     (0,0,2)       -3.00000E-11
 Nucleus-field energy     =     0.0000000146 hartrees
 Requested basis set is 6-311++G(d,p)
 There are 61 shells and 151 basis functions
 A cutoff of  1.0D-11 yielded   1535 shell pairs
 There are      9970 function pairs (     11069 Cartesian)
 Smallest overlap matrix eigenvalue = 9.03E-04
 Guess MOs from SCF MO coefficient file

 -----------------------------------------------------------------------
  General SCF calculation program by
  Eric Jon Sundstrom, Paul Horn, Yuezhi Mao, Dmitri Zuev, Alec White,
  David Stuck, Shaama M.S., Shane Yost, Joonho Lee, David Small,
  Daniel Levine, Susi Lehtola, Hugh Burton, Evgeny Epifanovsky
 -----------------------------------------------------------------------
 Exchange:     0.2000 Hartree-Fock + 0.0800 Slater + 0.7200 B88
 Correlation:  0.1900 VWN1RPA + 0.8100 LYP
 Using SG-1 standard quadrature grid
 A restricted SCF calculation will be
 performed using DIIS
 SCF converges when DIIS error is below 1.0e-08
 ---------------------------------------
  Cycle       Energy         DIIS error
 ---------------------------------------
    1   -7759.8312044932      3.04e-05  
    2   -7759.8312081875      7.99e-06  
    3   -7759.8312076936      1.48e-05  
    4   -7759.8312084082      2.61e-06  
    5   -7759.8312084302      8.29e-07  
    6   -7759.8312084321      1.50e-07  
    7   -7759.8312084322      7.25e-08  
    8   -7759.8312084322      1.52e-08  
    9   -7759.8312084322      4.63e-09  Convergence criterion met
 ---------------------------------------
 SCF time:   CPU 12.91s  wall 13.00s 
 SCF   energy in the final basis set =    -7759.8312084322
 Total energy in the final basis set =    -7759.8312084322

 --------------------------------------------------------------
             Orbital Energies (a.u.) and Symmetries
 --------------------------------------------------------------

 Alpha MOs, Restricted
 -- Occupied --                  
******* -176.33 -165.73 -165.73 -165.73 -101.56  -77.12  -35.82
  1 A'    2 A'    3 A'    1 A"    4 A'    5 A'    6 A'    7 A'                 
-31.315 -31.309 -31.309 -22.965 -22.964 -22.964 -22.960 -22.960
  8 A'    2 A"    9 A'   10 A'    3 A"   11 A'   12 A'    4 A"                 
-10.253  -9.475  -7.239  -7.231  -7.230  -6.610  -6.371  -4.783
 13 A'   14 A'   15 A'    5 A"   16 A'   17 A'   18 A'   19 A'                 
 -4.773  -4.769  -4.769  -4.768  -4.766  -2.049  -2.044  -2.044
 20 A'    6 A"    7 A"   21 A'   22 A'   23 A'    8 A"   24 A'                 
 -2.031  -2.031  -0.854  -0.772  -0.656  -0.565  -0.464  -0.403
 25 A'    9 A"   26 A'   27 A'   28 A'   29 A'   30 A'   31 A'                 
 -0.370  -0.354  -0.327  -0.314  -0.290  -0.260
 10 A"   32 A'   11 A"   33 A'   34 A'   12 A"                                 
 -- Virtual --                   
 -0.099  -0.078  -0.043   0.004   0.020   0.032   0.042   0.049
 13 A"   35 A'   36 A'   37 A'   38 A'   39 A'   14 A"   40 A'                 
  0.072   0.085   0.088   0.096   0.101   0.131   0.137   0.141
 41 A'   42 A'   15 A"   16 A"   43 A'   44 A'   45 A'   46 A'                 
  0.146   0.183   0.209   0.218   0.219   0.263   0.279   0.317
 47 A'   48 A'   49 A'   50 A'   17 A"   51 A'   18 A"   52 A'                 
  0.388   0.389   0.393   0.399   0.432   0.441   0.454   0.467
 19 A"   53 A'   20 A"   54 A'   55 A'   56 A'   21 A"   57 A'                 
  0.510   0.544   0.558   0.594   0.609   0.631   0.653   0.669
 58 A'   22 A"   59 A'   60 A'   23 A"   61 A'   62 A'   24 A"                 
  0.713   0.778   0.859   0.863   0.888   0.905   0.911   0.919
 63 A'   64 A'   25 A"   65 A'   66 A'   26 A"   67 A'   68 A'                 
  0.981   1.157   1.209   1.298   1.319   1.335   1.444   1.542
 69 A'   27 A"   70 A'   28 A"   71 A'   72 A'   29 A"   73 A'                 
  1.547   1.574   1.606   1.730   1.776   1.845   2.073   2.249
 30 A"   74 A'   75 A'   76 A'   77 A'   31 A"   78 A'   32 A"                 
  2.270   2.352   2.464   2.596   2.689   2.873   3.404   3.945
 79 A'   80 A'   81 A'   82 A'   33 A"   83 A'   84 A'   34 A"                 
  3.956   3.991   4.066   4.207   4.384   5.979   6.004   6.039
 85 A'   35 A"   86 A'   87 A'   88 A'   36 A"   89 A'   90 A'                 
  6.883   9.657  13.775  13.889  13.970  23.593  25.809  25.874
 91 A'   92 A'   37 A"   93 A'   94 A'   95 A'   38 A"   96 A'                 
 26.119  27.830  28.322  28.342  28.356  28.518  28.523  28.537
 97 A'   98 A'   39 A"   99 A'  100 A'   40 A"  101 A'   41 A"                 
 28.573  28.657 127.867 127.883 127.905 151.629 163.009 215.640
102 A'  103 A'   42 A"  104 A'  105 A'  106 A'  107 A'  108 A'                 
*******
109 A'                                                                         

 Beta MOs, Restricted
 -- Occupied --                  
******* -176.33 -165.73 -165.73 -165.73 -101.56  -77.12  -35.82
  1 A'    2 A'    3 A'    1 A"    4 A'    5 A'    6 A'    7 A'                 
-31.315 -31.309 -31.309 -22.965 -22.964 -22.964 -22.960 -22.960
  8 A'    2 A"    9 A'   10 A'    3 A"   11 A'   12 A'    4 A"                 
-10.253  -9.475  -7.239  -7.231  -7.230  -6.610  -6.371  -4.783
 13 A'   14 A'   15 A'    5 A"   16 A'   17 A'   18 A'   19 A'                 
 -4.773  -4.769  -4.769  -4.768  -4.766  -2.049  -2.044  -2.044
 20 A'    6 A"    7 A"   21 A'   22 A'   23 A'    8 A"   24 A'                 
 -2.031  -2.031  -0.854  -0.772  -0.656  -0.565  -0.464  -0.403
 25 A'    9 A"   26 A'   27 A'   28 A'   29 A'   30 A'   31 A'                 
 -0.370  -0.354  -0.327  -0.314  -0.290  -0.260
 10 A"   32 A'   11 A"   33 A'   34 A'   12 A"                                 
 -- Virtual --                   
 -0.099  -0.078  -0.043   0.004   0.020   0.032   0.042   0.049
 13 A"   35 A'   36 A'   37 A'   38 A'   39 A'   14 A"   40 A'                 
  0.072   0.085   0.088   0.096   0.101   0.131   0.137   0.141
 41 A'   42 A'   15 A"   16 A"   43 A'   44 A'   45 A'   46 A'                 
  0.146   0.183   0.209   0.218   0.219   0.263   0.279   0.317
 47 A'   48 A'   49 A'   50 A'   17 A"   51 A'   18 A"   52 A'                 
  0.388   0.389   0.393   0.399   0.432   0.441   0.454   0.467
 19 A"   53 A'   20 A"   54 A'   55 A'   56 A'   21 A"   57 A'                 
  0.510   0.544   0.558   0.594   0.609   0.631   0.653   0.669
 58 A'   22 A"   59 A'   60 A'   23 A"   61 A'   62 A'   24 A"                 
  0.713   0.778   0.859   0.863   0.888   0.905   0.911   0.919
 63 A'   64 A'   25 A"   65 A'   66 A'   26 A"   67 A'   68 A'                 
  0.981   1.157   1.209   1.298   1.319   1.335   1.444   1.542
 69 A'   27 A"   70 A'   28 A"   71 A'   72 A'   29 A"   73 A'                 
  1.547   1.574   1.606   1.730   1.776   1.845   2.073   2.249
 30 A"   74 A'   75 A'   76 A'   77 A'   31 A"   78 A'   32 A"                 
  2.270   2.352   2.464   2.596   2.689   2.873   3.404   3.945
 79 A'   80 A'   81 A'   82 A'   33 A"   83 A'   84 A'   34 A"                 
  3.956   3.991   4.066   4.207   4.384   5.979   6.004   6.039
 85 A'   35 A"   86 A'   87 A'   88 A'   36 A"   89 A'   90 A'                 
  6.883   9.657  13.775  13.889  13.970  23.593  25.809  25.874
 91 A'   92 A'   37 A"   93 A'   94 A'   95 A'   38 A"   96 A'                 
 26.119  27.830  28.322  28.342  28.356  28.518  28.523  28.537
 97 A'   98 A'   39 A"   99 A'  100 A'   40 A"  101 A'   41 A"                 
 28.573  28.657 127.867 127.883 127.905 151.629 163.009 215.640
102 A'  103 A'   42 A"  104 A'  105 A'  106 A'  107 A'  108 A'                 
*******
109 A'                                                                         
 --------------------------------------------------------------

          Ground-State Mulliken Net Atomic Charges

     Atom                 Charge (a.u.)
  ----------------------------------------
      1 C                    -0.313790
      2 P                     0.077190
      3 Cl                   -0.129110
      4 I                     0.108892
      5 H                     0.256818
  ----------------------------------------
  Sum of atomic charges =    -0.000000

 -----------------------------------------------------------------
                    Cartesian Multipole Moments
 -----------------------------------------------------------------
    Charge (ESU x 10^10)
                -0.0000
    Dipole Moment (Debye)
         X      -1.3080      Y      -0.2012      Z      -0.0000
       Tot       1.3234
    Quadrupole Moments (Debye-Ang)
        XX     -64.6956     XY       0.1997     YY     -59.3076
        XZ       0.0000     YZ       0.0000     ZZ     -61.4821
    Octopole Moments (Debye-Ang^2)
       XXX    -135.4535    XXY      12.2668    XYY     -30.0802
       YYY      21.5768    XXZ      -0.0000    XYZ      -0.0000
       YYZ      -0.0000    XZZ     -32.4215    YZZ       9.7132
       ZZZ      -0.0000
    Hexadecapole Moments (Debye-Ang^3)
      XXXX   -1716.1155   XXXY     -19.0702   XXYY    -304.6936
      XYYY     -26.9737   YYYY    -158.5312   XXXZ       0.0000
      XXYZ       0.0000   XYYZ       0.0000   YYYZ       0.0000
      XXZZ    -296.1861   XYZZ      -6.0566   YYZZ     -41.9656
      XZZZ       0.0000   YZZZ       0.0000   ZZZZ     -84.5534
 -----------------------------------------------------------------
 Calculating analytic gradient of the SCF energy
 Gradient of SCF Energy
            1           2           3           4           5
    1   0.0005481  -0.0003797   0.0001043  -0.0001914  -0.0000812
    2  -0.0000901   0.0001150   0.0003262  -0.0003372  -0.0000139
    3   0.0000000  -0.0000000   0.0000000  -0.0000000  -0.0000000
 Max gradient component =       5.481E-04
 RMS gradient           =       2.222E-04
 Gradient time:  CPU 4.90 s  wall 4.90 s
 Geometry Optimization Parameters
   NAtoms,    NIC,     NZ,  NCons,   NDum,   NFix, NCnnct, MaxDiis
        5      20       5       0       0       0       0       0

 Cartesian Hessian Update
 Hessian Updated using BFGS Update


** GEOMETRY OPTIMIZATION IN DELOCALIZED INTERNAL COORDINATES **
   Searching for a Minimum

   Optimization Cycle:   9

                       Coordinates (Angstroms)
     ATOM                X               Y               Z
      1  C         0.6749140112   -0.6420259840    0.0000000000
      2  P         1.7259461108    0.6496085044    0.0000000000
      3  Cl        3.5965062988   -0.3294183610    0.0000000000
      4  I        -1.4129751730   -0.2855169571    0.0000000000
      5  H         0.9347291166   -1.6933655949    0.0000000000
   Point Group: cs    Number of degrees of freedom:     7


   Energy is  -7759.831208432

 Hessian Updated using BFGS Update

  7 Hessian modes will be used to form the next step
  Hessian Eigenvalues:
     0.075774    0.135933    0.200857    0.257082    0.299916    0.389592
     0.561474

 Minimum Search - Taking Simple RFO Step
 Searching for Lamda that Minimizes Along All modes
 Value Taken    Lamda =  -0.00000238
 Step Taken.  Stepsize is  0.005455

                             Maximum     Tolerance    Cnvgd?
         Gradient           0.000327      0.000300      NO
         Displacement       0.003689      0.001200      NO
         Energy change     -0.000008      0.000001      NO


 New Cartesian Coordinates Obtained by Inverse Iteration

 Displacement from previous Coordinates is:  0.007639
 ----------------------------------------------------------------
             Standard Nuclear Orientation (Angstroms)
    I     Atom           X                Y                Z
 ----------------------------------------------------------------
    1      C       0.6738664821    -0.6412466619     0.0000000000
    2      P       1.7259624289     0.6500106719     0.0000000000
    3      Cl      3.5952619785    -0.3313373134     0.0000000000
    4      I      -1.4131442983    -0.2863661796     0.0000000000
    5      H       0.9371737731    -1.6917789097     0.0000000000
 ----------------------------------------------------------------
 Molecular Point Group                 Cs    NOp =  2
 Largest Abelian Subgroup              Cs    NOp =  2
 Nuclear Repulsion Energy =   433.3901688986 hartrees
 There are       46 alpha and       46 beta electrons
 Applying Cartesian multipole field
    Component          Value
    ---------          -----
     (2,0,0)        1.00000E-11
     (0,2,0)        2.00000E-11
     (0,0,2)       -3.00000E-11
 Nucleus-field energy     =     0.0000000146 hartrees
 Requested basis set is 6-311++G(d,p)
 There are 61 shells and 151 basis functions
 A cutoff of  1.0D-11 yielded   1535 shell pairs
 There are      9970 function pairs (     11069 Cartesian)
 Smallest overlap matrix eigenvalue = 9.03E-04
 Guess MOs from SCF MO coefficient file

 -----------------------------------------------------------------------
  General SCF calculation program by
  Eric Jon Sundstrom, Paul Horn, Yuezhi Mao, Dmitri Zuev, Alec White,
  David Stuck, Shaama M.S., Shane Yost, Joonho Lee, David Small,
  Daniel Levine, Susi Lehtola, Hugh Burton, Evgeny Epifanovsky
 -----------------------------------------------------------------------
 Exchange:     0.2000 Hartree-Fock + 0.0800 Slater + 0.7200 B88
 Correlation:  0.1900 VWN1RPA + 0.8100 LYP
 Using SG-1 standard quadrature grid
 A restricted SCF calculation will be
 performed using DIIS
 SCF converges when DIIS error is below 1.0e-08
 ---------------------------------------
  Cycle       Energy         DIIS error
 ---------------------------------------
    1   -7759.8312079750      1.91e-05  
    2   -7759.8312097435      3.32e-06  
    3   -7759.8312097385      4.10e-06  
    4   -7759.8312097970      6.05e-07  
    5   -7759.8312097973      3.94e-07  
    6   -7759.8312097977      2.06e-07  
    7   -7759.8312097979      1.38e-08  
    8   -7759.8312097978      5.72e-09  Convergence criterion met
 ---------------------------------------
 SCF time:   CPU 11.49s  wall 11.00s 
 SCF   energy in the final basis set =    -7759.8312097978
 Total energy in the final basis set =    -7759.8312097978

 --------------------------------------------------------------
             Orbital Energies (a.u.) and Symmetries
 --------------------------------------------------------------

 Alpha MOs, Restricted
 -- Occupied --                  
******* -176.33 -165.73 -165.73 -165.73 -101.56  -77.12  -35.82
  1 A'    2 A'    3 A'    1 A"    4 A'    5 A'    6 A'    7 A'                 
-31.315 -31.309 -31.309 -22.965 -22.964 -22.964 -22.960 -22.960
  8 A'    2 A"    9 A'   10 A'    3 A"   11 A'   12 A'    4 A"                 
-10.253  -9.475  -7.239  -7.231  -7.230  -6.610  -6.371  -4.783
 13 A'   14 A'   15 A'    5 A"   16 A'   17 A'   18 A'   19 A'                 
 -4.773  -4.769  -4.769  -4.768  -4.766  -2.049  -2.044  -2.044
 20 A'    6 A"    7 A"   21 A'   22 A'   23 A'    8 A"   24 A'                 
 -2.032  -2.031  -0.854  -0.772  -0.656  -0.565  -0.464  -0.403
 25 A'    9 A"   26 A'   27 A'   28 A'   29 A'   30 A'   31 A'                 
 -0.370  -0.354  -0.327  -0.314  -0.290  -0.260
 10 A"   32 A'   11 A"   33 A'   34 A'   12 A"                                 
 -- Virtual --                   
 -0.099  -0.078  -0.043   0.004   0.020   0.032   0.042   0.049
 13 A"   35 A'   36 A'   37 A'   38 A'   39 A'   14 A"   40 A'                 
  0.072   0.085   0.088   0.096   0.101   0.131   0.137   0.141
 41 A'   42 A'   15 A"   16 A"   43 A'   44 A'   45 A'   46 A'                 
  0.146   0.183   0.209   0.218   0.219   0.263   0.279   0.317
 47 A'   48 A'   49 A'   50 A'   17 A"   51 A'   18 A"   52 A'                 
  0.387   0.389   0.393   0.399   0.433   0.441   0.454   0.467
 19 A"   53 A'   20 A"   54 A'   55 A'   56 A'   21 A"   57 A'                 
  0.510   0.543   0.558   0.594   0.609   0.631   0.653   0.669
 58 A'   22 A"   59 A'   60 A'   23 A"   61 A'   62 A'   24 A"                 
  0.713   0.778   0.859   0.863   0.888   0.905   0.911   0.919
 63 A'   64 A'   25 A"   65 A'   66 A'   26 A"   67 A'   68 A'                 
  0.981   1.157   1.209   1.298   1.319   1.335   1.444   1.542
 69 A'   27 A"   70 A'   28 A"   71 A'   72 A'   29 A"   73 A'                 
  1.547   1.575   1.606   1.730   1.776   1.845   2.073   2.249
 30 A"   74 A'   75 A'   76 A'   77 A'   31 A"   78 A'   32 A"                 
  2.270   2.352   2.463   2.596   2.689   2.873   3.404   3.945
 79 A'   80 A'   81 A'   82 A'   33 A"   83 A'   84 A'   34 A"                 
  3.956   3.991   4.066   4.207   4.384   5.979   6.004   6.039
 85 A'   35 A"   86 A'   87 A'   88 A'   36 A"   89 A'   90 A'                 
  6.882   9.657  13.775  13.889  13.969  23.593  25.809  25.874
 91 A'   92 A'   37 A"   93 A'   94 A'   95 A'   38 A"   96 A'                 
 26.119  27.830  28.322  28.342  28.356  28.518  28.523  28.537
 97 A'   98 A'   39 A"   99 A'  100 A'   40 A"  101 A'   41 A"                 
 28.573  28.657 127.867 127.883 127.905 151.629 163.009 215.640
102 A'  103 A'   42 A"  104 A'  105 A'  106 A'  107 A'  108 A'                 
*******
109 A'                                                                         

 Beta MOs, Restricted
 -- Occupied --                  
******* -176.33 -165.73 -165.73 -165.73 -101.56  -77.12  -35.82
  1 A'    2 A'    3 A'    1 A"    4 A'    5 A'    6 A'    7 A'                 
-31.315 -31.309 -31.309 -22.965 -22.964 -22.964 -22.960 -22.960
  8 A'    2 A"    9 A'   10 A'    3 A"   11 A'   12 A'    4 A"                 
-10.253  -9.475  -7.239  -7.231  -7.230  -6.610  -6.371  -4.783
 13 A'   14 A'   15 A'    5 A"   16 A'   17 A'   18 A'   19 A'                 
 -4.773  -4.769  -4.769  -4.768  -4.766  -2.049  -2.044  -2.044
 20 A'    6 A"    7 A"   21 A'   22 A'   23 A'    8 A"   24 A'                 
 -2.032  -2.031  -0.854  -0.772  -0.656  -0.565  -0.464  -0.403
 25 A'    9 A"   26 A'   27 A'   28 A'   29 A'   30 A'   31 A'                 
 -0.370  -0.354  -0.327  -0.314  -0.290  -0.260
 10 A"   32 A'   11 A"   33 A'   34 A'   12 A"                                 
 -- Virtual --                   
 -0.099  -0.078  -0.043   0.004   0.020   0.032   0.042   0.049
 13 A"   35 A'   36 A'   37 A'   38 A'   39 A'   14 A"   40 A'                 
  0.072   0.085   0.088   0.096   0.101   0.131   0.137   0.141
 41 A'   42 A'   15 A"   16 A"   43 A'   44 A'   45 A'   46 A'                 
  0.146   0.183   0.209   0.218   0.219   0.263   0.279   0.317
 47 A'   48 A'   49 A'   50 A'   17 A"   51 A'   18 A"   52 A'                 
  0.387   0.389   0.393   0.399   0.433   0.441   0.454   0.467
 19 A"   53 A'   20 A"   54 A'   55 A'   56 A'   21 A"   57 A'                 
  0.510   0.543   0.558   0.594   0.609   0.631   0.653   0.669
 58 A'   22 A"   59 A'   60 A'   23 A"   61 A'   62 A'   24 A"                 
  0.713   0.778   0.859   0.863   0.888   0.905   0.911   0.919
 63 A'   64 A'   25 A"   65 A'   66 A'   26 A"   67 A'   68 A'                 
  0.981   1.157   1.209   1.298   1.319   1.335   1.444   1.542
 69 A'   27 A"   70 A'   28 A"   71 A'   72 A'   29 A"   73 A'                 
  1.547   1.575   1.606   1.730   1.776   1.845   2.073   2.249
 30 A"   74 A'   75 A'   76 A'   77 A'   31 A"   78 A'   32 A"                 
  2.270   2.352   2.463   2.596   2.689   2.873   3.404   3.945
 79 A'   80 A'   81 A'   82 A'   33 A"   83 A'   84 A'   34 A"                 
  3.956   3.991   4.066   4.207   4.384   5.979   6.004   6.039
 85 A'   35 A"   86 A'   87 A'   88 A'   36 A"   89 A'   90 A'                 
  6.882   9.657  13.775  13.889  13.969  23.593  25.809  25.874
 91 A'   92 A'   37 A"   93 A'   94 A'   95 A'   38 A"   96 A'                 
 26.119  27.830  28.322  28.342  28.356  28.518  28.523  28.537
 97 A'   98 A'   39 A"   99 A'  100 A'   40 A"  101 A'   41 A"                 
 28.573  28.657 127.867 127.883 127.905 151.629 163.009 215.640
102 A'  103 A'   42 A"  104 A'  105 A'  106 A'  107 A'  108 A'                 
*******
109 A'                                                                         
 --------------------------------------------------------------

          Ground-State Mulliken Net Atomic Charges

     Atom                 Charge (a.u.)
  ----------------------------------------
      1 C                    -0.314480
      2 P                     0.077739
      3 Cl                   -0.129051
      4 I                     0.109589
      5 H                     0.256202
  ----------------------------------------
  Sum of atomic charges =    -0.000000

 -----------------------------------------------------------------
                    Cartesian Multipole Moments
 -----------------------------------------------------------------
    Charge (ESU x 10^10)
                -0.0000
    Dipole Moment (Debye)
         X      -1.3112      Y      -0.1989      Z       0.0000
       Tot       1.3262
    Quadrupole Moments (Debye-Ang)
        XX     -64.6878     XY       0.2013     YY     -59.3146
        XZ       0.0000     YZ      -0.0000     ZZ     -61.4812
    Octopole Moments (Debye-Ang^2)
       XXX    -135.3828    XXY      12.2984    XYY     -30.0603
       YYY      21.7063    XXZ       0.0000    XYZ       0.0000
       YYZ      -0.0000    XZZ     -32.4054    YZZ       9.7496
       ZZZ      -0.0000
    Hexadecapole Moments (Debye-Ang^3)
      XXXX   -1715.4097   XXXY     -18.9262   XXYY    -304.5975
      XYYY     -26.8862   YYYY    -158.7569   XXXZ       0.0000
      XXYZ       0.0000   XYYZ       0.0000   YYYZ      -0.0000
      XXZZ    -296.0800   XYZZ      -6.0221   YYZZ     -41.9951
      XZZZ       0.0000   YZZZ      -0.0000   ZZZZ     -84.5504
 -----------------------------------------------------------------
 Calculating analytic gradient of the SCF energy
 Gradient of SCF Energy
            1           2           3           4           5
    1   0.0000877  -0.0002212   0.0000796  -0.0000926   0.0001465
    2  -0.0002211   0.0001922   0.0003112  -0.0003193   0.0000370
    3   0.0000000  -0.0000000  -0.0000000  -0.0000000   0.0000000
 Max gradient component =       3.193E-04
 RMS gradient           =       1.590E-04
 Gradient time:  CPU 4.92 s  wall 4.92 s
 Geometry Optimization Parameters
   NAtoms,    NIC,     NZ,  NCons,   NDum,   NFix, NCnnct, MaxDiis
        5      20       5       0       0       0       0       0

 Cartesian Hessian Update
 Hessian Updated using BFGS Update


** GEOMETRY OPTIMIZATION IN DELOCALIZED INTERNAL COORDINATES **
   Searching for a Minimum

   Optimization Cycle:  10

                       Coordinates (Angstroms)
     ATOM                X               Y               Z
      1  C         0.6738664821   -0.6412466619    0.0000000000
      2  P         1.7259624289    0.6500106719    0.0000000000
      3  Cl        3.5952619785   -0.3313373134    0.0000000000
      4  I        -1.4131442983   -0.2863661796    0.0000000000
      5  H         0.9371737731   -1.6917789097    0.0000000000
   Point Group: cs    Number of degrees of freedom:     7


   Energy is  -7759.831209798

 Hessian Updated using BFGS Update

  7 Hessian modes will be used to form the next step
  Hessian Eigenvalues:
     0.065190    0.139390    0.200210    0.259556    0.290289    0.385252
     0.564946

 Minimum Search - Taking Simple RFO Step
 Searching for Lamda that Minimizes Along All modes
 Value Taken    Lamda =   0.00000000
 Step Taken.  Stepsize is  0.001245

                             Maximum     Tolerance    Cnvgd?
         Gradient           0.000089      0.000300     YES
         Displacement       0.000996      0.001200     YES
         Energy change     -0.000001      0.000001      NO


                       Distance Matrix (Angstroms)
             C (  1)   P (  2)   Cl(  3)   I (  4)
   P (  2)  1.665608
   Cl(  3)  2.937788  2.111238
   I (  4)  2.116968  3.275789  5.008608
   H (  5)  1.083028  2.471066  2.986006  2.738463

 Final energy is   -7759.8312097978051     


 ******************************
 **  OPTIMIZATION CONVERGED  **
 ******************************

                       Coordinates (Angstroms)
     ATOM                X               Y               Z
      1  C         0.6738664821   -0.6412466619    0.0000000000
      2  P         1.7259624289    0.6500106719    0.0000000000
      3  Cl        3.5952619785   -0.3313373134    0.0000000000
      4  I        -1.4131442983   -0.2863661796    0.0000000000
      5  H         0.9371737731   -1.6917789097    0.0000000000

Z-matrix Print:
$molecule
0 1
I 
C  1 2.116968
H  2 1.083028 1 113.721258
P  2 1.665608 1 119.522190 3 -180.000000 0
Cl 4 2.111238 2 101.473951 1 -180.000000 0
$end


 --------------------------------------------------------------
             Orbital Energies (a.u.) and Symmetries
 --------------------------------------------------------------

 Alpha MOs, Restricted
 -- Occupied --                  
******* -176.33 -165.73 -165.73 -165.73 -101.56  -77.12  -35.82
  1 A'    2 A'    3 A'    1 A"    4 A'    5 A'    6 A'    7 A'                 
-31.315 -31.309 -31.309 -22.965 -22.964 -22.964 -22.960 -22.960
  8 A'    2 A"    9 A'   10 A'    3 A"   11 A'   12 A'    4 A"                 
-10.253  -9.475  -7.239  -7.231  -7.230  -6.610  -6.371  -4.783
 13 A'   14 A'   15 A'    5 A"   16 A'   17 A'   18 A'   19 A'                 
 -4.773  -4.769  -4.769  -4.768  -4.766  -2.049  -2.044  -2.044
 20 A'    6 A"    7 A"   21 A'   22 A'   23 A'    8 A"   24 A'                 
 -2.032  -2.031  -0.854  -0.772  -0.656  -0.565  -0.464  -0.403
 25 A'    9 A"   26 A'   27 A'   28 A'   29 A'   30 A'   31 A'                 
 -0.370  -0.354  -0.327  -0.314  -0.290  -0.260
 10 A"   32 A'   11 A"   33 A'   34 A'   12 A"                                 
 -- Virtual --                   
 -0.099  -0.078  -0.043   0.004   0.020   0.032   0.042   0.049
 13 A"   35 A'   36 A'   37 A'   38 A'   39 A'   14 A"   40 A'                 
  0.072   0.085   0.088   0.096   0.101   0.131   0.137   0.141
 41 A'   42 A'   15 A"   16 A"   43 A'   44 A'   45 A'   46 A'                 
  0.146   0.183   0.209   0.218   0.219   0.263   0.279   0.317
 47 A'   48 A'   49 A'   50 A'   17 A"   51 A'   18 A"   52 A'                 
  0.387   0.389   0.393   0.399   0.433   0.441   0.454   0.467
 19 A"   53 A'   20 A"   54 A'   55 A'   56 A'   21 A"   57 A'                 
  0.510   0.543   0.558   0.594   0.609   0.631   0.653   0.669
 58 A'   22 A"   59 A'   60 A'   23 A"   61 A'   62 A'   24 A"                 
  0.713   0.778   0.859   0.863   0.888   0.905   0.911   0.919
 63 A'   64 A'   25 A"   65 A'   66 A'   26 A"   67 A'   68 A'                 
  0.981   1.157   1.209   1.298   1.319   1.335   1.444   1.542
 69 A'   27 A"   70 A'   28 A"   71 A'   72 A'   29 A"   73 A'                 
  1.547   1.575   1.606   1.730   1.776   1.845   2.073   2.249
 30 A"   74 A'   75 A'   76 A'   77 A'   31 A"   78 A'   32 A"                 
  2.270   2.352   2.463   2.596   2.689   2.873   3.404   3.945
 79 A'   80 A'   81 A'   82 A'   33 A"   83 A'   84 A'   34 A"                 
  3.956   3.991   4.066   4.207   4.384   5.979   6.004   6.039
 85 A'   35 A"   86 A'   87 A'   88 A'   36 A"   89 A'   90 A'                 
  6.882   9.657  13.775  13.889  13.969  23.593  25.809  25.874
 91 A'   92 A'   37 A"   93 A'   94 A'   95 A'   38 A"   96 A'                 
 26.119  27.830  28.322  28.342  28.356  28.518  28.523  28.537
 97 A'   98 A'   39 A"   99 A'  100 A'   40 A"  101 A'   41 A"                 
 28.573  28.657 127.867 127.883 127.905 151.629 163.009 215.640
102 A'  103 A'   42 A"  104 A'  105 A'  106 A'  107 A'  108 A'                 
*******
109 A'                                                                         

 Beta MOs, Restricted
 -- Occupied --                  
******* -176.33 -165.73 -165.73 -165.73 -101.56  -77.12  -35.82
  1 A'    2 A'    3 A'    1 A"    4 A'    5 A'    6 A'    7 A'                 
-31.315 -31.309 -31.309 -22.965 -22.964 -22.964 -22.960 -22.960
  8 A'    2 A"    9 A'   10 A'    3 A"   11 A'   12 A'    4 A"                 
-10.253  -9.475  -7.239  -7.231  -7.230  -6.610  -6.371  -4.783
 13 A'   14 A'   15 A'    5 A"   16 A'   17 A'   18 A'   19 A'                 
 -4.773  -4.769  -4.769  -4.768  -4.766  -2.049  -2.044  -2.044
 20 A'    6 A"    7 A"   21 A'   22 A'   23 A'    8 A"   24 A'                 
 -2.032  -2.031  -0.854  -0.772  -0.656  -0.565  -0.464  -0.403
 25 A'    9 A"   26 A'   27 A'   28 A'   29 A'   30 A'   31 A'                 
 -0.370  -0.354  -0.327  -0.314  -0.290  -0.260
 10 A"   32 A'   11 A"   33 A'   34 A'   12 A"                                 
 -- Virtual --                   
 -0.099  -0.078  -0.043   0.004   0.020   0.032   0.042   0.049
 13 A"   35 A'   36 A'   37 A'   38 A'   39 A'   14 A"   40 A'                 
  0.072   0.085   0.088   0.096   0.101   0.131   0.137   0.141
 41 A'   42 A'   15 A"   16 A"   43 A'   44 A'   45 A'   46 A'                 
  0.146   0.183   0.209   0.218   0.219   0.263   0.279   0.317
 47 A'   48 A'   49 A'   50 A'   17 A"   51 A'   18 A"   52 A'                 
  0.387   0.389   0.393   0.399   0.433   0.441   0.454   0.467
 19 A"   53 A'   20 A"   54 A'   55 A'   56 A'   21 A"   57 A'                 
  0.510   0.543   0.558   0.594   0.609   0.631   0.653   0.669
 58 A'   22 A"   59 A'   60 A'   23 A"   61 A'   62 A'   24 A"                 
  0.713   0.778   0.859   0.863   0.888   0.905   0.911   0.919
 63 A'   64 A'   25 A"   65 A'   66 A'   26 A"   67 A'   68 A'                 
  0.981   1.157   1.209   1.298   1.319   1.335   1.444   1.542
 69 A'   27 A"   70 A'   28 A"   71 A'   72 A'   29 A"   73 A'                 
  1.547   1.575   1.606   1.730   1.776   1.845   2.073   2.249
 30 A"   74 A'   75 A'   76 A'   77 A'   31 A"   78 A'   32 A"                 
  2.270   2.352   2.463   2.596   2.689   2.873   3.404   3.945
 79 A'   80 A'   81 A'   82 A'   33 A"   83 A'   84 A'   34 A"                 
  3.956   3.991   4.066   4.207   4.384   5.979   6.004   6.039
 85 A'   35 A"   86 A'   87 A'   88 A'   36 A"   89 A'   90 A'                 
  6.882   9.657  13.775  13.889  13.969  23.593  25.809  25.874
 91 A'   92 A'   37 A"   93 A'   94 A'   95 A'   38 A"   96 A'                 
 26.119  27.830  28.322  28.342  28.356  28.518  28.523  28.537
 97 A'   98 A'   39 A"   99 A'  100 A'   40 A"  101 A'   41 A"                 
 28.573  28.657 127.867 127.883 127.905 151.629 163.009 215.640
102 A'  103 A'   42 A"  104 A'  105 A'  106 A'  107 A'  108 A'                 
*******
109 A'                                                                         
 --------------------------------------------------------------

          Ground-State Mulliken Net Atomic Charges

     Atom                 Charge (a.u.)
  ----------------------------------------
      1 C                    -0.314480
      2 P                     0.077739
      3 Cl                   -0.129051
      4 I                     0.109589
      5 H                     0.256202
  ----------------------------------------
  Sum of atomic charges =    -0.000000

 -----------------------------------------------------------------
                    Cartesian Multipole Moments
 -----------------------------------------------------------------
    Charge (ESU x 10^10)
                -0.0000
    Dipole Moment (Debye)
         X      -1.3112      Y      -0.1989      Z       0.0000
       Tot       1.3262
    Quadrupole Moments (Debye-Ang)
        XX     -64.6878     XY       0.2013     YY     -59.3146
        XZ       0.0000     YZ      -0.0000     ZZ     -61.4812
    Octopole Moments (Debye-Ang^2)
       XXX    -135.3828    XXY      12.2984    XYY     -30.0603
       YYY      21.7063    XXZ       0.0000    XYZ       0.0000
       YYZ      -0.0000    XZZ     -32.4054    YZZ       9.7496
       ZZZ      -0.0000
    Hexadecapole Moments (Debye-Ang^3)
      XXXX   -1715.4097   XXXY     -18.9262   XXYY    -304.5975
      XYYY     -26.8862   YYYY    -158.7569   XXXZ       0.0000
      XXYZ       0.0000   XYYZ       0.0000   YYYZ      -0.0000
      XXZZ    -296.0800   XYZZ      -6.0221   YYZZ     -41.9951
      XZZZ       0.0000   YZZZ      -0.0000   ZZZZ     -84.5504
 -----------------------------------------------------------------
Archival summary:
1\1\TWL02\OPT\ProcedureUnspecified\BasisUnspecified\1l1111\taweetha\MonNov2617:36:422018MonNov2617:36:422018\0\\#,OPT,ProcedureUnspecified,BasisUnspecified,\\0,1\I\C,1,2.11697\H,2,1.08303,1,113.721\P,2,1.66561,1,119.522,3,-180,0\Cl,4,2.11124,2,101.474,1,-180,0\\\@

 Total job time:  197.50s(wall), 197.13s(cpu) 
 Mon Nov 26 17:36:42 2018

        *************************************************************
        *                                                           *
        *  Thank you very much for using Q-Chem.  Have a nice day.  *
        *                                                           *
        *************************************************************


 
User input: 2 of 2 
 
Q-Chem Developer Version!
                  Welcome to Q-Chem
     A Quantum Leap Into The Future Of Chemistry


 Q-Chem 5.1, Q-Chem, Inc., Pleasanton, CA (2018)

 Yihan Shao,  Zhengting Gan,  E. Epifanovsky,  A. T. B. Gilbert,  M. Wormit,  
 J. Kussmann,  A. W. Lange,  A. Behn,  Jia Deng,  Xintian Feng,  D. Ghosh,  
 M. Goldey,  P. R. Horn,  L. D. Jacobson,  I. Kaliman,  T. Kus,  A. Landau,  
 Jie Liu,  E. I. Proynov,  R. M. Richard,  R. P. Steele,  E. J. Sundstrom,  
 H. L. Woodcock III,  P. M. Zimmerman,  D. Zuev,  B. Albrecht,  E. Alguire,  
 S. A. Baeppler,  D. Barton,  Z. Benda,  Y. A. Bernard,  E. J. Berquist,  
 K. B. Bravaya,  H. Burton,  D. Casanova,  Chun-Min Chang,  Yunqing Chen,  
 A. Chien,  K. D. Closser,  M. P. Coons,  S. Coriani,  S. Dasgupta,  
 A. L. Dempwolff,  M. Diedenhofen,  Hainam Do,  R. G. Edgar,  Po-Tung Fang,  
 S. Faraji,  S. Fatehi,  Qingguo Feng,  K. D. Fenk,  J. Fosso-Tande,  
 Qinghui Ge,  A. Ghysels,  G. Gidofalvi,  J. Gomes,  J. Gonthier,  A. Gunina,  
 D. Hait,  M. W. D. Hanson-Heine,  P. H. P. Harbach,  A. W. Hauser,  
 J. E. Herr,  E. G. Hohenstein,  Z. C. Holden,  Kerwin Hui,  B. C. Huynh,  
 T.-C. Jagau,  Hyunjun Ji,  B. Kaduk,  K. Khistyaev,  Jaehoon Kim,  
 P. Klunzinger,  K. Koh,  D. Kosenkov,  L. Koulias,  T. Kowalczyk,  
 C. M. Krauter,  A. Kunitsa,  Ka Un Lao,  A. Laurent,  K. V. Lawler,  
 Joonho Lee,  D. Lefrancois,  S. Lehtola,  D. S. Levine,  Yi-Pei Li,  
 You-Sheng Lin,  Fenglai Liu,  E. Livshits,  A. Luenser,  P. Manohar,  
 E. Mansoor,  S. F. Manzer,  Shan-Ping Mao,  Yuezhi Mao,  N. Mardirossian,  
 A. V. Marenich,  T. Markovich,  L. A. Martinez-Martinez,  S. A. Maurer,  
 N. J. Mayhall,  S. C. McKenzie,  J.-M. Mewes,  A. F. Morrison,  
 J. W. Mullinax,  K. Nanda,  T. S. Nguyen-Beck,  R. Olivares-Amaya,  
 J. A. Parkhill,  T. M. Perrine,  F. Plasser,  P. Pokhilko,  S. Prager,  
 A. Prociuk,  E. Ramos,  D. R. Rehn,  F. Rob,  M. Schneider,  N. Sergueev,  
 S. M. Sharada,  S. Sharma,  D. W. Small,  T. Stauch,  T. Stein,  
 Yu-Chuan Su,  A. J. W. Thom,  A. Tkatchenko,  T. Tsuchimochi,  N. M. Tubman,  
 L. Vogt,  M. L. Vidal,  O. Vydrov,  M. A. Watson,  J. Wenzel,  
 M. de Wergifosse,  T. A. Wesolowski,  A. White,  J. Witte,  A. Yamada,  
 Jun Yang,  K. Yao,  S. Yeganeh,  S. R. Yost,  Zhi-Qiang You,  A. Zech,  
 Igor Ying Zhang,  Xing Zhang,  Yan Zhao,  Ying Zhu,  B. R. Brooks,  
 G. K. L. Chan,  C. J. Cramer,  M. S. Gordon,  W. J. Hehre,  A. Klamt,  
 M. W. Schmidt,  C. D. Sherrill,  D. G. Truhlar,  A. Aspuru-Guzik,  R. Baer,  
 A. T. Bell,  N. A. Besley,  Jeng-Da Chai,  A. E. DePrince, III,  
 R. A. DiStasio Jr.,  A. Dreuw,  B. D. Dunietz,  T. R. Furlani,  
 Chao-Ping Hsu,  Yousung Jung,  Jing Kong,  D. S. Lambrecht,  WanZhen Liang,  
 C. Ochsenfeld,  V. A. Rassolov,  L. V. Slipchenko,  J. E. Subotnik,  
 T. Van Voorhis,  J. M. Herbert,  A. I. Krylov,  P. M. W. Gill,  M. Head-Gordon

 Contributors to earlier versions of Q-Chem not listed above: 
 R. D. Adamson,  B. Austin,  J. Baker,  G. J. O. Beran,  K. Brandhorst,  
 S. T. Brown,  E. F. C. Byrd,  A. K. Chakraborty,  C.-L. Cheng,  
 Siu Hung Chien,  D. M. Chipman,  D. L. Crittenden,  H. Dachsel,  
 R. J. Doerksen,  A. D. Dutoi,  L. Fusti-Molnar,  W. A. Goddard III,  
 A. Golubeva-Zadorozhnaya,  S. R. Gwaltney,  G. Hawkins,  A. Heyden,  
 S. Hirata,  G. Kedziora,  F. J. Keil,  C. Kelley,  Jihan Kim,  R. A. King,  
 R. Z. Khaliullin,  P. P. Korambath,  W. Kurlancheek,  A. M. Lee,  M. S. Lee,  
 S. V. Levchenko,  Ching Yeh Lin,  D. Liotard,  R. C. Lochan,  I. Lotan,  
 P. E. Maslen,  N. Nair,  D. P. O'Neill,  D. Neuhauser,  E. Neuscamman,  
 C. M. Oana,  R. Olson,  B. Peters,  R. Peverati,  P. A. Pieniazek,  
 Y. M. Rhee,  J. Ritchie,  M. A. Rohrdanz,  E. Rosta,  N. J. Russ,  
 H. F. Schaefer III,  N. E. Schultz,  N. Shenvi,  A. C. Simmonett,  A. Sodt,  
 D. Stuck,  K. S. Thanthiriwatte,  V. Vanovschi,  Tao Wang,  A. Warshel,  
 C. F. Williams,  Q. Wu,  X. Xu,  W. Zhang

 Please cite Q-Chem as follows:
 Y. Shao et al., Mol. Phys. 113, 184-215 (2015)
 DOI: 10.1080/00268976.2014.952696

 Q-Chem 5.1.2 for Intel X86 EM64T Linux

 Parts of Q-Chem use Armadillo 8.300.2 (Tropical Shenanigans).
 http://arma.sourceforge.net/

 Q-Chem begins on Mon Nov 26 17:36:42 2018  

Host: 
0

     Scratch files written to /scratch/taweetham/qchem52567//
The previous job contains 0 fragments, simply inherited here
Input Ideriv = 2
Curr. Ideriv = -1
Max.  Ideriv = 2

Checking the input file for inconsistencies... 	...done.

--------------------------------------------------------------
User input:
--------------------------------------------------------------

$molecule
read
$end

$rem
   job_type 	frequency
   basis 	6-311++g**
   method	b3lyp	
$end


--------------------------------------------------------------
 ----------------------------------------------------------------
             Standard Nuclear Orientation (Angstroms)
    I     Atom           X                Y                Z
 ----------------------------------------------------------------
    1      C      -0.4656741714    -0.4834481400     0.0000000000
    2      P      -1.5778227435     0.7564619119    -0.0000000000
    3      Cl     -3.3984797710    -0.3124312832     0.0000000000
    4      I       1.6021586267    -0.0299928791     0.0000000000
    5      H      -0.6788649283    -1.5452854319     0.0000000000
 ----------------------------------------------------------------
 Molecular Point Group                 Cs    NOp =  2
 Largest Abelian Subgroup              Cs    NOp =  2
 Nuclear Repulsion Energy =   433.3901688986 hartrees
 There are       46 alpha and       46 beta electrons
 Requested basis set is 6-311++G(d,p)
 There are 61 shells and 151 basis functions

 Total QAlloc Memory Limit   2000 MB
 Mega-Array Size       188 MB
 MEM_STATIC part       192 MB

                       Distance Matrix (Angstroms)
             C (  1)   P (  2)   Cl(  3)   I (  4)
   P (  2)  1.665608
   Cl(  3)  2.937788  2.111238
   I (  4)  2.116968  3.275789  5.008608
   H (  5)  1.083028  2.471066  2.986006  2.738463

 A cutoff of  1.0D-11 yielded   1535 shell pairs
 There are      9970 function pairs (     11069 Cartesian)
 Smallest overlap matrix eigenvalue = 9.03E-04
 Guess from superposition of atomic densities
 Warning:  Energy on first SCF cycle will be non-variational
 SAD guess density has 92.000000 electrons

 -----------------------------------------------------------------------
  General SCF calculation program by
  Eric Jon Sundstrom, Paul Horn, Yuezhi Mao, Dmitri Zuev, Alec White,
  David Stuck, Shaama M.S., Shane Yost, Joonho Lee, David Small,
  Daniel Levine, Susi Lehtola, Hugh Burton, Evgeny Epifanovsky
 -----------------------------------------------------------------------
 Exchange:     0.2000 Hartree-Fock + 0.0800 Slater + 0.7200 B88
 Correlation:  0.1900 VWN1RPA + 0.8100 LYP
 Using SG-1 standard quadrature grid
 A restricted SCF calculation will be
 performed using DIIS
 SCF converges when DIIS error is below 1.0e-08
 ---------------------------------------
  Cycle       Energy         DIIS error
 ---------------------------------------
    1   -7760.1914514026      3.98e-02  
    2   -7759.7709571532      4.54e-03  
    3   -7759.5736702318      8.61e-03  
    4   -7759.8258311216      1.26e-03  
    5   -7759.8306364057      4.69e-04  
    6   -7759.8312595641      1.20e-04  
    7   -7759.8313019727      2.84e-05  
    8   -7759.8313040083      1.02e-05  
    9   -7759.8313043142      1.73e-06  
   10   -7759.8313043234      5.23e-07  
   11   -7759.8313043242      1.53e-07  
   12   -7759.8313043242      3.60e-08  
   13   -7759.8313043242      5.63e-09  Convergence criterion met
 ---------------------------------------
 SCF time:   CPU 18.58s  wall 19.00s 
 SCF   energy in the final basis set =    -7759.8313043242
 Total energy in the final basis set =    -7759.8313043242

 --------------------------------------------------------------
             Orbital Energies (a.u.) and Symmetries
 --------------------------------------------------------------

 Alpha MOs, Restricted
 -- Occupied --                  
******* -176.33 -165.73 -165.73 -165.73 -101.56  -77.12  -35.82
  1 A'    2 A'    3 A'    1 A"    4 A'    5 A'    6 A'    7 A'                 
-31.315 -31.309 -31.309 -22.965 -22.964 -22.964 -22.960 -22.960
  8 A'    2 A"    9 A'   10 A'    3 A"   11 A'    4 A"   12 A'                 
-10.253  -9.475  -7.239  -7.231  -7.230  -6.610  -6.371  -4.783
 13 A'   14 A'   15 A'    5 A"   16 A'   17 A'   18 A'   19 A'                 
 -4.773  -4.769  -4.769  -4.768  -4.766  -2.049  -2.044  -2.044
 20 A'    6 A"    7 A"   21 A'   22 A'   23 A'    8 A"   24 A'                 
 -2.032  -2.032  -0.854  -0.772  -0.656  -0.565  -0.464  -0.403
 25 A'    9 A"   26 A'   27 A'   28 A'   29 A'   30 A'   31 A'                 
 -0.370  -0.354  -0.327  -0.314  -0.290  -0.260
 10 A"   32 A'   11 A"   33 A'   34 A'   12 A"                                 
 -- Virtual --                   
 -0.099  -0.078  -0.043   0.004   0.020   0.032   0.042   0.049
 13 A"   35 A'   36 A'   37 A'   38 A'   39 A'   14 A"   40 A'                 
  0.072   0.085   0.088   0.096   0.101   0.131   0.137   0.141
 41 A'   42 A'   15 A"   16 A"   43 A'   44 A'   45 A'   46 A'                 
  0.146   0.183   0.209   0.218   0.219   0.263   0.279   0.317
 47 A'   48 A'   49 A'   50 A'   17 A"   51 A'   18 A"   52 A'                 
  0.388   0.389   0.393   0.399   0.433   0.441   0.454   0.467
 19 A"   53 A'   20 A"   54 A'   55 A'   56 A'   21 A"   57 A'                 
  0.510   0.543   0.558   0.594   0.609   0.631   0.653   0.669
 58 A'   22 A"   59 A'   60 A'   23 A"   61 A'   62 A'   24 A"                 
  0.713   0.778   0.859   0.863   0.888   0.905   0.911   0.919
 63 A'   64 A'   25 A"   65 A'   66 A'   26 A"   67 A'   68 A'                 
  0.980   1.157   1.209   1.298   1.318   1.335   1.444   1.542
 69 A'   27 A"   70 A'   28 A"   71 A'   72 A'   29 A"   73 A'                 
  1.547   1.575   1.606   1.730   1.776   1.845   2.073   2.249
 30 A"   74 A'   75 A'   76 A'   77 A'   31 A"   78 A'   32 A"                 
  2.270   2.352   2.463   2.596   2.689   2.873   3.404   3.945
 79 A'   80 A'   81 A'   82 A'   33 A"   83 A'   84 A'   34 A"                 
  3.956   3.991   4.066   4.207   4.384   5.978   6.004   6.039
 85 A'   35 A"   86 A'   87 A'   88 A'   36 A"   89 A'   90 A'                 
  6.882   9.657  13.775  13.889  13.970  23.593  25.809  25.875
 91 A'   92 A'   37 A"   93 A'   94 A'   95 A'   38 A"   96 A'                 
 26.119  27.830  28.322  28.342  28.356  28.518  28.523  28.537
 97 A'   98 A'   39 A"   99 A'  100 A'   40 A"  101 A'   41 A"                 
 28.572  28.657 127.866 127.883 127.905 151.629 163.009 215.640
102 A'  103 A'   42 A"  104 A'  105 A'  106 A'  107 A'  108 A'                 
*******
109 A'                                                                         

 Beta MOs, Restricted
 -- Occupied --                  
******* -176.33 -165.73 -165.73 -165.73 -101.56  -77.12  -35.82
  1 A'    2 A'    3 A'    1 A"    4 A'    5 A'    6 A'    7 A'                 
-31.315 -31.309 -31.309 -22.965 -22.964 -22.964 -22.960 -22.960
  8 A'    2 A"    9 A'   10 A'    3 A"   11 A'    4 A"   12 A'                 
-10.253  -9.475  -7.239  -7.231  -7.230  -6.610  -6.371  -4.783
 13 A'   14 A'   15 A'    5 A"   16 A'   17 A'   18 A'   19 A'                 
 -4.773  -4.769  -4.769  -4.768  -4.766  -2.049  -2.044  -2.044
 20 A'    6 A"    7 A"   21 A'   22 A'   23 A'    8 A"   24 A'                 
 -2.032  -2.032  -0.854  -0.772  -0.656  -0.565  -0.464  -0.403
 25 A'    9 A"   26 A'   27 A'   28 A'   29 A'   30 A'   31 A'                 
 -0.370  -0.354  -0.327  -0.314  -0.290  -0.260
 10 A"   32 A'   11 A"   33 A'   34 A'   12 A"                                 
 -- Virtual --                   
 -0.099  -0.078  -0.043   0.004   0.020   0.032   0.042   0.049
 13 A"   35 A'   36 A'   37 A'   38 A'   39 A'   14 A"   40 A'                 
  0.072   0.085   0.088   0.096   0.101   0.131   0.137   0.141
 41 A'   42 A'   15 A"   16 A"   43 A'   44 A'   45 A'   46 A'                 
  0.146   0.183   0.209   0.218   0.219   0.263   0.279   0.317
 47 A'   48 A'   49 A'   50 A'   17 A"   51 A'   18 A"   52 A'                 
  0.388   0.389   0.393   0.399   0.433   0.441   0.454   0.467
 19 A"   53 A'   20 A"   54 A'   55 A'   56 A'   21 A"   57 A'                 
  0.510   0.543   0.558   0.594   0.609   0.631   0.653   0.669
 58 A'   22 A"   59 A'   60 A'   23 A"   61 A'   62 A'   24 A"                 
  0.713   0.778   0.859   0.863   0.888   0.905   0.911   0.919
 63 A'   64 A'   25 A"   65 A'   66 A'   26 A"   67 A'   68 A'                 
  0.980   1.157   1.209   1.298   1.318   1.335   1.444   1.542
 69 A'   27 A"   70 A'   28 A"   71 A'   72 A'   29 A"   73 A'                 
  1.547   1.575   1.606   1.730   1.776   1.845   2.073   2.249
 30 A"   74 A'   75 A'   76 A'   77 A'   31 A"   78 A'   32 A"                 
  2.270   2.352   2.463   2.596   2.689   2.873   3.404   3.945
 79 A'   80 A'   81 A'   82 A'   33 A"   83 A'   84 A'   34 A"                 
  3.956   3.991   4.066   4.207   4.384   5.978   6.004   6.039
 85 A'   35 A"   86 A'   87 A'   88 A'   36 A"   89 A'   90 A'                 
  6.882   9.657  13.775  13.889  13.970  23.593  25.809  25.875
 91 A'   92 A'   37 A"   93 A'   94 A'   95 A'   38 A"   96 A'                 
 26.119  27.830  28.322  28.342  28.356  28.518  28.523  28.537
 97 A'   98 A'   39 A"   99 A'  100 A'   40 A"  101 A'   41 A"                 
 28.572  28.657 127.866 127.883 127.905 151.629 163.009 215.640
102 A'  103 A'   42 A"  104 A'  105 A'  106 A'  107 A'  108 A'                 
*******
109 A'                                                                         
 --------------------------------------------------------------

          Ground-State Mulliken Net Atomic Charges

     Atom                 Charge (a.u.)
  ----------------------------------------
      1 C                    -0.314320
      2 P                     0.077673
      3 Cl                   -0.129013
      4 I                     0.109411
      5 H                     0.256250
  ----------------------------------------
  Sum of atomic charges =    -0.000000

 -----------------------------------------------------------------
                    Cartesian Multipole Moments
 -----------------------------------------------------------------
    Charge (ESU x 10^10)
                -0.0000
    Dipole Moment (Debye)
         X       1.3184      Y      -0.1357      Z      -0.0000
       Tot       1.3254
    Quadrupole Moments (Debye-Ang)
        XX     -64.1898     XY      -0.2291     YY     -59.3965
        XZ      -0.0000     YZ       0.0000     ZZ     -61.4813
    Octopole Moments (Debye-Ang^2)
       XXX      99.1595    XXY       3.5196    XYY      19.6206
       YYY      -7.6703    XXZ       0.0000    XYZ       0.0000
       YYZ       0.0000    XZZ      21.0205    YZZ      -0.3464
       ZZZ       0.0000
    Hexadecapole Moments (Debye-Ang^3)
      XXXX   -1633.0637   XXXY       8.0313   XXYY    -292.9663
      XYYY       6.7080   YYYY    -150.1213   XXXZ      -0.0000
      XXYZ      -0.0000   XYYZ       0.0000   YYYZ       0.0000
      XXZZ    -286.7092   XYZZ      -0.0710   YYZZ     -39.9285
      XZZZ       0.0000   YZZZ       0.0000   ZZZZ     -84.5523
 -----------------------------------------------------------------
 Calculating MO derivatives via CPSCF
   1         3          15      0.145770    0.047947
   2         3          15      0.016830    0.007222
   3         3          15      0.002075    0.001018
   4         3          15      0.000213    0.000124
   5        16           2      0.000018    0.000015
   6        17           1      0.000001    0.000001
   7        18           0      0.000000    0.000000    Roots Converged
 Time for AOints: 5.8 s (CPU) 5.8 s (wall)
 ------------------------------------------------------------------------------
                     AOints        : Timing summary (seconds)
 ------------------------------------------------------------------------------
     job step          cpu (% of tot)      sys (% of tot)     wall (% of tot)
 ------------------------------------------------------------------------------
  cpscf_lag         0.4352E+02 (45.8)   0.7600E-04 (17.2)   0.4354E+02 (45.8)
  iterzp            0.4561E+02 (48.0)   0.3650E-03 (82.8)   0.4562E+02 (48.0)
  make_fx           0.0000E+00 ( 0.0)   0.0000E+00 ( 0.0)   0.0000E+00 ( 0.0)
  AOints            0.5807E+01 ( 6.1)   0.0000E+00 ( 0.0)   0.5808E+01 ( 6.1)
 ------------------------------------------------------------------------------
   Grand Totals     0.9505E+02          0.4410E-03          0.9509E+02
 ------------------------------------------------------------------------------
 Calculating analytic Hessian of the SCF energy
 Polarizability Matrix (a.u.)
            1           2           3
    1-135.3039101   2.3219517  -0.0000000
    2   2.3219517 -62.1058837   0.0000000
    3  -0.0000000   0.0000000 -48.4495591

 Direct stationary perturbation theory relativistic correction:

 rels  =      98.189913437560
 relv  =    -325.507475136621
 rel2e =      42.400972859099
 E_rel =    -184.916588839962

 Hessian of the SCF Energy
            1           2           3           4           5           6
    1   0.2850824  -0.0732665  -0.0000000  -0.1449931   0.1301375   0.0000000
    2  -0.0732665   0.6005362  -0.0000000   0.1620807  -0.2324431   0.0000000
    3  -0.0000000  -0.0000000   0.0582534   0.0000000   0.0000000  -0.0204031
    4  -0.1449931   0.1620807   0.0000000   0.2534299  -0.1025365  -0.0000000
    5   0.1301375  -0.2324431   0.0000000  -0.1025365   0.2874333  -0.0000000
    6   0.0000000   0.0000000  -0.0204031  -0.0000000  -0.0000000   0.0125542
    7  -0.0223133  -0.0067567   0.0000000  -0.0858364  -0.0421475  -0.0000000
    8   0.0083307   0.0096413   0.0000000  -0.0569447  -0.0522268  -0.0000000
    9  -0.0000000  -0.0000000   0.0018099  -0.0000000   0.0000000  -0.0055274
   10  -0.0760042  -0.0243805  -0.0000000  -0.0235777  -0.0033820   0.0000000
   11  -0.0109523  -0.0316538   0.0000000   0.0020244   0.0048947  -0.0000000
   12   0.0000000   0.0000000  -0.0118291  -0.0000000  -0.0000000  -0.0001767
   13  -0.0417718  -0.0576770   0.0000000   0.0009774   0.0179285  -0.0000000
   14  -0.0542494  -0.3460807  -0.0000000  -0.0046240  -0.0076580   0.0000000
   15   0.0000000  -0.0000000  -0.0278310  -0.0000000  -0.0000000   0.0135531
            7           8           9          10          11          12
    1  -0.0223133   0.0083307  -0.0000000  -0.0760042  -0.0109523   0.0000000
    2  -0.0067567   0.0096413  -0.0000000  -0.0243805  -0.0316538   0.0000000
    3   0.0000000   0.0000000   0.0018099  -0.0000000   0.0000000  -0.0118291
    4  -0.0858364  -0.0569447  -0.0000000  -0.0235777   0.0020244  -0.0000000
    5  -0.0421475  -0.0522268   0.0000000  -0.0033820   0.0048947  -0.0000000
    6  -0.0000000  -0.0000000  -0.0055274   0.0000000  -0.0000000  -0.0001767
    7   0.1110078   0.0474522  -0.0000000  -0.0033251   0.0017816   0.0000000
    8   0.0474522   0.0407017  -0.0000000   0.0022793   0.0002792   0.0000000
    9  -0.0000000  -0.0000000   0.0048111   0.0000000  -0.0000000   0.0035552
   10  -0.0033251   0.0022793   0.0000000   0.1170851   0.0230932   0.0000000
   11   0.0017816   0.0002792  -0.0000000   0.0230932   0.0241937  -0.0000000
   12   0.0000000   0.0000000   0.0035552   0.0000000  -0.0000000   0.0060298
   13   0.0004669  -0.0011174   0.0000000  -0.0141782  -0.0159470  -0.0000000
   14  -0.0003295   0.0016045  -0.0000000   0.0023900   0.0022862   0.0000000
   15   0.0000000   0.0000000  -0.0046487   0.0000000   0.0000000   0.0024207
           13          14          15
    1  -0.0417718  -0.0542494   0.0000000
    2  -0.0576770  -0.3460807  -0.0000000
    3   0.0000000  -0.0000000  -0.0278310
    4   0.0009774  -0.0046240  -0.0000000
    5   0.0179285  -0.0076580  -0.0000000
    6  -0.0000000   0.0000000   0.0135531
    7   0.0004669  -0.0003295   0.0000000
    8  -0.0011174   0.0016045   0.0000000
    9   0.0000000  -0.0000000  -0.0046487
   10  -0.0141782   0.0023900   0.0000000
   11  -0.0159470   0.0022862   0.0000000
   12  -0.0000000   0.0000000   0.0024207
   13   0.0545057   0.0568129  -0.0000000
   14   0.0568129   0.3498480  -0.0000000
   15  -0.0000000  -0.0000000   0.0165059
 Gradient time:  CPU 126.62 s  wall 126.66 s
 **********************************************************************
 **                                                                  **
 **                       VIBRATIONAL ANALYSIS                       **
 **                       --------------------                       **
 **                                                                  **
 **        VIBRATIONAL FREQUENCIES (CM**-1) AND NORMAL MODES         **
 **     FORCE CONSTANTS (mDYN/ANGSTROM) AND REDUCED MASSES (AMU)     **
 **                  INFRARED INTENSITIES (KM/MOL)                   **
 **                                                                  **
 **********************************************************************


 Mode:                 1                      2                      3
 Frequency:       148.36                 156.79                 184.94
 Force Cnst:      0.2024                 0.0796                 0.8410
 Red. Mass:      15.6066                 5.4933                41.7329
 IR Active:          YES                    YES                    YES
 IR Intens:        1.841                  0.474                  0.225
 Raman Active:       YES                    YES                    YES
               X      Y      Z        X      Y      Z        X      Y      Z
 C         -0.087  0.520  0.000    0.000 -0.000  0.534    0.098 -0.206  0.000
 P         -0.225  0.426  0.000    0.000 -0.000  0.111    0.505  0.078  0.000
 Cl         0.173 -0.285 -0.000   -0.000  0.000 -0.149    0.733 -0.039 -0.000
 I          0.018 -0.079 -0.000    0.000  0.000 -0.043   -0.334  0.013 -0.000
 H         -0.259  0.553  0.000    0.000 -0.000  0.824   -0.103 -0.161  0.000
 TransDip  -0.005  0.043  0.000    0.000 -0.000  0.022   -0.013  0.008  0.000

 Mode:                 4                      5                      6
 Frequency:       465.36                 549.99                 742.29
 Force Cnst:      3.8529                 1.2746                 0.4113
 Red. Mass:      30.1969                 7.1517                 1.2671
 IR Active:          YES                    YES                    YES
 IR Intens:      131.265                 14.671                 64.895
 Raman Active:       YES                    YES                    YES
               X      Y      Z        X      Y      Z        X      Y      Z
 C          0.291  0.085 -0.000    0.557  0.395 -0.000    0.000  0.000 -0.147
 P          0.645  0.327  0.000   -0.046 -0.140 -0.000   -0.000  0.000  0.026
 Cl        -0.516 -0.308 -0.000   -0.009  0.046  0.000    0.000  0.000 -0.007
 I         -0.043 -0.004  0.000   -0.044 -0.019  0.000   -0.000 -0.000  0.002
 H          0.035  0.144  0.000    0.596  0.390 -0.000    0.000 -0.000  0.989
 TransDip   0.356  0.089  0.000    0.082 -0.091 -0.000   -0.000 -0.000  0.258

 Mode:                 7                      8                      9
 Frequency:      1006.41                1142.55                3203.61
 Force Cnst:      1.5589                 1.1775                 6.5963
 Red. Mass:       2.6123                 1.5310                 1.0909
 IR Active:          YES                    YES                    YES
 IR Intens:        2.558                 15.263                  7.707
 Raman Active:       YES                    YES                    YES
               X      Y      Z        X      Y      Z        X      Y      Z
 C          0.176 -0.244  0.000   -0.172  0.111  0.000   -0.012 -0.086  0.000
 P         -0.079  0.118 -0.000    0.037 -0.027 -0.000   -0.001  0.001  0.000
 Cl        -0.000 -0.003 -0.000    0.001 -0.001  0.000    0.000  0.000 -0.000
 I         -0.004 -0.002 -0.000   -0.001 -0.003 -0.000    0.000  0.000 -0.000
 H          0.856 -0.395 -0.000    0.974 -0.088 -0.000    0.181  0.980 -0.000
 TransDip  -0.049  0.015 -0.000   -0.121 -0.033 -0.000   -0.040  0.079  0.000

 STANDARD THERMODYNAMIC QUANTITIES AT   298.15 K  AND     1.00 ATM

   This Molecule has  0 Imaginary Frequencies
   Zero point vibrational energy:       10.865 kcal/mol

   Atom    1 Element C  Has Mass   12.00000
   Atom    2 Element P  Has Mass   30.97376
   Atom    3 Element Cl Has Mass   34.96885
   Atom    4 Element I  Has Mass  126.90440
   Atom    5 Element H  Has Mass    1.00783
   Molecular Mass:   205.854840 amu
   Principal axes and moments of inertia in amu*Bohr^2:
                             1           2           3
    Eigenvalues --       94.44460  2876.97118  2971.41578
          X               1.00000     0.00304     0.00000
          Y              -0.00304     1.00000     0.00000
          Z               0.00000    -0.00000     1.00000
   Rotational Symmetry Number is   1
   The Molecule is an Asymmetric Top
   Translational Enthalpy:        0.889 kcal/mol
   Rotational Enthalpy:           0.889 kcal/mol
   Vibrational Enthalpy:         12.407 kcal/mol
   gas constant (RT):             0.592 kcal/mol
   Translational Entropy:        41.870  cal/mol.K
   Rotational Entropy:           28.181  cal/mol.K
   Vibrational Entropy:           9.257  cal/mol.K

   Total Enthalpy:               14.777 kcal/mol
   Total Entropy:                79.308  cal/mol.K
Archival summary:
1\1\TWL02\FREQ\ProcedureUnspecified\BasisUnspecified\1l1111\taweetha\MonNov2617:39:072018MonNov2617:39:072018\0\\#,FREQ,ProcedureUnspecified,BasisUnspecified,\\0,1\I\C,1,2.11697\H,2,1.08303,1,113.721\P,2,1.66561,1,119.522,3,180,0\Cl,4,2.11124,2,101.474,1,180,0\\\@

 Total job time:  145.34s(wall), 145.28s(cpu) 
 Mon Nov 26 17:39:07 2018

        *************************************************************
        *                                                           *
        *  Thank you very much for using Q-Chem.  Have a nice day.  *
        *                                                           *
        *************************************************************
