# Supplementary material for: Geometric and energetic data from ab initio calculations of haloethene, haloimine, halomethylenephosphine, haloiminophosphine, halodiazene, halodiphosphene and halocyclopropane
Source: Data Brief. 2019 Nov 2;27:104738. doi: 10.1016/j.dib.2019.104738 (PMC6861602; doi:10.1016/j.dib.2019.104738)
Supplement: Multimedia component 5 [file mmc5.zip › CP/B3LYP/HICPFE.out]

Q-Chem Developer Version!
                  Welcome to Q-Chem
     A Quantum Leap Into The Future Of Chemistry


 Q-Chem 5.1, Q-Chem, Inc., Pleasanton, CA (2018)

 Yihan Shao,  Zhengting Gan,  E. Epifanovsky,  A. T. B. Gilbert,  M. Wormit,  
 J. Kussmann,  A. W. Lange,  A. Behn,  Jia Deng,  Xintian Feng,  D. Ghosh,  
 M. Goldey,  P. R. Horn,  L. D. Jacobson,  I. Kaliman,  T. Kus,  A. Landau,  
 Jie Liu,  E. I. Proynov,  R. M. Richard,  R. P. Steele,  E. J. Sundstrom,  
 H. L. Woodcock III,  P. M. Zimmerman,  D. Zuev,  B. Albrecht,  E. Alguire,  
 S. A. Baeppler,  D. Barton,  Z. Benda,  Y. A. Bernard,  E. J. Berquist,  
 K. B. Bravaya,  H. Burton,  D. Casanova,  Chun-Min Chang,  Yunqing Chen,  
 A. Chien,  K. D. Closser,  M. P. Coons,  S. Coriani,  S. Dasgupta,  
 A. L. Dempwolff,  M. Diedenhofen,  Hainam Do,  R. G. Edgar,  Po-Tung Fang,  
 S. Faraji,  S. Fatehi,  Qingguo Feng,  K. D. Fenk,  J. Fosso-Tande,  
 Qinghui Ge,  A. Ghysels,  G. Gidofalvi,  J. Gomes,  J. Gonthier,  A. Gunina,  
 D. Hait,  M. W. D. Hanson-Heine,  P. H. P. Harbach,  A. W. Hauser,  
 J. E. Herr,  E. G. Hohenstein,  Z. C. Holden,  Kerwin Hui,  B. C. Huynh,  
 T.-C. Jagau,  Hyunjun Ji,  B. Kaduk,  K. Khistyaev,  Jaehoon Kim,  
 P. Klunzinger,  K. Koh,  D. Kosenkov,  L. Koulias,  T. Kowalczyk,  
 C. M. Krauter,  A. Kunitsa,  Ka Un Lao,  A. Laurent,  K. V. Lawler,  
 Joonho Lee,  D. Lefrancois,  S. Lehtola,  D. S. Levine,  Yi-Pei Li,  
 You-Sheng Lin,  Fenglai Liu,  E. Livshits,  A. Luenser,  P. Manohar,  
 E. Mansoor,  S. F. Manzer,  Shan-Ping Mao,  Yuezhi Mao,  N. Mardirossian,  
 A. V. Marenich,  T. Markovich,  L. A. Martinez-Martinez,  S. A. Maurer,  
 N. J. Mayhall,  S. C. McKenzie,  J.-M. Mewes,  A. F. Morrison,  
 J. W. Mullinax,  K. Nanda,  T. S. Nguyen-Beck,  R. Olivares-Amaya,  
 J. A. Parkhill,  T. M. Perrine,  F. Plasser,  P. Pokhilko,  S. Prager,  
 A. Prociuk,  E. Ramos,  D. R. Rehn,  F. Rob,  M. Schneider,  N. Sergueev,  
 S. M. Sharada,  S. Sharma,  D. W. Small,  T. Stauch,  T. Stein,  
 Yu-Chuan Su,  A. J. W. Thom,  A. Tkatchenko,  T. Tsuchimochi,  N. M. Tubman,  
 L. Vogt,  M. L. Vidal,  O. Vydrov,  M. A. Watson,  J. Wenzel,  
 M. de Wergifosse,  T. A. Wesolowski,  A. White,  J. Witte,  A. Yamada,  
 Jun Yang,  K. Yao,  S. Yeganeh,  S. R. Yost,  Zhi-Qiang You,  A. Zech,  
 Igor Ying Zhang,  Xing Zhang,  Yan Zhao,  Ying Zhu,  B. R. Brooks,  
 G. K. L. Chan,  C. J. Cramer,  M. S. Gordon,  W. J. Hehre,  A. Klamt,  
 M. W. Schmidt,  C. D. Sherrill,  D. G. Truhlar,  A. Aspuru-Guzik,  R. Baer,  
 A. T. Bell,  N. A. Besley,  Jeng-Da Chai,  A. E. DePrince, III,  
 R. A. DiStasio Jr.,  A. Dreuw,  B. D. Dunietz,  T. R. Furlani,  
 Chao-Ping Hsu,  Yousung Jung,  Jing Kong,  D. S. Lambrecht,  WanZhen Liang,  
 C. Ochsenfeld,  V. A. Rassolov,  L. V. Slipchenko,  J. E. Subotnik,  
 T. Van Voorhis,  J. M. Herbert,  A. I. Krylov,  P. M. W. Gill,  M. Head-Gordon

 Contributors to earlier versions of Q-Chem not listed above: 
 R. D. Adamson,  B. Austin,  J. Baker,  G. J. O. Beran,  K. Brandhorst,  
 S. T. Brown,  E. F. C. Byrd,  A. K. Chakraborty,  C.-L. Cheng,  
 Siu Hung Chien,  D. M. Chipman,  D. L. Crittenden,  H. Dachsel,  
 R. J. Doerksen,  A. D. Dutoi,  L. Fusti-Molnar,  W. A. Goddard III,  
 A. Golubeva-Zadorozhnaya,  S. R. Gwaltney,  G. Hawkins,  A. Heyden,  
 S. Hirata,  G. Kedziora,  F. J. Keil,  C. Kelley,  Jihan Kim,  R. A. King,  
 R. Z. Khaliullin,  P. P. Korambath,  W. Kurlancheek,  A. M. Lee,  M. S. Lee,  
 S. V. Levchenko,  Ching Yeh Lin,  D. Liotard,  R. C. Lochan,  I. Lotan,  
 P. E. Maslen,  N. Nair,  D. P. O'Neill,  D. Neuhauser,  E. Neuscamman,  
 C. M. Oana,  R. Olson,  B. Peters,  R. Peverati,  P. A. Pieniazek,  
 Y. M. Rhee,  J. Ritchie,  M. A. Rohrdanz,  E. Rosta,  N. J. Russ,  
 H. F. Schaefer III,  N. E. Schultz,  N. Shenvi,  A. C. Simmonett,  A. Sodt,  
 D. Stuck,  K. S. Thanthiriwatte,  V. Vanovschi,  Tao Wang,  A. Warshel,  
 C. F. Williams,  Q. Wu,  X. Xu,  W. Zhang

 Please cite Q-Chem as follows:
 Y. Shao et al., Mol. Phys. 113, 184-215 (2015)
 DOI: 10.1080/00268976.2014.952696

 Q-Chem 5.1.2 for Intel X86 EM64T Linux

 Parts of Q-Chem use Armadillo 8.300.2 (Tropical Shenanigans).
 http://arma.sourceforge.net/

 Q-Chem begins on Mon Nov 26 14:51:00 2018  

Host: 
0

     Scratch files written to /scratch/taweetham/qchem48682//
Input Ideriv = 2
Curr. Ideriv = -1
Max.  Ideriv = 2

Checking the input file for inconsistencies... 	...done.

--------------------------------------------------------------
User input:
--------------------------------------------------------------
$molecule
0 1
C 
P 1 1.5 
F 2 PF 1 120. 
I 1 PI 2 120.  3 180.0
H 1 PH 2 120.  3 0.0

PH=1.44
PF=1.54
PCl=2.03
PBr=2.5
PI=2.6
$end

$rem
   job_type	optimization
   basis	6-311++g**
   method	b3lyp
$end

--------------------------------------------------------------
 ----------------------------------------------------------------
             Standard Nuclear Orientation (Angstroms)
    I     Atom           X                Y                Z
 ----------------------------------------------------------------
    1      C       1.1069002386    -0.6861351487    -0.0000000000
    2      P       2.1843658275     0.3574490141     0.0000000000
    3      F       3.6653357697    -0.0648400227     0.0000000000
    4      I      -1.3934386247     0.0268203679     0.0000000000
    5      H       1.4573363360    -2.0828436156    -0.0000000000
 ----------------------------------------------------------------
 Molecular Point Group                 Cs    NOp =  2
 Largest Abelian Subgroup              Cs    NOp =  2
 Nuclear Repulsion Energy =   335.5131540687 hartrees
 There are       42 alpha and       42 beta electrons
 Requested basis set is 6-311++G(d,p)
 There are 54 shells and 143 basis functions

 Total QAlloc Memory Limit   2000 MB
 Mega-Array Size       188 MB
 MEM_STATIC part       192 MB
 A cutoff of  1.0D-11 yielded   1210 shell pairs
 There are      8857 function pairs (      9899 Cartesian)

 -------------------------------------------------------
 OpenMP Integral Computing Module                       
 Release: version 1.0, May 2013, Q-Chem Inc. Pittsburgh 
 -------------------------------------------------------
 Integral Job Info:
 Integral job number is                      11
 Integral operator is                         1
 short-range coefficients                     0
 long-range coefficients              100000000
 Omega coefficients                           0
 if combine SR and LR in K                    0
 Integral screening is                        0
 Integral computing path is                   2
 max size of driver memory is            800000
 size of driver memory is                593474
 size of scratch memory is             11861008
 max col of scratch BK array               1296
 max len of scratch array in speh3          155
 max len of scratch index in speh4           18
 max int batch size is                      520
 min int batch size is                       52
 fixed nKL is                                52
 max L of basis functions is                  2
 order of int derivative is                   0
 number of shells is                         54
 number of basis is                         151
 number of cartesian basis is               151
 number of contracted shell pairs          1210
 number of primitive shell pairs           2684
 maxK2 (contraction) of shell pair           36
 max number of K2 of shell pair               1
 max number of CS2 of shell pair            162
 max number of PS2 of shell pair            162
 mem total for path MDJ                  520876
 -------------------------------------------------------
 Smallest overlap matrix eigenvalue = 8.15E-04

 Scale SEOQF with 1.000000e-01/1.000000e-01/1.000000e-01

 Standard Electronic Orientation quadrupole field applied
 Nucleus-field energy     =     0.0000000115 hartrees
 Guess from superposition of atomic densities
 Warning:  Energy on first SCF cycle will be non-variational
 SAD guess density has 84.000000 electrons

 -----------------------------------------------------------------------
  General SCF calculation program by
  Eric Jon Sundstrom, Paul Horn, Yuezhi Mao, Dmitri Zuev, Alec White,
  David Stuck, Shaama M.S., Shane Yost, Joonho Lee, David Small,
  Daniel Levine, Susi Lehtola, Hugh Burton, Evgeny Epifanovsky
 -----------------------------------------------------------------------
 Exchange:     0.2000 Hartree-Fock + 0.0800 Slater + 0.7200 B88
 Correlation:  0.1900 VWN1RPA + 0.8100 LYP
 Using SG-1 standard quadrature grid
 using 4 threads for integral computing
 -------------------------------------------------------
 OpenMP Integral computing Module                
 Release: version 2.0, May 2017, Q-Chem Inc. Pleasanton 
 -------------------------------------------------------
 -------------------------------------------------------
 OpenMP BLAS3 based DFT computing Module                
 Release: version 1.0, May 2013, Q-Chem Inc. Pittsburgh 
 -------------------------------------------------------
 A restricted SCF calculation will be
 performed using DIIS
 SCF converges when DIIS error is below 1.0e-08
 ---------------------------------------
  Cycle       Energy         DIIS error
 ---------------------------------------
    1   -7399.7616767667      4.12e-02  
    2   -7399.2829468241      5.74e-03  
    3   -7399.0393996599      1.01e-02  
    4   -7399.3379085890      2.43e-03  
    5   -7399.3553071455      7.05e-04  
    6   -7399.3559422514      2.15e-04  
    7   -7399.3560473802      5.13e-05  
    8   -7399.3560539498      1.47e-05  
    9   -7399.3560543013      2.49e-06  
   10   -7399.3560543181      1.01e-06  
   11   -7399.3560543225      1.57e-07  
   12   -7399.3560543226      4.12e-08  
   13   -7399.3560543226      1.39e-08  
   14   -7399.3560543227      5.05e-09  Convergence criterion met
 ---------------------------------------
 SCF time:   CPU 17.54s  wall 7.00s 
 SCF   energy in the final basis set =    -7399.3560543227
 Total energy in the final basis set =    -7399.3560543227

 --------------------------------------------------------------
             Orbital Energies (a.u.) and Symmetries
 --------------------------------------------------------------

 Alpha MOs, Restricted
 -- Occupied --                  
******* -176.33 -165.74 -165.74 -165.74  -77.11  -35.83  -31.32
  1 A'    2 A'    3 A'    4 A'    1 A"    5 A'    6 A'    7 A'                 
-31.316 -31.316 -24.724 -22.974 -22.972 -22.972 -22.966 -22.966
  8 A'    2 A"    9 A'   10 A'   11 A'    3 A"   12 A'    4 A"                 
-10.257  -6.606  -6.377  -4.792  -4.773  -4.773  -4.769  -4.764
 13 A'   14 A'   15 A'   16 A'   17 A'    5 A"   18 A'    6 A"                 
 -4.761  -2.056  -2.051  -2.051  -2.035  -2.035  -1.267  -0.776
 19 A'   20 A'   21 A'    7 A"   22 A'    8 A"   23 A'   24 A'                 
 -0.655  -0.594  -0.504  -0.503  -0.456  -0.371  -0.325  -0.291
 25 A'   26 A'    9 A"   27 A'   28 A'   29 A'   10 A"   30 A'                 
 -0.290  -0.283
 31 A'   11 A"                                                                 
 -- Virtual --                   
 -0.169  -0.054  -0.045   0.007   0.026   0.041   0.043   0.060
 32 A'   12 A"   33 A'   34 A'   35 A'   13 A"   36 A'   37 A'                 
  0.088   0.097   0.105   0.128   0.150   0.166   0.189   0.201
 38 A'   14 A"   39 A'   40 A'   41 A'   42 A'   43 A'   15 A"                 
  0.219   0.231   0.235   0.277   0.288   0.296   0.336   0.366
 44 A'   45 A'   16 A"   17 A"   46 A'   47 A'   48 A'   49 A'                 
  0.379   0.391   0.398   0.418   0.441   0.470   0.530   0.542
 18 A"   19 A"   50 A'   51 A'   52 A'   53 A'   54 A'   55 A'                 
  0.571   0.603   0.652   0.665   0.668   0.798   0.839   0.969
 20 A"   56 A'   57 A'   21 A"   22 A"   58 A'   59 A'   60 A'                 
  1.140   1.156   1.191   1.268   1.283   1.308   1.320   1.326
 23 A"   61 A'   62 A'   24 A"   63 A'   25 A"   64 A'   65 A'                 
  1.432   1.483   1.495   1.555   1.561   1.656   1.656   1.754
 66 A'   67 A'   26 A"   68 A'   27 A"   69 A'   28 A"   70 A'                 
  1.931   2.037   2.101   2.568   2.703   2.911   3.320   3.724
 71 A'   72 A'   73 A'   74 A'   29 A"   75 A'   76 A'   30 A"                 
  3.731   3.776   3.810   3.941   3.946   3.948   3.992   4.072
 77 A'   31 A"   78 A'   32 A"   33 A"   79 A'   80 A'   81 A'                 
  4.166   4.289   5.961   5.979   6.003   6.230   6.257   6.293
 82 A'   83 A'   34 A"   84 A'   85 A'   35 A"   86 A'   87 A'                 
  7.064  13.779  13.916  14.104  23.469  27.737  28.304  28.319
 88 A'   36 A"   89 A'   90 A'   91 A'   92 A'   37 A"   93 A'                 
 28.332  28.511  28.512  28.514  28.532  28.583  66.734 127.850
 94 A'   38 A"   39 A"   95 A'   96 A'   97 A'   98 A'   40 A"                 
127.861 127.878 151.550 163.2061901.709
 99 A'  100 A'  101 A'  102 A'  103 A'                                         

 Beta MOs, Restricted
 -- Occupied --                  
******* -176.33 -165.74 -165.74 -165.74  -77.11  -35.83  -31.32
  1 A'    2 A'    3 A'    4 A'    1 A"    5 A'    6 A'    7 A'                 
-31.316 -31.316 -24.724 -22.974 -22.972 -22.972 -22.966 -22.966
  8 A'    2 A"    9 A'   10 A'   11 A'    3 A"   12 A'    4 A"                 
-10.257  -6.606  -6.377  -4.792  -4.773  -4.773  -4.769  -4.764
 13 A'   14 A'   15 A'   16 A'   17 A'    5 A"   18 A'    6 A"                 
 -4.761  -2.056  -2.051  -2.051  -2.035  -2.035  -1.267  -0.776
 19 A'   20 A'   21 A'    7 A"   22 A'    8 A"   23 A'   24 A'                 
 -0.655  -0.594  -0.504  -0.503  -0.456  -0.371  -0.325  -0.291
 25 A'   26 A'    9 A"   27 A'   28 A'   29 A'   10 A"   30 A'                 
 -0.290  -0.283
 31 A'   11 A"                                                                 
 -- Virtual --                   
 -0.169  -0.054  -0.045   0.007   0.026   0.041   0.043   0.060
 32 A'   12 A"   33 A'   34 A'   35 A'   13 A"   36 A'   37 A'                 
  0.088   0.097   0.105   0.128   0.150   0.166   0.189   0.201
 38 A'   14 A"   39 A'   40 A'   41 A'   42 A'   43 A'   15 A"                 
  0.219   0.231   0.235   0.277   0.288   0.296   0.336   0.366
 44 A'   45 A'   16 A"   17 A"   46 A'   47 A'   48 A'   49 A'                 
  0.379   0.391   0.398   0.418   0.441   0.470   0.530   0.542
 18 A"   19 A"   50 A'   51 A'   52 A'   53 A'   54 A'   55 A'                 
  0.571   0.603   0.652   0.665   0.668   0.798   0.839   0.969
 20 A"   56 A'   57 A'   21 A"   22 A"   58 A'   59 A'   60 A'                 
  1.140   1.156   1.191   1.268   1.283   1.308   1.320   1.326
 23 A"   61 A'   62 A'   24 A"   63 A'   25 A"   64 A'   65 A'                 
  1.432   1.483   1.495   1.555   1.561   1.656   1.656   1.754
 66 A'   67 A'   26 A"   68 A'   27 A"   69 A'   28 A"   70 A'                 
  1.931   2.037   2.101   2.568   2.703   2.911   3.320   3.724
 71 A'   72 A'   73 A'   74 A'   29 A"   75 A'   76 A'   30 A"                 
  3.731   3.776   3.810   3.941   3.946   3.948   3.992   4.072
 77 A'   31 A"   78 A'   32 A"   33 A"   79 A'   80 A'   81 A'                 
  4.166   4.289   5.961   5.979   6.003   6.230   6.257   6.293
 82 A'   83 A'   34 A"   84 A'   85 A'   35 A"   86 A'   87 A'                 
  7.064  13.779  13.916  14.104  23.469  27.737  28.304  28.319
 88 A'   36 A"   89 A'   90 A'   91 A'   92 A'   37 A"   93 A'                 
 28.332  28.511  28.512  28.514  28.532  28.583  66.734 127.850
 94 A'   38 A"   39 A"   95 A'   96 A'   97 A'   98 A'   40 A"                 
127.861 127.878 151.550 163.2061901.709
 99 A'  100 A'  101 A'  102 A'  103 A'                                         
 --------------------------------------------------------------

          Ground-State Mulliken Net Atomic Charges

     Atom                 Charge (a.u.)
  ----------------------------------------
      1 C                    -0.371293
      2 P                     0.205420
      3 F                    -0.089837
      4 I                     0.091178
      5 H                     0.164531
  ----------------------------------------
  Sum of atomic charges =    -0.000000

 -----------------------------------------------------------------
                    Cartesian Multipole Moments
 -----------------------------------------------------------------
    Charge (ESU x 10^10)
                -0.0000
    Dipole Moment (Debye)
         X      -0.8221      Y      -0.8595      Z      -0.0000
       Tot       1.1893
    Quadrupole Moments (Debye-Ang)
        XX     -52.8043     XY      -2.9377     YY     -52.1431
        XZ      -0.0000     YZ      -0.0000     ZZ     -53.6887
    Octopole Moments (Debye-Ang^2)
       XXX     -76.3902    XXY       1.5354    XYY     -10.9570
       YYY      -5.7119    XXZ      -0.0000    XYZ      -0.0000
       YYZ       0.0000    XZZ     -11.2258    YZZ       1.4377
       ZZZ       0.0000
    Hexadecapole Moments (Debye-Ang^3)
      XXXX   -1272.2483   XXXY      -8.8404   XXYY    -217.9073
      XYYY     -18.7632   YYYY    -113.4459   XXXZ      -0.0000
      XXYZ      -0.0000   XYYZ      -0.0000   YYYZ      -0.0000
      XXZZ    -208.5926   XYZZ      -0.6116   YYZZ     -34.2636
      XZZZ       0.0000   YZZZ      -0.0000   ZZZZ     -73.2364
 -----------------------------------------------------------------
 Calculating analytic gradient of the SCF energy
 Gradient of SCF Energy
            1           2           3           4           5
    1   0.1109526  -0.0377672  -0.0523043  -0.0541884   0.0333074
    2   0.2101860  -0.1877252   0.0440181   0.0162125  -0.0826916
    3  -0.0000000   0.0000000  -0.0000000   0.0000000   0.0000000
 Max gradient component =       2.102E-01
 RMS gradient           =       8.524E-02
 Gradient time:  CPU 4.13 s  wall 1.55 s
 Geometry Optimization Parameters
   NAtoms,    NIC,     NZ,  NCons,   NDum,   NFix, NCnnct, MaxDiis
        5      20       5       0       0       0       0       0


** GEOMETRY OPTIMIZATION IN DELOCALIZED INTERNAL COORDINATES **
   Searching for a Minimum

   Optimization Cycle:   1

                       Coordinates (Angstroms)
     ATOM                X               Y               Z
      1  C         1.1069002386   -0.6861351487    0.0000000000
      2  P         2.1843658275    0.3574490141    0.0000000000
      3  F         3.6653357697   -0.0648400227    0.0000000000
      4  I        -1.3934386247    0.0268203679    0.0000000000
      5  H         1.4573363360   -2.0828436156    0.0000000000
   Point Group: cs    Number of degrees of freedom:     7


   Energy is  -7399.356054323


 Attempting to Generate Delocalized Internal Coordinates

  7 Hessian modes will be used to form the next step
  Hessian Eigenvalues:
     0.044459    0.130389    0.160000    0.220000    0.250000    0.648207
     0.766766

 Minimum Search - Taking Simple RFO Step
 Searching for Lamda that Minimizes Along All modes
 Value Taken    Lamda =  -0.11035836
 Calculated Step too Large.  Step scaled by  0.492486
 Step Taken.  Stepsize is  0.300000

                             Maximum     Tolerance    Cnvgd?
         Gradient           0.159402      0.000300      NO
         Displacement       0.171055      0.001200      NO
         Energy change     *********      0.000001      NO


 New Cartesian Coordinates Obtained by Inverse Iteration

 Displacement from previous Coordinates is:  0.315610
 ----------------------------------------------------------------
             Standard Nuclear Orientation (Angstroms)
    I     Atom           X                Y                Z
 ----------------------------------------------------------------
    1      C       1.1003559650    -0.6927377847     0.0000000000
    2      P       2.1803634389     0.4175026055     0.0000000000
    3      F       3.6415728047    -0.1330037057     0.0000000000
    4      I      -1.3184783384    -0.0419611236     0.0000000000
    5      H       1.4166856771    -1.9993493965     0.0000000000
 ----------------------------------------------------------------
 Molecular Point Group                 Cs    NOp =  2
 Largest Abelian Subgroup              Cs    NOp =  2
 Nuclear Repulsion Energy =   340.2309615109 hartrees
 There are       42 alpha and       42 beta electrons
 Applying Cartesian multipole field
    Component          Value
    ---------          -----
     (2,0,0)        1.00000E-11
     (0,2,0)        2.00000E-11
     (0,0,2)       -3.00000E-11
 Nucleus-field energy     =     0.0000000111 hartrees
 Requested basis set is 6-311++G(d,p)
 There are 54 shells and 143 basis functions
 A cutoff of  1.0D-11 yielded   1235 shell pairs
 There are      9093 function pairs (     10157 Cartesian)
 Smallest overlap matrix eigenvalue = 8.94E-04
 Guess MOs from SCF MO coefficient file

 -----------------------------------------------------------------------
  General SCF calculation program by
  Eric Jon Sundstrom, Paul Horn, Yuezhi Mao, Dmitri Zuev, Alec White,
  David Stuck, Shaama M.S., Shane Yost, Joonho Lee, David Small,
  Daniel Levine, Susi Lehtola, Hugh Burton, Evgeny Epifanovsky
 -----------------------------------------------------------------------
 Exchange:     0.2000 Hartree-Fock + 0.0800 Slater + 0.7200 B88
 Correlation:  0.1900 VWN1RPA + 0.8100 LYP
 Using SG-1 standard quadrature grid
 using 4 threads for integral computing
 -------------------------------------------------------
 OpenMP Integral computing Module                
 Release: version 2.0, May 2017, Q-Chem Inc. Pleasanton 
 -------------------------------------------------------
 -------------------------------------------------------
 OpenMP BLAS3 based DFT computing Module                
 Release: version 1.0, May 2013, Q-Chem Inc. Pittsburgh 
 -------------------------------------------------------
 A restricted SCF calculation will be
 performed using DIIS
 SCF converges when DIIS error is below 1.0e-08
 ---------------------------------------
  Cycle       Energy         DIIS error
 ---------------------------------------
    1   -7399.3992507830      1.25e-03  
    2   -7399.4048094737      3.04e-04  
    3   -7399.4047158386      3.69e-04  
    4   -7399.4049420587      1.29e-04  
    5   -7399.4049829416      5.61e-05  
    6   -7399.4049902663      9.55e-06  
    7   -7399.4049904526      2.70e-06  
    8   -7399.4049904713      7.96e-07  
    9   -7399.4049904732      1.62e-07  
   10   -7399.4049904732      2.53e-08  
   11   -7399.4049904733      9.80e-09  Convergence criterion met
 ---------------------------------------
 SCF time:   CPU 13.81s  wall 5.00s 
 SCF   energy in the final basis set =    -7399.4049904733
 Total energy in the final basis set =    -7399.4049904733

 --------------------------------------------------------------
             Orbital Energies (a.u.) and Symmetries
 --------------------------------------------------------------

 Alpha MOs, Restricted
 -- Occupied --                  
******* -176.33 -165.73 -165.73 -165.73  -77.11  -35.82  -31.32
  1 A'    2 A'    3 A'    4 A'    1 A"    5 A'    6 A'    7 A'                 
-31.311 -31.311 -24.718 -22.969 -22.967 -22.967 -22.962 -22.962
  8 A'    2 A"    9 A'   10 A'   11 A'    3 A"   12 A'    4 A"                 
-10.258  -6.611  -6.372  -4.787  -4.775  -4.770  -4.769  -4.769
 13 A'   14 A'   15 A'   16 A'   17 A'    5 A"   18 A'    6 A"                 
 -4.767  -2.051  -2.046  -2.046  -2.031  -2.031  -1.256  -0.769
 19 A'   20 A'   21 A'    7 A"    8 A"   22 A'   23 A'   24 A'                 
 -0.654  -0.588  -0.496  -0.495  -0.472  -0.372  -0.322  -0.306
 25 A'   26 A'    9 A"   27 A'   28 A'   29 A'   10 A"   30 A'                 
 -0.289  -0.277
 31 A'   11 A"                                                                 
 -- Virtual --                   
 -0.148  -0.066  -0.031   0.006   0.024   0.041   0.043   0.060
 32 A'   12 A"   33 A'   34 A'   35 A'   13 A"   36 A'   37 A'                 
  0.089   0.096   0.108   0.133   0.146   0.155   0.188   0.200
 38 A'   14 A"   39 A'   40 A'   41 A'   42 A'   43 A'   15 A"                 
  0.219   0.233   0.233   0.278   0.287   0.301   0.328   0.362
 44 A'   45 A'   16 A"   17 A"   46 A'   47 A'   48 A'   49 A'                 
  0.382   0.394   0.400   0.421   0.442   0.477   0.535   0.553
 18 A"   19 A"   50 A'   51 A'   52 A'   53 A'   54 A'   55 A'                 
  0.569   0.595   0.642   0.653   0.668   0.797   0.839   0.967
 20 A"   56 A'   57 A'   21 A"   22 A"   58 A'   59 A'   60 A'                 
  1.100   1.132   1.203   1.271   1.294   1.310   1.325   1.336
 61 A'   23 A"   62 A'   24 A"   63 A'   25 A"   64 A'   65 A'                 
  1.478   1.481   1.511   1.558   1.562   1.666   1.692   1.757
 66 A'   26 A"   67 A'   27 A"   68 A'   69 A'   28 A"   70 A'                 
  1.920   2.021   2.158   2.597   2.697   2.897   3.348   3.732
 71 A'   72 A'   73 A'   74 A'   29 A"   75 A'   76 A'   30 A"                 
  3.740   3.777   3.808   3.945   3.952   3.955   4.008   4.105
 77 A'   31 A"   78 A'   32 A"   79 A'   33 A"   80 A'   81 A'                 
  4.147   4.300   5.967   5.987   6.014   6.235   6.264   6.300
 82 A'   83 A'   34 A"   84 A'   85 A'   35 A"   86 A'   87 A'                 
  7.032  13.773  13.905  14.044  23.437  27.749  28.310  28.326
 88 A'   36 A"   89 A'   90 A'   91 A'   92 A'   37 A"   93 A'                 
 28.340  28.516  28.518  28.519  28.541  28.602  66.735 127.856
 94 A'   38 A"   39 A"   95 A'   96 A'   97 A'   98 A'   40 A"                 
127.868 127.888 151.561 163.1641901.720
 99 A'  100 A'  101 A'  102 A'  103 A'                                         

 Beta MOs, Restricted
 -- Occupied --                  
******* -176.33 -165.73 -165.73 -165.73  -77.11  -35.82  -31.32
  1 A'    2 A'    3 A'    4 A'    1 A"    5 A'    6 A'    7 A'                 
-31.311 -31.311 -24.718 -22.969 -22.967 -22.967 -22.962 -22.962
  8 A'    2 A"    9 A'   10 A'   11 A'    3 A"   12 A'    4 A"                 
-10.258  -6.611  -6.372  -4.787  -4.775  -4.770  -4.769  -4.769
 13 A'   14 A'   15 A'   16 A'   17 A'    5 A"   18 A'    6 A"                 
 -4.767  -2.051  -2.046  -2.046  -2.031  -2.031  -1.256  -0.769
 19 A'   20 A'   21 A'    7 A"    8 A"   22 A'   23 A'   24 A'                 
 -0.654  -0.588  -0.496  -0.495  -0.472  -0.372  -0.322  -0.306
 25 A'   26 A'    9 A"   27 A'   28 A'   29 A'   10 A"   30 A'                 
 -0.289  -0.277
 31 A'   11 A"                                                                 
 -- Virtual --                   
 -0.148  -0.066  -0.031   0.006   0.024   0.041   0.043   0.060
 32 A'   12 A"   33 A'   34 A'   35 A'   13 A"   36 A'   37 A'                 
  0.089   0.096   0.108   0.133   0.146   0.155   0.188   0.200
 38 A'   14 A"   39 A'   40 A'   41 A'   42 A'   43 A'   15 A"                 
  0.219   0.233   0.233   0.278   0.287   0.301   0.328   0.362
 44 A'   45 A'   16 A"   17 A"   46 A'   47 A'   48 A'   49 A'                 
  0.382   0.394   0.400   0.421   0.442   0.477   0.535   0.553
 18 A"   19 A"   50 A'   51 A'   52 A'   53 A'   54 A'   55 A'                 
  0.569   0.595   0.642   0.653   0.668   0.797   0.839   0.967
 20 A"   56 A'   57 A'   21 A"   22 A"   58 A'   59 A'   60 A'                 
  1.100   1.132   1.203   1.271   1.294   1.310   1.325   1.336
 61 A'   23 A"   62 A'   24 A"   63 A'   25 A"   64 A'   65 A'                 
  1.478   1.481   1.511   1.558   1.562   1.666   1.692   1.757
 66 A'   26 A"   67 A'   27 A"   68 A'   69 A'   28 A"   70 A'                 
  1.920   2.021   2.158   2.597   2.697   2.897   3.348   3.732
 71 A'   72 A'   73 A'   74 A'   29 A"   75 A'   76 A'   30 A"                 
  3.740   3.777   3.808   3.945   3.952   3.955   4.008   4.105
 77 A'   31 A"   78 A'   32 A"   79 A'   33 A"   80 A'   81 A'                 
  4.147   4.300   5.967   5.987   6.014   6.235   6.264   6.300
 82 A'   83 A'   34 A"   84 A'   85 A'   35 A"   86 A'   87 A'                 
  7.032  13.773  13.905  14.044  23.437  27.749  28.310  28.326
 88 A'   36 A"   89 A'   90 A'   91 A'   92 A'   37 A"   93 A'                 
 28.340  28.516  28.518  28.519  28.541  28.602  66.735 127.856
 94 A'   38 A"   39 A"   95 A'   96 A'   97 A'   98 A'   40 A"                 
127.868 127.888 151.561 163.1641901.720
 99 A'  100 A'  101 A'  102 A'  103 A'                                         
 --------------------------------------------------------------

          Ground-State Mulliken Net Atomic Charges

     Atom                 Charge (a.u.)
  ----------------------------------------
      1 C                    -0.381830
      2 P                     0.239004
      3 F                    -0.126198
      4 I                     0.074646
      5 H                     0.194378
  ----------------------------------------
  Sum of atomic charges =    -0.000000

 -----------------------------------------------------------------
                    Cartesian Multipole Moments
 -----------------------------------------------------------------
    Charge (ESU x 10^10)
                -0.0000
    Dipole Moment (Debye)
         X      -0.6893      Y      -0.6687      Z       0.0000
       Tot       0.9604
    Quadrupole Moments (Debye-Ang)
        XX     -53.8365     XY      -1.9664     YY     -51.7694
        XZ      -0.0000     YZ       0.0000     ZZ     -53.6742
    Octopole Moments (Debye-Ang^2)
       XXX     -82.8340    XXY       4.8977    XYY     -12.2618
       YYY      -1.3954    XXZ       0.0000    XYZ       0.0000
       YYZ       0.0000    XZZ     -13.0745    YZZ       2.9184
       ZZZ       0.0000
    Hexadecapole Moments (Debye-Ang^3)
      XXXX   -1244.7667   XXXY      -8.9116   XXYY    -211.3946
      XYYY     -27.7049   YYYY    -113.6430   XXXZ       0.0000
      XXYZ       0.0000   XYYZ      -0.0000   YYYZ       0.0000
      XXZZ    -202.0156   XYZZ      -3.7450   YYZZ     -34.0438
      XZZZ      -0.0000   YZZZ       0.0000   ZZZZ     -73.1851
 -----------------------------------------------------------------
 Calculating analytic gradient of the SCF energy
 Gradient of SCF Energy
            1           2           3           4           5
    1   0.0702986  -0.0128538  -0.0367231  -0.0511073   0.0303856
    2   0.1559906  -0.1259558   0.0341953   0.0153400  -0.0795701
    3  -0.0000000   0.0000000  -0.0000000   0.0000000  -0.0000000
 Max gradient component =       1.560E-01
 RMS gradient           =       6.214E-02
 Gradient time:  CPU 4.21 s  wall 1.77 s
 Geometry Optimization Parameters
   NAtoms,    NIC,     NZ,  NCons,   NDum,   NFix, NCnnct, MaxDiis
        5      20       5       0       0       0       0       0

 Cartesian Hessian Update
 Hessian Updated using BFGS Update


** GEOMETRY OPTIMIZATION IN DELOCALIZED INTERNAL COORDINATES **
   Searching for a Minimum

   Optimization Cycle:   2

                       Coordinates (Angstroms)
     ATOM                X               Y               Z
      1  C         1.1003559650   -0.6927377847    0.0000000000
      2  P         2.1803634389    0.4175026055    0.0000000000
      3  F         3.6415728047   -0.1330037057    0.0000000000
      4  I        -1.3184783384   -0.0419611236    0.0000000000
      5  H         1.4166856771   -1.9993493965    0.0000000000
   Point Group: cs    Number of degrees of freedom:     7


   Energy is  -7399.404990473

 Hessian Updated using BFGS Update

  7 Hessian modes will be used to form the next step
  Hessian Eigenvalues:
     0.037636    0.086757    0.159601    0.220428    0.262326    0.631524
     0.861249

 Minimum Search - Taking Simple RFO Step
 Searching for Lamda that Minimizes Along All modes
 Value Taken    Lamda =  -0.10339230
 Calculated Step too Large.  Step scaled by  0.395004
 Step Taken.  Stepsize is  0.300000

                             Maximum     Tolerance    Cnvgd?
         Gradient           0.114156      0.000300      NO
         Displacement       0.167158      0.001200      NO
         Energy change     -0.048936      0.000001      NO


 New Cartesian Coordinates Obtained by Inverse Iteration

 Displacement from previous Coordinates is:  0.309227
 ----------------------------------------------------------------
             Standard Nuclear Orientation (Angstroms)
    I     Atom           X                Y                Z
 ----------------------------------------------------------------
    1      C       1.0970533747    -0.7036083849     0.0000000000
    2      P       2.1737589616     0.4535732650     0.0000000000
    3      F       3.6193001793    -0.1891296428     0.0000000000
    4      I      -1.2421525184    -0.1083638912     0.0000000000
    5      H       1.3725395500    -1.9020207510     0.0000000000
 ----------------------------------------------------------------
 Molecular Point Group                 Cs    NOp =  2
 Largest Abelian Subgroup              Cs    NOp =  2
 Nuclear Repulsion Energy =   345.8491388693 hartrees
 There are       42 alpha and       42 beta electrons
 Applying Cartesian multipole field
    Component          Value
    ---------          -----
     (2,0,0)        1.00000E-11
     (0,2,0)        2.00000E-11
     (0,0,2)       -3.00000E-11
 Nucleus-field energy     =     0.0000000107 hartrees
 Requested basis set is 6-311++G(d,p)
 There are 54 shells and 143 basis functions
 A cutoff of  1.0D-11 yielded   1255 shell pairs
 There are      9206 function pairs (     10272 Cartesian)
 Smallest overlap matrix eigenvalue = 9.31E-04
 Guess MOs from SCF MO coefficient file

 -----------------------------------------------------------------------
  General SCF calculation program by
  Eric Jon Sundstrom, Paul Horn, Yuezhi Mao, Dmitri Zuev, Alec White,
  David Stuck, Shaama M.S., Shane Yost, Joonho Lee, David Small,
  Daniel Levine, Susi Lehtola, Hugh Burton, Evgeny Epifanovsky
 -----------------------------------------------------------------------
 Exchange:     0.2000 Hartree-Fock + 0.0800 Slater + 0.7200 B88
 Correlation:  0.1900 VWN1RPA + 0.8100 LYP
 Using SG-1 standard quadrature grid
 using 4 threads for integral computing
 -------------------------------------------------------
 OpenMP Integral computing Module                
 Release: version 2.0, May 2017, Q-Chem Inc. Pleasanton 
 -------------------------------------------------------
 -------------------------------------------------------
 OpenMP BLAS3 based DFT computing Module                
 Release: version 1.0, May 2013, Q-Chem Inc. Pittsburgh 
 -------------------------------------------------------
 A restricted SCF calculation will be
 performed using DIIS
 SCF converges when DIIS error is below 1.0e-08
 ---------------------------------------
  Cycle       Energy         DIIS error
 ---------------------------------------
    1   -7399.4376259169      1.07e-03  
    2   -7399.4412990836      3.61e-04  
    3   -7399.4405231090      6.45e-04  
    4   -7399.4416114910      8.56e-05  
    5   -7399.4416280964      3.60e-05  
    6   -7399.4416304415      6.67e-06  
    7   -7399.4416305379      1.98e-06  
    8   -7399.4416305478      6.16e-07  
    9   -7399.4416305486      1.35e-07  
   10   -7399.4416305487      2.38e-08  
   11   -7399.4416305487      7.34e-09  Convergence criterion met
 ---------------------------------------
 SCF time:   CPU 14.10s  wall 5.00s 
 SCF   energy in the final basis set =    -7399.4416305487
 Total energy in the final basis set =    -7399.4416305487

 --------------------------------------------------------------
             Orbital Energies (a.u.) and Symmetries
 --------------------------------------------------------------

 Alpha MOs, Restricted
 -- Occupied --                  
******* -176.33 -165.73 -165.73 -165.73  -77.12  -35.82  -31.32
  1 A'    2 A'    3 A'    4 A'    1 A"    5 A'    6 A'    7 A'                 
-31.308 -31.308 -24.712 -22.966 -22.964 -22.964 -22.959 -22.959
  8 A'    2 A"    9 A'   10 A'   11 A'    3 A"   12 A'    4 A"                 
-10.255  -6.614  -6.370  -4.784  -4.778  -4.773  -4.770  -4.766
 13 A'   14 A'   15 A'   16 A'   17 A'    5 A"   18 A'   19 A'                 
 -4.766  -2.048  -2.043  -2.043  -2.029  -2.029  -1.245  -0.768
  6 A"   20 A'   21 A'    7 A"    8 A"   22 A'   23 A'   24 A'                 
 -0.654  -0.584  -0.495  -0.487  -0.482  -0.377  -0.323  -0.317
 25 A'   26 A'   27 A'    9 A"   28 A'   29 A'   10 A"   30 A'                 
 -0.288  -0.272
 31 A'   11 A"                                                                 
 -- Virtual --                   
 -0.129  -0.074  -0.021   0.005   0.023   0.042   0.043   0.060
 32 A'   12 A"   33 A'   34 A'   35 A'   13 A"   36 A'   37 A'                 
  0.089   0.096   0.115   0.137   0.147   0.149   0.189   0.200
 38 A'   14 A"   39 A'   40 A'   41 A'   42 A'   43 A'   15 A"                 
  0.217   0.232   0.235   0.279   0.286   0.306   0.325   0.360
 44 A'   16 A"   45 A'   17 A"   46 A'   47 A'   48 A'   49 A'                 
  0.385   0.395   0.403   0.427   0.439   0.492   0.545   0.565
 18 A"   19 A"   50 A'   51 A'   52 A'   53 A'   54 A'   55 A'                 
  0.566   0.598   0.642   0.649   0.669   0.792   0.840   0.965
 20 A"   56 A'   57 A'   21 A"   22 A"   58 A'   59 A'   60 A'                 
  1.063   1.131   1.228   1.275   1.304   1.311   1.334   1.347
 61 A'   23 A"   62 A'   24 A"   63 A'   25 A"   64 A'   65 A'                 
  1.469   1.535   1.540   1.554   1.572   1.670   1.757   1.763
 26 A"   66 A'   67 A'   27 A"   68 A'   69 A'   28 A"   70 A'                 
  1.916   2.040   2.265   2.613   2.697   2.882   3.393   3.740
 71 A'   72 A'   73 A'   74 A'   29 A"   75 A'   76 A'   30 A"                 
  3.749   3.779   3.813   3.947   3.955   3.964   4.024   4.130
 77 A'   31 A"   78 A'   32 A"   79 A'   33 A"   80 A'   81 A'                 
  4.142   4.308   5.971   5.993   6.021   6.241   6.272   6.307
 82 A'   83 A'   34 A"   84 A'   85 A'   35 A"   86 A'   87 A'                 
  7.012  13.770  13.895  14.015  23.470  27.759  28.315  28.332
 88 A'   36 A"   89 A'   90 A'   91 A'   92 A'   37 A"   93 A'                 
 28.346  28.519  28.522  28.524  28.551  28.621  66.739 127.860
 94 A'   38 A"   95 A'   39 A"   96 A'   97 A'   98 A'   40 A"                 
127.873 127.895 151.570 163.1371901.729
 99 A'  100 A'  101 A'  102 A'  103 A'                                         

 Beta MOs, Restricted
 -- Occupied --                  
******* -176.33 -165.73 -165.73 -165.73  -77.12  -35.82  -31.32
  1 A'    2 A'    3 A'    4 A'    1 A"    5 A'    6 A'    7 A'                 
-31.308 -31.308 -24.712 -22.966 -22.964 -22.964 -22.959 -22.959
  8 A'    2 A"    9 A'   10 A'   11 A'    3 A"   12 A'    4 A"                 
-10.255  -6.614  -6.370  -4.784  -4.778  -4.773  -4.770  -4.766
 13 A'   14 A'   15 A'   16 A'   17 A'    5 A"   18 A'   19 A'                 
 -4.766  -2.048  -2.043  -2.043  -2.029  -2.029  -1.245  -0.768
  6 A"   20 A'   21 A'    7 A"    8 A"   22 A'   23 A'   24 A'                 
 -0.654  -0.584  -0.495  -0.487  -0.482  -0.377  -0.323  -0.317
 25 A'   26 A'   27 A'    9 A"   28 A'   29 A'   10 A"   30 A'                 
 -0.288  -0.272
 31 A'   11 A"                                                                 
 -- Virtual --                   
 -0.129  -0.074  -0.021   0.005   0.023   0.042   0.043   0.060
 32 A'   12 A"   33 A'   34 A'   35 A'   13 A"   36 A'   37 A'                 
  0.089   0.096   0.115   0.137   0.147   0.149   0.189   0.200
 38 A'   14 A"   39 A'   40 A'   41 A'   42 A'   43 A'   15 A"                 
  0.217   0.232   0.235   0.279   0.286   0.306   0.325   0.360
 44 A'   16 A"   45 A'   17 A"   46 A'   47 A'   48 A'   49 A'                 
  0.385   0.395   0.403   0.427   0.439   0.492   0.545   0.565
 18 A"   19 A"   50 A'   51 A'   52 A'   53 A'   54 A'   55 A'                 
  0.566   0.598   0.642   0.649   0.669   0.792   0.840   0.965
 20 A"   56 A'   57 A'   21 A"   22 A"   58 A'   59 A'   60 A'                 
  1.063   1.131   1.228   1.275   1.304   1.311   1.334   1.347
 61 A'   23 A"   62 A'   24 A"   63 A'   25 A"   64 A'   65 A'                 
  1.469   1.535   1.540   1.554   1.572   1.670   1.757   1.763
 26 A"   66 A'   67 A'   27 A"   68 A'   69 A'   28 A"   70 A'                 
  1.916   2.040   2.265   2.613   2.697   2.882   3.393   3.740
 71 A'   72 A'   73 A'   74 A'   29 A"   75 A'   76 A'   30 A"                 
  3.749   3.779   3.813   3.947   3.955   3.964   4.024   4.130
 77 A'   31 A"   78 A'   32 A"   79 A'   33 A"   80 A'   81 A'                 
  4.142   4.308   5.971   5.993   6.021   6.241   6.272   6.307
 82 A'   83 A'   34 A"   84 A'   85 A'   35 A"   86 A'   87 A'                 
  7.012  13.770  13.895  14.015  23.470  27.759  28.315  28.332
 88 A'   36 A"   89 A'   90 A'   91 A'   92 A'   37 A"   93 A'                 
 28.346  28.519  28.522  28.524  28.551  28.621  66.739 127.860
 94 A'   38 A"   95 A'   39 A"   96 A'   97 A'   98 A'   40 A"                 
127.873 127.895 151.570 163.1371901.729
 99 A'  100 A'  101 A'  102 A'  103 A'                                         
 --------------------------------------------------------------

          Ground-State Mulliken Net Atomic Charges

     Atom                 Charge (a.u.)
  ----------------------------------------
      1 C                    -0.393159
      2 P                     0.261522
      3 F                    -0.154280
      4 I                     0.067648
      5 H                     0.218269
  ----------------------------------------
  Sum of atomic charges =     0.000000

 -----------------------------------------------------------------
                    Cartesian Multipole Moments
 -----------------------------------------------------------------
    Charge (ESU x 10^10)
                 0.0000
    Dipole Moment (Debye)
         X      -0.6805      Y      -0.4927      Z      -0.0000
       Tot       0.8402
    Quadrupole Moments (Debye-Ang)
        XX     -54.7319     XY      -1.1640     YY     -51.5703
        XZ      -0.0000     YZ      -0.0000     ZZ     -53.5670
    Octopole Moments (Debye-Ang^2)
       XXX     -89.6290    XXY       8.0585    XYY     -14.0456
       YYY       3.9346    XXZ       0.0000    XYZ       0.0000
       YYZ       0.0000    XZZ     -14.9927    YZZ       4.5043
       ZZZ       0.0000
    Hexadecapole Moments (Debye-Ang^3)
      XXXX   -1216.6507   XXXY      -8.4829   XXYY    -205.5023
      XYYY     -33.5537   YYYY    -115.9057   XXXZ      -0.0000
      XXYZ      -0.0000   XYYZ      -0.0000   YYYZ      -0.0000
      XXZZ    -195.4920   XYZZ      -6.1948   YYZZ     -33.9501
      XZZZ      -0.0000   YZZZ      -0.0000   ZZZZ     -72.9468
 -----------------------------------------------------------------
 Calculating analytic gradient of the SCF energy
 Gradient of SCF Energy
            1           2           3           4           5
    1   0.0559804  -0.0047119  -0.0258317  -0.0492127   0.0237759
    2   0.1086498  -0.0858527   0.0248429   0.0132296  -0.0608697
    3  -0.0000000  -0.0000000   0.0000000  -0.0000000   0.0000000
 Max gradient component =       1.086E-01
 RMS gradient           =       4.508E-02
 Gradient time:  CPU 4.27 s  wall 1.47 s
 Geometry Optimization Parameters
   NAtoms,    NIC,     NZ,  NCons,   NDum,   NFix, NCnnct, MaxDiis
        5      20       5       0       0       0       0       0

 Cartesian Hessian Update
 Hessian Updated using BFGS Update


** GEOMETRY OPTIMIZATION IN DELOCALIZED INTERNAL COORDINATES **
   Searching for a Minimum

   Optimization Cycle:   3

                       Coordinates (Angstroms)
     ATOM                X               Y               Z
      1  C         1.0970533747   -0.7036083849    0.0000000000
      2  P         2.1737589616    0.4535732650    0.0000000000
      3  F         3.6193001793   -0.1891296428    0.0000000000
      4  I        -1.2421525184   -0.1083638912    0.0000000000
      5  H         1.3725395500   -1.9020207510    0.0000000000
   Point Group: cs    Number of degrees of freedom:     7


   Energy is  -7399.441630549

 Hessian Updated using BFGS Update

  7 Hessian modes will be used to form the next step
  Hessian Eigenvalues:
     0.037552    0.118978    0.159234    0.220470    0.273304    0.613906
     0.833199

 Minimum Search - Taking Simple RFO Step
 Searching for Lamda that Minimizes Along All modes
 Value Taken    Lamda =  -0.07023856
 Calculated Step too Large.  Step scaled by  0.423243
 Step Taken.  Stepsize is  0.300000

                             Maximum     Tolerance    Cnvgd?
         Gradient           0.078442      0.000300      NO
         Displacement       0.158970      0.001200      NO
         Energy change     -0.036640      0.000001      NO


 New Cartesian Coordinates Obtained by Inverse Iteration

 Displacement from previous Coordinates is:  0.291357
 ----------------------------------------------------------------
             Standard Nuclear Orientation (Angstroms)
    I     Atom           X                Y                Z
 ----------------------------------------------------------------
    1      C       1.0845845936    -0.7163560349     0.0000000000
    2      P       2.1576281746     0.4779484560     0.0000000000
    3      F       3.5976657492    -0.2205350837     0.0000000000
    4      I      -1.1406406018    -0.1617794521     0.0000000000
    5      H       1.3212616317    -1.8288272902     0.0000000000
 ----------------------------------------------------------------
 Molecular Point Group                 Cs    NOp =  2
 Largest Abelian Subgroup              Cs    NOp =  2
 Nuclear Repulsion Energy =   354.4858698388 hartrees
 There are       42 alpha and       42 beta electrons
 Applying Cartesian multipole field
    Component          Value
    ---------          -----
     (2,0,0)        1.00000E-11
     (0,2,0)        2.00000E-11
     (0,0,2)       -3.00000E-11
 Nucleus-field energy     =     0.0000000103 hartrees
 Requested basis set is 6-311++G(d,p)
 There are 54 shells and 143 basis functions
 A cutoff of  1.0D-11 yielded   1268 shell pairs
 There are      9251 function pairs (     10318 Cartesian)
 Smallest overlap matrix eigenvalue = 9.43E-04
 Guess MOs from SCF MO coefficient file

 -----------------------------------------------------------------------
  General SCF calculation program by
  Eric Jon Sundstrom, Paul Horn, Yuezhi Mao, Dmitri Zuev, Alec White,
  David Stuck, Shaama M.S., Shane Yost, Joonho Lee, David Small,
  Daniel Levine, Susi Lehtola, Hugh Burton, Evgeny Epifanovsky
 -----------------------------------------------------------------------
 Exchange:     0.2000 Hartree-Fock + 0.0800 Slater + 0.7200 B88
 Correlation:  0.1900 VWN1RPA + 0.8100 LYP
 Using SG-1 standard quadrature grid
 using 4 threads for integral computing
 -------------------------------------------------------
 OpenMP Integral computing Module                
 Release: version 2.0, May 2017, Q-Chem Inc. Pleasanton 
 -------------------------------------------------------
 -------------------------------------------------------
 OpenMP BLAS3 based DFT computing Module                
 Release: version 1.0, May 2013, Q-Chem Inc. Pittsburgh 
 -------------------------------------------------------
 A restricted SCF calculation will be
 performed using DIIS
 SCF converges when DIIS error is below 1.0e-08
 ---------------------------------------
  Cycle       Energy         DIIS error
 ---------------------------------------
    1   -7399.4633850527      9.83e-04  
    2   -7399.4655972044      5.47e-04  
    3   -7399.4647268007      7.80e-04  
    4   -7399.4664247800      5.50e-05  
    5   -7399.4664316920      2.13e-05  
    6   -7399.4664328143      4.91e-06  
    7   -7399.4664328660      1.51e-06  
    8   -7399.4664328707      7.30e-07  
    9   -7399.4664328715      1.35e-07  
   10   -7399.4664328716      2.46e-08  
   11   -7399.4664328716      7.61e-09  Convergence criterion met
 ---------------------------------------
 SCF time:   CPU 14.32s  wall 5.00s 
 SCF   energy in the final basis set =    -7399.4664328716
 Total energy in the final basis set =    -7399.4664328716

 --------------------------------------------------------------
             Orbital Energies (a.u.) and Symmetries
 --------------------------------------------------------------

 Alpha MOs, Restricted
 -- Occupied --                  
******* -176.32 -165.73 -165.73 -165.73  -77.12  -35.82  -31.31
  1 A'    2 A'    3 A'    4 A'    1 A"    5 A'    6 A'    7 A'                 
-31.307 -31.307 -24.705 -22.964 -22.962 -22.962 -22.957 -22.957
  8 A'    2 A"    9 A'   10 A'   11 A'    3 A"   12 A'    4 A"                 
-10.248  -6.616  -6.368  -4.782  -4.780  -4.775  -4.772  -4.765
 13 A'   14 A'   15 A'   16 A'   17 A'    5 A"   18 A'   19 A'                 
 -4.765  -2.047  -2.042  -2.042  -2.028  -2.028  -1.235  -0.772
  6 A"   20 A'   21 A'    7 A"   22 A'    8 A"   23 A'   24 A'                 
 -0.657  -0.584  -0.505  -0.480  -0.478  -0.384  -0.327  -0.324
 25 A'   26 A'   27 A'    9 A"   28 A'   29 A'   10 A"   30 A'                 
 -0.288  -0.267
 31 A'   11 A"                                                                 
 -- Virtual --                   
 -0.105  -0.080  -0.019   0.005   0.024   0.042   0.043   0.060
 32 A'   12 A"   33 A'   34 A'   35 A'   13 A"   36 A'   37 A'                 
  0.088   0.095   0.119   0.134   0.145   0.159   0.193   0.200
 38 A'   14 A"   39 A'   40 A'   41 A'   42 A'   43 A'   15 A"                 
  0.214   0.231   0.240   0.280   0.285   0.309   0.326   0.360
 44 A'   16 A"   45 A'   17 A"   46 A'   47 A'   48 A'   49 A'                 
  0.389   0.396   0.407   0.432   0.434   0.504   0.561   0.562
 18 A"   19 A"   50 A'   51 A'   52 A'   53 A'   54 A'   20 A"                 
  0.583   0.617   0.648   0.651   0.670   0.782   0.844   0.963
 55 A'   56 A'   21 A"   57 A'   22 A"   58 A'   59 A'   60 A'                 
  1.035   1.141   1.266   1.280   1.313   1.313   1.343   1.354
 61 A'   23 A"   62 A'   24 A"   63 A'   25 A"   64 A'   65 A'                 
  1.461   1.549   1.550   1.572   1.596   1.671   1.763   1.817
 26 A"   27 A"   66 A'   67 A'   68 A'   69 A'   70 A'   28 A"                 
  1.918   2.072   2.387   2.598   2.699   2.871   3.424   3.747
 71 A'   72 A'   73 A'   74 A'   29 A"   75 A'   76 A'   30 A"                 
  3.757   3.782   3.820   3.948   3.958   3.976   4.045   4.115
 77 A'   31 A"   78 A'   32 A"   79 A'   33 A"   80 A'   81 A'                 
  4.188   4.319   5.975   5.999   6.026   6.247   6.280   6.315
 82 A'   83 A'   34 A"   84 A'   85 A'   35 A"   86 A'   87 A'                 
  6.997  13.769  13.886  13.998  23.545  27.774  28.319  28.338
 88 A'   36 A"   89 A'   90 A'   91 A'   92 A'   37 A"   93 A'                 
 28.349  28.520  28.524  28.530  28.562  28.642  66.743 127.864
 94 A'   38 A"   95 A'   39 A"   96 A'   97 A'   98 A'   40 A"                 
127.878 127.900 151.582 163.1171901.742
 99 A'  100 A'  101 A'  102 A'  103 A'                                         

 Beta MOs, Restricted
 -- Occupied --                  
******* -176.32 -165.73 -165.73 -165.73  -77.12  -35.82  -31.31
  1 A'    2 A'    3 A'    4 A'    1 A"    5 A'    6 A'    7 A'                 
-31.307 -31.307 -24.705 -22.964 -22.962 -22.962 -22.957 -22.957
  8 A'    2 A"    9 A'   10 A'   11 A'    3 A"   12 A'    4 A"                 
-10.248  -6.616  -6.368  -4.782  -4.780  -4.775  -4.772  -4.765
 13 A'   14 A'   15 A'   16 A'   17 A'    5 A"   18 A'   19 A'                 
 -4.765  -2.047  -2.042  -2.042  -2.028  -2.028  -1.235  -0.772
  6 A"   20 A'   21 A'    7 A"   22 A'    8 A"   23 A'   24 A'                 
 -0.657  -0.584  -0.505  -0.480  -0.478  -0.384  -0.327  -0.324
 25 A'   26 A'   27 A'    9 A"   28 A'   29 A'   10 A"   30 A'                 
 -0.288  -0.267
 31 A'   11 A"                                                                 
 -- Virtual --                   
 -0.105  -0.080  -0.019   0.005   0.024   0.042   0.043   0.060
 32 A'   12 A"   33 A'   34 A'   35 A'   13 A"   36 A'   37 A'                 
  0.088   0.095   0.119   0.134   0.145   0.159   0.193   0.200
 38 A'   14 A"   39 A'   40 A'   41 A'   42 A'   43 A'   15 A"                 
  0.214   0.231   0.240   0.280   0.285   0.309   0.326   0.360
 44 A'   16 A"   45 A'   17 A"   46 A'   47 A'   48 A'   49 A'                 
  0.389   0.396   0.407   0.432   0.434   0.504   0.561   0.562
 18 A"   19 A"   50 A'   51 A'   52 A'   53 A'   54 A'   20 A"                 
  0.583   0.617   0.648   0.651   0.670   0.782   0.844   0.963
 55 A'   56 A'   21 A"   57 A'   22 A"   58 A'   59 A'   60 A'                 
  1.035   1.141   1.266   1.280   1.313   1.313   1.343   1.354
 61 A'   23 A"   62 A'   24 A"   63 A'   25 A"   64 A'   65 A'                 
  1.461   1.549   1.550   1.572   1.596   1.671   1.763   1.817
 26 A"   27 A"   66 A'   67 A'   68 A'   69 A'   70 A'   28 A"                 
  1.918   2.072   2.387   2.598   2.699   2.871   3.424   3.747
 71 A'   72 A'   73 A'   74 A'   29 A"   75 A'   76 A'   30 A"                 
  3.757   3.782   3.820   3.948   3.958   3.976   4.045   4.115
 77 A'   31 A"   78 A'   32 A"   79 A'   33 A"   80 A'   81 A'                 
  4.188   4.319   5.975   5.999   6.026   6.247   6.280   6.315
 82 A'   83 A'   34 A"   84 A'   85 A'   35 A"   86 A'   87 A'                 
  6.997  13.769  13.886  13.998  23.545  27.774  28.319  28.338
 88 A'   36 A"   89 A'   90 A'   91 A'   92 A'   37 A"   93 A'                 
 28.349  28.520  28.524  28.530  28.562  28.642  66.743 127.864
 94 A'   38 A"   95 A'   39 A"   96 A'   97 A'   98 A'   40 A"                 
127.878 127.900 151.582 163.1171901.742
 99 A'  100 A'  101 A'  102 A'  103 A'                                         
 --------------------------------------------------------------

          Ground-State Mulliken Net Atomic Charges

     Atom                 Charge (a.u.)
  ----------------------------------------
      1 C                    -0.403725
      2 P                     0.271758
      3 F                    -0.175909
      4 I                     0.072438
      5 H                     0.235437
  ----------------------------------------
  Sum of atomic charges =     0.000000

 -----------------------------------------------------------------
                    Cartesian Multipole Moments
 -----------------------------------------------------------------
    Charge (ESU x 10^10)
                 0.0000
    Dipole Moment (Debye)
         X      -0.7744      Y      -0.3546      Z       0.0000
       Tot       0.8518
    Quadrupole Moments (Debye-Ang)
        XX     -55.6445     XY      -0.5384     YY     -51.4114
        XZ      -0.0000     YZ       0.0000     ZZ     -53.3970
    Octopole Moments (Debye-Ang^2)
       XXX     -98.1323    XXY      10.5454    XYY     -16.6375
       YYY       8.3044    XXZ       0.0000    XYZ      -0.0000
       YYZ      -0.0000    XZZ     -17.5791    YZZ       5.7518
       ZZZ      -0.0000
    Hexadecapole Moments (Debye-Ang^3)
      XXXX   -1177.4838   XXXY      -7.9493   XXYY    -197.7017
      XYYY     -37.0051   YYYY    -119.0979   XXXZ      -0.0000
      XXYZ      -0.0000   XYYZ       0.0000   YYYZ       0.0000
      XXZZ    -187.0501   XYZZ      -7.8853   YYZZ     -34.0741
      XZZZ      -0.0000   YZZZ       0.0000   ZZZZ     -72.5126
 -----------------------------------------------------------------
 Calculating analytic gradient of the SCF energy
 Gradient of SCF Energy
            1           2           3           4           5
    1   0.0445989  -0.0021591  -0.0177476  -0.0376583   0.0129661
    2   0.0568271  -0.0548835   0.0165875   0.0103754  -0.0289065
    3  -0.0000000   0.0000000  -0.0000000   0.0000000  -0.0000000
 Max gradient component =       5.683E-02
 RMS gradient           =       2.751E-02
 Gradient time:  CPU 4.41 s  wall 1.53 s
 Geometry Optimization Parameters
   NAtoms,    NIC,     NZ,  NCons,   NDum,   NFix, NCnnct, MaxDiis
        5      20       5       0       0       0       0       0

 Cartesian Hessian Update
 Hessian Updated using BFGS Update


** GEOMETRY OPTIMIZATION IN DELOCALIZED INTERNAL COORDINATES **
   Searching for a Minimum

   Optimization Cycle:   4

                       Coordinates (Angstroms)
     ATOM                X               Y               Z
      1  C         1.0845845936   -0.7163560349    0.0000000000
      2  P         2.1576281746    0.4779484560    0.0000000000
      3  F         3.5976657492   -0.2205350837    0.0000000000
      4  I        -1.1406406018   -0.1617794521    0.0000000000
      5  H         1.3212616317   -1.8288272902    0.0000000000
   Point Group: cs    Number of degrees of freedom:     7


   Energy is  -7399.466432872

 Hessian Updated using BFGS Update

  7 Hessian modes will be used to form the next step
  Hessian Eigenvalues:
     0.046885    0.158352    0.185045    0.221373    0.271705    0.589514
     0.798742

 Minimum Search - Taking Simple RFO Step
 Searching for Lamda that Minimizes Along All modes
 Value Taken    Lamda =  -0.03025468
 Calculated Step too Large.  Step scaled by  0.560370
 Step Taken.  Stepsize is  0.300000

                             Maximum     Tolerance    Cnvgd?
         Gradient           0.048870      0.000300      NO
         Displacement       0.170957      0.001200      NO
         Energy change     -0.024802      0.000001      NO


 New Cartesian Coordinates Obtained by Inverse Iteration

 Displacement from previous Coordinates is:  0.285594
 ----------------------------------------------------------------
             Standard Nuclear Orientation (Angstroms)
    I     Atom           X                Y                Z
 ----------------------------------------------------------------
    1      C       1.0613548569    -0.7130424155     0.0000000000
    2      P       2.1380966903     0.5070453181     0.0000000000
    3      F       3.5713904241    -0.2440899484     0.0000000000
    4      I      -1.0226949748    -0.2078832881     0.0000000000
    5      H       1.2723525507    -1.7915790711     0.0000000000
 ----------------------------------------------------------------
 Molecular Point Group                 Cs    NOp =  2
 Largest Abelian Subgroup              Cs    NOp =  2
 Nuclear Repulsion Energy =   365.7378354811 hartrees
 There are       42 alpha and       42 beta electrons
 Applying Cartesian multipole field
    Component          Value
    ---------          -----
     (2,0,0)        1.00000E-11
     (0,2,0)        2.00000E-11
     (0,0,2)       -3.00000E-11
 Nucleus-field energy     =     0.0000000098 hartrees
 Requested basis set is 6-311++G(d,p)
 There are 54 shells and 143 basis functions
 A cutoff of  1.0D-11 yielded   1278 shell pairs
 There are      9298 function pairs (     10372 Cartesian)
 Smallest overlap matrix eigenvalue = 9.46E-04
 Guess MOs from SCF MO coefficient file

 -----------------------------------------------------------------------
  General SCF calculation program by
  Eric Jon Sundstrom, Paul Horn, Yuezhi Mao, Dmitri Zuev, Alec White,
  David Stuck, Shaama M.S., Shane Yost, Joonho Lee, David Small,
  Daniel Levine, Susi Lehtola, Hugh Burton, Evgeny Epifanovsky
 -----------------------------------------------------------------------
 Exchange:     0.2000 Hartree-Fock + 0.0800 Slater + 0.7200 B88
 Correlation:  0.1900 VWN1RPA + 0.8100 LYP
 Using SG-1 standard quadrature grid
 using 4 threads for integral computing
 -------------------------------------------------------
 OpenMP Integral computing Module                
 Release: version 2.0, May 2017, Q-Chem Inc. Pleasanton 
 -------------------------------------------------------
 -------------------------------------------------------
 OpenMP BLAS3 based DFT computing Module                
 Release: version 1.0, May 2013, Q-Chem Inc. Pittsburgh 
 -------------------------------------------------------
 A restricted SCF calculation will be
 performed using DIIS
 SCF converges when DIIS error is below 1.0e-08
 ---------------------------------------
  Cycle       Energy         DIIS error
 ---------------------------------------
    1   -7399.4739130846      9.99e-04  
    2   -7399.4762066284      6.12e-04  
    3   -7399.4756847929      7.45e-04  
    4   -7399.4771949078      9.16e-05  
    5   -7399.4772176117      2.99e-05  
    6   -7399.4772199410      4.92e-06  
    7   -7399.4772199973      1.71e-06  
    8   -7399.4772200017      8.41e-07  
    9   -7399.4772200031      1.78e-07  
   10   -7399.4772200032      4.61e-08  
   11   -7399.4772200032      8.13e-09  Convergence criterion met
 ---------------------------------------
 SCF time:   CPU 14.68s  wall 6.00s 
 SCF   energy in the final basis set =    -7399.4772200032
 Total energy in the final basis set =    -7399.4772200032

 --------------------------------------------------------------
             Orbital Energies (a.u.) and Symmetries
 --------------------------------------------------------------

 Alpha MOs, Restricted
 -- Occupied --                  
******* -176.32 -165.73 -165.72 -165.72  -77.12  -35.82  -31.31
  1 A'    2 A'    3 A'    1 A"    4 A'    5 A'    6 A'    7 A'                 
-31.306 -31.306 -24.698 -22.963 -22.961 -22.961 -22.957 -22.957
  2 A"    8 A'    9 A'   10 A'   11 A'    3 A"   12 A'    4 A"                 
-10.243  -6.616  -6.368  -4.781  -4.780  -4.775  -4.772  -4.765
 13 A'   14 A'   15 A'   16 A'   17 A'    5 A"   18 A'   19 A'                 
 -4.765  -2.046  -2.042  -2.041  -2.028  -2.028  -1.224  -0.780
  6 A"   20 A'   21 A'    7 A"   22 A'    8 A"   23 A'   24 A'                 
 -0.661  -0.581  -0.508  -0.471  -0.471  -0.394  -0.335  -0.329
 25 A'   26 A'   27 A'    9 A"   28 A'   29 A'   10 A"   30 A'                 
 -0.288  -0.261
 31 A'   11 A"                                                                 
 -- Virtual --                   
 -0.085  -0.075  -0.022   0.007   0.023   0.042   0.043   0.060
 12 A"   32 A'   33 A'   34 A'   35 A'   13 A"   36 A'   37 A'                 
  0.087   0.093   0.121   0.130   0.144   0.168   0.198   0.201
 38 A'   14 A"   39 A'   40 A'   41 A'   42 A'   43 A'   15 A"                 
  0.211   0.231   0.246   0.282   0.284   0.313   0.330   0.361
 44 A'   16 A"   45 A'   17 A"   46 A'   47 A'   48 A'   49 A'                 
  0.391   0.401   0.410   0.430   0.437   0.512   0.554   0.563
 18 A"   19 A"   50 A'   51 A'   52 A'   53 A'   20 A"   54 A'                 
  0.606   0.650   0.654   0.659   0.674   0.772   0.850   0.958
 55 A'   21 A"   56 A'   57 A'   22 A"   58 A'   59 A'   60 A'                 
  1.012   1.158   1.287   1.300   1.315   1.324   1.352   1.364
 61 A'   23 A"   24 A"   62 A'   25 A"   63 A'   64 A'   65 A'                 
  1.458   1.546   1.554   1.584   1.607   1.673   1.764   1.842
 26 A"   27 A"   66 A'   67 A'   68 A'   69 A'   70 A'   28 A"                 
  1.922   2.089   2.445   2.593   2.697   2.872   3.426   3.755
 71 A'   72 A'   73 A'   74 A'   29 A"   75 A'   76 A'   30 A"                 
  3.766   3.786   3.827   3.949   3.960   3.991   4.066   4.102
 77 A'   31 A"   78 A'   32 A"   79 A'   33 A"   80 A'   81 A'                 
  4.216   4.351   5.978   6.005   6.038   6.254   6.289   6.324
 82 A'   83 A'   34 A"   84 A'   85 A'   35 A"   86 A'   87 A'                 
  6.985  13.769  13.879  13.985  23.590  27.800  28.322  28.343
 88 A'   36 A"   89 A'   90 A'   91 A'   92 A'   37 A"   93 A'                 
 28.356  28.521  28.526  28.538  28.574  28.661  66.748 127.867
 94 A'   38 A"   95 A'   39 A"   96 A'   97 A'   98 A'   40 A"                 
127.883 127.906 151.604 163.1021901.765
 99 A'  100 A'  101 A'  102 A'  103 A'                                         

 Beta MOs, Restricted
 -- Occupied --                  
******* -176.32 -165.73 -165.72 -165.72  -77.12  -35.82  -31.31
  1 A'    2 A'    3 A'    1 A"    4 A'    5 A'    6 A'    7 A'                 
-31.306 -31.306 -24.698 -22.963 -22.961 -22.961 -22.957 -22.957
  2 A"    8 A'    9 A'   10 A'   11 A'    3 A"   12 A'    4 A"                 
-10.243  -6.616  -6.368  -4.781  -4.780  -4.775  -4.772  -4.765
 13 A'   14 A'   15 A'   16 A'   17 A'    5 A"   18 A'   19 A'                 
 -4.765  -2.046  -2.042  -2.041  -2.028  -2.028  -1.224  -0.780
  6 A"   20 A'   21 A'    7 A"   22 A'    8 A"   23 A'   24 A'                 
 -0.661  -0.581  -0.508  -0.471  -0.471  -0.394  -0.335  -0.329
 25 A'   26 A'   27 A'    9 A"   28 A'   29 A'   10 A"   30 A'                 
 -0.288  -0.261
 31 A'   11 A"                                                                 
 -- Virtual --                   
 -0.085  -0.075  -0.022   0.007   0.023   0.042   0.043   0.060
 12 A"   32 A'   33 A'   34 A'   35 A'   13 A"   36 A'   37 A'                 
  0.087   0.093   0.121   0.130   0.144   0.168   0.198   0.201
 38 A'   14 A"   39 A'   40 A'   41 A'   42 A'   43 A'   15 A"                 
  0.211   0.231   0.246   0.282   0.284   0.313   0.330   0.361
 44 A'   16 A"   45 A'   17 A"   46 A'   47 A'   48 A'   49 A'                 
  0.391   0.401   0.410   0.430   0.437   0.512   0.554   0.563
 18 A"   19 A"   50 A'   51 A'   52 A'   53 A'   20 A"   54 A'                 
  0.606   0.650   0.654   0.659   0.674   0.772   0.850   0.958
 55 A'   21 A"   56 A'   57 A'   22 A"   58 A'   59 A'   60 A'                 
  1.012   1.158   1.287   1.300   1.315   1.324   1.352   1.364
 61 A'   23 A"   24 A"   62 A'   25 A"   63 A'   64 A'   65 A'                 
  1.458   1.546   1.554   1.584   1.607   1.673   1.764   1.842
 26 A"   27 A"   66 A'   67 A'   68 A'   69 A'   70 A'   28 A"                 
  1.922   2.089   2.445   2.593   2.697   2.872   3.426   3.755
 71 A'   72 A'   73 A'   74 A'   29 A"   75 A'   76 A'   30 A"                 
  3.766   3.786   3.827   3.949   3.960   3.991   4.066   4.102
 77 A'   31 A"   78 A'   32 A"   79 A'   33 A"   80 A'   81 A'                 
  4.216   4.351   5.978   6.005   6.038   6.254   6.289   6.324
 82 A'   83 A'   34 A"   84 A'   85 A'   35 A"   86 A'   87 A'                 
  6.985  13.769  13.879  13.985  23.590  27.800  28.322  28.343
 88 A'   36 A"   89 A'   90 A'   91 A'   92 A'   37 A"   93 A'                 
 28.356  28.521  28.526  28.538  28.574  28.661  66.748 127.867
 94 A'   38 A"   95 A'   39 A"   96 A'   97 A'   98 A'   40 A"                 
127.883 127.906 151.604 163.1021901.765
 99 A'  100 A'  101 A'  102 A'  103 A'                                         
 --------------------------------------------------------------

          Ground-State Mulliken Net Atomic Charges

     Atom                 Charge (a.u.)
  ----------------------------------------
      1 C                    -0.415398
      2 P                     0.272055
      3 F                    -0.195394
      4 I                     0.091378
      5 H                     0.247358
  ----------------------------------------
  Sum of atomic charges =     0.000000

 -----------------------------------------------------------------
                    Cartesian Multipole Moments
 -----------------------------------------------------------------
    Charge (ESU x 10^10)
                 0.0000
    Dipole Moment (Debye)
         X      -0.9615      Y      -0.2537      Z      -0.0000
       Tot       0.9944
    Quadrupole Moments (Debye-Ang)
        XX     -56.6940     XY       0.0356     YY     -51.2134
        XZ       0.0000     YZ      -0.0000     ZZ     -53.1883
    Octopole Moments (Debye-Ang^2)
       XXX    -107.9360    XXY      12.5518    XYY     -19.6785
       YYY      11.3513    XXZ       0.0000    XYZ      -0.0000
       YYZ      -0.0000    XZZ     -20.7019    YZZ       6.6225
       ZZZ       0.0000
    Hexadecapole Moments (Debye-Ang^3)
      XXXX   -1133.6714   XXXY      -7.1249   XXYY    -189.3294
      XYYY     -39.7301   YYYY    -123.0067   XXXZ      -0.0000
      XXYZ      -0.0000   XYYZ       0.0000   YYYZ      -0.0000
      XXZZ    -178.0274   XYZZ      -9.2440   YYZZ     -34.4631
      XZZZ      -0.0000   YZZZ      -0.0000   ZZZZ     -71.8903
 -----------------------------------------------------------------
 Calculating analytic gradient of the SCF energy
 Gradient of SCF Energy
            1           2           3           4           5
    1   0.0176605  -0.0041439  -0.0114191  -0.0049058   0.0028083
    2   0.0258679  -0.0287370   0.0089344   0.0036641  -0.0097295
    3   0.0000000   0.0000000  -0.0000000  -0.0000000  -0.0000000
 Max gradient component =       2.874E-02
 RMS gradient           =       1.204E-02
 Gradient time:  CPU 4.48 s  wall 1.74 s
 Geometry Optimization Parameters
   NAtoms,    NIC,     NZ,  NCons,   NDum,   NFix, NCnnct, MaxDiis
        5      20       5       0       0       0       0       0

 Cartesian Hessian Update
 Hessian Updated using BFGS Update


** GEOMETRY OPTIMIZATION IN DELOCALIZED INTERNAL COORDINATES **
   Searching for a Minimum

   Optimization Cycle:   5

                       Coordinates (Angstroms)
     ATOM                X               Y               Z
      1  C         1.0613548569   -0.7130424155    0.0000000000
      2  P         2.1380966903    0.5070453181    0.0000000000
      3  F         3.5713904241   -0.2440899484    0.0000000000
      4  I        -1.0226949748   -0.2078832881    0.0000000000
      5  H         1.2723525507   -1.7915790711    0.0000000000
   Point Group: cs    Number of degrees of freedom:     7


   Energy is  -7399.477220003

 Hessian Updated using BFGS Update

  7 Hessian modes will be used to form the next step
  Hessian Eigenvalues:
     0.091926    0.160376    0.181392    0.235213    0.268786    0.559551
     0.773616

 Minimum Search - Taking Simple RFO Step
 Searching for Lamda that Minimizes Along All modes
 Value Taken    Lamda =  -0.00317365
 Step Taken.  Stepsize is  0.112466

                             Maximum     Tolerance    Cnvgd?
         Gradient           0.019476      0.000300      NO
         Displacement       0.059685      0.001200      NO
         Energy change     -0.010787      0.000001      NO


 New Cartesian Coordinates Obtained by Inverse Iteration

 Displacement from previous Coordinates is:  0.160433
 ----------------------------------------------------------------
             Standard Nuclear Orientation (Angstroms)
    I     Atom           X                Y                Z
 ----------------------------------------------------------------
    1      C       1.0546825203    -0.7011459670     0.0000000000
    2      P       2.1529159762     0.5328293813     0.0000000000
    3      F       3.5731007092    -0.2841845173     0.0000000000
    4      I      -1.0209306755    -0.2535030319     0.0000000000
    5      H       1.2607310170    -1.7435452700     0.0000000000
 ----------------------------------------------------------------
 Molecular Point Group                 Cs    NOp =  2
 Largest Abelian Subgroup              Cs    NOp =  2
 Nuclear Repulsion Energy =   364.7516753156 hartrees
 There are       42 alpha and       42 beta electrons
 Applying Cartesian multipole field
    Component          Value
    ---------          -----
     (2,0,0)        1.00000E-11
     (0,2,0)        2.00000E-11
     (0,0,2)       -3.00000E-11
 Nucleus-field energy     =     0.0000000099 hartrees
 Requested basis set is 6-311++G(d,p)
 There are 54 shells and 143 basis functions
 A cutoff of  1.0D-11 yielded   1281 shell pairs
 There are      9295 function pairs (     10366 Cartesian)
 Smallest overlap matrix eigenvalue = 9.68E-04
 Guess MOs from SCF MO coefficient file

 -----------------------------------------------------------------------
  General SCF calculation program by
  Eric Jon Sundstrom, Paul Horn, Yuezhi Mao, Dmitri Zuev, Alec White,
  David Stuck, Shaama M.S., Shane Yost, Joonho Lee, David Small,
  Daniel Levine, Susi Lehtola, Hugh Burton, Evgeny Epifanovsky
 -----------------------------------------------------------------------
 Exchange:     0.2000 Hartree-Fock + 0.0800 Slater + 0.7200 B88
 Correlation:  0.1900 VWN1RPA + 0.8100 LYP
 Using SG-1 standard quadrature grid
 using 4 threads for integral computing
 -------------------------------------------------------
 OpenMP Integral computing Module                
 Release: version 2.0, May 2017, Q-Chem Inc. Pleasanton 
 -------------------------------------------------------
 -------------------------------------------------------
 OpenMP BLAS3 based DFT computing Module                
 Release: version 1.0, May 2013, Q-Chem Inc. Pittsburgh 
 -------------------------------------------------------
 A restricted SCF calculation will be
 performed using DIIS
 SCF converges when DIIS error is below 1.0e-08
 ---------------------------------------
  Cycle       Energy         DIIS error
 ---------------------------------------
    1   -7399.4771527511      6.23e-04  
    2   -7399.4785195322      1.80e-04  
    3   -7399.4785281983      1.83e-04  
    4   -7399.4785786717      5.69e-05  
    5   -7399.4785854159      1.74e-05  
    6   -7399.4785861011      7.71e-06  
    7   -7399.4785862483      1.48e-06  
    8   -7399.4785862518      4.50e-07  
    9   -7399.4785862522      1.04e-07  
   10   -7399.4785862523      2.87e-08  
   11   -7399.4785862522      5.25e-09  Convergence criterion met
 ---------------------------------------
 SCF time:   CPU 14.82s  wall 5.00s 
 SCF   energy in the final basis set =    -7399.4785862522
 Total energy in the final basis set =    -7399.4785862522

 --------------------------------------------------------------
             Orbital Energies (a.u.) and Symmetries
 --------------------------------------------------------------

 Alpha MOs, Restricted
 -- Occupied --                  
******* -176.32 -165.73 -165.72 -165.72  -77.13  -35.82  -31.31
  1 A'    2 A'    3 A'    1 A"    4 A'    5 A'    6 A'    7 A'                 
-31.306 -31.306 -24.694 -22.963 -22.962 -22.962 -22.957 -22.957
  2 A"    8 A'    9 A'   10 A'    3 A"   11 A'   12 A'    4 A"                 
-10.243  -6.618  -6.368  -4.782  -4.781  -4.778  -4.774  -4.766
 13 A'   14 A'   15 A'   16 A'   17 A'    5 A"   18 A'    6 A"                 
 -4.766  -2.047  -2.042  -2.042  -2.029  -2.029  -1.215  -0.780
 19 A'   20 A'   21 A'    7 A"   22 A'    8 A"   23 A'   24 A'                 
 -0.661  -0.583  -0.508  -0.465  -0.464  -0.395  -0.335  -0.333
 25 A'   26 A'   27 A'   28 A'    9 A"   29 A'   10 A"   30 A'                 
 -0.288  -0.260
 31 A'   11 A"                                                                 
 -- Virtual --                   
 -0.089  -0.071  -0.026   0.007   0.024   0.043   0.043   0.060
 12 A"   32 A'   33 A'   34 A'   35 A'   13 A"   36 A'   37 A'                 
  0.087   0.093   0.121   0.126   0.143   0.172   0.200   0.202
 38 A'   14 A"   39 A'   40 A'   41 A'   42 A'   43 A'   15 A"                 
  0.209   0.231   0.246   0.282   0.282   0.313   0.327   0.364
 44 A'   16 A"   45 A'   17 A"   46 A'   47 A'   48 A'   49 A'                 
  0.390   0.400   0.409   0.425   0.438   0.512   0.549   0.565
 18 A"   19 A"   50 A'   51 A'   52 A'   53 A'   20 A"   54 A'                 
  0.610   0.651   0.660   0.665   0.674   0.770   0.846   0.954
 55 A'   21 A"   56 A'   57 A'   22 A"   58 A'   59 A'   60 A'                 
  0.987   1.160   1.287   1.306   1.314   1.325   1.356   1.372
 61 A'   23 A"   24 A"   62 A'   25 A"   63 A'   64 A'   65 A'                 
  1.451   1.546   1.558   1.586   1.609   1.672   1.765   1.864
 26 A"   27 A"   66 A'   67 A'   68 A'   69 A'   70 A'   28 A"                 
  1.923   2.099   2.472   2.601   2.696   2.874   3.426   3.761
 71 A'   72 A'   73 A'   74 A'   29 A"   75 A'   76 A'   30 A"                 
  3.772   3.787   3.829   3.948   3.959   3.993   4.066   4.087
 77 A'   31 A"   78 A'   32 A"   79 A'   33 A"   80 A'   81 A'                 
  4.217   4.358   5.978   6.004   6.043   6.258   6.295   6.331
 82 A'   83 A'   34 A"   84 A'   85 A'   35 A"   86 A'   87 A'                 
  6.965  13.767  13.871  13.967  23.632  27.805  28.322  28.342
 88 A'   36 A"   89 A'   90 A'   91 A'   92 A'   37 A"   93 A'                 
 28.358  28.521  28.525  28.539  28.576  28.663  66.750 127.868
 94 A'   38 A"   95 A'   39 A"   96 A'   97 A'   98 A'   40 A"                 
127.883 127.908 151.608 163.0781901.768
 99 A'  100 A'  101 A'  102 A'  103 A'                                         

 Beta MOs, Restricted
 -- Occupied --                  
******* -176.32 -165.73 -165.72 -165.72  -77.13  -35.82  -31.31
  1 A'    2 A'    3 A'    1 A"    4 A'    5 A'    6 A'    7 A'                 
-31.306 -31.306 -24.694 -22.963 -22.962 -22.962 -22.957 -22.957
  2 A"    8 A'    9 A'   10 A'    3 A"   11 A'   12 A'    4 A"                 
-10.243  -6.618  -6.368  -4.782  -4.781  -4.778  -4.774  -4.766
 13 A'   14 A'   15 A'   16 A'   17 A'    5 A"   18 A'    6 A"                 
 -4.766  -2.047  -2.042  -2.042  -2.029  -2.029  -1.215  -0.780
 19 A'   20 A'   21 A'    7 A"   22 A'    8 A"   23 A'   24 A'                 
 -0.661  -0.583  -0.508  -0.465  -0.464  -0.395  -0.335  -0.333
 25 A'   26 A'   27 A'   28 A'    9 A"   29 A'   10 A"   30 A'                 
 -0.288  -0.260
 31 A'   11 A"                                                                 
 -- Virtual --                   
 -0.089  -0.071  -0.026   0.007   0.024   0.043   0.043   0.060
 12 A"   32 A'   33 A'   34 A'   35 A'   13 A"   36 A'   37 A'                 
  0.087   0.093   0.121   0.126   0.143   0.172   0.200   0.202
 38 A'   14 A"   39 A'   40 A'   41 A'   42 A'   43 A'   15 A"                 
  0.209   0.231   0.246   0.282   0.282   0.313   0.327   0.364
 44 A'   16 A"   45 A'   17 A"   46 A'   47 A'   48 A'   49 A'                 
  0.390   0.400   0.409   0.425   0.438   0.512   0.549   0.565
 18 A"   19 A"   50 A'   51 A'   52 A'   53 A'   20 A"   54 A'                 
  0.610   0.651   0.660   0.665   0.674   0.770   0.846   0.954
 55 A'   21 A"   56 A'   57 A'   22 A"   58 A'   59 A'   60 A'                 
  0.987   1.160   1.287   1.306   1.314   1.325   1.356   1.372
 61 A'   23 A"   24 A"   62 A'   25 A"   63 A'   64 A'   65 A'                 
  1.451   1.546   1.558   1.586   1.609   1.672   1.765   1.864
 26 A"   27 A"   66 A'   67 A'   68 A'   69 A'   70 A'   28 A"                 
  1.923   2.099   2.472   2.601   2.696   2.874   3.426   3.761
 71 A'   72 A'   73 A'   74 A'   29 A"   75 A'   76 A'   30 A"                 
  3.772   3.787   3.829   3.948   3.959   3.993   4.066   4.087
 77 A'   31 A"   78 A'   32 A"   79 A'   33 A"   80 A'   81 A'                 
  4.217   4.358   5.978   6.004   6.043   6.258   6.295   6.331
 82 A'   83 A'   34 A"   84 A'   85 A'   35 A"   86 A'   87 A'                 
  6.965  13.767  13.871  13.967  23.632  27.805  28.322  28.342
 88 A'   36 A"   89 A'   90 A'   91 A'   92 A'   37 A"   93 A'                 
 28.358  28.521  28.525  28.539  28.576  28.663  66.750 127.868
 94 A'   38 A"   95 A'   39 A"   96 A'   97 A'   98 A'   40 A"                 
127.883 127.908 151.608 163.0781901.768
 99 A'  100 A'  101 A'  102 A'  103 A'                                         
 --------------------------------------------------------------

          Ground-State Mulliken Net Atomic Charges

     Atom                 Charge (a.u.)
  ----------------------------------------
      1 C                    -0.422135
      2 P                     0.286038
      3 F                    -0.213377
      4 I                     0.096028
      5 H                     0.253446
  ----------------------------------------
  Sum of atomic charges =     0.000000

 -----------------------------------------------------------------
                    Cartesian Multipole Moments
 -----------------------------------------------------------------
    Charge (ESU x 10^10)
                 0.0000
    Dipole Moment (Debye)
         X      -1.0776      Y      -0.1086      Z      -0.0000
       Tot       1.0831
    Quadrupole Moments (Debye-Ang)
        XX     -57.2230     XY       0.5682     YY     -51.2204
        XZ      -0.0000     YZ       0.0000     ZZ     -53.1920
    Octopole Moments (Debye-Ang^2)
       XXX    -110.6758    XXY      14.5977    XYY     -19.9782
       YYY      15.0262    XXZ      -0.0000    XYZ       0.0000
       YYZ      -0.0000    XZZ     -21.1689    YZZ       7.6413
       ZZZ      -0.0000
    Hexadecapole Moments (Debye-Ang^3)
      XXXX   -1145.9255   XXXY      -6.5793   XXYY    -191.5932
      XYYY     -43.6213   YYYY    -128.1610   XXXZ      -0.0000
      XXYZ      -0.0000   XYYZ      -0.0000   YYYZ       0.0000
      XXZZ    -179.3141   XYZZ     -10.8375   YYZZ     -35.1487
      XZZZ      -0.0000   YZZZ      -0.0000   ZZZZ     -71.9484
 -----------------------------------------------------------------
 Calculating analytic gradient of the SCF energy
 Gradient of SCF Energy
            1           2           3           4           5
    1   0.0097360  -0.0011168  -0.0036182  -0.0008988  -0.0041022
    2  -0.0110249  -0.0063894   0.0022961   0.0005573   0.0145609
    3  -0.0000000  -0.0000000   0.0000000   0.0000000  -0.0000000
 Max gradient component =       1.456E-02
 RMS gradient           =       5.812E-03
 Gradient time:  CPU 4.49 s  wall 1.66 s
 Geometry Optimization Parameters
   NAtoms,    NIC,     NZ,  NCons,   NDum,   NFix, NCnnct, MaxDiis
        5      20       5       0       0       0       0       0

 Cartesian Hessian Update
 Hessian Updated using BFGS Update


** GEOMETRY OPTIMIZATION IN DELOCALIZED INTERNAL COORDINATES **
   Searching for a Minimum

   Optimization Cycle:   6

                       Coordinates (Angstroms)
     ATOM                X               Y               Z
      1  C         1.0546825203   -0.7011459670    0.0000000000
      2  P         2.1529159762    0.5328293813    0.0000000000
      3  F         3.5731007092   -0.2841845173    0.0000000000
      4  I        -1.0209306755   -0.2535030319    0.0000000000
      5  H         1.2607310170   -1.7435452700    0.0000000000
   Point Group: cs    Number of degrees of freedom:     7


   Energy is  -7399.478586252

 Hessian Updated using BFGS Update

  7 Hessian modes will be used to form the next step
  Hessian Eigenvalues:
     0.083520    0.158982    0.212273    0.250836    0.347851    0.464319
     0.745416

 Minimum Search - Taking Simple RFO Step
 Searching for Lamda that Minimizes Along All modes
 Value Taken    Lamda =  -0.00104819
 Step Taken.  Stepsize is  0.077220

                             Maximum     Tolerance    Cnvgd?
         Gradient           0.012867      0.000300      NO
         Displacement       0.050475      0.001200      NO
         Energy change     -0.001366      0.000001      NO


 New Cartesian Coordinates Obtained by Inverse Iteration

 Displacement from previous Coordinates is:  0.063966
 ----------------------------------------------------------------
             Standard Nuclear Orientation (Angstroms)
    I     Atom           X                Y                Z
 ----------------------------------------------------------------
    1      C       1.0453540947    -0.6855419586     0.0000000000
    2      P       2.1552590098     0.5497414877     0.0000000000
    3      F       3.5669710051    -0.2971634149     0.0000000000
    4      I      -1.0098726052    -0.2628290296     0.0000000000
    5      H       1.2627880429    -1.7537564895     0.0000000000
 ----------------------------------------------------------------
 Molecular Point Group                 Cs    NOp =  2
 Largest Abelian Subgroup              Cs    NOp =  2
 Nuclear Repulsion Energy =   365.5548706014 hartrees
 There are       42 alpha and       42 beta electrons
 Applying Cartesian multipole field
    Component          Value
    ---------          -----
     (2,0,0)        1.00000E-11
     (0,2,0)        2.00000E-11
     (0,0,2)       -3.00000E-11
 Nucleus-field energy     =     0.0000000099 hartrees
 Requested basis set is 6-311++G(d,p)
 There are 54 shells and 143 basis functions
 A cutoff of  1.0D-11 yielded   1282 shell pairs
 There are      9296 function pairs (     10367 Cartesian)
 Smallest overlap matrix eigenvalue = 9.84E-04
 Guess MOs from SCF MO coefficient file

 -----------------------------------------------------------------------
  General SCF calculation program by
  Eric Jon Sundstrom, Paul Horn, Yuezhi Mao, Dmitri Zuev, Alec White,
  David Stuck, Shaama M.S., Shane Yost, Joonho Lee, David Small,
  Daniel Levine, Susi Lehtola, Hugh Burton, Evgeny Epifanovsky
 -----------------------------------------------------------------------
 Exchange:     0.2000 Hartree-Fock + 0.0800 Slater + 0.7200 B88
 Correlation:  0.1900 VWN1RPA + 0.8100 LYP
 Using SG-1 standard quadrature grid
 using 4 threads for integral computing
 -------------------------------------------------------
 OpenMP Integral computing Module                
 Release: version 2.0, May 2017, Q-Chem Inc. Pleasanton 
 -------------------------------------------------------
 -------------------------------------------------------
 OpenMP BLAS3 based DFT computing Module                
 Release: version 1.0, May 2013, Q-Chem Inc. Pittsburgh 
 -------------------------------------------------------
 A restricted SCF calculation will be
 performed using DIIS
 SCF converges when DIIS error is below 1.0e-08
 ---------------------------------------
  Cycle       Energy         DIIS error
 ---------------------------------------
    1   -7399.4784338026      3.66e-04  
    2   -7399.4788418823      1.33e-04  
    3   -7399.4787628370      2.09e-04  
    4   -7399.4788863772      4.04e-05  
    5   -7399.4788899468      1.61e-05  
    6   -7399.4788903586      3.44e-06  
    7   -7399.4788903811      7.09e-07  
    8   -7399.4788903822      3.24e-07  
    9   -7399.4788903825      3.20e-08  
   10   -7399.4788903825      1.12e-08  
   11   -7399.4788903825      2.67e-09  Convergence criterion met
 ---------------------------------------
 SCF time:   CPU 14.78s  wall 6.00s 
 SCF   energy in the final basis set =    -7399.4788903825
 Total energy in the final basis set =    -7399.4788903825

 --------------------------------------------------------------
             Orbital Energies (a.u.) and Symmetries
 --------------------------------------------------------------

 Alpha MOs, Restricted
 -- Occupied --                  
******* -176.32 -165.73 -165.72 -165.72  -77.13  -35.82  -31.31
  1 A'    2 A'    3 A'    1 A"    4 A'    5 A'    6 A'    7 A'                 
-31.307 -31.307 -24.691 -22.963 -22.962 -22.962 -22.958 -22.958
  2 A"    8 A'    9 A'   10 A'    3 A"   11 A'   12 A'    4 A"                 
-10.245  -6.619  -6.369  -4.783  -4.781  -4.778  -4.774  -4.767
 13 A'   14 A'   15 A'   16 A'   17 A'    5 A"   18 A'    6 A"                 
 -4.766  -2.047  -2.042  -2.042  -2.030  -2.029  -1.211  -0.780
 19 A'   20 A'   21 A'    7 A"   22 A'    8 A"   23 A'   24 A'                 
 -0.662  -0.578  -0.504  -0.462  -0.461  -0.396  -0.336  -0.334
 25 A'   26 A'   27 A'   28 A'    9 A"   29 A'   10 A"   30 A'                 
 -0.287  -0.259
 31 A'   11 A"                                                                 
 -- Virtual --                   
 -0.091  -0.067  -0.029   0.007   0.023   0.043   0.043   0.060
 12 A"   32 A'   33 A'   34 A'   35 A'   36 A'   13 A"   37 A'                 
  0.087   0.092   0.120   0.125   0.143   0.169   0.198   0.202
 38 A'   14 A"   39 A'   40 A'   41 A'   42 A'   43 A'   15 A"                 
  0.208   0.232   0.246   0.282   0.283   0.314   0.327   0.364
 44 A'   16 A"   45 A'   46 A'   17 A"   47 A'   48 A'   49 A'                 
  0.389   0.402   0.408   0.426   0.439   0.511   0.546   0.562
 18 A"   19 A"   50 A'   51 A'   52 A'   53 A'   20 A"   54 A'                 
  0.606   0.651   0.656   0.673   0.675   0.768   0.845   0.950
 55 A'   21 A"   56 A'   57 A'   22 A"   58 A'   59 A'   60 A'                 
  0.979   1.159   1.288   1.307   1.313   1.327   1.356   1.377
 61 A'   23 A"   24 A"   62 A'   25 A"   63 A'   64 A'   65 A'                 
  1.451   1.546   1.556   1.585   1.603   1.674   1.764   1.843
 26 A"   27 A"   66 A'   67 A'   68 A'   69 A'   70 A'   28 A"                 
  1.923   2.078   2.446   2.593   2.693   2.873   3.399   3.764
 71 A'   72 A'   73 A'   74 A'   29 A"   75 A'   76 A'   30 A"                 
  3.775   3.788   3.830   3.947   3.958   3.995   4.065   4.084
 77 A'   31 A"   78 A'   32 A"   79 A'   33 A"   80 A'   81 A'                 
  4.218   4.365   5.979   6.004   6.048   6.261   6.298   6.334
 82 A'   83 A'   34 A"   84 A'   85 A'   35 A"   86 A'   87 A'                 
  6.957  13.767  13.869  13.960  23.590  27.810  28.322  28.343
 88 A'   36 A"   89 A'   90 A'   91 A'   92 A'   37 A"   93 A'                 
 28.361  28.520  28.525  28.540  28.577  28.665  66.752 127.868
 94 A'   38 A"   95 A'   39 A"   96 A'   97 A'   98 A'   40 A"                 
127.884 127.910 151.612 163.0691901.773
 99 A'  100 A'  101 A'  102 A'  103 A'                                         

 Beta MOs, Restricted
 -- Occupied --                  
******* -176.32 -165.73 -165.72 -165.72  -77.13  -35.82  -31.31
  1 A'    2 A'    3 A'    1 A"    4 A'    5 A'    6 A'    7 A'                 
-31.307 -31.307 -24.691 -22.963 -22.962 -22.962 -22.958 -22.958
  2 A"    8 A'    9 A'   10 A'    3 A"   11 A'   12 A'    4 A"                 
-10.245  -6.619  -6.369  -4.783  -4.781  -4.778  -4.774  -4.767
 13 A'   14 A'   15 A'   16 A'   17 A'    5 A"   18 A'    6 A"                 
 -4.766  -2.047  -2.042  -2.042  -2.030  -2.029  -1.211  -0.780
 19 A'   20 A'   21 A'    7 A"   22 A'    8 A"   23 A'   24 A'                 
 -0.662  -0.578  -0.504  -0.462  -0.461  -0.396  -0.336  -0.334
 25 A'   26 A'   27 A'   28 A'    9 A"   29 A'   10 A"   30 A'                 
 -0.287  -0.259
 31 A'   11 A"                                                                 
 -- Virtual --                   
 -0.091  -0.067  -0.029   0.007   0.023   0.043   0.043   0.060
 12 A"   32 A'   33 A'   34 A'   35 A'   36 A'   13 A"   37 A'                 
  0.087   0.092   0.120   0.125   0.143   0.169   0.198   0.202
 38 A'   14 A"   39 A'   40 A'   41 A'   42 A'   43 A'   15 A"                 
  0.208   0.232   0.246   0.282   0.283   0.314   0.327   0.364
 44 A'   16 A"   45 A'   46 A'   17 A"   47 A'   48 A'   49 A'                 
  0.389   0.402   0.408   0.426   0.439   0.511   0.546   0.562
 18 A"   19 A"   50 A'   51 A'   52 A'   53 A'   20 A"   54 A'                 
  0.606   0.651   0.656   0.673   0.675   0.768   0.845   0.950
 55 A'   21 A"   56 A'   57 A'   22 A"   58 A'   59 A'   60 A'                 
  0.979   1.159   1.288   1.307   1.313   1.327   1.356   1.377
 61 A'   23 A"   24 A"   62 A'   25 A"   63 A'   64 A'   65 A'                 
  1.451   1.546   1.556   1.585   1.603   1.674   1.764   1.843
 26 A"   27 A"   66 A'   67 A'   68 A'   69 A'   70 A'   28 A"                 
  1.923   2.078   2.446   2.593   2.693   2.873   3.399   3.764
 71 A'   72 A'   73 A'   74 A'   29 A"   75 A'   76 A'   30 A"                 
  3.775   3.788   3.830   3.947   3.958   3.995   4.065   4.084
 77 A'   31 A"   78 A'   32 A"   79 A'   33 A"   80 A'   81 A'                 
  4.218   4.365   5.979   6.004   6.048   6.261   6.298   6.334
 82 A'   83 A'   34 A"   84 A'   85 A'   35 A"   86 A'   87 A'                 
  6.957  13.767  13.869  13.960  23.590  27.810  28.322  28.343
 88 A'   36 A"   89 A'   90 A'   91 A'   92 A'   37 A"   93 A'                 
 28.361  28.520  28.525  28.540  28.577  28.665  66.752 127.868
 94 A'   38 A"   95 A'   39 A"   96 A'   97 A'   98 A'   40 A"                 
127.884 127.910 151.612 163.0691901.773
 99 A'  100 A'  101 A'  102 A'  103 A'                                         
 --------------------------------------------------------------

          Ground-State Mulliken Net Atomic Charges

     Atom                 Charge (a.u.)
  ----------------------------------------
      1 C                    -0.424463
      2 P                     0.288576
      3 F                    -0.220401
      4 I                     0.104063
      5 H                     0.252225
  ----------------------------------------
  Sum of atomic charges =     0.000000

 -----------------------------------------------------------------
                    Cartesian Multipole Moments
 -----------------------------------------------------------------
    Charge (ESU x 10^10)
                 0.0000
    Dipole Moment (Debye)
         X      -1.1535      Y      -0.0672      Z       0.0000
       Tot       1.1554
    Quadrupole Moments (Debye-Ang)
        XX     -57.5088     XY       0.7625     YY     -51.1687
        XZ      -0.0000     YZ      -0.0000     ZZ     -53.2078
    Octopole Moments (Debye-Ang^2)
       XXX    -112.3070    XXY      15.0415    XYY     -20.2786
       YYY      15.1876    XXZ       0.0000    XYZ       0.0000
       YYZ       0.0000    XZZ     -21.6488    YZZ       7.6886
       ZZZ       0.0000
    Hexadecapole Moments (Debye-Ang^3)
      XXXX   -1144.3379   XXXY      -6.2462   XXYY    -191.3673
      XYYY     -45.0825   YYYY    -129.9812   XXXZ      -0.0000
      XXYZ      -0.0000   XYYZ      -0.0000   YYYZ       0.0000
      XXZZ    -178.8817   XYZZ     -11.3330   YYZZ     -35.5087
      XZZZ      -0.0000   YZZZ      -0.0000   ZZZZ     -71.9476
 -----------------------------------------------------------------
 Calculating analytic gradient of the SCF energy
 Gradient of SCF Energy
            1           2           3           4           5
    1  -0.0005855  -0.0011138  -0.0011679   0.0044016  -0.0015345
    2   0.0048421   0.0013995  -0.0004005  -0.0011311  -0.0047099
    3  -0.0000000   0.0000000   0.0000000   0.0000000  -0.0000000
 Max gradient component =       4.842E-03
 RMS gradient           =       2.217E-03
 Gradient time:  CPU 4.52 s  wall 1.61 s
 Geometry Optimization Parameters
   NAtoms,    NIC,     NZ,  NCons,   NDum,   NFix, NCnnct, MaxDiis
        5      20       5       0       0       0       0       0

 Cartesian Hessian Update
 Hessian Updated using BFGS Update


** GEOMETRY OPTIMIZATION IN DELOCALIZED INTERNAL COORDINATES **
   Searching for a Minimum

   Optimization Cycle:   7

                       Coordinates (Angstroms)
     ATOM                X               Y               Z
      1  C         1.0453540947   -0.6855419586    0.0000000000
      2  P         2.1552590098    0.5497414877    0.0000000000
      3  F         3.5669710051   -0.2971634149    0.0000000000
      4  I        -1.0098726052   -0.2628290296    0.0000000000
      5  H         1.2627880429   -1.7537564895    0.0000000000
   Point Group: cs    Number of degrees of freedom:     7


   Energy is  -7399.478890383

 Hessian Updated using BFGS Update

  7 Hessian modes will be used to form the next step
  Hessian Eigenvalues:
     0.105518    0.167894    0.203043    0.273175    0.379405    0.430505
     0.743985

 Minimum Search - Taking Simple RFO Step
 Searching for Lamda that Minimizes Along All modes
 Value Taken    Lamda =  -0.00026409
 Step Taken.  Stepsize is  0.036759

                             Maximum     Tolerance    Cnvgd?
         Gradient           0.006368      0.000300      NO
         Displacement       0.029617      0.001200      NO
         Energy change     -0.000304      0.000001      NO


 New Cartesian Coordinates Obtained by Inverse Iteration

 Displacement from previous Coordinates is:  0.040248
 ----------------------------------------------------------------
             Standard Nuclear Orientation (Angstroms)
    I     Atom           X                Y                Z
 ----------------------------------------------------------------
    1      C       1.0444114245    -0.6884461043     0.0000000000
    2      P       2.1578697873     0.5437979894     0.0000000000
    3      F       3.5741122066    -0.2956870023     0.0000000000
    4      I      -1.0261683017    -0.2594777225     0.0000000000
    5      H       1.2702744304    -1.7497365652     0.0000000000
 ----------------------------------------------------------------
 Molecular Point Group                 Cs    NOp =  2
 Largest Abelian Subgroup              Cs    NOp =  2
 Nuclear Repulsion Energy =   363.9400816131 hartrees
 There are       42 alpha and       42 beta electrons
 Applying Cartesian multipole field
    Component          Value
    ---------          -----
     (2,0,0)        1.00000E-11
     (0,2,0)        2.00000E-11
     (0,0,2)       -3.00000E-11
 Nucleus-field energy     =     0.0000000099 hartrees
 Requested basis set is 6-311++G(d,p)
 There are 54 shells and 143 basis functions
 A cutoff of  1.0D-11 yielded   1279 shell pairs
 There are      9289 function pairs (     10360 Cartesian)
 Smallest overlap matrix eigenvalue = 9.86E-04
 Guess MOs from SCF MO coefficient file

 -----------------------------------------------------------------------
  General SCF calculation program by
  Eric Jon Sundstrom, Paul Horn, Yuezhi Mao, Dmitri Zuev, Alec White,
  David Stuck, Shaama M.S., Shane Yost, Joonho Lee, David Small,
  Daniel Levine, Susi Lehtola, Hugh Burton, Evgeny Epifanovsky
 -----------------------------------------------------------------------
 Exchange:     0.2000 Hartree-Fock + 0.0800 Slater + 0.7200 B88
 Correlation:  0.1900 VWN1RPA + 0.8100 LYP
 Using SG-1 standard quadrature grid
 using 4 threads for integral computing
 -------------------------------------------------------
 OpenMP Integral computing Module                
 Release: version 2.0, May 2017, Q-Chem Inc. Pleasanton 
 -------------------------------------------------------
 -------------------------------------------------------
 OpenMP BLAS3 based DFT computing Module                
 Release: version 1.0, May 2013, Q-Chem Inc. Pittsburgh 
 -------------------------------------------------------
 A restricted SCF calculation will be
 performed using DIIS
 SCF converges when DIIS error is below 1.0e-08
 ---------------------------------------
  Cycle       Energy         DIIS error
 ---------------------------------------
    1   -7399.4789760292      1.39e-04  
    2   -7399.4790242768      6.19e-05  
    3   -7399.4790125730      8.88e-05  
    4   -7399.4790338768      1.50e-05  
    5   -7399.4790344934      4.14e-06  
    6   -7399.4790345401      8.35e-07  
    7   -7399.4790345418      3.90e-07  
    8   -7399.4790345420      1.58e-07  
    9   -7399.4790345420      3.64e-08  
   10   -7399.4790345420      4.71e-09  Convergence criterion met
 ---------------------------------------
 SCF time:   CPU 13.41s  wall 5.00s 
 SCF   energy in the final basis set =    -7399.4790345420
 Total energy in the final basis set =    -7399.4790345420

 --------------------------------------------------------------
             Orbital Energies (a.u.) and Symmetries
 --------------------------------------------------------------

 Alpha MOs, Restricted
 -- Occupied --                  
******* -176.32 -165.73 -165.73 -165.73  -77.13  -35.82  -31.31
  1 A'    2 A'    3 A'    1 A"    4 A'    5 A'    6 A'    7 A'                 
-31.307 -31.307 -24.692 -22.964 -22.962 -22.962 -22.958 -22.958
  2 A"    8 A'    9 A'   10 A'    3 A"   11 A'   12 A'    4 A"                 
-10.245  -6.619  -6.369  -4.783  -4.782  -4.778  -4.775  -4.767
 13 A'   14 A'   15 A'   16 A'   17 A'    5 A"   18 A'    6 A"                 
 -4.767  -2.047  -2.043  -2.043  -2.030  -2.030  -1.212  -0.778
 19 A'   20 A'   21 A'    7 A"   22 A'    8 A"   23 A'   24 A'                 
 -0.662  -0.579  -0.504  -0.463  -0.462  -0.396  -0.335  -0.334
 25 A'   26 A'   27 A'   28 A'    9 A"   29 A'   10 A"   30 A'                 
 -0.288  -0.259
 31 A'   11 A"                                                                 
 -- Virtual --                   
 -0.090  -0.070  -0.029   0.007   0.023   0.043   0.043   0.060
 12 A"   32 A'   33 A'   34 A'   35 A'   36 A'   13 A"   37 A'                 
  0.087   0.093   0.120   0.125   0.143   0.169   0.199   0.202
 38 A'   14 A"   39 A'   40 A'   41 A'   42 A'   43 A'   15 A"                 
  0.208   0.232   0.245   0.282   0.282   0.313   0.326   0.364
 44 A'   16 A"   45 A'   46 A'   17 A"   47 A'   48 A'   49 A'                 
  0.389   0.400   0.407   0.427   0.438   0.509   0.547   0.563
 18 A"   19 A"   50 A'   51 A'   52 A'   53 A'   20 A"   54 A'                 
  0.604   0.651   0.655   0.667   0.675   0.769   0.844   0.951
 55 A'   21 A"   56 A'   57 A'   22 A"   58 A'   59 A'   60 A'                 
  0.979   1.157   1.287   1.306   1.313   1.325   1.357   1.374
 61 A'   23 A"   24 A"   62 A'   25 A"   63 A'   64 A'   65 A'                 
  1.450   1.547   1.559   1.584   1.601   1.674   1.767   1.845
 26 A"   27 A"   66 A'   67 A'   68 A'   69 A'   70 A'   28 A"                 
  1.922   2.078   2.448   2.593   2.693   2.873   3.403   3.764
 71 A'   72 A'   73 A'   74 A'   29 A"   75 A'   76 A'   30 A"                 
  3.774   3.788   3.827   3.947   3.957   3.993   4.064   4.083
 77 A'   31 A"   78 A'   32 A"   79 A'   33 A"   80 A'   81 A'                 
  4.217   4.360   5.978   6.004   6.045   6.260   6.297   6.333
 82 A'   83 A'   34 A"   84 A'   85 A'   35 A"   86 A'   87 A'                 
  6.956  13.767  13.869  13.959  23.597  27.807  28.322  28.342
 88 A'   36 A"   89 A'   90 A'   91 A'   92 A'   37 A"   93 A'                 
 28.359  28.520  28.524  28.539  28.575  28.664  66.751 127.867
 94 A'   38 A"   95 A'   39 A"   96 A'   97 A'   98 A'   40 A"                 
127.883 127.909 151.609 163.0681901.770
 99 A'  100 A'  101 A'  102 A'  103 A'                                         

 Beta MOs, Restricted
 -- Occupied --                  
******* -176.32 -165.73 -165.73 -165.73  -77.13  -35.82  -31.31
  1 A'    2 A'    3 A'    1 A"    4 A'    5 A'    6 A'    7 A'                 
-31.307 -31.307 -24.692 -22.964 -22.962 -22.962 -22.958 -22.958
  2 A"    8 A'    9 A'   10 A'    3 A"   11 A'   12 A'    4 A"                 
-10.245  -6.619  -6.369  -4.783  -4.782  -4.778  -4.775  -4.767
 13 A'   14 A'   15 A'   16 A'   17 A'    5 A"   18 A'    6 A"                 
 -4.767  -2.047  -2.043  -2.043  -2.030  -2.030  -1.212  -0.778
 19 A'   20 A'   21 A'    7 A"   22 A'    8 A"   23 A'   24 A'                 
 -0.662  -0.579  -0.504  -0.463  -0.462  -0.396  -0.335  -0.334
 25 A'   26 A'   27 A'   28 A'    9 A"   29 A'   10 A"   30 A'                 
 -0.288  -0.259
 31 A'   11 A"                                                                 
 -- Virtual --                   
 -0.090  -0.070  -0.029   0.007   0.023   0.043   0.043   0.060
 12 A"   32 A'   33 A'   34 A'   35 A'   36 A'   13 A"   37 A'                 
  0.087   0.093   0.120   0.125   0.143   0.169   0.199   0.202
 38 A'   14 A"   39 A'   40 A'   41 A'   42 A'   43 A'   15 A"                 
  0.208   0.232   0.245   0.282   0.282   0.313   0.326   0.364
 44 A'   16 A"   45 A'   46 A'   17 A"   47 A'   48 A'   49 A'                 
  0.389   0.400   0.407   0.427   0.438   0.509   0.547   0.563
 18 A"   19 A"   50 A'   51 A'   52 A'   53 A'   20 A"   54 A'                 
  0.604   0.651   0.655   0.667   0.675   0.769   0.844   0.951
 55 A'   21 A"   56 A'   57 A'   22 A"   58 A'   59 A'   60 A'                 
  0.979   1.157   1.287   1.306   1.313   1.325   1.357   1.374
 61 A'   23 A"   24 A"   62 A'   25 A"   63 A'   64 A'   65 A'                 
  1.450   1.547   1.559   1.584   1.601   1.674   1.767   1.845
 26 A"   27 A"   66 A'   67 A'   68 A'   69 A'   70 A'   28 A"                 
  1.922   2.078   2.448   2.593   2.693   2.873   3.403   3.764
 71 A'   72 A'   73 A'   74 A'   29 A"   75 A'   76 A'   30 A"                 
  3.774   3.788   3.827   3.947   3.957   3.993   4.064   4.083
 77 A'   31 A"   78 A'   32 A"   79 A'   33 A"   80 A'   81 A'                 
  4.217   4.360   5.978   6.004   6.045   6.260   6.297   6.333
 82 A'   83 A'   34 A"   84 A'   85 A'   35 A"   86 A'   87 A'                 
  6.956  13.767  13.869  13.959  23.597  27.807  28.322  28.342
 88 A'   36 A"   89 A'   90 A'   91 A'   92 A'   37 A"   93 A'                 
 28.359  28.520  28.524  28.539  28.575  28.664  66.751 127.867
 94 A'   38 A"   95 A'   39 A"   96 A'   97 A'   98 A'   40 A"                 
127.883 127.909 151.609 163.0681901.770
 99 A'  100 A'  101 A'  102 A'  103 A'                                         
 --------------------------------------------------------------

          Ground-State Mulliken Net Atomic Charges

     Atom                 Charge (a.u.)
  ----------------------------------------
      1 C                    -0.423790
      2 P                     0.290803
      3 F                    -0.219985
      4 I                     0.101954
      5 H                     0.251017
  ----------------------------------------
  Sum of atomic charges =     0.000000

 -----------------------------------------------------------------
                    Cartesian Multipole Moments
 -----------------------------------------------------------------
    Charge (ESU x 10^10)
                 0.0000
    Dipole Moment (Debye)
         X      -1.1490      Y      -0.0743      Z       0.0000
       Tot       1.1514
    Quadrupole Moments (Debye-Ang)
        XX     -57.4358     XY       0.6886     YY     -51.2182
        XZ      -0.0000     YZ      -0.0000     ZZ     -53.2341
    Octopole Moments (Debye-Ang^2)
       XXX    -111.3700    XXY      14.8768    XYY     -19.9021
       YYY      15.2070    XXZ       0.0000    XYZ       0.0000
       YYZ       0.0000    XZZ     -21.2267    YZZ       7.6839
       ZZZ       0.0000
    Hexadecapole Moments (Debye-Ang^3)
      XXXX   -1152.3609   XXXY      -6.4549   XXYY    -192.6056
      XYYY     -44.8135   YYYY    -129.4311   XXXZ      -0.0000
      XXYZ      -0.0000   XYYZ      -0.0000   YYYZ      -0.0000
      XXZZ    -180.1838   XYZZ     -11.2220   YYZZ     -35.4060
      XZZZ      -0.0000   YZZZ      -0.0000   ZZZZ     -72.0350
 -----------------------------------------------------------------
 Calculating analytic gradient of the SCF energy
 Gradient of SCF Energy
            1           2           3           4           5
    1   0.0011679  -0.0003028  -0.0002116   0.0000014  -0.0006550
    2   0.0009052  -0.0001525   0.0002457  -0.0000402  -0.0009582
    3  -0.0000000   0.0000000  -0.0000000   0.0000000  -0.0000000
 Max gradient component =       1.168E-03
 RMS gradient           =       5.002E-04
 Gradient time:  CPU 4.48 s  wall 1.59 s
 Geometry Optimization Parameters
   NAtoms,    NIC,     NZ,  NCons,   NDum,   NFix, NCnnct, MaxDiis
        5      20       5       0       0       0       0       0

 Cartesian Hessian Update
 Hessian Updated using BFGS Update


** GEOMETRY OPTIMIZATION IN DELOCALIZED INTERNAL COORDINATES **
   Searching for a Minimum

   Optimization Cycle:   8

                       Coordinates (Angstroms)
     ATOM                X               Y               Z
      1  C         1.0444114245   -0.6884461043    0.0000000000
      2  P         2.1578697873    0.5437979894    0.0000000000
      3  F         3.5741122066   -0.2956870023    0.0000000000
      4  I        -1.0261683017   -0.2594777225    0.0000000000
      5  H         1.2702744304   -1.7497365652    0.0000000000
   Point Group: cs    Number of degrees of freedom:     7


   Energy is  -7399.479034542

 Hessian Updated using BFGS Update

  7 Hessian modes will be used to form the next step
  Hessian Eigenvalues:
     0.119026    0.140770    0.200684    0.282734    0.355729    0.428698
     0.743984

 Minimum Search - Taking Simple RFO Step
 Searching for Lamda that Minimizes Along All modes
 Value Taken    Lamda =  -0.00001703
 Step Taken.  Stepsize is  0.010774

                             Maximum     Tolerance    Cnvgd?
         Gradient           0.000985      0.000300      NO
         Displacement       0.006601      0.001200      NO
         Energy change     -0.000144      0.000001      NO


 New Cartesian Coordinates Obtained by Inverse Iteration

 Displacement from previous Coordinates is:  0.016685
 ----------------------------------------------------------------
             Standard Nuclear Orientation (Angstroms)
    I     Atom           X                Y                Z
 ----------------------------------------------------------------
    1      C       1.0424823888    -0.6868294467     0.0000000000
    2      P       2.1584497922     0.5441359258     0.0000000000
    3      F       3.5727548769    -0.3000683765     0.0000000000
    4      I      -1.0283398595    -0.2613206739     0.0000000000
    5      H       1.2751523487    -1.7454668336     0.0000000000
 ----------------------------------------------------------------
 Molecular Point Group                 Cs    NOp =  2
 Largest Abelian Subgroup              Cs    NOp =  2
 Nuclear Repulsion Energy =   363.7984590305 hartrees
 There are       42 alpha and       42 beta electrons
 Applying Cartesian multipole field
    Component          Value
    ---------          -----
     (2,0,0)        1.00000E-11
     (0,2,0)        2.00000E-11
     (0,0,2)       -3.00000E-11
 Nucleus-field energy     =     0.0000000099 hartrees
 Requested basis set is 6-311++G(d,p)
 There are 54 shells and 143 basis functions
 A cutoff of  1.0D-11 yielded   1279 shell pairs
 There are      9289 function pairs (     10360 Cartesian)
 Smallest overlap matrix eigenvalue = 9.86E-04
 Guess MOs from SCF MO coefficient file

 -----------------------------------------------------------------------
  General SCF calculation program by
  Eric Jon Sundstrom, Paul Horn, Yuezhi Mao, Dmitri Zuev, Alec White,
  David Stuck, Shaama M.S., Shane Yost, Joonho Lee, David Small,
  Daniel Levine, Susi Lehtola, Hugh Burton, Evgeny Epifanovsky
 -----------------------------------------------------------------------
 Exchange:     0.2000 Hartree-Fock + 0.0800 Slater + 0.7200 B88
 Correlation:  0.1900 VWN1RPA + 0.8100 LYP
 Using SG-1 standard quadrature grid
 using 4 threads for integral computing
 -------------------------------------------------------
 OpenMP Integral computing Module                
 Release: version 2.0, May 2017, Q-Chem Inc. Pleasanton 
 -------------------------------------------------------
 -------------------------------------------------------
 OpenMP BLAS3 based DFT computing Module                
 Release: version 1.0, May 2013, Q-Chem Inc. Pittsburgh 
 -------------------------------------------------------
 A restricted SCF calculation will be
 performed using DIIS
 SCF converges when DIIS error is below 1.0e-08
 ---------------------------------------
  Cycle       Energy         DIIS error
 ---------------------------------------
    1   -7399.4790367773      4.72e-05  
    2   -7399.4790457739      9.07e-06  
    3   -7399.4790454917      1.39e-05  
    4   -7399.4790460113      4.60e-06  
    5   -7399.4790460689      8.53e-07  
    6   -7399.4790460700      3.64e-07  
    7   -7399.4790460703      1.28e-07  
    8   -7399.4790460702      2.90e-08  
    9   -7399.4790460703      8.01e-09  Convergence criterion met
 ---------------------------------------
 SCF time:   CPU 12.08s  wall 5.00s 
 SCF   energy in the final basis set =    -7399.4790460703
 Total energy in the final basis set =    -7399.4790460703

 --------------------------------------------------------------
             Orbital Energies (a.u.) and Symmetries
 --------------------------------------------------------------

 Alpha MOs, Restricted
 -- Occupied --                  
******* -176.32 -165.73 -165.73 -165.73  -77.13  -35.82  -31.31
  1 A'    2 A'    3 A'    1 A"    4 A'    5 A'    6 A'    7 A'                 
-31.307 -31.307 -24.692 -22.964 -22.962 -22.962 -22.958 -22.958
  2 A"    8 A'    9 A'   10 A'    3 A"   11 A'   12 A'    4 A"                 
-10.245  -6.619  -6.369  -4.783  -4.782  -4.778  -4.775  -4.767
 13 A'   14 A'   15 A'   16 A'   17 A'    5 A"   18 A'    6 A"                 
 -4.767  -2.048  -2.043  -2.043  -2.030  -2.030  -1.211  -0.778
 19 A'   20 A'   21 A'    7 A"   22 A'    8 A"   23 A'   24 A'                 
 -0.662  -0.579  -0.503  -0.462  -0.461  -0.396  -0.335  -0.334
 25 A'   26 A'   27 A'   28 A'    9 A"   29 A'   10 A"   30 A'                 
 -0.288  -0.260
 31 A'   11 A"                                                                 
 -- Virtual --                   
 -0.091  -0.070  -0.029   0.007   0.023   0.042   0.043   0.060
 12 A"   32 A'   33 A'   34 A'   35 A'   36 A'   13 A"   37 A'                 
  0.087   0.093   0.120   0.125   0.143   0.168   0.199   0.202
 38 A'   14 A"   39 A'   40 A'   41 A'   42 A'   43 A'   15 A"                 
  0.208   0.232   0.245   0.281   0.282   0.314   0.326   0.364
 44 A'   16 A"   45 A'   46 A'   17 A"   47 A'   48 A'   49 A'                 
  0.389   0.400   0.407   0.427   0.438   0.509   0.547   0.563
 18 A"   19 A"   50 A'   51 A'   52 A'   53 A'   20 A"   54 A'                 
  0.603   0.651   0.655   0.667   0.675   0.769   0.844   0.951
 55 A'   21 A"   56 A'   57 A'   22 A"   58 A'   59 A'   60 A'                 
  0.978   1.156   1.287   1.306   1.313   1.325   1.357   1.374
 61 A'   23 A"   24 A"   62 A'   25 A"   63 A'   64 A'   65 A'                 
  1.450   1.548   1.561   1.584   1.600   1.674   1.769   1.845
 26 A"   27 A"   66 A'   67 A'   68 A'   69 A'   70 A'   28 A"                 
  1.923   2.077   2.447   2.593   2.694   2.874   3.403   3.764
 71 A'   72 A'   73 A'   74 A'   29 A"   75 A'   76 A'   30 A"                 
  3.774   3.788   3.827   3.947   3.957   3.993   4.063   4.083
 77 A'   31 A"   78 A'   32 A"   79 A'   33 A"   80 A'   81 A'                 
  4.217   4.361   5.978   6.004   6.045   6.260   6.297   6.333
 82 A'   83 A'   34 A"   84 A'   85 A'   35 A"   86 A'   87 A'                 
  6.955  13.767  13.869  13.959  23.598  27.807  28.322  28.342
 88 A'   36 A"   89 A'   90 A'   91 A'   92 A'   37 A"   93 A'                 
 28.359  28.520  28.524  28.539  28.575  28.664  66.751 127.867
 94 A'   38 A"   95 A'   39 A"   96 A'   97 A'   98 A'   40 A"                 
127.883 127.909 151.609 163.0671901.770
 99 A'  100 A'  101 A'  102 A'  103 A'                                         

 Beta MOs, Restricted
 -- Occupied --                  
******* -176.32 -165.73 -165.73 -165.73  -77.13  -35.82  -31.31
  1 A'    2 A'    3 A'    1 A"    4 A'    5 A'    6 A'    7 A'                 
-31.307 -31.307 -24.692 -22.964 -22.962 -22.962 -22.958 -22.958
  2 A"    8 A'    9 A'   10 A'    3 A"   11 A'   12 A'    4 A"                 
-10.245  -6.619  -6.369  -4.783  -4.782  -4.778  -4.775  -4.767
 13 A'   14 A'   15 A'   16 A'   17 A'    5 A"   18 A'    6 A"                 
 -4.767  -2.048  -2.043  -2.043  -2.030  -2.030  -1.211  -0.778
 19 A'   20 A'   21 A'    7 A"   22 A'    8 A"   23 A'   24 A'                 
 -0.662  -0.579  -0.503  -0.462  -0.461  -0.396  -0.335  -0.334
 25 A'   26 A'   27 A'   28 A'    9 A"   29 A'   10 A"   30 A'                 
 -0.288  -0.260
 31 A'   11 A"                                                                 
 -- Virtual --                   
 -0.091  -0.070  -0.029   0.007   0.023   0.042   0.043   0.060
 12 A"   32 A'   33 A'   34 A'   35 A'   36 A'   13 A"   37 A'                 
  0.087   0.093   0.120   0.125   0.143   0.168   0.199   0.202
 38 A'   14 A"   39 A'   40 A'   41 A'   42 A'   43 A'   15 A"                 
  0.208   0.232   0.245   0.281   0.282   0.314   0.326   0.364
 44 A'   16 A"   45 A'   46 A'   17 A"   47 A'   48 A'   49 A'                 
  0.389   0.400   0.407   0.427   0.438   0.509   0.547   0.563
 18 A"   19 A"   50 A'   51 A'   52 A'   53 A'   20 A"   54 A'                 
  0.603   0.651   0.655   0.667   0.675   0.769   0.844   0.951
 55 A'   21 A"   56 A'   57 A'   22 A"   58 A'   59 A'   60 A'                 
  0.978   1.156   1.287   1.306   1.313   1.325   1.357   1.374
 61 A'   23 A"   24 A"   62 A'   25 A"   63 A'   64 A'   65 A'                 
  1.450   1.548   1.561   1.584   1.600   1.674   1.769   1.845
 26 A"   27 A"   66 A'   67 A'   68 A'   69 A'   70 A'   28 A"                 
  1.923   2.077   2.447   2.593   2.694   2.874   3.403   3.764
 71 A'   72 A'   73 A'   74 A'   29 A"   75 A'   76 A'   30 A"                 
  3.774   3.788   3.827   3.947   3.957   3.993   4.063   4.083
 77 A'   31 A"   78 A'   32 A"   79 A'   33 A"   80 A'   81 A'                 
  4.217   4.361   5.978   6.004   6.045   6.260   6.297   6.333
 82 A'   83 A'   34 A"   84 A'   85 A'   35 A"   86 A'   87 A'                 
  6.955  13.767  13.869  13.959  23.598  27.807  28.322  28.342
 88 A'   36 A"   89 A'   90 A'   91 A'   92 A'   37 A"   93 A'                 
 28.359  28.520  28.524  28.539  28.575  28.664  66.751 127.867
 94 A'   38 A"   95 A'   39 A"   96 A'   97 A'   98 A'   40 A"                 
127.883 127.909 151.609 163.0671901.770
 99 A'  100 A'  101 A'  102 A'  103 A'                                         
 --------------------------------------------------------------

          Ground-State Mulliken Net Atomic Charges

     Atom                 Charge (a.u.)
  ----------------------------------------
      1 C                    -0.424712
      2 P                     0.292018
      3 F                    -0.220752
      4 I                     0.102864
      5 H                     0.250582
  ----------------------------------------
  Sum of atomic charges =     0.000000

 -----------------------------------------------------------------
                    Cartesian Multipole Moments
 -----------------------------------------------------------------
    Charge (ESU x 10^10)
                 0.0000
    Dipole Moment (Debye)
         X      -1.1567      Y      -0.0657      Z       0.0000
       Tot       1.1585
    Quadrupole Moments (Debye-Ang)
        XX     -57.4347     XY       0.7021     YY     -51.2358
        XZ      -0.0000     YZ      -0.0000     ZZ     -53.2344
    Octopole Moments (Debye-Ang^2)
       XXX    -111.2276    XXY      14.9545    XYY     -19.8618
       YYY      15.4291    XXZ       0.0000    XYZ       0.0000
       YYZ       0.0000    XZZ     -21.1739    YZZ       7.7373
       ZZZ       0.0000
    Hexadecapole Moments (Debye-Ang^3)
      XXXX   -1152.8444   XXXY      -6.3262   XXYY    -192.8076
      XYYY     -44.8798   YYYY    -129.6774   XXXZ       0.0000
      XXYZ      -0.0000   XYYZ      -0.0000   YYYZ      -0.0000
      XXZZ    -180.3084   XYZZ     -11.2526   YYZZ     -35.4267
      XZZZ      -0.0000   YZZZ      -0.0000   ZZZZ     -72.0380
 -----------------------------------------------------------------
 Calculating analytic gradient of the SCF energy
 Gradient of SCF Energy
            1           2           3           4           5
    1   0.0006217  -0.0001504   0.0000576  -0.0001943  -0.0003346
    2  -0.0002475   0.0001673   0.0000552   0.0000221   0.0000029
    3  -0.0000000  -0.0000000   0.0000000   0.0000000  -0.0000000
 Max gradient component =       6.217E-04
 RMS gradient           =       2.089E-04
 Gradient time:  CPU 4.50 s  wall 1.76 s
 Geometry Optimization Parameters
   NAtoms,    NIC,     NZ,  NCons,   NDum,   NFix, NCnnct, MaxDiis
        5      20       5       0       0       0       0       0

 Cartesian Hessian Update
 Hessian Updated using BFGS Update


** GEOMETRY OPTIMIZATION IN DELOCALIZED INTERNAL COORDINATES **
   Searching for a Minimum

   Optimization Cycle:   9

                       Coordinates (Angstroms)
     ATOM                X               Y               Z
      1  C         1.0424823888   -0.6868294467    0.0000000000
      2  P         2.1584497922    0.5441359258    0.0000000000
      3  F         3.5727548769   -0.3000683765    0.0000000000
      4  I        -1.0283398595   -0.2613206739    0.0000000000
      5  H         1.2751523487   -1.7454668336    0.0000000000
   Point Group: cs    Number of degrees of freedom:     7


   Energy is  -7399.479046070

 Hessian Updated using BFGS Update

  7 Hessian modes will be used to form the next step
  Hessian Eigenvalues:
     0.071458    0.137844    0.197204    0.282109    0.381151    0.448521
     0.744453

 Minimum Search - Taking Simple RFO Step
 Searching for Lamda that Minimizes Along All modes
 Value Taken    Lamda =  -0.00000536
 Step Taken.  Stepsize is  0.008540

                             Maximum     Tolerance    Cnvgd?
         Gradient           0.000450      0.000300      NO
         Displacement       0.005181      0.001200      NO
         Energy change     -0.000012      0.000001      NO


 New Cartesian Coordinates Obtained by Inverse Iteration

 Displacement from previous Coordinates is:  0.012500
 ----------------------------------------------------------------
             Standard Nuclear Orientation (Angstroms)
    I     Atom           X                Y                Z
 ----------------------------------------------------------------
    1      C       1.0408221788    -0.6850922810     0.0000000000
    2      P       2.1587704507     0.5444196324     0.0000000000
    3      F       3.5712033529    -0.3034205640     0.0000000000
    4      I      -1.0290857984    -0.2628325155     0.0000000000
    5      H       1.2787893632    -1.7426236769     0.0000000000
 ----------------------------------------------------------------
 Molecular Point Group                 Cs    NOp =  2
 Largest Abelian Subgroup              Cs    NOp =  2
 Nuclear Repulsion Energy =   363.8049280085 hartrees
 There are       42 alpha and       42 beta electrons
 Applying Cartesian multipole field
    Component          Value
    ---------          -----
     (2,0,0)        1.00000E-11
     (0,2,0)        2.00000E-11
     (0,0,2)       -3.00000E-11
 Nucleus-field energy     =     0.0000000099 hartrees
 Requested basis set is 6-311++G(d,p)
 There are 54 shells and 143 basis functions
 A cutoff of  1.0D-11 yielded   1280 shell pairs
 There are      9290 function pairs (     10361 Cartesian)
 Smallest overlap matrix eigenvalue = 9.86E-04
 Guess MOs from SCF MO coefficient file

 -----------------------------------------------------------------------
  General SCF calculation program by
  Eric Jon Sundstrom, Paul Horn, Yuezhi Mao, Dmitri Zuev, Alec White,
  David Stuck, Shaama M.S., Shane Yost, Joonho Lee, David Small,
  Daniel Levine, Susi Lehtola, Hugh Burton, Evgeny Epifanovsky
 -----------------------------------------------------------------------
 Exchange:     0.2000 Hartree-Fock + 0.0800 Slater + 0.7200 B88
 Correlation:  0.1900 VWN1RPA + 0.8100 LYP
 Using SG-1 standard quadrature grid
 using 4 threads for integral computing
 -------------------------------------------------------
 OpenMP Integral computing Module                
 Release: version 2.0, May 2017, Q-Chem Inc. Pleasanton 
 -------------------------------------------------------
 -------------------------------------------------------
 OpenMP BLAS3 based DFT computing Module                
 Release: version 1.0, May 2013, Q-Chem Inc. Pittsburgh 
 -------------------------------------------------------
 A restricted SCF calculation will be
 performed using DIIS
 SCF converges when DIIS error is below 1.0e-08
 ---------------------------------------
  Cycle       Energy         DIIS error
 ---------------------------------------
    1   -7399.4790429712      3.70e-05  
    2   -7399.4790488820      5.52e-06  
    3   -7399.4790489286      5.30e-06  
    4   -7399.4790490114      1.75e-06  
    5   -7399.4790490158      5.51e-07  
    6   -7399.4790490161      3.15e-07  
    7   -7399.4790490164      1.06e-07  
    8   -7399.4790490164      2.16e-08  
    9   -7399.4790490164      5.89e-09  Convergence criterion met
 ---------------------------------------
 SCF time:   CPU 12.07s  wall 5.00s 
 SCF   energy in the final basis set =    -7399.4790490164
 Total energy in the final basis set =    -7399.4790490164

 --------------------------------------------------------------
             Orbital Energies (a.u.) and Symmetries
 --------------------------------------------------------------

 Alpha MOs, Restricted
 -- Occupied --                  
******* -176.32 -165.73 -165.73 -165.73  -77.13  -35.82  -31.31
  1 A'    2 A'    3 A'    1 A"    4 A'    5 A'    6 A'    7 A'                 
-31.307 -31.307 -24.692 -22.964 -22.962 -22.962 -22.958 -22.958
  2 A"    8 A'    9 A'   10 A'    3 A"   11 A'   12 A'    4 A"                 
-10.245  -6.619  -6.369  -4.783  -4.782  -4.778  -4.775  -4.767
 13 A'   14 A'   15 A'   16 A'   17 A'    5 A"   18 A'    6 A"                 
 -4.767  -2.048  -2.043  -2.043  -2.030  -2.030  -1.211  -0.778
 19 A'   20 A'   21 A'    7 A"   22 A'    8 A"   23 A'   24 A'                 
 -0.662  -0.579  -0.503  -0.462  -0.461  -0.397  -0.335  -0.334
 25 A'   26 A'   27 A'   28 A'    9 A"   29 A'   10 A"   30 A'                 
 -0.288  -0.259
 31 A'   11 A"                                                                 
 -- Virtual --                   
 -0.091  -0.070  -0.029   0.007   0.023   0.042   0.043   0.060
 12 A"   32 A'   33 A'   34 A'   35 A'   36 A'   13 A"   37 A'                 
  0.087   0.093   0.120   0.125   0.144   0.168   0.199   0.202
 38 A'   14 A"   39 A'   40 A'   41 A'   42 A'   43 A'   15 A"                 
  0.208   0.232   0.245   0.281   0.282   0.314   0.325   0.364
 44 A'   16 A"   45 A'   46 A'   17 A"   47 A'   48 A'   49 A'                 
  0.389   0.400   0.407   0.427   0.438   0.509   0.547   0.563
 18 A"   19 A"   50 A'   51 A'   52 A'   53 A'   20 A"   54 A'                 
  0.602   0.652   0.655   0.667   0.675   0.769   0.844   0.951
 55 A'   21 A"   56 A'   57 A'   22 A"   58 A'   59 A'   60 A'                 
  0.978   1.156   1.287   1.306   1.314   1.325   1.357   1.374
 61 A'   23 A"   24 A"   62 A'   25 A"   63 A'   64 A'   65 A'                 
  1.451   1.548   1.563   1.584   1.599   1.674   1.771   1.845
 26 A"   27 A"   66 A'   67 A'   68 A'   69 A'   70 A'   28 A"                 
  1.923   2.076   2.446   2.593   2.694   2.875   3.403   3.764
 71 A'   72 A'   73 A'   74 A'   29 A"   75 A'   76 A'   30 A"                 
  3.775   3.788   3.827   3.947   3.957   3.993   4.063   4.083
 77 A'   31 A"   78 A'   32 A"   79 A'   33 A"   80 A'   81 A'                 
  4.217   4.361   5.978   6.004   6.046   6.260   6.297   6.333
 82 A'   83 A'   34 A"   84 A'   85 A'   35 A"   86 A'   87 A'                 
  6.955  13.767  13.869  13.959  23.598  27.807  28.322  28.342
 88 A'   36 A"   89 A'   90 A'   91 A'   92 A'   37 A"   93 A'                 
 28.359  28.520  28.524  28.539  28.575  28.664  66.751 127.867
 94 A'   38 A"   95 A'   39 A"   96 A'   97 A'   98 A'   40 A"                 
127.883 127.909 151.609 163.0671901.770
 99 A'  100 A'  101 A'  102 A'  103 A'                                         

 Beta MOs, Restricted
 -- Occupied --                  
******* -176.32 -165.73 -165.73 -165.73  -77.13  -35.82  -31.31
  1 A'    2 A'    3 A'    1 A"    4 A'    5 A'    6 A'    7 A'                 
-31.307 -31.307 -24.692 -22.964 -22.962 -22.962 -22.958 -22.958
  2 A"    8 A'    9 A'   10 A'    3 A"   11 A'   12 A'    4 A"                 
-10.245  -6.619  -6.369  -4.783  -4.782  -4.778  -4.775  -4.767
 13 A'   14 A'   15 A'   16 A'   17 A'    5 A"   18 A'    6 A"                 
 -4.767  -2.048  -2.043  -2.043  -2.030  -2.030  -1.211  -0.778
 19 A'   20 A'   21 A'    7 A"   22 A'    8 A"   23 A'   24 A'                 
 -0.662  -0.579  -0.503  -0.462  -0.461  -0.397  -0.335  -0.334
 25 A'   26 A'   27 A'   28 A'    9 A"   29 A'   10 A"   30 A'                 
 -0.288  -0.259
 31 A'   11 A"                                                                 
 -- Virtual --                   
 -0.091  -0.070  -0.029   0.007   0.023   0.042   0.043   0.060
 12 A"   32 A'   33 A'   34 A'   35 A'   36 A'   13 A"   37 A'                 
  0.087   0.093   0.120   0.125   0.144   0.168   0.199   0.202
 38 A'   14 A"   39 A'   40 A'   41 A'   42 A'   43 A'   15 A"                 
  0.208   0.232   0.245   0.281   0.282   0.314   0.325   0.364
 44 A'   16 A"   45 A'   46 A'   17 A"   47 A'   48 A'   49 A'                 
  0.389   0.400   0.407   0.427   0.438   0.509   0.547   0.563
 18 A"   19 A"   50 A'   51 A'   52 A'   53 A'   20 A"   54 A'                 
  0.602   0.652   0.655   0.667   0.675   0.769   0.844   0.951
 55 A'   21 A"   56 A'   57 A'   22 A"   58 A'   59 A'   60 A'                 
  0.978   1.156   1.287   1.306   1.314   1.325   1.357   1.374
 61 A'   23 A"   24 A"   62 A'   25 A"   63 A'   64 A'   65 A'                 
  1.451   1.548   1.563   1.584   1.599   1.674   1.771   1.845
 26 A"   27 A"   66 A'   67 A'   68 A'   69 A'   70 A'   28 A"                 
  1.923   2.076   2.446   2.593   2.694   2.875   3.403   3.764
 71 A'   72 A'   73 A'   74 A'   29 A"   75 A'   76 A'   30 A"                 
  3.775   3.788   3.827   3.947   3.957   3.993   4.063   4.083
 77 A'   31 A"   78 A'   32 A"   79 A'   33 A"   80 A'   81 A'                 
  4.217   4.361   5.978   6.004   6.046   6.260   6.297   6.333
 82 A'   83 A'   34 A"   84 A'   85 A'   35 A"   86 A'   87 A'                 
  6.955  13.767  13.869  13.959  23.598  27.807  28.322  28.342
 88 A'   36 A"   89 A'   90 A'   91 A'   92 A'   37 A"   93 A'                 
 28.359  28.520  28.524  28.539  28.575  28.664  66.751 127.867
 94 A'   38 A"   95 A'   39 A"   96 A'   97 A'   98 A'   40 A"                 
127.883 127.909 151.609 163.0671901.770
 99 A'  100 A'  101 A'  102 A'  103 A'                                         
 --------------------------------------------------------------

          Ground-State Mulliken Net Atomic Charges

     Atom                 Charge (a.u.)
  ----------------------------------------
      1 C                    -0.425556
      2 P                     0.292687
      3 F                    -0.221123
      4 I                     0.103844
      5 H                     0.250149
  ----------------------------------------
  Sum of atomic charges =     0.000000

 -----------------------------------------------------------------
                    Cartesian Multipole Moments
 -----------------------------------------------------------------
    Charge (ESU x 10^10)
                 0.0000
    Dipole Moment (Debye)
         X      -1.1621      Y      -0.0604      Z      -0.0000
       Tot       1.1637
    Quadrupole Moments (Debye-Ang)
        XX     -57.4295     XY       0.7111     YY     -51.2493
        XZ       0.0000     YZ       0.0000     ZZ     -53.2325
    Octopole Moments (Debye-Ang^2)
       XXX    -111.1346    XXY      15.0053    XYY     -19.8561
       YYY      15.5939    XXZ      -0.0000    XYZ      -0.0000
       YYZ      -0.0000    XZZ     -21.1545    YZZ       7.7776
       ZZZ      -0.0000
    Hexadecapole Moments (Debye-Ang^3)
      XXXX   -1152.5698   XXXY      -6.2438   XXYY    -192.8896
      XYYY     -44.9352   YYYY    -129.8686   XXXZ       0.0000
      XXYZ       0.0000   XYYZ       0.0000   YYYZ       0.0000
      XXZZ    -180.3177   XYZZ     -11.2766   YYZZ     -35.4433
      XZZZ       0.0000   YZZZ       0.0000   ZZZZ     -72.0330
 -----------------------------------------------------------------
 Calculating analytic gradient of the SCF energy
 Gradient of SCF Energy
            1           2           3           4           5
    1   0.0000398  -0.0000879   0.0001229  -0.0000677  -0.0000071
    2  -0.0002602   0.0001782  -0.0000229  -0.0000009   0.0001058
    3   0.0000000   0.0000000  -0.0000000  -0.0000000   0.0000000
 Max gradient component =       2.602E-04
 RMS gradient           =       9.669E-05
 Gradient time:  CPU 4.49 s  wall 1.55 s
 Geometry Optimization Parameters
   NAtoms,    NIC,     NZ,  NCons,   NDum,   NFix, NCnnct, MaxDiis
        5      20       5       0       0       0       0       0

 Cartesian Hessian Update
 Hessian Updated using BFGS Update


** GEOMETRY OPTIMIZATION IN DELOCALIZED INTERNAL COORDINATES **
   Searching for a Minimum

   Optimization Cycle:  10

                       Coordinates (Angstroms)
     ATOM                X               Y               Z
      1  C         1.0408221788   -0.6850922810    0.0000000000
      2  P         2.1587704507    0.5444196324    0.0000000000
      3  F         3.5712033529   -0.3034205640    0.0000000000
      4  I        -1.0290857984   -0.2628325155    0.0000000000
      5  H         1.2787893632   -1.7426236769    0.0000000000
   Point Group: cs    Number of degrees of freedom:     7


   Energy is  -7399.479049016

 Hessian Updated using BFGS Update

  7 Hessian modes will be used to form the next step
  Hessian Eigenvalues:
     0.064590    0.139647    0.195997    0.282811    0.381257    0.442609
     0.744387

 Minimum Search - Taking Simple RFO Step
 Searching for Lamda that Minimizes Along All modes
 Value Taken    Lamda =   0.00000000
 Step Taken.  Stepsize is  0.001262

                             Maximum     Tolerance    Cnvgd?
         Gradient           0.000137      0.000300     YES
         Displacement       0.000936      0.001200     YES
         Energy change     -0.000003      0.000001      NO


                       Distance Matrix (Angstroms)
             C (  1)   P (  2)   F (  3)   I (  4)
   P (  2)  1.661779
   F (  3)  2.559004  1.647361
   I (  4)  2.112539  3.288477  4.600468
   H (  5)  1.083975  2.450497  2.706745  2.741545

 Final energy is   -7399.4790490164360     


 ******************************
 **  OPTIMIZATION CONVERGED  **
 ******************************

                       Coordinates (Angstroms)
     ATOM                X               Y               Z
      1  C         1.0408221788   -0.6850922810    0.0000000000
      2  P         2.1587704507    0.5444196324    0.0000000000
      3  F         3.5712033529   -0.3034205640    0.0000000000
      4  I        -1.0290857984   -0.2628325155    0.0000000000
      5  H         1.2787893632   -1.7426236769    0.0000000000

Z-matrix Print:
$molecule
0 1
I 
C  1 2.112539
H  2 1.083975 1 114.211642
P  2 1.661779 1 120.748959 3 -180.000000 0
F  4 1.647361 2 101.303948 1 -180.000000 0
$end


 --------------------------------------------------------------
             Orbital Energies (a.u.) and Symmetries
 --------------------------------------------------------------

 Alpha MOs, Restricted
 -- Occupied --                  
******* -176.32 -165.73 -165.73 -165.73  -77.13  -35.82  -31.31
  1 A'    2 A'    3 A'    1 A"    4 A'    5 A'    6 A'    7 A'                 
-31.307 -31.307 -24.692 -22.964 -22.962 -22.962 -22.958 -22.958
  2 A"    8 A'    9 A'   10 A'    3 A"   11 A'   12 A'    4 A"                 
-10.245  -6.619  -6.369  -4.783  -4.782  -4.778  -4.775  -4.767
 13 A'   14 A'   15 A'   16 A'   17 A'    5 A"   18 A'    6 A"                 
 -4.767  -2.048  -2.043  -2.043  -2.030  -2.030  -1.211  -0.778
 19 A'   20 A'   21 A'    7 A"   22 A'    8 A"   23 A'   24 A'                 
 -0.662  -0.579  -0.503  -0.462  -0.461  -0.397  -0.335  -0.334
 25 A'   26 A'   27 A'   28 A'    9 A"   29 A'   10 A"   30 A'                 
 -0.288  -0.259
 31 A'   11 A"                                                                 
 -- Virtual --                   
 -0.091  -0.070  -0.029   0.007   0.023   0.042   0.043   0.060
 12 A"   32 A'   33 A'   34 A'   35 A'   36 A'   13 A"   37 A'                 
  0.087   0.093   0.120   0.125   0.144   0.168   0.199   0.202
 38 A'   14 A"   39 A'   40 A'   41 A'   42 A'   43 A'   15 A"                 
  0.208   0.232   0.245   0.281   0.282   0.314   0.325   0.364
 44 A'   16 A"   45 A'   46 A'   17 A"   47 A'   48 A'   49 A'                 
  0.389   0.400   0.407   0.427   0.438   0.509   0.547   0.563
 18 A"   19 A"   50 A'   51 A'   52 A'   53 A'   20 A"   54 A'                 
  0.602   0.652   0.655   0.667   0.675   0.769   0.844   0.951
 55 A'   21 A"   56 A'   57 A'   22 A"   58 A'   59 A'   60 A'                 
  0.978   1.156   1.287   1.306   1.314   1.325   1.357   1.374
 61 A'   23 A"   24 A"   62 A'   25 A"   63 A'   64 A'   65 A'                 
  1.451   1.548   1.563   1.584   1.599   1.674   1.771   1.845
 26 A"   27 A"   66 A'   67 A'   68 A'   69 A'   70 A'   28 A"                 
  1.923   2.076   2.446   2.593   2.694   2.875   3.403   3.764
 71 A'   72 A'   73 A'   74 A'   29 A"   75 A'   76 A'   30 A"                 
  3.775   3.788   3.827   3.947   3.957   3.993   4.063   4.083
 77 A'   31 A"   78 A'   32 A"   79 A'   33 A"   80 A'   81 A'                 
  4.217   4.361   5.978   6.004   6.046   6.260   6.297   6.333
 82 A'   83 A'   34 A"   84 A'   85 A'   35 A"   86 A'   87 A'                 
  6.955  13.767  13.869  13.959  23.598  27.807  28.322  28.342
 88 A'   36 A"   89 A'   90 A'   91 A'   92 A'   37 A"   93 A'                 
 28.359  28.520  28.524  28.539  28.575  28.664  66.751 127.867
 94 A'   38 A"   95 A'   39 A"   96 A'   97 A'   98 A'   40 A"                 
127.883 127.909 151.609 163.0671901.770
 99 A'  100 A'  101 A'  102 A'  103 A'                                         

 Beta MOs, Restricted
 -- Occupied --                  
******* -176.32 -165.73 -165.73 -165.73  -77.13  -35.82  -31.31
  1 A'    2 A'    3 A'    1 A"    4 A'    5 A'    6 A'    7 A'                 
-31.307 -31.307 -24.692 -22.964 -22.962 -22.962 -22.958 -22.958
  2 A"    8 A'    9 A'   10 A'    3 A"   11 A'   12 A'    4 A"                 
-10.245  -6.619  -6.369  -4.783  -4.782  -4.778  -4.775  -4.767
 13 A'   14 A'   15 A'   16 A'   17 A'    5 A"   18 A'    6 A"                 
 -4.767  -2.048  -2.043  -2.043  -2.030  -2.030  -1.211  -0.778
 19 A'   20 A'   21 A'    7 A"   22 A'    8 A"   23 A'   24 A'                 
 -0.662  -0.579  -0.503  -0.462  -0.461  -0.397  -0.335  -0.334
 25 A'   26 A'   27 A'   28 A'    9 A"   29 A'   10 A"   30 A'                 
 -0.288  -0.259
 31 A'   11 A"                                                                 
 -- Virtual --                   
 -0.091  -0.070  -0.029   0.007   0.023   0.042   0.043   0.060
 12 A"   32 A'   33 A'   34 A'   35 A'   36 A'   13 A"   37 A'                 
  0.087   0.093   0.120   0.125   0.144   0.168   0.199   0.202
 38 A'   14 A"   39 A'   40 A'   41 A'   42 A'   43 A'   15 A"                 
  0.208   0.232   0.245   0.281   0.282   0.314   0.325   0.364
 44 A'   16 A"   45 A'   46 A'   17 A"   47 A'   48 A'   49 A'                 
  0.389   0.400   0.407   0.427   0.438   0.509   0.547   0.563
 18 A"   19 A"   50 A'   51 A'   52 A'   53 A'   20 A"   54 A'                 
  0.602   0.652   0.655   0.667   0.675   0.769   0.844   0.951
 55 A'   21 A"   56 A'   57 A'   22 A"   58 A'   59 A'   60 A'                 
  0.978   1.156   1.287   1.306   1.314   1.325   1.357   1.374
 61 A'   23 A"   24 A"   62 A'   25 A"   63 A'   64 A'   65 A'                 
  1.451   1.548   1.563   1.584   1.599   1.674   1.771   1.845
 26 A"   27 A"   66 A'   67 A'   68 A'   69 A'   70 A'   28 A"                 
  1.923   2.076   2.446   2.593   2.694   2.875   3.403   3.764
 71 A'   72 A'   73 A'   74 A'   29 A"   75 A'   76 A'   30 A"                 
  3.775   3.788   3.827   3.947   3.957   3.993   4.063   4.083
 77 A'   31 A"   78 A'   32 A"   79 A'   33 A"   80 A'   81 A'                 
  4.217   4.361   5.978   6.004   6.046   6.260   6.297   6.333
 82 A'   83 A'   34 A"   84 A'   85 A'   35 A"   86 A'   87 A'                 
  6.955  13.767  13.869  13.959  23.598  27.807  28.322  28.342
 88 A'   36 A"   89 A'   90 A'   91 A'   92 A'   37 A"   93 A'                 
 28.359  28.520  28.524  28.539  28.575  28.664  66.751 127.867
 94 A'   38 A"   95 A'   39 A"   96 A'   97 A'   98 A'   40 A"                 
127.883 127.909 151.609 163.0671901.770
 99 A'  100 A'  101 A'  102 A'  103 A'                                         
 --------------------------------------------------------------

          Ground-State Mulliken Net Atomic Charges

     Atom                 Charge (a.u.)
  ----------------------------------------
      1 C                    -0.425556
      2 P                     0.292687
      3 F                    -0.221123
      4 I                     0.103844
      5 H                     0.250149
  ----------------------------------------
  Sum of atomic charges =     0.000000

 -----------------------------------------------------------------
                    Cartesian Multipole Moments
 -----------------------------------------------------------------
    Charge (ESU x 10^10)
                 0.0000
    Dipole Moment (Debye)
         X      -1.1621      Y      -0.0604      Z      -0.0000
       Tot       1.1637
    Quadrupole Moments (Debye-Ang)
        XX     -57.4295     XY       0.7111     YY     -51.2493
        XZ       0.0000     YZ       0.0000     ZZ     -53.2325
    Octopole Moments (Debye-Ang^2)
       XXX    -111.1346    XXY      15.0053    XYY     -19.8561
       YYY      15.5939    XXZ      -0.0000    XYZ      -0.0000
       YYZ      -0.0000    XZZ     -21.1545    YZZ       7.7776
       ZZZ      -0.0000
    Hexadecapole Moments (Debye-Ang^3)
      XXXX   -1152.5698   XXXY      -6.2438   XXYY    -192.8896
      XYYY     -44.9352   YYYY    -129.8686   XXXZ       0.0000
      XXYZ       0.0000   XYYZ       0.0000   YYYZ       0.0000
      XXZZ    -180.3177   XYZZ     -11.2766   YYZZ     -35.4433
      XZZZ       0.0000   YZZZ       0.0000   ZZZZ     -72.0330
 -----------------------------------------------------------------
Archival summary:
1\1\TWL02\OPT\ProcedureUnspecified\BasisUnspecified\11111\taweetha\MonNov2614:52:122018MonNov2614:52:122018\0\\#,OPT,ProcedureUnspecified,BasisUnspecified,\\0,1\I\C,1,2.11254\H,2,1.08397,1,114.212\P,2,1.66178,1,120.749,3,-180,0\F,4,1.64736,2,101.304,1,-180,0\\\@

 Total job time:  72.23s(wall), 186.78s(cpu) 
 Mon Nov 26 14:52:12 2018

        *************************************************************
        *                                                           *
        *  Thank you very much for using Q-Chem.  Have a nice day.  *
        *                                                           *
        *************************************************************


 
User input: 2 of 2 
 
Q-Chem Developer Version!
                  Welcome to Q-Chem
     A Quantum Leap Into The Future Of Chemistry


 Q-Chem 5.1, Q-Chem, Inc., Pleasanton, CA (2018)

 Yihan Shao,  Zhengting Gan,  E. Epifanovsky,  A. T. B. Gilbert,  M. Wormit,  
 J. Kussmann,  A. W. Lange,  A. Behn,  Jia Deng,  Xintian Feng,  D. Ghosh,  
 M. Goldey,  P. R. Horn,  L. D. Jacobson,  I. Kaliman,  T. Kus,  A. Landau,  
 Jie Liu,  E. I. Proynov,  R. M. Richard,  R. P. Steele,  E. J. Sundstrom,  
 H. L. Woodcock III,  P. M. Zimmerman,  D. Zuev,  B. Albrecht,  E. Alguire,  
 S. A. Baeppler,  D. Barton,  Z. Benda,  Y. A. Bernard,  E. J. Berquist,  
 K. B. Bravaya,  H. Burton,  D. Casanova,  Chun-Min Chang,  Yunqing Chen,  
 A. Chien,  K. D. Closser,  M. P. Coons,  S. Coriani,  S. Dasgupta,  
 A. L. Dempwolff,  M. Diedenhofen,  Hainam Do,  R. G. Edgar,  Po-Tung Fang,  
 S. Faraji,  S. Fatehi,  Qingguo Feng,  K. D. Fenk,  J. Fosso-Tande,  
 Qinghui Ge,  A. Ghysels,  G. Gidofalvi,  J. Gomes,  J. Gonthier,  A. Gunina,  
 D. Hait,  M. W. D. Hanson-Heine,  P. H. P. Harbach,  A. W. Hauser,  
 J. E. Herr,  E. G. Hohenstein,  Z. C. Holden,  Kerwin Hui,  B. C. Huynh,  
 T.-C. Jagau,  Hyunjun Ji,  B. Kaduk,  K. Khistyaev,  Jaehoon Kim,  
 P. Klunzinger,  K. Koh,  D. Kosenkov,  L. Koulias,  T. Kowalczyk,  
 C. M. Krauter,  A. Kunitsa,  Ka Un Lao,  A. Laurent,  K. V. Lawler,  
 Joonho Lee,  D. Lefrancois,  S. Lehtola,  D. S. Levine,  Yi-Pei Li,  
 You-Sheng Lin,  Fenglai Liu,  E. Livshits,  A. Luenser,  P. Manohar,  
 E. Mansoor,  S. F. Manzer,  Shan-Ping Mao,  Yuezhi Mao,  N. Mardirossian,  
 A. V. Marenich,  T. Markovich,  L. A. Martinez-Martinez,  S. A. Maurer,  
 N. J. Mayhall,  S. C. McKenzie,  J.-M. Mewes,  A. F. Morrison,  
 J. W. Mullinax,  K. Nanda,  T. S. Nguyen-Beck,  R. Olivares-Amaya,  
 J. A. Parkhill,  T. M. Perrine,  F. Plasser,  P. Pokhilko,  S. Prager,  
 A. Prociuk,  E. Ramos,  D. R. Rehn,  F. Rob,  M. Schneider,  N. Sergueev,  
 S. M. Sharada,  S. Sharma,  D. W. Small,  T. Stauch,  T. Stein,  
 Yu-Chuan Su,  A. J. W. Thom,  A. Tkatchenko,  T. Tsuchimochi,  N. M. Tubman,  
 L. Vogt,  M. L. Vidal,  O. Vydrov,  M. A. Watson,  J. Wenzel,  
 M. de Wergifosse,  T. A. Wesolowski,  A. White,  J. Witte,  A. Yamada,  
 Jun Yang,  K. Yao,  S. Yeganeh,  S. R. Yost,  Zhi-Qiang You,  A. Zech,  
 Igor Ying Zhang,  Xing Zhang,  Yan Zhao,  Ying Zhu,  B. R. Brooks,  
 G. K. L. Chan,  C. J. Cramer,  M. S. Gordon,  W. J. Hehre,  A. Klamt,  
 M. W. Schmidt,  C. D. Sherrill,  D. G. Truhlar,  A. Aspuru-Guzik,  R. Baer,  
 A. T. Bell,  N. A. Besley,  Jeng-Da Chai,  A. E. DePrince, III,  
 R. A. DiStasio Jr.,  A. Dreuw,  B. D. Dunietz,  T. R. Furlani,  
 Chao-Ping Hsu,  Yousung Jung,  Jing Kong,  D. S. Lambrecht,  WanZhen Liang,  
 C. Ochsenfeld,  V. A. Rassolov,  L. V. Slipchenko,  J. E. Subotnik,  
 T. Van Voorhis,  J. M. Herbert,  A. I. Krylov,  P. M. W. Gill,  M. Head-Gordon

 Contributors to earlier versions of Q-Chem not listed above: 
 R. D. Adamson,  B. Austin,  J. Baker,  G. J. O. Beran,  K. Brandhorst,  
 S. T. Brown,  E. F. C. Byrd,  A. K. Chakraborty,  C.-L. Cheng,  
 Siu Hung Chien,  D. M. Chipman,  D. L. Crittenden,  H. Dachsel,  
 R. J. Doerksen,  A. D. Dutoi,  L. Fusti-Molnar,  W. A. Goddard III,  
 A. Golubeva-Zadorozhnaya,  S. R. Gwaltney,  G. Hawkins,  A. Heyden,  
 S. Hirata,  G. Kedziora,  F. J. Keil,  C. Kelley,  Jihan Kim,  R. A. King,  
 R. Z. Khaliullin,  P. P. Korambath,  W. Kurlancheek,  A. M. Lee,  M. S. Lee,  
 S. V. Levchenko,  Ching Yeh Lin,  D. Liotard,  R. C. Lochan,  I. Lotan,  
 P. E. Maslen,  N. Nair,  D. P. O'Neill,  D. Neuhauser,  E. Neuscamman,  
 C. M. Oana,  R. Olson,  B. Peters,  R. Peverati,  P. A. Pieniazek,  
 Y. M. Rhee,  J. Ritchie,  M. A. Rohrdanz,  E. Rosta,  N. J. Russ,  
 H. F. Schaefer III,  N. E. Schultz,  N. Shenvi,  A. C. Simmonett,  A. Sodt,  
 D. Stuck,  K. S. Thanthiriwatte,  V. Vanovschi,  Tao Wang,  A. Warshel,  
 C. F. Williams,  Q. Wu,  X. Xu,  W. Zhang

 Please cite Q-Chem as follows:
 Y. Shao et al., Mol. Phys. 113, 184-215 (2015)
 DOI: 10.1080/00268976.2014.952696

 Q-Chem 5.1.2 for Intel X86 EM64T Linux

 Parts of Q-Chem use Armadillo 8.300.2 (Tropical Shenanigans).
 http://arma.sourceforge.net/

 Q-Chem begins on Mon Nov 26 14:52:12 2018  

Host: 
0

     Scratch files written to /scratch/taweetham/qchem48682//
The previous job contains 0 fragments, simply inherited here
Input Ideriv = 2
Curr. Ideriv = -1
Max.  Ideriv = 2

Checking the input file for inconsistencies... 	...done.

--------------------------------------------------------------
User input:
--------------------------------------------------------------

$molecule
read
$end

$rem
   job_type 	frequency
   basis 	6-311++g**
   method	b3lyp	
$end


--------------------------------------------------------------
 ----------------------------------------------------------------
             Standard Nuclear Orientation (Angstroms)
    I     Atom           X                Y                Z
 ----------------------------------------------------------------
    1      C       0.7889212561    -0.5788262411    -0.0000000000
    2      P       2.0010631989     0.5579322180    -0.0000000000
    3      F       3.3416341167    -0.3994962735    -0.0000000000
    4      I      -1.2408727802     0.0066295763     0.0000000000
    5      H       0.9420747787    -1.6519269039     0.0000000000
 ----------------------------------------------------------------
 Molecular Point Group                 Cs    NOp =  2
 Largest Abelian Subgroup              Cs    NOp =  2
 Nuclear Repulsion Energy =   363.8049280085 hartrees
 There are       42 alpha and       42 beta electrons
 Requested basis set is 6-311++G(d,p)
 There are 54 shells and 143 basis functions

 Total QAlloc Memory Limit   2000 MB
 Mega-Array Size       188 MB
 MEM_STATIC part       192 MB

                       Distance Matrix (Angstroms)
             C (  1)   P (  2)   F (  3)   I (  4)
   P (  2)  1.661779
   F (  3)  2.559004  1.647361
   I (  4)  2.112539  3.288477  4.600468
   H (  5)  1.083975  2.450497  2.706745  2.741545

 A cutoff of  1.0D-11 yielded   1280 shell pairs
 There are      9290 function pairs (     10361 Cartesian)

 -------------------------------------------------------
 OpenMP Integral Computing Module                       
 Release: version 1.0, May 2013, Q-Chem Inc. Pittsburgh 
 -------------------------------------------------------
 Integral Job Info:
 Integral job number is                      11
 Integral operator is                         1
 short-range coefficients                     0
 long-range coefficients              100000000
 Omega coefficients                           0
 if combine SR and LR in K                    0
 Integral screening is                        0
 Integral computing path is                   2
 max size of driver memory is            800000
 size of driver memory is                593474
 size of scratch memory is             11861008
 max col of scratch BK array               1296
 max len of scratch array in speh3          155
 max len of scratch index in speh4           18
 max int batch size is                      520
 min int batch size is                       52
 fixed nKL is                                52
 max L of basis functions is                  2
 order of int derivative is                   0
 number of shells is                         54
 number of basis is                         151
 number of cartesian basis is               151
 number of contracted shell pairs          1280
 number of primitive shell pairs           2831
 maxK2 (contraction) of shell pair           36
 max number of K2 of shell pair               1
 max number of CS2 of shell pair            177
 max number of PS2 of shell pair            177
 mem total for path MDJ                  521084
 -------------------------------------------------------
 Smallest overlap matrix eigenvalue = 9.86E-04
 Guess from superposition of atomic densities
 Warning:  Energy on first SCF cycle will be non-variational
 SAD guess density has 84.000000 electrons

 -----------------------------------------------------------------------
  General SCF calculation program by
  Eric Jon Sundstrom, Paul Horn, Yuezhi Mao, Dmitri Zuev, Alec White,
  David Stuck, Shaama M.S., Shane Yost, Joonho Lee, David Small,
  Daniel Levine, Susi Lehtola, Hugh Burton, Evgeny Epifanovsky
 -----------------------------------------------------------------------
 Exchange:     0.2000 Hartree-Fock + 0.0800 Slater + 0.7200 B88
 Correlation:  0.1900 VWN1RPA + 0.8100 LYP
 Using SG-1 standard quadrature grid
 using 4 threads for integral computing
 -------------------------------------------------------
 OpenMP Integral computing Module                
 Release: version 2.0, May 2017, Q-Chem Inc. Pleasanton 
 -------------------------------------------------------
 -------------------------------------------------------
 OpenMP BLAS3 based DFT computing Module                
 Release: version 1.0, May 2013, Q-Chem Inc. Pittsburgh 
 -------------------------------------------------------
 A restricted SCF calculation will be
 performed using DIIS
 SCF converges when DIIS error is below 1.0e-08
 ---------------------------------------
  Cycle       Energy         DIIS error
 ---------------------------------------
    1   -7399.8116046082      4.24e-02  
    2   -7399.3978112511      6.06e-03  
    3   -7399.1646840184      1.09e-02  
    4   -7399.4731404384      1.41e-03  
    5   -7399.4771164862      9.18e-04  
    6   -7399.4787834149      1.70e-04  
    7   -7399.4788385898      2.56e-05  
    8   -7399.4788397016      5.29e-06  
    9   -7399.4788397562      1.30e-06  
   10   -7399.4788397600      3.88e-07  
   11   -7399.4788397604      1.76e-07  
   12   -7399.4788397604      3.73e-08  
   13   -7399.4788397605      5.69e-09  Convergence criterion met
 ---------------------------------------
 SCF time:   CPU 17.39s  wall 7.00s 
 SCF   energy in the final basis set =    -7399.4788397605
 Total energy in the final basis set =    -7399.4788397605

 --------------------------------------------------------------
             Orbital Energies (a.u.) and Symmetries
 --------------------------------------------------------------

 Alpha MOs, Restricted
 -- Occupied --                  
******* -176.32 -165.73 -165.73 -165.73  -77.13  -35.82  -31.31
  1 A'    2 A'    3 A'    1 A"    4 A'    5 A'    6 A'    7 A'                 
-31.307 -31.307 -24.692 -22.964 -22.963 -22.962 -22.958 -22.958
  2 A"    8 A'    9 A'   10 A'    3 A"   11 A'   12 A'    4 A"                 
-10.245  -6.619  -6.369  -4.783  -4.782  -4.778  -4.775  -4.767
 13 A'   14 A'   15 A'   16 A'   17 A'    5 A"   18 A'    6 A"                 
 -4.767  -2.048  -2.043  -2.043  -2.030  -2.030  -1.211  -0.778
 19 A'   20 A'   21 A'    7 A"    8 A"   22 A'   23 A'   24 A'                 
 -0.662  -0.579  -0.503  -0.462  -0.461  -0.397  -0.335  -0.334
 25 A'   26 A'   27 A'   28 A'    9 A"   29 A'   10 A"   30 A'                 
 -0.288  -0.260
 31 A'   11 A"                                                                 
 -- Virtual --                   
 -0.091  -0.070  -0.029   0.007   0.023   0.042   0.043   0.060
 12 A"   32 A'   33 A'   34 A'   35 A'   36 A'   13 A"   37 A'                 
  0.087   0.093   0.120   0.125   0.144   0.168   0.199   0.202
 38 A'   14 A"   39 A'   40 A'   41 A'   42 A'   43 A'   15 A"                 
  0.208   0.232   0.245   0.282   0.282   0.314   0.326   0.364
 44 A'   16 A"   45 A'   46 A'   17 A"   47 A'   48 A'   49 A'                 
  0.389   0.400   0.407   0.427   0.438   0.509   0.547   0.563
 18 A"   19 A"   50 A'   51 A'   52 A'   53 A'   20 A"   54 A'                 
  0.602   0.652   0.655   0.667   0.675   0.769   0.844   0.951
 55 A'   21 A"   56 A'   57 A'   22 A"   58 A'   59 A'   60 A'                 
  0.978   1.156   1.287   1.306   1.314   1.325   1.357   1.374
 61 A'   23 A"   24 A"   62 A'   25 A"   63 A'   64 A'   65 A'                 
  1.451   1.548   1.563   1.584   1.599   1.673   1.770   1.845
 26 A"   27 A"   66 A'   67 A'   68 A'   69 A'   70 A'   28 A"                 
  1.923   2.076   2.446   2.593   2.694   2.875   3.403   3.764
 71 A'   72 A'   73 A'   74 A'   29 A"   75 A'   76 A'   30 A"                 
  3.774   3.788   3.827   3.947   3.957   3.993   4.063   4.083
 77 A'   31 A"   78 A'   32 A"   79 A'   33 A"   80 A'   81 A'                 
  4.217   4.361   5.978   6.003   6.046   6.260   6.297   6.333
 82 A'   83 A'   34 A"   84 A'   85 A'   35 A"   86 A'   87 A'                 
  6.955  13.767  13.869  13.959  23.598  27.807  28.322  28.342
 88 A'   36 A"   89 A'   90 A'   91 A'   92 A'   37 A"   93 A'                 
 28.359  28.520  28.524  28.539  28.575  28.664  66.751 127.867
 94 A'   38 A"   95 A'   39 A"   96 A'   97 A'   98 A'   40 A"                 
127.883 127.909 151.609 163.0671901.770
 99 A'  100 A'  101 A'  102 A'  103 A'                                         

 Beta MOs, Restricted
 -- Occupied --                  
******* -176.32 -165.73 -165.73 -165.73  -77.13  -35.82  -31.31
  1 A'    2 A'    3 A'    1 A"    4 A'    5 A'    6 A'    7 A'                 
-31.307 -31.307 -24.692 -22.964 -22.963 -22.962 -22.958 -22.958
  2 A"    8 A'    9 A'   10 A'    3 A"   11 A'   12 A'    4 A"                 
-10.245  -6.619  -6.369  -4.783  -4.782  -4.778  -4.775  -4.767
 13 A'   14 A'   15 A'   16 A'   17 A'    5 A"   18 A'    6 A"                 
 -4.767  -2.048  -2.043  -2.043  -2.030  -2.030  -1.211  -0.778
 19 A'   20 A'   21 A'    7 A"    8 A"   22 A'   23 A'   24 A'                 
 -0.662  -0.579  -0.503  -0.462  -0.461  -0.397  -0.335  -0.334
 25 A'   26 A'   27 A'   28 A'    9 A"   29 A'   10 A"   30 A'                 
 -0.288  -0.260
 31 A'   11 A"                                                                 
 -- Virtual --                   
 -0.091  -0.070  -0.029   0.007   0.023   0.042   0.043   0.060
 12 A"   32 A'   33 A'   34 A'   35 A'   36 A'   13 A"   37 A'                 
  0.087   0.093   0.120   0.125   0.144   0.168   0.199   0.202
 38 A'   14 A"   39 A'   40 A'   41 A'   42 A'   43 A'   15 A"                 
  0.208   0.232   0.245   0.282   0.282   0.314   0.326   0.364
 44 A'   16 A"   45 A'   46 A'   17 A"   47 A'   48 A'   49 A'                 
  0.389   0.400   0.407   0.427   0.438   0.509   0.547   0.563
 18 A"   19 A"   50 A'   51 A'   52 A'   53 A'   20 A"   54 A'                 
  0.602   0.652   0.655   0.667   0.675   0.769   0.844   0.951
 55 A'   21 A"   56 A'   57 A'   22 A"   58 A'   59 A'   60 A'                 
  0.978   1.156   1.287   1.306   1.314   1.325   1.357   1.374
 61 A'   23 A"   24 A"   62 A'   25 A"   63 A'   64 A'   65 A'                 
  1.451   1.548   1.563   1.584   1.599   1.673   1.770   1.845
 26 A"   27 A"   66 A'   67 A'   68 A'   69 A'   70 A'   28 A"                 
  1.923   2.076   2.446   2.593   2.694   2.875   3.403   3.764
 71 A'   72 A'   73 A'   74 A'   29 A"   75 A'   76 A'   30 A"                 
  3.774   3.788   3.827   3.947   3.957   3.993   4.063   4.083
 77 A'   31 A"   78 A'   32 A"   79 A'   33 A"   80 A'   81 A'                 
  4.217   4.361   5.978   6.003   6.046   6.260   6.297   6.333
 82 A'   83 A'   34 A"   84 A'   85 A'   35 A"   86 A'   87 A'                 
  6.955  13.767  13.869  13.959  23.598  27.807  28.322  28.342
 88 A'   36 A"   89 A'   90 A'   91 A'   92 A'   37 A"   93 A'                 
 28.359  28.520  28.524  28.539  28.575  28.664  66.751 127.867
 94 A'   38 A"   95 A'   39 A"   96 A'   97 A'   98 A'   40 A"                 
127.883 127.909 151.609 163.0671901.770
 99 A'  100 A'  101 A'  102 A'  103 A'                                         
 --------------------------------------------------------------

          Ground-State Mulliken Net Atomic Charges

     Atom                 Charge (a.u.)
  ----------------------------------------
      1 C                    -0.425561
      2 P                     0.293006
      3 F                    -0.221114
      4 I                     0.103533
      5 H                     0.250137
  ----------------------------------------
  Sum of atomic charges =     0.000000

 -----------------------------------------------------------------
                    Cartesian Multipole Moments
 -----------------------------------------------------------------
    Charge (ESU x 10^10)
                 0.0000
    Dipole Moment (Debye)
         X      -1.1614      Y       0.0325      Z       0.0000
       Tot       1.1618
    Quadrupole Moments (Debye-Ang)
        XX     -56.8261     XY       0.9675     YY     -51.3918
        XZ       0.0000     YZ       0.0000     ZZ     -53.2347
    Octopole Moments (Debye-Ang^2)
       XXX     -73.6438    XXY       9.3507    XYY     -10.8618
       YYY      -8.3149    XXZ       0.0000    XYZ      -0.0000
       YYZ      -0.0000    XZZ     -10.1320    YZZ      -0.5110
       ZZZ      -0.0000
    Hexadecapole Moments (Debye-Ang^3)
      XXXX   -1077.2851   XXXY      12.9873   XXYY    -187.9492
      XYYY     -18.2049   YYYY    -116.8471   XXXZ      -0.0000
      XXYZ       0.0000   XYYZ       0.0000   YYYZ       0.0000
      XXZZ    -175.2567   XYZZ      -3.3830   YYZZ     -32.9086
      XZZZ       0.0000   YZZZ       0.0000   ZZZZ     -72.0410
 -----------------------------------------------------------------
 Calculating MO derivatives via CPSCF
 D1JvT checksum  = 181020 11968.0541811594
 D1KAT checksum  = 401580 615.0647208952
   1         3          15      0.138815    0.046910
   2         3          15      0.017731    0.007279
   3         3          15      0.001965    0.000995
   4         3          15      0.000198    0.000121
   5        16           2      0.000015    0.000012
   6        18           0      0.000000    0.000000    Roots Converged
 Time for AOints: 5.0 s (CPU) 1.7 s (wall)
 ------------------------------------------------------------------------------
                     AOints        : Timing summary (seconds)
 ------------------------------------------------------------------------------
     job step          cpu (% of tot)      sys (% of tot)     wall (% of tot)
 ------------------------------------------------------------------------------
  cpscf_lag         0.2735E+02 (33.0)   0.6000E-05 (46.2)   0.9622E+01 (31.5)
  iterzp            0.5038E+02 (60.8)   0.7000E-05 (53.8)   0.1912E+02 (62.6)
  make_fx           0.0000E+00 ( 0.0)   0.0000E+00 ( 0.0)   0.0000E+00 ( 0.0)
  AOints            0.5045E+01 ( 6.1)   0.0000E+00 ( 0.0)   0.1710E+01 ( 5.6)
 ------------------------------------------------------------------------------
   Grand Totals     0.8288E+02          0.1300E-04          0.3055E+02
 ------------------------------------------------------------------------------
 Calculating analytic Hessian of the SCF energy
 Polarizability Matrix (a.u.)
            1           2           3
    1-100.5785826  -6.4682459   0.0000000
    2  -6.4682459 -53.1105133  -0.0000000
    3   0.0000000  -0.0000000 -43.5021764

 Direct stationary perturbation theory relativistic correction:

 rels  =      97.463273647124
 relv  =    -322.732303652031
 rel2e =      41.662701131428
 E_rel =    -183.606328873479

 Hessian of the SCF Energy
            1           2           3           4           5           6
    1   0.3143579   0.0852286  -0.0000000  -0.1763441  -0.1332541   0.0000000
    2   0.0852286   0.5806136   0.0000000  -0.1755182  -0.2125859  -0.0000000
    3  -0.0000000   0.0000000   0.0542085   0.0000000  -0.0000000  -0.0206928
    4  -0.1763441  -0.1755182   0.0000000   0.3531077   0.0591924  -0.0000000
    5  -0.1332541  -0.2125859  -0.0000000   0.0591924   0.3259584  -0.0000000
    6   0.0000000  -0.0000000  -0.0206928  -0.0000000  -0.0000000   0.0178993
    7  -0.0298377   0.0163089   0.0000000  -0.1584786   0.0848763  -0.0000000
    8  -0.0126470   0.0136935   0.0000000   0.1121819  -0.1092816   0.0000000
    9  -0.0000000   0.0000000   0.0027293   0.0000000  -0.0000000  -0.0106912
   10  -0.0709159   0.0372137  -0.0000000  -0.0190625   0.0071243   0.0000000
   11   0.0251778  -0.0326827   0.0000000   0.0001569   0.0043502  -0.0000000
   12  -0.0000000   0.0000000  -0.0092693   0.0000000   0.0000000  -0.0014896
   13  -0.0372602   0.0367670   0.0000000   0.0007775  -0.0179389  -0.0000000
   14   0.0354946  -0.3490384  -0.0000000   0.0039870  -0.0084411   0.0000000
   15   0.0000000  -0.0000000  -0.0269756   0.0000000   0.0000000   0.0149743
            7           8           9          10          11          12
    1  -0.0298377  -0.0126470  -0.0000000  -0.0709159   0.0251778  -0.0000000
    2   0.0163089   0.0136935   0.0000000   0.0372137  -0.0326827   0.0000000
    3   0.0000000   0.0000000   0.0027293  -0.0000000   0.0000000  -0.0092693
    4  -0.1584786   0.1121819   0.0000000  -0.0190625   0.0001569   0.0000000
    5   0.0848763  -0.1092816  -0.0000000   0.0071243   0.0043502   0.0000000
    6  -0.0000000   0.0000000  -0.0106912   0.0000000  -0.0000000  -0.0014896
    7   0.1914648  -0.1001696  -0.0000000  -0.0050446  -0.0018107  -0.0000000
    8  -0.1001696   0.0933137  -0.0000000  -0.0021306  -0.0000543  -0.0000000
    9  -0.0000000  -0.0000000   0.0096005   0.0000000   0.0000000   0.0047016
   10  -0.0050446  -0.0021306   0.0000000   0.1074580  -0.0408428  -0.0000000
   11  -0.0018107  -0.0000543   0.0000000  -0.0408428   0.0266022  -0.0000000
   12  -0.0000000  -0.0000000   0.0047016  -0.0000000  -0.0000000   0.0039526
   13   0.0018960   0.0027653   0.0000000  -0.0124350   0.0173187   0.0000000
   14   0.0007951   0.0023288  -0.0000000  -0.0013646   0.0017846   0.0000000
   15   0.0000000  -0.0000000  -0.0063403   0.0000000  -0.0000000   0.0021048
           13          14          15
    1  -0.0372602   0.0354946   0.0000000
    2   0.0367670  -0.3490384  -0.0000000
    3   0.0000000  -0.0000000  -0.0269756
    4   0.0007775   0.0039870   0.0000000
    5  -0.0179389  -0.0084411   0.0000000
    6  -0.0000000   0.0000000   0.0149743
    7   0.0018960   0.0007951   0.0000000
    8   0.0027653   0.0023288  -0.0000000
    9   0.0000000  -0.0000000  -0.0063403
   10  -0.0124350  -0.0013646   0.0000000
   11   0.0173187   0.0017846  -0.0000000
   12   0.0000000   0.0000000   0.0021048
   13   0.0470217  -0.0389122  -0.0000000
   14  -0.0389122   0.3533661   0.0000000
   15  -0.0000000   0.0000000   0.0162368
 Gradient time:  CPU 119.97 s  wall 44.29 s
 **********************************************************************
 **                                                                  **
 **                       VIBRATIONAL ANALYSIS                       **
 **                       --------------------                       **
 **                                                                  **
 **        VIBRATIONAL FREQUENCIES (CM**-1) AND NORMAL MODES         **
 **     FORCE CONSTANTS (mDYN/ANGSTROM) AND REDUCED MASSES (AMU)     **
 **                  INFRARED INTENSITIES (KM/MOL)                   **
 **                                                                  **
 **********************************************************************


 Mode:                 1                      2                      3
 Frequency:       141.71                 174.79                 241.36
 Force Cnst:      0.1930                 0.1379                 0.7136
 Red. Mass:      16.3141                 7.6590                20.7896
 IR Active:          YES                    YES                    YES
 IR Intens:        1.943                  0.855                  3.079
 Raman Active:       YES                    YES                    YES
               X      Y      Z        X      Y      Z        X      Y      Z
 C          0.141  0.514  0.000   -0.000 -0.000  0.570    0.134 -0.264  0.000
 P          0.442  0.224  0.000   -0.000 -0.000  0.148    0.210 -0.286  0.000
 F          0.057 -0.350 -0.000   -0.000  0.000 -0.349    0.695  0.384 -0.000
 I         -0.132 -0.055 -0.000    0.000  0.000 -0.044   -0.167  0.040 -0.000
 H          0.227  0.522  0.000   -0.000 -0.000  0.728   -0.175 -0.310  0.000
 TransDip   0.007  0.044  0.000    0.000 -0.000  0.030   -0.014 -0.055  0.000

 Mode:                 4                      5                      6
 Frequency:       585.56                 736.36                 745.73
 Force Cnst:      1.3851                 0.4043                 6.9844
 Red. Mass:       6.8565                 1.2655                21.3166
 IR Active:          YES                    YES                    YES
 IR Intens:       31.338                 77.399                207.147
 Raman Active:       YES                    YES                    YES
               X      Y      Z        X      Y      Z        X      Y      Z
 C          0.519 -0.412 -0.000   -0.000  0.000 -0.143   -0.054 -0.058 -0.000
 P          0.012  0.122  0.000    0.000 -0.000  0.029   -0.410  0.310  0.000
 F         -0.125 -0.056 -0.000   -0.000  0.000 -0.019    0.674 -0.481 -0.000
 I         -0.038  0.021  0.000    0.000 -0.000  0.001    0.003  0.002  0.000
 H          0.602 -0.404  0.000    0.000  0.000  0.989    0.210 -0.016  0.000
 TransDip   0.158  0.085  0.000    0.000 -0.000  0.282   -0.435  0.153  0.000

 Mode:                 7                      8                      9
 Frequency:       995.19                1143.34                3193.31
 Force Cnst:      1.2371                 1.3967                 6.5509
 Red. Mass:       2.1200                 1.8134                 1.0904
 IR Active:          YES                    YES                    YES
 IR Intens:        9.437                  5.503                  7.697
 Raman Active:       YES                    YES                    YES
               X      Y      Z        X      Y      Z        X      Y      Z
 C          0.146  0.189  0.000   -0.216 -0.125  0.000    0.007 -0.086 -0.000
 P         -0.078 -0.100 -0.000    0.054  0.033 -0.000    0.002  0.001  0.000
 F          0.007  0.009  0.000   -0.000  0.006  0.000   -0.000  0.000 -0.000
 I         -0.003  0.003  0.000   -0.000  0.003  0.000   -0.000  0.000 -0.000
 H          0.914  0.303 -0.000    0.966  0.006 -0.000   -0.123  0.989  0.000
 TransDip  -0.092 -0.036 -0.000   -0.058  0.048 -0.000    0.051  0.072  0.000

 STANDARD THERMODYNAMIC QUANTITIES AT   298.15 K  AND     1.00 ATM

   This Molecule has  0 Imaginary Frequencies
   Zero point vibrational energy:       11.376 kcal/mol

   Atom    1 Element C  Has Mass   12.00000
   Atom    2 Element P  Has Mass   30.97376
   Atom    3 Element F  Has Mass   18.99840
   Atom    4 Element I  Has Mass  126.90440
   Atom    5 Element H  Has Mass    1.00783
   Molecular Mass:   189.884390 amu
   Principal axes and moments of inertia in amu*Bohr^2:
                             1           2           3
    Eigenvalues --       69.37580  1919.40371  1988.77951
          X               1.00000    -0.00260     0.00000
          Y               0.00260     1.00000     0.00000
          Z              -0.00000    -0.00000     1.00000
   Rotational Symmetry Number is   1
   The Molecule is an Asymmetric Top
   Translational Enthalpy:        0.889 kcal/mol
   Rotational Enthalpy:           0.889 kcal/mol
   Vibrational Enthalpy:         12.743 kcal/mol
   gas constant (RT):             0.592 kcal/mol
   Translational Entropy:        41.629  cal/mol.K
   Rotational Entropy:           27.073  cal/mol.K
   Vibrational Entropy:           8.102  cal/mol.K

   Total Enthalpy:               15.113 kcal/mol
   Total Entropy:                76.804  cal/mol.K
Archival summary:
1\1\TWL02\FREQ\ProcedureUnspecified\BasisUnspecified\11111\taweetha\MonNov2614:53:032018MonNov2614:53:032018\0\\#,FREQ,ProcedureUnspecified,BasisUnspecified,\\0,1\I\C,1,2.11254\H,2,1.08397,1,114.212\P,2,1.66178,1,120.749,3,-180,0\F,4,1.64736,2,101.304,1,180,0\\\@

 Total job time:  50.98s(wall), 137.51s(cpu) 
 Mon Nov 26 14:53:03 2018

        *************************************************************
        *                                                           *
        *  Thank you very much for using Q-Chem.  Have a nice day.  *
        *                                                           *
        *************************************************************
