# Supplementary material for: Geometric and energetic data from ab initio calculations of haloethene, haloimine, halomethylenephosphine, haloiminophosphine, halodiazene, halodiphosphene and halocyclopropane
Source: Data Brief. 2019 Nov 2;27:104738. doi: 10.1016/j.dib.2019.104738 (PMC6861602; doi:10.1016/j.dib.2019.104738)
Supplement: Multimedia component 5 [file mmc5.zip › CP/B3LYP/HICPHE.out]

Q-Chem Developer Version!
                  Welcome to Q-Chem
     A Quantum Leap Into The Future Of Chemistry


 Q-Chem 5.1, Q-Chem, Inc., Pleasanton, CA (2018)

 Yihan Shao,  Zhengting Gan,  E. Epifanovsky,  A. T. B. Gilbert,  M. Wormit,  
 J. Kussmann,  A. W. Lange,  A. Behn,  Jia Deng,  Xintian Feng,  D. Ghosh,  
 M. Goldey,  P. R. Horn,  L. D. Jacobson,  I. Kaliman,  T. Kus,  A. Landau,  
 Jie Liu,  E. I. Proynov,  R. M. Richard,  R. P. Steele,  E. J. Sundstrom,  
 H. L. Woodcock III,  P. M. Zimmerman,  D. Zuev,  B. Albrecht,  E. Alguire,  
 S. A. Baeppler,  D. Barton,  Z. Benda,  Y. A. Bernard,  E. J. Berquist,  
 K. B. Bravaya,  H. Burton,  D. Casanova,  Chun-Min Chang,  Yunqing Chen,  
 A. Chien,  K. D. Closser,  M. P. Coons,  S. Coriani,  S. Dasgupta,  
 A. L. Dempwolff,  M. Diedenhofen,  Hainam Do,  R. G. Edgar,  Po-Tung Fang,  
 S. Faraji,  S. Fatehi,  Qingguo Feng,  K. D. Fenk,  J. Fosso-Tande,  
 Qinghui Ge,  A. Ghysels,  G. Gidofalvi,  J. Gomes,  J. Gonthier,  A. Gunina,  
 D. Hait,  M. W. D. Hanson-Heine,  P. H. P. Harbach,  A. W. Hauser,  
 J. E. Herr,  E. G. Hohenstein,  Z. C. Holden,  Kerwin Hui,  B. C. Huynh,  
 T.-C. Jagau,  Hyunjun Ji,  B. Kaduk,  K. Khistyaev,  Jaehoon Kim,  
 P. Klunzinger,  K. Koh,  D. Kosenkov,  L. Koulias,  T. Kowalczyk,  
 C. M. Krauter,  A. Kunitsa,  Ka Un Lao,  A. Laurent,  K. V. Lawler,  
 Joonho Lee,  D. Lefrancois,  S. Lehtola,  D. S. Levine,  Yi-Pei Li,  
 You-Sheng Lin,  Fenglai Liu,  E. Livshits,  A. Luenser,  P. Manohar,  
 E. Mansoor,  S. F. Manzer,  Shan-Ping Mao,  Yuezhi Mao,  N. Mardirossian,  
 A. V. Marenich,  T. Markovich,  L. A. Martinez-Martinez,  S. A. Maurer,  
 N. J. Mayhall,  S. C. McKenzie,  J.-M. Mewes,  A. F. Morrison,  
 J. W. Mullinax,  K. Nanda,  T. S. Nguyen-Beck,  R. Olivares-Amaya,  
 J. A. Parkhill,  T. M. Perrine,  F. Plasser,  P. Pokhilko,  S. Prager,  
 A. Prociuk,  E. Ramos,  D. R. Rehn,  F. Rob,  M. Schneider,  N. Sergueev,  
 S. M. Sharada,  S. Sharma,  D. W. Small,  T. Stauch,  T. Stein,  
 Yu-Chuan Su,  A. J. W. Thom,  A. Tkatchenko,  T. Tsuchimochi,  N. M. Tubman,  
 L. Vogt,  M. L. Vidal,  O. Vydrov,  M. A. Watson,  J. Wenzel,  
 M. de Wergifosse,  T. A. Wesolowski,  A. White,  J. Witte,  A. Yamada,  
 Jun Yang,  K. Yao,  S. Yeganeh,  S. R. Yost,  Zhi-Qiang You,  A. Zech,  
 Igor Ying Zhang,  Xing Zhang,  Yan Zhao,  Ying Zhu,  B. R. Brooks,  
 G. K. L. Chan,  C. J. Cramer,  M. S. Gordon,  W. J. Hehre,  A. Klamt,  
 M. W. Schmidt,  C. D. Sherrill,  D. G. Truhlar,  A. Aspuru-Guzik,  R. Baer,  
 A. T. Bell,  N. A. Besley,  Jeng-Da Chai,  A. E. DePrince, III,  
 R. A. DiStasio Jr.,  A. Dreuw,  B. D. Dunietz,  T. R. Furlani,  
 Chao-Ping Hsu,  Yousung Jung,  Jing Kong,  D. S. Lambrecht,  WanZhen Liang,  
 C. Ochsenfeld,  V. A. Rassolov,  L. V. Slipchenko,  J. E. Subotnik,  
 T. Van Voorhis,  J. M. Herbert,  A. I. Krylov,  P. M. W. Gill,  M. Head-Gordon

 Contributors to earlier versions of Q-Chem not listed above: 
 R. D. Adamson,  B. Austin,  J. Baker,  G. J. O. Beran,  K. Brandhorst,  
 S. T. Brown,  E. F. C. Byrd,  A. K. Chakraborty,  C.-L. Cheng,  
 Siu Hung Chien,  D. M. Chipman,  D. L. Crittenden,  H. Dachsel,  
 R. J. Doerksen,  A. D. Dutoi,  L. Fusti-Molnar,  W. A. Goddard III,  
 A. Golubeva-Zadorozhnaya,  S. R. Gwaltney,  G. Hawkins,  A. Heyden,  
 S. Hirata,  G. Kedziora,  F. J. Keil,  C. Kelley,  Jihan Kim,  R. A. King,  
 R. Z. Khaliullin,  P. P. Korambath,  W. Kurlancheek,  A. M. Lee,  M. S. Lee,  
 S. V. Levchenko,  Ching Yeh Lin,  D. Liotard,  R. C. Lochan,  I. Lotan,  
 P. E. Maslen,  N. Nair,  D. P. O'Neill,  D. Neuhauser,  E. Neuscamman,  
 C. M. Oana,  R. Olson,  B. Peters,  R. Peverati,  P. A. Pieniazek,  
 Y. M. Rhee,  J. Ritchie,  M. A. Rohrdanz,  E. Rosta,  N. J. Russ,  
 H. F. Schaefer III,  N. E. Schultz,  N. Shenvi,  A. C. Simmonett,  A. Sodt,  
 D. Stuck,  K. S. Thanthiriwatte,  V. Vanovschi,  Tao Wang,  A. Warshel,  
 C. F. Williams,  Q. Wu,  X. Xu,  W. Zhang

 Please cite Q-Chem as follows:
 Y. Shao et al., Mol. Phys. 113, 184-215 (2015)
 DOI: 10.1080/00268976.2014.952696

 Q-Chem 5.1.2 for Intel X86 EM64T Linux

 Parts of Q-Chem use Armadillo 8.300.2 (Tropical Shenanigans).
 http://arma.sourceforge.net/

 Q-Chem begins on Mon Nov 26 15:27:29 2018  

Host: 
0

     Scratch files written to /scratch/taweetham/qchem50140//
Input Ideriv = 2
Curr. Ideriv = -1
Max.  Ideriv = 2

Checking the input file for inconsistencies... 	...done.

--------------------------------------------------------------
User input:
--------------------------------------------------------------
$molecule
0 1
C 
P 1 1.5 
H 2 PH 1 120. 
I 1 PI 2 120.  3 180.0
H 1 PH 2 120.  3 0.0

PH=1.44
PF=1.54
PCl=2.03
PBr=2.5
PI=2.6
$end

$rem
   job_type	optimization
   basis	6-311++g**
   method	b3lyp
$end

--------------------------------------------------------------
 ----------------------------------------------------------------
             Standard Nuclear Orientation (Angstroms)
    I     Atom           X                Y                Z
 ----------------------------------------------------------------
    1      C       1.4851511029    -0.7120588905     0.0000000000
    2      P       2.5756584245     0.3178895458    -0.0000000000
    3      H       3.9553849889    -0.0943659665    -0.0000000000
    4      I      -1.0060218606     0.0322913401     0.0000000000
    5      H       1.8179906386    -2.1130649018     0.0000000000
 ----------------------------------------------------------------
 Molecular Point Group                 Cs    NOp =  2
 Largest Abelian Subgroup              Cs    NOp =  2
 Nuclear Repulsion Energy =   239.3798378296 hartrees
 There are       38 alpha and       38 beta electrons
 Requested basis set is 6-311++G(d,p)
 There are 53 shells and 128 basis functions

 Total QAlloc Memory Limit   2000 MB
 Mega-Array Size       188 MB
 MEM_STATIC part       192 MB
 A cutoff of  1.0D-11 yielded   1206 shell pairs
 There are      7373 function pairs (      8252 Cartesian)

 -------------------------------------------------------
 OpenMP Integral Computing Module                       
 Release: version 1.0, May 2013, Q-Chem Inc. Pittsburgh 
 -------------------------------------------------------
 Integral Job Info:
 Integral job number is                      11
 Integral operator is                         1
 short-range coefficients                     0
 long-range coefficients              100000000
 Omega coefficients                           0
 if combine SR and LR in K                    0
 Integral screening is                        0
 Integral computing path is                   2
 max size of driver memory is            800000
 size of driver memory is                593474
 size of scratch memory is             11861008
 max col of scratch BK array               1296
 max len of scratch array in speh3          155
 max len of scratch index in speh4           18
 max int batch size is                      520
 min int batch size is                       52
 fixed nKL is                                52
 max L of basis functions is                  2
 order of int derivative is                   0
 number of shells is                         53
 number of basis is                         135
 number of cartesian basis is               135
 number of contracted shell pairs          1206
 number of primitive shell pairs           2543
 maxK2 (contraction) of shell pair           36
 max number of K2 of shell pair               1
 max number of CS2 of shell pair            207
 max number of PS2 of shell pair            207
 mem total for path MDJ                  519916
 -------------------------------------------------------
 Smallest overlap matrix eigenvalue = 5.99E-04

 Scale SEOQF with 1.000000e-01/1.000000e-01/1.000000e-01

 Standard Electronic Orientation quadrupole field applied
 Nucleus-field energy     =     0.0000000073 hartrees
 Guess from superposition of atomic densities
 Warning:  Energy on first SCF cycle will be non-variational
 SAD guess density has 76.000000 electrons

 -----------------------------------------------------------------------
  General SCF calculation program by
  Eric Jon Sundstrom, Paul Horn, Yuezhi Mao, Dmitri Zuev, Alec White,
  David Stuck, Shaama M.S., Shane Yost, Joonho Lee, David Small,
  Daniel Levine, Susi Lehtola, Hugh Burton, Evgeny Epifanovsky
 -----------------------------------------------------------------------
 Exchange:     0.2000 Hartree-Fock + 0.0800 Slater + 0.7200 B88
 Correlation:  0.1900 VWN1RPA + 0.8100 LYP
 Using SG-1 standard quadrature grid
 using 4 threads for integral computing
 -------------------------------------------------------
 OpenMP Integral computing Module                
 Release: version 2.0, May 2017, Q-Chem Inc. Pleasanton 
 -------------------------------------------------------
 -------------------------------------------------------
 OpenMP BLAS3 based DFT computing Module                
 Release: version 1.0, May 2013, Q-Chem Inc. Pittsburgh 
 -------------------------------------------------------
 A restricted SCF calculation will be
 performed using DIIS
 SCF converges when DIIS error is below 1.0e-08
 ---------------------------------------
  Cycle       Energy         DIIS error
 ---------------------------------------
    1   -7300.2405760155      4.01e-02  
    2   -7300.0157867191      4.43e-03  
    3   -7299.8479126349      8.91e-03  
    4   -7300.0495351445      1.74e-03  
    5   -7300.0573744975      3.44e-04  
    6   -7300.0576404454      1.98e-04  
    7   -7300.0577060483      3.88e-05  
    8   -7300.0577100081      1.19e-05  
    9   -7300.0577105090      1.28e-06  
   10   -7300.0577105159      5.13e-07  
   11   -7300.0577105170      1.30e-07  
   12   -7300.0577105170      2.75e-08  
   13   -7300.0577105170      2.95e-09  Convergence criterion met
 ---------------------------------------
 SCF time:   CPU 12.70s  wall 4.00s 
 SCF   energy in the final basis set =    -7300.0577105170
 Total energy in the final basis set =    -7300.0577105170

 --------------------------------------------------------------
             Orbital Energies (a.u.) and Symmetries
 --------------------------------------------------------------

 Alpha MOs, Restricted
 -- Occupied --                  
******* -176.31 -165.71 -165.71 -165.71  -77.06  -35.81  -31.30
  1 A'    2 A'    3 A'    1 A"    4 A'    5 A'    6 A'    7 A'                 
-31.293 -31.293 -22.951 -22.949 -22.949 -22.944 -22.944 -10.267
  8 A'    2 A"    9 A'   10 A'    3 A"   11 A'    4 A"   12 A'                 
 -6.562  -6.354  -4.768  -4.751  -4.751  -4.723  -4.723  -4.718
 13 A'   14 A'   15 A'   16 A'    5 A"   17 A'    6 A"   18 A'                 
 -2.033  -2.028  -2.028  -2.013  -2.013  -0.771  -0.636  -0.532
 19 A'   20 A'    7 A"   21 A'    8 A"   22 A'   23 A'   24 A'                 
 -0.438  -0.359  -0.328  -0.273  -0.269  -0.265
 25 A'   26 A'    9 A"   27 A'   10 A"   28 A'                                 
 -- Virtual --                   
 -0.148  -0.073  -0.040   0.008   0.023   0.043   0.047   0.054
 29 A'   11 A"   30 A'   31 A'   32 A'   12 A"   33 A'   34 A'                 
  0.071   0.087   0.099   0.119   0.137   0.147   0.164   0.205
 35 A'   36 A'   13 A"   37 A'   38 A'   39 A'   40 A'   41 A'                 
  0.223   0.236   0.283   0.284   0.329   0.376   0.384   0.393
 14 A"   42 A'   15 A"   43 A'   44 A'   45 A'   46 A'   16 A"                 
  0.407   0.417   0.452   0.478   0.537   0.547   0.574   0.608
 17 A"   47 A'   48 A'   49 A'   50 A'   51 A'   18 A"   19 A"                 
  0.619   0.635   0.684   0.782   0.824   0.881   1.140   1.147
 52 A'   53 A'   20 A"   54 A'   55 A'   56 A'   57 A'   21 A"                 
  1.208   1.291   1.295   1.366   1.390   1.429   1.506   1.512
 58 A'   22 A"   59 A'   60 A'   23 A"   61 A'   62 A'   24 A"                 
  1.572   1.584   1.639   1.667   1.789   1.963   2.062   2.156
 63 A'   25 A"   64 A'   26 A"   65 A'   66 A'   67 A'   68 A'                 
  2.557   2.590   2.700   2.913   3.342   3.961   3.966   3.967
 69 A'   70 A'   27 A"   71 A'   72 A'   28 A"   73 A'   29 A"                 
  4.012   4.095   4.287   5.981   6.004   6.024   7.019  13.817
 74 A'   75 A'   76 A'   30 A"   77 A'   78 A'   79 A'   31 A"                 
 13.897  14.136  23.459  27.744  28.326  28.344  28.355  28.534
 80 A'   81 A'   82 A'   83 A'   32 A"   84 A'   85 A'   33 A"                 
 28.534  28.536  28.553  28.603 127.872 127.886 127.901 151.560
 34 A"   86 A'   87 A'   88 A'   35 A"   89 A'   90 A'   91 A'                 
163.2011901.718
 92 A'   93 A'                                                                 

 Beta MOs, Restricted
 -- Occupied --                  
******* -176.31 -165.71 -165.71 -165.71  -77.06  -35.81  -31.30
  1 A'    2 A'    3 A'    1 A"    4 A'    5 A'    6 A'    7 A'                 
-31.293 -31.293 -22.951 -22.949 -22.949 -22.944 -22.944 -10.267
  8 A'    2 A"    9 A'   10 A'    3 A"   11 A'    4 A"   12 A'                 
 -6.562  -6.354  -4.768  -4.751  -4.751  -4.723  -4.723  -4.718
 13 A'   14 A'   15 A'   16 A'    5 A"   17 A'    6 A"   18 A'                 
 -2.033  -2.028  -2.028  -2.013  -2.013  -0.771  -0.636  -0.532
 19 A'   20 A'    7 A"   21 A'    8 A"   22 A'   23 A'   24 A'                 
 -0.438  -0.359  -0.328  -0.273  -0.269  -0.265
 25 A'   26 A'    9 A"   27 A'   10 A"   28 A'                                 
 -- Virtual --                   
 -0.148  -0.073  -0.040   0.008   0.023   0.043   0.047   0.054
 29 A'   11 A"   30 A'   31 A'   32 A'   12 A"   33 A'   34 A'                 
  0.071   0.087   0.099   0.119   0.137   0.147   0.164   0.205
 35 A'   36 A'   13 A"   37 A'   38 A'   39 A'   40 A'   41 A'                 
  0.223   0.236   0.283   0.284   0.329   0.376   0.384   0.393
 14 A"   42 A'   15 A"   43 A'   44 A'   45 A'   46 A'   16 A"                 
  0.407   0.417   0.452   0.478   0.537   0.547   0.574   0.608
 17 A"   47 A'   48 A'   49 A'   50 A'   51 A'   18 A"   19 A"                 
  0.619   0.635   0.684   0.782   0.824   0.881   1.140   1.147
 52 A'   53 A'   20 A"   54 A'   55 A'   56 A'   57 A'   21 A"                 
  1.208   1.291   1.295   1.366   1.390   1.429   1.506   1.512
 58 A'   22 A"   59 A'   60 A'   23 A"   61 A'   62 A'   24 A"                 
  1.572   1.584   1.639   1.667   1.789   1.963   2.062   2.156
 63 A'   25 A"   64 A'   26 A"   65 A'   66 A'   67 A'   68 A'                 
  2.557   2.590   2.700   2.913   3.342   3.961   3.966   3.967
 69 A'   70 A'   27 A"   71 A'   72 A'   28 A"   73 A'   29 A"                 
  4.012   4.095   4.287   5.981   6.004   6.024   7.019  13.817
 74 A'   75 A'   76 A'   30 A"   77 A'   78 A'   79 A'   31 A"                 
 13.897  14.136  23.459  27.744  28.326  28.344  28.355  28.534
 80 A'   81 A'   82 A'   83 A'   32 A"   84 A'   85 A'   33 A"                 
 28.534  28.536  28.553  28.603 127.872 127.886 127.901 151.560
 34 A"   86 A'   87 A'   88 A'   35 A"   89 A'   90 A'   91 A'                 
163.2011901.718
 92 A'   93 A'                                                                 
 --------------------------------------------------------------

          Ground-State Mulliken Net Atomic Charges

     Atom                 Charge (a.u.)
  ----------------------------------------
      1 C                    -0.315475
      2 P                     0.138698
      3 H                    -0.014435
      4 I                     0.024752
      5 H                     0.166461
  ----------------------------------------
  Sum of atomic charges =    -0.000000

 -----------------------------------------------------------------
                    Cartesian Multipole Moments
 -----------------------------------------------------------------
    Charge (ESU x 10^10)
                -0.0000
    Dipole Moment (Debye)
         X       1.9491      Y      -1.0681      Z       0.0000
       Tot       2.2225
    Quadrupole Moments (Debye-Ang)
        XX     -38.3031     XY      -3.9448     YY     -49.0958
        XZ      -0.0000     YZ      -0.0000     ZZ     -50.1135
    Octopole Moments (Debye-Ang^2)
       XXX     -25.8757    XXY      -2.4089    XYY     -16.0986
       YYY      -5.1481    XXZ      -0.0000    XYZ      -0.0000
       YYZ       0.0000    XZZ     -15.9877    YZZ       1.5673
       ZZZ       0.0000
    Hexadecapole Moments (Debye-Ang^3)
      XXXX    -764.8592   XXXY     -14.1788   XXYY    -172.4450
      XYYY     -20.5006   YYYY    -114.3470   XXXZ      -0.0000
      XXYZ      -0.0000   XYYZ       0.0000   YYYZ      -0.0000
      XXZZ    -161.9000   XYZZ       0.2952   YYZZ     -33.9861
      XZZZ      -0.0000   YZZZ       0.0000   ZZZZ     -72.1590
 -----------------------------------------------------------------
 Calculating analytic gradient of the SCF energy
 Gradient of SCF Energy
            1           2           3           4           5
    1   0.0928564  -0.0960484   0.0088501  -0.0447820   0.0391239
    2   0.2012578  -0.1604642   0.0243399   0.0167319  -0.0818654
    3  -0.0000000  -0.0000000   0.0000000   0.0000000   0.0000000
 Max gradient component =       2.013E-01
 RMS gradient           =       7.970E-02
 Gradient time:  CPU 3.20 s  wall 0.90 s
 Geometry Optimization Parameters
   NAtoms,    NIC,     NZ,  NCons,   NDum,   NFix, NCnnct, MaxDiis
        5      20       5       0       0       0       0       0


** GEOMETRY OPTIMIZATION IN DELOCALIZED INTERNAL COORDINATES **
   Searching for a Minimum

   Optimization Cycle:   1

                       Coordinates (Angstroms)
     ATOM                X               Y               Z
      1  C         1.4851511029   -0.7120588905    0.0000000000
      2  P         2.5756584245    0.3178895458    0.0000000000
      3  H         3.9553849889   -0.0943659665    0.0000000000
      4  I        -1.0060218606    0.0322913401    0.0000000000
      5  H         1.8179906386   -2.1130649018    0.0000000000
   Point Group: cs    Number of degrees of freedom:     7


   Energy is  -7300.057710517


 Attempting to Generate Delocalized Internal Coordinates

  7 Hessian modes will be used to form the next step
  Hessian Eigenvalues:
     0.044459    0.130389    0.160000    0.160000    0.198009    0.220000
     0.766766

 Minimum Search - Taking Simple RFO Step
 Searching for Lamda that Minimizes Along All modes
 Value Taken    Lamda =  -0.10239007
 Calculated Step too Large.  Step scaled by  0.488208
 Step Taken.  Stepsize is  0.300000

                             Maximum     Tolerance    Cnvgd?
         Gradient           0.167253      0.000300      NO
         Displacement       0.185546      0.001200      NO
         Energy change     *********      0.000001      NO


 New Cartesian Coordinates Obtained by Inverse Iteration

 Displacement from previous Coordinates is:  0.335973
 ----------------------------------------------------------------
             Standard Nuclear Orientation (Angstroms)
    I     Atom           X                Y                Z
 ----------------------------------------------------------------
    1      C       1.4924643259    -0.7153375881     0.0000000000
    2      P       2.5827842132     0.3815290859     0.0000000000
    3      H       3.9130072190    -0.1668255888     0.0000000000
    4      I      -0.9316861272    -0.0411769788     0.0000000000
    5      H       1.7715936634    -2.0274978031     0.0000000000
 ----------------------------------------------------------------
 Molecular Point Group                 Cs    NOp =  2
 Largest Abelian Subgroup              Cs    NOp =  2
 Nuclear Repulsion Energy =   243.1409254703 hartrees
 There are       38 alpha and       38 beta electrons
 Applying Cartesian multipole field
    Component          Value
    ---------          -----
     (2,0,0)        1.00000E-11
     (0,2,0)        2.00000E-11
     (0,0,2)       -3.00000E-11
 Nucleus-field energy     =     0.0000000070 hartrees
 Requested basis set is 6-311++G(d,p)
 There are 53 shells and 128 basis functions
 A cutoff of  1.0D-11 yielded   1228 shell pairs
 There are      7548 function pairs (      8445 Cartesian)
 Smallest overlap matrix eigenvalue = 6.15E-04
 Guess MOs from SCF MO coefficient file

 -----------------------------------------------------------------------
  General SCF calculation program by
  Eric Jon Sundstrom, Paul Horn, Yuezhi Mao, Dmitri Zuev, Alec White,
  David Stuck, Shaama M.S., Shane Yost, Joonho Lee, David Small,
  Daniel Levine, Susi Lehtola, Hugh Burton, Evgeny Epifanovsky
 -----------------------------------------------------------------------
 Exchange:     0.2000 Hartree-Fock + 0.0800 Slater + 0.7200 B88
 Correlation:  0.1900 VWN1RPA + 0.8100 LYP
 Using SG-1 standard quadrature grid
 using 4 threads for integral computing
 -------------------------------------------------------
 OpenMP Integral computing Module                
 Release: version 2.0, May 2017, Q-Chem Inc. Pleasanton 
 -------------------------------------------------------
 -------------------------------------------------------
 OpenMP BLAS3 based DFT computing Module                
 Release: version 1.0, May 2013, Q-Chem Inc. Pittsburgh 
 -------------------------------------------------------
 A restricted SCF calculation will be
 performed using DIIS
 SCF converges when DIIS error is below 1.0e-08
 ---------------------------------------
  Cycle       Energy         DIIS error
 ---------------------------------------
    1   -7300.1003616771      9.92e-04  
    2   -7300.1036002829      2.73e-04  
    3   -7300.1035382799      3.29e-04  
    4   -7300.1037611981      1.48e-04  
    5   -7300.1038082211      4.96e-05  
    6   -7300.1038146003      8.10e-06  
    7   -7300.1038147827      2.06e-06  
    8   -7300.1038147983      4.35e-07  
    9   -7300.1038147991      8.29e-08  
   10   -7300.1038147992      2.64e-08  
   11   -7300.1038147991      6.37e-09  Convergence criterion met
 ---------------------------------------
 SCF time:   CPU 10.85s  wall 3.00s 
 SCF   energy in the final basis set =    -7300.1038147991
 Total energy in the final basis set =    -7300.1038147991

 --------------------------------------------------------------
             Orbital Energies (a.u.) and Symmetries
 --------------------------------------------------------------

 Alpha MOs, Restricted
 -- Occupied --                  
******* -176.31 -165.71 -165.71 -165.71  -77.06  -35.81  -31.30
  1 A'    2 A'    3 A'    1 A"    4 A'    5 A'    6 A'    7 A'                 
-31.293 -31.293 -22.951 -22.949 -22.949 -22.944 -22.944 -10.267
  2 A"    8 A'    9 A'    3 A"   10 A'   11 A'    4 A"   12 A'                 
 -6.563  -6.354  -4.768  -4.751  -4.751  -4.724  -4.724  -4.720
 13 A'   14 A'   15 A'   16 A'    5 A"    6 A"   17 A'   18 A'                 
 -2.032  -2.028  -2.028  -2.014  -2.014  -0.764  -0.638  -0.534
 19 A'   20 A'    7 A"    8 A"   21 A'   22 A'   23 A'   24 A'                 
 -0.448  -0.360  -0.324  -0.278  -0.273  -0.268
 25 A'   26 A'    9 A"   27 A'   28 A'   10 A"                                 
 -- Virtual --                   
 -0.132  -0.078  -0.029   0.012   0.026   0.043   0.046   0.053
 29 A'   11 A"   30 A'   31 A'   32 A'   12 A"   33 A'   34 A'                 
  0.074   0.088   0.098   0.124   0.139   0.142   0.159   0.201
 35 A'   36 A'   13 A"   37 A'   38 A'   39 A'   40 A'   41 A'                 
  0.222   0.233   0.283   0.284   0.331   0.377   0.387   0.392
 14 A"   42 A'   43 A'   15 A"   44 A'   45 A'   46 A'   16 A"                 
  0.406   0.421   0.451   0.489   0.530   0.554   0.573   0.608
 17 A"   47 A'   48 A'   49 A'   50 A'   51 A'   18 A"   52 A'                 
  0.609   0.632   0.679   0.798   0.827   0.885   1.106   1.139
 19 A"   53 A'   20 A"   54 A'   55 A'   56 A'   57 A'   21 A"                 
  1.211   1.294   1.304   1.355   1.396   1.476   1.495   1.540
 58 A'   22 A"   59 A'   60 A'   23 A"   61 A'   24 A"   62 A'                 
  1.573   1.588   1.654   1.704   1.795   1.963   2.096   2.181
 63 A'   25 A"   64 A'   26 A"   65 A'   66 A'   67 A'   68 A'                 
  2.555   2.621   2.695   2.901   3.375   3.961   3.966   3.972
 69 A'   70 A'   27 A"   71 A'   72 A'   28 A"   73 A'   29 A"                 
  4.023   4.118   4.292   5.982   6.007   6.028   7.006  13.816
 74 A'   75 A'   76 A'   30 A"   77 A'   78 A'   79 A'   31 A"                 
 13.898  14.091  23.430  27.750  28.327  28.346  28.358  28.533
 80 A'   81 A'   82 A'   83 A'   32 A"   84 A'   85 A'   33 A"                 
 28.536  28.536  28.559  28.615 127.873 127.888 127.904 151.564
 86 A'   34 A"   87 A'   88 A'   35 A"   89 A'   90 A'   91 A'                 
163.1731901.723
 92 A'   93 A'                                                                 

 Beta MOs, Restricted
 -- Occupied --                  
******* -176.31 -165.71 -165.71 -165.71  -77.06  -35.81  -31.30
  1 A'    2 A'    3 A'    1 A"    4 A'    5 A'    6 A'    7 A'                 
-31.293 -31.293 -22.951 -22.949 -22.949 -22.944 -22.944 -10.267
  2 A"    8 A'    9 A'    3 A"   10 A'   11 A'    4 A"   12 A'                 
 -6.563  -6.354  -4.768  -4.751  -4.751  -4.724  -4.724  -4.720
 13 A'   14 A'   15 A'   16 A'    5 A"    6 A"   17 A'   18 A'                 
 -2.032  -2.028  -2.028  -2.014  -2.014  -0.764  -0.638  -0.534
 19 A'   20 A'    7 A"    8 A"   21 A'   22 A'   23 A'   24 A'                 
 -0.448  -0.360  -0.324  -0.278  -0.273  -0.268
 25 A'   26 A'    9 A"   27 A'   28 A'   10 A"                                 
 -- Virtual --                   
 -0.132  -0.078  -0.029   0.012   0.026   0.043   0.046   0.053
 29 A'   11 A"   30 A'   31 A'   32 A'   12 A"   33 A'   34 A'                 
  0.074   0.088   0.098   0.124   0.139   0.142   0.159   0.201
 35 A'   36 A'   13 A"   37 A'   38 A'   39 A'   40 A'   41 A'                 
  0.222   0.233   0.283   0.284   0.331   0.377   0.387   0.392
 14 A"   42 A'   43 A'   15 A"   44 A'   45 A'   46 A'   16 A"                 
  0.406   0.421   0.451   0.489   0.530   0.554   0.573   0.608
 17 A"   47 A'   48 A'   49 A'   50 A'   51 A'   18 A"   52 A'                 
  0.609   0.632   0.679   0.798   0.827   0.885   1.106   1.139
 19 A"   53 A'   20 A"   54 A'   55 A'   56 A'   57 A'   21 A"                 
  1.211   1.294   1.304   1.355   1.396   1.476   1.495   1.540
 58 A'   22 A"   59 A'   60 A'   23 A"   61 A'   24 A"   62 A'                 
  1.573   1.588   1.654   1.704   1.795   1.963   2.096   2.181
 63 A'   25 A"   64 A'   26 A"   65 A'   66 A'   67 A'   68 A'                 
  2.555   2.621   2.695   2.901   3.375   3.961   3.966   3.972
 69 A'   70 A'   27 A"   71 A'   72 A'   28 A"   73 A'   29 A"                 
  4.023   4.118   4.292   5.982   6.007   6.028   7.006  13.816
 74 A'   75 A'   76 A'   30 A"   77 A'   78 A'   79 A'   31 A"                 
 13.898  14.091  23.430  27.750  28.327  28.346  28.358  28.533
 80 A'   81 A'   82 A'   83 A'   32 A"   84 A'   85 A'   33 A"                 
 28.536  28.536  28.559  28.615 127.873 127.888 127.904 151.564
 86 A'   34 A"   87 A'   88 A'   35 A"   89 A'   90 A'   91 A'                 
163.1731901.723
 92 A'   93 A'                                                                 
 --------------------------------------------------------------

          Ground-State Mulliken Net Atomic Charges

     Atom                 Charge (a.u.)
  ----------------------------------------
      1 C                    -0.310355
      2 P                     0.129463
      3 H                    -0.033141
      4 I                     0.024316
      5 H                     0.189717
  ----------------------------------------
  Sum of atomic charges =     0.000000

 -----------------------------------------------------------------
                    Cartesian Multipole Moments
 -----------------------------------------------------------------
    Charge (ESU x 10^10)
                 0.0000
    Dipole Moment (Debye)
         X       1.6788      Y      -1.0914      Z       0.0000
       Tot       2.0023
    Quadrupole Moments (Debye-Ang)
        XX     -39.7333     XY      -3.6946     YY     -48.8063
        XZ       0.0000     YZ       0.0000     ZZ     -50.1504
    Octopole Moments (Debye-Ang^2)
       XXX     -38.3161    XXY      -1.0695    XYY     -17.9862
       YYY      -1.7132    XXZ       0.0000    XYZ       0.0000
       YYZ       0.0000    XZZ     -18.5657    YZZ       2.8087
       ZZZ       0.0000
    Hexadecapole Moments (Debye-Ang^3)
      XXXX    -768.6310   XXXY     -24.0326   XXYY    -169.1828
      XYYY     -32.5512   YYYY    -114.1383   XXXZ       0.0000
      XXYZ       0.0000   XYYZ       0.0000   YYYZ       0.0000
      XXZZ    -158.9102   XYZZ      -3.8788   YYZZ     -33.7817
      XZZZ       0.0000   YZZZ      -0.0000   ZZZZ     -72.3860
 -----------------------------------------------------------------
 Calculating analytic gradient of the SCF energy
 Gradient of SCF Energy
            1           2           3           4           5
    1   0.0625198  -0.0593842   0.0088837  -0.0450126   0.0329933
    2   0.1556561  -0.1112134   0.0188003   0.0163681  -0.0796111
    3  -0.0000000   0.0000000  -0.0000000  -0.0000000  -0.0000000
 Max gradient component =       1.557E-01
 RMS gradient           =       6.010E-02
 Gradient time:  CPU 3.27 s  wall 0.91 s
 Geometry Optimization Parameters
   NAtoms,    NIC,     NZ,  NCons,   NDum,   NFix, NCnnct, MaxDiis
        5      20       5       0       0       0       0       0

 Cartesian Hessian Update
 Hessian Updated using BFGS Update


** GEOMETRY OPTIMIZATION IN DELOCALIZED INTERNAL COORDINATES **
   Searching for a Minimum

   Optimization Cycle:   2

                       Coordinates (Angstroms)
     ATOM                X               Y               Z
      1  C         1.4924643259   -0.7153375881    0.0000000000
      2  P         2.5827842132    0.3815290859    0.0000000000
      3  H         3.9130072190   -0.1668255888    0.0000000000
      4  I        -0.9316861272   -0.0411769788    0.0000000000
      5  H         1.7715936634   -2.0274978031    0.0000000000
   Point Group: cs    Number of degrees of freedom:     7


   Energy is  -7300.103814799

 Hessian Updated using BFGS Update

  7 Hessian modes will be used to form the next step
  Hessian Eigenvalues:
     0.032529    0.081011    0.159580    0.164937    0.198037    0.222495
     0.863285

 Minimum Search - Taking Simple RFO Step
 Searching for Lamda that Minimizes Along All modes
 Value Taken    Lamda =  -0.10638234
 Calculated Step too Large.  Step scaled by  0.375244
 Step Taken.  Stepsize is  0.300000

                             Maximum     Tolerance    Cnvgd?
         Gradient           0.125341      0.000300      NO
         Displacement       0.179788      0.001200      NO
         Energy change     -0.046104      0.000001      NO


 New Cartesian Coordinates Obtained by Inverse Iteration

 Displacement from previous Coordinates is:  0.343397
 ----------------------------------------------------------------
             Standard Nuclear Orientation (Angstroms)
    I     Atom           X                Y                Z
 ----------------------------------------------------------------
    1      C       1.4989410208    -0.7176870306     0.0000000000
    2      P       2.5878947703     0.4264163919     0.0000000000
    3      H       3.8625971422    -0.2400644131     0.0000000000
    4      I      -0.8563345821    -0.1139865493     0.0000000000
    5      H       1.7350649431    -1.9239872718     0.0000000000
 ----------------------------------------------------------------
 Molecular Point Group                 Cs    NOp =  2
 Largest Abelian Subgroup              Cs    NOp =  2
 Nuclear Repulsion Energy =   247.6334143721 hartrees
 There are       38 alpha and       38 beta electrons
 Applying Cartesian multipole field
    Component          Value
    ---------          -----
     (2,0,0)        1.00000E-11
     (0,2,0)        2.00000E-11
     (0,0,2)       -3.00000E-11
 Nucleus-field energy     =     0.0000000068 hartrees
 Requested basis set is 6-311++G(d,p)
 There are 53 shells and 128 basis functions
 A cutoff of  1.0D-11 yielded   1248 shell pairs
 There are      7654 function pairs (      8552 Cartesian)
 Smallest overlap matrix eigenvalue = 6.23E-04
 Guess MOs from SCF MO coefficient file

 -----------------------------------------------------------------------
  General SCF calculation program by
  Eric Jon Sundstrom, Paul Horn, Yuezhi Mao, Dmitri Zuev, Alec White,
  David Stuck, Shaama M.S., Shane Yost, Joonho Lee, David Small,
  Daniel Levine, Susi Lehtola, Hugh Burton, Evgeny Epifanovsky
 -----------------------------------------------------------------------
 Exchange:     0.2000 Hartree-Fock + 0.0800 Slater + 0.7200 B88
 Correlation:  0.1900 VWN1RPA + 0.8100 LYP
 Using SG-1 standard quadrature grid
 using 4 threads for integral computing
 -------------------------------------------------------
 OpenMP Integral computing Module                
 Release: version 2.0, May 2017, Q-Chem Inc. Pleasanton 
 -------------------------------------------------------
 -------------------------------------------------------
 OpenMP BLAS3 based DFT computing Module                
 Release: version 1.0, May 2013, Q-Chem Inc. Pittsburgh 
 -------------------------------------------------------
 A restricted SCF calculation will be
 performed using DIIS
 SCF converges when DIIS error is below 1.0e-08
 ---------------------------------------
  Cycle       Energy         DIIS error
 ---------------------------------------
    1   -7300.1369099383      9.87e-04  
    2   -7300.1395767990      2.92e-04  
    3   -7300.1391313057      5.27e-04  
    4   -7300.1397857101      8.36e-05  
    5   -7300.1398006428      2.90e-05  
    6   -7300.1398027437      5.81e-06  
    7   -7300.1398028056      1.47e-06  
    8   -7300.1398028123      3.13e-07  
    9   -7300.1398028125      1.00e-07  
   10   -7300.1398028125      2.61e-08  
   11   -7300.1398028125      6.81e-09  Convergence criterion met
 ---------------------------------------
 SCF time:   CPU 11.02s  wall 3.00s 
 SCF   energy in the final basis set =    -7300.1398028125
 Total energy in the final basis set =    -7300.1398028125

 --------------------------------------------------------------
             Orbital Energies (a.u.) and Symmetries
 --------------------------------------------------------------

 Alpha MOs, Restricted
 -- Occupied --                  
******* -176.31 -165.71 -165.71 -165.71  -77.06  -35.81  -31.30
  1 A'    2 A'    3 A'    1 A"    4 A'    5 A'    6 A'    7 A'                 
-31.292 -31.292 -22.949 -22.948 -22.948 -22.943 -22.943 -10.262
  2 A"    8 A'    9 A'    3 A"   10 A'   11 A'    4 A"   12 A'                 
 -6.565  -6.353  -4.766  -4.750  -4.750  -4.726  -4.725  -4.721
 13 A'   14 A'   15 A'    5 A"   16 A'    6 A"   17 A'   18 A'                 
 -2.031  -2.027  -2.027  -2.013  -2.013  -0.762  -0.640  -0.542
 19 A'   20 A'    7 A"    8 A"   21 A'   22 A'   23 A'   24 A'                 
 -0.456  -0.361  -0.322  -0.288  -0.274  -0.266
 25 A'   26 A'    9 A"   27 A'   28 A'   10 A"                                 
 -- Virtual --                   
 -0.114  -0.082  -0.021   0.015   0.029   0.042   0.044   0.055
 29 A'   11 A"   30 A'   31 A'   32 A'   33 A'   12 A"   34 A'                 
  0.077   0.092   0.098   0.127   0.138   0.150   0.156   0.200
 35 A'   36 A'   13 A"   37 A'   38 A'   39 A'   40 A'   41 A'                 
  0.222   0.231   0.281   0.284   0.332   0.380   0.392   0.394
 14 A"   42 A'   43 A'   15 A"   44 A'   45 A'   16 A"   46 A'                 
  0.406   0.426   0.447   0.498   0.534   0.571   0.572   0.606
 17 A"   47 A'   48 A'   49 A'   50 A'   51 A'   18 A"   52 A'                 
  0.609   0.636   0.677   0.799   0.835   0.891   1.075   1.138
 19 A"   53 A'   20 A"   54 A'   55 A'   56 A'   57 A'   21 A"                 
  1.232   1.298   1.315   1.350   1.397   1.482   1.530   1.560
 58 A'   22 A"   59 A'   60 A'   23 A"   24 A"   61 A'   62 A'                 
  1.592   1.602   1.662   1.766   1.795   1.974   2.117   2.279
 25 A"   63 A'   64 A'   26 A"   65 A'   66 A'   67 A'   68 A'                 
  2.555   2.638   2.696   2.893   3.417   3.961   3.967   3.978
 69 A'   70 A'   27 A"   71 A'   72 A'   28 A"   73 A'   29 A"                 
  4.038   4.149   4.301   5.984   6.010   6.031   7.001  13.815
 74 A'   75 A'   76 A'   30 A"   77 A'   78 A'   79 A'   31 A"                 
 13.899  14.065  23.463  27.760  28.329  28.349  28.360  28.534
 80 A'   81 A'   82 A'   83 A'   32 A"   84 A'   85 A'   33 A"                 
 28.537  28.540  28.566  28.629 127.875 127.891 127.908 151.574
 86 A'   34 A"   87 A'   88 A'   35 A"   89 A'   90 A'   91 A'                 
163.1581901.732
 92 A'   93 A'                                                                 

 Beta MOs, Restricted
 -- Occupied --                  
******* -176.31 -165.71 -165.71 -165.71  -77.06  -35.81  -31.30
  1 A'    2 A'    3 A'    1 A"    4 A'    5 A'    6 A'    7 A'                 
-31.292 -31.292 -22.949 -22.948 -22.948 -22.943 -22.943 -10.262
  2 A"    8 A'    9 A'    3 A"   10 A'   11 A'    4 A"   12 A'                 
 -6.565  -6.353  -4.766  -4.750  -4.750  -4.726  -4.725  -4.721
 13 A'   14 A'   15 A'    5 A"   16 A'    6 A"   17 A'   18 A'                 
 -2.031  -2.027  -2.027  -2.013  -2.013  -0.762  -0.640  -0.542
 19 A'   20 A'    7 A"    8 A"   21 A'   22 A'   23 A'   24 A'                 
 -0.456  -0.361  -0.322  -0.288  -0.274  -0.266
 25 A'   26 A'    9 A"   27 A'   28 A'   10 A"                                 
 -- Virtual --                   
 -0.114  -0.082  -0.021   0.015   0.029   0.042   0.044   0.055
 29 A'   11 A"   30 A'   31 A'   32 A'   33 A'   12 A"   34 A'                 
  0.077   0.092   0.098   0.127   0.138   0.150   0.156   0.200
 35 A'   36 A'   13 A"   37 A'   38 A'   39 A'   40 A'   41 A'                 
  0.222   0.231   0.281   0.284   0.332   0.380   0.392   0.394
 14 A"   42 A'   43 A'   15 A"   44 A'   45 A'   16 A"   46 A'                 
  0.406   0.426   0.447   0.498   0.534   0.571   0.572   0.606
 17 A"   47 A'   48 A'   49 A'   50 A'   51 A'   18 A"   52 A'                 
  0.609   0.636   0.677   0.799   0.835   0.891   1.075   1.138
 19 A"   53 A'   20 A"   54 A'   55 A'   56 A'   57 A'   21 A"                 
  1.232   1.298   1.315   1.350   1.397   1.482   1.530   1.560
 58 A'   22 A"   59 A'   60 A'   23 A"   24 A"   61 A'   62 A'                 
  1.592   1.602   1.662   1.766   1.795   1.974   2.117   2.279
 25 A"   63 A'   64 A'   26 A"   65 A'   66 A'   67 A'   68 A'                 
  2.555   2.638   2.696   2.893   3.417   3.961   3.967   3.978
 69 A'   70 A'   27 A"   71 A'   72 A'   28 A"   73 A'   29 A"                 
  4.038   4.149   4.301   5.984   6.010   6.031   7.001  13.815
 74 A'   75 A'   76 A'   30 A"   77 A'   78 A'   79 A'   31 A"                 
 13.899  14.065  23.463  27.760  28.329  28.349  28.360  28.534
 80 A'   81 A'   82 A'   83 A'   32 A"   84 A'   85 A'   33 A"                 
 28.537  28.540  28.566  28.629 127.875 127.891 127.908 151.574
 86 A'   34 A"   87 A'   88 A'   35 A"   89 A'   90 A'   91 A'                 
163.1581901.732
 92 A'   93 A'                                                                 
 --------------------------------------------------------------

          Ground-State Mulliken Net Atomic Charges

     Atom                 Charge (a.u.)
  ----------------------------------------
      1 C                    -0.310440
      2 P                     0.123326
      3 H                    -0.045556
      4 I                     0.022311
      5 H                     0.210360
  ----------------------------------------
  Sum of atomic charges =     0.000000

 -----------------------------------------------------------------
                    Cartesian Multipole Moments
 -----------------------------------------------------------------
    Charge (ESU x 10^10)
                 0.0000
    Dipole Moment (Debye)
         X       1.5407      Y      -1.0459      Z       0.0000
       Tot       1.8621
    Quadrupole Moments (Debye-Ang)
        XX     -40.7324     XY      -3.3669     YY     -48.6028
        XZ      -0.0000     YZ      -0.0000     ZZ     -50.1028
    Octopole Moments (Debye-Ang^2)
       XXX     -48.4427    XXY       0.5130    XYY     -19.8858
       YYY       2.9388    XXZ       0.0000    XYZ       0.0000
       YYZ       0.0000    XZZ     -20.9555    YZZ       4.2045
       ZZZ       0.0000
    Hexadecapole Moments (Debye-Ang^3)
      XXXX    -764.9114   XXXY     -31.4581   XXYY    -165.7789
      XYYY     -40.9447   YYYY    -116.2173   XXXZ       0.0000
      XXYZ      -0.0000   XYYZ       0.0000   YYYZ      -0.0000
      XXZZ    -155.6813   XYZZ      -7.2041   YYZZ     -33.7247
      XZZZ      -0.0000   YZZZ      -0.0000   ZZZZ     -72.4144
 -----------------------------------------------------------------
 Calculating analytic gradient of the SCF energy
 Gradient of SCF Energy
            1           2           3           4           5
    1   0.0521123  -0.0403423   0.0075055  -0.0445662   0.0252907
    2   0.1109961  -0.0758964   0.0123505   0.0143550  -0.0618053
    3   0.0000000   0.0000000   0.0000000  -0.0000000  -0.0000000
 Max gradient component =       1.110E-01
 RMS gradient           =       4.418E-02
 Gradient time:  CPU 3.33 s  wall 0.93 s
 Geometry Optimization Parameters
   NAtoms,    NIC,     NZ,  NCons,   NDum,   NFix, NCnnct, MaxDiis
        5      20       5       0       0       0       0       0

 Cartesian Hessian Update
 Hessian Updated using BFGS Update


** GEOMETRY OPTIMIZATION IN DELOCALIZED INTERNAL COORDINATES **
   Searching for a Minimum

   Optimization Cycle:   3

                       Coordinates (Angstroms)
     ATOM                X               Y               Z
      1  C         1.4989410208   -0.7176870306    0.0000000000
      2  P         2.5878947703    0.4264163919    0.0000000000
      3  H         3.8625971422   -0.2400644131    0.0000000000
      4  I        -0.8563345821   -0.1139865493    0.0000000000
      5  H         1.7350649431   -1.9239872718    0.0000000000
   Point Group: cs    Number of degrees of freedom:     7


   Energy is  -7300.139802813

 Hessian Updated using BFGS Update

  7 Hessian modes will be used to form the next step
  Hessian Eigenvalues:
     0.036610    0.116716    0.160701    0.174055    0.198034    0.222649
     0.801173

 Minimum Search - Taking Simple RFO Step
 Searching for Lamda that Minimizes Along All modes
 Value Taken    Lamda =  -0.07011020
 Calculated Step too Large.  Step scaled by  0.421405
 Step Taken.  Stepsize is  0.300000

                             Maximum     Tolerance    Cnvgd?
         Gradient           0.088901      0.000300      NO
         Displacement       0.174690      0.001200      NO
         Energy change     -0.035988      0.000001      NO


 New Cartesian Coordinates Obtained by Inverse Iteration

 Displacement from previous Coordinates is:  0.318134
 ----------------------------------------------------------------
             Standard Nuclear Orientation (Angstroms)
    I     Atom           X                Y                Z
 ----------------------------------------------------------------
    1      C       1.4938551007    -0.7222827703     0.0000000000
    2      P       2.5857309447     0.4577221568     0.0000000000
    3      H       3.8147787630    -0.2878390853     0.0000000000
    4      I      -0.7569605366    -0.1765319637     0.0000000000
    5      H       1.6907590224    -1.8403772103     0.0000000000
 ----------------------------------------------------------------
 Molecular Point Group                 Cs    NOp =  2
 Largest Abelian Subgroup              Cs    NOp =  2
 Nuclear Repulsion Energy =   254.6233574355 hartrees
 There are       38 alpha and       38 beta electrons
 Applying Cartesian multipole field
    Component          Value
    ---------          -----
     (2,0,0)        1.00000E-11
     (0,2,0)        2.00000E-11
     (0,0,2)       -3.00000E-11
 Nucleus-field energy     =     0.0000000066 hartrees
 Requested basis set is 6-311++G(d,p)
 There are 53 shells and 128 basis functions
 A cutoff of  1.0D-11 yielded   1259 shell pairs
 There are      7692 function pairs (      8591 Cartesian)
 Smallest overlap matrix eigenvalue = 6.28E-04
 Guess MOs from SCF MO coefficient file

 -----------------------------------------------------------------------
  General SCF calculation program by
  Eric Jon Sundstrom, Paul Horn, Yuezhi Mao, Dmitri Zuev, Alec White,
  David Stuck, Shaama M.S., Shane Yost, Joonho Lee, David Small,
  Daniel Levine, Susi Lehtola, Hugh Burton, Evgeny Epifanovsky
 -----------------------------------------------------------------------
 Exchange:     0.2000 Hartree-Fock + 0.0800 Slater + 0.7200 B88
 Correlation:  0.1900 VWN1RPA + 0.8100 LYP
 Using SG-1 standard quadrature grid
 using 4 threads for integral computing
 -------------------------------------------------------
 OpenMP Integral computing Module                
 Release: version 2.0, May 2017, Q-Chem Inc. Pleasanton 
 -------------------------------------------------------
 -------------------------------------------------------
 OpenMP BLAS3 based DFT computing Module                
 Release: version 1.0, May 2013, Q-Chem Inc. Pittsburgh 
 -------------------------------------------------------
 A restricted SCF calculation will be
 performed using DIIS
 SCF converges when DIIS error is below 1.0e-08
 ---------------------------------------
  Cycle       Energy         DIIS error
 ---------------------------------------
    1   -7300.1618846903      1.01e-03  
    2   -7300.1639350867      5.12e-04  
    3   -7300.1631196293      7.84e-04  
    4   -7300.1645587537      7.14e-05  
    5   -7300.1645699039      3.19e-05  
    6   -7300.1645722616      4.90e-06  
    7   -7300.1645723024      1.16e-06  
    8   -7300.1645723061      2.36e-07  
    9   -7300.1645723063      7.06e-08  
   10   -7300.1645723063      1.90e-08  
   11   -7300.1645723062      4.28e-09  Convergence criterion met
 ---------------------------------------
 SCF time:   CPU 11.21s  wall 3.00s 
 SCF   energy in the final basis set =    -7300.1645723062
 Total energy in the final basis set =    -7300.1645723062

 --------------------------------------------------------------
             Orbital Energies (a.u.) and Symmetries
 --------------------------------------------------------------

 Alpha MOs, Restricted
 -- Occupied --                  
******* -176.31 -165.71 -165.71 -165.71  -77.06  -35.80  -31.30
  1 A'    2 A'    3 A'    1 A"    4 A'    5 A'    6 A'    7 A'                 
-31.292 -31.292 -22.949 -22.947 -22.947 -22.943 -22.943 -10.255
  2 A"    8 A'    9 A'    3 A"   10 A'   11 A'    4 A"   12 A'                 
 -6.564  -6.353  -4.766  -4.751  -4.751  -4.725  -4.725  -4.721
 13 A'   14 A'   15 A'    5 A"   16 A'    6 A"   17 A'   18 A'                 
 -2.031  -2.027  -2.027  -2.013  -2.013  -0.763  -0.644  -0.552
 19 A'   20 A'    7 A"   21 A'    8 A"   22 A'   23 A'   24 A'                 
 -0.459  -0.365  -0.324  -0.295  -0.274  -0.262
 25 A'   26 A'    9 A"   27 A'   28 A'   10 A"                                 
 -- Virtual --                   
 -0.090  -0.085  -0.017   0.017   0.030   0.039   0.044   0.056
 29 A'   11 A"   30 A'   31 A'   32 A'   33 A'   12 A"   34 A'                 
  0.079   0.094   0.097   0.129   0.139   0.150   0.168   0.199
 35 A'   36 A'   13 A"   37 A'   38 A'   39 A'   40 A'   41 A'                 
  0.222   0.230   0.279   0.285   0.332   0.381   0.394   0.405
 14 A"   42 A'   43 A'   15 A"   44 A'   45 A'   16 A"   17 A"                 
  0.406   0.427   0.447   0.489   0.561   0.569   0.597   0.612
 46 A'   47 A'   48 A'   49 A'   50 A'   18 A"   51 A'   19 A"                 
  0.614   0.647   0.680   0.793   0.844   0.899   1.044   1.148
 52 A'   53 A'   20 A"   54 A'   55 A'   56 A'   57 A'   21 A"                 
  1.274   1.303   1.325   1.352   1.398   1.473   1.559   1.565
 58 A'   22 A"   59 A'   60 A'   23 A"   24 A"   61 A'   62 A'                 
  1.593   1.643   1.671   1.793   1.827   1.992   2.136   2.398
 25 A"   63 A'   64 A'   65 A'   26 A"   66 A'   67 A'   68 A'                 
  2.557   2.630   2.699   2.885   3.447   3.961   3.969   3.988
 69 A'   70 A'   27 A"   71 A'   72 A'   28 A"   73 A'   29 A"                 
  4.057   4.192   4.315   5.987   6.015   6.031   7.000  13.815
 74 A'   75 A'   76 A'   30 A"   77 A'   78 A'   79 A'   31 A"                 
 13.899  14.047  23.540  27.777  28.332  28.353  28.361  28.535
 80 A'   81 A'   82 A'   83 A'   32 A"   84 A'   85 A'   33 A"                 
 28.538  28.544  28.575  28.648 127.878 127.894 127.910 151.588
 86 A'   34 A"   87 A'   88 A'   35 A"   89 A'   90 A'   91 A'                 
163.1501901.747
 92 A'   93 A'                                                                 

 Beta MOs, Restricted
 -- Occupied --                  
******* -176.31 -165.71 -165.71 -165.71  -77.06  -35.80  -31.30
  1 A'    2 A'    3 A'    1 A"    4 A'    5 A'    6 A'    7 A'                 
-31.292 -31.292 -22.949 -22.947 -22.947 -22.943 -22.943 -10.255
  2 A"    8 A'    9 A'    3 A"   10 A'   11 A'    4 A"   12 A'                 
 -6.564  -6.353  -4.766  -4.751  -4.751  -4.725  -4.725  -4.721
 13 A'   14 A'   15 A'    5 A"   16 A'    6 A"   17 A'   18 A'                 
 -2.031  -2.027  -2.027  -2.013  -2.013  -0.763  -0.644  -0.552
 19 A'   20 A'    7 A"   21 A'    8 A"   22 A'   23 A'   24 A'                 
 -0.459  -0.365  -0.324  -0.295  -0.274  -0.262
 25 A'   26 A'    9 A"   27 A'   28 A'   10 A"                                 
 -- Virtual --                   
 -0.090  -0.085  -0.017   0.017   0.030   0.039   0.044   0.056
 29 A'   11 A"   30 A'   31 A'   32 A'   33 A'   12 A"   34 A'                 
  0.079   0.094   0.097   0.129   0.139   0.150   0.168   0.199
 35 A'   36 A'   13 A"   37 A'   38 A'   39 A'   40 A'   41 A'                 
  0.222   0.230   0.279   0.285   0.332   0.381   0.394   0.405
 14 A"   42 A'   43 A'   15 A"   44 A'   45 A'   16 A"   17 A"                 
  0.406   0.427   0.447   0.489   0.561   0.569   0.597   0.612
 46 A'   47 A'   48 A'   49 A'   50 A'   18 A"   51 A'   19 A"                 
  0.614   0.647   0.680   0.793   0.844   0.899   1.044   1.148
 52 A'   53 A'   20 A"   54 A'   55 A'   56 A'   57 A'   21 A"                 
  1.274   1.303   1.325   1.352   1.398   1.473   1.559   1.565
 58 A'   22 A"   59 A'   60 A'   23 A"   24 A"   61 A'   62 A'                 
  1.593   1.643   1.671   1.793   1.827   1.992   2.136   2.398
 25 A"   63 A'   64 A'   65 A'   26 A"   66 A'   67 A'   68 A'                 
  2.557   2.630   2.699   2.885   3.447   3.961   3.969   3.988
 69 A'   70 A'   27 A"   71 A'   72 A'   28 A"   73 A'   29 A"                 
  4.057   4.192   4.315   5.987   6.015   6.031   7.000  13.815
 74 A'   75 A'   76 A'   30 A"   77 A'   78 A'   79 A'   31 A"                 
 13.899  14.047  23.540  27.777  28.332  28.353  28.361  28.535
 80 A'   81 A'   82 A'   83 A'   32 A"   84 A'   85 A'   33 A"                 
 28.538  28.544  28.575  28.648 127.878 127.894 127.910 151.588
 86 A'   34 A"   87 A'   88 A'   35 A"   89 A'   90 A'   91 A'                 
163.1501901.747
 92 A'   93 A'                                                                 
 --------------------------------------------------------------

          Ground-State Mulliken Net Atomic Charges

     Atom                 Charge (a.u.)
  ----------------------------------------
      1 C                    -0.322031
      2 P                     0.116408
      3 H                    -0.054596
      4 I                     0.033532
      5 H                     0.226687
  ----------------------------------------
  Sum of atomic charges =     0.000000

 -----------------------------------------------------------------
                    Cartesian Multipole Moments
 -----------------------------------------------------------------
    Charge (ESU x 10^10)
                 0.0000
    Dipole Moment (Debye)
         X       1.3383      Y      -0.9785      Z       0.0000
       Tot       1.6579
    Quadrupole Moments (Debye-Ang)
        XX     -41.7017     XY      -3.0067     YY     -48.4694
        XZ       0.0000     YZ       0.0000     ZZ     -49.9838
    Octopole Moments (Debye-Ang^2)
       XXX     -59.6175    XXY       2.2449    XYY     -22.6033
       YYY       7.3794    XXZ       0.0000    XYZ       0.0000
       YYZ       0.0000    XZZ     -23.9317    YZZ       5.4664
       ZZZ       0.0000
    Hexadecapole Moments (Debye-Ang^3)
      XXXX    -751.0139   XXXY     -35.1620   XXYY    -161.3475
      XYYY     -45.9172   YYYY    -119.9830   XXXZ       0.0000
      XXYZ       0.0000   XYYZ       0.0000   YYYZ       0.0000
      XXZZ    -151.0597   XYZZ      -9.4775   YYZZ     -33.9653
      XZZZ       0.0000   YZZZ       0.0000   ZZZZ     -72.2081
 -----------------------------------------------------------------
 Calculating analytic gradient of the SCF energy
 Gradient of SCF Energy
            1           2           3           4           5
    1   0.0458410  -0.0280431   0.0054130  -0.0371476   0.0139368
    2   0.0580534  -0.0476944   0.0071923   0.0115062  -0.0290575
    3   0.0000000  -0.0000000   0.0000000  -0.0000000  -0.0000000
 Max gradient component =       5.805E-02
 RMS gradient           =       2.728E-02
 Gradient time:  CPU 3.40 s  wall 0.94 s
 Geometry Optimization Parameters
   NAtoms,    NIC,     NZ,  NCons,   NDum,   NFix, NCnnct, MaxDiis
        5      20       5       0       0       0       0       0

 Cartesian Hessian Update
 Hessian Updated using BFGS Update


** GEOMETRY OPTIMIZATION IN DELOCALIZED INTERNAL COORDINATES **
   Searching for a Minimum

   Optimization Cycle:   4

                       Coordinates (Angstroms)
     ATOM                X               Y               Z
      1  C         1.4938551007   -0.7222827703    0.0000000000
      2  P         2.5857309447    0.4577221568    0.0000000000
      3  H         3.8147787630   -0.2878390853    0.0000000000
      4  I        -0.7569605366   -0.1765319637    0.0000000000
      5  H         1.6907590224   -1.8403772103    0.0000000000
   Point Group: cs    Number of degrees of freedom:     7


   Energy is  -7300.164572306

 Hessian Updated using BFGS Update

  7 Hessian modes will be used to form the next step
  Hessian Eigenvalues:
     0.041833    0.160346    0.163745    0.195375    0.198877    0.229588
     0.748704

 Minimum Search - Taking Simple RFO Step
 Searching for Lamda that Minimizes Along All modes
 Value Taken    Lamda =  -0.03346566
 Calculated Step too Large.  Step scaled by  0.510106
 Step Taken.  Stepsize is  0.300000

                             Maximum     Tolerance    Cnvgd?
         Gradient           0.049148      0.000300      NO
         Displacement       0.187985      0.001200      NO
         Energy change     -0.024769      0.000001      NO


 New Cartesian Coordinates Obtained by Inverse Iteration

 Displacement from previous Coordinates is:  0.306236
 ----------------------------------------------------------------
             Standard Nuclear Orientation (Angstroms)
    I     Atom           X                Y                Z
 ----------------------------------------------------------------
    1      C       1.4761158235    -0.7116397613     0.0000000000
    2      P       2.5792208961     0.4914783317     0.0000000000
    3      H       3.7613542509    -0.3235499074     0.0000000000
    4      I      -0.6379124875    -0.2288338030     0.0000000000
    5      H       1.6493848113    -1.7967637328     0.0000000000
 ----------------------------------------------------------------
 Molecular Point Group                 Cs    NOp =  2
 Largest Abelian Subgroup              Cs    NOp =  2
 Nuclear Repulsion Energy =   264.0821383428 hartrees
 There are       38 alpha and       38 beta electrons
 Applying Cartesian multipole field
    Component          Value
    ---------          -----
     (2,0,0)        1.00000E-11
     (0,2,0)        2.00000E-11
     (0,0,2)       -3.00000E-11
 Nucleus-field energy     =     0.0000000063 hartrees
 Requested basis set is 6-311++G(d,p)
 There are 53 shells and 128 basis functions
 A cutoff of  1.0D-11 yielded   1271 shell pairs
 There are      7734 function pairs (      8637 Cartesian)
 Smallest overlap matrix eigenvalue = 6.32E-04
 Guess MOs from SCF MO coefficient file

 -----------------------------------------------------------------------
  General SCF calculation program by
  Eric Jon Sundstrom, Paul Horn, Yuezhi Mao, Dmitri Zuev, Alec White,
  David Stuck, Shaama M.S., Shane Yost, Joonho Lee, David Small,
  Daniel Levine, Susi Lehtola, Hugh Burton, Evgeny Epifanovsky
 -----------------------------------------------------------------------
 Exchange:     0.2000 Hartree-Fock + 0.0800 Slater + 0.7200 B88
 Correlation:  0.1900 VWN1RPA + 0.8100 LYP
 Using SG-1 standard quadrature grid
 using 4 threads for integral computing
 -------------------------------------------------------
 OpenMP Integral computing Module                
 Release: version 2.0, May 2017, Q-Chem Inc. Pleasanton 
 -------------------------------------------------------
 -------------------------------------------------------
 OpenMP BLAS3 based DFT computing Module                
 Release: version 1.0, May 2013, Q-Chem Inc. Pittsburgh 
 -------------------------------------------------------
 A restricted SCF calculation will be
 performed using DIIS
 SCF converges when DIIS error is below 1.0e-08
 ---------------------------------------
  Cycle       Energy         DIIS error
 ---------------------------------------
    1   -7300.1731583418      1.02e-03  
    2   -7300.1753180018      5.89e-04  
    3   -7300.1748380177      7.45e-04  
    4   -7300.1760877854      1.12e-04  
    5   -7300.1761187063      3.78e-05  
    6   -7300.1761217815      4.95e-06  
    7   -7300.1761218309      1.13e-06  
    8   -7300.1761218338      2.13e-07  
    9   -7300.1761218341      6.67e-08  
   10   -7300.1761218340      1.31e-08  
   11   -7300.1761218340      1.48e-09  Convergence criterion met
 ---------------------------------------
 SCF time:   CPU 11.44s  wall 3.00s 
 SCF   energy in the final basis set =    -7300.1761218340
 Total energy in the final basis set =    -7300.1761218340

 --------------------------------------------------------------
             Orbital Energies (a.u.) and Symmetries
 --------------------------------------------------------------

 Alpha MOs, Restricted
 -- Occupied --                  
******* -176.31 -165.71 -165.71 -165.71  -77.06  -35.81  -31.30
  1 A'    2 A'    3 A'    1 A"    4 A'    5 A'    6 A'    7 A'                 
-31.293 -31.293 -22.949 -22.948 -22.948 -22.944 -22.944 -10.247
  2 A"    8 A'    9 A'    3 A"   10 A'    4 A"   11 A'   12 A'                 
 -6.562  -6.355  -4.767  -4.753  -4.752  -4.723  -4.723  -4.719
 13 A'   14 A'   15 A'    5 A"   16 A'    6 A"   17 A'   18 A'                 
 -2.032  -2.028  -2.028  -2.016  -2.015  -0.769  -0.650  -0.556
 19 A'    7 A"   20 A'   21 A'    8 A"   22 A'   23 A'   24 A'                 
 -0.459  -0.371  -0.329  -0.300  -0.275  -0.258
 25 A'   26 A'    9 A"   27 A'   28 A'   10 A"                                 
 -- Virtual --                   
 -0.087  -0.061  -0.015   0.019   0.031   0.037   0.045   0.056
 11 A"   29 A'   30 A'   31 A'   32 A'   33 A'   12 A"   34 A'                 
  0.080   0.093   0.096   0.132   0.137   0.150   0.178   0.201
 35 A'   36 A'   13 A"   37 A'   38 A'   39 A'   40 A'   41 A'                 
  0.222   0.228   0.279   0.286   0.333   0.381   0.399   0.402
 14 A"   42 A'   43 A'   15 A"   44 A'   45 A'   16 A"   17 A"                 
  0.422   0.425   0.457   0.479   0.563   0.572   0.616   0.617
 46 A'   47 A'   48 A'   49 A'   18 A"   50 A'   19 A"   51 A'                 
  0.649   0.660   0.686   0.785   0.852   0.907   1.019   1.164
 52 A'   53 A'   20 A"   54 A'   55 A'   56 A'   57 A'   21 A"                 
  1.307   1.319   1.334   1.360   1.401   1.470   1.557   1.575
 22 A"   58 A'   59 A'   60 A'   23 A"   24 A"   61 A'   62 A'                 
  1.595   1.655   1.682   1.794   1.850   2.005   2.142   2.450
 25 A"   63 A'   64 A'   65 A'   26 A"   66 A'   67 A'   68 A'                 
  2.556   2.639   2.699   2.887   3.444   3.960   3.969   4.001
 69 A'   70 A'   27 A"   71 A'   72 A'   28 A"   73 A'   29 A"                 
  4.076   4.218   4.353   5.989   6.019   6.034   7.002  13.818
 74 A'   75 A'   76 A'   30 A"   77 A'   78 A'   79 A'   31 A"                 
 13.901  14.035  23.583  27.806  28.333  28.356  28.362  28.534
 80 A'   81 A'   82 A'   83 A'   32 A"   84 A'   85 A'   33 A"                 
 28.538  28.550  28.585  28.665 127.879 127.898 127.911 151.611
 86 A'   34 A"   87 A'   88 A'   35 A"   89 A'   90 A'   91 A'                 
163.1461901.772
 92 A'   93 A'                                                                 

 Beta MOs, Restricted
 -- Occupied --                  
******* -176.31 -165.71 -165.71 -165.71  -77.06  -35.81  -31.30
  1 A'    2 A'    3 A'    1 A"    4 A'    5 A'    6 A'    7 A'                 
-31.293 -31.293 -22.949 -22.948 -22.948 -22.944 -22.944 -10.247
  2 A"    8 A'    9 A'    3 A"   10 A'    4 A"   11 A'   12 A'                 
 -6.562  -6.355  -4.767  -4.753  -4.752  -4.723  -4.723  -4.719
 13 A'   14 A'   15 A'    5 A"   16 A'    6 A"   17 A'   18 A'                 
 -2.032  -2.028  -2.028  -2.016  -2.015  -0.769  -0.650  -0.556
 19 A'    7 A"   20 A'   21 A'    8 A"   22 A'   23 A'   24 A'                 
 -0.459  -0.371  -0.329  -0.300  -0.275  -0.258
 25 A'   26 A'    9 A"   27 A'   28 A'   10 A"                                 
 -- Virtual --                   
 -0.087  -0.061  -0.015   0.019   0.031   0.037   0.045   0.056
 11 A"   29 A'   30 A'   31 A'   32 A'   33 A'   12 A"   34 A'                 
  0.080   0.093   0.096   0.132   0.137   0.150   0.178   0.201
 35 A'   36 A'   13 A"   37 A'   38 A'   39 A'   40 A'   41 A'                 
  0.222   0.228   0.279   0.286   0.333   0.381   0.399   0.402
 14 A"   42 A'   43 A'   15 A"   44 A'   45 A'   16 A"   17 A"                 
  0.422   0.425   0.457   0.479   0.563   0.572   0.616   0.617
 46 A'   47 A'   48 A'   49 A'   18 A"   50 A'   19 A"   51 A'                 
  0.649   0.660   0.686   0.785   0.852   0.907   1.019   1.164
 52 A'   53 A'   20 A"   54 A'   55 A'   56 A'   57 A'   21 A"                 
  1.307   1.319   1.334   1.360   1.401   1.470   1.557   1.575
 22 A"   58 A'   59 A'   60 A'   23 A"   24 A"   61 A'   62 A'                 
  1.595   1.655   1.682   1.794   1.850   2.005   2.142   2.450
 25 A"   63 A'   64 A'   65 A'   26 A"   66 A'   67 A'   68 A'                 
  2.556   2.639   2.699   2.887   3.444   3.960   3.969   4.001
 69 A'   70 A'   27 A"   71 A'   72 A'   28 A"   73 A'   29 A"                 
  4.076   4.218   4.353   5.989   6.019   6.034   7.002  13.818
 74 A'   75 A'   76 A'   30 A"   77 A'   78 A'   79 A'   31 A"                 
 13.901  14.035  23.583  27.806  28.333  28.356  28.362  28.534
 80 A'   81 A'   82 A'   83 A'   32 A"   84 A'   85 A'   33 A"                 
 28.538  28.550  28.585  28.665 127.879 127.898 127.911 151.611
 86 A'   34 A"   87 A'   88 A'   35 A"   89 A'   90 A'   91 A'                 
163.1461901.772
 92 A'   93 A'                                                                 
 --------------------------------------------------------------

          Ground-State Mulliken Net Atomic Charges

     Atom                 Charge (a.u.)
  ----------------------------------------
      1 C                    -0.343975
      2 P                     0.103345
      3 H                    -0.061489
      4 I                     0.063515
      5 H                     0.238605
  ----------------------------------------
  Sum of atomic charges =     0.000000

 -----------------------------------------------------------------
                    Cartesian Multipole Moments
 -----------------------------------------------------------------
    Charge (ESU x 10^10)
                 0.0000
    Dipole Moment (Debye)
         X       1.0288      Y      -0.9354      Z      -0.0000
       Tot       1.3905
    Quadrupole Moments (Debye-Ang)
        XX     -42.8782     XY      -2.6719     YY     -48.3483
        XZ      -0.0000     YZ       0.0000     ZZ     -49.8210
    Octopole Moments (Debye-Ang^2)
       XXX     -72.5537    XXY       3.5521    XYY     -25.9294
       YYY      10.4973    XXZ      -0.0000    XYZ       0.0000
       YYZ      -0.0000    XZZ     -27.5433    YZZ       6.3278
       ZZZ      -0.0000
    Hexadecapole Moments (Debye-Ang^3)
      XXXX    -734.4342   XXXY     -37.6074   XXYY    -156.6419
      XYYY     -49.6888   YYYY    -124.8910   XXXZ      -0.0000
      XXYZ       0.0000   XYYZ       0.0000   YYYZ       0.0000
      XXZZ    -146.1672   XYZZ     -11.2399   YYZZ     -34.5256
      XZZZ      -0.0000   YZZZ       0.0000   ZZZZ     -71.7795
 -----------------------------------------------------------------
 Calculating analytic gradient of the SCF energy
 Gradient of SCF Energy
            1           2           3           4           5
    1   0.0227978  -0.0216322   0.0025455  -0.0072153   0.0035042
    2   0.0275671  -0.0248202   0.0024254   0.0052092  -0.0103815
    3   0.0000000  -0.0000000   0.0000000   0.0000000  -0.0000000
 Max gradient component =       2.757E-02
 RMS gradient           =       1.310E-02
 Gradient time:  CPU 3.48 s  wall 0.97 s
 Geometry Optimization Parameters
   NAtoms,    NIC,     NZ,  NCons,   NDum,   NFix, NCnnct, MaxDiis
        5      20       5       0       0       0       0       0

 Cartesian Hessian Update
 Hessian Updated using BFGS Update


** GEOMETRY OPTIMIZATION IN DELOCALIZED INTERNAL COORDINATES **
   Searching for a Minimum

   Optimization Cycle:   5

                       Coordinates (Angstroms)
     ATOM                X               Y               Z
      1  C         1.4761158235   -0.7116397613    0.0000000000
      2  P         2.5792208961    0.4914783317    0.0000000000
      3  H         3.7613542509   -0.3235499074    0.0000000000
      4  I        -0.6379124875   -0.2288338030    0.0000000000
      5  H         1.6493848113   -1.7967637328    0.0000000000
   Point Group: cs    Number of degrees of freedom:     7


   Energy is  -7300.176121834

 Hessian Updated using BFGS Update

  7 Hessian modes will be used to form the next step
  Hessian Eigenvalues:
     0.091260    0.160914    0.163652    0.178212    0.198179    0.257758
     0.698293

 Minimum Search - Taking Simple RFO Step
 Searching for Lamda that Minimizes Along All modes
 Value Taken    Lamda =  -0.00416696
 Step Taken.  Stepsize is  0.144495

                             Maximum     Tolerance    Cnvgd?
         Gradient           0.024955      0.000300      NO
         Displacement       0.075503      0.001200      NO
         Energy change     -0.011550      0.000001      NO


 New Cartesian Coordinates Obtained by Inverse Iteration

 Displacement from previous Coordinates is:  0.221924
 ----------------------------------------------------------------
             Standard Nuclear Orientation (Angstroms)
    I     Atom           X                Y                Z
 ----------------------------------------------------------------
    1      C       1.4692080005    -0.6871103938     0.0000000000
    2      P       2.6113010012     0.5215548349     0.0000000000
    3      H       3.7286498127    -0.3771945640     0.0000000000
    4      I      -0.6203424485    -0.2878425256     0.0000000000
    5      H       1.6393469285    -1.7387162244     0.0000000000
 ----------------------------------------------------------------
 Molecular Point Group                 Cs    NOp =  2
 Largest Abelian Subgroup              Cs    NOp =  2
 Nuclear Repulsion Energy =   264.2603500823 hartrees
 There are       38 alpha and       38 beta electrons
 Applying Cartesian multipole field
    Component          Value
    ---------          -----
     (2,0,0)        1.00000E-11
     (0,2,0)        2.00000E-11
     (0,0,2)       -3.00000E-11
 Nucleus-field energy     =     0.0000000065 hartrees
 Requested basis set is 6-311++G(d,p)
 There are 53 shells and 128 basis functions
 A cutoff of  1.0D-11 yielded   1277 shell pairs
 There are      7750 function pairs (      8653 Cartesian)
 Smallest overlap matrix eigenvalue = 6.53E-04
 Guess MOs from SCF MO coefficient file

 -----------------------------------------------------------------------
  General SCF calculation program by
  Eric Jon Sundstrom, Paul Horn, Yuezhi Mao, Dmitri Zuev, Alec White,
  David Stuck, Shaama M.S., Shane Yost, Joonho Lee, David Small,
  Daniel Levine, Susi Lehtola, Hugh Burton, Evgeny Epifanovsky
 -----------------------------------------------------------------------
 Exchange:     0.2000 Hartree-Fock + 0.0800 Slater + 0.7200 B88
 Correlation:  0.1900 VWN1RPA + 0.8100 LYP
 Using SG-1 standard quadrature grid
 using 4 threads for integral computing
 -------------------------------------------------------
 OpenMP Integral computing Module                
 Release: version 2.0, May 2017, Q-Chem Inc. Pleasanton 
 -------------------------------------------------------
 -------------------------------------------------------
 OpenMP BLAS3 based DFT computing Module                
 Release: version 1.0, May 2013, Q-Chem Inc. Pittsburgh 
 -------------------------------------------------------
 A restricted SCF calculation will be
 performed using DIIS
 SCF converges when DIIS error is below 1.0e-08
 ---------------------------------------
  Cycle       Energy         DIIS error
 ---------------------------------------
    1   -7300.1765086271      6.79e-04  
    2   -7300.1779140982      1.92e-04  
    3   -7300.1779391220      1.59e-04  
    4   -7300.1779832076      9.86e-05  
    5   -7300.1780055229      2.09e-05  
    6   -7300.1780063906      5.13e-06  
    7   -7300.1780064340      1.22e-06  
    8   -7300.1780064373      3.61e-07  
    9   -7300.1780064375      7.75e-08  
   10   -7300.1780064376      1.01e-08  
   11   -7300.1780064376      3.06e-09  Convergence criterion met
 ---------------------------------------
 SCF time:   CPU 11.48s  wall 3.00s 
 SCF   energy in the final basis set =    -7300.1780064376
 Total energy in the final basis set =    -7300.1780064376

 --------------------------------------------------------------
             Orbital Energies (a.u.) and Symmetries
 --------------------------------------------------------------

 Alpha MOs, Restricted
 -- Occupied --                  
******* -176.31 -165.71 -165.71 -165.71  -77.06  -35.81  -31.30
  1 A'    2 A'    3 A'    1 A"    4 A'    5 A'    6 A'    7 A'                 
-31.294 -31.293 -22.950 -22.949 -22.948 -22.944 -22.944 -10.245
  2 A"    8 A'    9 A'    3 A"   10 A'    4 A"   11 A'   12 A'                 
 -6.563  -6.356  -4.767  -4.754  -4.753  -4.724  -4.724  -4.720
 13 A'   14 A'   15 A'    5 A"   16 A'    6 A"   17 A'   18 A'                 
 -2.033  -2.029  -2.029  -2.017  -2.017  -0.769  -0.652  -0.559
 19 A'    7 A"   20 A'   21 A'    8 A"   22 A'   23 A'   24 A'                 
 -0.456  -0.371  -0.329  -0.305  -0.275  -0.256
 25 A'   26 A'    9 A"   27 A'   28 A'   10 A"                                 
 -- Virtual --                   
 -0.089  -0.053  -0.015   0.019   0.031   0.035   0.045   0.056
 11 A"   29 A'   30 A'   31 A'   32 A'   33 A'   12 A"   34 A'                 
  0.081   0.094   0.096   0.132   0.135   0.151   0.184   0.202
 35 A'   36 A'   13 A"   37 A'   38 A'   39 A'   40 A'   41 A'                 
  0.223   0.224   0.277   0.288   0.331   0.380   0.399   0.402
 14 A"   42 A'   43 A'   15 A"   44 A'   45 A'   16 A"   17 A"                 
  0.422   0.432   0.458   0.474   0.558   0.583   0.615   0.617
 46 A'   47 A'   48 A'   49 A'   18 A"   50 A'   51 A'   19 A"                 
  0.663   0.669   0.690   0.783   0.855   0.909   0.990   1.167
 52 A'   53 A'   20 A"   54 A'   55 A'   56 A'   57 A'   21 A"                 
  1.304   1.324   1.338   1.372   1.402   1.465   1.556   1.577
 22 A"   58 A'   59 A'   60 A'   23 A"   24 A"   61 A'   62 A'                 
  1.597   1.664   1.690   1.796   1.870   2.008   2.146   2.480
 25 A"   63 A'   64 A'   65 A'   26 A"   66 A'   67 A'   68 A'                 
  2.545   2.655   2.699   2.890   3.438   3.958   3.967   4.004
 69 A'   70 A'   27 A"   71 A'   72 A'   28 A"   73 A'   29 A"                 
  4.080   4.219   4.370   5.989   6.019   6.038   6.993  13.818
 74 A'   75 A'   76 A'   30 A"   77 A'   78 A'   79 A'   31 A"                 
 13.899  14.015  23.622  27.816  28.333  28.356  28.363  28.533
 80 A'   81 A'   82 A'   83 A'   32 A"   84 A'   85 A'   33 A"                 
 28.536  28.552  28.588  28.669 127.880 127.897 127.912 151.620
 86 A'   34 A"   87 A'   88 A'   35 A"   89 A'   90 A'   91 A'                 
163.1301901.781
 92 A'   93 A'                                                                 

 Beta MOs, Restricted
 -- Occupied --                  
******* -176.31 -165.71 -165.71 -165.71  -77.06  -35.81  -31.30
  1 A'    2 A'    3 A'    1 A"    4 A'    5 A'    6 A'    7 A'                 
-31.294 -31.293 -22.950 -22.949 -22.948 -22.944 -22.944 -10.245
  2 A"    8 A'    9 A'    3 A"   10 A'    4 A"   11 A'   12 A'                 
 -6.563  -6.356  -4.767  -4.754  -4.753  -4.724  -4.724  -4.720
 13 A'   14 A'   15 A'    5 A"   16 A'    6 A"   17 A'   18 A'                 
 -2.033  -2.029  -2.029  -2.017  -2.017  -0.769  -0.652  -0.559
 19 A'    7 A"   20 A'   21 A'    8 A"   22 A'   23 A'   24 A'                 
 -0.456  -0.371  -0.329  -0.305  -0.275  -0.256
 25 A'   26 A'    9 A"   27 A'   28 A'   10 A"                                 
 -- Virtual --                   
 -0.089  -0.053  -0.015   0.019   0.031   0.035   0.045   0.056
 11 A"   29 A'   30 A'   31 A'   32 A'   33 A'   12 A"   34 A'                 
  0.081   0.094   0.096   0.132   0.135   0.151   0.184   0.202
 35 A'   36 A'   13 A"   37 A'   38 A'   39 A'   40 A'   41 A'                 
  0.223   0.224   0.277   0.288   0.331   0.380   0.399   0.402
 14 A"   42 A'   43 A'   15 A"   44 A'   45 A'   16 A"   17 A"                 
  0.422   0.432   0.458   0.474   0.558   0.583   0.615   0.617
 46 A'   47 A'   48 A'   49 A'   18 A"   50 A'   51 A'   19 A"                 
  0.663   0.669   0.690   0.783   0.855   0.909   0.990   1.167
 52 A'   53 A'   20 A"   54 A'   55 A'   56 A'   57 A'   21 A"                 
  1.304   1.324   1.338   1.372   1.402   1.465   1.556   1.577
 22 A"   58 A'   59 A'   60 A'   23 A"   24 A"   61 A'   62 A'                 
  1.597   1.664   1.690   1.796   1.870   2.008   2.146   2.480
 25 A"   63 A'   64 A'   65 A'   26 A"   66 A'   67 A'   68 A'                 
  2.545   2.655   2.699   2.890   3.438   3.958   3.967   4.004
 69 A'   70 A'   27 A"   71 A'   72 A'   28 A"   73 A'   29 A"                 
  4.080   4.219   4.370   5.989   6.019   6.038   6.993  13.818
 74 A'   75 A'   76 A'   30 A"   77 A'   78 A'   79 A'   31 A"                 
 13.899  14.015  23.622  27.816  28.333  28.356  28.363  28.533
 80 A'   81 A'   82 A'   83 A'   32 A"   84 A'   85 A'   33 A"                 
 28.536  28.552  28.588  28.669 127.880 127.897 127.912 151.620
 86 A'   34 A"   87 A'   88 A'   35 A"   89 A'   90 A'   91 A'                 
163.1301901.781
 92 A'   93 A'                                                                 
 --------------------------------------------------------------

          Ground-State Mulliken Net Atomic Charges

     Atom                 Charge (a.u.)
  ----------------------------------------
      1 C                    -0.357026
      2 P                     0.102937
      3 H                    -0.064327
      4 I                     0.075795
      5 H                     0.242621
  ----------------------------------------
  Sum of atomic charges =     0.000000

 -----------------------------------------------------------------
                    Cartesian Multipole Moments
 -----------------------------------------------------------------
    Charge (ESU x 10^10)
                 0.0000
    Dipole Moment (Debye)
         X       0.9097      Y      -0.9029      Z      -0.0000
       Tot       1.2817
    Quadrupole Moments (Debye-Ang)
        XX     -43.2115     XY      -2.4777     YY     -48.3893
        XZ      -0.0000     YZ      -0.0000     ZZ     -49.8352
    Octopole Moments (Debye-Ang^2)
       XXX     -76.2800    XXY       4.2849    XYY     -26.8528
       YYY      14.4291    XXZ      -0.0000    XYZ      -0.0000
       YYZ      -0.0000    XZZ     -28.7985    YZZ       7.3934
       ZZZ      -0.0000
    Hexadecapole Moments (Debye-Ang^3)
      XXXX    -744.9676   XXXY     -44.2331   XXYY    -159.1612
      XYYY     -55.9848   YYYY    -131.3672   XXXZ      -0.0000
      XXYZ      -0.0000   XYYZ      -0.0000   YYYZ       0.0000
      XXZZ    -148.2362   XYZZ     -13.7129   YYZZ     -35.4133
      XZZZ      -0.0000   YZZZ       0.0000   ZZZZ     -71.9512
 -----------------------------------------------------------------
 Calculating analytic gradient of the SCF energy
 Gradient of SCF Energy
            1           2           3           4           5
    1   0.0098268  -0.0065933   0.0001036  -0.0000561  -0.0032810
    2  -0.0066481  -0.0042118  -0.0008458  -0.0002139   0.0119197
    3   0.0000000  -0.0000000   0.0000000  -0.0000000   0.0000000
 Max gradient component =       1.192E-02
 RMS gradient           =       4.869E-03
 Gradient time:  CPU 3.49 s  wall 0.98 s
 Geometry Optimization Parameters
   NAtoms,    NIC,     NZ,  NCons,   NDum,   NFix, NCnnct, MaxDiis
        5      20       5       0       0       0       0       0

 Cartesian Hessian Update
 Hessian Updated using BFGS Update


** GEOMETRY OPTIMIZATION IN DELOCALIZED INTERNAL COORDINATES **
   Searching for a Minimum

   Optimization Cycle:   6

                       Coordinates (Angstroms)
     ATOM                X               Y               Z
      1  C         1.4692080005   -0.6871103938    0.0000000000
      2  P         2.6113010012    0.5215548349    0.0000000000
      3  H         3.7286498127   -0.3771945640    0.0000000000
      4  I        -0.6203424485   -0.2878425256    0.0000000000
      5  H         1.6393469285   -1.7387162244    0.0000000000
   Point Group: cs    Number of degrees of freedom:     7


   Energy is  -7300.178006438

 Hessian Updated using BFGS Update

  7 Hessian modes will be used to form the next step
  Hessian Eigenvalues:
     0.080915    0.154520    0.162121    0.197447    0.222256    0.320556
     0.598721

 Minimum Search - Taking Simple RFO Step
 Searching for Lamda that Minimizes Along All modes
 Value Taken    Lamda =  -0.00071059
 Step Taken.  Stepsize is  0.060901

                             Maximum     Tolerance    Cnvgd?
         Gradient           0.011165      0.000300      NO
         Displacement       0.045994      0.001200      NO
         Energy change     -0.001885      0.000001      NO


 New Cartesian Coordinates Obtained by Inverse Iteration

 Displacement from previous Coordinates is:  0.045946
 ----------------------------------------------------------------
             Standard Nuclear Orientation (Angstroms)
    I     Atom           X                Y                Z
 ----------------------------------------------------------------
    1      C       1.4621704622    -0.6785187198     0.0000000000
    2      P       2.6152491681     0.5306524157     0.0000000000
    3      H       3.7217377554    -0.3789016754     0.0000000000
    4      I      -0.6112628371    -0.2884932211     0.0000000000
    5      H       1.6402687456    -1.7540476724     0.0000000000
 ----------------------------------------------------------------
 Molecular Point Group                 Cs    NOp =  2
 Largest Abelian Subgroup              Cs    NOp =  2
 Nuclear Repulsion Energy =   264.8085292363 hartrees
 There are       38 alpha and       38 beta electrons
 Applying Cartesian multipole field
    Component          Value
    ---------          -----
     (2,0,0)        1.00000E-11
     (0,2,0)        2.00000E-11
     (0,0,2)       -3.00000E-11
 Nucleus-field energy     =     0.0000000065 hartrees
 Requested basis set is 6-311++G(d,p)
 There are 53 shells and 128 basis functions
 A cutoff of  1.0D-11 yielded   1277 shell pairs
 There are      7750 function pairs (      8653 Cartesian)
 Smallest overlap matrix eigenvalue = 6.62E-04
 Guess MOs from SCF MO coefficient file

 -----------------------------------------------------------------------
  General SCF calculation program by
  Eric Jon Sundstrom, Paul Horn, Yuezhi Mao, Dmitri Zuev, Alec White,
  David Stuck, Shaama M.S., Shane Yost, Joonho Lee, David Small,
  Daniel Levine, Susi Lehtola, Hugh Burton, Evgeny Epifanovsky
 -----------------------------------------------------------------------
 Exchange:     0.2000 Hartree-Fock + 0.0800 Slater + 0.7200 B88
 Correlation:  0.1900 VWN1RPA + 0.8100 LYP
 Using SG-1 standard quadrature grid
 using 4 threads for integral computing
 -------------------------------------------------------
 OpenMP Integral computing Module                
 Release: version 2.0, May 2017, Q-Chem Inc. Pleasanton 
 -------------------------------------------------------
 -------------------------------------------------------
 OpenMP BLAS3 based DFT computing Module                
 Release: version 1.0, May 2013, Q-Chem Inc. Pittsburgh 
 -------------------------------------------------------
 A restricted SCF calculation will be
 performed using DIIS
 SCF converges when DIIS error is below 1.0e-08
 ---------------------------------------
  Cycle       Energy         DIIS error
 ---------------------------------------
    1   -7300.1780070935      2.91e-04  
    2   -7300.1781689523      1.26e-04  
    3   -7300.1781011206      2.10e-04  
    4   -7300.1782069392      2.02e-05  
    5   -7300.1782077759      5.84e-06  
    6   -7300.1782078443      1.92e-06  
    7   -7300.1782078516      2.78e-07  
    8   -7300.1782078518      5.24e-08  
    9   -7300.1782078519      1.32e-08  
   10   -7300.1782078518      5.05e-09  Convergence criterion met
 ---------------------------------------
 SCF time:   CPU 10.45s  wall 3.00s 
 SCF   energy in the final basis set =    -7300.1782078518
 Total energy in the final basis set =    -7300.1782078518

 --------------------------------------------------------------
             Orbital Energies (a.u.) and Symmetries
 --------------------------------------------------------------

 Alpha MOs, Restricted
 -- Occupied --                  
******* -176.31 -165.71 -165.71 -165.71  -77.06  -35.81  -31.30
  1 A'    2 A'    3 A'    1 A"    4 A'    5 A'    6 A'    7 A'                 
-31.294 -31.294 -22.950 -22.949 -22.949 -22.945 -22.945 -10.247
  2 A"    8 A'    9 A'    3 A"   10 A'    4 A"   11 A'   12 A'                 
 -6.563  -6.356  -4.768  -4.755  -4.754  -4.723  -4.723  -4.720
 13 A'   14 A'   15 A'    5 A"   16 A'    6 A"   17 A'   18 A'                 
 -2.034  -2.030  -2.029  -2.017  -2.017  -0.768  -0.653  -0.555
 19 A'    7 A"   20 A'   21 A'    8 A"   22 A'   23 A'   24 A'                 
 -0.455  -0.372  -0.329  -0.305  -0.275  -0.255
 25 A'   26 A'    9 A"   27 A'   28 A'   10 A"                                 
 -- Virtual --                   
 -0.089  -0.050  -0.015   0.019   0.031   0.034   0.045   0.056
 11 A"   29 A'   30 A'   31 A'   32 A'   33 A'   12 A"   34 A'                 
  0.081   0.094   0.096   0.131   0.135   0.151   0.178   0.202
 35 A'   36 A'   13 A"   37 A'   38 A'   39 A'   40 A'   41 A'                 
  0.223   0.223   0.277   0.288   0.331   0.379   0.399   0.402
 14 A"   42 A'   43 A'   15 A"   44 A'   45 A'   16 A"   17 A"                 
  0.423   0.433   0.459   0.473   0.557   0.576   0.614   0.617
 46 A'   47 A'   48 A'   49 A'   18 A"   50 A'   51 A'   19 A"                 
  0.661   0.674   0.692   0.783   0.857   0.907   0.984   1.166
 52 A'   53 A'   20 A"   54 A'   55 A'   56 A'   57 A'   21 A"                 
  1.304   1.322   1.338   1.373   1.403   1.465   1.550   1.578
 22 A"   58 A'   59 A'   60 A'   23 A"   24 A"   61 A'   62 A'                 
  1.598   1.665   1.685   1.797   1.851   2.003   2.134   2.451
 25 A"   63 A'   64 A'   65 A'   26 A"   66 A'   67 A'   68 A'                 
  2.552   2.647   2.696   2.889   3.414   3.958   3.967   4.005
 69 A'   70 A'   27 A"   71 A'   72 A'   28 A"   73 A'   29 A"                 
  4.081   4.219   4.375   5.989   6.019   6.040   6.990  13.818
 74 A'   75 A'   76 A'   30 A"   77 A'   78 A'   79 A'   31 A"                 
 13.900  14.009  23.586  27.820  28.333  28.357  28.364  28.532
 80 A'   81 A'   82 A'   83 A'   32 A"   84 A'   85 A'   33 A"                 
 28.536  28.552  28.588  28.669 127.879 127.897 127.913 151.623
 86 A'   34 A"   87 A'   88 A'   35 A"   89 A'   90 A'   91 A'                 
163.1261901.784
 92 A'   93 A'                                                                 

 Beta MOs, Restricted
 -- Occupied --                  
******* -176.31 -165.71 -165.71 -165.71  -77.06  -35.81  -31.30
  1 A'    2 A'    3 A'    1 A"    4 A'    5 A'    6 A'    7 A'                 
-31.294 -31.294 -22.950 -22.949 -22.949 -22.945 -22.945 -10.247
  2 A"    8 A'    9 A'    3 A"   10 A'    4 A"   11 A'   12 A'                 
 -6.563  -6.356  -4.768  -4.755  -4.754  -4.723  -4.723  -4.720
 13 A'   14 A'   15 A'    5 A"   16 A'    6 A"   17 A'   18 A'                 
 -2.034  -2.030  -2.029  -2.017  -2.017  -0.768  -0.653  -0.555
 19 A'    7 A"   20 A'   21 A'    8 A"   22 A'   23 A'   24 A'                 
 -0.455  -0.372  -0.329  -0.305  -0.275  -0.255
 25 A'   26 A'    9 A"   27 A'   28 A'   10 A"                                 
 -- Virtual --                   
 -0.089  -0.050  -0.015   0.019   0.031   0.034   0.045   0.056
 11 A"   29 A'   30 A'   31 A'   32 A'   33 A'   12 A"   34 A'                 
  0.081   0.094   0.096   0.131   0.135   0.151   0.178   0.202
 35 A'   36 A'   13 A"   37 A'   38 A'   39 A'   40 A'   41 A'                 
  0.223   0.223   0.277   0.288   0.331   0.379   0.399   0.402
 14 A"   42 A'   43 A'   15 A"   44 A'   45 A'   16 A"   17 A"                 
  0.423   0.433   0.459   0.473   0.557   0.576   0.614   0.617
 46 A'   47 A'   48 A'   49 A'   18 A"   50 A'   51 A'   19 A"                 
  0.661   0.674   0.692   0.783   0.857   0.907   0.984   1.166
 52 A'   53 A'   20 A"   54 A'   55 A'   56 A'   57 A'   21 A"                 
  1.304   1.322   1.338   1.373   1.403   1.465   1.550   1.578
 22 A"   58 A'   59 A'   60 A'   23 A"   24 A"   61 A'   62 A'                 
  1.598   1.665   1.685   1.797   1.851   2.003   2.134   2.451
 25 A"   63 A'   64 A'   65 A'   26 A"   66 A'   67 A'   68 A'                 
  2.552   2.647   2.696   2.889   3.414   3.958   3.967   4.005
 69 A'   70 A'   27 A"   71 A'   72 A'   28 A"   73 A'   29 A"                 
  4.081   4.219   4.375   5.989   6.019   6.040   6.990  13.818
 74 A'   75 A'   76 A'   30 A"   77 A'   78 A'   79 A'   31 A"                 
 13.900  14.009  23.586  27.820  28.333  28.357  28.364  28.532
 80 A'   81 A'   82 A'   83 A'   32 A"   84 A'   85 A'   33 A"                 
 28.536  28.552  28.588  28.669 127.879 127.897 127.913 151.623
 86 A'   34 A"   87 A'   88 A'   35 A"   89 A'   90 A'   91 A'                 
163.1261901.784
 92 A'   93 A'                                                                 
 --------------------------------------------------------------

          Ground-State Mulliken Net Atomic Charges

     Atom                 Charge (a.u.)
  ----------------------------------------
      1 C                    -0.360279
      2 P                     0.101286
      3 H                    -0.064445
      4 I                     0.084060
      5 H                     0.239378
  ----------------------------------------
  Sum of atomic charges =     0.000000

 -----------------------------------------------------------------
                    Cartesian Multipole Moments
 -----------------------------------------------------------------
    Charge (ESU x 10^10)
                 0.0000
    Dipole Moment (Debye)
         X       0.8498      Y      -0.9107      Z      -0.0000
       Tot       1.2456
    Quadrupole Moments (Debye-Ang)
        XX     -43.3581     XY      -2.4623     YY     -48.3853
        XZ       0.0000     YZ       0.0000     ZZ     -49.8595
    Octopole Moments (Debye-Ang^2)
       XXX     -77.5371    XXY       4.1372    XYY     -27.1900
       YYY      13.9955    XXZ      -0.0000    XYZ      -0.0000
       YYZ      -0.0000    XZZ     -29.2544    YZZ       7.2620
       ZZZ      -0.0000
    Hexadecapole Moments (Debye-Ang^3)
      XXXX    -745.2401   XXXY     -45.1038   XXYY    -159.2292
      XYYY     -57.0133   YYYY    -132.1661   XXXZ      -0.0000
      XXYZ      -0.0000   XYYZ      -0.0000   YYYZ       0.0000
      XXZZ    -148.4067   XYZZ     -14.0327   YYZZ     -35.6066
      XZZZ       0.0000   YZZZ       0.0000   ZZZZ     -72.0022
 -----------------------------------------------------------------
 Calculating analytic gradient of the SCF energy
 Gradient of SCF Energy
            1           2           3           4           5
    1   0.0015678  -0.0032429  -0.0004971   0.0032084  -0.0010362
    2   0.0075920  -0.0003122  -0.0010246  -0.0010310  -0.0052243
    3   0.0000000  -0.0000000   0.0000000  -0.0000000   0.0000000
 Max gradient component =       7.592E-03
 RMS gradient           =       2.729E-03
 Gradient time:  CPU 3.48 s  wall 0.97 s
 Geometry Optimization Parameters
   NAtoms,    NIC,     NZ,  NCons,   NDum,   NFix, NCnnct, MaxDiis
        5      20       5       0       0       0       0       0

 Cartesian Hessian Update
 Hessian Updated using BFGS Update


** GEOMETRY OPTIMIZATION IN DELOCALIZED INTERNAL COORDINATES **
   Searching for a Minimum

   Optimization Cycle:   7

                       Coordinates (Angstroms)
     ATOM                X               Y               Z
      1  C         1.4621704622   -0.6785187198    0.0000000000
      2  P         2.6152491681    0.5306524157    0.0000000000
      3  H         3.7217377554   -0.3789016754    0.0000000000
      4  I        -0.6112628371   -0.2884932211    0.0000000000
      5  H         1.6402687456   -1.7540476724    0.0000000000
   Point Group: cs    Number of degrees of freedom:     7


   Energy is  -7300.178207852

 Hessian Updated using BFGS Update

  7 Hessian modes will be used to form the next step
  Hessian Eigenvalues:
     0.098135    0.156877    0.176805    0.197055    0.230687    0.373851
     0.520602

 Minimum Search - Taking Simple RFO Step
 Searching for Lamda that Minimizes Along All modes
 Value Taken    Lamda =  -0.00023152
 Step Taken.  Stepsize is  0.032217

                             Maximum     Tolerance    Cnvgd?
         Gradient           0.005487      0.000300      NO
         Displacement       0.025350      0.001200      NO
         Energy change     -0.000201      0.000001      NO


 New Cartesian Coordinates Obtained by Inverse Iteration

 Displacement from previous Coordinates is:  0.040665
 ----------------------------------------------------------------
             Standard Nuclear Orientation (Angstroms)
    I     Atom           X                Y                Z
 ----------------------------------------------------------------
    1      C       1.4592659416    -0.6838812294     0.0000000000
    2      P       2.6176378973     0.5240375947     0.0000000000
    3      H       3.7333627948    -0.3727071320     0.0000000000
    4      I      -0.6246468057    -0.2846312634     0.0000000000
    5      H       1.6425434663    -1.7521268428     0.0000000000
 ----------------------------------------------------------------
 Molecular Point Group                 Cs    NOp =  2
 Largest Abelian Subgroup              Cs    NOp =  2
 Nuclear Repulsion Energy =   263.7563000225 hartrees
 There are       38 alpha and       38 beta electrons
 Applying Cartesian multipole field
    Component          Value
    ---------          -----
     (2,0,0)        1.00000E-11
     (0,2,0)        2.00000E-11
     (0,0,2)       -3.00000E-11
 Nucleus-field energy     =     0.0000000065 hartrees
 Requested basis set is 6-311++G(d,p)
 There are 53 shells and 128 basis functions
 A cutoff of  1.0D-11 yielded   1277 shell pairs
 There are      7750 function pairs (      8653 Cartesian)
 Smallest overlap matrix eigenvalue = 6.65E-04
 Guess MOs from SCF MO coefficient file

 -----------------------------------------------------------------------
  General SCF calculation program by
  Eric Jon Sundstrom, Paul Horn, Yuezhi Mao, Dmitri Zuev, Alec White,
  David Stuck, Shaama M.S., Shane Yost, Joonho Lee, David Small,
  Daniel Levine, Susi Lehtola, Hugh Burton, Evgeny Epifanovsky
 -----------------------------------------------------------------------
 Exchange:     0.2000 Hartree-Fock + 0.0800 Slater + 0.7200 B88
 Correlation:  0.1900 VWN1RPA + 0.8100 LYP
 Using SG-1 standard quadrature grid
 using 4 threads for integral computing
 -------------------------------------------------------
 OpenMP Integral computing Module                
 Release: version 2.0, May 2017, Q-Chem Inc. Pleasanton 
 -------------------------------------------------------
 -------------------------------------------------------
 OpenMP BLAS3 based DFT computing Module                
 Release: version 1.0, May 2013, Q-Chem Inc. Pittsburgh 
 -------------------------------------------------------
 A restricted SCF calculation will be
 performed using DIIS
 SCF converges when DIIS error is below 1.0e-08
 ---------------------------------------
  Cycle       Energy         DIIS error
 ---------------------------------------
    1   -7300.1782898108      1.30e-04  
    2   -7300.1783231480      6.11e-05  
    3   -7300.1783132633      8.85e-05  
    4   -7300.1783308277      1.38e-05  
    5   -7300.1783312747      4.15e-06  
    6   -7300.1783313161      6.67e-07  
    7   -7300.1783313171      2.33e-07  
    8   -7300.1783313172      5.63e-08  
    9   -7300.1783313172      5.76e-09  Convergence criterion met
 ---------------------------------------
 SCF time:   CPU 9.40s  wall 3.00s 
 SCF   energy in the final basis set =    -7300.1783313172
 Total energy in the final basis set =    -7300.1783313172

 --------------------------------------------------------------
             Orbital Energies (a.u.) and Symmetries
 --------------------------------------------------------------

 Alpha MOs, Restricted
 -- Occupied --                  
******* -176.31 -165.71 -165.71 -165.71  -77.07  -35.81  -31.30
  1 A'    2 A'    3 A'    1 A"    4 A'    5 A'    6 A'    7 A'                 
-31.295 -31.294 -22.951 -22.949 -22.949 -22.945 -22.945 -10.247
  2 A"    8 A'    9 A'    3 A"   10 A'    4 A"   11 A'   12 A'                 
 -6.563  -6.356  -4.768  -4.755  -4.754  -4.724  -4.724  -4.720
 13 A'   14 A'   15 A'    5 A"   16 A'    6 A"   17 A'   18 A'                 
 -2.034  -2.030  -2.029  -2.017  -2.017  -0.766  -0.653  -0.557
 19 A'    7 A"   20 A'   21 A'    8 A"   22 A'   23 A'   24 A'                 
 -0.455  -0.372  -0.328  -0.304  -0.276  -0.255
 25 A'   26 A'    9 A"   27 A'   28 A'   10 A"                                 
 -- Virtual --                   
 -0.090  -0.053  -0.015   0.019   0.031   0.034   0.045   0.057
 11 A"   29 A'   30 A'   31 A'   32 A'   33 A'   12 A"   34 A'                 
  0.080   0.094   0.096   0.131   0.135   0.151   0.179   0.202
 35 A'   36 A'   13 A"   37 A'   38 A'   39 A'   40 A'   41 A'                 
  0.223   0.223   0.277   0.288   0.330   0.379   0.399   0.402
 14 A"   42 A'   43 A'   15 A"   44 A'   45 A'   16 A"   17 A"                 
  0.423   0.431   0.457   0.473   0.557   0.578   0.612   0.617
 46 A'   47 A'   48 A'   49 A'   18 A"   50 A'   51 A'   19 A"                 
  0.661   0.669   0.691   0.783   0.857   0.907   0.983   1.164
 52 A'   53 A'   20 A"   54 A'   55 A'   56 A'   57 A'   21 A"                 
  1.303   1.323   1.338   1.367   1.404   1.464   1.553   1.577
 22 A"   58 A'   59 A'   60 A'   23 A"   24 A"   61 A'   62 A'                 
  1.598   1.664   1.684   1.800   1.855   2.002   2.136   2.456
 25 A"   63 A'   64 A'   65 A'   26 A"   66 A'   67 A'   68 A'                 
  2.550   2.646   2.697   2.889   3.416   3.958   3.966   4.004
 69 A'   70 A'   27 A"   71 A'   72 A'   28 A"   73 A'   29 A"                 
  4.080   4.219   4.370   5.988   6.018   6.038   6.986  13.818
 74 A'   75 A'   76 A'   30 A"   77 A'   78 A'   79 A'   31 A"                 
 13.899  14.007  23.593  27.816  28.333  28.356  28.363  28.532
 80 A'   81 A'   82 A'   83 A'   32 A"   84 A'   85 A'   33 A"                 
 28.536  28.551  28.587  28.668 127.879 127.897 127.912 151.620
 86 A'   34 A"   87 A'   88 A'   35 A"   89 A'   90 A'   91 A'                 
163.1231901.780
 92 A'   93 A'                                                                 

 Beta MOs, Restricted
 -- Occupied --                  
******* -176.31 -165.71 -165.71 -165.71  -77.07  -35.81  -31.30
  1 A'    2 A'    3 A'    1 A"    4 A'    5 A'    6 A'    7 A'                 
-31.295 -31.294 -22.951 -22.949 -22.949 -22.945 -22.945 -10.247
  2 A"    8 A'    9 A'    3 A"   10 A'    4 A"   11 A'   12 A'                 
 -6.563  -6.356  -4.768  -4.755  -4.754  -4.724  -4.724  -4.720
 13 A'   14 A'   15 A'    5 A"   16 A'    6 A"   17 A'   18 A'                 
 -2.034  -2.030  -2.029  -2.017  -2.017  -0.766  -0.653  -0.557
 19 A'    7 A"   20 A'   21 A'    8 A"   22 A'   23 A'   24 A'                 
 -0.455  -0.372  -0.328  -0.304  -0.276  -0.255
 25 A'   26 A'    9 A"   27 A'   28 A'   10 A"                                 
 -- Virtual --                   
 -0.090  -0.053  -0.015   0.019   0.031   0.034   0.045   0.057
 11 A"   29 A'   30 A'   31 A'   32 A'   33 A'   12 A"   34 A'                 
  0.080   0.094   0.096   0.131   0.135   0.151   0.179   0.202
 35 A'   36 A'   13 A"   37 A'   38 A'   39 A'   40 A'   41 A'                 
  0.223   0.223   0.277   0.288   0.330   0.379   0.399   0.402
 14 A"   42 A'   43 A'   15 A"   44 A'   45 A'   16 A"   17 A"                 
  0.423   0.431   0.457   0.473   0.557   0.578   0.612   0.617
 46 A'   47 A'   48 A'   49 A'   18 A"   50 A'   51 A'   19 A"                 
  0.661   0.669   0.691   0.783   0.857   0.907   0.983   1.164
 52 A'   53 A'   20 A"   54 A'   55 A'   56 A'   57 A'   21 A"                 
  1.303   1.323   1.338   1.367   1.404   1.464   1.553   1.577
 22 A"   58 A'   59 A'   60 A'   23 A"   24 A"   61 A'   62 A'                 
  1.598   1.664   1.684   1.800   1.855   2.002   2.136   2.456
 25 A"   63 A'   64 A'   65 A'   26 A"   66 A'   67 A'   68 A'                 
  2.550   2.646   2.697   2.889   3.416   3.958   3.966   4.004
 69 A'   70 A'   27 A"   71 A'   72 A'   28 A"   73 A'   29 A"                 
  4.080   4.219   4.370   5.988   6.018   6.038   6.986  13.818
 74 A'   75 A'   76 A'   30 A"   77 A'   78 A'   79 A'   31 A"                 
 13.899  14.007  23.593  27.816  28.333  28.356  28.363  28.532
 80 A'   81 A'   82 A'   83 A'   32 A"   84 A'   85 A'   33 A"                 
 28.536  28.551  28.587  28.668 127.879 127.897 127.912 151.620
 86 A'   34 A"   87 A'   88 A'   35 A"   89 A'   90 A'   91 A'                 
163.1231901.780
 92 A'   93 A'                                                                 
 --------------------------------------------------------------

          Ground-State Mulliken Net Atomic Charges

     Atom                 Charge (a.u.)
  ----------------------------------------
      1 C                    -0.361205
      2 P                     0.104724
      3 H                    -0.064469
      4 I                     0.082404
      5 H                     0.238545
  ----------------------------------------
  Sum of atomic charges =     0.000000

 -----------------------------------------------------------------
                    Cartesian Multipole Moments
 -----------------------------------------------------------------
    Charge (ESU x 10^10)
                 0.0000
    Dipole Moment (Debye)
         X       0.8624      Y      -0.9206      Z       0.0000
       Tot       1.2614
    Quadrupole Moments (Debye-Ang)
        XX     -43.2247     XY      -2.5176     YY     -48.4287
        XZ      -0.0000     YZ      -0.0000     ZZ     -49.8806
    Octopole Moments (Debye-Ang^2)
       XXX     -76.0747    XXY       4.0474    XYY     -26.9091
       YYY      13.9675    XXZ      -0.0000    XYZ       0.0000
       YYZ      -0.0000    XZZ     -28.8818    YZZ       7.2569
       ZZZ       0.0000
    Hexadecapole Moments (Debye-Ang^3)
      XXXX    -746.6831   XXXY     -44.9720   XXYY    -159.9421
      XYYY     -56.6201   YYYY    -131.5249   XXXZ      -0.0000
      XXYZ       0.0000   XYYZ      -0.0000   YYYZ      -0.0000
      XXZZ    -149.0016   XYZZ     -13.8772   YYZZ     -35.5048
      XZZZ      -0.0000   YZZZ      -0.0000   ZZZZ     -72.0847
 -----------------------------------------------------------------
 Calculating analytic gradient of the SCF energy
 Gradient of SCF Energy
            1           2           3           4           5
    1   0.0012193  -0.0007145   0.0000563  -0.0001181  -0.0004431
    2   0.0017781  -0.0009476   0.0002300  -0.0002312  -0.0008292
    3  -0.0000000  -0.0000000   0.0000000   0.0000000   0.0000000
 Max gradient component =       1.778E-03
 RMS gradient           =       6.863E-04
 Gradient time:  CPU 3.49 s  wall 0.97 s
 Geometry Optimization Parameters
   NAtoms,    NIC,     NZ,  NCons,   NDum,   NFix, NCnnct, MaxDiis
        5      20       5       0       0       0       0       0

 Cartesian Hessian Update
 Hessian Updated using BFGS Update


** GEOMETRY OPTIMIZATION IN DELOCALIZED INTERNAL COORDINATES **
   Searching for a Minimum

   Optimization Cycle:   8

                       Coordinates (Angstroms)
     ATOM                X               Y               Z
      1  C         1.4592659416   -0.6838812294    0.0000000000
      2  P         2.6176378973    0.5240375947    0.0000000000
      3  H         3.7333627948   -0.3727071320    0.0000000000
      4  I        -0.6246468057   -0.2846312634    0.0000000000
      5  H         1.6425434663   -1.7521268428    0.0000000000
   Point Group: cs    Number of degrees of freedom:     7


   Energy is  -7300.178331317

 Hessian Updated using BFGS Update

  7 Hessian modes will be used to form the next step
  Hessian Eigenvalues:
     0.102108    0.144267    0.181994    0.198796    0.242181    0.350254
     0.496919

 Minimum Search - Taking Simple RFO Step
 Searching for Lamda that Minimizes Along All modes
 Value Taken    Lamda =  -0.00001180
 Step Taken.  Stepsize is  0.008184

                             Maximum     Tolerance    Cnvgd?
         Gradient           0.001332      0.000300      NO
         Displacement       0.004385      0.001200      NO
         Energy change     -0.000123      0.000001      NO


 New Cartesian Coordinates Obtained by Inverse Iteration

 Displacement from previous Coordinates is:  0.010666
 ----------------------------------------------------------------
             Standard Nuclear Orientation (Angstroms)
    I     Atom           X                Y                Z
 ----------------------------------------------------------------
    1      C       1.4582956551    -0.6840866239     0.0000000000
    2      P       2.6177270064     0.5248246039     0.0000000000
    3      H       3.7308988848    -0.3752552639     0.0000000000
    4      I      -0.6250646050    -0.2844888133     0.0000000000
    5      H       1.6463063529    -1.7503027758     0.0000000000
 ----------------------------------------------------------------
 Molecular Point Group                 Cs    NOp =  2
 Largest Abelian Subgroup              Cs    NOp =  2
 Nuclear Repulsion Energy =   263.7257059181 hartrees
 There are       38 alpha and       38 beta electrons
 Applying Cartesian multipole field
    Component          Value
    ---------          -----
     (2,0,0)        1.00000E-11
     (0,2,0)        2.00000E-11
     (0,0,2)       -3.00000E-11
 Nucleus-field energy     =     0.0000000065 hartrees
 Requested basis set is 6-311++G(d,p)
 There are 53 shells and 128 basis functions
 A cutoff of  1.0D-11 yielded   1277 shell pairs
 There are      7750 function pairs (      8653 Cartesian)
 Smallest overlap matrix eigenvalue = 6.67E-04
 Guess MOs from SCF MO coefficient file

 -----------------------------------------------------------------------
  General SCF calculation program by
  Eric Jon Sundstrom, Paul Horn, Yuezhi Mao, Dmitri Zuev, Alec White,
  David Stuck, Shaama M.S., Shane Yost, Joonho Lee, David Small,
  Daniel Levine, Susi Lehtola, Hugh Burton, Evgeny Epifanovsky
 -----------------------------------------------------------------------
 Exchange:     0.2000 Hartree-Fock + 0.0800 Slater + 0.7200 B88
 Correlation:  0.1900 VWN1RPA + 0.8100 LYP
 Using SG-1 standard quadrature grid
 using 4 threads for integral computing
 -------------------------------------------------------
 OpenMP Integral computing Module                
 Release: version 2.0, May 2017, Q-Chem Inc. Pleasanton 
 -------------------------------------------------------
 -------------------------------------------------------
 OpenMP BLAS3 based DFT computing Module                
 Release: version 1.0, May 2013, Q-Chem Inc. Pittsburgh 
 -------------------------------------------------------
 A restricted SCF calculation will be
 performed using DIIS
 SCF converges when DIIS error is below 1.0e-08
 ---------------------------------------
  Cycle       Energy         DIIS error
 ---------------------------------------
    1   -7300.1783354797      3.16e-05  
    2   -7300.1783380232      1.14e-05  
    3   -7300.1783371170      2.26e-05  
    4   -7300.1783383496      1.40e-06  
    5   -7300.1783383542      5.96e-07  
    6   -7300.1783383549      1.74e-07  
    7   -7300.1783383550      3.54e-08  
    8   -7300.1783383551      1.19e-08  
    9   -7300.1783383550      1.93e-09  Convergence criterion met
 ---------------------------------------
 SCF time:   CPU 9.39s  wall 2.00s 
 SCF   energy in the final basis set =    -7300.1783383550
 Total energy in the final basis set =    -7300.1783383550

 --------------------------------------------------------------
             Orbital Energies (a.u.) and Symmetries
 --------------------------------------------------------------

 Alpha MOs, Restricted
 -- Occupied --                  
******* -176.31 -165.71 -165.71 -165.71  -77.07  -35.81  -31.30
  1 A'    2 A'    3 A'    1 A"    4 A'    5 A'    6 A'    7 A'                 
-31.295 -31.294 -22.951 -22.949 -22.949 -22.945 -22.945 -10.247
  2 A"    8 A'    9 A'    3 A"   10 A'    4 A"   11 A'   12 A'                 
 -6.563  -6.356  -4.768  -4.755  -4.754  -4.724  -4.724  -4.720
 13 A'   14 A'   15 A'    5 A"   16 A'    6 A"   17 A'   18 A'                 
 -2.034  -2.030  -2.029  -2.018  -2.017  -0.766  -0.653  -0.557
 19 A'    7 A"   20 A'   21 A'    8 A"   22 A'   23 A'   24 A'                 
 -0.455  -0.372  -0.328  -0.304  -0.276  -0.255
 25 A'   26 A'    9 A"   27 A'   28 A'   10 A"                                 
 -- Virtual --                   
 -0.090  -0.052  -0.015   0.019   0.031   0.034   0.045   0.057
 11 A"   29 A'   30 A'   31 A'   32 A'   33 A'   12 A"   34 A'                 
  0.080   0.094   0.096   0.130   0.135   0.151   0.179   0.202
 35 A'   36 A'   13 A"   37 A'   38 A'   39 A'   40 A'   41 A'                 
  0.223   0.223   0.277   0.288   0.331   0.379   0.399   0.402
 14 A"   42 A'   43 A'   15 A"   44 A'   45 A'   16 A"   17 A"                 
  0.423   0.431   0.457   0.473   0.557   0.578   0.611   0.617
 46 A'   47 A'   48 A'   49 A'   18 A"   50 A'   51 A'   19 A"                 
  0.661   0.669   0.692   0.784   0.857   0.908   0.982   1.164
 52 A'   53 A'   20 A"   54 A'   55 A'   56 A'   57 A'   21 A"                 
  1.303   1.323   1.338   1.367   1.404   1.464   1.554   1.577
 22 A"   58 A'   59 A'   60 A'   23 A"   24 A"   61 A'   62 A'                 
  1.598   1.665   1.684   1.800   1.855   2.001   2.136   2.456
 25 A"   63 A'   64 A'   65 A'   26 A"   66 A'   67 A'   68 A'                 
  2.550   2.646   2.697   2.890   3.416   3.958   3.966   4.004
 69 A'   70 A'   27 A"   71 A'   72 A'   28 A"   73 A'   29 A"                 
  4.080   4.219   4.370   5.988   6.018   6.038   6.986  13.818
 74 A'   75 A'   76 A'   30 A"   77 A'   78 A'   79 A'   31 A"                 
 13.899  14.006  23.595  27.816  28.333  28.356  28.363  28.532
 80 A'   81 A'   82 A'   83 A'   32 A"   84 A'   85 A'   33 A"                 
 28.535  28.551  28.587  28.668 127.879 127.897 127.912 151.620
 86 A'   34 A"   87 A'   88 A'   35 A"   89 A'   90 A'   91 A'                 
163.1221901.780
 92 A'   93 A'                                                                 

 Beta MOs, Restricted
 -- Occupied --                  
******* -176.31 -165.71 -165.71 -165.71  -77.07  -35.81  -31.30
  1 A'    2 A'    3 A'    1 A"    4 A'    5 A'    6 A'    7 A'                 
-31.295 -31.294 -22.951 -22.949 -22.949 -22.945 -22.945 -10.247
  2 A"    8 A'    9 A'    3 A"   10 A'    4 A"   11 A'   12 A'                 
 -6.563  -6.356  -4.768  -4.755  -4.754  -4.724  -4.724  -4.720
 13 A'   14 A'   15 A'    5 A"   16 A'    6 A"   17 A'   18 A'                 
 -2.034  -2.030  -2.029  -2.018  -2.017  -0.766  -0.653  -0.557
 19 A'    7 A"   20 A'   21 A'    8 A"   22 A'   23 A'   24 A'                 
 -0.455  -0.372  -0.328  -0.304  -0.276  -0.255
 25 A'   26 A'    9 A"   27 A'   28 A'   10 A"                                 
 -- Virtual --                   
 -0.090  -0.052  -0.015   0.019   0.031   0.034   0.045   0.057
 11 A"   29 A'   30 A'   31 A'   32 A'   33 A'   12 A"   34 A'                 
  0.080   0.094   0.096   0.130   0.135   0.151   0.179   0.202
 35 A'   36 A'   13 A"   37 A'   38 A'   39 A'   40 A'   41 A'                 
  0.223   0.223   0.277   0.288   0.331   0.379   0.399   0.402
 14 A"   42 A'   43 A'   15 A"   44 A'   45 A'   16 A"   17 A"                 
  0.423   0.431   0.457   0.473   0.557   0.578   0.611   0.617
 46 A'   47 A'   48 A'   49 A'   18 A"   50 A'   51 A'   19 A"                 
  0.661   0.669   0.692   0.784   0.857   0.908   0.982   1.164
 52 A'   53 A'   20 A"   54 A'   55 A'   56 A'   57 A'   21 A"                 
  1.303   1.323   1.338   1.367   1.404   1.464   1.554   1.577
 22 A"   58 A'   59 A'   60 A'   23 A"   24 A"   61 A'   62 A'                 
  1.598   1.665   1.684   1.800   1.855   2.001   2.136   2.456
 25 A"   63 A'   64 A'   65 A'   26 A"   66 A'   67 A'   68 A'                 
  2.550   2.646   2.697   2.890   3.416   3.958   3.966   4.004
 69 A'   70 A'   27 A"   71 A'   72 A'   28 A"   73 A'   29 A"                 
  4.080   4.219   4.370   5.988   6.018   6.038   6.986  13.818
 74 A'   75 A'   76 A'   30 A"   77 A'   78 A'   79 A'   31 A"                 
 13.899  14.006  23.595  27.816  28.333  28.356  28.363  28.532
 80 A'   81 A'   82 A'   83 A'   32 A"   84 A'   85 A'   33 A"                 
 28.535  28.551  28.587  28.668 127.879 127.897 127.912 151.620
 86 A'   34 A"   87 A'   88 A'   35 A"   89 A'   90 A'   91 A'                 
163.1221901.780
 92 A'   93 A'                                                                 
 --------------------------------------------------------------

          Ground-State Mulliken Net Atomic Charges

     Atom                 Charge (a.u.)
  ----------------------------------------
      1 C                    -0.361852
      2 P                     0.105321
      3 H                    -0.064743
      4 I                     0.082957
      5 H                     0.238317
  ----------------------------------------
  Sum of atomic charges =     0.000000

 -----------------------------------------------------------------
                    Cartesian Multipole Moments
 -----------------------------------------------------------------
    Charge (ESU x 10^10)
                 0.0000
    Dipole Moment (Debye)
         X       0.8572      Y      -0.9181      Z      -0.0000
       Tot       1.2561
    Quadrupole Moments (Debye-Ang)
        XX     -43.2384     XY      -2.5249     YY     -48.4285
        XZ      -0.0000     YZ       0.0000     ZZ     -49.8838
    Octopole Moments (Debye-Ang^2)
       XXX     -76.1171    XXY       4.0113    XYY     -26.8852
       YYY      13.9471    XXZ      -0.0000    XYZ      -0.0000
       YYZ      -0.0000    XZZ     -28.8841    YZZ       7.2422
       ZZZ      -0.0000
    Hexadecapole Moments (Debye-Ang^3)
      XXXX    -747.0624   XXXY     -45.1420   XXYY    -159.9020
      XYYY     -56.6893   YYYY    -131.5861   XXXZ      -0.0000
      XXYZ      -0.0000   XYYZ      -0.0000   YYYZ       0.0000
      XXZZ    -149.0459   XYZZ     -13.9031   YYZZ     -35.5097
      XZZZ      -0.0000   YZZZ       0.0000   ZZZZ     -72.0988
 -----------------------------------------------------------------
 Calculating analytic gradient of the SCF energy
 Gradient of SCF Energy
            1           2           3           4           5
    1   0.0005343  -0.0001666  -0.0000217  -0.0001742  -0.0001718
    2   0.0001236  -0.0001366   0.0000377  -0.0000697   0.0000451
    3   0.0000000  -0.0000000   0.0000000  -0.0000000   0.0000000
 Max gradient component =       5.343E-04
 RMS gradient           =       1.665E-04
 Gradient time:  CPU 3.47 s  wall 0.96 s
 Geometry Optimization Parameters
   NAtoms,    NIC,     NZ,  NCons,   NDum,   NFix, NCnnct, MaxDiis
        5      20       5       0       0       0       0       0

 Cartesian Hessian Update
 Hessian Updated using BFGS Update


** GEOMETRY OPTIMIZATION IN DELOCALIZED INTERNAL COORDINATES **
   Searching for a Minimum

   Optimization Cycle:   9

                       Coordinates (Angstroms)
     ATOM                X               Y               Z
      1  C         1.4582956551   -0.6840866239    0.0000000000
      2  P         2.6177270064    0.5248246039    0.0000000000
      3  H         3.7308988848   -0.3752552639    0.0000000000
      4  I        -0.6250646050   -0.2844888133    0.0000000000
      5  H         1.6463063529   -1.7503027758    0.0000000000
   Point Group: cs    Number of degrees of freedom:     7


   Energy is  -7300.178338355

 Hessian Updated using BFGS Update

  7 Hessian modes will be used to form the next step
  Hessian Eigenvalues:
     0.085911    0.130299    0.185912    0.199031    0.241572    0.375182
     0.482600

 Minimum Search - Taking Simple RFO Step
 Searching for Lamda that Minimizes Along All modes
 Value Taken    Lamda =  -0.00000135
 Step Taken.  Stepsize is  0.003803

                             Maximum     Tolerance    Cnvgd?
         Gradient           0.000276      0.000300     YES
         Displacement       0.002837      0.001200      NO
         Energy change     -0.000007      0.000001      NO


 New Cartesian Coordinates Obtained by Inverse Iteration

 Displacement from previous Coordinates is:  0.002874
 ----------------------------------------------------------------
             Standard Nuclear Orientation (Angstroms)
    I     Atom           X                Y                Z
 ----------------------------------------------------------------
    1      C       1.4574023175    -0.6842454620     0.0000000000
    2      P       2.6175328593     0.5247658074     0.0000000000
    3      H       3.7306062551    -0.3754963788     0.0000000000
    4      I      -0.6247112739    -0.2841591511     0.0000000000
    5      H       1.6473331363    -1.7501736884     0.0000000000
 ----------------------------------------------------------------
 Molecular Point Group                 Cs    NOp =  2
 Largest Abelian Subgroup              Cs    NOp =  2
 Nuclear Repulsion Energy =   263.7808451418 hartrees
 There are       38 alpha and       38 beta electrons
 Applying Cartesian multipole field
    Component          Value
    ---------          -----
     (2,0,0)        1.00000E-11
     (0,2,0)        2.00000E-11
     (0,0,2)       -3.00000E-11
 Nucleus-field energy     =     0.0000000065 hartrees
 Requested basis set is 6-311++G(d,p)
 There are 53 shells and 128 basis functions
 A cutoff of  1.0D-11 yielded   1277 shell pairs
 There are      7750 function pairs (      8653 Cartesian)
 Smallest overlap matrix eigenvalue = 6.68E-04
 Guess MOs from SCF MO coefficient file

 -----------------------------------------------------------------------
  General SCF calculation program by
  Eric Jon Sundstrom, Paul Horn, Yuezhi Mao, Dmitri Zuev, Alec White,
  David Stuck, Shaama M.S., Shane Yost, Joonho Lee, David Small,
  Daniel Levine, Susi Lehtola, Hugh Burton, Evgeny Epifanovsky
 -----------------------------------------------------------------------
 Exchange:     0.2000 Hartree-Fock + 0.0800 Slater + 0.7200 B88
 Correlation:  0.1900 VWN1RPA + 0.8100 LYP
 Using SG-1 standard quadrature grid
 using 4 threads for integral computing
 -------------------------------------------------------
 OpenMP Integral computing Module                
 Release: version 2.0, May 2017, Q-Chem Inc. Pleasanton 
 -------------------------------------------------------
 -------------------------------------------------------
 OpenMP BLAS3 based DFT computing Module                
 Release: version 1.0, May 2013, Q-Chem Inc. Pittsburgh 
 -------------------------------------------------------
 A restricted SCF calculation will be
 performed using DIIS
 SCF converges when DIIS error is below 1.0e-08
 ---------------------------------------
  Cycle       Energy         DIIS error
 ---------------------------------------
    1   -7300.1783384861      1.33e-05  
    2   -7300.1783390285      2.84e-06  
    3   -7300.1783390230      3.54e-06  
    4   -7300.1783390538      7.22e-07  
    5   -7300.1783390542      5.38e-07  
    6   -7300.1783390548      9.96e-08  
    7   -7300.1783390549      1.12e-08  
    8   -7300.1783390548      4.28e-09  Convergence criterion met
 ---------------------------------------
 SCF time:   CPU 8.36s  wall 3.00s 
 SCF   energy in the final basis set =    -7300.1783390548
 Total energy in the final basis set =    -7300.1783390548

 --------------------------------------------------------------
             Orbital Energies (a.u.) and Symmetries
 --------------------------------------------------------------

 Alpha MOs, Restricted
 -- Occupied --                  
******* -176.31 -165.71 -165.71 -165.71  -77.07  -35.81  -31.30
  1 A'    2 A'    3 A'    1 A"    4 A'    5 A'    6 A'    7 A'                 
-31.295 -31.294 -22.951 -22.950 -22.949 -22.945 -22.945 -10.247
  2 A"    8 A'    9 A'    3 A"   10 A'    4 A"   11 A'   12 A'                 
 -6.563  -6.357  -4.768  -4.755  -4.754  -4.724  -4.724  -4.720
 13 A'   14 A'   15 A'    5 A"   16 A'    6 A"   17 A'   18 A'                 
 -2.034  -2.030  -2.029  -2.018  -2.018  -0.766  -0.653  -0.557
 19 A'    7 A"   20 A'   21 A'    8 A"   22 A'   23 A'   24 A'                 
 -0.455  -0.372  -0.328  -0.304  -0.276  -0.255
 25 A'   26 A'    9 A"   27 A'   28 A'   10 A"                                 
 -- Virtual --                   
 -0.090  -0.052  -0.015   0.019   0.031   0.034   0.045   0.057
 11 A"   29 A'   30 A'   31 A'   32 A'   33 A'   12 A"   34 A'                 
  0.080   0.094   0.096   0.130   0.135   0.151   0.179   0.202
 35 A'   36 A'   13 A"   37 A'   38 A'   39 A'   40 A'   41 A'                 
  0.223   0.223   0.277   0.289   0.331   0.379   0.399   0.402
 14 A"   42 A'   43 A'   15 A"   44 A'   45 A'   16 A"   17 A"                 
  0.423   0.431   0.457   0.473   0.557   0.578   0.611   0.617
 46 A'   47 A'   48 A'   49 A'   18 A"   50 A'   51 A'   19 A"                 
  0.661   0.669   0.692   0.784   0.857   0.908   0.981   1.164
 52 A'   53 A'   20 A"   54 A'   55 A'   56 A'   57 A'   21 A"                 
  1.303   1.323   1.338   1.367   1.404   1.463   1.555   1.576
 22 A"   58 A'   59 A'   60 A'   23 A"   24 A"   61 A'   62 A'                 
  1.598   1.665   1.684   1.801   1.855   2.000   2.136   2.456
 25 A"   63 A'   64 A'   65 A'   26 A"   66 A'   67 A'   68 A'                 
  2.550   2.646   2.697   2.890   3.415   3.958   3.966   4.004
 69 A'   70 A'   27 A"   71 A'   72 A'   28 A"   73 A'   29 A"                 
  4.080   4.218   4.370   5.988   6.018   6.038   6.985  13.818
 74 A'   75 A'   76 A'   30 A"   77 A'   78 A'   79 A'   31 A"                 
 13.899  14.006  23.594  27.816  28.333  28.356  28.363  28.532
 80 A'   81 A'   82 A'   83 A'   32 A"   84 A'   85 A'   33 A"                 
 28.535  28.551  28.587  28.668 127.879 127.897 127.912 151.620
 86 A'   34 A"   87 A'   88 A'   35 A"   89 A'   90 A'   91 A'                 
163.1211901.781
 92 A'   93 A'                                                                 

 Beta MOs, Restricted
 -- Occupied --                  
******* -176.31 -165.71 -165.71 -165.71  -77.07  -35.81  -31.30
  1 A'    2 A'    3 A'    1 A"    4 A'    5 A'    6 A'    7 A'                 
-31.295 -31.294 -22.951 -22.950 -22.949 -22.945 -22.945 -10.247
  2 A"    8 A'    9 A'    3 A"   10 A'    4 A"   11 A'   12 A'                 
 -6.563  -6.357  -4.768  -4.755  -4.754  -4.724  -4.724  -4.720
 13 A'   14 A'   15 A'    5 A"   16 A'    6 A"   17 A'   18 A'                 
 -2.034  -2.030  -2.029  -2.018  -2.018  -0.766  -0.653  -0.557
 19 A'    7 A"   20 A'   21 A'    8 A"   22 A'   23 A'   24 A'                 
 -0.455  -0.372  -0.328  -0.304  -0.276  -0.255
 25 A'   26 A'    9 A"   27 A'   28 A'   10 A"                                 
 -- Virtual --                   
 -0.090  -0.052  -0.015   0.019   0.031   0.034   0.045   0.057
 11 A"   29 A'   30 A'   31 A'   32 A'   33 A'   12 A"   34 A'                 
  0.080   0.094   0.096   0.130   0.135   0.151   0.179   0.202
 35 A'   36 A'   13 A"   37 A'   38 A'   39 A'   40 A'   41 A'                 
  0.223   0.223   0.277   0.289   0.331   0.379   0.399   0.402
 14 A"   42 A'   43 A'   15 A"   44 A'   45 A'   16 A"   17 A"                 
  0.423   0.431   0.457   0.473   0.557   0.578   0.611   0.617
 46 A'   47 A'   48 A'   49 A'   18 A"   50 A'   51 A'   19 A"                 
  0.661   0.669   0.692   0.784   0.857   0.908   0.981   1.164
 52 A'   53 A'   20 A"   54 A'   55 A'   56 A'   57 A'   21 A"                 
  1.303   1.323   1.338   1.367   1.404   1.463   1.555   1.576
 22 A"   58 A'   59 A'   60 A'   23 A"   24 A"   61 A'   62 A'                 
  1.598   1.665   1.684   1.801   1.855   2.000   2.136   2.456
 25 A"   63 A'   64 A'   65 A'   26 A"   66 A'   67 A'   68 A'                 
  2.550   2.646   2.697   2.890   3.415   3.958   3.966   4.004
 69 A'   70 A'   27 A"   71 A'   72 A'   28 A"   73 A'   29 A"                 
  4.080   4.218   4.370   5.988   6.018   6.038   6.985  13.818
 74 A'   75 A'   76 A'   30 A"   77 A'   78 A'   79 A'   31 A"                 
 13.899  14.006  23.594  27.816  28.333  28.356  28.363  28.532
 80 A'   81 A'   82 A'   83 A'   32 A"   84 A'   85 A'   33 A"                 
 28.535  28.551  28.587  28.668 127.879 127.897 127.912 151.620
 86 A'   34 A"   87 A'   88 A'   35 A"   89 A'   90 A'   91 A'                 
163.1211901.781
 92 A'   93 A'                                                                 
 --------------------------------------------------------------

          Ground-State Mulliken Net Atomic Charges

     Atom                 Charge (a.u.)
  ----------------------------------------
      1 C                    -0.362367
      2 P                     0.105439
      3 H                    -0.064859
      4 I                     0.083624
      5 H                     0.238162
  ----------------------------------------
  Sum of atomic charges =     0.000000

 -----------------------------------------------------------------
                    Cartesian Multipole Moments
 -----------------------------------------------------------------
    Charge (ESU x 10^10)
                -0.0000
    Dipole Moment (Debye)
         X       0.8518      Y      -0.9188      Z       0.0000
       Tot       1.2529
    Quadrupole Moments (Debye-Ang)
        XX     -43.2489     XY      -2.5301     YY     -48.4305
        XZ      -0.0000     YZ      -0.0000     ZZ     -49.8836
    Octopole Moments (Debye-Ang^2)
       XXX     -76.1711    XXY       3.9923    XYY     -26.8972
       YYY      13.9217    XXZ       0.0000    XYZ       0.0000
       YYZ       0.0000    XZZ     -28.8972    YZZ       7.2320
       ZZZ       0.0000
    Hexadecapole Moments (Debye-Ang^3)
      XXXX    -747.0004   XXXY     -45.1572   XXYY    -159.8686
      XYYY     -56.6658   YYYY    -131.5687   XXXZ      -0.0000
      XXYZ      -0.0000   XYYZ      -0.0000   YYYZ      -0.0000
      XXZZ    -149.0277   XYZZ     -13.8954   YYZZ     -35.5055
      XZZZ      -0.0000   YZZZ      -0.0000   ZZZZ     -72.0986
 -----------------------------------------------------------------
 Calculating analytic gradient of the SCF energy
 Gradient of SCF Energy
            1           2           3           4           5
    1  -0.0000014   0.0000272   0.0000026  -0.0000085  -0.0000198
    2  -0.0001038   0.0000538   0.0000314  -0.0000311   0.0000498
    3  -0.0000000  -0.0000000   0.0000000  -0.0000000   0.0000000
 Max gradient component =       1.038E-04
 RMS gradient           =       3.589E-05
 Gradient time:  CPU 3.46 s  wall 0.96 s
 Geometry Optimization Parameters
   NAtoms,    NIC,     NZ,  NCons,   NDum,   NFix, NCnnct, MaxDiis
        5      20       5       0       0       0       0       0

 Cartesian Hessian Update
 Hessian Updated using BFGS Update


** GEOMETRY OPTIMIZATION IN DELOCALIZED INTERNAL COORDINATES **
   Searching for a Minimum

   Optimization Cycle:  10

                       Coordinates (Angstroms)
     ATOM                X               Y               Z
      1  C         1.4574023175   -0.6842454620    0.0000000000
      2  P         2.6175328593    0.5247658074    0.0000000000
      3  H         3.7306062551   -0.3754963788    0.0000000000
      4  I        -0.6247112739   -0.2841591511    0.0000000000
      5  H         1.6473331363   -1.7501736884    0.0000000000
   Point Group: cs    Number of degrees of freedom:     7


   Energy is  -7300.178339055

 Hessian Updated using BFGS Update

  7 Hessian modes will be used to form the next step
  Hessian Eigenvalues:
     0.081006    0.127647    0.187063    0.199069    0.241137    0.370336
     0.507625

 Minimum Search - Taking Simple RFO Step
 Searching for Lamda that Minimizes Along All modes
 Value Taken    Lamda =   0.00000000
 Step Taken.  Stepsize is  0.000389

                             Maximum     Tolerance    Cnvgd?
         Gradient           0.000075      0.000300     YES
         Displacement       0.000259      0.001200     YES
         Energy change     -0.000001      0.000001     YES


                       Distance Matrix (Angstroms)
             C (  1)   P (  2)   H (  3)   I (  4)
   P (  2)  1.675593
   H (  3)  2.294075  1.431574
   I (  4)  2.120204  3.341632  4.356275
   H (  5)  1.082717  2.473184  2.495950  2.703957

 Final energy is   -7300.1783390548189     


 ******************************
 **  OPTIMIZATION CONVERGED  **
 ******************************

                       Coordinates (Angstroms)
     ATOM                X               Y               Z
      1  C         1.4574023175   -0.6842454620    0.0000000000
      2  P         2.6175328593    0.5247658074    0.0000000000
      3  H         3.7306062551   -0.3754963788    0.0000000000
      4  I        -0.6247112739   -0.2841591511    0.0000000000
      5  H         1.6473331363   -1.7501736884    0.0000000000

Z-matrix Print:
$molecule
0 1
I 
C  1 2.120204
H  2 1.082717 1 110.980161
P  2 1.675593 1 122.940996 3 -180.000000 0
H  4 1.431574 2 94.851833 1 -180.000000 0
$end


 --------------------------------------------------------------
             Orbital Energies (a.u.) and Symmetries
 --------------------------------------------------------------

 Alpha MOs, Restricted
 -- Occupied --                  
******* -176.31 -165.71 -165.71 -165.71  -77.07  -35.81  -31.30
  1 A'    2 A'    3 A'    1 A"    4 A'    5 A'    6 A'    7 A'                 
-31.295 -31.294 -22.951 -22.950 -22.949 -22.945 -22.945 -10.247
  2 A"    8 A'    9 A'    3 A"   10 A'    4 A"   11 A'   12 A'                 
 -6.563  -6.357  -4.768  -4.755  -4.754  -4.724  -4.724  -4.720
 13 A'   14 A'   15 A'    5 A"   16 A'    6 A"   17 A'   18 A'                 
 -2.034  -2.030  -2.029  -2.018  -2.018  -0.766  -0.653  -0.557
 19 A'    7 A"   20 A'   21 A'    8 A"   22 A'   23 A'   24 A'                 
 -0.455  -0.372  -0.328  -0.304  -0.276  -0.255
 25 A'   26 A'    9 A"   27 A'   28 A'   10 A"                                 
 -- Virtual --                   
 -0.090  -0.052  -0.015   0.019   0.031   0.034   0.045   0.057
 11 A"   29 A'   30 A'   31 A'   32 A'   33 A'   12 A"   34 A'                 
  0.080   0.094   0.096   0.130   0.135   0.151   0.179   0.202
 35 A'   36 A'   13 A"   37 A'   38 A'   39 A'   40 A'   41 A'                 
  0.223   0.223   0.277   0.289   0.331   0.379   0.399   0.402
 14 A"   42 A'   43 A'   15 A"   44 A'   45 A'   16 A"   17 A"                 
  0.423   0.431   0.457   0.473   0.557   0.578   0.611   0.617
 46 A'   47 A'   48 A'   49 A'   18 A"   50 A'   51 A'   19 A"                 
  0.661   0.669   0.692   0.784   0.857   0.908   0.981   1.164
 52 A'   53 A'   20 A"   54 A'   55 A'   56 A'   57 A'   21 A"                 
  1.303   1.323   1.338   1.367   1.404   1.463   1.555   1.576
 22 A"   58 A'   59 A'   60 A'   23 A"   24 A"   61 A'   62 A'                 
  1.598   1.665   1.684   1.801   1.855   2.000   2.136   2.456
 25 A"   63 A'   64 A'   65 A'   26 A"   66 A'   67 A'   68 A'                 
  2.550   2.646   2.697   2.890   3.415   3.958   3.966   4.004
 69 A'   70 A'   27 A"   71 A'   72 A'   28 A"   73 A'   29 A"                 
  4.080   4.218   4.370   5.988   6.018   6.038   6.985  13.818
 74 A'   75 A'   76 A'   30 A"   77 A'   78 A'   79 A'   31 A"                 
 13.899  14.006  23.594  27.816  28.333  28.356  28.363  28.532
 80 A'   81 A'   82 A'   83 A'   32 A"   84 A'   85 A'   33 A"                 
 28.535  28.551  28.587  28.668 127.879 127.897 127.912 151.620
 86 A'   34 A"   87 A'   88 A'   35 A"   89 A'   90 A'   91 A'                 
163.1211901.781
 92 A'   93 A'                                                                 

 Beta MOs, Restricted
 -- Occupied --                  
******* -176.31 -165.71 -165.71 -165.71  -77.07  -35.81  -31.30
  1 A'    2 A'    3 A'    1 A"    4 A'    5 A'    6 A'    7 A'                 
-31.295 -31.294 -22.951 -22.950 -22.949 -22.945 -22.945 -10.247
  2 A"    8 A'    9 A'    3 A"   10 A'    4 A"   11 A'   12 A'                 
 -6.563  -6.357  -4.768  -4.755  -4.754  -4.724  -4.724  -4.720
 13 A'   14 A'   15 A'    5 A"   16 A'    6 A"   17 A'   18 A'                 
 -2.034  -2.030  -2.029  -2.018  -2.018  -0.766  -0.653  -0.557
 19 A'    7 A"   20 A'   21 A'    8 A"   22 A'   23 A'   24 A'                 
 -0.455  -0.372  -0.328  -0.304  -0.276  -0.255
 25 A'   26 A'    9 A"   27 A'   28 A'   10 A"                                 
 -- Virtual --                   
 -0.090  -0.052  -0.015   0.019   0.031   0.034   0.045   0.057
 11 A"   29 A'   30 A'   31 A'   32 A'   33 A'   12 A"   34 A'                 
  0.080   0.094   0.096   0.130   0.135   0.151   0.179   0.202
 35 A'   36 A'   13 A"   37 A'   38 A'   39 A'   40 A'   41 A'                 
  0.223   0.223   0.277   0.289   0.331   0.379   0.399   0.402
 14 A"   42 A'   43 A'   15 A"   44 A'   45 A'   16 A"   17 A"                 
  0.423   0.431   0.457   0.473   0.557   0.578   0.611   0.617
 46 A'   47 A'   48 A'   49 A'   18 A"   50 A'   51 A'   19 A"                 
  0.661   0.669   0.692   0.784   0.857   0.908   0.981   1.164
 52 A'   53 A'   20 A"   54 A'   55 A'   56 A'   57 A'   21 A"                 
  1.303   1.323   1.338   1.367   1.404   1.463   1.555   1.576
 22 A"   58 A'   59 A'   60 A'   23 A"   24 A"   61 A'   62 A'                 
  1.598   1.665   1.684   1.801   1.855   2.000   2.136   2.456
 25 A"   63 A'   64 A'   65 A'   26 A"   66 A'   67 A'   68 A'                 
  2.550   2.646   2.697   2.890   3.415   3.958   3.966   4.004
 69 A'   70 A'   27 A"   71 A'   72 A'   28 A"   73 A'   29 A"                 
  4.080   4.218   4.370   5.988   6.018   6.038   6.985  13.818
 74 A'   75 A'   76 A'   30 A"   77 A'   78 A'   79 A'   31 A"                 
 13.899  14.006  23.594  27.816  28.333  28.356  28.363  28.532
 80 A'   81 A'   82 A'   83 A'   32 A"   84 A'   85 A'   33 A"                 
 28.535  28.551  28.587  28.668 127.879 127.897 127.912 151.620
 86 A'   34 A"   87 A'   88 A'   35 A"   89 A'   90 A'   91 A'                 
163.1211901.781
 92 A'   93 A'                                                                 
 --------------------------------------------------------------

          Ground-State Mulliken Net Atomic Charges

     Atom                 Charge (a.u.)
  ----------------------------------------
      1 C                    -0.362367
      2 P                     0.105439
      3 H                    -0.064859
      4 I                     0.083624
      5 H                     0.238162
  ----------------------------------------
  Sum of atomic charges =     0.000000

 -----------------------------------------------------------------
                    Cartesian Multipole Moments
 -----------------------------------------------------------------
    Charge (ESU x 10^10)
                -0.0000
    Dipole Moment (Debye)
         X       0.8518      Y      -0.9188      Z       0.0000
       Tot       1.2529
    Quadrupole Moments (Debye-Ang)
        XX     -43.2489     XY      -2.5301     YY     -48.4305
        XZ      -0.0000     YZ      -0.0000     ZZ     -49.8836
    Octopole Moments (Debye-Ang^2)
       XXX     -76.1711    XXY       3.9923    XYY     -26.8972
       YYY      13.9217    XXZ       0.0000    XYZ       0.0000
       YYZ       0.0000    XZZ     -28.8972    YZZ       7.2320
       ZZZ       0.0000
    Hexadecapole Moments (Debye-Ang^3)
      XXXX    -747.0004   XXXY     -45.1572   XXYY    -159.8686
      XYYY     -56.6658   YYYY    -131.5687   XXXZ      -0.0000
      XXYZ      -0.0000   XYYZ      -0.0000   YYYZ      -0.0000
      XXZZ    -149.0277   XYZZ     -13.8954   YYZZ     -35.5055
      XZZZ      -0.0000   YZZZ      -0.0000   ZZZZ     -72.0986
 -----------------------------------------------------------------
Archival summary:
1\1\TWL02\OPT\ProcedureUnspecified\BasisUnspecified\1112\taweetha\MonNov2615:28:092018MonNov2615:28:092018\0\\#,OPT,ProcedureUnspecified,BasisUnspecified,\\0,1\I\C,1,2.1202\H,2,1.08272,1,110.98\P,2,1.67559,1,122.941,3,-180,0\H,4,1.43157,2,94.8518,1,-180,0\\\@

 Total job time:  39.44s(wall), 141.20s(cpu) 
 Mon Nov 26 15:28:09 2018

        *************************************************************
        *                                                           *
        *  Thank you very much for using Q-Chem.  Have a nice day.  *
        *                                                           *
        *************************************************************


 
User input: 2 of 2 
 
Q-Chem Developer Version!
                  Welcome to Q-Chem
     A Quantum Leap Into The Future Of Chemistry


 Q-Chem 5.1, Q-Chem, Inc., Pleasanton, CA (2018)

 Yihan Shao,  Zhengting Gan,  E. Epifanovsky,  A. T. B. Gilbert,  M. Wormit,  
 J. Kussmann,  A. W. Lange,  A. Behn,  Jia Deng,  Xintian Feng,  D. Ghosh,  
 M. Goldey,  P. R. Horn,  L. D. Jacobson,  I. Kaliman,  T. Kus,  A. Landau,  
 Jie Liu,  E. I. Proynov,  R. M. Richard,  R. P. Steele,  E. J. Sundstrom,  
 H. L. Woodcock III,  P. M. Zimmerman,  D. Zuev,  B. Albrecht,  E. Alguire,  
 S. A. Baeppler,  D. Barton,  Z. Benda,  Y. A. Bernard,  E. J. Berquist,  
 K. B. Bravaya,  H. Burton,  D. Casanova,  Chun-Min Chang,  Yunqing Chen,  
 A. Chien,  K. D. Closser,  M. P. Coons,  S. Coriani,  S. Dasgupta,  
 A. L. Dempwolff,  M. Diedenhofen,  Hainam Do,  R. G. Edgar,  Po-Tung Fang,  
 S. Faraji,  S. Fatehi,  Qingguo Feng,  K. D. Fenk,  J. Fosso-Tande,  
 Qinghui Ge,  A. Ghysels,  G. Gidofalvi,  J. Gomes,  J. Gonthier,  A. Gunina,  
 D. Hait,  M. W. D. Hanson-Heine,  P. H. P. Harbach,  A. W. Hauser,  
 J. E. Herr,  E. G. Hohenstein,  Z. C. Holden,  Kerwin Hui,  B. C. Huynh,  
 T.-C. Jagau,  Hyunjun Ji,  B. Kaduk,  K. Khistyaev,  Jaehoon Kim,  
 P. Klunzinger,  K. Koh,  D. Kosenkov,  L. Koulias,  T. Kowalczyk,  
 C. M. Krauter,  A. Kunitsa,  Ka Un Lao,  A. Laurent,  K. V. Lawler,  
 Joonho Lee,  D. Lefrancois,  S. Lehtola,  D. S. Levine,  Yi-Pei Li,  
 You-Sheng Lin,  Fenglai Liu,  E. Livshits,  A. Luenser,  P. Manohar,  
 E. Mansoor,  S. F. Manzer,  Shan-Ping Mao,  Yuezhi Mao,  N. Mardirossian,  
 A. V. Marenich,  T. Markovich,  L. A. Martinez-Martinez,  S. A. Maurer,  
 N. J. Mayhall,  S. C. McKenzie,  J.-M. Mewes,  A. F. Morrison,  
 J. W. Mullinax,  K. Nanda,  T. S. Nguyen-Beck,  R. Olivares-Amaya,  
 J. A. Parkhill,  T. M. Perrine,  F. Plasser,  P. Pokhilko,  S. Prager,  
 A. Prociuk,  E. Ramos,  D. R. Rehn,  F. Rob,  M. Schneider,  N. Sergueev,  
 S. M. Sharada,  S. Sharma,  D. W. Small,  T. Stauch,  T. Stein,  
 Yu-Chuan Su,  A. J. W. Thom,  A. Tkatchenko,  T. Tsuchimochi,  N. M. Tubman,  
 L. Vogt,  M. L. Vidal,  O. Vydrov,  M. A. Watson,  J. Wenzel,  
 M. de Wergifosse,  T. A. Wesolowski,  A. White,  J. Witte,  A. Yamada,  
 Jun Yang,  K. Yao,  S. Yeganeh,  S. R. Yost,  Zhi-Qiang You,  A. Zech,  
 Igor Ying Zhang,  Xing Zhang,  Yan Zhao,  Ying Zhu,  B. R. Brooks,  
 G. K. L. Chan,  C. J. Cramer,  M. S. Gordon,  W. J. Hehre,  A. Klamt,  
 M. W. Schmidt,  C. D. Sherrill,  D. G. Truhlar,  A. Aspuru-Guzik,  R. Baer,  
 A. T. Bell,  N. A. Besley,  Jeng-Da Chai,  A. E. DePrince, III,  
 R. A. DiStasio Jr.,  A. Dreuw,  B. D. Dunietz,  T. R. Furlani,  
 Chao-Ping Hsu,  Yousung Jung,  Jing Kong,  D. S. Lambrecht,  WanZhen Liang,  
 C. Ochsenfeld,  V. A. Rassolov,  L. V. Slipchenko,  J. E. Subotnik,  
 T. Van Voorhis,  J. M. Herbert,  A. I. Krylov,  P. M. W. Gill,  M. Head-Gordon

 Contributors to earlier versions of Q-Chem not listed above: 
 R. D. Adamson,  B. Austin,  J. Baker,  G. J. O. Beran,  K. Brandhorst,  
 S. T. Brown,  E. F. C. Byrd,  A. K. Chakraborty,  C.-L. Cheng,  
 Siu Hung Chien,  D. M. Chipman,  D. L. Crittenden,  H. Dachsel,  
 R. J. Doerksen,  A. D. Dutoi,  L. Fusti-Molnar,  W. A. Goddard III,  
 A. Golubeva-Zadorozhnaya,  S. R. Gwaltney,  G. Hawkins,  A. Heyden,  
 S. Hirata,  G. Kedziora,  F. J. Keil,  C. Kelley,  Jihan Kim,  R. A. King,  
 R. Z. Khaliullin,  P. P. Korambath,  W. Kurlancheek,  A. M. Lee,  M. S. Lee,  
 S. V. Levchenko,  Ching Yeh Lin,  D. Liotard,  R. C. Lochan,  I. Lotan,  
 P. E. Maslen,  N. Nair,  D. P. O'Neill,  D. Neuhauser,  E. Neuscamman,  
 C. M. Oana,  R. Olson,  B. Peters,  R. Peverati,  P. A. Pieniazek,  
 Y. M. Rhee,  J. Ritchie,  M. A. Rohrdanz,  E. Rosta,  N. J. Russ,  
 H. F. Schaefer III,  N. E. Schultz,  N. Shenvi,  A. C. Simmonett,  A. Sodt,  
 D. Stuck,  K. S. Thanthiriwatte,  V. Vanovschi,  Tao Wang,  A. Warshel,  
 C. F. Williams,  Q. Wu,  X. Xu,  W. Zhang

 Please cite Q-Chem as follows:
 Y. Shao et al., Mol. Phys. 113, 184-215 (2015)
 DOI: 10.1080/00268976.2014.952696

 Q-Chem 5.1.2 for Intel X86 EM64T Linux

 Parts of Q-Chem use Armadillo 8.300.2 (Tropical Shenanigans).
 http://arma.sourceforge.net/

 Q-Chem begins on Mon Nov 26 15:28:09 2018  

Host: 
0

     Scratch files written to /scratch/taweetham/qchem50140//
The previous job contains 0 fragments, simply inherited here
Input Ideriv = 2
Curr. Ideriv = -1
Max.  Ideriv = 2

Checking the input file for inconsistencies... 	...done.

--------------------------------------------------------------
User input:
--------------------------------------------------------------

$molecule
read
$end

$rem
   job_type 	frequency
   basis 	6-311++g**
   method	b3lyp	
$end


--------------------------------------------------------------
 ----------------------------------------------------------------
             Standard Nuclear Orientation (Angstroms)
    I     Atom           X                Y                Z
 ----------------------------------------------------------------
    1      C       1.0904089262    -0.6973538582    -0.0000000000
    2      P       2.4343039995     0.3034244165     0.0000000000
    3      H       3.3833862942    -0.7683251747    -0.0000000000
    4      I      -0.8970200871     0.0411527302    -0.0000000000
    5      H       1.1016647741    -1.7800126251    -0.0000000000
 ----------------------------------------------------------------
 Molecular Point Group                 Cs    NOp =  2
 Largest Abelian Subgroup              Cs    NOp =  2
 Nuclear Repulsion Energy =   263.7808451418 hartrees
 There are       38 alpha and       38 beta electrons
 Requested basis set is 6-311++G(d,p)
 There are 53 shells and 128 basis functions

 Total QAlloc Memory Limit   2000 MB
 Mega-Array Size       188 MB
 MEM_STATIC part       192 MB

                       Distance Matrix (Angstroms)
             C (  1)   P (  2)   H (  3)   I (  4)
   P (  2)  1.675593
   H (  3)  2.294075  1.431574
   I (  4)  2.120204  3.341632  4.356275
   H (  5)  1.082717  2.473184  2.495950  2.703957

 A cutoff of  1.0D-11 yielded   1277 shell pairs
 There are      7750 function pairs (      8653 Cartesian)

 -------------------------------------------------------
 OpenMP Integral Computing Module                       
 Release: version 1.0, May 2013, Q-Chem Inc. Pittsburgh 
 -------------------------------------------------------
 Integral Job Info:
 Integral job number is                      11
 Integral operator is                         1
 short-range coefficients                     0
 long-range coefficients              100000000
 Omega coefficients                           0
 if combine SR and LR in K                    0
 Integral screening is                        0
 Integral computing path is                   2
 max size of driver memory is            800000
 size of driver memory is                593474
 size of scratch memory is             11861008
 max col of scratch BK array               1296
 max len of scratch array in speh3          155
 max len of scratch index in speh4           18
 max int batch size is                      520
 min int batch size is                       52
 fixed nKL is                                52
 max L of basis functions is                  2
 order of int derivative is                   0
 number of shells is                         53
 number of basis is                         135
 number of cartesian basis is               135
 number of contracted shell pairs          1277
 number of primitive shell pairs           2691
 maxK2 (contraction) of shell pair           36
 max number of K2 of shell pair               1
 max number of CS2 of shell pair            228
 max number of PS2 of shell pair            228
 mem total for path MDJ                  520332
 -------------------------------------------------------
 Smallest overlap matrix eigenvalue = 6.68E-04
 Guess from superposition of atomic densities
 Warning:  Energy on first SCF cycle will be non-variational
 SAD guess density has 76.000000 electrons

 -----------------------------------------------------------------------
  General SCF calculation program by
  Eric Jon Sundstrom, Paul Horn, Yuezhi Mao, Dmitri Zuev, Alec White,
  David Stuck, Shaama M.S., Shane Yost, Joonho Lee, David Small,
  Daniel Levine, Susi Lehtola, Hugh Burton, Evgeny Epifanovsky
 -----------------------------------------------------------------------
 Exchange:     0.2000 Hartree-Fock + 0.0800 Slater + 0.7200 B88
 Correlation:  0.1900 VWN1RPA + 0.8100 LYP
 Using SG-1 standard quadrature grid
 using 4 threads for integral computing
 -------------------------------------------------------
 OpenMP Integral computing Module                
 Release: version 2.0, May 2017, Q-Chem Inc. Pleasanton 
 -------------------------------------------------------
 -------------------------------------------------------
 OpenMP BLAS3 based DFT computing Module                
 Release: version 1.0, May 2013, Q-Chem Inc. Pittsburgh 
 -------------------------------------------------------
 A restricted SCF calculation will be
 performed using DIIS
 SCF converges when DIIS error is below 1.0e-08
 ---------------------------------------
  Cycle       Energy         DIIS error
 ---------------------------------------
    1   -7300.3959734156      4.41e-02  
    2   -7300.1409328560      4.27e-03  
    3   -7300.0112783963      8.15e-03  
    4   -7300.1739582332      1.26e-03  
    5   -7300.1776713657      3.08e-04  
    6   -7300.1778264923      1.15e-04  
    7   -7300.1778595055      1.31e-05  
    8   -7300.1778598912      2.12e-06  
    9   -7300.1778598998      6.82e-07  
   10   -7300.1778599005      1.88e-07  
   11   -7300.1778599005      4.35e-08  
   12   -7300.1778599006      8.60e-09  Convergence criterion met
 ---------------------------------------
 SCF time:   CPU 12.61s  wall 3.00s 
 SCF   energy in the final basis set =    -7300.1778599006
 Total energy in the final basis set =    -7300.1778599006

 --------------------------------------------------------------
             Orbital Energies (a.u.) and Symmetries
 --------------------------------------------------------------

 Alpha MOs, Restricted
 -- Occupied --                  
******* -176.31 -165.71 -165.71 -165.71  -77.07  -35.81  -31.30
  1 A'    2 A'    3 A'    1 A"    4 A'    5 A'    6 A'    7 A'                 
-31.295 -31.294 -22.951 -22.950 -22.949 -22.946 -22.946 -10.247
  2 A"    8 A'    9 A'    3 A"   10 A'    4 A"   11 A'   12 A'                 
 -6.563  -6.357  -4.768  -4.755  -4.754  -4.724  -4.724  -4.720
 13 A'   14 A'   15 A'    5 A"   16 A'    6 A"   17 A'   18 A'                 
 -2.035  -2.030  -2.029  -2.018  -2.018  -0.766  -0.653  -0.557
 19 A'    7 A"   20 A'    8 A"   21 A'   22 A'   23 A'   24 A'                 
 -0.455  -0.372  -0.328  -0.304  -0.276  -0.255
 25 A'   26 A'    9 A"   27 A'   28 A'   10 A"                                 
 -- Virtual --                   
 -0.090  -0.052  -0.015   0.019   0.031   0.034   0.045   0.057
 11 A"   29 A'   30 A'   31 A'   32 A'   33 A'   12 A"   34 A'                 
  0.080   0.094   0.096   0.130   0.135   0.151   0.179   0.202
 35 A'   36 A'   13 A"   37 A'   38 A'   39 A'   40 A'   41 A'                 
  0.223   0.223   0.277   0.289   0.330   0.379   0.399   0.402
 14 A"   42 A'   43 A'   15 A"   44 A'   45 A'   16 A"   17 A"                 
  0.423   0.431   0.457   0.473   0.557   0.578   0.611   0.617
 46 A'   47 A'   48 A'   49 A'   18 A"   50 A'   51 A'   19 A"                 
  0.661   0.669   0.692   0.784   0.857   0.908   0.981   1.164
 52 A'   53 A'   20 A"   54 A'   55 A'   56 A'   57 A'   21 A"                 
  1.303   1.323   1.338   1.367   1.404   1.463   1.555   1.576
 22 A"   58 A'   59 A'   60 A'   23 A"   24 A"   61 A'   62 A'                 
  1.598   1.665   1.684   1.801   1.855   2.000   2.136   2.455
 25 A"   63 A'   64 A'   65 A'   26 A"   66 A'   67 A'   68 A'                 
  2.550   2.646   2.697   2.890   3.415   3.958   3.966   4.004
 69 A'   70 A'   27 A"   71 A'   72 A'   28 A"   73 A'   29 A"                 
  4.080   4.219   4.370   5.988   6.018   6.038   6.985  13.818
 74 A'   75 A'   76 A'   30 A"   77 A'   78 A'   79 A'   31 A"                 
 13.899  14.006  23.594  27.816  28.333  28.356  28.363  28.532
 80 A'   81 A'   82 A'   83 A'   32 A"   84 A'   85 A'   33 A"                 
 28.535  28.551  28.587  28.668 127.879 127.897 127.911 151.619
 86 A'   34 A"   87 A'   88 A'   35 A"   89 A'   90 A'   91 A'                 
163.1211901.780
 92 A'   93 A'                                                                 

 Beta MOs, Restricted
 -- Occupied --                  
******* -176.31 -165.71 -165.71 -165.71  -77.07  -35.81  -31.30
  1 A'    2 A'    3 A'    1 A"    4 A'    5 A'    6 A'    7 A'                 
-31.295 -31.294 -22.951 -22.950 -22.949 -22.946 -22.946 -10.247
  2 A"    8 A'    9 A'    3 A"   10 A'    4 A"   11 A'   12 A'                 
 -6.563  -6.357  -4.768  -4.755  -4.754  -4.724  -4.724  -4.720
 13 A'   14 A'   15 A'    5 A"   16 A'    6 A"   17 A'   18 A'                 
 -2.035  -2.030  -2.029  -2.018  -2.018  -0.766  -0.653  -0.557
 19 A'    7 A"   20 A'    8 A"   21 A'   22 A'   23 A'   24 A'                 
 -0.455  -0.372  -0.328  -0.304  -0.276  -0.255
 25 A'   26 A'    9 A"   27 A'   28 A'   10 A"                                 
 -- Virtual --                   
 -0.090  -0.052  -0.015   0.019   0.031   0.034   0.045   0.057
 11 A"   29 A'   30 A'   31 A'   32 A'   33 A'   12 A"   34 A'                 
  0.080   0.094   0.096   0.130   0.135   0.151   0.179   0.202
 35 A'   36 A'   13 A"   37 A'   38 A'   39 A'   40 A'   41 A'                 
  0.223   0.223   0.277   0.289   0.330   0.379   0.399   0.402
 14 A"   42 A'   43 A'   15 A"   44 A'   45 A'   16 A"   17 A"                 
  0.423   0.431   0.457   0.473   0.557   0.578   0.611   0.617
 46 A'   47 A'   48 A'   49 A'   18 A"   50 A'   51 A'   19 A"                 
  0.661   0.669   0.692   0.784   0.857   0.908   0.981   1.164
 52 A'   53 A'   20 A"   54 A'   55 A'   56 A'   57 A'   21 A"                 
  1.303   1.323   1.338   1.367   1.404   1.463   1.555   1.576
 22 A"   58 A'   59 A'   60 A'   23 A"   24 A"   61 A'   62 A'                 
  1.598   1.665   1.684   1.801   1.855   2.000   2.136   2.455
 25 A"   63 A'   64 A'   65 A'   26 A"   66 A'   67 A'   68 A'                 
  2.550   2.646   2.697   2.890   3.415   3.958   3.966   4.004
 69 A'   70 A'   27 A"   71 A'   72 A'   28 A"   73 A'   29 A"                 
  4.080   4.219   4.370   5.988   6.018   6.038   6.985  13.818
 74 A'   75 A'   76 A'   30 A"   77 A'   78 A'   79 A'   31 A"                 
 13.899  14.006  23.594  27.816  28.333  28.356  28.363  28.532
 80 A'   81 A'   82 A'   83 A'   32 A"   84 A'   85 A'   33 A"                 
 28.535  28.551  28.587  28.668 127.879 127.897 127.911 151.619
 86 A'   34 A"   87 A'   88 A'   35 A"   89 A'   90 A'   91 A'                 
163.1211901.780
 92 A'   93 A'                                                                 
 --------------------------------------------------------------

          Ground-State Mulliken Net Atomic Charges

     Atom                 Charge (a.u.)
  ----------------------------------------
      1 C                    -0.361549
      2 P                     0.105254
      3 H                    -0.064740
      4 I                     0.083226
      5 H                     0.237809
  ----------------------------------------
  Sum of atomic charges =     0.000000

 -----------------------------------------------------------------
                    Cartesian Multipole Moments
 -----------------------------------------------------------------
    Charge (ESU x 10^10)
                 0.0000
    Dipole Moment (Debye)
         X       0.6909      Y      -1.0478      Z      -0.0000
       Tot       1.2551
    Quadrupole Moments (Debye-Ang)
        XX     -44.5369     XY      -2.8423     YY     -47.9282
        XZ       0.0000     YZ      -0.0000     ZZ     -49.8858
    Octopole Moments (Debye-Ang^2)
       XXX     -42.0817    XXY      -0.5541    XYY     -15.5926
       YYY      -4.2367    XXZ      -0.0000    XYZ      -0.0000
       YYZ      -0.0000    XZZ     -15.6287    YZZ       1.0215
       ZZZ      -0.0000
    Hexadecapole Moments (Debye-Ang^3)
      XXXX    -707.9718   XXXY     -14.8249   XXYY    -150.1076
      XYYY     -12.4527   YYYY    -103.8750   XXXZ       0.0000
      XXYZ       0.0000   XYYZ       0.0000   YYYZ      -0.0000
      XXZZ    -140.4164   XYZZ      -0.8446   YYZZ     -31.2632
      XZZZ       0.0000   YZZZ      -0.0000   ZZZZ     -72.1065
 -----------------------------------------------------------------
 Calculating MO derivatives via CPSCF
 D1JvT checksum  = 160320 9683.5529317337
 D1KAT checksum  = 342240 495.9072983102
   1         3          15      0.156181    0.052982
   2         3          15      0.017312    0.006265
   3         3          15      0.002084    0.000937
   4         3          15      0.000168    0.000085
   5        16           2      0.000010    0.000008
   6        18           0      0.000000    0.000000    Roots Converged
 Time for AOints: 3.7 s (CPU) 0.9 s (wall)
 ------------------------------------------------------------------------------
                     AOints        : Timing summary (seconds)
 ------------------------------------------------------------------------------
     job step          cpu (% of tot)      sys (% of tot)     wall (% of tot)
 ------------------------------------------------------------------------------
  cpscf_lag         0.2103E+02 (33.8)   0.4000E-05 (36.4)   0.5489E+01 (33.3)
  iterzp            0.3746E+02 (60.2)   0.7000E-05 (63.6)   0.9956E+01 (60.5)
  make_fx           0.0000E+00 ( 0.0)   0.0000E+00 ( 0.0)   0.0000E+00 ( 0.0)
  AOints            0.3693E+01 ( 5.9)   0.0000E+00 ( 0.0)   0.9412E+00 ( 5.7)
 ------------------------------------------------------------------------------
   Grand Totals     0.6226E+02          0.1100E-04          0.1646E+02
 ------------------------------------------------------------------------------
 Calculating analytic Hessian of the SCF energy
 Polarizability Matrix (a.u.)
            1           2           3
    1-107.4703324  -1.9238448   0.0000000
    2  -1.9238448 -54.4679942   0.0000000
    3   0.0000000   0.0000000 -43.6188331

 Direct stationary perturbation theory relativistic correction:

 rels  =      97.411000113970
 relv  =    -322.317321192760
 rel2e =      41.385394378536
 E_rel =    -183.520926700253

 Hessian of the SCF Energy
            1           2           3           4           5           6
    1   0.3093193   0.1235518  -0.0000000  -0.2019050  -0.1223422   0.0000000
    2   0.1235518   0.5441530  -0.0000000  -0.1603749  -0.1660232   0.0000000
    3  -0.0000000  -0.0000000   0.0609566   0.0000000   0.0000000  -0.0212570
    4  -0.2019050  -0.1603749   0.0000000   0.3108740   0.0619788  -0.0000000
    5  -0.1223422  -0.1660232   0.0000000   0.0619788   0.2947271  -0.0000000
    6   0.0000000   0.0000000  -0.0212570  -0.0000000  -0.0000000   0.0162817
    7  -0.0188490   0.0131438  -0.0000000  -0.0802109   0.0693663   0.0000000
    8  -0.0092778   0.0079528  -0.0000000   0.0951587  -0.1300774   0.0000000
    9  -0.0000000  -0.0000000   0.0008091   0.0000000   0.0000000  -0.0101444
   10  -0.0570554   0.0231357   0.0000000  -0.0261202   0.0099188   0.0000000
   11   0.0105842  -0.0307503   0.0000000   0.0007053   0.0053261  -0.0000000
   12   0.0000000   0.0000000  -0.0116407  -0.0000000  -0.0000000  -0.0009416
   13  -0.0315099   0.0005436   0.0000000  -0.0026380  -0.0189217   0.0000000
   14  -0.0025161  -0.3553323   0.0000000   0.0025320  -0.0039526  -0.0000000
   15   0.0000000   0.0000000  -0.0288680  -0.0000000   0.0000000   0.0160613
            7           8           9          10          11          12
    1  -0.0188490  -0.0092778  -0.0000000  -0.0570554   0.0105842   0.0000000
    2   0.0131438   0.0079528  -0.0000000   0.0231357  -0.0307503   0.0000000
    3  -0.0000000  -0.0000000   0.0008091   0.0000000   0.0000000  -0.0116407
    4  -0.0802109   0.0951587   0.0000000  -0.0261202   0.0007053  -0.0000000
    5   0.0693663  -0.1300774   0.0000000   0.0099188   0.0053261  -0.0000000
    6   0.0000000   0.0000000  -0.0101444   0.0000000  -0.0000000  -0.0009416
    7   0.1023628  -0.0814946  -0.0000000  -0.0043097  -0.0013282   0.0000000
    8  -0.0814946   0.1189912  -0.0000000  -0.0043633   0.0010705   0.0000000
    9  -0.0000000  -0.0000000   0.0107539  -0.0000000   0.0000000   0.0057153
   10  -0.0043097  -0.0043633  -0.0000000   0.1012055  -0.0298414  -0.0000000
   11  -0.0013282   0.0010705   0.0000000  -0.0298414   0.0244519  -0.0000000
   12   0.0000000   0.0000000   0.0057153  -0.0000000  -0.0000000   0.0040800
   13   0.0010069  -0.0000230   0.0000000  -0.0137202   0.0198801   0.0000000
   14   0.0003128   0.0020629  -0.0000000   0.0011503  -0.0000982  -0.0000000
   15   0.0000000  -0.0000000  -0.0071339   0.0000000  -0.0000000   0.0027870
           13          14          15
    1  -0.0315099  -0.0025161   0.0000000
    2   0.0005436  -0.3553323   0.0000000
    3   0.0000000   0.0000000  -0.0288680
    4  -0.0026380   0.0025320  -0.0000000
    5  -0.0189217  -0.0039526   0.0000000
    6   0.0000000  -0.0000000   0.0160613
    7   0.0010069   0.0003128   0.0000000
    8  -0.0000230   0.0020629  -0.0000000
    9   0.0000000  -0.0000000  -0.0071339
   10  -0.0137202   0.0011503   0.0000000
   11   0.0198801  -0.0000982  -0.0000000
   12   0.0000000  -0.0000000   0.0027870
   13   0.0468613  -0.0014790  -0.0000000
   14  -0.0014790   0.3573202  -0.0000000
   15  -0.0000000  -0.0000000   0.0171536
 Gradient time:  CPU 89.03 s  wall 23.69 s
 **********************************************************************
 **                                                                  **
 **                       VIBRATIONAL ANALYSIS                       **
 **                       --------------------                       **
 **                                                                  **
 **        VIBRATIONAL FREQUENCIES (CM**-1) AND NORMAL MODES         **
 **     FORCE CONSTANTS (mDYN/ANGSTROM) AND REDUCED MASSES (AMU)     **
 **                  INFRARED INTENSITIES (KM/MOL)                   **
 **                                                                  **
 **********************************************************************


 Mode:                 1                      2                      3
 Frequency:       201.63                 433.74                 478.35
 Force Cnst:      0.3973                 0.5167                 0.1721
 Red. Mass:      16.5853                 4.6613                 1.2766
 IR Active:          YES                    YES                    YES
 IR Intens:        0.063                 30.697                 24.212
 Raman Active:       YES                    YES                    YES
               X      Y      Z        X      Y      Z        X      Y      Z
 C          0.182  0.401  0.000   -0.358  0.400  0.000   -0.000  0.000 -0.154
 P          0.580 -0.051  0.000   -0.036 -0.045  0.000    0.000 -0.000 -0.010
 H          0.052 -0.516 -0.000   -0.515 -0.460 -0.000   -0.000 -0.000  0.948
 I         -0.160 -0.024 -0.000    0.049 -0.026 -0.000   -0.000 -0.000  0.007
 H          0.108  0.401  0.000   -0.256  0.405 -0.000    0.000  0.000  0.278
 TransDip  -0.004 -0.007 -0.000   -0.177 -0.009 -0.000   -0.000  0.000  0.158

 Mode:                 4                      5                      6
 Frequency:       810.82                 917.97                1002.95
 Force Cnst:      0.4538                 0.5636                 2.2622
 Red. Mass:       1.1715                 1.1352                 3.8169
 IR Active:          YES                    YES                    YES
 IR Intens:       49.998                 33.763                  6.418
 Raman Active:       YES                    YES                    YES
               X      Y      Z        X      Y      Z        X      Y      Z
 C         -0.000 -0.000 -0.113   -0.086  0.038 -0.000    0.299  0.271 -0.000
 P          0.000  0.000  0.028    0.015 -0.028  0.000   -0.131 -0.129  0.000
 H         -0.000 -0.000 -0.466    0.735  0.618 -0.000    0.260  0.209 -0.000
 I          0.000  0.000  0.000    0.001 -0.002  0.000   -0.004  0.002  0.000
 H          0.000 -0.000  0.877   -0.261  0.035  0.000    0.774  0.305  0.000
 TransDip  -0.000  0.000  0.226   -0.142 -0.120  0.000    0.060 -0.054  0.000

 Mode:                 7                      8                      9
 Frequency:      1163.52                2282.62                3191.03
 Force Cnst:      1.0253                 3.1896                 6.5461
 Red. Mass:       1.2855                 1.0390                 1.0911
 IR Active:          YES                    YES                    YES
 IR Intens:       63.111                100.546                  2.403
 Raman Active:       YES                    YES                    YES
               X      Y      Z        X      Y      Z        X      Y      Z
 C         -0.146 -0.044  0.000    0.002  0.001  0.000   -0.003 -0.087  0.000
 P          0.026  0.004 -0.000    0.021 -0.024 -0.000    0.002  0.001 -0.000
 H          0.099  0.078  0.000   -0.666  0.745  0.000   -0.005  0.007  0.000
 I         -0.001  0.003 -0.000   -0.000  0.000 -0.000   -0.000  0.000 -0.000
 H          0.979 -0.049 -0.000   -0.002 -0.008 -0.000   -0.004  0.996 -0.000
 TransDip  -0.254  0.010 -0.000    0.253 -0.197  0.000    0.040  0.030 -0.000

 STANDARD THERMODYNAMIC QUANTITIES AT   298.15 K  AND     1.00 ATM

   This Molecule has  0 Imaginary Frequencies
   Zero point vibrational energy:       14.986 kcal/mol

   Atom    1 Element C  Has Mass   12.00000
   Atom    2 Element P  Has Mass   30.97376
   Atom    3 Element H  Has Mass    1.00783
   Atom    4 Element I  Has Mass  126.90440
   Atom    5 Element H  Has Mass    1.00783
   Molecular Mass:   171.893820 amu
   Principal axes and moments of inertia in amu*Bohr^2:
                             1           2           3
    Eigenvalues --       44.74593  1107.89879  1152.64472
          X               0.99986    -0.01652    -0.00000
          Y               0.01652     0.99986    -0.00000
          Z               0.00000     0.00000     1.00000
   Rotational Symmetry Number is   1
   The Molecule is an Asymmetric Top
   Translational Enthalpy:        0.889 kcal/mol
   Rotational Enthalpy:           0.889 kcal/mol
   Vibrational Enthalpy:         15.775 kcal/mol
   gas constant (RT):             0.592 kcal/mol
   Translational Entropy:        41.333  cal/mol.K
   Rotational Entropy:           25.549  cal/mol.K
   Vibrational Entropy:           4.149  cal/mol.K

   Total Enthalpy:               18.145 kcal/mol
   Total Entropy:                71.031  cal/mol.K
Archival summary:
1\1\TWL02\FREQ\ProcedureUnspecified\BasisUnspecified\1112\taweetha\MonNov2615:28:362018MonNov2615:28:362018\0\\#,FREQ,ProcedureUnspecified,BasisUnspecified,\\0,1\I\C,1,2.1202\H,2,1.08272,1,110.98\P,2,1.67559,1,122.941,3,-180,0\H,4,1.43157,2,94.8518,1,-180,0\\\@

 Total job time:  27.24s(wall), 101.75s(cpu) 
 Mon Nov 26 15:28:36 2018

        *************************************************************
        *                                                           *
        *  Thank you very much for using Q-Chem.  Have a nice day.  *
        *                                                           *
        *************************************************************
