# Supplementary material for: Geometric and energetic data from ab initio calculations of haloethene, haloimine, halomethylenephosphine, haloiminophosphine, halodiazene, halodiphosphene and halocyclopropane
Source: Data Brief. 2019 Nov 2;27:104738. doi: 10.1016/j.dib.2019.104738 (PMC6861602; doi:10.1016/j.dib.2019.104738)
Supplement: Multimedia component 5 [file mmc5.zip › CP/B3LYP/HICPIE.out]

Q-Chem Developer Version!
                  Welcome to Q-Chem
     A Quantum Leap Into The Future Of Chemistry


 Q-Chem 5.1, Q-Chem, Inc., Pleasanton, CA (2018)

 Yihan Shao,  Zhengting Gan,  E. Epifanovsky,  A. T. B. Gilbert,  M. Wormit,  
 J. Kussmann,  A. W. Lange,  A. Behn,  Jia Deng,  Xintian Feng,  D. Ghosh,  
 M. Goldey,  P. R. Horn,  L. D. Jacobson,  I. Kaliman,  T. Kus,  A. Landau,  
 Jie Liu,  E. I. Proynov,  R. M. Richard,  R. P. Steele,  E. J. Sundstrom,  
 H. L. Woodcock III,  P. M. Zimmerman,  D. Zuev,  B. Albrecht,  E. Alguire,  
 S. A. Baeppler,  D. Barton,  Z. Benda,  Y. A. Bernard,  E. J. Berquist,  
 K. B. Bravaya,  H. Burton,  D. Casanova,  Chun-Min Chang,  Yunqing Chen,  
 A. Chien,  K. D. Closser,  M. P. Coons,  S. Coriani,  S. Dasgupta,  
 A. L. Dempwolff,  M. Diedenhofen,  Hainam Do,  R. G. Edgar,  Po-Tung Fang,  
 S. Faraji,  S. Fatehi,  Qingguo Feng,  K. D. Fenk,  J. Fosso-Tande,  
 Qinghui Ge,  A. Ghysels,  G. Gidofalvi,  J. Gomes,  J. Gonthier,  A. Gunina,  
 D. Hait,  M. W. D. Hanson-Heine,  P. H. P. Harbach,  A. W. Hauser,  
 J. E. Herr,  E. G. Hohenstein,  Z. C. Holden,  Kerwin Hui,  B. C. Huynh,  
 T.-C. Jagau,  Hyunjun Ji,  B. Kaduk,  K. Khistyaev,  Jaehoon Kim,  
 P. Klunzinger,  K. Koh,  D. Kosenkov,  L. Koulias,  T. Kowalczyk,  
 C. M. Krauter,  A. Kunitsa,  Ka Un Lao,  A. Laurent,  K. V. Lawler,  
 Joonho Lee,  D. Lefrancois,  S. Lehtola,  D. S. Levine,  Yi-Pei Li,  
 You-Sheng Lin,  Fenglai Liu,  E. Livshits,  A. Luenser,  P. Manohar,  
 E. Mansoor,  S. F. Manzer,  Shan-Ping Mao,  Yuezhi Mao,  N. Mardirossian,  
 A. V. Marenich,  T. Markovich,  L. A. Martinez-Martinez,  S. A. Maurer,  
 N. J. Mayhall,  S. C. McKenzie,  J.-M. Mewes,  A. F. Morrison,  
 J. W. Mullinax,  K. Nanda,  T. S. Nguyen-Beck,  R. Olivares-Amaya,  
 J. A. Parkhill,  T. M. Perrine,  F. Plasser,  P. Pokhilko,  S. Prager,  
 A. Prociuk,  E. Ramos,  D. R. Rehn,  F. Rob,  M. Schneider,  N. Sergueev,  
 S. M. Sharada,  S. Sharma,  D. W. Small,  T. Stauch,  T. Stein,  
 Yu-Chuan Su,  A. J. W. Thom,  A. Tkatchenko,  T. Tsuchimochi,  N. M. Tubman,  
 L. Vogt,  M. L. Vidal,  O. Vydrov,  M. A. Watson,  J. Wenzel,  
 M. de Wergifosse,  T. A. Wesolowski,  A. White,  J. Witte,  A. Yamada,  
 Jun Yang,  K. Yao,  S. Yeganeh,  S. R. Yost,  Zhi-Qiang You,  A. Zech,  
 Igor Ying Zhang,  Xing Zhang,  Yan Zhao,  Ying Zhu,  B. R. Brooks,  
 G. K. L. Chan,  C. J. Cramer,  M. S. Gordon,  W. J. Hehre,  A. Klamt,  
 M. W. Schmidt,  C. D. Sherrill,  D. G. Truhlar,  A. Aspuru-Guzik,  R. Baer,  
 A. T. Bell,  N. A. Besley,  Jeng-Da Chai,  A. E. DePrince, III,  
 R. A. DiStasio Jr.,  A. Dreuw,  B. D. Dunietz,  T. R. Furlani,  
 Chao-Ping Hsu,  Yousung Jung,  Jing Kong,  D. S. Lambrecht,  WanZhen Liang,  
 C. Ochsenfeld,  V. A. Rassolov,  L. V. Slipchenko,  J. E. Subotnik,  
 T. Van Voorhis,  J. M. Herbert,  A. I. Krylov,  P. M. W. Gill,  M. Head-Gordon

 Contributors to earlier versions of Q-Chem not listed above: 
 R. D. Adamson,  B. Austin,  J. Baker,  G. J. O. Beran,  K. Brandhorst,  
 S. T. Brown,  E. F. C. Byrd,  A. K. Chakraborty,  C.-L. Cheng,  
 Siu Hung Chien,  D. M. Chipman,  D. L. Crittenden,  H. Dachsel,  
 R. J. Doerksen,  A. D. Dutoi,  L. Fusti-Molnar,  W. A. Goddard III,  
 A. Golubeva-Zadorozhnaya,  S. R. Gwaltney,  G. Hawkins,  A. Heyden,  
 S. Hirata,  G. Kedziora,  F. J. Keil,  C. Kelley,  Jihan Kim,  R. A. King,  
 R. Z. Khaliullin,  P. P. Korambath,  W. Kurlancheek,  A. M. Lee,  M. S. Lee,  
 S. V. Levchenko,  Ching Yeh Lin,  D. Liotard,  R. C. Lochan,  I. Lotan,  
 P. E. Maslen,  N. Nair,  D. P. O'Neill,  D. Neuhauser,  E. Neuscamman,  
 C. M. Oana,  R. Olson,  B. Peters,  R. Peverati,  P. A. Pieniazek,  
 Y. M. Rhee,  J. Ritchie,  M. A. Rohrdanz,  E. Rosta,  N. J. Russ,  
 H. F. Schaefer III,  N. E. Schultz,  N. Shenvi,  A. C. Simmonett,  A. Sodt,  
 D. Stuck,  K. S. Thanthiriwatte,  V. Vanovschi,  Tao Wang,  A. Warshel,  
 C. F. Williams,  Q. Wu,  X. Xu,  W. Zhang

 Please cite Q-Chem as follows:
 Y. Shao et al., Mol. Phys. 113, 184-215 (2015)
 DOI: 10.1080/00268976.2014.952696

 Q-Chem 5.1.2 for Intel X86 EM64T Linux

 Parts of Q-Chem use Armadillo 8.300.2 (Tropical Shenanigans).
 http://arma.sourceforge.net/

 Q-Chem begins on Mon Nov 26 16:39:18 2018  

Host: 
0

     Scratch files written to /scratch/taweetham/qchem51635//
Input Ideriv = 2
Curr. Ideriv = -1
Max.  Ideriv = 2

Checking the input file for inconsistencies... 	...done.

--------------------------------------------------------------
User input:
--------------------------------------------------------------
$molecule
0 1
C 
P 1 1.5 
I 2 PI 1 120. 
I 1 PI 2 120.  3 180.0
H 1 PH 2 120.  3 0.0

PH=1.44
PF=1.54
PCl=2.03
PBr=2.5
PI=2.6
$end

$rem
   job_type	optimization
   basis	6-311++g**
   method	b3lyp
$end

--------------------------------------------------------------
 ----------------------------------------------------------------
             Standard Nuclear Orientation (Angstroms)
    I     Atom           X                Y                Z
 ----------------------------------------------------------------
    1      C      -0.5433696255    -0.5752572768     0.0000000000
    2      P       0.4731329261     0.5277942010    -0.0000000000
    3      I       3.0099041800    -0.0421107082     0.0000000000
    4      I      -3.0801408793    -0.0053523676    -0.0000000000
    5      H      -0.1142310728    -1.9498263375     0.0000000000
 ----------------------------------------------------------------
 Molecular Point Group                 Cs    NOp =  2
 Largest Abelian Subgroup              Cs    NOp =  2
 Nuclear Repulsion Energy =   687.1675590305 hartrees
 There are       64 alpha and       64 beta electrons
 Requested basis set is 6-311++G(d,p)
 There are 72 shells and 183 basis functions

 Total QAlloc Memory Limit   2000 MB
 Mega-Array Size       188 MB
 MEM_STATIC part       192 MB
 A cutoff of  1.0D-11 yielded   1824 shell pairs
 There are     12324 function pairs (     13959 Cartesian)

 -------------------------------------------------------
 OpenMP Integral Computing Module                       
 Release: version 1.0, May 2013, Q-Chem Inc. Pittsburgh 
 -------------------------------------------------------
 Integral Job Info:
 Integral job number is                      11
 Integral operator is                         1
 short-range coefficients                     0
 long-range coefficients              100000000
 Omega coefficients                           0
 if combine SR and LR in K                    0
 Integral screening is                        0
 Integral computing path is                   2
 max size of driver memory is            800000
 size of driver memory is                593474
 size of scratch memory is             11861008
 max col of scratch BK array               1296
 max len of scratch array in speh3          155
 max len of scratch index in speh4           18
 max int batch size is                      520
 min int batch size is                       52
 fixed nKL is                                52
 max L of basis functions is                  2
 order of int derivative is                   0
 number of shells is                         72
 number of basis is                         195
 number of cartesian basis is               195
 number of contracted shell pairs          1824
 number of primitive shell pairs           3616
 maxK2 (contraction) of shell pair           36
 max number of K2 of shell pair               1
 max number of CS2 of shell pair            336
 max number of PS2 of shell pair            336
 mem total for path MDJ                  535100
 -------------------------------------------------------
 Smallest overlap matrix eigenvalue = 8.51E-04

 Scale SEOQF with 1.000000e-01/1.000000e-01/1.000000e-01

 Standard Electronic Orientation quadrupole field applied
 Nucleus-field energy     =     0.0000000360 hartrees
 Guess from superposition of atomic densities
 Warning:  Energy on first SCF cycle will be non-variational
 SAD guess density has 128.000000 electrons

 -----------------------------------------------------------------------
  General SCF calculation program by
  Eric Jon Sundstrom, Paul Horn, Yuezhi Mao, Dmitri Zuev, Alec White,
  David Stuck, Shaama M.S., Shane Yost, Joonho Lee, David Small,
  Daniel Levine, Susi Lehtola, Hugh Burton, Evgeny Epifanovsky
 -----------------------------------------------------------------------
 Exchange:     0.2000 Hartree-Fock + 0.0800 Slater + 0.7200 B88
 Correlation:  0.1900 VWN1RPA + 0.8100 LYP
 Using SG-1 standard quadrature grid
 using 4 threads for integral computing
 -------------------------------------------------------
 OpenMP Integral computing Module                
 Release: version 2.0, May 2017, Q-Chem Inc. Pleasanton 
 -------------------------------------------------------
 -------------------------------------------------------
 OpenMP BLAS3 based DFT computing Module                
 Release: version 1.0, May 2013, Q-Chem Inc. Pittsburgh 
 -------------------------------------------------------
 A restricted SCF calculation will be
 performed using DIIS
 SCF converges when DIIS error is below 1.0e-08
 ---------------------------------------
  Cycle       Energy         DIIS error
 ---------------------------------------
    1  -14219.1884974932      3.29e-02  
    2  -14218.9686677259      3.46e-03  
    3  -14218.7747717756      6.74e-03  
    4  -14219.0063208646      1.36e-03  
    5  -14219.0162426117      3.63e-04  
    6  -14219.0167904978      1.97e-04  
    7  -14219.0169608712      3.12e-05  
    8  -14219.0169659587      1.37e-05  
    9  -14219.0169669598      4.39e-06  
   10  -14219.0169670527      3.35e-07  
   11  -14219.0169670534      1.31e-07  
   12  -14219.0169670536      2.53e-08  
   13  -14219.0169670536      8.16e-09  Convergence criterion met
 ---------------------------------------
 SCF time:   CPU 28.08s  wall 8.00s 
 SCF   energy in the final basis set =   -14219.0169670536
 Total energy in the final basis set =   -14219.0169670536

 --------------------------------------------------------------
             Orbital Energies (a.u.) and Symmetries
 --------------------------------------------------------------

 Alpha MOs, Restricted
 -- Occupied --                  
*******-1165.88 -176.33 -176.31 -165.74 -165.73 -165.73 -165.71
  1 A'    2 A'    3 A'    4 A'    5 A'    6 A'    1 A"    7 A'                 
-165.71 -165.71  -77.09  -35.83  -35.81  -31.32  -31.31  -31.31
  2 A"    8 A'    9 A'   10 A'   11 A'   12 A'   13 A'    3 A"                 
-31.299 -31.294 -31.294 -22.972 -22.970 -22.970 -22.964 -22.964
 14 A'    4 A"   15 A'   16 A'   17 A'    5 A"   18 A'    6 A"                 
-22.950 -22.949 -22.948 -22.945 -22.945 -10.272  -6.594  -6.375
 19 A'    7 A"   20 A'    8 A"   21 A'   22 A'   23 A'   24 A'                 
 -6.355  -4.790  -4.771  -4.771  -4.767  -4.756  -4.754  -4.753
 25 A'   26 A'   27 A'    9 A"   28 A'   29 A'   10 A"   30 A'                 
 -4.753  -4.750  -2.054  -2.049  -2.049  -2.033  -2.033  -2.032
 11 A"   31 A'   32 A'   33 A'   12 A"   34 A'   13 A"   35 A'                 
 -2.028  -2.028  -2.017  -2.017  -0.787  -0.662  -0.647  -0.498
 14 A"   36 A'   37 A'   15 A"   38 A'   39 A'   40 A'   41 A'                 
 -0.425  -0.372  -0.347  -0.297  -0.292  -0.291  -0.276  -0.271
 42 A'   43 A'   16 A"   44 A'   17 A"   45 A'   18 A"   46 A'                 
 -- Virtual --                   
 -0.178  -0.088  -0.079  -0.007   0.010   0.031   0.042   0.052
 47 A'   48 A'   19 A"   49 A'   50 A'   51 A'   20 A"   52 A'                 
  0.068   0.090   0.092   0.116   0.123   0.146   0.170   0.202
 53 A'   54 A'   21 A"   55 A'   56 A'   57 A'   58 A'   22 A"                 
  0.206   0.220   0.221   0.248   0.276   0.279   0.322   0.332
 59 A'   23 A"   60 A'   61 A'   62 A'   24 A"   63 A'   64 A'                 
  0.366   0.385   0.386   0.393   0.397   0.402   0.407   0.436
 25 A"   65 A'   26 A"   66 A'   27 A"   28 A"   67 A'   68 A'                 
  0.447   0.456   0.490   0.531   0.538   0.569   0.618   0.636
 69 A'   70 A'   71 A'   72 A'   73 A'   29 A"   74 A'   75 A'                 
  0.664   0.668   0.800   0.822   0.886   1.141   1.155   1.195
 30 A"   31 A"   76 A'   77 A'   78 A'   32 A"   79 A'   80 A'                 
  1.270   1.285   1.296   1.304   1.344   1.395   1.473   1.493
 33 A"   81 A'   34 A"   82 A'   83 A'   84 A'   85 A'   35 A"                 
  1.551   1.551   1.650   1.666   1.735   2.032   2.089   2.562
 86 A'   36 A"   37 A"   87 A'   88 A'   89 A'   90 A'   91 A'                 
  2.692   2.894   3.314   3.942   3.946   3.947   3.956   3.960
 38 A"   92 A'   93 A'   39 A"   94 A'   40 A"   41 A"   95 A'                 
  3.968   3.988   3.995   4.066   4.099   4.262   4.308   5.959
 42 A"   96 A'   97 A'   98 A'   99 A'  100 A'  101 A'   43 A"                 
  5.978   5.983   5.997   6.002   6.026   6.961  13.786  13.883
102 A'   44 A"  103 A'  104 A'  105 A'  106 A'   45 A"  107 A'                 
 14.096  23.449  27.728  27.751  28.305  28.319  28.329  28.333
108 A'  109 A'  110 A'  111 A'   46 A"  112 A'   47 A"  113 A'                 
 28.342  28.361  28.513  28.514  28.515  28.531  28.532  28.535
114 A'  115 A'   48 A"   49 A"  116 A'  117 A'   50 A"  118 A'                 
 28.536  28.546  28.583  28.607 127.851 127.862 127.875 127.879
 51 A"  119 A'  120 A'  121 A'   52 A"  122 A'   53 A"  123 A'                 
127.885 127.906 151.544 151.565 163.1341901.7021901.725
124 A'  125 A'  126 A'  127 A'  128 A'  129 A'  130 A'                         

 Beta MOs, Restricted
 -- Occupied --                  
*******-1165.88 -176.33 -176.31 -165.74 -165.73 -165.73 -165.71
  1 A'    2 A'    3 A'    4 A'    5 A'    6 A'    1 A"    7 A'                 
-165.71 -165.71  -77.09  -35.83  -35.81  -31.32  -31.31  -31.31
  2 A"    8 A'    9 A'   10 A'   11 A'   12 A'   13 A'    3 A"                 
-31.299 -31.294 -31.294 -22.972 -22.970 -22.970 -22.964 -22.964
 14 A'    4 A"   15 A'   16 A'   17 A'    5 A"   18 A'    6 A"                 
-22.950 -22.949 -22.948 -22.945 -22.945 -10.272  -6.594  -6.375
 19 A'    7 A"   20 A'    8 A"   21 A'   22 A'   23 A'   24 A'                 
 -6.355  -4.790  -4.771  -4.771  -4.767  -4.756  -4.754  -4.753
 25 A'   26 A'   27 A'    9 A"   28 A'   29 A'   10 A"   30 A'                 
 -4.753  -4.750  -2.054  -2.049  -2.049  -2.033  -2.033  -2.032
 11 A"   31 A'   32 A'   33 A'   12 A"   34 A'   13 A"   35 A'                 
 -2.028  -2.028  -2.017  -2.017  -0.787  -0.662  -0.647  -0.498
 14 A"   36 A'   37 A'   15 A"   38 A'   39 A'   40 A'   41 A'                 
 -0.425  -0.372  -0.347  -0.297  -0.292  -0.291  -0.276  -0.271
 42 A'   43 A'   16 A"   44 A'   17 A"   45 A'   18 A"   46 A'                 
 -- Virtual --                   
 -0.178  -0.088  -0.079  -0.007   0.010   0.031   0.042   0.052
 47 A'   48 A'   19 A"   49 A'   50 A'   51 A'   20 A"   52 A'                 
  0.068   0.090   0.092   0.116   0.123   0.146   0.170   0.202
 53 A'   54 A'   21 A"   55 A'   56 A'   57 A'   58 A'   22 A"                 
  0.206   0.220   0.221   0.248   0.276   0.279   0.322   0.332
 59 A'   23 A"   60 A'   61 A'   62 A'   24 A"   63 A'   64 A'                 
  0.366   0.385   0.386   0.393   0.397   0.402   0.407   0.436
 25 A"   65 A'   26 A"   66 A'   27 A"   28 A"   67 A'   68 A'                 
  0.447   0.456   0.490   0.531   0.538   0.569   0.618   0.636
 69 A'   70 A'   71 A'   72 A'   73 A'   29 A"   74 A'   75 A'                 
  0.664   0.668   0.800   0.822   0.886   1.141   1.155   1.195
 30 A"   31 A"   76 A'   77 A'   78 A'   32 A"   79 A'   80 A'                 
  1.270   1.285   1.296   1.304   1.344   1.395   1.473   1.493
 33 A"   81 A'   34 A"   82 A'   83 A'   84 A'   85 A'   35 A"                 
  1.551   1.551   1.650   1.666   1.735   2.032   2.089   2.562
 86 A'   36 A"   37 A"   87 A'   88 A'   89 A'   90 A'   91 A'                 
  2.692   2.894   3.314   3.942   3.946   3.947   3.956   3.960
 38 A"   92 A'   93 A'   39 A"   94 A'   40 A"   41 A"   95 A'                 
  3.968   3.988   3.995   4.066   4.099   4.262   4.308   5.959
 42 A"   96 A'   97 A'   98 A'   99 A'  100 A'  101 A'   43 A"                 
  5.978   5.983   5.997   6.002   6.026   6.961  13.786  13.883
102 A'   44 A"  103 A'  104 A'  105 A'  106 A'   45 A"  107 A'                 
 14.096  23.449  27.728  27.751  28.305  28.319  28.329  28.333
108 A'  109 A'  110 A'  111 A'   46 A"  112 A'   47 A"  113 A'                 
 28.342  28.361  28.513  28.514  28.515  28.531  28.532  28.535
114 A'  115 A'   48 A"   49 A"  116 A'  117 A'   50 A"  118 A'                 
 28.536  28.546  28.583  28.607 127.851 127.862 127.875 127.879
 51 A"  119 A'  120 A'  121 A'   52 A"  122 A'   53 A"  123 A'                 
127.885 127.906 151.544 151.565 163.1341901.7021901.725
124 A'  125 A'  126 A'  127 A'  128 A'  129 A'  130 A'                         
 --------------------------------------------------------------

          Ground-State Mulliken Net Atomic Charges

     Atom                 Charge (a.u.)
  ----------------------------------------
      1 C                    -0.187703
      2 P                     0.072489
      3 I                    -0.157591
      4 I                     0.070396
      5 H                     0.202409
  ----------------------------------------
  Sum of atomic charges =    -0.000000

 -----------------------------------------------------------------
                    Cartesian Multipole Moments
 -----------------------------------------------------------------
    Charge (ESU x 10^10)
                -0.0000
    Dipole Moment (Debye)
         X      -0.8460      Y      -0.6306      Z       0.0000
       Tot       1.0552
    Quadrupole Moments (Debye-Ang)
        XX     -73.7833     XY      -1.0910     YY     -76.3511
        XZ       0.0000     YZ      -0.0000     ZZ     -78.3440
    Octopole Moments (Debye-Ang^2)
       XXX     -28.3848    XXY       5.5361    XYY      -1.5336
       YYY      -7.6306    XXZ       0.0000    XYZ       0.0000
       YYZ       0.0000    XZZ      -0.4197    YZZ       0.6575
       ZZZ       0.0000
    Hexadecapole Moments (Debye-Ang^3)
      XXXX   -3035.5115   XXXY     -33.3564   XXYY    -592.2148
      XYYY      -7.5186   YYYY    -157.5892   XXXZ       0.0000
      XXYZ      -0.0000   XYYZ       0.0000   YYYZ       0.0000
      XXZZ    -584.8497   XYZZ      -2.1966   YYZZ     -47.4251
      XZZZ       0.0000   YZZZ       0.0000   ZZZZ    -112.9651
 -----------------------------------------------------------------
 Calculating analytic gradient of the SCF energy
 Gradient of SCF Energy
            1           2           3           4           5
    1   0.0896118  -0.0905316   0.0081814  -0.0493165   0.0420549
    2   0.2080084  -0.1485353   0.0095546   0.0122290  -0.0812567
    3  -0.0000000  -0.0000000   0.0000000   0.0000000   0.0000000
 Max gradient component =       2.080E-01
 RMS gradient           =       7.860E-02
 Gradient time:  CPU 7.52 s  wall 1.98 s
 Geometry Optimization Parameters
   NAtoms,    NIC,     NZ,  NCons,   NDum,   NFix, NCnnct, MaxDiis
        5      20       5       0       0       0       0       0


** GEOMETRY OPTIMIZATION IN DELOCALIZED INTERNAL COORDINATES **
   Searching for a Minimum

   Optimization Cycle:   1

                       Coordinates (Angstroms)
     ATOM                X               Y               Z
      1  C        -0.5433696255   -0.5752572768    0.0000000000
      2  P         0.4731329261    0.5277942010    0.0000000000
      3  I         3.0099041800   -0.0421107082    0.0000000000
      4  I        -3.0801408793   -0.0053523676    0.0000000000
      5  H        -0.1142310728   -1.9498263375    0.0000000000
   Point Group: cs    Number of degrees of freedom:     7


   Energy is -14219.016967054


 Attempting to Generate Delocalized Internal Coordinates

  7 Hessian modes will be used to form the next step
  Hessian Eigenvalues:
     0.044459    0.075278    0.130389    0.160000    0.220000    0.250000
     0.766766

 Minimum Search - Taking Simple RFO Step
 Searching for Lamda that Minimizes Along All modes
 Value Taken    Lamda =  -0.09644387
 Calculated Step too Large.  Step scaled by  0.496869
 Step Taken.  Stepsize is  0.300000

                             Maximum     Tolerance    Cnvgd?
         Gradient           0.161687      0.000300      NO
         Displacement       0.181038      0.001200      NO
         Energy change     *********      0.000001      NO


 New Cartesian Coordinates Obtained by Inverse Iteration

 Displacement from previous Coordinates is:  0.327457
 ----------------------------------------------------------------
             Standard Nuclear Orientation (Angstroms)
    I     Atom           X                Y                Z
 ----------------------------------------------------------------
    1      C      -0.5392881173    -0.5877516168     0.0000000000
    2      P       0.4698602709     0.5862210318     0.0000000000
    3      I       2.9697253867    -0.0952639144     0.0000000000
    4      I      -2.9923039884    -0.0788773872     0.0000000000
    5      H      -0.1626980234    -1.8690806025     0.0000000000
 ----------------------------------------------------------------
 Molecular Point Group                 Cs    NOp =  2
 Largest Abelian Subgroup              Cs    NOp =  2
 Nuclear Repulsion Energy =   698.1135986821 hartrees
 There are       64 alpha and       64 beta electrons
 Applying Cartesian multipole field
    Component          Value
    ---------          -----
     (2,0,0)        1.00000E-11
     (0,2,0)        2.00000E-11
     (0,0,2)       -3.00000E-11
 Nucleus-field energy     =     0.0000000346 hartrees
 Requested basis set is 6-311++G(d,p)
 There are 72 shells and 183 basis functions
 A cutoff of  1.0D-11 yielded   1861 shell pairs
 There are     12631 function pairs (     14295 Cartesian)
 Smallest overlap matrix eigenvalue = 8.97E-04
 Guess MOs from SCF MO coefficient file

 -----------------------------------------------------------------------
  General SCF calculation program by
  Eric Jon Sundstrom, Paul Horn, Yuezhi Mao, Dmitri Zuev, Alec White,
  David Stuck, Shaama M.S., Shane Yost, Joonho Lee, David Small,
  Daniel Levine, Susi Lehtola, Hugh Burton, Evgeny Epifanovsky
 -----------------------------------------------------------------------
 Exchange:     0.2000 Hartree-Fock + 0.0800 Slater + 0.7200 B88
 Correlation:  0.1900 VWN1RPA + 0.8100 LYP
 Using SG-1 standard quadrature grid
 using 4 threads for integral computing
 -------------------------------------------------------
 OpenMP Integral computing Module                
 Release: version 2.0, May 2017, Q-Chem Inc. Pleasanton 
 -------------------------------------------------------
 -------------------------------------------------------
 OpenMP BLAS3 based DFT computing Module                
 Release: version 1.0, May 2013, Q-Chem Inc. Pittsburgh 
 -------------------------------------------------------
 A restricted SCF calculation will be
 performed using DIIS
 SCF converges when DIIS error is below 1.0e-08
 ---------------------------------------
  Cycle       Energy         DIIS error
 ---------------------------------------
    1  -14219.0576284835      7.02e-04  
    2  -14219.0607675379      1.49e-04  
    3  -14219.0608395420      9.22e-05  
    4  -14219.0608687811      4.55e-05  
    5  -14219.0608773682      1.79e-05  
    6  -14219.0608785971      8.33e-06  
    7  -14219.0608789312      2.17e-06  
    8  -14219.0608789561      5.47e-07  
    9  -14219.0608789579      2.69e-07  
   10  -14219.0608789582      2.85e-08  
   11  -14219.0608789581      1.21e-08  
   12  -14219.0608789580      2.71e-09  Convergence criterion met
 ---------------------------------------
 SCF time:   CPU 26.07s  wall 7.00s 
 SCF   energy in the final basis set =   -14219.0608789580
 Total energy in the final basis set =   -14219.0608789580

 --------------------------------------------------------------
             Orbital Energies (a.u.) and Symmetries
 --------------------------------------------------------------

 Alpha MOs, Restricted
 -- Occupied --                  
*******-1165.88 -176.33 -176.31 -165.73 -165.73 -165.73 -165.71
  1 A'    2 A'    3 A'    4 A'    5 A'    6 A'    1 A"    7 A'                 
-165.71 -165.71  -77.10  -35.82  -35.81  -31.32  -31.31  -31.31
  2 A"    8 A'    9 A'   10 A'   11 A'   12 A'   13 A'    3 A"                 
-31.298 -31.293 -31.293 -22.969 -22.968 -22.967 -22.962 -22.962
 14 A'    4 A"   15 A'   16 A'   17 A'    5 A"   18 A'    6 A"                 
-22.949 -22.948 -22.948 -22.944 -22.944 -10.273  -6.599  -6.373
 19 A'    7 A"   20 A'    8 A"   21 A'   22 A'   23 A'   24 A'                 
 -6.355  -4.787  -4.769  -4.769  -4.766  -4.761  -4.758  -4.755
 25 A'   26 A'   27 A'    9 A"   28 A'   29 A'   10 A"   30 A'                 
 -4.753  -4.753  -2.051  -2.047  -2.046  -2.032  -2.031  -2.031
 11 A"   31 A'   32 A'   33 A'   12 A"   34 A'   13 A"   35 A'                 
 -2.027  -2.027  -2.016  -2.016  -0.781  -0.664  -0.644  -0.515
 14 A"   36 A'   37 A'   15 A"   38 A'   39 A'   40 A'   41 A'                 
 -0.429  -0.375  -0.344  -0.301  -0.292  -0.290  -0.275  -0.272
 42 A'   43 A'   16 A"   44 A'   17 A"   45 A'   46 A'   18 A"                 
 -- Virtual --                   
 -0.161  -0.087  -0.079  -0.001   0.013   0.030   0.042   0.050
 47 A'   19 A"   48 A'   49 A'   50 A'   51 A'   20 A"   52 A'                 
  0.074   0.091   0.096   0.119   0.122   0.140   0.170   0.201
 53 A'   21 A"   54 A'   55 A'   56 A'   57 A'   58 A'   22 A"                 
  0.205   0.219   0.219   0.252   0.270   0.280   0.315   0.329
 59 A'   60 A'   23 A"   61 A'   62 A'   24 A"   63 A'   64 A'                 
  0.365   0.386   0.390   0.394   0.398   0.402   0.407   0.433
 25 A"   26 A"   65 A'   66 A'   27 A"   28 A"   67 A'   68 A'                 
  0.450   0.464   0.489   0.545   0.554   0.566   0.612   0.630
 69 A'   70 A'   71 A'   72 A'   73 A'   29 A"   74 A'   75 A'                 
  0.658   0.669   0.797   0.822   0.900   1.094   1.131   1.205
 30 A"   31 A"   76 A'   77 A'   78 A'   79 A'   32 A"   80 A'                 
  1.273   1.295   1.298   1.308   1.351   1.444   1.479   1.500
 33 A"   81 A'   34 A"   82 A'   83 A'   84 A'   35 A"   85 A'                 
  1.548   1.561   1.672   1.692   1.743   2.015   2.159   2.594
 36 A"   86 A'   87 A'   37 A"   88 A'   89 A'   90 A'   91 A'                 
  2.687   2.877   3.345   3.943   3.948   3.953   3.958   3.963
 38 A"   92 A'   93 A'   39 A"   94 A'   40 A"   41 A"   95 A'                 
  3.968   3.993   4.006   4.092   4.105   4.256   4.319   5.962
 42 A"   96 A'   97 A'   98 A'   99 A'  100 A'  101 A'   43 A"                 
  5.983   5.985   6.001   6.009   6.027   6.939  13.781  13.881
102 A'   44 A"  103 A'  104 A'  105 A'  106 A'   45 A"  107 A'                 
 14.049  23.423  27.724  27.761  28.308  28.324  28.330  28.338
108 A'  109 A'  110 A'  111 A'   46 A"  112 A'   47 A"  113 A'                 
 28.344  28.362  28.515  28.518  28.518  28.533  28.534  28.537
114 A'  115 A'   48 A"  116 A'   49 A"   50 A"  117 A'   51 A"                 
 28.540  28.547  28.599  28.608 127.854 127.867 127.876 127.885
118 A'  119 A'  120 A'  121 A'   52 A"  122 A'   53 A"  123 A'                 
127.887 127.907 151.541 151.574 163.0951901.6991901.733
124 A'  125 A'  126 A'  127 A'  128 A'  129 A'  130 A'                         

 Beta MOs, Restricted
 -- Occupied --                  
*******-1165.88 -176.33 -176.31 -165.73 -165.73 -165.73 -165.71
  1 A'    2 A'    3 A'    4 A'    5 A'    6 A'    1 A"    7 A'                 
-165.71 -165.71  -77.10  -35.82  -35.81  -31.32  -31.31  -31.31
  2 A"    8 A'    9 A'   10 A'   11 A'   12 A'   13 A'    3 A"                 
-31.298 -31.293 -31.293 -22.969 -22.968 -22.967 -22.962 -22.962
 14 A'    4 A"   15 A'   16 A'   17 A'    5 A"   18 A'    6 A"                 
-22.949 -22.948 -22.948 -22.944 -22.944 -10.273  -6.599  -6.373
 19 A'    7 A"   20 A'    8 A"   21 A'   22 A'   23 A'   24 A'                 
 -6.355  -4.787  -4.769  -4.769  -4.766  -4.761  -4.758  -4.755
 25 A'   26 A'   27 A'    9 A"   28 A'   29 A'   10 A"   30 A'                 
 -4.753  -4.753  -2.051  -2.047  -2.046  -2.032  -2.031  -2.031
 11 A"   31 A'   32 A'   33 A'   12 A"   34 A'   13 A"   35 A'                 
 -2.027  -2.027  -2.016  -2.016  -0.781  -0.664  -0.644  -0.515
 14 A"   36 A'   37 A'   15 A"   38 A'   39 A'   40 A'   41 A'                 
 -0.429  -0.375  -0.344  -0.301  -0.292  -0.290  -0.275  -0.272
 42 A'   43 A'   16 A"   44 A'   17 A"   45 A'   46 A'   18 A"                 
 -- Virtual --                   
 -0.161  -0.087  -0.079  -0.001   0.013   0.030   0.042   0.050
 47 A'   19 A"   48 A'   49 A'   50 A'   51 A'   20 A"   52 A'                 
  0.074   0.091   0.096   0.119   0.122   0.140   0.170   0.201
 53 A'   21 A"   54 A'   55 A'   56 A'   57 A'   58 A'   22 A"                 
  0.205   0.219   0.219   0.252   0.270   0.280   0.315   0.329
 59 A'   60 A'   23 A"   61 A'   62 A'   24 A"   63 A'   64 A'                 
  0.365   0.386   0.390   0.394   0.398   0.402   0.407   0.433
 25 A"   26 A"   65 A'   66 A'   27 A"   28 A"   67 A'   68 A'                 
  0.450   0.464   0.489   0.545   0.554   0.566   0.612   0.630
 69 A'   70 A'   71 A'   72 A'   73 A'   29 A"   74 A'   75 A'                 
  0.658   0.669   0.797   0.822   0.900   1.094   1.131   1.205
 30 A"   31 A"   76 A'   77 A'   78 A'   79 A'   32 A"   80 A'                 
  1.273   1.295   1.298   1.308   1.351   1.444   1.479   1.500
 33 A"   81 A'   34 A"   82 A'   83 A'   84 A'   35 A"   85 A'                 
  1.548   1.561   1.672   1.692   1.743   2.015   2.159   2.594
 36 A"   86 A'   87 A'   37 A"   88 A'   89 A'   90 A'   91 A'                 
  2.687   2.877   3.345   3.943   3.948   3.953   3.958   3.963
 38 A"   92 A'   93 A'   39 A"   94 A'   40 A"   41 A"   95 A'                 
  3.968   3.993   4.006   4.092   4.105   4.256   4.319   5.962
 42 A"   96 A'   97 A'   98 A'   99 A'  100 A'  101 A'   43 A"                 
  5.983   5.985   6.001   6.009   6.027   6.939  13.781  13.881
102 A'   44 A"  103 A'  104 A'  105 A'  106 A'   45 A"  107 A'                 
 14.049  23.423  27.724  27.761  28.308  28.324  28.330  28.338
108 A'  109 A'  110 A'  111 A'   46 A"  112 A'   47 A"  113 A'                 
 28.344  28.362  28.515  28.518  28.518  28.533  28.534  28.537
114 A'  115 A'   48 A"  116 A'   49 A"   50 A"  117 A'   51 A"                 
 28.540  28.547  28.599  28.608 127.854 127.867 127.876 127.885
118 A'  119 A'  120 A'  121 A'   52 A"  122 A'   53 A"  123 A'                 
127.887 127.907 151.541 151.574 163.0951901.6991901.733
124 A'  125 A'  126 A'  127 A'  128 A'  129 A'  130 A'                         
 --------------------------------------------------------------

          Ground-State Mulliken Net Atomic Charges

     Atom                 Charge (a.u.)
  ----------------------------------------
      1 C                    -0.211460
      2 P                     0.082595
      3 I                    -0.163087
      4 I                     0.067090
      5 H                     0.224862
  ----------------------------------------
  Sum of atomic charges =     0.000000

 -----------------------------------------------------------------
                    Cartesian Multipole Moments
 -----------------------------------------------------------------
    Charge (ESU x 10^10)
                 0.0000
    Dipole Moment (Debye)
         X      -0.8329      Y      -0.5930      Z       0.0000
       Tot       1.0224
    Quadrupole Moments (Debye-Ang)
        XX     -74.4911     XY      -0.8807     YY     -76.1775
        XZ      -0.0000     YZ       0.0000     ZZ     -78.3562
    Octopole Moments (Debye-Ang^2)
       XXX     -29.7969    XXY       6.0380    XYY      -2.7644
       YYY       1.1373    XXZ       0.0000    XYZ       0.0000
       YYZ       0.0000    XZZ      -1.8481    YZZ       3.4663
       ZZZ       0.0000
    Hexadecapole Moments (Debye-Ang^3)
      XXXX   -2927.3277   XXXY     -40.2568   XXYY    -570.3038
      XYYY     -13.3104   YYYY    -162.9859   XXXZ      -0.0000
      XXYZ      -0.0000   XYYZ      -0.0000   YYYZ       0.0000
      XXZZ    -562.4065   XYZZ      -4.4091   YYZZ     -48.0209
      XZZZ      -0.0000   YZZZ       0.0000   ZZZZ    -113.1313
 -----------------------------------------------------------------
 Calculating analytic gradient of the SCF energy
 Gradient of SCF Energy
            1           2           3           4           5
    1   0.0520564  -0.0540764   0.0112026  -0.0463974   0.0372148
    2   0.1579089  -0.0979738   0.0068616   0.0106030  -0.0773997
    3  -0.0000000   0.0000000  -0.0000000   0.0000000   0.0000000
 Max gradient component =       1.579E-01
 RMS gradient           =       5.772E-02
 Gradient time:  CPU 7.61 s  wall 2.01 s
 Geometry Optimization Parameters
   NAtoms,    NIC,     NZ,  NCons,   NDum,   NFix, NCnnct, MaxDiis
        5      20       5       0       0       0       0       0

 Cartesian Hessian Update
 Hessian Updated using BFGS Update


** GEOMETRY OPTIMIZATION IN DELOCALIZED INTERNAL COORDINATES **
   Searching for a Minimum

   Optimization Cycle:   2

                       Coordinates (Angstroms)
     ATOM                X               Y               Z
      1  C        -0.5392881173   -0.5877516168    0.0000000000
      2  P         0.4698602709    0.5862210318    0.0000000000
      3  I         2.9697253867   -0.0952639144    0.0000000000
      4  I        -2.9923039884   -0.0788773872    0.0000000000
      5  H        -0.1626980234   -1.8690806025    0.0000000000
   Point Group: cs    Number of degrees of freedom:     7


   Energy is -14219.060878958

 Hessian Updated using BFGS Update

  7 Hessian modes will be used to form the next step
  Hessian Eigenvalues:
     0.035214    0.070338    0.084702    0.160281    0.219739    0.237960
     0.907912

 Minimum Search - Taking Simple RFO Step
 Searching for Lamda that Minimizes Along All modes
 Value Taken    Lamda =  -0.09975242
 Calculated Step too Large.  Step scaled by  0.381959
 Step Taken.  Stepsize is  0.300000

                             Maximum     Tolerance    Cnvgd?
         Gradient           0.120277      0.000300      NO
         Displacement       0.188297      0.001200      NO
         Energy change     -0.043912      0.000001      NO


 New Cartesian Coordinates Obtained by Inverse Iteration

 Displacement from previous Coordinates is:  0.353938
 ----------------------------------------------------------------
             Standard Nuclear Orientation (Angstroms)
    I     Atom           X                Y                Z
 ----------------------------------------------------------------
    1      C      -0.5249325014    -0.5980444594     0.0000000000
    2      P       0.4619810191     0.6358995960     0.0000000000
    3      I       2.9055012119    -0.1603062531     0.0000000000
    4      I      -2.9051981644    -0.1529514785     0.0000000000
    5      H      -0.1920560368    -1.7693498941     0.0000000000
 ----------------------------------------------------------------
 Molecular Point Group                 Cs    NOp =  2
 Largest Abelian Subgroup              Cs    NOp =  2
 Nuclear Repulsion Energy =   712.1593040972 hartrees
 There are       64 alpha and       64 beta electrons
 Applying Cartesian multipole field
    Component          Value
    ---------          -----
     (2,0,0)        1.00000E-11
     (0,2,0)        2.00000E-11
     (0,0,2)       -3.00000E-11
 Nucleus-field energy     =     0.0000000331 hartrees
 Requested basis set is 6-311++G(d,p)
 There are 72 shells and 183 basis functions
 A cutoff of  1.0D-11 yielded   1895 shell pairs
 There are     12855 function pairs (     14536 Cartesian)
 Smallest overlap matrix eigenvalue = 9.21E-04
 Guess MOs from SCF MO coefficient file

 -----------------------------------------------------------------------
  General SCF calculation program by
  Eric Jon Sundstrom, Paul Horn, Yuezhi Mao, Dmitri Zuev, Alec White,
  David Stuck, Shaama M.S., Shane Yost, Joonho Lee, David Small,
  Daniel Levine, Susi Lehtola, Hugh Burton, Evgeny Epifanovsky
 -----------------------------------------------------------------------
 Exchange:     0.2000 Hartree-Fock + 0.0800 Slater + 0.7200 B88
 Correlation:  0.1900 VWN1RPA + 0.8100 LYP
 Using SG-1 standard quadrature grid
 using 4 threads for integral computing
 -------------------------------------------------------
 OpenMP Integral computing Module                
 Release: version 2.0, May 2017, Q-Chem Inc. Pleasanton 
 -------------------------------------------------------
 -------------------------------------------------------
 OpenMP BLAS3 based DFT computing Module                
 Release: version 1.0, May 2013, Q-Chem Inc. Pittsburgh 
 -------------------------------------------------------
 A restricted SCF calculation will be
 performed using DIIS
 SCF converges when DIIS error is below 1.0e-08
 ---------------------------------------
  Cycle       Energy         DIIS error
 ---------------------------------------
    1  -14219.0917355877      7.33e-04  
    2  -14219.0947404496      2.46e-04  
    3  -14219.0939587828      4.71e-04  
    4  -14219.0950632741      4.47e-05  
    5  -14219.0950706616      1.87e-05  
    6  -14219.0950722934      6.95e-06  
    7  -14219.0950725436      1.66e-06  
    8  -14219.0950725558      6.10e-07  
    9  -14219.0950725576      1.81e-07  
   10  -14219.0950725579      2.56e-08  
   11  -14219.0950725579      1.30e-08  
   12  -14219.0950725580      2.61e-09  Convergence criterion met
 ---------------------------------------
 SCF time:   CPU 26.55s  wall 7.00s 
 SCF   energy in the final basis set =   -14219.0950725580
 Total energy in the final basis set =   -14219.0950725580

 --------------------------------------------------------------
             Orbital Energies (a.u.) and Symmetries
 --------------------------------------------------------------

 Alpha MOs, Restricted
 -- Occupied --                  
*******-1165.88 -176.33 -176.31 -165.73 -165.73 -165.73 -165.71
  1 A'    2 A'    3 A'    4 A'    5 A'    6 A'    1 A"    7 A'                 
-165.71 -165.71  -77.10  -35.82  -35.81  -31.32  -31.31  -31.31
  2 A"    8 A'    9 A'   10 A'   11 A'   12 A'   13 A'    3 A"                 
-31.298 -31.293 -31.293 -22.967 -22.965 -22.965 -22.960 -22.960
 14 A'    4 A"   15 A'   16 A'   17 A'    5 A"   18 A'    6 A"                 
-22.948 -22.947 -22.947 -22.944 -22.944 -10.268  -6.601  -6.370
 19 A'    7 A"   20 A'    8 A"   21 A'   22 A'   23 A'   24 A'                 
 -6.354  -4.784  -4.767  -4.767  -4.765  -4.763  -4.761  -4.757
 25 A'   26 A'   27 A'    9 A"   28 A'   29 A'   10 A"   30 A'                 
 -4.753  -4.752  -2.049  -2.044  -2.044  -2.031  -2.030  -2.030
 11 A"   31 A'   32 A'   33 A'   12 A"   34 A'   35 A'   13 A"                 
 -2.027  -2.027  -2.016  -2.016  -0.780  -0.667  -0.642  -0.534
 14 A"   36 A'   37 A'   15 A"   38 A'   39 A'   40 A'   41 A'                 
 -0.434  -0.378  -0.344  -0.306  -0.292  -0.289  -0.277  -0.268
 42 A'   43 A'   16 A"   44 A'   17 A"   45 A'   46 A'   18 A"                 
 -- Virtual --                   
 -0.145  -0.092  -0.071   0.002   0.017   0.028   0.043   0.049
 47 A'   19 A"   48 A'   49 A'   50 A'   51 A'   20 A"   52 A'                 
  0.080   0.090   0.100   0.120   0.131   0.139   0.171   0.200
 53 A'   21 A"   54 A'   55 A'   56 A'   57 A'   58 A'   22 A"                 
  0.204   0.216   0.219   0.256   0.261   0.282   0.314   0.327
 59 A'   60 A'   23 A"   61 A'   62 A'   24 A"   63 A'   64 A'                 
  0.364   0.385   0.391   0.397   0.399   0.403   0.407   0.427
 25 A"   26 A"   65 A'   66 A'   27 A"   28 A"   67 A'   68 A'                 
  0.442   0.489   0.495   0.562   0.563   0.580   0.607   0.637
 69 A'   70 A'   71 A'   72 A'   29 A"   73 A'   74 A'   75 A'                 
  0.654   0.674   0.790   0.828   0.914   1.056   1.130   1.225
 30 A"   31 A"   76 A'   77 A'   78 A'   79 A'   32 A"   80 A'                 
  1.275   1.300   1.301   1.314   1.355   1.465   1.502   1.533
 33 A"   34 A"   81 A'   82 A'   83 A'   35 A"   84 A'   85 A'                 
  1.544   1.574   1.676   1.749   1.762   2.039   2.275   2.607
 36 A"   86 A'   87 A'   88 A'   37 A"   89 A'   90 A'   91 A'                 
  2.688   2.863   3.393   3.945   3.951   3.956   3.964   3.965
 38 A"   92 A'   93 A'   39 A"   94 A'   40 A"   41 A"   95 A'                 
  3.968   3.999   4.021   4.102   4.133   4.252   4.331   5.965
 42 A"   96 A'   97 A'   98 A'   99 A'  100 A'  101 A'   43 A"                 
  5.986   5.988   6.003   6.015   6.028   6.925  13.778  13.883
 44 A"  102 A'  103 A'  104 A'  105 A'  106 A'   45 A"  107 A'                 
 14.024  23.465  27.722  27.774  28.311  28.329  28.331  28.342
108 A'  109 A'  110 A'  111 A'   46 A"  112 A'   47 A"  113 A'                 
 28.346  28.364  28.518  28.520  28.523  28.533  28.536  28.537
114 A'  115 A'   48 A"  116 A'   49 A"   50 A"  117 A'   51 A"                 
 28.548  28.550  28.608  28.618 127.858 127.871 127.877 127.889
118 A'  119 A'  120 A'  121 A'   52 A"  122 A'   53 A"  123 A'                 
127.891 127.908 151.540 151.584 163.0711901.6981901.744
124 A'  125 A'  126 A'  127 A'  128 A'  129 A'  130 A'                         

 Beta MOs, Restricted
 -- Occupied --                  
*******-1165.88 -176.33 -176.31 -165.73 -165.73 -165.73 -165.71
  1 A'    2 A'    3 A'    4 A'    5 A'    6 A'    1 A"    7 A'                 
-165.71 -165.71  -77.10  -35.82  -35.81  -31.32  -31.31  -31.31
  2 A"    8 A'    9 A'   10 A'   11 A'   12 A'   13 A'    3 A"                 
-31.298 -31.293 -31.293 -22.967 -22.965 -22.965 -22.960 -22.960
 14 A'    4 A"   15 A'   16 A'   17 A'    5 A"   18 A'    6 A"                 
-22.948 -22.947 -22.947 -22.944 -22.944 -10.268  -6.601  -6.370
 19 A'    7 A"   20 A'    8 A"   21 A'   22 A'   23 A'   24 A'                 
 -6.354  -4.784  -4.767  -4.767  -4.765  -4.763  -4.761  -4.757
 25 A'   26 A'   27 A'    9 A"   28 A'   29 A'   10 A"   30 A'                 
 -4.753  -4.752  -2.049  -2.044  -2.044  -2.031  -2.030  -2.030
 11 A"   31 A'   32 A'   33 A'   12 A"   34 A'   35 A'   13 A"                 
 -2.027  -2.027  -2.016  -2.016  -0.780  -0.667  -0.642  -0.534
 14 A"   36 A'   37 A'   15 A"   38 A'   39 A'   40 A'   41 A'                 
 -0.434  -0.378  -0.344  -0.306  -0.292  -0.289  -0.277  -0.268
 42 A'   43 A'   16 A"   44 A'   17 A"   45 A'   46 A'   18 A"                 
 -- Virtual --                   
 -0.145  -0.092  -0.071   0.002   0.017   0.028   0.043   0.049
 47 A'   19 A"   48 A'   49 A'   50 A'   51 A'   20 A"   52 A'                 
  0.080   0.090   0.100   0.120   0.131   0.139   0.171   0.200
 53 A'   21 A"   54 A'   55 A'   56 A'   57 A'   58 A'   22 A"                 
  0.204   0.216   0.219   0.256   0.261   0.282   0.314   0.327
 59 A'   60 A'   23 A"   61 A'   62 A'   24 A"   63 A'   64 A'                 
  0.364   0.385   0.391   0.397   0.399   0.403   0.407   0.427
 25 A"   26 A"   65 A'   66 A'   27 A"   28 A"   67 A'   68 A'                 
  0.442   0.489   0.495   0.562   0.563   0.580   0.607   0.637
 69 A'   70 A'   71 A'   72 A'   29 A"   73 A'   74 A'   75 A'                 
  0.654   0.674   0.790   0.828   0.914   1.056   1.130   1.225
 30 A"   31 A"   76 A'   77 A'   78 A'   79 A'   32 A"   80 A'                 
  1.275   1.300   1.301   1.314   1.355   1.465   1.502   1.533
 33 A"   34 A"   81 A'   82 A'   83 A'   35 A"   84 A'   85 A'                 
  1.544   1.574   1.676   1.749   1.762   2.039   2.275   2.607
 36 A"   86 A'   87 A'   88 A'   37 A"   89 A'   90 A'   91 A'                 
  2.688   2.863   3.393   3.945   3.951   3.956   3.964   3.965
 38 A"   92 A'   93 A'   39 A"   94 A'   40 A"   41 A"   95 A'                 
  3.968   3.999   4.021   4.102   4.133   4.252   4.331   5.965
 42 A"   96 A'   97 A'   98 A'   99 A'  100 A'  101 A'   43 A"                 
  5.986   5.988   6.003   6.015   6.028   6.925  13.778  13.883
 44 A"  102 A'  103 A'  104 A'  105 A'  106 A'   45 A"  107 A'                 
 14.024  23.465  27.722  27.774  28.311  28.329  28.331  28.342
108 A'  109 A'  110 A'  111 A'   46 A"  112 A'   47 A"  113 A'                 
 28.346  28.364  28.518  28.520  28.523  28.533  28.536  28.537
114 A'  115 A'   48 A"  116 A'   49 A"   50 A"  117 A'   51 A"                 
 28.548  28.550  28.608  28.618 127.858 127.871 127.877 127.889
118 A'  119 A'  120 A'  121 A'   52 A"  122 A'   53 A"  123 A'                 
127.891 127.908 151.540 151.584 163.0711901.6981901.744
124 A'  125 A'  126 A'  127 A'  128 A'  129 A'  130 A'                         
 --------------------------------------------------------------

          Ground-State Mulliken Net Atomic Charges

     Atom                 Charge (a.u.)
  ----------------------------------------
      1 C                    -0.232986
      2 P                     0.088926
      3 I                    -0.164621
      4 I                     0.062761
      5 H                     0.245920
  ----------------------------------------
  Sum of atomic charges =     0.000000

 -----------------------------------------------------------------
                    Cartesian Multipole Moments
 -----------------------------------------------------------------
    Charge (ESU x 10^10)
                -0.0000
    Dipole Moment (Debye)
         X      -0.7459      Y      -0.5147      Z       0.0000
       Tot       0.9063
    Quadrupole Moments (Debye-Ang)
        XX     -74.9952     XY      -0.7435     YY     -76.0223
        XZ      -0.0000     YZ       0.0000     ZZ     -78.2483
    Octopole Moments (Debye-Ang^2)
       XXX     -28.7955    XXY       7.1249    XYY      -2.9910
       YYY      11.5448    XXZ       0.0000    XYZ      -0.0000
       YYZ       0.0000    XZZ      -2.5137    YZZ       6.6956
       ZZZ       0.0000
    Hexadecapole Moments (Debye-Ang^3)
      XXXX   -2798.5363   XXXY     -43.8100   XXYY    -544.1963
      XYYY     -15.6980   YYYY    -171.8596   XXXZ      -0.0000
      XXYZ       0.0000   XYYZ      -0.0000   YYYZ       0.0000
      XXZZ    -536.1203   XYZZ      -5.3361   YYZZ     -49.0216
      XZZZ       0.0000   YZZZ       0.0000   ZZZZ    -112.9533
 -----------------------------------------------------------------
 Calculating analytic gradient of the SCF energy
 Gradient of SCF Energy
            1           2           3           4           5
    1   0.0399234  -0.0353121   0.0109073  -0.0443249   0.0288062
    2   0.1095750  -0.0662577   0.0044165   0.0090474  -0.0567812
    3   0.0000000  -0.0000000   0.0000000   0.0000000   0.0000000
 Max gradient component =       1.096E-01
 RMS gradient           =       4.121E-02
 Gradient time:  CPU 7.81 s  wall 2.05 s
 Geometry Optimization Parameters
   NAtoms,    NIC,     NZ,  NCons,   NDum,   NFix, NCnnct, MaxDiis
        5      20       5       0       0       0       0       0

 Cartesian Hessian Update
 Hessian Updated using BFGS Update


** GEOMETRY OPTIMIZATION IN DELOCALIZED INTERNAL COORDINATES **
   Searching for a Minimum

   Optimization Cycle:   3

                       Coordinates (Angstroms)
     ATOM                X               Y               Z
      1  C        -0.5249325014   -0.5980444594    0.0000000000
      2  P         0.4619810191    0.6358995960    0.0000000000
      3  I         2.9055012119   -0.1603062531    0.0000000000
      4  I        -2.9051981644   -0.1529514785    0.0000000000
      5  H        -0.1920560368   -1.7693498941    0.0000000000
   Point Group: cs    Number of degrees of freedom:     7


   Energy is -14219.095072558

 Hessian Updated using BFGS Update

  7 Hessian modes will be used to form the next step
  Hessian Eigenvalues:
     0.038189    0.074797    0.123352    0.159467    0.219581    0.233072
     0.860668

 Minimum Search - Taking Simple RFO Step
 Searching for Lamda that Minimizes Along All modes
 Value Taken    Lamda =  -0.06457335
 Calculated Step too Large.  Step scaled by  0.432353
 Step Taken.  Stepsize is  0.300000

                             Maximum     Tolerance    Cnvgd?
         Gradient           0.082896      0.000300      NO
         Displacement       0.171134      0.001200      NO
         Energy change     -0.034194      0.000001      NO


 New Cartesian Coordinates Obtained by Inverse Iteration

 Displacement from previous Coordinates is:  0.359674
 ----------------------------------------------------------------
             Standard Nuclear Orientation (Angstroms)
    I     Atom           X                Y                Z
 ----------------------------------------------------------------
    1      C      -0.5170437999    -0.6017339538     0.0000000000
    2      P       0.4472889888     0.6819566972     0.0000000000
    3      I       2.8280965631    -0.2172897236     0.0000000000
    4      I      -2.7914886003    -0.2186756186     0.0000000000
    5      H      -0.2215576232    -1.6890098902     0.0000000000
 ----------------------------------------------------------------
 Molecular Point Group                 Cs    NOp =  2
 Largest Abelian Subgroup              Cs    NOp =  2
 Nuclear Repulsion Energy =   731.3574125100 hartrees
 There are       64 alpha and       64 beta electrons
 Applying Cartesian multipole field
    Component          Value
    ---------          -----
     (2,0,0)        1.00000E-11
     (0,2,0)        2.00000E-11
     (0,0,2)       -3.00000E-11
 Nucleus-field energy     =     0.0000000313 hartrees
 Requested basis set is 6-311++G(d,p)
 There are 72 shells and 183 basis functions
 A cutoff of  1.0D-11 yielded   1920 shell pairs
 There are     12981 function pairs (     14672 Cartesian)
 Smallest overlap matrix eigenvalue = 9.29E-04
 Guess MOs from SCF MO coefficient file

 -----------------------------------------------------------------------
  General SCF calculation program by
  Eric Jon Sundstrom, Paul Horn, Yuezhi Mao, Dmitri Zuev, Alec White,
  David Stuck, Shaama M.S., Shane Yost, Joonho Lee, David Small,
  Daniel Levine, Susi Lehtola, Hugh Burton, Evgeny Epifanovsky
 -----------------------------------------------------------------------
 Exchange:     0.2000 Hartree-Fock + 0.0800 Slater + 0.7200 B88
 Correlation:  0.1900 VWN1RPA + 0.8100 LYP
 Using SG-1 standard quadrature grid
 using 4 threads for integral computing
 -------------------------------------------------------
 OpenMP Integral computing Module                
 Release: version 2.0, May 2017, Q-Chem Inc. Pleasanton 
 -------------------------------------------------------
 -------------------------------------------------------
 OpenMP BLAS3 based DFT computing Module                
 Release: version 1.0, May 2013, Q-Chem Inc. Pittsburgh 
 -------------------------------------------------------
 A restricted SCF calculation will be
 performed using DIIS
 SCF converges when DIIS error is below 1.0e-08
 ---------------------------------------
  Cycle       Energy         DIIS error
 ---------------------------------------
    1  -14219.1149353881      7.43e-04  
    2  -14219.1174402535      3.76e-04  
    3  -14219.1164558335      5.91e-04  
    4  -14219.1181510647      4.96e-05  
    5  -14219.1181597272      2.65e-05  
    6  -14219.1181631996      6.14e-06  
    7  -14219.1181633770      2.46e-06  
    8  -14219.1181634026      6.78e-07  
    9  -14219.1181634046      1.10e-07  
   10  -14219.1181634047      2.42e-08  
   11  -14219.1181634047      1.15e-08  
   12  -14219.1181634047      1.88e-09  Convergence criterion met
 ---------------------------------------
 SCF time:   CPU 27.14s  wall 8.00s 
 SCF   energy in the final basis set =   -14219.1181634047
 Total energy in the final basis set =   -14219.1181634047

 --------------------------------------------------------------
             Orbital Energies (a.u.) and Symmetries
 --------------------------------------------------------------

 Alpha MOs, Restricted
 -- Occupied --                  
*******-1165.87 -176.32 -176.31 -165.73 -165.73 -165.73 -165.71
  1 A'    2 A'    3 A'    4 A'    5 A'    6 A'    1 A"    7 A'                 
-165.71 -165.71  -77.11  -35.82  -35.80  -31.31  -31.31  -31.31
  2 A"    8 A'    9 A'   10 A'   11 A'   12 A'   13 A'    3 A"                 
-31.297 -31.292 -31.292 -22.965 -22.963 -22.963 -22.958 -22.958
 14 A'    4 A"   15 A'   16 A'   17 A'    5 A"   18 A'    6 A"                 
-22.947 -22.946 -22.946 -22.943 -22.943 -10.262  -6.602  -6.369
 19 A'    7 A"   20 A'   21 A'    8 A"   22 A'   23 A'   24 A'                 
 -6.353  -4.782  -4.766  -4.766  -4.764  -4.764  -4.761  -4.758
 25 A'   26 A'   27 A'    9 A"   28 A'   29 A'   10 A"   30 A'                 
 -4.752  -4.751  -2.047  -2.042  -2.042  -2.030  -2.029  -2.029
 11 A"   31 A'   32 A'   33 A'   12 A"   34 A'   35 A'   13 A"                 
 -2.026  -2.026  -2.015  -2.015  -0.783  -0.673  -0.639  -0.551
 14 A"   36 A'   15 A"   37 A'   38 A'   39 A'   40 A'   41 A'                 
 -0.438  -0.382  -0.345  -0.311  -0.293  -0.289  -0.277  -0.263
 42 A'   43 A'   16 A"   44 A'   17 A"   45 A'   46 A'   18 A"                 
 -- Virtual --                   
 -0.123  -0.096  -0.065   0.004   0.019   0.028   0.043   0.048
 47 A'   19 A"   48 A'   49 A'   50 A'   51 A'   20 A"   52 A'                 
  0.085   0.089   0.099   0.119   0.132   0.155   0.174   0.200
 53 A'   21 A"   54 A'   55 A'   56 A'   57 A'   58 A'   22 A"                 
  0.201   0.213   0.219   0.250   0.263   0.284   0.316   0.331
 59 A'   60 A'   23 A"   61 A'   62 A'   24 A"   63 A'   64 A'                 
  0.363   0.384   0.387   0.401   0.402   0.406   0.407   0.425
 25 A"   26 A"   65 A'   27 A"   66 A'   28 A"   67 A'   68 A'                 
  0.436   0.496   0.524   0.559   0.585   0.606   0.614   0.650
 69 A'   70 A'   71 A'   29 A"   72 A'   73 A'   74 A'   75 A'                 
  0.655   0.680   0.781   0.838   0.924   1.028   1.141   1.262
 30 A"   31 A"   76 A'   77 A'   78 A'   79 A'   32 A"   80 A'                 
  1.279   1.303   1.306   1.322   1.359   1.456   1.525   1.541
 33 A"   34 A"   81 A'   82 A'   83 A'   35 A"   84 A'   36 A"                 
  1.567   1.595   1.679   1.749   1.823   2.076   2.400   2.589
 85 A'   86 A'   87 A'   88 A'   37 A"   89 A'   90 A'   91 A'                 
  2.690   2.857   3.424   3.946   3.953   3.958   3.967   3.970
 38 A"   92 A'   93 A'   39 A"   94 A'   40 A"   95 A'   41 A"                 
  3.975   4.008   4.041   4.109   4.175   4.258   4.345   5.968
 42 A"   96 A'   97 A'   98 A'   99 A'  100 A'  101 A'   43 A"                 
  5.989   5.993   6.007   6.020   6.031   6.917  13.778  13.885
 44 A"  102 A'  103 A'  104 A'  105 A'  106 A'   45 A"  107 A'                 
 14.008  23.545  27.725  27.790  28.314  28.333  28.334  28.346
108 A'  109 A'  110 A'  111 A'   46 A"   47 A"  112 A'  113 A'                 
 28.349  28.366  28.519  28.523  28.529  28.535  28.537  28.539
114 A'  115 A'   48 A"  116 A'   49 A"   50 A"  117 A'   51 A"                 
 28.553  28.560  28.613  28.640 127.861 127.876 127.878 127.891
118 A'  119 A'  120 A'  121 A'   52 A"  122 A'   53 A"  123 A'                 
127.897 127.910 151.543 151.598 163.0561901.7011901.759
124 A'  125 A'  126 A'  127 A'  128 A'  129 A'  130 A'                         

 Beta MOs, Restricted
 -- Occupied --                  
*******-1165.87 -176.32 -176.31 -165.73 -165.73 -165.73 -165.71
  1 A'    2 A'    3 A'    4 A'    5 A'    6 A'    1 A"    7 A'                 
-165.71 -165.71  -77.11  -35.82  -35.80  -31.31  -31.31  -31.31
  2 A"    8 A'    9 A'   10 A'   11 A'   12 A'   13 A'    3 A"                 
-31.297 -31.292 -31.292 -22.965 -22.963 -22.963 -22.958 -22.958
 14 A'    4 A"   15 A'   16 A'   17 A'    5 A"   18 A'    6 A"                 
-22.947 -22.946 -22.946 -22.943 -22.943 -10.262  -6.602  -6.369
 19 A'    7 A"   20 A'   21 A'    8 A"   22 A'   23 A'   24 A'                 
 -6.353  -4.782  -4.766  -4.766  -4.764  -4.764  -4.761  -4.758
 25 A'   26 A'   27 A'    9 A"   28 A'   29 A'   10 A"   30 A'                 
 -4.752  -4.751  -2.047  -2.042  -2.042  -2.030  -2.029  -2.029
 11 A"   31 A'   32 A'   33 A'   12 A"   34 A'   35 A'   13 A"                 
 -2.026  -2.026  -2.015  -2.015  -0.783  -0.673  -0.639  -0.551
 14 A"   36 A'   15 A"   37 A'   38 A'   39 A'   40 A'   41 A'                 
 -0.438  -0.382  -0.345  -0.311  -0.293  -0.289  -0.277  -0.263
 42 A'   43 A'   16 A"   44 A'   17 A"   45 A'   46 A'   18 A"                 
 -- Virtual --                   
 -0.123  -0.096  -0.065   0.004   0.019   0.028   0.043   0.048
 47 A'   19 A"   48 A'   49 A'   50 A'   51 A'   20 A"   52 A'                 
  0.085   0.089   0.099   0.119   0.132   0.155   0.174   0.200
 53 A'   21 A"   54 A'   55 A'   56 A'   57 A'   58 A'   22 A"                 
  0.201   0.213   0.219   0.250   0.263   0.284   0.316   0.331
 59 A'   60 A'   23 A"   61 A'   62 A'   24 A"   63 A'   64 A'                 
  0.363   0.384   0.387   0.401   0.402   0.406   0.407   0.425
 25 A"   26 A"   65 A'   27 A"   66 A'   28 A"   67 A'   68 A'                 
  0.436   0.496   0.524   0.559   0.585   0.606   0.614   0.650
 69 A'   70 A'   71 A'   29 A"   72 A'   73 A'   74 A'   75 A'                 
  0.655   0.680   0.781   0.838   0.924   1.028   1.141   1.262
 30 A"   31 A"   76 A'   77 A'   78 A'   79 A'   32 A"   80 A'                 
  1.279   1.303   1.306   1.322   1.359   1.456   1.525   1.541
 33 A"   34 A"   81 A'   82 A'   83 A'   35 A"   84 A'   36 A"                 
  1.567   1.595   1.679   1.749   1.823   2.076   2.400   2.589
 85 A'   86 A'   87 A'   88 A'   37 A"   89 A'   90 A'   91 A'                 
  2.690   2.857   3.424   3.946   3.953   3.958   3.967   3.970
 38 A"   92 A'   93 A'   39 A"   94 A'   40 A"   95 A'   41 A"                 
  3.975   4.008   4.041   4.109   4.175   4.258   4.345   5.968
 42 A"   96 A'   97 A'   98 A'   99 A'  100 A'  101 A'   43 A"                 
  5.989   5.993   6.007   6.020   6.031   6.917  13.778  13.885
 44 A"  102 A'  103 A'  104 A'  105 A'  106 A'   45 A"  107 A'                 
 14.008  23.545  27.725  27.790  28.314  28.333  28.334  28.346
108 A'  109 A'  110 A'  111 A'   46 A"   47 A"  112 A'  113 A'                 
 28.349  28.366  28.519  28.523  28.529  28.535  28.537  28.539
114 A'  115 A'   48 A"  116 A'   49 A"   50 A"  117 A'   51 A"                 
 28.553  28.560  28.613  28.640 127.861 127.876 127.878 127.891
118 A'  119 A'  120 A'  121 A'   52 A"  122 A'   53 A"  123 A'                 
127.897 127.910 151.543 151.598 163.0561901.7011901.759
124 A'  125 A'  126 A'  127 A'  128 A'  129 A'  130 A'                         
 --------------------------------------------------------------

          Ground-State Mulliken Net Atomic Charges

     Atom                 Charge (a.u.)
  ----------------------------------------
      1 C                    -0.254109
      2 P                     0.088232
      3 I                    -0.165882
      4 I                     0.068758
      5 H                     0.263001
  ----------------------------------------
  Sum of atomic charges =    -0.000000

 -----------------------------------------------------------------
                    Cartesian Multipole Moments
 -----------------------------------------------------------------
    Charge (ESU x 10^10)
                -0.0000
    Dipole Moment (Debye)
         X      -0.7607      Y      -0.4317      Z       0.0000
       Tot       0.8747
    Quadrupole Moments (Debye-Ang)
        XX     -75.4068     XY      -0.6283     YY     -75.8113
        XZ       0.0000     YZ      -0.0000     ZZ     -78.0686
    Octopole Moments (Debye-Ang^2)
       XXX     -29.6494    XXY       8.1105    XYY      -3.5233
       YYY      20.5334    XXZ       0.0000    XYZ      -0.0000
       YYZ       0.0000    XZZ      -3.6481    YZZ       9.4729
       ZZZ       0.0000
    Hexadecapole Moments (Debye-Ang^3)
      XXXX   -2638.4918   XXXY     -45.9460   XXYY    -511.8251
      XYYY     -17.2857   YYYY    -182.8829   XXXZ       0.0000
      XXYZ      -0.0000   XYYZ      -0.0000   YYYZ      -0.0000
      XXZZ    -503.6346   XYZZ      -5.9197   YYZZ     -50.4612
      XZZZ       0.0000   YZZZ      -0.0000   ZZZZ    -112.5311
 -----------------------------------------------------------------
 Calculating analytic gradient of the SCF energy
 Gradient of SCF Energy
            1           2           3           4           5
    1   0.0377110  -0.0232439   0.0065913  -0.0362441   0.0151858
    2   0.0562199  -0.0417540   0.0018879   0.0071503  -0.0235041
    3  -0.0000000   0.0000000  -0.0000000   0.0000000   0.0000000
 Max gradient component =       5.622E-02
 RMS gradient           =       2.458E-02
 Gradient time:  CPU 8.05 s  wall 2.11 s
 Geometry Optimization Parameters
   NAtoms,    NIC,     NZ,  NCons,   NDum,   NFix, NCnnct, MaxDiis
        5      20       5       0       0       0       0       0

 Cartesian Hessian Update
 Hessian Updated using BFGS Update


** GEOMETRY OPTIMIZATION IN DELOCALIZED INTERNAL COORDINATES **
   Searching for a Minimum

   Optimization Cycle:   4

                       Coordinates (Angstroms)
     ATOM                X               Y               Z
      1  C        -0.5170437999   -0.6017339538    0.0000000000
      2  P         0.4472889888    0.6819566972    0.0000000000
      3  I         2.8280965631   -0.2172897236    0.0000000000
      4  I        -2.7914886003   -0.2186756186    0.0000000000
      5  H        -0.2215576232   -1.6890098902    0.0000000000
   Point Group: cs    Number of degrees of freedom:     7


   Energy is -14219.118163405

 Hessian Updated using BFGS Update

  7 Hessian modes will be used to form the next step
  Hessian Eigenvalues:
     0.041627    0.076425    0.157428    0.200892    0.222572    0.236487
     0.810311

 Minimum Search - Taking Simple RFO Step
 Searching for Lamda that Minimizes Along All modes
 Value Taken    Lamda =  -0.02940320
 Calculated Step too Large.  Step scaled by  0.522493
 Step Taken.  Stepsize is  0.300000

                             Maximum     Tolerance    Cnvgd?
         Gradient           0.042588      0.000300      NO
         Displacement       0.185059      0.001200      NO
         Energy change     -0.023091      0.000001      NO


 New Cartesian Coordinates Obtained by Inverse Iteration

 Displacement from previous Coordinates is:  0.321871
 ----------------------------------------------------------------
             Standard Nuclear Orientation (Angstroms)
    I     Atom           X                Y                Z
 ----------------------------------------------------------------
    1      C      -0.5280973433    -0.5960547628     0.0000000000
    2      P       0.4278465663     0.7206928302     0.0000000000
    3      I       2.7622727837    -0.2489239003     0.0000000000
    4      I      -2.6591459006    -0.2621526561     0.0000000000
    5      H      -0.2575805776    -1.6583140001     0.0000000000
 ----------------------------------------------------------------
 Molecular Point Group                 Cs    NOp =  2
 Largest Abelian Subgroup              Cs    NOp =  2
 Nuclear Repulsion Energy =   753.2255334859 hartrees
 There are       64 alpha and       64 beta electrons
 Applying Cartesian multipole field
    Component          Value
    ---------          -----
     (2,0,0)        1.00000E-11
     (0,2,0)        2.00000E-11
     (0,0,2)       -3.00000E-11
 Nucleus-field energy     =     0.0000000294 hartrees
 Requested basis set is 6-311++G(d,p)
 There are 72 shells and 183 basis functions
 A cutoff of  1.0D-11 yielded   1950 shell pairs
 There are     13097 function pairs (     14801 Cartesian)
 Smallest overlap matrix eigenvalue = 9.26E-04
 Guess MOs from SCF MO coefficient file

 -----------------------------------------------------------------------
  General SCF calculation program by
  Eric Jon Sundstrom, Paul Horn, Yuezhi Mao, Dmitri Zuev, Alec White,
  David Stuck, Shaama M.S., Shane Yost, Joonho Lee, David Small,
  Daniel Levine, Susi Lehtola, Hugh Burton, Evgeny Epifanovsky
 -----------------------------------------------------------------------
 Exchange:     0.2000 Hartree-Fock + 0.0800 Slater + 0.7200 B88
 Correlation:  0.1900 VWN1RPA + 0.8100 LYP
 Using SG-1 standard quadrature grid
 using 4 threads for integral computing
 -------------------------------------------------------
 OpenMP Integral computing Module                
 Release: version 2.0, May 2017, Q-Chem Inc. Pleasanton 
 -------------------------------------------------------
 -------------------------------------------------------
 OpenMP BLAS3 based DFT computing Module                
 Release: version 1.0, May 2013, Q-Chem Inc. Pittsburgh 
 -------------------------------------------------------
 A restricted SCF calculation will be
 performed using DIIS
 SCF converges when DIIS error is below 1.0e-08
 ---------------------------------------
  Cycle       Energy         DIIS error
 ---------------------------------------
    1  -14219.1246480177      7.31e-04  
    2  -14219.1269535090      4.41e-04  
    3  -14219.1264220399      5.52e-04  
    4  -14219.1278450422      7.83e-05  
    5  -14219.1278732063      2.93e-05  
    6  -14219.1278771046      7.02e-06  
    7  -14219.1278773412      3.06e-06  
    8  -14219.1278773773      6.35e-07  
    9  -14219.1278773788      1.14e-07  
   10  -14219.1278773790      2.94e-08  
   11  -14219.1278773789      5.82e-09  Convergence criterion met
 ---------------------------------------
 SCF time:   CPU 25.53s  wall 7.00s 
 SCF   energy in the final basis set =   -14219.1278773789
 Total energy in the final basis set =   -14219.1278773789

 --------------------------------------------------------------
             Orbital Energies (a.u.) and Symmetries
 --------------------------------------------------------------

 Alpha MOs, Restricted
 -- Occupied --                  
*******-1165.87 -176.32 -176.31 -165.73 -165.73 -165.73 -165.71
  1 A'    2 A'    3 A'    4 A'    5 A'    1 A"    6 A'    7 A'                 
-165.71 -165.71  -77.11  -35.82  -35.80  -31.31  -31.31  -31.31
  2 A"    8 A'    9 A'   10 A'   11 A'   12 A'    3 A"   13 A'                 
-31.294 -31.289 -31.289 -22.964 -22.963 -22.963 -22.958 -22.958
 14 A'    4 A"   15 A'   16 A'    5 A"   17 A'   18 A'    6 A"                 
-22.945 -22.943 -22.943 -22.940 -22.940 -10.255  -6.601  -6.370
 19 A'    7 A"   20 A'   21 A'    8 A"   22 A'   23 A'   24 A'                 
 -6.351  -4.782  -4.767  -4.767  -4.763  -4.762  -4.760  -4.758
 25 A'   26 A'    9 A"   27 A'   28 A'   29 A'   10 A"   30 A'                 
 -4.749  -4.749  -2.048  -2.043  -2.043  -2.030  -2.030  -2.028
 11 A"   31 A'   32 A'   33 A'   12 A"   34 A'   13 A"   35 A'                 
 -2.023  -2.023  -2.013  -2.013  -0.789  -0.680  -0.634  -0.557
 14 A"   36 A'   15 A"   37 A'   38 A'   39 A'   40 A'   41 A'                 
 -0.442  -0.387  -0.350  -0.313  -0.294  -0.289  -0.276  -0.257
 42 A'   43 A'   16 A"   44 A'   17 A"   45 A'   46 A'   18 A"                 
 -- Virtual --                   
 -0.100  -0.098  -0.056   0.005   0.019   0.027   0.044   0.048
 47 A'   19 A"   48 A'   49 A'   50 A'   51 A'   20 A"   52 A'                 
  0.086   0.087   0.098   0.120   0.132   0.163   0.179   0.197
 53 A'   21 A"   54 A'   55 A'   56 A'   57 A'   58 A'   59 A'                 
  0.201   0.208   0.218   0.249   0.266   0.286   0.319   0.342
 22 A"   60 A'   23 A"   61 A'   62 A'   24 A"   63 A'   64 A'                 
  0.364   0.383   0.384   0.401   0.404   0.409   0.411   0.425
 25 A"   65 A'   26 A"   66 A'   27 A"   67 A'   28 A"   68 A'                 
  0.439   0.503   0.539   0.552   0.606   0.613   0.648   0.658
 69 A'   70 A'   71 A'   29 A"   72 A'   73 A'   74 A'   30 A"                 
  0.665   0.687   0.772   0.850   0.927   1.007   1.157   1.283
 75 A'   31 A"   76 A'   77 A'   78 A'   79 A'   32 A"   33 A"                 
  1.303   1.306   1.312   1.331   1.360   1.451   1.531   1.539
 80 A'   34 A"   81 A'   82 A'   83 A'   35 A"   84 A'   36 A"                 
  1.574   1.610   1.682   1.750   1.843   2.089   2.448   2.588
 85 A'   86 A'   87 A'   88 A'   37 A"   89 A'   90 A'   91 A'                 
  2.688   2.860   3.422   3.945   3.954   3.961   3.971   3.973
 38 A"   92 A'   93 A'   39 A"   94 A'   40 A"   95 A'   41 A"                 
  3.988   4.017   4.060   4.115   4.195   4.283   4.368   5.970
 42 A"   96 A'   97 A'   98 A'   99 A'  100 A'  101 A'   43 A"                 
  5.991   5.998   6.010   6.026   6.037   6.913  13.780  13.887
 44 A"  102 A'  103 A'  104 A'  105 A'  106 A'   45 A"  107 A'                 
 13.996  23.582  27.734  27.814  28.316  28.336  28.338  28.350
108 A'  109 A'  110 A'  111 A'   46 A"   47 A"  112 A'  113 A'                 
 28.353  28.370  28.519  28.523  28.535  28.538  28.541  28.542
114 A'  115 A'   48 A"  116 A'   49 A"   50 A"  117 A'   51 A"                 
 28.558  28.571  28.618  28.659 127.864 127.880 127.881 127.895
118 A'  119 A'  120 A'  121 A'   52 A"  122 A'   53 A"  123 A'                 
127.901 127.914 151.552 151.617 163.0471901.7111901.778
124 A'  125 A'  126 A'  127 A'  128 A'  129 A'  130 A'                         

 Beta MOs, Restricted
 -- Occupied --                  
*******-1165.87 -176.32 -176.31 -165.73 -165.73 -165.73 -165.71
  1 A'    2 A'    3 A'    4 A'    5 A'    1 A"    6 A'    7 A'                 
-165.71 -165.71  -77.11  -35.82  -35.80  -31.31  -31.31  -31.31
  2 A"    8 A'    9 A'   10 A'   11 A'   12 A'    3 A"   13 A'                 
-31.294 -31.289 -31.289 -22.964 -22.963 -22.963 -22.958 -22.958
 14 A'    4 A"   15 A'   16 A'    5 A"   17 A'   18 A'    6 A"                 
-22.945 -22.943 -22.943 -22.940 -22.940 -10.255  -6.601  -6.370
 19 A'    7 A"   20 A'   21 A'    8 A"   22 A'   23 A'   24 A'                 
 -6.351  -4.782  -4.767  -4.767  -4.763  -4.762  -4.760  -4.758
 25 A'   26 A'    9 A"   27 A'   28 A'   29 A'   10 A"   30 A'                 
 -4.749  -4.749  -2.048  -2.043  -2.043  -2.030  -2.030  -2.028
 11 A"   31 A'   32 A'   33 A'   12 A"   34 A'   13 A"   35 A'                 
 -2.023  -2.023  -2.013  -2.013  -0.789  -0.680  -0.634  -0.557
 14 A"   36 A'   15 A"   37 A'   38 A'   39 A'   40 A'   41 A'                 
 -0.442  -0.387  -0.350  -0.313  -0.294  -0.289  -0.276  -0.257
 42 A'   43 A'   16 A"   44 A'   17 A"   45 A'   46 A'   18 A"                 
 -- Virtual --                   
 -0.100  -0.098  -0.056   0.005   0.019   0.027   0.044   0.048
 47 A'   19 A"   48 A'   49 A'   50 A'   51 A'   20 A"   52 A'                 
  0.086   0.087   0.098   0.120   0.132   0.163   0.179   0.197
 53 A'   21 A"   54 A'   55 A'   56 A'   57 A'   58 A'   59 A'                 
  0.201   0.208   0.218   0.249   0.266   0.286   0.319   0.342
 22 A"   60 A'   23 A"   61 A'   62 A'   24 A"   63 A'   64 A'                 
  0.364   0.383   0.384   0.401   0.404   0.409   0.411   0.425
 25 A"   65 A'   26 A"   66 A'   27 A"   67 A'   28 A"   68 A'                 
  0.439   0.503   0.539   0.552   0.606   0.613   0.648   0.658
 69 A'   70 A'   71 A'   29 A"   72 A'   73 A'   74 A'   30 A"                 
  0.665   0.687   0.772   0.850   0.927   1.007   1.157   1.283
 75 A'   31 A"   76 A'   77 A'   78 A'   79 A'   32 A"   33 A"                 
  1.303   1.306   1.312   1.331   1.360   1.451   1.531   1.539
 80 A'   34 A"   81 A'   82 A'   83 A'   35 A"   84 A'   36 A"                 
  1.574   1.610   1.682   1.750   1.843   2.089   2.448   2.588
 85 A'   86 A'   87 A'   88 A'   37 A"   89 A'   90 A'   91 A'                 
  2.688   2.860   3.422   3.945   3.954   3.961   3.971   3.973
 38 A"   92 A'   93 A'   39 A"   94 A'   40 A"   95 A'   41 A"                 
  3.988   4.017   4.060   4.115   4.195   4.283   4.368   5.970
 42 A"   96 A'   97 A'   98 A'   99 A'  100 A'  101 A'   43 A"                 
  5.991   5.998   6.010   6.026   6.037   6.913  13.780  13.887
 44 A"  102 A'  103 A'  104 A'  105 A'  106 A'   45 A"  107 A'                 
 13.996  23.582  27.734  27.814  28.316  28.336  28.338  28.350
108 A'  109 A'  110 A'  111 A'   46 A"   47 A"  112 A'  113 A'                 
 28.353  28.370  28.519  28.523  28.535  28.538  28.541  28.542
114 A'  115 A'   48 A"  116 A'   49 A"   50 A"  117 A'   51 A"                 
 28.558  28.571  28.618  28.659 127.864 127.880 127.881 127.895
118 A'  119 A'  120 A'  121 A'   52 A"  122 A'   53 A"  123 A'                 
127.901 127.914 151.552 151.617 163.0471901.7111901.778
124 A'  125 A'  126 A'  127 A'  128 A'  129 A'  130 A'                         
 --------------------------------------------------------------

          Ground-State Mulliken Net Atomic Charges

     Atom                 Charge (a.u.)
  ----------------------------------------
      1 C                    -0.276246
      2 P                     0.076564
      3 I                    -0.169342
      4 I                     0.094606
      5 H                     0.274418
  ----------------------------------------
  Sum of atomic charges =    -0.000000

 -----------------------------------------------------------------
                    Cartesian Multipole Moments
 -----------------------------------------------------------------
    Charge (ESU x 10^10)
                -0.0000
    Dipole Moment (Debye)
         X      -0.9873      Y      -0.4138      Z       0.0000
       Tot       1.0705
    Quadrupole Moments (Debye-Ang)
        XX     -75.7657     XY      -0.4756     YY     -75.5573
        XZ       0.0000     YZ      -0.0000     ZZ     -77.8616
    Octopole Moments (Debye-Ang^2)
       XXX     -34.2522    XXY       8.4142    XYY      -5.1774
       YYY      25.2489    XXZ       0.0000    XYZ      -0.0000
       YYZ       0.0000    XZZ      -5.8787    YZZ      10.9318
       ZZZ      -0.0000
    Hexadecapole Moments (Debye-Ang^3)
      XXXX   -2479.1043   XXXY     -46.8142   XXYY    -479.5883
      XYYY     -18.1324   YYYY    -191.7786   XXXZ       0.0000
      XXYZ      -0.0000   XYYZ       0.0000   YYYZ      -0.0000
      XXZZ    -471.0082   XYZZ      -6.2796   YYZZ     -51.7703
      XZZZ       0.0000   YZZZ       0.0000   ZZZZ    -111.9550
 -----------------------------------------------------------------
 Calculating analytic gradient of the SCF energy
 Gradient of SCF Energy
            1           2           3           4           5
    1   0.0163180  -0.0186476   0.0031563  -0.0044894   0.0036626
    2   0.0305342  -0.0233483   0.0001963   0.0012793  -0.0086615
    3  -0.0000000   0.0000000  -0.0000000   0.0000000   0.0000000
 Max gradient component =       3.053E-02
 RMS gradient           =       1.214E-02
 Gradient time:  CPU 8.46 s  wall 2.22 s
 Geometry Optimization Parameters
   NAtoms,    NIC,     NZ,  NCons,   NDum,   NFix, NCnnct, MaxDiis
        5      20       5       0       0       0       0       0

 Cartesian Hessian Update
 Hessian Updated using BFGS Update


** GEOMETRY OPTIMIZATION IN DELOCALIZED INTERNAL COORDINATES **
   Searching for a Minimum

   Optimization Cycle:   5

                       Coordinates (Angstroms)
     ATOM                X               Y               Z
      1  C        -0.5280973433   -0.5960547628    0.0000000000
      2  P         0.4278465663    0.7206928302    0.0000000000
      3  I         2.7622727837   -0.2489239003    0.0000000000
      4  I        -2.6591459006   -0.2621526561    0.0000000000
      5  H        -0.2575805776   -1.6583140001    0.0000000000
   Point Group: cs    Number of degrees of freedom:     7


   Energy is -14219.127877379

 Hessian Updated using BFGS Update

  7 Hessian modes will be used to form the next step
  Hessian Eigenvalues:
     0.075740    0.096677    0.163331    0.196242    0.225334    0.237543
     0.758360

 Minimum Search - Taking Simple RFO Step
 Searching for Lamda that Minimizes Along All modes
 Value Taken    Lamda =  -0.00237472
 Step Taken.  Stepsize is  0.100703

                             Maximum     Tolerance    Cnvgd?
         Gradient           0.023709      0.000300      NO
         Displacement       0.072439      0.001200      NO
         Energy change     -0.009714      0.000001      NO


 New Cartesian Coordinates Obtained by Inverse Iteration

 Displacement from previous Coordinates is:  0.132797
 ----------------------------------------------------------------
             Standard Nuclear Orientation (Angstroms)
    I     Atom           X                Y                Z
 ----------------------------------------------------------------
    1      C      -0.5237223140    -0.5945571799     0.0000000000
    2      P       0.4426872798     0.7464191310     0.0000000000
    3      I       2.7267191808    -0.2739544917     0.0000000000
    4      I      -2.6404089152    -0.2931244113     0.0000000000
    5      H      -0.2599797030    -1.6295355372     0.0000000000
 ----------------------------------------------------------------
 Molecular Point Group                 Cs    NOp =  2
 Largest Abelian Subgroup              Cs    NOp =  2
 Nuclear Repulsion Energy =   758.4677015869 hartrees
 There are       64 alpha and       64 beta electrons
 Applying Cartesian multipole field
    Component          Value
    ---------          -----
     (2,0,0)        1.00000E-11
     (0,2,0)        2.00000E-11
     (0,0,2)       -3.00000E-11
 Nucleus-field energy     =     0.0000000290 hartrees
 Requested basis set is 6-311++G(d,p)
 There are 72 shells and 183 basis functions
 A cutoff of  1.0D-11 yielded   1958 shell pairs
 There are     13131 function pairs (     14835 Cartesian)
 Smallest overlap matrix eigenvalue = 9.50E-04
 Guess MOs from SCF MO coefficient file

 -----------------------------------------------------------------------
  General SCF calculation program by
  Eric Jon Sundstrom, Paul Horn, Yuezhi Mao, Dmitri Zuev, Alec White,
  David Stuck, Shaama M.S., Shane Yost, Joonho Lee, David Small,
  Daniel Levine, Susi Lehtola, Hugh Burton, Evgeny Epifanovsky
 -----------------------------------------------------------------------
 Exchange:     0.2000 Hartree-Fock + 0.0800 Slater + 0.7200 B88
 Correlation:  0.1900 VWN1RPA + 0.8100 LYP
 Using SG-1 standard quadrature grid
 using 4 threads for integral computing
 -------------------------------------------------------
 OpenMP Integral computing Module                
 Release: version 2.0, May 2017, Q-Chem Inc. Pleasanton 
 -------------------------------------------------------
 -------------------------------------------------------
 OpenMP BLAS3 based DFT computing Module                
 Release: version 1.0, May 2013, Q-Chem Inc. Pittsburgh 
 -------------------------------------------------------
 A restricted SCF calculation will be
 performed using DIIS
 SCF converges when DIIS error is below 1.0e-08
 ---------------------------------------
  Cycle       Energy         DIIS error
 ---------------------------------------
    1  -14219.1283539443      3.23e-04  
    2  -14219.1289401181      1.18e-04  
    3  -14219.1288706542      1.65e-04  
    4  -14219.1289939438      4.54e-05  
    5  -14219.1290038029      9.97e-06  
    6  -14219.1290042606      3.21e-06  
    7  -14219.1290043109      9.36e-07  
    8  -14219.1290043151      3.98e-07  
    9  -14219.1290043154      6.58e-08  
   10  -14219.1290043155      1.50e-08  
   11  -14219.1290043155      3.81e-09  Convergence criterion met
 ---------------------------------------
 SCF time:   CPU 25.65s  wall 7.00s 
 SCF   energy in the final basis set =   -14219.1290043155
 Total energy in the final basis set =   -14219.1290043155

 --------------------------------------------------------------
             Orbital Energies (a.u.) and Symmetries
 --------------------------------------------------------------

 Alpha MOs, Restricted
 -- Occupied --                  
*******-1165.87 -176.32 -176.31 -165.73 -165.72 -165.72 -165.71
  1 A'    2 A'    3 A'    4 A'    5 A'    1 A"    6 A'    7 A'                 
-165.71 -165.71  -77.11  -35.82  -35.80  -31.31  -31.31  -31.31
  2 A"    8 A'    9 A'   10 A'   11 A'   12 A'    3 A"   13 A'                 
-31.295 -31.290 -31.290 -22.963 -22.962 -22.961 -22.957 -22.957
 14 A'    4 A"   15 A'   16 A'    5 A"   17 A'   18 A'    6 A"                 
-22.945 -22.944 -22.944 -22.941 -22.941 -10.254  -6.601  -6.369
 19 A'    7 A"   20 A'   21 A'    8 A"   22 A'   23 A'   24 A'                 
 -6.352  -4.781  -4.766  -4.766  -4.764  -4.763  -4.761  -4.758
 25 A'   26 A'    9 A"   27 A'   28 A'   29 A'   10 A"   30 A'                 
 -4.750  -4.750  -2.047  -2.042  -2.042  -2.029  -2.029  -2.029
 11 A"   31 A'   32 A'   12 A"   33 A'   34 A'   13 A"   35 A'                 
 -2.024  -2.024  -2.014  -2.014  -0.787  -0.683  -0.633  -0.562
 14 A"   36 A'   15 A"   37 A'   38 A'   39 A'   40 A'   41 A'                 
 -0.442  -0.387  -0.349  -0.316  -0.295  -0.288  -0.277  -0.254
 42 A'   43 A'   16 A"   44 A'   17 A"   45 A'   46 A'   18 A"                 
 -- Virtual --                   
 -0.101  -0.093  -0.054   0.005   0.019   0.028   0.044   0.047
 19 A"   47 A'   48 A'   49 A'   50 A'   51 A'   20 A"   52 A'                 
  0.086   0.086   0.096   0.119   0.134   0.169   0.182   0.195
 53 A'   21 A"   54 A'   55 A'   56 A'   57 A'   58 A'   59 A'                 
  0.202   0.207   0.219   0.246   0.267   0.287   0.317   0.345
 22 A"   60 A'   23 A"   61 A'   62 A'   24 A"   63 A'   64 A'                 
  0.363   0.380   0.384   0.399   0.402   0.408   0.411   0.427
 25 A"   65 A'   26 A"   66 A'   27 A"   67 A'   28 A"   68 A'                 
  0.443   0.506   0.548   0.548   0.610   0.616   0.656   0.661
 69 A'   70 A'   71 A'   29 A"   72 A'   73 A'   74 A'   30 A"                 
  0.671   0.691   0.773   0.856   0.932   0.984   1.160   1.283
 75 A'   31 A"   76 A'   77 A'   78 A'   79 A'   32 A"   33 A"                 
  1.305   1.311   1.313   1.335   1.363   1.444   1.536   1.540
 34 A"   80 A'   81 A'   82 A'   83 A'   35 A"   84 A'   36 A"                 
  1.577   1.614   1.684   1.753   1.861   2.096   2.472   2.593
 85 A'   86 A'   87 A'   88 A'   37 A"   89 A'   90 A'   91 A'                 
  2.689   2.862   3.417   3.946   3.955   3.961   3.971   3.973
 38 A"   92 A'   93 A'   39 A"   94 A'   40 A"   95 A'   41 A"                 
  3.991   4.020   4.065   4.121   4.197   4.287   4.374   5.971
 42 A"   96 A'   97 A'   98 A'   99 A'  100 A'  101 A'   43 A"                 
  5.991   5.999   6.010   6.029   6.041   6.898  13.780  13.888
 44 A"  102 A'  103 A'  104 A'  105 A'  106 A'   45 A"  107 A'                 
 13.979  23.615  27.736  27.819  28.317  28.336  28.339  28.352
108 A'  109 A'  110 A'  111 A'   46 A"   47 A"  112 A'  113 A'                 
 28.354  28.370  28.520  28.524  28.535  28.539  28.540  28.542
114 A'  115 A'   48 A"  116 A'   49 A"   50 A"  117 A'   51 A"                 
 28.559  28.574  28.620  28.664 127.865 127.881 127.881 127.895
118 A'  119 A'  120 A'  121 A'   52 A"   53 A"  122 A'  123 A'                 
127.903 127.914 151.554 151.621 163.0271901.7131901.783
124 A'  125 A'  126 A'  127 A'  128 A'  129 A'  130 A'                         

 Beta MOs, Restricted
 -- Occupied --                  
*******-1165.87 -176.32 -176.31 -165.73 -165.72 -165.72 -165.71
  1 A'    2 A'    3 A'    4 A'    5 A'    1 A"    6 A'    7 A'                 
-165.71 -165.71  -77.11  -35.82  -35.80  -31.31  -31.31  -31.31
  2 A"    8 A'    9 A'   10 A'   11 A'   12 A'    3 A"   13 A'                 
-31.295 -31.290 -31.290 -22.963 -22.962 -22.961 -22.957 -22.957
 14 A'    4 A"   15 A'   16 A'    5 A"   17 A'   18 A'    6 A"                 
-22.945 -22.944 -22.944 -22.941 -22.941 -10.254  -6.601  -6.369
 19 A'    7 A"   20 A'   21 A'    8 A"   22 A'   23 A'   24 A'                 
 -6.352  -4.781  -4.766  -4.766  -4.764  -4.763  -4.761  -4.758
 25 A'   26 A'    9 A"   27 A'   28 A'   29 A'   10 A"   30 A'                 
 -4.750  -4.750  -2.047  -2.042  -2.042  -2.029  -2.029  -2.029
 11 A"   31 A'   32 A'   12 A"   33 A'   34 A'   13 A"   35 A'                 
 -2.024  -2.024  -2.014  -2.014  -0.787  -0.683  -0.633  -0.562
 14 A"   36 A'   15 A"   37 A'   38 A'   39 A'   40 A'   41 A'                 
 -0.442  -0.387  -0.349  -0.316  -0.295  -0.288  -0.277  -0.254
 42 A'   43 A'   16 A"   44 A'   17 A"   45 A'   46 A'   18 A"                 
 -- Virtual --                   
 -0.101  -0.093  -0.054   0.005   0.019   0.028   0.044   0.047
 19 A"   47 A'   48 A'   49 A'   50 A'   51 A'   20 A"   52 A'                 
  0.086   0.086   0.096   0.119   0.134   0.169   0.182   0.195
 53 A'   21 A"   54 A'   55 A'   56 A'   57 A'   58 A'   59 A'                 
  0.202   0.207   0.219   0.246   0.267   0.287   0.317   0.345
 22 A"   60 A'   23 A"   61 A'   62 A'   24 A"   63 A'   64 A'                 
  0.363   0.380   0.384   0.399   0.402   0.408   0.411   0.427
 25 A"   65 A'   26 A"   66 A'   27 A"   67 A'   28 A"   68 A'                 
  0.443   0.506   0.548   0.548   0.610   0.616   0.656   0.661
 69 A'   70 A'   71 A'   29 A"   72 A'   73 A'   74 A'   30 A"                 
  0.671   0.691   0.773   0.856   0.932   0.984   1.160   1.283
 75 A'   31 A"   76 A'   77 A'   78 A'   79 A'   32 A"   33 A"                 
  1.305   1.311   1.313   1.335   1.363   1.444   1.536   1.540
 34 A"   80 A'   81 A'   82 A'   83 A'   35 A"   84 A'   36 A"                 
  1.577   1.614   1.684   1.753   1.861   2.096   2.472   2.593
 85 A'   86 A'   87 A'   88 A'   37 A"   89 A'   90 A'   91 A'                 
  2.689   2.862   3.417   3.946   3.955   3.961   3.971   3.973
 38 A"   92 A'   93 A'   39 A"   94 A'   40 A"   95 A'   41 A"                 
  3.991   4.020   4.065   4.121   4.197   4.287   4.374   5.971
 42 A"   96 A'   97 A'   98 A'   99 A'  100 A'  101 A'   43 A"                 
  5.991   5.999   6.010   6.029   6.041   6.898  13.780  13.888
 44 A"  102 A'  103 A'  104 A'  105 A'  106 A'   45 A"  107 A'                 
 13.979  23.615  27.736  27.819  28.317  28.336  28.339  28.352
108 A'  109 A'  110 A'  111 A'   46 A"   47 A"  112 A'  113 A'                 
 28.354  28.370  28.520  28.524  28.535  28.539  28.540  28.542
114 A'  115 A'   48 A"  116 A'   49 A"   50 A"  117 A'   51 A"                 
 28.559  28.574  28.620  28.664 127.865 127.881 127.881 127.895
118 A'  119 A'  120 A'  121 A'   52 A"   53 A"  122 A'  123 A'                 
127.903 127.914 151.554 151.621 163.0271901.7131901.783
124 A'  125 A'  126 A'  127 A'  128 A'  129 A'  130 A'                         
 --------------------------------------------------------------

          Ground-State Mulliken Net Atomic Charges

     Atom                 Charge (a.u.)
  ----------------------------------------
      1 C                    -0.291309
      2 P                     0.078772
      3 I                    -0.161484
      4 I                     0.096313
      5 H                     0.277708
  ----------------------------------------
  Sum of atomic charges =    -0.000000

 -----------------------------------------------------------------
                    Cartesian Multipole Moments
 -----------------------------------------------------------------
    Charge (ESU x 10^10)
                -0.0000
    Dipole Moment (Debye)
         X      -0.8614      Y      -0.3847      Z       0.0000
       Tot       0.9434
    Quadrupole Moments (Debye-Ang)
        XX     -75.6826     XY      -0.4730     YY     -75.4840
        XZ      -0.0000     YZ       0.0000     ZZ     -77.8375
    Octopole Moments (Debye-Ang^2)
       XXX     -32.2261    XXY       8.9954    XYY      -4.3994
       YYY      29.1346    XXZ       0.0000    XYZ      -0.0000
       YYZ       0.0000    XZZ      -5.5358    YZZ      12.1148
       ZZZ       0.0000
    Hexadecapole Moments (Debye-Ang^3)
      XXXX   -2435.0244   XXXY     -48.7957   XXYY    -471.1236
      XYYY     -20.7784   YYYY    -199.3528   XXXZ      -0.0000
      XXYZ       0.0000   XYYZ       0.0000   YYYZ       0.0000
      XXZZ    -462.0633   XYZZ      -7.0439   YYZZ     -52.9507
      XZZZ       0.0000   YZZZ       0.0000   ZZZZ    -111.9179
 -----------------------------------------------------------------
 Calculating analytic gradient of the SCF energy
 Gradient of SCF Energy
            1           2           3           4           5
    1   0.0107800  -0.0049684  -0.0016718  -0.0010206  -0.0031191
    2  -0.0031546  -0.0073463   0.0009274   0.0002252   0.0093483
    3   0.0000000   0.0000000   0.0000000  -0.0000000  -0.0000000
 Max gradient component =       1.078E-02
 RMS gradient           =       4.522E-03
 Gradient time:  CPU 8.43 s  wall 2.21 s
 Geometry Optimization Parameters
   NAtoms,    NIC,     NZ,  NCons,   NDum,   NFix, NCnnct, MaxDiis
        5      20       5       0       0       0       0       0

 Cartesian Hessian Update
 Hessian Updated using BFGS Update


** GEOMETRY OPTIMIZATION IN DELOCALIZED INTERNAL COORDINATES **
   Searching for a Minimum

   Optimization Cycle:   6

                       Coordinates (Angstroms)
     ATOM                X               Y               Z
      1  C        -0.5237223140   -0.5945571799    0.0000000000
      2  P         0.4426872798    0.7464191310    0.0000000000
      3  I         2.7267191808   -0.2739544917    0.0000000000
      4  I        -2.6404089152   -0.2931244113    0.0000000000
      5  H        -0.2599797030   -1.6295355372    0.0000000000
   Point Group: cs    Number of degrees of freedom:     7


   Energy is -14219.129004316

 Hessian Updated using BFGS Update

  7 Hessian modes will be used to form the next step
  Hessian Eigenvalues:
     0.077149    0.089915    0.161340    0.210906    0.221670    0.331362
     0.585092

 Minimum Search - Taking Simple RFO Step
 Searching for Lamda that Minimizes Along All modes
 Value Taken    Lamda =  -0.00056950
 Step Taken.  Stepsize is  0.052267

                             Maximum     Tolerance    Cnvgd?
         Gradient           0.010810      0.000300      NO
         Displacement       0.038725      0.001200      NO
         Energy change     -0.001127      0.000001      NO


 New Cartesian Coordinates Obtained by Inverse Iteration

 Displacement from previous Coordinates is:  0.047120
 ----------------------------------------------------------------
             Standard Nuclear Orientation (Angstroms)
    I     Atom           X                Y                Z
 ----------------------------------------------------------------
    1      C      -0.5307404827    -0.5862043476     0.0000000000
    2      P       0.4447163913     0.7610592205     0.0000000000
    3      I       2.7210542835    -0.2823466723     0.0000000000
    4      I      -2.6320595345    -0.3006930245     0.0000000000
    5      H      -0.2576751291    -1.6365676651     0.0000000000
 ----------------------------------------------------------------
 Molecular Point Group                 Cs    NOp =  2
 Largest Abelian Subgroup              Cs    NOp =  2
 Nuclear Repulsion Energy =   759.4165679552 hartrees
 There are       64 alpha and       64 beta electrons
 Applying Cartesian multipole field
    Component          Value
    ---------          -----
     (2,0,0)        1.00000E-11
     (0,2,0)        2.00000E-11
     (0,0,2)       -3.00000E-11
 Nucleus-field energy     =     0.0000000289 hartrees
 Requested basis set is 6-311++G(d,p)
 There are 72 shells and 183 basis functions
 A cutoff of  1.0D-11 yielded   1968 shell pairs
 There are     13245 function pairs (     14993 Cartesian)
 Smallest overlap matrix eigenvalue = 9.65E-04
 Guess MOs from SCF MO coefficient file

 -----------------------------------------------------------------------
  General SCF calculation program by
  Eric Jon Sundstrom, Paul Horn, Yuezhi Mao, Dmitri Zuev, Alec White,
  David Stuck, Shaama M.S., Shane Yost, Joonho Lee, David Small,
  Daniel Levine, Susi Lehtola, Hugh Burton, Evgeny Epifanovsky
 -----------------------------------------------------------------------
 Exchange:     0.2000 Hartree-Fock + 0.0800 Slater + 0.7200 B88
 Correlation:  0.1900 VWN1RPA + 0.8100 LYP
 Using SG-1 standard quadrature grid
 using 4 threads for integral computing
 -------------------------------------------------------
 OpenMP Integral computing Module                
 Release: version 2.0, May 2017, Q-Chem Inc. Pleasanton 
 -------------------------------------------------------
 -------------------------------------------------------
 OpenMP BLAS3 based DFT computing Module                
 Release: version 1.0, May 2013, Q-Chem Inc. Pittsburgh 
 -------------------------------------------------------
 A restricted SCF calculation will be
 performed using DIIS
 SCF converges when DIIS error is below 1.0e-08
 ---------------------------------------
  Cycle       Energy         DIIS error
 ---------------------------------------
    1  -14219.1290792653      1.75e-04  
    2  -14219.1292193548      8.44e-05  
    3  -14219.1291676346      1.33e-04  
    4  -14219.1292529524      1.50e-05  
    5  -14219.1292539543      3.58e-06  
    6  -14219.1292540015      1.55e-06  
    7  -14219.1292540098      3.05e-07  
    8  -14219.1292540100      1.80e-07  
    9  -14219.1292540102      1.94e-08  
   10  -14219.1292540102      6.26e-09  Convergence criterion met
 ---------------------------------------
 SCF time:   CPU 23.57s  wall 6.00s 
 SCF   energy in the final basis set =   -14219.1292540102
 Total energy in the final basis set =   -14219.1292540102

 --------------------------------------------------------------
             Orbital Energies (a.u.) and Symmetries
 --------------------------------------------------------------

 Alpha MOs, Restricted
 -- Occupied --                  
*******-1165.87 -176.32 -176.31 -165.73 -165.72 -165.72 -165.71
  1 A'    2 A'    3 A'    4 A'    5 A'    1 A"    6 A'    7 A'                 
-165.71 -165.71  -77.11  -35.82  -35.80  -31.31  -31.31  -31.31
  2 A"    8 A'    9 A'   10 A'   11 A'   12 A'    3 A"   13 A'                 
-31.294 -31.290 -31.289 -22.963 -22.962 -22.962 -22.958 -22.958
 14 A'    4 A"   15 A'   16 A'    5 A"   17 A'   18 A'    6 A"                 
-22.945 -22.944 -22.944 -22.940 -22.940 -10.256  -6.601  -6.369
 19 A'    7 A"   20 A'   21 A'    8 A"   22 A'   23 A'   24 A'                 
 -6.351  -4.781  -4.767  -4.766  -4.764  -4.762  -4.761  -4.758
 25 A'   26 A'    9 A"   27 A'   28 A'   29 A'   10 A"   30 A'                 
 -4.750  -4.749  -2.047  -2.042  -2.042  -2.030  -2.030  -2.028
 11 A"   31 A'   32 A'   12 A"   33 A'   34 A'   13 A"   35 A'                 
 -2.024  -2.024  -2.013  -2.013  -0.786  -0.684  -0.632  -0.559
 14 A"   36 A'   15 A"   37 A'   38 A'   39 A'   40 A'   41 A'                 
 -0.441  -0.387  -0.349  -0.316  -0.295  -0.288  -0.276  -0.253
 42 A'   43 A'   16 A"   44 A'   17 A"   45 A'   46 A'   18 A"                 
 -- Virtual --                   
 -0.101  -0.092  -0.054   0.005   0.019   0.027   0.044   0.047
 19 A"   47 A'   48 A'   49 A'   50 A'   51 A'   20 A"   52 A'                 
  0.085   0.086   0.095   0.119   0.134   0.165   0.182   0.193
 53 A'   21 A"   54 A'   55 A'   56 A'   57 A'   58 A'   59 A'                 
  0.202   0.205   0.219   0.245   0.267   0.287   0.317   0.347
 22 A"   60 A'   23 A"   61 A'   62 A'   24 A"   63 A'   64 A'                 
  0.363   0.380   0.384   0.398   0.402   0.408   0.412   0.427
 25 A"   65 A'   26 A"   66 A'   27 A"   67 A'   28 A"   68 A'                 
  0.445   0.506   0.545   0.546   0.608   0.615   0.656   0.662
 69 A'   70 A'   71 A'   29 A"   72 A'   73 A'   74 A'   30 A"                 
  0.674   0.692   0.772   0.855   0.930   0.975   1.159   1.283
 75 A'   31 A"   76 A'   77 A'   78 A'   79 A'   32 A"   33 A"                 
  1.304   1.312   1.314   1.335   1.363   1.443   1.535   1.540
 34 A"   80 A'   81 A'   82 A'   83 A'   35 A"   84 A'   36 A"                 
  1.570   1.614   1.685   1.752   1.848   2.081   2.454   2.589
 85 A'   86 A'   87 A'   88 A'   37 A"   89 A'   90 A'   91 A'                 
  2.686   2.860   3.396   3.946   3.955   3.961   3.971   3.973
 38 A"   92 A'   93 A'   39 A"   94 A'   40 A"   95 A'   41 A"                 
  3.993   4.021   4.066   4.120   4.197   4.290   4.378   5.971
 42 A"   96 A'   97 A'   98 A'   99 A'  100 A'  101 A'   43 A"                 
  5.991   5.999   6.010   6.030   6.042   6.892  13.780  13.887
 44 A"  102 A'  103 A'  104 A'  105 A'  106 A'   45 A"  107 A'                 
 13.971  23.588  27.737  27.822  28.317  28.336  28.339  28.352
108 A'  109 A'  110 A'  111 A'   46 A"   47 A"  112 A'  113 A'                 
 28.355  28.370  28.520  28.524  28.536  28.540  28.540  28.542
114 A'  115 A'   48 A"  116 A'   49 A"   50 A"  117 A'   51 A"                 
 28.560  28.574  28.620  28.665 127.865 127.881 127.881 127.895
118 A'  119 A'  120 A'  121 A'   52 A"   53 A"  122 A'  123 A'                 
127.904 127.915 151.555 151.624 163.0181901.7131901.785
124 A'  125 A'  126 A'  127 A'  128 A'  129 A'  130 A'                         

 Beta MOs, Restricted
 -- Occupied --                  
*******-1165.87 -176.32 -176.31 -165.73 -165.72 -165.72 -165.71
  1 A'    2 A'    3 A'    4 A'    5 A'    1 A"    6 A'    7 A'                 
-165.71 -165.71  -77.11  -35.82  -35.80  -31.31  -31.31  -31.31
  2 A"    8 A'    9 A'   10 A'   11 A'   12 A'    3 A"   13 A'                 
-31.294 -31.290 -31.289 -22.963 -22.962 -22.962 -22.958 -22.958
 14 A'    4 A"   15 A'   16 A'    5 A"   17 A'   18 A'    6 A"                 
-22.945 -22.944 -22.944 -22.940 -22.940 -10.256  -6.601  -6.369
 19 A'    7 A"   20 A'   21 A'    8 A"   22 A'   23 A'   24 A'                 
 -6.351  -4.781  -4.767  -4.766  -4.764  -4.762  -4.761  -4.758
 25 A'   26 A'    9 A"   27 A'   28 A'   29 A'   10 A"   30 A'                 
 -4.750  -4.749  -2.047  -2.042  -2.042  -2.030  -2.030  -2.028
 11 A"   31 A'   32 A'   12 A"   33 A'   34 A'   13 A"   35 A'                 
 -2.024  -2.024  -2.013  -2.013  -0.786  -0.684  -0.632  -0.559
 14 A"   36 A'   15 A"   37 A'   38 A'   39 A'   40 A'   41 A'                 
 -0.441  -0.387  -0.349  -0.316  -0.295  -0.288  -0.276  -0.253
 42 A'   43 A'   16 A"   44 A'   17 A"   45 A'   46 A'   18 A"                 
 -- Virtual --                   
 -0.101  -0.092  -0.054   0.005   0.019   0.027   0.044   0.047
 19 A"   47 A'   48 A'   49 A'   50 A'   51 A'   20 A"   52 A'                 
  0.085   0.086   0.095   0.119   0.134   0.165   0.182   0.193
 53 A'   21 A"   54 A'   55 A'   56 A'   57 A'   58 A'   59 A'                 
  0.202   0.205   0.219   0.245   0.267   0.287   0.317   0.347
 22 A"   60 A'   23 A"   61 A'   62 A'   24 A"   63 A'   64 A'                 
  0.363   0.380   0.384   0.398   0.402   0.408   0.412   0.427
 25 A"   65 A'   26 A"   66 A'   27 A"   67 A'   28 A"   68 A'                 
  0.445   0.506   0.545   0.546   0.608   0.615   0.656   0.662
 69 A'   70 A'   71 A'   29 A"   72 A'   73 A'   74 A'   30 A"                 
  0.674   0.692   0.772   0.855   0.930   0.975   1.159   1.283
 75 A'   31 A"   76 A'   77 A'   78 A'   79 A'   32 A"   33 A"                 
  1.304   1.312   1.314   1.335   1.363   1.443   1.535   1.540
 34 A"   80 A'   81 A'   82 A'   83 A'   35 A"   84 A'   36 A"                 
  1.570   1.614   1.685   1.752   1.848   2.081   2.454   2.589
 85 A'   86 A'   87 A'   88 A'   37 A"   89 A'   90 A'   91 A'                 
  2.686   2.860   3.396   3.946   3.955   3.961   3.971   3.973
 38 A"   92 A'   93 A'   39 A"   94 A'   40 A"   95 A'   41 A"                 
  3.993   4.021   4.066   4.120   4.197   4.290   4.378   5.971
 42 A"   96 A'   97 A'   98 A'   99 A'  100 A'  101 A'   43 A"                 
  5.991   5.999   6.010   6.030   6.042   6.892  13.780  13.887
 44 A"  102 A'  103 A'  104 A'  105 A'  106 A'   45 A"  107 A'                 
 13.971  23.588  27.737  27.822  28.317  28.336  28.339  28.352
108 A'  109 A'  110 A'  111 A'   46 A"   47 A"  112 A'  113 A'                 
 28.355  28.370  28.520  28.524  28.536  28.540  28.540  28.542
114 A'  115 A'   48 A"  116 A'   49 A"   50 A"  117 A'   51 A"                 
 28.560  28.574  28.620  28.665 127.865 127.881 127.881 127.895
118 A'  119 A'  120 A'  121 A'   52 A"   53 A"  122 A'  123 A'                 
127.904 127.915 151.555 151.624 163.0181901.7131901.785
124 A'  125 A'  126 A'  127 A'  128 A'  129 A'  130 A'                         
 --------------------------------------------------------------

          Ground-State Mulliken Net Atomic Charges

     Atom                 Charge (a.u.)
  ----------------------------------------
      1 C                    -0.295430
      2 P                     0.078621
      3 I                    -0.161423
      4 I                     0.103133
      5 H                     0.275100
  ----------------------------------------
  Sum of atomic charges =     0.000000

 -----------------------------------------------------------------
                    Cartesian Multipole Moments
 -----------------------------------------------------------------
    Charge (ESU x 10^10)
                 0.0000
    Dipole Moment (Debye)
         X      -0.9134      Y      -0.3819      Z       0.0000
       Tot       0.9900
    Quadrupole Moments (Debye-Ang)
        XX     -75.6965     XY      -0.4478     YY     -75.4407
        XZ       0.0000     YZ       0.0000     ZZ     -77.8676
    Octopole Moments (Debye-Ang^2)
       XXX     -32.8679    XXY       8.9454    XYY      -4.4236
       YYY      29.8233    XXZ       0.0000    XYZ      -0.0000
       YYZ       0.0000    XZZ      -5.7540    YZZ      12.3379
       ZZZ       0.0000
    Hexadecapole Moments (Debye-Ang^3)
      XXXX   -2424.8017   XXXY     -48.5230   XXYY    -469.0945
      XYYY     -20.7805   YYYY    -202.3849   XXXZ       0.0000
      XXYZ       0.0000   XYYZ       0.0000   YYYZ      -0.0000
      XXZZ    -459.8127   XYZZ      -6.9969   YYZZ     -53.5130
      XZZZ       0.0000   YZZZ       0.0000   ZZZZ    -111.9935
 -----------------------------------------------------------------
 Calculating analytic gradient of the SCF energy
 Gradient of SCF Energy
            1           2           3           4           5
    1   0.0024479  -0.0024237  -0.0010379   0.0019680  -0.0009543
    2   0.0035910  -0.0009461   0.0002099  -0.0003001  -0.0025547
    3  -0.0000000   0.0000000  -0.0000000   0.0000000  -0.0000000
 Max gradient component =       3.591E-03
 RMS gradient           =       1.595E-03
 Gradient time:  CPU 8.45 s  wall 2.22 s
 Geometry Optimization Parameters
   NAtoms,    NIC,     NZ,  NCons,   NDum,   NFix, NCnnct, MaxDiis
        5      20       5       0       0       0       0       0

 Cartesian Hessian Update
 Hessian Updated using BFGS Update


** GEOMETRY OPTIMIZATION IN DELOCALIZED INTERNAL COORDINATES **
   Searching for a Minimum

   Optimization Cycle:   7

                       Coordinates (Angstroms)
     ATOM                X               Y               Z
      1  C        -0.5307404827   -0.5862043476    0.0000000000
      2  P         0.4447163913    0.7610592205    0.0000000000
      3  I         2.7210542835   -0.2823466723    0.0000000000
      4  I        -2.6320595345   -0.3006930245    0.0000000000
      5  H        -0.2576751291   -1.6365676651    0.0000000000
   Point Group: cs    Number of degrees of freedom:     7


   Energy is -14219.129254010

 Hessian Updated using BFGS Update

  7 Hessian modes will be used to form the next step
  Hessian Eigenvalues:
     0.076716    0.095426    0.170569    0.197266    0.245637    0.380446
     0.489796

 Minimum Search - Taking Simple RFO Step
 Searching for Lamda that Minimizes Along All modes
 Value Taken    Lamda =  -0.00012457
 Step Taken.  Stepsize is  0.024839

                             Maximum     Tolerance    Cnvgd?
         Gradient           0.004246      0.000300      NO
         Displacement       0.021522      0.001200      NO
         Energy change     -0.000250      0.000001      NO


 New Cartesian Coordinates Obtained by Inverse Iteration

 Displacement from previous Coordinates is:  0.035150
 ----------------------------------------------------------------
             Standard Nuclear Orientation (Angstroms)
    I     Atom           X                Y                Z
 ----------------------------------------------------------------
    1      C      -0.5364062089    -0.5848458798     0.0000000000
    2      P       0.4483349556     0.7596107821     0.0000000000
    3      I       2.7317855145    -0.2842475469     0.0000000000
    4      I      -2.6429831839    -0.3047845806     0.0000000000
    5      H      -0.2554355488    -1.6304852638     0.0000000000
 ----------------------------------------------------------------
 Molecular Point Group                 Cs    NOp =  2
 Largest Abelian Subgroup              Cs    NOp =  2
 Nuclear Repulsion Energy =   756.7798523693 hartrees
 There are       64 alpha and       64 beta electrons
 Applying Cartesian multipole field
    Component          Value
    ---------          -----
     (2,0,0)        1.00000E-11
     (0,2,0)        2.00000E-11
     (0,0,2)       -3.00000E-11
 Nucleus-field energy     =     0.0000000291 hartrees
 Requested basis set is 6-311++G(d,p)
 There are 72 shells and 183 basis functions
 A cutoff of  1.0D-11 yielded   1956 shell pairs
 There are     13104 function pairs (     14805 Cartesian)
 Smallest overlap matrix eigenvalue = 9.70E-04
 Guess MOs from SCF MO coefficient file

 -----------------------------------------------------------------------
  General SCF calculation program by
  Eric Jon Sundstrom, Paul Horn, Yuezhi Mao, Dmitri Zuev, Alec White,
  David Stuck, Shaama M.S., Shane Yost, Joonho Lee, David Small,
  Daniel Levine, Susi Lehtola, Hugh Burton, Evgeny Epifanovsky
 -----------------------------------------------------------------------
 Exchange:     0.2000 Hartree-Fock + 0.0800 Slater + 0.7200 B88
 Correlation:  0.1900 VWN1RPA + 0.8100 LYP
 Using SG-1 standard quadrature grid
 using 4 threads for integral computing
 -------------------------------------------------------
 OpenMP Integral computing Module                
 Release: version 2.0, May 2017, Q-Chem Inc. Pleasanton 
 -------------------------------------------------------
 -------------------------------------------------------
 OpenMP BLAS3 based DFT computing Module                
 Release: version 1.0, May 2013, Q-Chem Inc. Pittsburgh 
 -------------------------------------------------------
 A restricted SCF calculation will be
 performed using DIIS
 SCF converges when DIIS error is below 1.0e-08
 ---------------------------------------
  Cycle       Energy         DIIS error
 ---------------------------------------
    1  -14219.1292982150      6.89e-05  
    2  -14219.1293207516      3.20e-05  
    3  -14219.1293156927      4.52e-05  
    4  -14219.1293253957      9.07e-06  
    5  -14219.1293257749      3.08e-06  
    6  -14219.1293258257      5.70e-07  
    7  -14219.1293258270      1.43e-07  
    8  -14219.1293258271      3.38e-08  
    9  -14219.1293258271      1.16e-08  
   10  -14219.1293258270      2.83e-09  Convergence criterion met
 ---------------------------------------
 SCF time:   CPU 23.28s  wall 6.00s 
 SCF   energy in the final basis set =   -14219.1293258270
 Total energy in the final basis set =   -14219.1293258270

 --------------------------------------------------------------
             Orbital Energies (a.u.) and Symmetries
 --------------------------------------------------------------

 Alpha MOs, Restricted
 -- Occupied --                  
*******-1165.87 -176.32 -176.31 -165.73 -165.73 -165.73 -165.71
  1 A'    2 A'    3 A'    4 A'    5 A'    1 A"    6 A'    7 A'                 
-165.71 -165.71  -77.11  -35.82  -35.80  -31.31  -31.31  -31.31
  2 A"    8 A'    9 A'   10 A'   11 A'   12 A'    3 A"   13 A'                 
-31.294 -31.290 -31.289 -22.964 -22.962 -22.962 -22.958 -22.958
 14 A'    4 A"   15 A'   16 A'    5 A"   17 A'   18 A'    6 A"                 
-22.945 -22.944 -22.944 -22.941 -22.941 -10.256  -6.602  -6.369
 19 A'    7 A"   20 A'   21 A'    8 A"   22 A'   23 A'   24 A'                 
 -6.351  -4.782  -4.767  -4.767  -4.764  -4.762  -4.761  -4.758
 25 A'   26 A'    9 A"   27 A'   28 A'   29 A'   10 A"   30 A'                 
 -4.750  -4.749  -2.047  -2.043  -2.043  -2.030  -2.030  -2.028
 11 A"   31 A'   32 A'   12 A"   33 A'   34 A'   13 A"   35 A'                 
 -2.024  -2.024  -2.013  -2.013  -0.785  -0.683  -0.632  -0.559
 14 A"   36 A'   15 A"   37 A'   38 A'   39 A'   40 A'   41 A'                 
 -0.441  -0.387  -0.348  -0.316  -0.295  -0.288  -0.276  -0.254
 42 A'   43 A'   16 A"   44 A'   17 A"   45 A'   46 A'   18 A"                 
 -- Virtual --                   
 -0.102  -0.094  -0.054   0.005   0.019   0.027   0.044   0.047
 19 A"   47 A'   48 A'   49 A'   50 A'   51 A'   20 A"   52 A'                 
  0.084   0.086   0.095   0.119   0.134   0.165   0.182   0.195
 53 A'   21 A"   54 A'   55 A'   56 A'   57 A'   58 A'   59 A'                 
  0.202   0.205   0.219   0.245   0.266   0.287   0.317   0.345
 22 A"   60 A'   23 A"   61 A'   62 A'   24 A"   63 A'   64 A'                 
  0.364   0.380   0.383   0.398   0.401   0.409   0.412   0.427
 25 A"   65 A'   26 A"   66 A'   27 A"   67 A'   28 A"   68 A'                 
  0.444   0.504   0.546   0.546   0.606   0.613   0.655   0.663
 69 A'   70 A'   71 A'   29 A"   72 A'   73 A'   74 A'   30 A"                 
  0.673   0.691   0.772   0.854   0.930   0.972   1.158   1.283
 75 A'   31 A"   76 A'   77 A'   78 A'   79 A'   32 A"   33 A"                 
  1.304   1.311   1.314   1.335   1.362   1.443   1.537   1.541
 34 A"   80 A'   81 A'   82 A'   83 A'   35 A"   84 A'   36 A"                 
  1.570   1.612   1.685   1.755   1.848   2.079   2.452   2.589
 85 A'   86 A'   87 A'   88 A'   37 A"   89 A'   90 A'   91 A'                 
  2.686   2.860   3.396   3.945   3.954   3.961   3.971   3.973
 38 A"   92 A'   93 A'   39 A"   94 A'   40 A"   95 A'   41 A"                 
  3.992   4.019   4.066   4.119   4.197   4.288   4.377   5.971
 42 A"   96 A'   97 A'   98 A'   99 A'  100 A'  101 A'   43 A"                 
  5.991   5.998   6.010   6.030   6.041   6.889  13.779  13.886
 44 A"  102 A'  103 A'  104 A'  105 A'  106 A'   45 A"  107 A'                 
 13.969  23.590  27.736  27.821  28.317  28.335  28.339  28.352
108 A'  109 A'  110 A'  111 A'   46 A"   47 A"  112 A'  113 A'                 
 28.355  28.370  28.519  28.523  28.535  28.539  28.540  28.542
114 A'  115 A'   48 A"  116 A'   49 A"   50 A"  117 A'   51 A"                 
 28.559  28.574  28.620  28.664 127.865 127.881 127.881 127.895
118 A'  119 A'  120 A'  121 A'   52 A"  122 A'   53 A"  123 A'                 
127.904 127.914 151.554 151.622 163.0141901.7121901.784
124 A'  125 A'  126 A'  127 A'  128 A'  129 A'  130 A'                         

 Beta MOs, Restricted
 -- Occupied --                  
*******-1165.87 -176.32 -176.31 -165.73 -165.73 -165.73 -165.71
  1 A'    2 A'    3 A'    4 A'    5 A'    1 A"    6 A'    7 A'                 
-165.71 -165.71  -77.11  -35.82  -35.80  -31.31  -31.31  -31.31
  2 A"    8 A'    9 A'   10 A'   11 A'   12 A'    3 A"   13 A'                 
-31.294 -31.290 -31.289 -22.964 -22.962 -22.962 -22.958 -22.958
 14 A'    4 A"   15 A'   16 A'    5 A"   17 A'   18 A'    6 A"                 
-22.945 -22.944 -22.944 -22.941 -22.941 -10.256  -6.602  -6.369
 19 A'    7 A"   20 A'   21 A'    8 A"   22 A'   23 A'   24 A'                 
 -6.351  -4.782  -4.767  -4.767  -4.764  -4.762  -4.761  -4.758
 25 A'   26 A'    9 A"   27 A'   28 A'   29 A'   10 A"   30 A'                 
 -4.750  -4.749  -2.047  -2.043  -2.043  -2.030  -2.030  -2.028
 11 A"   31 A'   32 A'   12 A"   33 A'   34 A'   13 A"   35 A'                 
 -2.024  -2.024  -2.013  -2.013  -0.785  -0.683  -0.632  -0.559
 14 A"   36 A'   15 A"   37 A'   38 A'   39 A'   40 A'   41 A'                 
 -0.441  -0.387  -0.348  -0.316  -0.295  -0.288  -0.276  -0.254
 42 A'   43 A'   16 A"   44 A'   17 A"   45 A'   46 A'   18 A"                 
 -- Virtual --                   
 -0.102  -0.094  -0.054   0.005   0.019   0.027   0.044   0.047
 19 A"   47 A'   48 A'   49 A'   50 A'   51 A'   20 A"   52 A'                 
  0.084   0.086   0.095   0.119   0.134   0.165   0.182   0.195
 53 A'   21 A"   54 A'   55 A'   56 A'   57 A'   58 A'   59 A'                 
  0.202   0.205   0.219   0.245   0.266   0.287   0.317   0.345
 22 A"   60 A'   23 A"   61 A'   62 A'   24 A"   63 A'   64 A'                 
  0.364   0.380   0.383   0.398   0.401   0.409   0.412   0.427
 25 A"   65 A'   26 A"   66 A'   27 A"   67 A'   28 A"   68 A'                 
  0.444   0.504   0.546   0.546   0.606   0.613   0.655   0.663
 69 A'   70 A'   71 A'   29 A"   72 A'   73 A'   74 A'   30 A"                 
  0.673   0.691   0.772   0.854   0.930   0.972   1.158   1.283
 75 A'   31 A"   76 A'   77 A'   78 A'   79 A'   32 A"   33 A"                 
  1.304   1.311   1.314   1.335   1.362   1.443   1.537   1.541
 34 A"   80 A'   81 A'   82 A'   83 A'   35 A"   84 A'   36 A"                 
  1.570   1.612   1.685   1.755   1.848   2.079   2.452   2.589
 85 A'   86 A'   87 A'   88 A'   37 A"   89 A'   90 A'   91 A'                 
  2.686   2.860   3.396   3.945   3.954   3.961   3.971   3.973
 38 A"   92 A'   93 A'   39 A"   94 A'   40 A"   95 A'   41 A"                 
  3.992   4.019   4.066   4.119   4.197   4.288   4.377   5.971
 42 A"   96 A'   97 A'   98 A'   99 A'  100 A'  101 A'   43 A"                 
  5.991   5.998   6.010   6.030   6.041   6.889  13.779  13.886
 44 A"  102 A'  103 A'  104 A'  105 A'  106 A'   45 A"  107 A'                 
 13.969  23.590  27.736  27.821  28.317  28.335  28.339  28.352
108 A'  109 A'  110 A'  111 A'   46 A"   47 A"  112 A'  113 A'                 
 28.355  28.370  28.519  28.523  28.535  28.539  28.540  28.542
114 A'  115 A'   48 A"  116 A'   49 A"   50 A"  117 A'   51 A"                 
 28.559  28.574  28.620  28.664 127.865 127.881 127.881 127.895
118 A'  119 A'  120 A'  121 A'   52 A"  122 A'   53 A"  123 A'                 
127.904 127.914 151.554 151.622 163.0141901.7121901.784
124 A'  125 A'  126 A'  127 A'  128 A'  129 A'  130 A'                         
 --------------------------------------------------------------

          Ground-State Mulliken Net Atomic Charges

     Atom                 Charge (a.u.)
  ----------------------------------------
      1 C                    -0.297283
      2 P                     0.080828
      3 I                    -0.161961
      4 I                     0.104392
      5 H                     0.274025
  ----------------------------------------
  Sum of atomic charges =    -0.000000

 -----------------------------------------------------------------
                    Cartesian Multipole Moments
 -----------------------------------------------------------------
    Charge (ESU x 10^10)
                -0.0000
    Dipole Moment (Debye)
         X      -0.9357      Y      -0.3792      Z       0.0000
       Tot       1.0096
    Quadrupole Moments (Debye-Ang)
        XX     -75.6118     XY      -0.4401     YY     -75.4977
        XZ       0.0000     YZ       0.0000     ZZ     -77.8947
    Octopole Moments (Debye-Ang^2)
       XXX     -33.3085    XXY       9.0674    XYY      -4.4791
       YYY      30.4197    XXZ      -0.0000    XYZ       0.0000
       YYZ       0.0000    XZZ      -5.7973    YZZ      12.5103
       ZZZ       0.0000
    Hexadecapole Moments (Debye-Ang^3)
      XXXX   -2441.8028   XXXY     -48.7418   XXYY    -472.6589
      XYYY     -21.4612   YYYY    -202.9792   XXXZ      -0.0000
      XXYZ       0.0000   XYYZ       0.0000   YYYZ       0.0000
      XXZZ    -463.2463   XYZZ      -7.1917   YYZZ     -53.6014
      XZZZ       0.0000   YZZZ       0.0000   ZZZZ    -112.0881
 -----------------------------------------------------------------
 Calculating analytic gradient of the SCF energy
 Gradient of SCF Energy
            1           2           3           4           5
    1   0.0012702  -0.0014663   0.0006168   0.0001371  -0.0005578
    2   0.0005229   0.0003461  -0.0001085  -0.0002462  -0.0005143
    3   0.0000000  -0.0000000   0.0000000   0.0000000   0.0000000
 Max gradient component =       1.466E-03
 RMS gradient           =       5.890E-04
 Gradient time:  CPU 8.43 s  wall 2.21 s
 Geometry Optimization Parameters
   NAtoms,    NIC,     NZ,  NCons,   NDum,   NFix, NCnnct, MaxDiis
        5      20       5       0       0       0       0       0

 Cartesian Hessian Update
 Hessian Updated using BFGS Update


** GEOMETRY OPTIMIZATION IN DELOCALIZED INTERNAL COORDINATES **
   Searching for a Minimum

   Optimization Cycle:   8

                       Coordinates (Angstroms)
     ATOM                X               Y               Z
      1  C        -0.5364062089   -0.5848458798    0.0000000000
      2  P         0.4483349556    0.7596107821    0.0000000000
      3  I         2.7317855145   -0.2842475469    0.0000000000
      4  I        -2.6429831839   -0.3047845806    0.0000000000
      5  H        -0.2554355488   -1.6304852638    0.0000000000
   Point Group: cs    Number of degrees of freedom:     7


   Energy is -14219.129325827

 Hessian Updated using BFGS Update

  7 Hessian modes will be used to form the next step
  Hessian Eigenvalues:
     0.085538    0.096801    0.136813    0.193637    0.240451    0.370206
     0.487166

 Minimum Search - Taking Simple RFO Step
 Searching for Lamda that Minimizes Along All modes
 Value Taken    Lamda =  -0.00002305
 Step Taken.  Stepsize is  0.014918

                             Maximum     Tolerance    Cnvgd?
         Gradient           0.000963      0.000300      NO
         Displacement       0.009683      0.001200      NO
         Energy change     -0.000072      0.000001      NO


 New Cartesian Coordinates Obtained by Inverse Iteration

 Displacement from previous Coordinates is:  0.015360
 ----------------------------------------------------------------
             Standard Nuclear Orientation (Angstroms)
    I     Atom           X                Y                Z
 ----------------------------------------------------------------
    1      C      -0.5386115410    -0.5837168265     0.0000000000
    2      P       0.4512706331     0.7589870217     0.0000000000
    3      I       2.7291533829    -0.2861906668     0.0000000000
    4      I      -2.6455284257    -0.3066080051     0.0000000000
    5      H      -0.2509885207    -1.6272240125     0.0000000000
 ----------------------------------------------------------------
 Molecular Point Group                 Cs    NOp =  2
 Largest Abelian Subgroup              Cs    NOp =  2
 Nuclear Repulsion Energy =   756.8669579851 hartrees
 There are       64 alpha and       64 beta electrons
 Applying Cartesian multipole field
    Component          Value
    ---------          -----
     (2,0,0)        1.00000E-11
     (0,2,0)        2.00000E-11
     (0,0,2)       -3.00000E-11
 Nucleus-field energy     =     0.0000000291 hartrees
 Requested basis set is 6-311++G(d,p)
 There are 72 shells and 183 basis functions
 A cutoff of  1.0D-11 yielded   1956 shell pairs
 There are     13104 function pairs (     14805 Cartesian)
 Smallest overlap matrix eigenvalue = 9.72E-04
 Guess MOs from SCF MO coefficient file

 -----------------------------------------------------------------------
  General SCF calculation program by
  Eric Jon Sundstrom, Paul Horn, Yuezhi Mao, Dmitri Zuev, Alec White,
  David Stuck, Shaama M.S., Shane Yost, Joonho Lee, David Small,
  Daniel Levine, Susi Lehtola, Hugh Burton, Evgeny Epifanovsky
 -----------------------------------------------------------------------
 Exchange:     0.2000 Hartree-Fock + 0.0800 Slater + 0.7200 B88
 Correlation:  0.1900 VWN1RPA + 0.8100 LYP
 Using SG-1 standard quadrature grid
 using 4 threads for integral computing
 -------------------------------------------------------
 OpenMP Integral computing Module                
 Release: version 2.0, May 2017, Q-Chem Inc. Pleasanton 
 -------------------------------------------------------
 -------------------------------------------------------
 OpenMP BLAS3 based DFT computing Module                
 Release: version 1.0, May 2013, Q-Chem Inc. Pittsburgh 
 -------------------------------------------------------
 A restricted SCF calculation will be
 performed using DIIS
 SCF converges when DIIS error is below 1.0e-08
 ---------------------------------------
  Cycle       Energy         DIIS error
 ---------------------------------------
    1  -14219.1293280858      3.89e-05  
    2  -14219.1293365260      1.84e-05  
    3  -14219.1293346706      2.70e-05  
    4  -14219.1293380668      5.56e-06  
    5  -14219.1293382251      8.73e-07  
    6  -14219.1293382276      2.91e-07  
    7  -14219.1293382280      6.92e-08  
    8  -14219.1293382279      4.10e-08  
    9  -14219.1293382279      3.50e-09  Convergence criterion met
 ---------------------------------------
 SCF time:   CPU 20.96s  wall 6.00s 
 SCF   energy in the final basis set =   -14219.1293382279
 Total energy in the final basis set =   -14219.1293382279

 --------------------------------------------------------------
             Orbital Energies (a.u.) and Symmetries
 --------------------------------------------------------------

 Alpha MOs, Restricted
 -- Occupied --                  
*******-1165.87 -176.32 -176.31 -165.73 -165.73 -165.73 -165.71
  1 A'    2 A'    3 A'    4 A'    5 A'    1 A"    6 A'    7 A'                 
-165.71 -165.71  -77.11  -35.82  -35.80  -31.31  -31.31  -31.31
  2 A"    8 A'    9 A'   10 A'   11 A'   12 A'    3 A"   13 A'                 
-31.295 -31.290 -31.290 -22.964 -22.962 -22.962 -22.958 -22.958
 14 A'    4 A"   15 A'   16 A'    5 A"   17 A'   18 A'    6 A"                 
-22.945 -22.944 -22.944 -22.941 -22.941 -10.256  -6.601  -6.369
 19 A'    7 A"   20 A'   21 A'    8 A"   22 A'   23 A'   24 A'                 
 -6.352  -4.782  -4.767  -4.767  -4.764  -4.762  -4.761  -4.758
 25 A'   26 A'    9 A"   27 A'   28 A'   29 A'   10 A"   30 A'                 
 -4.750  -4.750  -2.047  -2.043  -2.043  -2.030  -2.030  -2.028
 11 A"   31 A'   32 A'   12 A"   33 A'   34 A'   13 A"   35 A'                 
 -2.024  -2.024  -2.014  -2.014  -0.785  -0.684  -0.632  -0.558
 14 A"   36 A'   15 A"   37 A'   38 A'   39 A'   40 A'   41 A'                 
 -0.441  -0.387  -0.348  -0.316  -0.295  -0.288  -0.277  -0.254
 42 A'   43 A'   16 A"   44 A'   17 A"   45 A'   46 A'   18 A"                 
 -- Virtual --                   
 -0.102  -0.093  -0.054   0.005   0.019   0.027   0.044   0.047
 19 A"   47 A'   48 A'   49 A'   50 A'   51 A'   20 A"   52 A'                 
  0.084   0.086   0.095   0.119   0.134   0.164   0.182   0.196
 53 A'   21 A"   54 A'   55 A'   56 A'   57 A'   58 A'   59 A'                 
  0.202   0.205   0.219   0.245   0.266   0.287   0.317   0.344
 22 A"   60 A'   23 A"   61 A'   62 A'   24 A"   63 A'   64 A'                 
  0.364   0.380   0.383   0.398   0.401   0.408   0.412   0.428
 25 A"   65 A'   26 A"   66 A'   27 A"   67 A'   28 A"   68 A'                 
  0.445   0.505   0.546   0.547   0.604   0.613   0.655   0.663
 69 A'   70 A'   29 A"   71 A'   72 A'   73 A'   74 A'   30 A"                 
  0.673   0.692   0.773   0.854   0.932   0.971   1.157   1.283
 75 A'   31 A"   76 A'   77 A'   78 A'   79 A'   32 A"   33 A"                 
  1.304   1.311   1.314   1.336   1.363   1.443   1.539   1.542
 34 A"   80 A'   81 A'   82 A'   83 A'   35 A"   84 A'   36 A"                 
  1.570   1.611   1.686   1.757   1.848   2.077   2.450   2.589
 85 A'   86 A'   87 A'   88 A'   37 A"   89 A'   90 A'   91 A'                 
  2.687   2.861   3.395   3.945   3.954   3.961   3.971   3.973
 38 A"   92 A'   93 A'   39 A"   94 A'   40 A"   95 A'   41 A"                 
  3.992   4.019   4.066   4.119   4.197   4.288   4.377   5.971
 42 A"   96 A'   97 A'   98 A'   99 A'  100 A'  101 A'   43 A"                 
  5.991   5.999   6.010   6.030   6.041   6.887  13.780  13.887
 44 A"  102 A'  103 A'  104 A'  105 A'  106 A'   45 A"  107 A'                 
 13.968  23.591  27.736  27.821  28.317  28.335  28.339  28.352
108 A'  109 A'  110 A'  111 A'   46 A"   47 A"  112 A'  113 A'                 
 28.355  28.369  28.519  28.523  28.535  28.539  28.540  28.541
114 A'  115 A'   48 A"  116 A'   49 A"   50 A"  117 A'   51 A"                 
 28.559  28.574  28.620  28.664 127.865 127.881 127.881 127.895
118 A'  119 A'  120 A'  121 A'   52 A"   53 A"  122 A'  123 A'                 
127.904 127.914 151.554 151.622 163.0121901.7131901.784
124 A'  125 A'  126 A'  127 A'  128 A'  129 A'  130 A'                         

 Beta MOs, Restricted
 -- Occupied --                  
*******-1165.87 -176.32 -176.31 -165.73 -165.73 -165.73 -165.71
  1 A'    2 A'    3 A'    4 A'    5 A'    1 A"    6 A'    7 A'                 
-165.71 -165.71  -77.11  -35.82  -35.80  -31.31  -31.31  -31.31
  2 A"    8 A'    9 A'   10 A'   11 A'   12 A'    3 A"   13 A'                 
-31.295 -31.290 -31.290 -22.964 -22.962 -22.962 -22.958 -22.958
 14 A'    4 A"   15 A'   16 A'    5 A"   17 A'   18 A'    6 A"                 
-22.945 -22.944 -22.944 -22.941 -22.941 -10.256  -6.601  -6.369
 19 A'    7 A"   20 A'   21 A'    8 A"   22 A'   23 A'   24 A'                 
 -6.352  -4.782  -4.767  -4.767  -4.764  -4.762  -4.761  -4.758
 25 A'   26 A'    9 A"   27 A'   28 A'   29 A'   10 A"   30 A'                 
 -4.750  -4.750  -2.047  -2.043  -2.043  -2.030  -2.030  -2.028
 11 A"   31 A'   32 A'   12 A"   33 A'   34 A'   13 A"   35 A'                 
 -2.024  -2.024  -2.014  -2.014  -0.785  -0.684  -0.632  -0.558
 14 A"   36 A'   15 A"   37 A'   38 A'   39 A'   40 A'   41 A'                 
 -0.441  -0.387  -0.348  -0.316  -0.295  -0.288  -0.277  -0.254
 42 A'   43 A'   16 A"   44 A'   17 A"   45 A'   46 A'   18 A"                 
 -- Virtual --                   
 -0.102  -0.093  -0.054   0.005   0.019   0.027   0.044   0.047
 19 A"   47 A'   48 A'   49 A'   50 A'   51 A'   20 A"   52 A'                 
  0.084   0.086   0.095   0.119   0.134   0.164   0.182   0.196
 53 A'   21 A"   54 A'   55 A'   56 A'   57 A'   58 A'   59 A'                 
  0.202   0.205   0.219   0.245   0.266   0.287   0.317   0.344
 22 A"   60 A'   23 A"   61 A'   62 A'   24 A"   63 A'   64 A'                 
  0.364   0.380   0.383   0.398   0.401   0.408   0.412   0.428
 25 A"   65 A'   26 A"   66 A'   27 A"   67 A'   28 A"   68 A'                 
  0.445   0.505   0.546   0.547   0.604   0.613   0.655   0.663
 69 A'   70 A'   29 A"   71 A'   72 A'   73 A'   74 A'   30 A"                 
  0.673   0.692   0.773   0.854   0.932   0.971   1.157   1.283
 75 A'   31 A"   76 A'   77 A'   78 A'   79 A'   32 A"   33 A"                 
  1.304   1.311   1.314   1.336   1.363   1.443   1.539   1.542
 34 A"   80 A'   81 A'   82 A'   83 A'   35 A"   84 A'   36 A"                 
  1.570   1.611   1.686   1.757   1.848   2.077   2.450   2.589
 85 A'   86 A'   87 A'   88 A'   37 A"   89 A'   90 A'   91 A'                 
  2.687   2.861   3.395   3.945   3.954   3.961   3.971   3.973
 38 A"   92 A'   93 A'   39 A"   94 A'   40 A"   95 A'   41 A"                 
  3.992   4.019   4.066   4.119   4.197   4.288   4.377   5.971
 42 A"   96 A'   97 A'   98 A'   99 A'  100 A'  101 A'   43 A"                 
  5.991   5.999   6.010   6.030   6.041   6.887  13.780  13.887
 44 A"  102 A'  103 A'  104 A'  105 A'  106 A'   45 A"  107 A'                 
 13.968  23.591  27.736  27.821  28.317  28.335  28.339  28.352
108 A'  109 A'  110 A'  111 A'   46 A"   47 A"  112 A'  113 A'                 
 28.355  28.369  28.519  28.523  28.535  28.539  28.540  28.541
114 A'  115 A'   48 A"  116 A'   49 A"   50 A"  117 A'   51 A"                 
 28.559  28.574  28.620  28.664 127.865 127.881 127.881 127.895
118 A'  119 A'  120 A'  121 A'   52 A"   53 A"  122 A'  123 A'                 
127.904 127.914 151.554 151.622 163.0121901.7131901.784
124 A'  125 A'  126 A'  127 A'  128 A'  129 A'  130 A'                         
 --------------------------------------------------------------

          Ground-State Mulliken Net Atomic Charges

     Atom                 Charge (a.u.)
  ----------------------------------------
      1 C                    -0.299519
      2 P                     0.082108
      3 I                    -0.160614
      4 I                     0.105396
      5 H                     0.272629
  ----------------------------------------
  Sum of atomic charges =    -0.000000

 -----------------------------------------------------------------
                    Cartesian Multipole Moments
 -----------------------------------------------------------------
    Charge (ESU x 10^10)
                -0.0000
    Dipole Moment (Debye)
         X      -0.9163      Y      -0.3828      Z      -0.0000
       Tot       0.9930
    Quadrupole Moments (Debye-Ang)
        XX     -75.5202     XY      -0.4519     YY     -75.5274
        XZ       0.0000     YZ       0.0000     ZZ     -77.8906
    Octopole Moments (Debye-Ang^2)
       XXX     -32.8700    XXY       9.1535    XYY      -4.3140
       YYY      30.7528    XXZ      -0.0000    XYZ      -0.0000
       YYZ      -0.0000    XZZ      -5.6453    YZZ      12.6101
       ZZZ      -0.0000
    Hexadecapole Moments (Debye-Ang^3)
      XXXX   -2440.6044   XXXY     -48.7581   XXYY    -472.6158
      XYYY     -21.7173   YYYY    -203.3943   XXXZ       0.0000
      XXYZ       0.0000   XYYZ       0.0000   YYYZ       0.0000
      XXZZ    -463.1343   XYZZ      -7.2471   YYZZ     -53.6480
      XZZZ       0.0000   YZZZ       0.0000   ZZZZ    -112.0713
 -----------------------------------------------------------------
 Calculating analytic gradient of the SCF energy
 Gradient of SCF Energy
            1           2           3           4           5
    1   0.0003609   0.0001388  -0.0000682  -0.0003423  -0.0000891
    2  -0.0003608   0.0002605   0.0003425  -0.0001671  -0.0000750
    3   0.0000000   0.0000000  -0.0000000   0.0000000  -0.0000000
 Max gradient component =       3.609E-04
 RMS gradient           =       2.046E-04
 Gradient time:  CPU 8.38 s  wall 2.20 s
 Geometry Optimization Parameters
   NAtoms,    NIC,     NZ,  NCons,   NDum,   NFix, NCnnct, MaxDiis
        5      20       5       0       0       0       0       0

 Cartesian Hessian Update
 Hessian Updated using BFGS Update


** GEOMETRY OPTIMIZATION IN DELOCALIZED INTERNAL COORDINATES **
   Searching for a Minimum

   Optimization Cycle:   9

                       Coordinates (Angstroms)
     ATOM                X               Y               Z
      1  C        -0.5386115410   -0.5837168265    0.0000000000
      2  P         0.4512706331    0.7589870217    0.0000000000
      3  I         2.7291533829   -0.2861906668    0.0000000000
      4  I        -2.6455284257   -0.3066080051    0.0000000000
      5  H        -0.2509885207   -1.6272240125    0.0000000000
   Point Group: cs    Number of degrees of freedom:     7


   Energy is -14219.129338228

 Hessian Updated using BFGS Update

  7 Hessian modes will be used to form the next step
  Hessian Eigenvalues:
     0.067626    0.104397    0.136362    0.193345    0.248070    0.370762
     0.514220

 Minimum Search - Taking Simple RFO Step
 Searching for Lamda that Minimizes Along All modes
 Value Taken    Lamda =  -0.00000308
 Step Taken.  Stepsize is  0.005936

                             Maximum     Tolerance    Cnvgd?
         Gradient           0.000475      0.000300      NO
         Displacement       0.003934      0.001200      NO
         Energy change     -0.000012      0.000001      NO


 New Cartesian Coordinates Obtained by Inverse Iteration

 Displacement from previous Coordinates is:  0.009321
 ----------------------------------------------------------------
             Standard Nuclear Orientation (Angstroms)
    I     Atom           X                Y                Z
 ----------------------------------------------------------------
    1      C      -0.5397003386    -0.5825022461     0.0000000000
    2      P       0.4510172861     0.7597922763     0.0000000000
    3      I       2.7278155141    -0.2886587573     0.0000000000
    4      I      -2.6451068026    -0.3083457340     0.0000000000
    5      H      -0.2487301305    -1.6250380280     0.0000000000
 ----------------------------------------------------------------
 Molecular Point Group                 Cs    NOp =  2
 Largest Abelian Subgroup              Cs    NOp =  2
 Nuclear Repulsion Energy =   757.0184333160 hartrees
 There are       64 alpha and       64 beta electrons
 Applying Cartesian multipole field
    Component          Value
    ---------          -----
     (2,0,0)        1.00000E-11
     (0,2,0)        2.00000E-11
     (0,0,2)       -3.00000E-11
 Nucleus-field energy     =     0.0000000291 hartrees
 Requested basis set is 6-311++G(d,p)
 There are 72 shells and 183 basis functions
 A cutoff of  1.0D-11 yielded   1957 shell pairs
 There are     13107 function pairs (     14808 Cartesian)
 Smallest overlap matrix eigenvalue = 9.72E-04
 Guess MOs from SCF MO coefficient file

 -----------------------------------------------------------------------
  General SCF calculation program by
  Eric Jon Sundstrom, Paul Horn, Yuezhi Mao, Dmitri Zuev, Alec White,
  David Stuck, Shaama M.S., Shane Yost, Joonho Lee, David Small,
  Daniel Levine, Susi Lehtola, Hugh Burton, Evgeny Epifanovsky
 -----------------------------------------------------------------------
 Exchange:     0.2000 Hartree-Fock + 0.0800 Slater + 0.7200 B88
 Correlation:  0.1900 VWN1RPA + 0.8100 LYP
 Using SG-1 standard quadrature grid
 using 4 threads for integral computing
 -------------------------------------------------------
 OpenMP Integral computing Module                
 Release: version 2.0, May 2017, Q-Chem Inc. Pleasanton 
 -------------------------------------------------------
 -------------------------------------------------------
 OpenMP BLAS3 based DFT computing Module                
 Release: version 1.0, May 2013, Q-Chem Inc. Pittsburgh 
 -------------------------------------------------------
 A restricted SCF calculation will be
 performed using DIIS
 SCF converges when DIIS error is below 1.0e-08
 ---------------------------------------
  Cycle       Energy         DIIS error
 ---------------------------------------
    1  -14219.1293379122      1.79e-05  
    2  -14219.1293400362      6.86e-06  
    3  -14219.1293395295      1.26e-05  
    4  -14219.1293402662      1.64e-06  
    5  -14219.1293402820      5.32e-07  
    6  -14219.1293402827      1.12e-07  
    7  -14219.1293402828      1.78e-08  
    8  -14219.1293402828      1.39e-08  
    9  -14219.1293402829      2.73e-09  Convergence criterion met
 ---------------------------------------
 SCF time:   CPU 20.96s  wall 6.00s 
 SCF   energy in the final basis set =   -14219.1293402829
 Total energy in the final basis set =   -14219.1293402829

 --------------------------------------------------------------
             Orbital Energies (a.u.) and Symmetries
 --------------------------------------------------------------

 Alpha MOs, Restricted
 -- Occupied --                  
*******-1165.87 -176.32 -176.31 -165.73 -165.73 -165.73 -165.71
  1 A'    2 A'    3 A'    4 A'    5 A'    1 A"    6 A'    7 A'                 
-165.71 -165.71  -77.11  -35.82  -35.80  -31.31  -31.31  -31.31
  2 A"    8 A'    9 A'   10 A'   11 A'   12 A'    3 A"   13 A'                 
-31.295 -31.290 -31.290 -22.964 -22.963 -22.962 -22.958 -22.958
 14 A'    4 A"   15 A'   16 A'    5 A"   17 A'   18 A'    6 A"                 
-22.945 -22.944 -22.944 -22.941 -22.941 -10.256  -6.601  -6.369
 19 A'    7 A"   20 A'   21 A'    8 A"   22 A'   23 A'   24 A'                 
 -6.351  -4.782  -4.767  -4.767  -4.764  -4.762  -4.761  -4.758
 25 A'   26 A'    9 A"   27 A'   28 A'   29 A'   10 A"   30 A'                 
 -4.750  -4.750  -2.048  -2.043  -2.043  -2.030  -2.030  -2.028
 11 A"   31 A'   32 A'   12 A"   33 A'   34 A'   13 A"   35 A'                 
 -2.024  -2.024  -2.014  -2.013  -0.785  -0.684  -0.632  -0.558
 14 A"   36 A'   15 A"   37 A'   38 A'   39 A'   40 A'   41 A'                 
 -0.441  -0.388  -0.348  -0.316  -0.295  -0.288  -0.276  -0.254
 42 A'   43 A'   16 A"   44 A'   17 A"   45 A'   46 A'   18 A"                 
 -- Virtual --                   
 -0.102  -0.093  -0.054   0.005   0.019   0.027   0.044   0.047
 19 A"   47 A'   48 A'   49 A'   50 A'   51 A'   20 A"   52 A'                 
  0.084   0.086   0.096   0.119   0.135   0.164   0.182   0.196
 53 A'   21 A"   54 A'   55 A'   56 A'   57 A'   58 A'   59 A'                 
  0.202   0.204   0.219   0.245   0.266   0.287   0.317   0.344
 22 A"   60 A'   23 A"   61 A'   62 A'   24 A"   63 A'   64 A'                 
  0.364   0.380   0.383   0.398   0.401   0.408   0.412   0.428
 25 A"   65 A'   26 A"   66 A'   27 A"   67 A'   28 A"   68 A'                 
  0.445   0.506   0.546   0.547   0.604   0.613   0.655   0.663
 69 A'   70 A'   29 A"   71 A'   72 A'   73 A'   74 A'   30 A"                 
  0.674   0.692   0.772   0.854   0.932   0.971   1.157   1.283
 75 A'   31 A"   76 A'   77 A'   78 A'   79 A'   32 A"   33 A"                 
  1.304   1.311   1.314   1.336   1.363   1.444   1.540   1.542
 34 A"   80 A'   81 A'   82 A'   83 A'   35 A"   84 A'   36 A"                 
  1.570   1.611   1.686   1.758   1.847   2.077   2.449   2.589
 85 A'   86 A'   87 A'   88 A'   37 A"   89 A'   90 A'   91 A'                 
  2.687   2.862   3.395   3.945   3.954   3.961   3.971   3.973
 38 A"   92 A'   93 A'   39 A"   94 A'   40 A"   95 A'   41 A"                 
  3.992   4.019   4.066   4.119   4.197   4.288   4.377   5.971
 42 A"   96 A'   97 A'   98 A'   99 A'  100 A'  101 A'   43 A"                 
  5.991   5.999   6.010   6.030   6.041   6.887  13.780  13.887
 44 A"  102 A'  103 A'  104 A'  105 A'  106 A'   45 A"  107 A'                 
 13.968  23.591  27.737  27.821  28.317  28.335  28.339  28.352
108 A'  109 A'  110 A'  111 A'   46 A"   47 A"  112 A'  113 A'                 
 28.355  28.369  28.519  28.523  28.535  28.539  28.540  28.541
114 A'  115 A'   48 A"  116 A'   49 A"   50 A"  117 A'   51 A"                 
 28.559  28.574  28.620  28.664 127.864 127.881 127.881 127.895
118 A'  119 A'  120 A'  121 A'   52 A"  122 A'   53 A"  123 A'                 
127.904 127.914 151.554 151.623 163.0121901.7131901.784
124 A'  125 A'  126 A'  127 A'  128 A'  129 A'  130 A'                         

 Beta MOs, Restricted
 -- Occupied --                  
*******-1165.87 -176.32 -176.31 -165.73 -165.73 -165.73 -165.71
  1 A'    2 A'    3 A'    4 A'    5 A'    1 A"    6 A'    7 A'                 
-165.71 -165.71  -77.11  -35.82  -35.80  -31.31  -31.31  -31.31
  2 A"    8 A'    9 A'   10 A'   11 A'   12 A'    3 A"   13 A'                 
-31.295 -31.290 -31.290 -22.964 -22.963 -22.962 -22.958 -22.958
 14 A'    4 A"   15 A'   16 A'    5 A"   17 A'   18 A'    6 A"                 
-22.945 -22.944 -22.944 -22.941 -22.941 -10.256  -6.601  -6.369
 19 A'    7 A"   20 A'   21 A'    8 A"   22 A'   23 A'   24 A'                 
 -6.351  -4.782  -4.767  -4.767  -4.764  -4.762  -4.761  -4.758
 25 A'   26 A'    9 A"   27 A'   28 A'   29 A'   10 A"   30 A'                 
 -4.750  -4.750  -2.048  -2.043  -2.043  -2.030  -2.030  -2.028
 11 A"   31 A'   32 A'   12 A"   33 A'   34 A'   13 A"   35 A'                 
 -2.024  -2.024  -2.014  -2.013  -0.785  -0.684  -0.632  -0.558
 14 A"   36 A'   15 A"   37 A'   38 A'   39 A'   40 A'   41 A'                 
 -0.441  -0.388  -0.348  -0.316  -0.295  -0.288  -0.276  -0.254
 42 A'   43 A'   16 A"   44 A'   17 A"   45 A'   46 A'   18 A"                 
 -- Virtual --                   
 -0.102  -0.093  -0.054   0.005   0.019   0.027   0.044   0.047
 19 A"   47 A'   48 A'   49 A'   50 A'   51 A'   20 A"   52 A'                 
  0.084   0.086   0.096   0.119   0.135   0.164   0.182   0.196
 53 A'   21 A"   54 A'   55 A'   56 A'   57 A'   58 A'   59 A'                 
  0.202   0.204   0.219   0.245   0.266   0.287   0.317   0.344
 22 A"   60 A'   23 A"   61 A'   62 A'   24 A"   63 A'   64 A'                 
  0.364   0.380   0.383   0.398   0.401   0.408   0.412   0.428
 25 A"   65 A'   26 A"   66 A'   27 A"   67 A'   28 A"   68 A'                 
  0.445   0.506   0.546   0.547   0.604   0.613   0.655   0.663
 69 A'   70 A'   29 A"   71 A'   72 A'   73 A'   74 A'   30 A"                 
  0.674   0.692   0.772   0.854   0.932   0.971   1.157   1.283
 75 A'   31 A"   76 A'   77 A'   78 A'   79 A'   32 A"   33 A"                 
  1.304   1.311   1.314   1.336   1.363   1.444   1.540   1.542
 34 A"   80 A'   81 A'   82 A'   83 A'   35 A"   84 A'   36 A"                 
  1.570   1.611   1.686   1.758   1.847   2.077   2.449   2.589
 85 A'   86 A'   87 A'   88 A'   37 A"   89 A'   90 A'   91 A'                 
  2.687   2.862   3.395   3.945   3.954   3.961   3.971   3.973
 38 A"   92 A'   93 A'   39 A"   94 A'   40 A"   95 A'   41 A"                 
  3.992   4.019   4.066   4.119   4.197   4.288   4.377   5.971
 42 A"   96 A'   97 A'   98 A'   99 A'  100 A'  101 A'   43 A"                 
  5.991   5.999   6.010   6.030   6.041   6.887  13.780  13.887
 44 A"  102 A'  103 A'  104 A'  105 A'  106 A'   45 A"  107 A'                 
 13.968  23.591  27.737  27.821  28.317  28.335  28.339  28.352
108 A'  109 A'  110 A'  111 A'   46 A"   47 A"  112 A'  113 A'                 
 28.355  28.369  28.519  28.523  28.535  28.539  28.540  28.541
114 A'  115 A'   48 A"  116 A'   49 A"   50 A"  117 A'   51 A"                 
 28.559  28.574  28.620  28.664 127.864 127.881 127.881 127.895
118 A'  119 A'  120 A'  121 A'   52 A"  122 A'   53 A"  123 A'                 
127.904 127.914 151.554 151.623 163.0121901.7131901.784
124 A'  125 A'  126 A'  127 A'  128 A'  129 A'  130 A'                         
 --------------------------------------------------------------

          Ground-State Mulliken Net Atomic Charges

     Atom                 Charge (a.u.)
  ----------------------------------------
      1 C                    -0.300206
      2 P                     0.082386
      3 I                    -0.160788
      4 I                     0.106344
      5 H                     0.272265
  ----------------------------------------
  Sum of atomic charges =    -0.000000

 -----------------------------------------------------------------
                    Cartesian Multipole Moments
 -----------------------------------------------------------------
    Charge (ESU x 10^10)
                -0.0000
    Dipole Moment (Debye)
         X      -0.9242      Y      -0.3811      Z       0.0000
       Tot       0.9997
    Quadrupole Moments (Debye-Ang)
        XX     -75.5107     XY      -0.4512     YY     -75.5328
        XZ      -0.0000     YZ      -0.0000     ZZ     -77.8885
    Octopole Moments (Debye-Ang^2)
       XXX     -32.8779    XXY       9.2148    XYY      -4.2709
       YYY      31.0725    XXZ       0.0000    XYZ       0.0000
       YYZ       0.0000    XZZ      -5.6299    YZZ      12.7102
       ZZZ      -0.0000
    Hexadecapole Moments (Debye-Ang^3)
      XXXX   -2439.0728   XXXY     -48.4978   XXYY    -472.3435
      XYYY     -21.5819   YYYY    -203.9048   XXXZ      -0.0000
      XXYZ      -0.0000   XYYZ       0.0000   YYYZ      -0.0000
      XXZZ    -462.8396   XYZZ      -7.1832   YYZZ     -53.7231
      XZZZ       0.0000   YZZZ       0.0000   ZZZZ    -112.0659
 -----------------------------------------------------------------
 Calculating analytic gradient of the SCF energy
 Gradient of SCF Energy
            1           2           3           4           5
    1  -0.0000407   0.0000884   0.0000150  -0.0001078   0.0000451
    2  -0.0003963   0.0002670   0.0002706  -0.0001630   0.0000217
    3  -0.0000000   0.0000000   0.0000000  -0.0000000  -0.0000000
 Max gradient component =       3.963E-04
 RMS gradient           =       1.532E-04
 Gradient time:  CPU 8.49 s  wall 2.23 s
 Geometry Optimization Parameters
   NAtoms,    NIC,     NZ,  NCons,   NDum,   NFix, NCnnct, MaxDiis
        5      20       5       0       0       0       0       0

 Cartesian Hessian Update
 Hessian Updated using BFGS Update


** GEOMETRY OPTIMIZATION IN DELOCALIZED INTERNAL COORDINATES **
   Searching for a Minimum

   Optimization Cycle:  10

                       Coordinates (Angstroms)
     ATOM                X               Y               Z
      1  C        -0.5397003386   -0.5825022461    0.0000000000
      2  P         0.4510172861    0.7597922763    0.0000000000
      3  I         2.7278155141   -0.2886587573    0.0000000000
      4  I        -2.6451068026   -0.3083457340    0.0000000000
      5  H        -0.2487301305   -1.6250380280    0.0000000000
   Point Group: cs    Number of degrees of freedom:     7


   Energy is -14219.129340283

 Hessian Updated using BFGS Update

  7 Hessian modes will be used to form the next step
  Hessian Eigenvalues:
     0.054063    0.106025    0.136463    0.193676    0.235402    0.371991
     0.441475

 Minimum Search - Taking Simple RFO Step
 Searching for Lamda that Minimizes Along All modes
 Value Taken    Lamda =  -0.00000101
 Step Taken.  Stepsize is  0.003279

                             Maximum     Tolerance    Cnvgd?
         Gradient           0.000319      0.000300      NO
         Displacement       0.002327      0.001200      NO
         Energy change     -0.000002      0.000001      NO


 New Cartesian Coordinates Obtained by Inverse Iteration

 Displacement from previous Coordinates is:  0.008063
 ----------------------------------------------------------------
             Standard Nuclear Orientation (Angstroms)
    I     Atom           X                Y                Z
 ----------------------------------------------------------------
    1      C      -0.5399147363    -0.5813082415     0.0000000000
    2      P       0.4507926522     0.7606701324     0.0000000000
    3      I       2.7261675280    -0.2908490544     0.0000000000
    4      I      -2.6447981982    -0.3098886603     0.0000000000
    5      H      -0.2469517173    -1.6233766653     0.0000000000
 ----------------------------------------------------------------
 Molecular Point Group                 Cs    NOp =  2
 Largest Abelian Subgroup              Cs    NOp =  2
 Nuclear Repulsion Energy =   757.1874142310 hartrees
 There are       64 alpha and       64 beta electrons
 Applying Cartesian multipole field
    Component          Value
    ---------          -----
     (2,0,0)        1.00000E-11
     (0,2,0)        2.00000E-11
     (0,0,2)       -3.00000E-11
 Nucleus-field energy     =     0.0000000291 hartrees
 Requested basis set is 6-311++G(d,p)
 There are 72 shells and 183 basis functions
 A cutoff of  1.0D-11 yielded   1958 shell pairs
 There are     13110 function pairs (     14811 Cartesian)
 Smallest overlap matrix eigenvalue = 9.72E-04
 Guess MOs from SCF MO coefficient file

 -----------------------------------------------------------------------
  General SCF calculation program by
  Eric Jon Sundstrom, Paul Horn, Yuezhi Mao, Dmitri Zuev, Alec White,
  David Stuck, Shaama M.S., Shane Yost, Joonho Lee, David Small,
  Daniel Levine, Susi Lehtola, Hugh Burton, Evgeny Epifanovsky
 -----------------------------------------------------------------------
 Exchange:     0.2000 Hartree-Fock + 0.0800 Slater + 0.7200 B88
 Correlation:  0.1900 VWN1RPA + 0.8100 LYP
 Using SG-1 standard quadrature grid
 using 4 threads for integral computing
 -------------------------------------------------------
 OpenMP Integral computing Module                
 Release: version 2.0, May 2017, Q-Chem Inc. Pleasanton 
 -------------------------------------------------------
 -------------------------------------------------------
 OpenMP BLAS3 based DFT computing Module                
 Release: version 1.0, May 2013, Q-Chem Inc. Pittsburgh 
 -------------------------------------------------------
 A restricted SCF calculation will be
 performed using DIIS
 SCF converges when DIIS error is below 1.0e-08
 ---------------------------------------
  Cycle       Energy         DIIS error
 ---------------------------------------
    1  -14219.1293395925      1.24e-05  
    2  -14219.1293407507      4.51e-06  
    3  -14219.1293405158      8.47e-06  
    4  -14219.1293408530      1.07e-06  
    5  -14219.1293408591      3.62e-07  
    6  -14219.1293408597      9.99e-08  
    7  -14219.1293408598      2.02e-08  
    8  -14219.1293408597      1.01e-08  
    9  -14219.1293408597      1.78e-09  Convergence criterion met
 ---------------------------------------
 SCF time:   CPU 20.95s  wall 6.00s 
 SCF   energy in the final basis set =   -14219.1293408597
 Total energy in the final basis set =   -14219.1293408597

 --------------------------------------------------------------
             Orbital Energies (a.u.) and Symmetries
 --------------------------------------------------------------

 Alpha MOs, Restricted
 -- Occupied --                  
*******-1165.87 -176.32 -176.31 -165.73 -165.73 -165.73 -165.71
  1 A'    2 A'    3 A'    4 A'    5 A'    1 A"    6 A'    7 A'                 
-165.71 -165.71  -77.11  -35.82  -35.80  -31.31  -31.31  -31.31
  2 A"    8 A'    9 A'   10 A'   11 A'   12 A'    3 A"   13 A'                 
-31.295 -31.290 -31.290 -22.964 -22.963 -22.962 -22.958 -22.958
 14 A'    4 A"   15 A'   16 A'    5 A"   17 A'   18 A'    6 A"                 
-22.945 -22.944 -22.944 -22.941 -22.941 -10.256  -6.601  -6.369
 19 A'    7 A"   20 A'   21 A'    8 A"   22 A'   23 A'   24 A'                 
 -6.351  -4.782  -4.767  -4.767  -4.764  -4.762  -4.761  -4.758
 25 A'   26 A'    9 A"   27 A'   28 A'   29 A'   10 A"   30 A'                 
 -4.750  -4.750  -2.048  -2.043  -2.043  -2.030  -2.030  -2.028
 11 A"   31 A'   32 A'   12 A"   33 A'   34 A'   13 A"   35 A'                 
 -2.024  -2.024  -2.013  -2.013  -0.785  -0.684  -0.632  -0.558
 14 A"   36 A'   15 A"   37 A'   38 A'   39 A'   40 A'   41 A'                 
 -0.441  -0.388  -0.348  -0.316  -0.295  -0.288  -0.276  -0.254
 42 A'   43 A'   16 A"   44 A'   17 A"   45 A'   46 A'   18 A"                 
 -- Virtual --                   
 -0.102  -0.093  -0.054   0.005   0.019   0.027   0.044   0.047
 19 A"   47 A'   48 A'   49 A'   50 A'   51 A'   20 A"   52 A'                 
  0.084   0.086   0.096   0.119   0.135   0.164   0.182   0.196
 53 A'   21 A"   54 A'   55 A'   56 A'   57 A'   58 A'   59 A'                 
  0.202   0.204   0.219   0.245   0.266   0.287   0.317   0.345
 22 A"   60 A'   23 A"   61 A'   62 A'   24 A"   63 A'   64 A'                 
  0.364   0.380   0.383   0.399   0.401   0.408   0.412   0.428
 25 A"   65 A'   26 A"   66 A'   27 A"   67 A'   28 A"   68 A'                 
  0.445   0.506   0.546   0.547   0.604   0.613   0.655   0.664
 69 A'   70 A'   29 A"   71 A'   72 A'   73 A'   74 A'   30 A"                 
  0.674   0.692   0.772   0.855   0.932   0.971   1.157   1.283
 75 A'   31 A"   76 A'   77 A'   78 A'   79 A'   32 A"   33 A"                 
  1.304   1.312   1.314   1.336   1.363   1.444   1.540   1.542
 34 A"   80 A'   81 A'   82 A'   83 A'   35 A"   84 A'   36 A"                 
  1.570   1.611   1.686   1.759   1.847   2.077   2.449   2.589
 85 A'   86 A'   87 A'   88 A'   37 A"   89 A'   90 A'   91 A'                 
  2.687   2.862   3.396   3.945   3.954   3.961   3.971   3.973
 38 A"   92 A'   93 A'   39 A"   94 A'   40 A"   95 A'   41 A"                 
  3.992   4.019   4.066   4.119   4.197   4.288   4.377   5.971
 42 A"   96 A'   97 A'   98 A'   99 A'  100 A'  101 A'   43 A"                 
  5.991   5.999   6.010   6.030   6.041   6.887  13.780  13.887
 44 A"  102 A'  103 A'  104 A'  105 A'  106 A'   45 A"  107 A'                 
 13.968  23.591  27.737  27.821  28.317  28.335  28.339  28.352
108 A'  109 A'  110 A'  111 A'   46 A"   47 A"  112 A'  113 A'                 
 28.355  28.370  28.519  28.523  28.535  28.539  28.540  28.541
114 A'  115 A'   48 A"  116 A'   49 A"   50 A"  117 A'   51 A"                 
 28.559  28.574  28.620  28.664 127.864 127.881 127.881 127.895
118 A'  119 A'  120 A'  121 A'   52 A"  122 A'   53 A"  123 A'                 
127.904 127.914 151.554 151.623 163.0121901.7131901.784
124 A'  125 A'  126 A'  127 A'  128 A'  129 A'  130 A'                         

 Beta MOs, Restricted
 -- Occupied --                  
*******-1165.87 -176.32 -176.31 -165.73 -165.73 -165.73 -165.71
  1 A'    2 A'    3 A'    4 A'    5 A'    1 A"    6 A'    7 A'                 
-165.71 -165.71  -77.11  -35.82  -35.80  -31.31  -31.31  -31.31
  2 A"    8 A'    9 A'   10 A'   11 A'   12 A'    3 A"   13 A'                 
-31.295 -31.290 -31.290 -22.964 -22.963 -22.962 -22.958 -22.958
 14 A'    4 A"   15 A'   16 A'    5 A"   17 A'   18 A'    6 A"                 
-22.945 -22.944 -22.944 -22.941 -22.941 -10.256  -6.601  -6.369
 19 A'    7 A"   20 A'   21 A'    8 A"   22 A'   23 A'   24 A'                 
 -6.351  -4.782  -4.767  -4.767  -4.764  -4.762  -4.761  -4.758
 25 A'   26 A'    9 A"   27 A'   28 A'   29 A'   10 A"   30 A'                 
 -4.750  -4.750  -2.048  -2.043  -2.043  -2.030  -2.030  -2.028
 11 A"   31 A'   32 A'   12 A"   33 A'   34 A'   13 A"   35 A'                 
 -2.024  -2.024  -2.013  -2.013  -0.785  -0.684  -0.632  -0.558
 14 A"   36 A'   15 A"   37 A'   38 A'   39 A'   40 A'   41 A'                 
 -0.441  -0.388  -0.348  -0.316  -0.295  -0.288  -0.276  -0.254
 42 A'   43 A'   16 A"   44 A'   17 A"   45 A'   46 A'   18 A"                 
 -- Virtual --                   
 -0.102  -0.093  -0.054   0.005   0.019   0.027   0.044   0.047
 19 A"   47 A'   48 A'   49 A'   50 A'   51 A'   20 A"   52 A'                 
  0.084   0.086   0.096   0.119   0.135   0.164   0.182   0.196
 53 A'   21 A"   54 A'   55 A'   56 A'   57 A'   58 A'   59 A'                 
  0.202   0.204   0.219   0.245   0.266   0.287   0.317   0.345
 22 A"   60 A'   23 A"   61 A'   62 A'   24 A"   63 A'   64 A'                 
  0.364   0.380   0.383   0.399   0.401   0.408   0.412   0.428
 25 A"   65 A'   26 A"   66 A'   27 A"   67 A'   28 A"   68 A'                 
  0.445   0.506   0.546   0.547   0.604   0.613   0.655   0.664
 69 A'   70 A'   29 A"   71 A'   72 A'   73 A'   74 A'   30 A"                 
  0.674   0.692   0.772   0.855   0.932   0.971   1.157   1.283
 75 A'   31 A"   76 A'   77 A'   78 A'   79 A'   32 A"   33 A"                 
  1.304   1.312   1.314   1.336   1.363   1.444   1.540   1.542
 34 A"   80 A'   81 A'   82 A'   83 A'   35 A"   84 A'   36 A"                 
  1.570   1.611   1.686   1.759   1.847   2.077   2.449   2.589
 85 A'   86 A'   87 A'   88 A'   37 A"   89 A'   90 A'   91 A'                 
  2.687   2.862   3.396   3.945   3.954   3.961   3.971   3.973
 38 A"   92 A'   93 A'   39 A"   94 A'   40 A"   95 A'   41 A"                 
  3.992   4.019   4.066   4.119   4.197   4.288   4.377   5.971
 42 A"   96 A'   97 A'   98 A'   99 A'  100 A'  101 A'   43 A"                 
  5.991   5.999   6.010   6.030   6.041   6.887  13.780  13.887
 44 A"  102 A'  103 A'  104 A'  105 A'  106 A'   45 A"  107 A'                 
 13.968  23.591  27.737  27.821  28.317  28.335  28.339  28.352
108 A'  109 A'  110 A'  111 A'   46 A"   47 A"  112 A'  113 A'                 
 28.355  28.370  28.519  28.523  28.535  28.539  28.540  28.541
114 A'  115 A'   48 A"  116 A'   49 A"   50 A"  117 A'   51 A"                 
 28.559  28.574  28.620  28.664 127.864 127.881 127.881 127.895
118 A'  119 A'  120 A'  121 A'   52 A"  122 A'   53 A"  123 A'                 
127.904 127.914 151.554 151.623 163.0121901.7131901.784
124 A'  125 A'  126 A'  127 A'  128 A'  129 A'  130 A'                         
 --------------------------------------------------------------

          Ground-State Mulliken Net Atomic Charges

     Atom                 Charge (a.u.)
  ----------------------------------------
      1 C                    -0.300420
      2 P                     0.082499
      3 I                    -0.160870
      4 I                     0.106724
      5 H                     0.272068
  ----------------------------------------
  Sum of atomic charges =    -0.000000

 -----------------------------------------------------------------
                    Cartesian Multipole Moments
 -----------------------------------------------------------------
    Charge (ESU x 10^10)
                -0.0000
    Dipole Moment (Debye)
         X      -0.9266      Y      -0.3792      Z       0.0000
       Tot       1.0012
    Quadrupole Moments (Debye-Ang)
        XX     -75.5093     XY      -0.4504     YY     -75.5339
        XZ       0.0000     YZ      -0.0000     ZZ     -77.8864
    Octopole Moments (Debye-Ang^2)
       XXX     -32.8117    XXY       9.2638    XYY      -4.2127
       YYY      31.3491    XXZ       0.0000    XYZ      -0.0000
       YYZ      -0.0000    XZZ      -5.5963    YZZ      12.7988
       ZZZ       0.0000
    Hexadecapole Moments (Debye-Ang^3)
      XXXX   -2437.4350   XXXY     -48.2785   XXYY    -472.0363
      XYYY     -21.4738   YYYY    -204.3612   XXXZ       0.0000
      XXYZ      -0.0000   XYYZ       0.0000   YYYZ      -0.0000
      XXZZ    -462.5215   XYZZ      -7.1313   YYZZ     -53.7913
      XZZZ       0.0000   YZZZ      -0.0000   ZZZZ    -112.0593
 -----------------------------------------------------------------
 Calculating analytic gradient of the SCF energy
 Gradient of SCF Energy
            1           2           3           4           5
    1  -0.0000706  -0.0000513  -0.0000044   0.0000027   0.0001236
    2  -0.0001635   0.0001151   0.0002208  -0.0001661  -0.0000063
    3   0.0000000   0.0000000  -0.0000000  -0.0000000  -0.0000000
 Max gradient component =       2.208E-04
 RMS gradient           =       9.637E-05
 Gradient time:  CPU 8.35 s  wall 2.19 s
 Geometry Optimization Parameters
   NAtoms,    NIC,     NZ,  NCons,   NDum,   NFix, NCnnct, MaxDiis
        5      20       5       0       0       0       0       0

 Cartesian Hessian Update
 Hessian Updated using BFGS Update


** GEOMETRY OPTIMIZATION IN DELOCALIZED INTERNAL COORDINATES **
   Searching for a Minimum

   Optimization Cycle:  11

                       Coordinates (Angstroms)
     ATOM                X               Y               Z
      1  C        -0.5399147363   -0.5813082415    0.0000000000
      2  P         0.4507926522    0.7606701324    0.0000000000
      3  I         2.7261675280   -0.2908490544    0.0000000000
      4  I        -2.6447981982   -0.3098886603    0.0000000000
      5  H        -0.2469517173   -1.6233766653    0.0000000000
   Point Group: cs    Number of degrees of freedom:     7


   Energy is -14219.129340860

 Hessian Updated using BFGS Update

  7 Hessian modes will be used to form the next step
  Hessian Eigenvalues:
     0.054910    0.105849    0.136626    0.176229    0.247252    0.372903
     0.388078

 Minimum Search - Taking Simple RFO Step
 Searching for Lamda that Minimizes Along All modes
 Value Taken    Lamda =   0.00000000
 Step Taken.  Stepsize is  0.000718

                             Maximum     Tolerance    Cnvgd?
         Gradient           0.000076      0.000300     YES
         Displacement       0.000541      0.001200     YES
         Energy change     -0.000001      0.000001     YES


                       Distance Matrix (Angstroms)
             C (  1)   P (  2)   I (  3)   I (  4)
   P (  2)  1.668055
   I (  3)  3.278972  2.506596
   I (  4)  2.122311  3.275481  5.370999
   H (  5)  1.082467  2.484054  3.258077  2.734030

 Final energy is   -14219.129340859710     


 ******************************
 **  OPTIMIZATION CONVERGED  **
 ******************************

                       Coordinates (Angstroms)
     ATOM                X               Y               Z
      1  C        -0.5399147363   -0.5813082415    0.0000000000
      2  P         0.4507926522    0.7606701324    0.0000000000
      3  I         2.7261675280   -0.2908490544    0.0000000000
      4  I        -2.6447981982   -0.3098886603    0.0000000000
      5  H        -0.2469517173   -1.6233766653    0.0000000000

Z-matrix Print:
$molecule
0 1
I 
P  1 2.506596
C  2 1.668055 1 101.633294
H  3 1.082467 2 127.861039 1 -0.000000 0
I  3 2.122311 2 119.088767 1 -180.000000 0
$end


 --------------------------------------------------------------
             Orbital Energies (a.u.) and Symmetries
 --------------------------------------------------------------

 Alpha MOs, Restricted
 -- Occupied --                  
*******-1165.87 -176.32 -176.31 -165.73 -165.73 -165.73 -165.71
  1 A'    2 A'    3 A'    4 A'    5 A'    1 A"    6 A'    7 A'                 
-165.71 -165.71  -77.11  -35.82  -35.80  -31.31  -31.31  -31.31
  2 A"    8 A'    9 A'   10 A'   11 A'   12 A'    3 A"   13 A'                 
-31.295 -31.290 -31.290 -22.964 -22.963 -22.962 -22.958 -22.958
 14 A'    4 A"   15 A'   16 A'    5 A"   17 A'   18 A'    6 A"                 
-22.945 -22.944 -22.944 -22.941 -22.941 -10.256  -6.601  -6.369
 19 A'    7 A"   20 A'   21 A'    8 A"   22 A'   23 A'   24 A'                 
 -6.351  -4.782  -4.767  -4.767  -4.764  -4.762  -4.761  -4.758
 25 A'   26 A'    9 A"   27 A'   28 A'   29 A'   10 A"   30 A'                 
 -4.750  -4.750  -2.048  -2.043  -2.043  -2.030  -2.030  -2.028
 11 A"   31 A'   32 A'   12 A"   33 A'   34 A'   13 A"   35 A'                 
 -2.024  -2.024  -2.013  -2.013  -0.785  -0.684  -0.632  -0.558
 14 A"   36 A'   15 A"   37 A'   38 A'   39 A'   40 A'   41 A'                 
 -0.441  -0.388  -0.348  -0.316  -0.295  -0.288  -0.276  -0.254
 42 A'   43 A'   16 A"   44 A'   17 A"   45 A'   46 A'   18 A"                 
 -- Virtual --                   
 -0.102  -0.093  -0.054   0.005   0.019   0.027   0.044   0.047
 19 A"   47 A'   48 A'   49 A'   50 A'   51 A'   20 A"   52 A'                 
  0.084   0.086   0.096   0.119   0.135   0.164   0.182   0.196
 53 A'   21 A"   54 A'   55 A'   56 A'   57 A'   58 A'   59 A'                 
  0.202   0.204   0.219   0.245   0.266   0.287   0.317   0.345
 22 A"   60 A'   23 A"   61 A'   62 A'   24 A"   63 A'   64 A'                 
  0.364   0.380   0.383   0.399   0.401   0.408   0.412   0.428
 25 A"   65 A'   26 A"   66 A'   27 A"   67 A'   28 A"   68 A'                 
  0.445   0.506   0.546   0.547   0.604   0.613   0.655   0.664
 69 A'   70 A'   29 A"   71 A'   72 A'   73 A'   74 A'   30 A"                 
  0.674   0.692   0.772   0.855   0.932   0.971   1.157   1.283
 75 A'   31 A"   76 A'   77 A'   78 A'   79 A'   32 A"   33 A"                 
  1.304   1.312   1.314   1.336   1.363   1.444   1.540   1.542
 34 A"   80 A'   81 A'   82 A'   83 A'   35 A"   84 A'   36 A"                 
  1.570   1.611   1.686   1.759   1.847   2.077   2.449   2.589
 85 A'   86 A'   87 A'   88 A'   37 A"   89 A'   90 A'   91 A'                 
  2.687   2.862   3.396   3.945   3.954   3.961   3.971   3.973
 38 A"   92 A'   93 A'   39 A"   94 A'   40 A"   95 A'   41 A"                 
  3.992   4.019   4.066   4.119   4.197   4.288   4.377   5.971
 42 A"   96 A'   97 A'   98 A'   99 A'  100 A'  101 A'   43 A"                 
  5.991   5.999   6.010   6.030   6.041   6.887  13.780  13.887
 44 A"  102 A'  103 A'  104 A'  105 A'  106 A'   45 A"  107 A'                 
 13.968  23.591  27.737  27.821  28.317  28.335  28.339  28.352
108 A'  109 A'  110 A'  111 A'   46 A"   47 A"  112 A'  113 A'                 
 28.355  28.370  28.519  28.523  28.535  28.539  28.540  28.541
114 A'  115 A'   48 A"  116 A'   49 A"   50 A"  117 A'   51 A"                 
 28.559  28.574  28.620  28.664 127.864 127.881 127.881 127.895
118 A'  119 A'  120 A'  121 A'   52 A"  122 A'   53 A"  123 A'                 
127.904 127.914 151.554 151.623 163.0121901.7131901.784
124 A'  125 A'  126 A'  127 A'  128 A'  129 A'  130 A'                         

 Beta MOs, Restricted
 -- Occupied --                  
*******-1165.87 -176.32 -176.31 -165.73 -165.73 -165.73 -165.71
  1 A'    2 A'    3 A'    4 A'    5 A'    1 A"    6 A'    7 A'                 
-165.71 -165.71  -77.11  -35.82  -35.80  -31.31  -31.31  -31.31
  2 A"    8 A'    9 A'   10 A'   11 A'   12 A'    3 A"   13 A'                 
-31.295 -31.290 -31.290 -22.964 -22.963 -22.962 -22.958 -22.958
 14 A'    4 A"   15 A'   16 A'    5 A"   17 A'   18 A'    6 A"                 
-22.945 -22.944 -22.944 -22.941 -22.941 -10.256  -6.601  -6.369
 19 A'    7 A"   20 A'   21 A'    8 A"   22 A'   23 A'   24 A'                 
 -6.351  -4.782  -4.767  -4.767  -4.764  -4.762  -4.761  -4.758
 25 A'   26 A'    9 A"   27 A'   28 A'   29 A'   10 A"   30 A'                 
 -4.750  -4.750  -2.048  -2.043  -2.043  -2.030  -2.030  -2.028
 11 A"   31 A'   32 A'   12 A"   33 A'   34 A'   13 A"   35 A'                 
 -2.024  -2.024  -2.013  -2.013  -0.785  -0.684  -0.632  -0.558
 14 A"   36 A'   15 A"   37 A'   38 A'   39 A'   40 A'   41 A'                 
 -0.441  -0.388  -0.348  -0.316  -0.295  -0.288  -0.276  -0.254
 42 A'   43 A'   16 A"   44 A'   17 A"   45 A'   46 A'   18 A"                 
 -- Virtual --                   
 -0.102  -0.093  -0.054   0.005   0.019   0.027   0.044   0.047
 19 A"   47 A'   48 A'   49 A'   50 A'   51 A'   20 A"   52 A'                 
  0.084   0.086   0.096   0.119   0.135   0.164   0.182   0.196
 53 A'   21 A"   54 A'   55 A'   56 A'   57 A'   58 A'   59 A'                 
  0.202   0.204   0.219   0.245   0.266   0.287   0.317   0.345
 22 A"   60 A'   23 A"   61 A'   62 A'   24 A"   63 A'   64 A'                 
  0.364   0.380   0.383   0.399   0.401   0.408   0.412   0.428
 25 A"   65 A'   26 A"   66 A'   27 A"   67 A'   28 A"   68 A'                 
  0.445   0.506   0.546   0.547   0.604   0.613   0.655   0.664
 69 A'   70 A'   29 A"   71 A'   72 A'   73 A'   74 A'   30 A"                 
  0.674   0.692   0.772   0.855   0.932   0.971   1.157   1.283
 75 A'   31 A"   76 A'   77 A'   78 A'   79 A'   32 A"   33 A"                 
  1.304   1.312   1.314   1.336   1.363   1.444   1.540   1.542
 34 A"   80 A'   81 A'   82 A'   83 A'   35 A"   84 A'   36 A"                 
  1.570   1.611   1.686   1.759   1.847   2.077   2.449   2.589
 85 A'   86 A'   87 A'   88 A'   37 A"   89 A'   90 A'   91 A'                 
  2.687   2.862   3.396   3.945   3.954   3.961   3.971   3.973
 38 A"   92 A'   93 A'   39 A"   94 A'   40 A"   95 A'   41 A"                 
  3.992   4.019   4.066   4.119   4.197   4.288   4.377   5.971
 42 A"   96 A'   97 A'   98 A'   99 A'  100 A'  101 A'   43 A"                 
  5.991   5.999   6.010   6.030   6.041   6.887  13.780  13.887
 44 A"  102 A'  103 A'  104 A'  105 A'  106 A'   45 A"  107 A'                 
 13.968  23.591  27.737  27.821  28.317  28.335  28.339  28.352
108 A'  109 A'  110 A'  111 A'   46 A"   47 A"  112 A'  113 A'                 
 28.355  28.370  28.519  28.523  28.535  28.539  28.540  28.541
114 A'  115 A'   48 A"  116 A'   49 A"   50 A"  117 A'   51 A"                 
 28.559  28.574  28.620  28.664 127.864 127.881 127.881 127.895
118 A'  119 A'  120 A'  121 A'   52 A"  122 A'   53 A"  123 A'                 
127.904 127.914 151.554 151.623 163.0121901.7131901.784
124 A'  125 A'  126 A'  127 A'  128 A'  129 A'  130 A'                         
 --------------------------------------------------------------

          Ground-State Mulliken Net Atomic Charges

     Atom                 Charge (a.u.)
  ----------------------------------------
      1 C                    -0.300420
      2 P                     0.082499
      3 I                    -0.160870
      4 I                     0.106724
      5 H                     0.272068
  ----------------------------------------
  Sum of atomic charges =    -0.000000

 -----------------------------------------------------------------
                    Cartesian Multipole Moments
 -----------------------------------------------------------------
    Charge (ESU x 10^10)
                -0.0000
    Dipole Moment (Debye)
         X      -0.9266      Y      -0.3792      Z       0.0000
       Tot       1.0012
    Quadrupole Moments (Debye-Ang)
        XX     -75.5093     XY      -0.4504     YY     -75.5339
        XZ       0.0000     YZ      -0.0000     ZZ     -77.8864
    Octopole Moments (Debye-Ang^2)
       XXX     -32.8117    XXY       9.2638    XYY      -4.2127
       YYY      31.3491    XXZ       0.0000    XYZ      -0.0000
       YYZ      -0.0000    XZZ      -5.5963    YZZ      12.7988
       ZZZ       0.0000
    Hexadecapole Moments (Debye-Ang^3)
      XXXX   -2437.4350   XXXY     -48.2785   XXYY    -472.0363
      XYYY     -21.4738   YYYY    -204.3612   XXXZ       0.0000
      XXYZ      -0.0000   XYYZ       0.0000   YYYZ      -0.0000
      XXZZ    -462.5215   XYZZ      -7.1313   YYZZ     -53.7913
      XZZZ       0.0000   YZZZ      -0.0000   ZZZZ    -112.0593
 -----------------------------------------------------------------
Archival summary:
1\1\TWL02\OPT\ProcedureUnspecified\BasisUnspecified\2111\taweetha\MonNov2616:40:562018MonNov2616:40:562018\0\\#,OPT,ProcedureUnspecified,BasisUnspecified,\\0,1\I\P,1,2.5066\C,2,1.66805,1,101.633\H,3,1.08247,2,127.861,1,-0,0\I,3,2.12231,2,119.089,1,-180,0\\\@

 Total job time:  98.37s(wall), 360.21s(cpu) 
 Mon Nov 26 16:40:56 2018

        *************************************************************
        *                                                           *
        *  Thank you very much for using Q-Chem.  Have a nice day.  *
        *                                                           *
        *************************************************************


 
User input: 2 of 2 
 
Q-Chem Developer Version!
                  Welcome to Q-Chem
     A Quantum Leap Into The Future Of Chemistry


 Q-Chem 5.1, Q-Chem, Inc., Pleasanton, CA (2018)

 Yihan Shao,  Zhengting Gan,  E. Epifanovsky,  A. T. B. Gilbert,  M. Wormit,  
 J. Kussmann,  A. W. Lange,  A. Behn,  Jia Deng,  Xintian Feng,  D. Ghosh,  
 M. Goldey,  P. R. Horn,  L. D. Jacobson,  I. Kaliman,  T. Kus,  A. Landau,  
 Jie Liu,  E. I. Proynov,  R. M. Richard,  R. P. Steele,  E. J. Sundstrom,  
 H. L. Woodcock III,  P. M. Zimmerman,  D. Zuev,  B. Albrecht,  E. Alguire,  
 S. A. Baeppler,  D. Barton,  Z. Benda,  Y. A. Bernard,  E. J. Berquist,  
 K. B. Bravaya,  H. Burton,  D. Casanova,  Chun-Min Chang,  Yunqing Chen,  
 A. Chien,  K. D. Closser,  M. P. Coons,  S. Coriani,  S. Dasgupta,  
 A. L. Dempwolff,  M. Diedenhofen,  Hainam Do,  R. G. Edgar,  Po-Tung Fang,  
 S. Faraji,  S. Fatehi,  Qingguo Feng,  K. D. Fenk,  J. Fosso-Tande,  
 Qinghui Ge,  A. Ghysels,  G. Gidofalvi,  J. Gomes,  J. Gonthier,  A. Gunina,  
 D. Hait,  M. W. D. Hanson-Heine,  P. H. P. Harbach,  A. W. Hauser,  
 J. E. Herr,  E. G. Hohenstein,  Z. C. Holden,  Kerwin Hui,  B. C. Huynh,  
 T.-C. Jagau,  Hyunjun Ji,  B. Kaduk,  K. Khistyaev,  Jaehoon Kim,  
 P. Klunzinger,  K. Koh,  D. Kosenkov,  L. Koulias,  T. Kowalczyk,  
 C. M. Krauter,  A. Kunitsa,  Ka Un Lao,  A. Laurent,  K. V. Lawler,  
 Joonho Lee,  D. Lefrancois,  S. Lehtola,  D. S. Levine,  Yi-Pei Li,  
 You-Sheng Lin,  Fenglai Liu,  E. Livshits,  A. Luenser,  P. Manohar,  
 E. Mansoor,  S. F. Manzer,  Shan-Ping Mao,  Yuezhi Mao,  N. Mardirossian,  
 A. V. Marenich,  T. Markovich,  L. A. Martinez-Martinez,  S. A. Maurer,  
 N. J. Mayhall,  S. C. McKenzie,  J.-M. Mewes,  A. F. Morrison,  
 J. W. Mullinax,  K. Nanda,  T. S. Nguyen-Beck,  R. Olivares-Amaya,  
 J. A. Parkhill,  T. M. Perrine,  F. Plasser,  P. Pokhilko,  S. Prager,  
 A. Prociuk,  E. Ramos,  D. R. Rehn,  F. Rob,  M. Schneider,  N. Sergueev,  
 S. M. Sharada,  S. Sharma,  D. W. Small,  T. Stauch,  T. Stein,  
 Yu-Chuan Su,  A. J. W. Thom,  A. Tkatchenko,  T. Tsuchimochi,  N. M. Tubman,  
 L. Vogt,  M. L. Vidal,  O. Vydrov,  M. A. Watson,  J. Wenzel,  
 M. de Wergifosse,  T. A. Wesolowski,  A. White,  J. Witte,  A. Yamada,  
 Jun Yang,  K. Yao,  S. Yeganeh,  S. R. Yost,  Zhi-Qiang You,  A. Zech,  
 Igor Ying Zhang,  Xing Zhang,  Yan Zhao,  Ying Zhu,  B. R. Brooks,  
 G. K. L. Chan,  C. J. Cramer,  M. S. Gordon,  W. J. Hehre,  A. Klamt,  
 M. W. Schmidt,  C. D. Sherrill,  D. G. Truhlar,  A. Aspuru-Guzik,  R. Baer,  
 A. T. Bell,  N. A. Besley,  Jeng-Da Chai,  A. E. DePrince, III,  
 R. A. DiStasio Jr.,  A. Dreuw,  B. D. Dunietz,  T. R. Furlani,  
 Chao-Ping Hsu,  Yousung Jung,  Jing Kong,  D. S. Lambrecht,  WanZhen Liang,  
 C. Ochsenfeld,  V. A. Rassolov,  L. V. Slipchenko,  J. E. Subotnik,  
 T. Van Voorhis,  J. M. Herbert,  A. I. Krylov,  P. M. W. Gill,  M. Head-Gordon

 Contributors to earlier versions of Q-Chem not listed above: 
 R. D. Adamson,  B. Austin,  J. Baker,  G. J. O. Beran,  K. Brandhorst,  
 S. T. Brown,  E. F. C. Byrd,  A. K. Chakraborty,  C.-L. Cheng,  
 Siu Hung Chien,  D. M. Chipman,  D. L. Crittenden,  H. Dachsel,  
 R. J. Doerksen,  A. D. Dutoi,  L. Fusti-Molnar,  W. A. Goddard III,  
 A. Golubeva-Zadorozhnaya,  S. R. Gwaltney,  G. Hawkins,  A. Heyden,  
 S. Hirata,  G. Kedziora,  F. J. Keil,  C. Kelley,  Jihan Kim,  R. A. King,  
 R. Z. Khaliullin,  P. P. Korambath,  W. Kurlancheek,  A. M. Lee,  M. S. Lee,  
 S. V. Levchenko,  Ching Yeh Lin,  D. Liotard,  R. C. Lochan,  I. Lotan,  
 P. E. Maslen,  N. Nair,  D. P. O'Neill,  D. Neuhauser,  E. Neuscamman,  
 C. M. Oana,  R. Olson,  B. Peters,  R. Peverati,  P. A. Pieniazek,  
 Y. M. Rhee,  J. Ritchie,  M. A. Rohrdanz,  E. Rosta,  N. J. Russ,  
 H. F. Schaefer III,  N. E. Schultz,  N. Shenvi,  A. C. Simmonett,  A. Sodt,  
 D. Stuck,  K. S. Thanthiriwatte,  V. Vanovschi,  Tao Wang,  A. Warshel,  
 C. F. Williams,  Q. Wu,  X. Xu,  W. Zhang

 Please cite Q-Chem as follows:
 Y. Shao et al., Mol. Phys. 113, 184-215 (2015)
 DOI: 10.1080/00268976.2014.952696

 Q-Chem 5.1.2 for Intel X86 EM64T Linux

 Parts of Q-Chem use Armadillo 8.300.2 (Tropical Shenanigans).
 http://arma.sourceforge.net/

 Q-Chem begins on Mon Nov 26 16:40:56 2018  

Host: 
0

     Scratch files written to /scratch/taweetham/qchem51635//
The previous job contains 0 fragments, simply inherited here
Input Ideriv = 2
Curr. Ideriv = -1
Max.  Ideriv = 2

Checking the input file for inconsistencies... 	...done.

--------------------------------------------------------------
User input:
--------------------------------------------------------------

$molecule
read
$end

$rem
   job_type 	frequency
   basis 	6-311++g**
   method	b3lyp	
$end


--------------------------------------------------------------
 ----------------------------------------------------------------
             Standard Nuclear Orientation (Angstroms)
    I     Atom           X                Y                Z
 ----------------------------------------------------------------
    1      C       0.6044008832    -0.3734804827    -0.0000000000
    2      P      -0.4047075460     0.9547165147     0.0000000000
    3      I      -2.6653742872    -0.1280619997    -0.0000000000
    4      I       2.7053437291    -0.0730771942    -0.0000000000
    5      H       0.3258274667    -1.4194875485    -0.0000000000
 ----------------------------------------------------------------
 Molecular Point Group                 Cs    NOp =  2
 Largest Abelian Subgroup              Cs    NOp =  2
 Nuclear Repulsion Energy =   757.1874142310 hartrees
 There are       64 alpha and       64 beta electrons
 Requested basis set is 6-311++G(d,p)
 There are 72 shells and 183 basis functions

 Total QAlloc Memory Limit   2000 MB
 Mega-Array Size       188 MB
 MEM_STATIC part       192 MB

                       Distance Matrix (Angstroms)
             C (  1)   P (  2)   I (  3)   I (  4)
   P (  2)  1.668055
   I (  3)  3.278972  2.506596
   I (  4)  2.122311  3.275481  5.370999
   H (  5)  1.082467  2.484054  3.258077  2.734030

 A cutoff of  1.0D-11 yielded   1958 shell pairs
 There are     13110 function pairs (     14811 Cartesian)

 -------------------------------------------------------
 OpenMP Integral Computing Module                       
 Release: version 1.0, May 2013, Q-Chem Inc. Pittsburgh 
 -------------------------------------------------------
 Integral Job Info:
 Integral job number is                      11
 Integral operator is                         1
 short-range coefficients                     0
 long-range coefficients              100000000
 Omega coefficients                           0
 if combine SR and LR in K                    0
 Integral screening is                        0
 Integral computing path is                   2
 max size of driver memory is            800000
 size of driver memory is                593474
 size of scratch memory is             11861008
 max col of scratch BK array               1296
 max len of scratch array in speh3          155
 max len of scratch index in speh4           18
 max int batch size is                      520
 min int batch size is                       52
 fixed nKL is                                52
 max L of basis functions is                  2
 order of int derivative is                   0
 number of shells is                         72
 number of basis is                         195
 number of cartesian basis is               195
 number of contracted shell pairs          1958
 number of primitive shell pairs           3856
 maxK2 (contraction) of shell pair           36
 max number of K2 of shell pair               1
 max number of CS2 of shell pair            376
 max number of PS2 of shell pair            376
 mem total for path MDJ                  536972
 -------------------------------------------------------
 Smallest overlap matrix eigenvalue = 9.72E-04
 Guess from superposition of atomic densities
 Warning:  Energy on first SCF cycle will be non-variational
 SAD guess density has 128.000000 electrons

 -----------------------------------------------------------------------
  General SCF calculation program by
  Eric Jon Sundstrom, Paul Horn, Yuezhi Mao, Dmitri Zuev, Alec White,
  David Stuck, Shaama M.S., Shane Yost, Joonho Lee, David Small,
  Daniel Levine, Susi Lehtola, Hugh Burton, Evgeny Epifanovsky
 -----------------------------------------------------------------------
 Exchange:     0.2000 Hartree-Fock + 0.0800 Slater + 0.7200 B88
 Correlation:  0.1900 VWN1RPA + 0.8100 LYP
 Using SG-1 standard quadrature grid
 using 4 threads for integral computing
 -------------------------------------------------------
 OpenMP Integral computing Module                
 Release: version 2.0, May 2017, Q-Chem Inc. Pleasanton 
 -------------------------------------------------------
 -------------------------------------------------------
 OpenMP BLAS3 based DFT computing Module                
 Release: version 1.0, May 2013, Q-Chem Inc. Pittsburgh 
 -------------------------------------------------------
 A restricted SCF calculation will be
 performed using DIIS
 SCF converges when DIIS error is below 1.0e-08
 ---------------------------------------
  Cycle       Energy         DIIS error
 ---------------------------------------
    1  -14219.4019071748      3.63e-02  
    2  -14219.0777286219      3.52e-03  
    3  -14218.8806669171      6.91e-03  
    4  -14219.1253635434      8.97e-04  
    5  -14219.1291399349      2.43e-04  
    6  -14219.1293124564      1.31e-04  
    7  -14219.1293742547      2.68e-05  
    8  -14219.1293771040      9.82e-06  
    9  -14219.1293775452      1.78e-06  
   10  -14219.1293775578      6.87e-07  
   11  -14219.1293775600      1.82e-07  
   12  -14219.1293775600      4.35e-08  
   13  -14219.1293775599      8.67e-09  Convergence criterion met
 ---------------------------------------
 SCF time:   CPU 30.60s  wall 9.00s 
 SCF   energy in the final basis set =   -14219.1293775599
 Total energy in the final basis set =   -14219.1293775599

 --------------------------------------------------------------
             Orbital Energies (a.u.) and Symmetries
 --------------------------------------------------------------

 Alpha MOs, Restricted
 -- Occupied --                  
*******-1165.87 -176.32 -176.31 -165.73 -165.73 -165.73 -165.71
  1 A'    2 A'    3 A'    4 A'    5 A'    1 A"    6 A'    7 A'                 
-165.71 -165.71  -77.11  -35.82  -35.80  -31.31  -31.31  -31.31
  2 A"    8 A'    9 A'   10 A'   11 A'   12 A'    3 A"   13 A'                 
-31.295 -31.290 -31.290 -22.964 -22.963 -22.962 -22.958 -22.958
 14 A'    4 A"   15 A'   16 A'    5 A"   17 A'   18 A'    6 A"                 
-22.945 -22.944 -22.944 -22.941 -22.941 -10.256  -6.601  -6.370
 19 A'    7 A"   20 A'   21 A'    8 A"   22 A'   23 A'   24 A'                 
 -6.351  -4.782  -4.767  -4.767  -4.764  -4.762  -4.761  -4.758
 25 A'   26 A'    9 A"   27 A'   28 A'   29 A'   10 A"   30 A'                 
 -4.750  -4.750  -2.048  -2.043  -2.043  -2.030  -2.030  -2.028
 11 A"   31 A'   32 A'   12 A"   33 A'   34 A'   13 A"   35 A'                 
 -2.024  -2.024  -2.013  -2.013  -0.785  -0.684  -0.632  -0.558
 14 A"   36 A'   15 A"   37 A'   38 A'   39 A'   40 A'   41 A'                 
 -0.441  -0.388  -0.348  -0.316  -0.295  -0.288  -0.276  -0.254
 42 A'   43 A'   16 A"   44 A'   17 A"   45 A'   46 A'   18 A"                 
 -- Virtual --                   
 -0.102  -0.093  -0.054   0.005   0.019   0.027   0.044   0.047
 19 A"   47 A'   48 A'   49 A'   50 A'   51 A'   20 A"   52 A'                 
  0.084   0.086   0.096   0.119   0.135   0.164   0.182   0.196
 53 A'   21 A"   54 A'   55 A'   56 A'   57 A'   58 A'   59 A'                 
  0.202   0.204   0.219   0.245   0.266   0.287   0.317   0.345
 22 A"   60 A'   23 A"   61 A'   62 A'   24 A"   63 A'   64 A'                 
  0.364   0.380   0.383   0.399   0.401   0.408   0.412   0.428
 25 A"   65 A'   26 A"   66 A'   27 A"   67 A'   28 A"   68 A'                 
  0.445   0.506   0.546   0.547   0.604   0.613   0.655   0.664
 69 A'   70 A'   29 A"   71 A'   72 A'   73 A'   74 A'   30 A"                 
  0.674   0.692   0.772   0.855   0.932   0.971   1.157   1.283
 75 A'   31 A"   76 A'   77 A'   78 A'   79 A'   32 A"   33 A"                 
  1.304   1.312   1.314   1.336   1.363   1.444   1.540   1.542
 34 A"   80 A'   81 A'   82 A'   83 A'   35 A"   84 A'   36 A"                 
  1.570   1.611   1.686   1.759   1.847   2.077   2.449   2.589
 85 A'   86 A'   87 A'   88 A'   37 A"   89 A'   90 A'   91 A'                 
  2.687   2.862   3.396   3.945   3.954   3.961   3.971   3.973
 38 A"   92 A'   93 A'   39 A"   94 A'   40 A"   95 A'   41 A"                 
  3.992   4.019   4.066   4.119   4.197   4.288   4.377   5.971
 42 A"   96 A'   97 A'   98 A'   99 A'  100 A'  101 A'   43 A"                 
  5.991   5.999   6.010   6.030   6.041   6.887  13.780  13.887
 44 A"  102 A'  103 A'  104 A'  105 A'  106 A'   45 A"  107 A'                 
 13.968  23.591  27.737  27.821  28.317  28.335  28.339  28.352
108 A'  109 A'  110 A'  111 A'   46 A"   47 A"  112 A'  113 A'                 
 28.355  28.370  28.519  28.523  28.535  28.539  28.540  28.541
114 A'  115 A'   48 A"  116 A'   49 A"   50 A"  117 A'   51 A"                 
 28.559  28.574  28.620  28.664 127.864 127.881 127.881 127.895
118 A'  119 A'  120 A'  121 A'   52 A"  122 A'   53 A"  123 A'                 
127.904 127.914 151.554 151.623 163.0121901.7131901.784
124 A'  125 A'  126 A'  127 A'  128 A'  129 A'  130 A'                         

 Beta MOs, Restricted
 -- Occupied --                  
*******-1165.87 -176.32 -176.31 -165.73 -165.73 -165.73 -165.71
  1 A'    2 A'    3 A'    4 A'    5 A'    1 A"    6 A'    7 A'                 
-165.71 -165.71  -77.11  -35.82  -35.80  -31.31  -31.31  -31.31
  2 A"    8 A'    9 A'   10 A'   11 A'   12 A'    3 A"   13 A'                 
-31.295 -31.290 -31.290 -22.964 -22.963 -22.962 -22.958 -22.958
 14 A'    4 A"   15 A'   16 A'    5 A"   17 A'   18 A'    6 A"                 
-22.945 -22.944 -22.944 -22.941 -22.941 -10.256  -6.601  -6.370
 19 A'    7 A"   20 A'   21 A'    8 A"   22 A'   23 A'   24 A'                 
 -6.351  -4.782  -4.767  -4.767  -4.764  -4.762  -4.761  -4.758
 25 A'   26 A'    9 A"   27 A'   28 A'   29 A'   10 A"   30 A'                 
 -4.750  -4.750  -2.048  -2.043  -2.043  -2.030  -2.030  -2.028
 11 A"   31 A'   32 A'   12 A"   33 A'   34 A'   13 A"   35 A'                 
 -2.024  -2.024  -2.013  -2.013  -0.785  -0.684  -0.632  -0.558
 14 A"   36 A'   15 A"   37 A'   38 A'   39 A'   40 A'   41 A'                 
 -0.441  -0.388  -0.348  -0.316  -0.295  -0.288  -0.276  -0.254
 42 A'   43 A'   16 A"   44 A'   17 A"   45 A'   46 A'   18 A"                 
 -- Virtual --                   
 -0.102  -0.093  -0.054   0.005   0.019   0.027   0.044   0.047
 19 A"   47 A'   48 A'   49 A'   50 A'   51 A'   20 A"   52 A'                 
  0.084   0.086   0.096   0.119   0.135   0.164   0.182   0.196
 53 A'   21 A"   54 A'   55 A'   56 A'   57 A'   58 A'   59 A'                 
  0.202   0.204   0.219   0.245   0.266   0.287   0.317   0.345
 22 A"   60 A'   23 A"   61 A'   62 A'   24 A"   63 A'   64 A'                 
  0.364   0.380   0.383   0.399   0.401   0.408   0.412   0.428
 25 A"   65 A'   26 A"   66 A'   27 A"   67 A'   28 A"   68 A'                 
  0.445   0.506   0.546   0.547   0.604   0.613   0.655   0.664
 69 A'   70 A'   29 A"   71 A'   72 A'   73 A'   74 A'   30 A"                 
  0.674   0.692   0.772   0.855   0.932   0.971   1.157   1.283
 75 A'   31 A"   76 A'   77 A'   78 A'   79 A'   32 A"   33 A"                 
  1.304   1.312   1.314   1.336   1.363   1.444   1.540   1.542
 34 A"   80 A'   81 A'   82 A'   83 A'   35 A"   84 A'   36 A"                 
  1.570   1.611   1.686   1.759   1.847   2.077   2.449   2.589
 85 A'   86 A'   87 A'   88 A'   37 A"   89 A'   90 A'   91 A'                 
  2.687   2.862   3.396   3.945   3.954   3.961   3.971   3.973
 38 A"   92 A'   93 A'   39 A"   94 A'   40 A"   95 A'   41 A"                 
  3.992   4.019   4.066   4.119   4.197   4.288   4.377   5.971
 42 A"   96 A'   97 A'   98 A'   99 A'  100 A'  101 A'   43 A"                 
  5.991   5.999   6.010   6.030   6.041   6.887  13.780  13.887
 44 A"  102 A'  103 A'  104 A'  105 A'  106 A'   45 A"  107 A'                 
 13.968  23.591  27.737  27.821  28.317  28.335  28.339  28.352
108 A'  109 A'  110 A'  111 A'   46 A"   47 A"  112 A'  113 A'                 
 28.355  28.370  28.519  28.523  28.535  28.539  28.540  28.541
114 A'  115 A'   48 A"  116 A'   49 A"   50 A"  117 A'   51 A"                 
 28.559  28.574  28.620  28.664 127.864 127.881 127.881 127.895
118 A'  119 A'  120 A'  121 A'   52 A"  122 A'   53 A"  123 A'                 
127.904 127.914 151.554 151.623 163.0121901.7131901.784
124 A'  125 A'  126 A'  127 A'  128 A'  129 A'  130 A'                         
 --------------------------------------------------------------

          Ground-State Mulliken Net Atomic Charges

     Atom                 Charge (a.u.)
  ----------------------------------------
      1 C                    -0.300443
      2 P                     0.082495
      3 I                    -0.160820
      4 I                     0.106702
      5 H                     0.272066
  ----------------------------------------
  Sum of atomic charges =    -0.000000

 -----------------------------------------------------------------
                    Cartesian Multipole Moments
 -----------------------------------------------------------------
    Charge (ESU x 10^10)
                -0.0000
    Dipole Moment (Debye)
         X       0.9313      Y      -0.3664      Z       0.0000
       Tot       1.0008
    Quadrupole Moments (Debye-Ang)
        XX     -75.4146     XY       0.6177     YY     -75.6674
        XZ      -0.0000     YZ       0.0000     ZZ     -77.8861
    Octopole Moments (Debye-Ang^2)
       XXX      19.6172    XXY      -5.4588    XYY      -0.0208
       YYY     -13.9137    XXZ       0.0000    XYZ       0.0000
       YYZ       0.0000    XZZ       1.0160    YZZ      -2.7287
       ZZZ       0.0000
    Hexadecapole Moments (Debye-Ang^3)
      XXXX   -2433.7895   XXXY      39.7424   XXYY    -470.1954
      XYYY       6.4886   YYYY    -196.5710   XXXZ      -0.0000
      XXYZ       0.0000   XYYZ      -0.0000   YYYZ       0.0000
      XXZZ    -462.2732   XYZZ       2.4271   YYZZ     -51.6386
      XZZZ      -0.0000   YZZZ       0.0000   ZZZZ    -112.0586
 -----------------------------------------------------------------
 Calculating MO derivatives via CPSCF
 D1JvT checksum  = 269640 15033.1170137858
 D1KAT checksum  = 701460 555.2830796750
   1         3          15      0.131407    0.044486
   2         3          15      0.016813    0.006573
   3         3          15      0.002162    0.001025
   4         3          15      0.000211    0.000113
   5        15           3      0.000020    0.000015
   6        17           1      0.000001    0.000001
   7        18           0      0.000000    0.000000    Roots Converged
 Time for AOints: 10.3 s (CPU) 2.6 s (wall)
 ------------------------------------------------------------------------------
                     AOints        : Timing summary (seconds)
 ------------------------------------------------------------------------------
     job step          cpu (% of tot)      sys (% of tot)     wall (% of tot)
 ------------------------------------------------------------------------------
  cpscf_lag         0.5185E+02 (35.0)   0.5000E-05 (13.9)   0.1342E+02 (34.2)
  iterzp            0.8581E+02 (57.9)   0.2900E-04 (80.6)   0.2299E+02 (58.6)
  make_fx           0.0000E+00 ( 0.0)   0.0000E+00 ( 0.0)   0.0000E+00 ( 0.0)
  AOints            0.1035E+02 ( 7.0)   0.1000E-05 ( 2.8)   0.2633E+01 ( 6.7)
 ------------------------------------------------------------------------------
   Grand Totals     0.1482E+03          0.3600E-04          0.3926E+02
 ------------------------------------------------------------------------------
 Calculating analytic Hessian of the SCF energy
 Polarizability Matrix (a.u.)
            1           2           3
    1-183.4754208   0.2177096  -0.0000000
    2   0.2177096 -75.2213297   0.0000000
    3  -0.0000000   0.0000000 -60.3494169

 Direct stationary perturbation theory relativistic correction:

 rels  =     194.362864697815
 relv  =    -644.934101812627
 rel2e =      84.349735995554
 E_rel =    -366.221501119258

 Hessian of the SCF Energy
            1           2           3           4           5           6
    1   0.2509015  -0.0520861  -0.0000000  -0.1163821   0.1211452   0.0000000
    2  -0.0520861   0.6004479  -0.0000000   0.1472104  -0.2465103   0.0000000
    3  -0.0000000  -0.0000000   0.0601377   0.0000000   0.0000000  -0.0199916
    4  -0.1163821   0.1472104   0.0000000   0.2119735  -0.1033135  -0.0000000
    5   0.1211452  -0.2465103   0.0000000  -0.1033135   0.2834091  -0.0000000
    6   0.0000000   0.0000000  -0.0199916  -0.0000000  -0.0000000   0.0111044
    7  -0.0164664  -0.0007137  -0.0000000  -0.0711739  -0.0369415   0.0000000
    8   0.0058801   0.0068426  -0.0000000  -0.0437166  -0.0342799   0.0000000
    9  -0.0000000  -0.0000000   0.0011820   0.0000000   0.0000000  -0.0045213
   10  -0.0700794  -0.0166568  -0.0000000  -0.0261581   0.0011346   0.0000000
   11  -0.0005940  -0.0219396   0.0000000   0.0047050   0.0048284  -0.0000000
   12   0.0000000   0.0000000  -0.0132323  -0.0000000  -0.0000000   0.0007270
   13  -0.0479735  -0.0777538   0.0000000   0.0017407   0.0179752   0.0000000
   14  -0.0743452  -0.3388406  -0.0000000  -0.0048853  -0.0074474   0.0000000
   15   0.0000000   0.0000000  -0.0280958   0.0000000   0.0000000   0.0126816
            7           8           9          10          11          12
    1  -0.0164664   0.0058801  -0.0000000  -0.0700794  -0.0005940   0.0000000
    2  -0.0007137   0.0068426  -0.0000000  -0.0166568  -0.0219396   0.0000000
    3  -0.0000000  -0.0000000   0.0011820  -0.0000000   0.0000000  -0.0132323
    4  -0.0711739  -0.0437166   0.0000000  -0.0261581   0.0047050  -0.0000000
    5  -0.0369415  -0.0342799   0.0000000   0.0011346   0.0048284  -0.0000000
    6   0.0000000   0.0000000  -0.0045213   0.0000000  -0.0000000   0.0007270
    7   0.0892549   0.0365357   0.0000000  -0.0019877   0.0015044   0.0000000
    8   0.0365357   0.0268635  -0.0000000   0.0023720   0.0001969  -0.0000000
    9   0.0000000  -0.0000000   0.0046160  -0.0000000   0.0000000   0.0027704
   10  -0.0019877   0.0023720  -0.0000000   0.1141507   0.0092174   0.0000000
   11   0.0015044   0.0001969   0.0000000   0.0092174   0.0132950  -0.0000000
   12   0.0000000  -0.0000000   0.0027704   0.0000000  -0.0000000   0.0069101
   13   0.0003731  -0.0010713  -0.0000000  -0.0159255  -0.0148328  -0.0000000
   14  -0.0003850   0.0003769  -0.0000000   0.0039327   0.0036192   0.0000000
   15  -0.0000000   0.0000000  -0.0040470  -0.0000000   0.0000000   0.0028249
           13          14          15
    1  -0.0479735  -0.0743452   0.0000000
    2  -0.0777538  -0.3388406   0.0000000
    3   0.0000000  -0.0000000  -0.0280958
    4   0.0017407  -0.0048853   0.0000000
    5   0.0179752  -0.0074474   0.0000000
    6   0.0000000   0.0000000   0.0126816
    7   0.0003731  -0.0003850  -0.0000000
    8  -0.0010713   0.0003769   0.0000000
    9  -0.0000000  -0.0000000  -0.0040470
   10  -0.0159255   0.0039327  -0.0000000
   11  -0.0148328   0.0036192   0.0000000
   12  -0.0000000   0.0000000   0.0028249
   13   0.0617853   0.0756829  -0.0000000
   14   0.0756829   0.3422919  -0.0000000
   15  -0.0000000  -0.0000000   0.0166363
 Gradient time:  CPU 213.85 s  wall 56.81 s
 **********************************************************************
 **                                                                  **
 **                       VIBRATIONAL ANALYSIS                       **
 **                       --------------------                       **
 **                                                                  **
 **        VIBRATIONAL FREQUENCIES (CM**-1) AND NORMAL MODES         **
 **     FORCE CONSTANTS (mDYN/ANGSTROM) AND REDUCED MASSES (AMU)     **
 **                  INFRARED INTENSITIES (KM/MOL)                   **
 **                                                                  **
 **********************************************************************


 Mode:                 1                      2                      3
 Frequency:        89.85                 145.85                 155.83
 Force Cnst:      0.1126                 0.3330                 0.0646
 Red. Mass:      23.6656                26.5698                 4.5184
 IR Active:          YES                    YES                    YES
 IR Intens:        0.317                  0.251                  0.189
 Raman Active:       YES                    YES                    YES
               X      Y      Z        X      Y      Z        X      Y      Z
 C         -0.157  0.449  0.000    0.038  0.564  0.000   -0.000 -0.000  0.515
 P         -0.108  0.495  0.000   -0.237  0.406  0.000    0.000 -0.000  0.087
 I          0.227 -0.083 -0.000   -0.206 -0.071 -0.000    0.000  0.000 -0.034
 I         -0.183 -0.085 -0.000    0.260 -0.086 -0.000   -0.000  0.000 -0.042
 H         -0.396  0.511  0.000   -0.035  0.579  0.000    0.000 -0.000  0.851
 TransDip  -0.006  0.017  0.000    0.011  0.012  0.000   -0.000 -0.000  0.014

 Mode:                 4                      5                      6
 Frequency:       358.40                 506.77                 744.71
 Force Cnst:      2.4817                 1.1153                 0.4144
 Red. Mass:      32.7921                 7.3708                 1.2681
 IR Active:          YES                    YES                    YES
 IR Intens:       59.143                 19.021                 54.616
 Raman Active:       YES                    YES                    YES
               X      Y      Z        X      Y      Z        X      Y      Z
 C          0.298 -0.006  0.000    0.605  0.356 -0.000    0.000  0.000 -0.148
 P          0.867  0.335  0.000   -0.045 -0.133 -0.000    0.000 -0.000  0.025
 I         -0.156 -0.088 -0.000   -0.001  0.011  0.000   -0.000 -0.000 -0.002
 I         -0.084  0.006 -0.000   -0.050 -0.015  0.000   -0.000 -0.000  0.002
 H         -0.027  0.087  0.000    0.596  0.360 -0.000    0.000  0.000  0.989
 TransDip   0.242  0.048 -0.000    0.117 -0.077 -0.000    0.000  0.000  0.237

 Mode:                 7                      8                      9
 Frequency:       993.94                1117.23                3208.11
 Force Cnst:      1.6274                 1.0762                 6.6136
 Red. Mass:       2.7959                 1.4633                 1.0907
 IR Active:          YES                    YES                    YES
 IR Intens:        0.576                 28.176                  7.172
 Raman Active:       YES                    YES                    YES
               X      Y      Z        X      Y      Z        X      Y      Z
 C         -0.170  0.271 -0.000   -0.152  0.116  0.000   -0.018 -0.085  0.000
 P          0.073 -0.129 -0.000    0.032 -0.027 -0.000   -0.001  0.001 -0.000
 I          0.000  0.001  0.000    0.000 -0.000 -0.000    0.000 -0.000  0.000
 I          0.004  0.002  0.000   -0.001 -0.003 -0.000    0.000  0.000  0.000
 H         -0.815  0.460 -0.000    0.969 -0.154 -0.000    0.244  0.966 -0.000
 TransDip   0.024  0.005 -0.000   -0.169 -0.022  0.000   -0.030  0.080 -0.000

 STANDARD THERMODYNAMIC QUANTITIES AT   298.15 K  AND     1.00 ATM

   This Molecule has  0 Imaginary Frequencies
   Zero point vibrational energy:       10.465 kcal/mol

   Atom    1 Element C  Has Mass   12.00000
   Atom    2 Element P  Has Mass   30.97376
   Atom    3 Element I  Has Mass  126.90440
   Atom    4 Element I  Has Mass  126.90440
   Atom    5 Element H  Has Mass    1.00783
   Molecular Mass:   297.790390 amu
   Principal axes and moments of inertia in amu*Bohr^2:
                             1           2           3
    Eigenvalues --      123.83951  6570.48939  6694.32890
          X               1.00000    -0.00171    -0.00000
          Y               0.00171     1.00000    -0.00000
          Z               0.00000     0.00000     1.00000
   Rotational Symmetry Number is   1
   The Molecule is an Asymmetric Top
   Translational Enthalpy:        0.889 kcal/mol
   Rotational Enthalpy:           0.889 kcal/mol
   Vibrational Enthalpy:         12.201 kcal/mol
   gas constant (RT):             0.592 kcal/mol
   Translational Entropy:        42.971  cal/mol.K
   Rotational Entropy:           30.078  cal/mol.K
   Vibrational Entropy:          11.170  cal/mol.K

   Total Enthalpy:               14.571 kcal/mol
   Total Entropy:                84.219  cal/mol.K
Archival summary:
1\1\TWL02\FREQ\ProcedureUnspecified\BasisUnspecified\2111\taweetha\MonNov2616:42:022018MonNov2616:42:022018\0\\#,FREQ,ProcedureUnspecified,BasisUnspecified,\\0,1\I\P,1,2.5066\C,2,1.66805,1,101.633\H,3,1.08247,2,127.861,1,-0,0\I,3,2.12231,2,119.089,1,180,0\\\@

 Total job time:  65.25s(wall), 244.62s(cpu) 
 Mon Nov 26 16:42:02 2018

        *************************************************************
        *                                                           *
        *  Thank you very much for using Q-Chem.  Have a nice day.  *
        *                                                           *
        *************************************************************
