# Supplementary material for: Geometric and energetic data from ab initio calculations of haloethene, haloimine, halomethylenephosphine, haloiminophosphine, halodiazene, halodiphosphene and halocyclopropane
Source: Data Brief. 2019 Nov 2;27:104738. doi: 10.1016/j.dib.2019.104738 (PMC6861602; doi:10.1016/j.dib.2019.104738)
Supplement: Multimedia component 5 [file mmc5.zip › CP/B3LYP/IBrCPBrE.out]

Q-Chem Developer Version!
                  Welcome to Q-Chem
     A Quantum Leap Into The Future Of Chemistry


 Q-Chem 5.1, Q-Chem, Inc., Pleasanton, CA (2018)

 Yihan Shao,  Zhengting Gan,  E. Epifanovsky,  A. T. B. Gilbert,  M. Wormit,  
 J. Kussmann,  A. W. Lange,  A. Behn,  Jia Deng,  Xintian Feng,  D. Ghosh,  
 M. Goldey,  P. R. Horn,  L. D. Jacobson,  I. Kaliman,  T. Kus,  A. Landau,  
 Jie Liu,  E. I. Proynov,  R. M. Richard,  R. P. Steele,  E. J. Sundstrom,  
 H. L. Woodcock III,  P. M. Zimmerman,  D. Zuev,  B. Albrecht,  E. Alguire,  
 S. A. Baeppler,  D. Barton,  Z. Benda,  Y. A. Bernard,  E. J. Berquist,  
 K. B. Bravaya,  H. Burton,  D. Casanova,  Chun-Min Chang,  Yunqing Chen,  
 A. Chien,  K. D. Closser,  M. P. Coons,  S. Coriani,  S. Dasgupta,  
 A. L. Dempwolff,  M. Diedenhofen,  Hainam Do,  R. G. Edgar,  Po-Tung Fang,  
 S. Faraji,  S. Fatehi,  Qingguo Feng,  K. D. Fenk,  J. Fosso-Tande,  
 Qinghui Ge,  A. Ghysels,  G. Gidofalvi,  J. Gomes,  J. Gonthier,  A. Gunina,  
 D. Hait,  M. W. D. Hanson-Heine,  P. H. P. Harbach,  A. W. Hauser,  
 J. E. Herr,  E. G. Hohenstein,  Z. C. Holden,  Kerwin Hui,  B. C. Huynh,  
 T.-C. Jagau,  Hyunjun Ji,  B. Kaduk,  K. Khistyaev,  Jaehoon Kim,  
 P. Klunzinger,  K. Koh,  D. Kosenkov,  L. Koulias,  T. Kowalczyk,  
 C. M. Krauter,  A. Kunitsa,  Ka Un Lao,  A. Laurent,  K. V. Lawler,  
 Joonho Lee,  D. Lefrancois,  S. Lehtola,  D. S. Levine,  Yi-Pei Li,  
 You-Sheng Lin,  Fenglai Liu,  E. Livshits,  A. Luenser,  P. Manohar,  
 E. Mansoor,  S. F. Manzer,  Shan-Ping Mao,  Yuezhi Mao,  N. Mardirossian,  
 A. V. Marenich,  T. Markovich,  L. A. Martinez-Martinez,  S. A. Maurer,  
 N. J. Mayhall,  S. C. McKenzie,  J.-M. Mewes,  A. F. Morrison,  
 J. W. Mullinax,  K. Nanda,  T. S. Nguyen-Beck,  R. Olivares-Amaya,  
 J. A. Parkhill,  T. M. Perrine,  F. Plasser,  P. Pokhilko,  S. Prager,  
 A. Prociuk,  E. Ramos,  D. R. Rehn,  F. Rob,  M. Schneider,  N. Sergueev,  
 S. M. Sharada,  S. Sharma,  D. W. Small,  T. Stauch,  T. Stein,  
 Yu-Chuan Su,  A. J. W. Thom,  A. Tkatchenko,  T. Tsuchimochi,  N. M. Tubman,  
 L. Vogt,  M. L. Vidal,  O. Vydrov,  M. A. Watson,  J. Wenzel,  
 M. de Wergifosse,  T. A. Wesolowski,  A. White,  J. Witte,  A. Yamada,  
 Jun Yang,  K. Yao,  S. Yeganeh,  S. R. Yost,  Zhi-Qiang You,  A. Zech,  
 Igor Ying Zhang,  Xing Zhang,  Yan Zhao,  Ying Zhu,  B. R. Brooks,  
 G. K. L. Chan,  C. J. Cramer,  M. S. Gordon,  W. J. Hehre,  A. Klamt,  
 M. W. Schmidt,  C. D. Sherrill,  D. G. Truhlar,  A. Aspuru-Guzik,  R. Baer,  
 A. T. Bell,  N. A. Besley,  Jeng-Da Chai,  A. E. DePrince, III,  
 R. A. DiStasio Jr.,  A. Dreuw,  B. D. Dunietz,  T. R. Furlani,  
 Chao-Ping Hsu,  Yousung Jung,  Jing Kong,  D. S. Lambrecht,  WanZhen Liang,  
 C. Ochsenfeld,  V. A. Rassolov,  L. V. Slipchenko,  J. E. Subotnik,  
 T. Van Voorhis,  J. M. Herbert,  A. I. Krylov,  P. M. W. Gill,  M. Head-Gordon

 Contributors to earlier versions of Q-Chem not listed above: 
 R. D. Adamson,  B. Austin,  J. Baker,  G. J. O. Beran,  K. Brandhorst,  
 S. T. Brown,  E. F. C. Byrd,  A. K. Chakraborty,  C.-L. Cheng,  
 Siu Hung Chien,  D. M. Chipman,  D. L. Crittenden,  H. Dachsel,  
 R. J. Doerksen,  A. D. Dutoi,  L. Fusti-Molnar,  W. A. Goddard III,  
 A. Golubeva-Zadorozhnaya,  S. R. Gwaltney,  G. Hawkins,  A. Heyden,  
 S. Hirata,  G. Kedziora,  F. J. Keil,  C. Kelley,  Jihan Kim,  R. A. King,  
 R. Z. Khaliullin,  P. P. Korambath,  W. Kurlancheek,  A. M. Lee,  M. S. Lee,  
 S. V. Levchenko,  Ching Yeh Lin,  D. Liotard,  R. C. Lochan,  I. Lotan,  
 P. E. Maslen,  N. Nair,  D. P. O'Neill,  D. Neuhauser,  E. Neuscamman,  
 C. M. Oana,  R. Olson,  B. Peters,  R. Peverati,  P. A. Pieniazek,  
 Y. M. Rhee,  J. Ritchie,  M. A. Rohrdanz,  E. Rosta,  N. J. Russ,  
 H. F. Schaefer III,  N. E. Schultz,  N. Shenvi,  A. C. Simmonett,  A. Sodt,  
 D. Stuck,  K. S. Thanthiriwatte,  V. Vanovschi,  Tao Wang,  A. Warshel,  
 C. F. Williams,  Q. Wu,  X. Xu,  W. Zhang

 Please cite Q-Chem as follows:
 Y. Shao et al., Mol. Phys. 113, 184-215 (2015)
 DOI: 10.1080/00268976.2014.952696

 Q-Chem 5.1.2 for Intel X86 EM64T Linux

 Parts of Q-Chem use Armadillo 8.300.2 (Tropical Shenanigans).
 http://arma.sourceforge.net/

 Q-Chem begins on Mon Nov 26 11:23:44 2018  

Host: 
0

     Scratch files written to /scratch/taweetham/qchem44331//
Input Ideriv = 2
Curr. Ideriv = -1
Max.  Ideriv = 2

Checking the input file for inconsistencies... 	...done.

--------------------------------------------------------------
User input:
--------------------------------------------------------------
$molecule
0 1
C 
P 1 1.5 
Br 2 PBr 1 120. 
Br 1 PBr 2 120.  3 180.0
I 1 PI 2 120.  3 0.0

PH=1.44
PF=1.54
PCl=2.03
PBr=2.5
PI=2.6
$end

$rem
   job_type	optimization
   basis	6-311++g**
   method	b3lyp
$end

--------------------------------------------------------------
 ----------------------------------------------------------------
             Standard Nuclear Orientation (Angstroms)
    I     Atom           X                Y                Z
 ----------------------------------------------------------------
    1      C       0.6663688493     0.4945240365     0.0000000000
    2      P      -0.2878676122     1.6518626973     0.0000000000
    3      Br     -2.7535391317     1.2389898864     0.0000000000
    4      Br      3.1320403688     0.9073968474    -0.0000000000
    5      I      -0.2439196644    -1.9409173653    -0.0000000000
 ----------------------------------------------------------------
 Molecular Point Group                 Cs    NOp =  2
 Largest Abelian Subgroup              Cs    NOp =  2
 Nuclear Repulsion Energy =  1054.7886465771 hartrees
 There are       72 alpha and       72 beta electrons
 Requested basis set is 6-311++G(d,p)
 There are 81 shells and 210 basis functions

 Total QAlloc Memory Limit   2000 MB
 Mega-Array Size       188 MB
 MEM_STATIC part       192 MB
 A cutoff of  1.0D-11 yielded   2244 shell pairs
 There are     16427 function pairs (     18504 Cartesian)

 -------------------------------------------------------
 OpenMP Integral Computing Module                       
 Release: version 1.0, May 2013, Q-Chem Inc. Pittsburgh 
 -------------------------------------------------------
 Integral Job Info:
 Integral job number is                      11
 Integral operator is                         1
 short-range coefficients                     0
 long-range coefficients              100000000
 Omega coefficients                           0
 if combine SR and LR in K                    0
 Integral screening is                        0
 Integral computing path is                   2
 max size of driver memory is            800000
 size of driver memory is                593474
 size of scratch memory is             29623520
 max col of scratch BK array               1296
 max len of scratch array in speh3          155
 max len of scratch index in speh4           18
 max int batch size is                      520
 min int batch size is                       52
 fixed nKL is                                45
 max L of basis functions is                  2
 order of int derivative is                   0
 number of shells is                         81
 number of basis is                         223
 number of cartesian basis is               223
 number of contracted shell pairs          2244
 number of primitive shell pairs           5130
 maxK2 (contraction) of shell pair           36
 max number of K2 of shell pair               1
 max number of CS2 of shell pair            341
 max number of PS2 of shell pair            341
 mem total for path MDJ                  536764
 -------------------------------------------------------
 Smallest overlap matrix eigenvalue = 7.27E-04

 Scale SEOQF with 1.000000e-01/1.000000e-01/1.000000e-01

 Standard Electronic Orientation quadrupole field applied
 Nucleus-field energy     =     0.0000000452 hartrees
 Guess from superposition of atomic densities
 Warning:  Energy on first SCF cycle will be non-variational
 SAD guess density has 144.000000 electrons

 -----------------------------------------------------------------------
  General SCF calculation program by
  Eric Jon Sundstrom, Paul Horn, Yuezhi Mao, Dmitri Zuev, Alec White,
  David Stuck, Shaama M.S., Shane Yost, Joonho Lee, David Small,
  Daniel Levine, Susi Lehtola, Hugh Burton, Evgeny Epifanovsky
 -----------------------------------------------------------------------
 Exchange:     0.2000 Hartree-Fock + 0.0800 Slater + 0.7200 B88
 Correlation:  0.1900 VWN1RPA + 0.8100 LYP
 Using SG-1 standard quadrature grid
 using 4 threads for integral computing
 -------------------------------------------------------
 OpenMP Integral computing Module                
 Release: version 2.0, May 2017, Q-Chem Inc. Pleasanton 
 -------------------------------------------------------
 -------------------------------------------------------
 OpenMP BLAS3 based DFT computing Module                
 Release: version 1.0, May 2013, Q-Chem Inc. Pittsburgh 
 -------------------------------------------------------
 A restricted SCF calculation will be
 performed using DIIS
 SCF converges when DIIS error is below 1.0e-08
 ---------------------------------------
  Cycle       Energy         DIIS error
 ---------------------------------------
    1  -12447.3022836863      2.84e-02  
    2  -12447.1333317067      2.75e-03  
    3  -12447.0739244876      3.94e-03  
    4  -12447.1375987323      1.97e-03  
    5  -12447.1586726537      5.92e-04  
    6  -12447.1608873896      2.46e-04  
    7  -12447.1612607832      7.55e-05  
    8  -12447.1613029867      1.89e-05  
    9  -12447.1613051620      3.73e-06  
   10  -12447.1613052727      1.73e-06  
   11  -12447.1613052926      7.30e-07  
   12  -12447.1613052988      2.65e-07  
   13  -12447.1613052997      3.24e-08  
   14  -12447.1613052998      1.23e-08  
   15  -12447.1613052997      4.06e-09  Convergence criterion met
 ---------------------------------------
 SCF time:   CPU 63.33s  wall 23.00s 
 SCF   energy in the final basis set =   -12447.1613052997
 Total energy in the final basis set =   -12447.1613052997

 --------------------------------------------------------------
             Orbital Energies (a.u.) and Symmetries
 --------------------------------------------------------------

 Alpha MOs, Restricted
 -- Occupied --                  
******* -482.87 -482.85 -176.33 -165.74 -165.73 -165.73  -77.13
  1 A'    2 A'    3 A'    4 A'    5 A'    6 A'    1 A"    7 A'                 
-62.524 -62.502 -56.346 -56.341 -56.340 -56.323 -56.319 -56.319
  8 A'    9 A'   10 A'   11 A'    2 A"   12 A'    3 A"   13 A'                 
-35.827 -31.321 -31.313 -31.313 -22.971 -22.969 -22.969 -22.964
 14 A'   15 A'   16 A'    4 A"   17 A'   18 A'    5 A"   19 A'                 
-22.964 -10.312  -8.731  -8.710  -6.626  -6.565  -6.548  -6.547
  6 A"   20 A'   21 A'   22 A'   23 A'   24 A'   25 A'    7 A"                 
 -6.541  -6.528  -6.528  -6.375  -4.789  -4.787  -4.784  -4.783
 26 A'    8 A"   27 A'   28 A'   29 A'   30 A'    9 A"   31 A'                 
 -4.772  -4.771  -2.675  -2.671  -2.670  -2.656  -2.656  -2.652
 32 A'   10 A"   33 A'   34 A'   11 A"   35 A'   12 A"   36 A'                 
 -2.648  -2.648  -2.638  -2.638  -2.053  -2.048  -2.048  -2.033
 13 A"   37 A'   38 A'   14 A"   39 A'   40 A'   15 A"   16 A"                 
 -2.033  -0.819  -0.785  -0.767  -0.654  -0.503  -0.411  -0.398
 41 A'   42 A'   43 A'   44 A'   45 A'   46 A'   47 A'   48 A'                 
 -0.370  -0.327  -0.322  -0.320  -0.308  -0.302  -0.287  -0.286
 17 A"   49 A'   18 A"   50 A'   19 A"   51 A'   20 A"   52 A'                 
 -- Virtual --                   
 -0.209  -0.178  -0.094  -0.047  -0.001   0.018   0.035   0.039
 53 A'   54 A'   21 A"   55 A'   56 A'   57 A'   58 A'   22 A"                 
  0.048   0.061   0.062   0.067   0.069   0.088   0.089   0.104
 59 A'   60 A'   23 A"   61 A'   62 A'   24 A"   63 A'   64 A'                 
  0.104   0.120   0.142   0.155   0.176   0.188   0.220   0.228
 25 A"   65 A'   66 A'   67 A'   68 A'   69 A'   26 A"   70 A'                 
  0.264   0.276   0.323   0.360   0.374   0.381   0.389   0.395
 71 A'   27 A"   72 A'   73 A'   74 A'   28 A"   29 A"   75 A'                 
  0.407   0.423   0.426   0.434   0.443   0.465   0.475   0.490
 76 A'   30 A"   77 A'   31 A"   78 A'   79 A'   80 A'   32 A"                 
  0.500   0.517   0.544   0.549   0.555   0.558   0.558   0.565
 81 A'   33 A"   82 A'   34 A"   83 A'   35 A"   84 A'   85 A'                 
  0.594   0.603   0.610   0.643   0.653   0.667   0.676   0.681
 86 A'   36 A"   87 A'   88 A'   89 A'   90 A'   37 A"   38 A"                 
  0.743   0.872   0.927   0.971   1.138   1.236   1.258   1.306
 91 A'   92 A'   93 A'   94 A'   95 A'   96 A'   39 A"   97 A'                 
  1.321   1.458   1.495   1.563   1.587   1.619   1.637   1.972
 40 A"   98 A'   41 A"   99 A'   42 A"  100 A'  101 A'   43 A"                 
  1.982   1.989   2.000   2.018   2.047   2.060   2.677   2.754
102 A'   44 A"  103 A'  104 A'  105 A'  106 A'   45 A"  107 A'                 
  3.130   3.941   3.942   3.952   3.967   3.972   3.975   3.979
108 A'   46 A"   47 A"  109 A'  110 A'   48 A"  111 A'   49 A"                 
  3.987   3.994   3.995   4.011   4.035   4.076   4.108   4.145
 50 A"   51 A"  112 A'  113 A'  114 A'  115 A'  116 A'  117 A'                 
  4.320   5.970   5.988   6.007   6.516   6.590   6.947   7.522
118 A'   52 A"  119 A'  120 A'  121 A'  122 A'  123 A'   53 A"                 
  7.531   7.543   7.556   7.557   7.582  13.764  13.868  14.059
124 A'   54 A"  125 A'  126 A'  127 A'   55 A"  128 A'  129 A'                 
 23.421  27.765  28.312  28.327  28.336  28.514  28.516  28.519
130 A'  131 A'   56 A"  132 A'  133 A'   57 A"   58 A"  134 A'                 
 28.538  28.585  47.809  47.881 127.857 127.868 127.882 151.575
135 A'  136 A'  137 A'  138 A'   59 A"  139 A'  140 A'  141 A'                 
163.121 289.710 289.718 289.739 289.750 289.761 289.7911020.580
142 A'   60 A"  143 A'   61 A"  144 A'  145 A'  146 A'  147 A'                 
*******1901.735
148 A'  149 A'                                                                 

 Beta MOs, Restricted
 -- Occupied --                  
******* -482.87 -482.85 -176.33 -165.74 -165.73 -165.73  -77.13
  1 A'    2 A'    3 A'    4 A'    5 A'    6 A'    1 A"    7 A'                 
-62.524 -62.502 -56.346 -56.341 -56.340 -56.323 -56.319 -56.319
  8 A'    9 A'   10 A'   11 A'    2 A"   12 A'    3 A"   13 A'                 
-35.827 -31.321 -31.313 -31.313 -22.971 -22.969 -22.969 -22.964
 14 A'   15 A'   16 A'    4 A"   17 A'   18 A'    5 A"   19 A'                 
-22.964 -10.312  -8.731  -8.710  -6.626  -6.565  -6.548  -6.547
  6 A"   20 A'   21 A'   22 A'   23 A'   24 A'   25 A'    7 A"                 
 -6.541  -6.528  -6.528  -6.375  -4.789  -4.787  -4.784  -4.783
 26 A'    8 A"   27 A'   28 A'   29 A'   30 A'    9 A"   31 A'                 
 -4.772  -4.771  -2.675  -2.671  -2.670  -2.656  -2.656  -2.652
 32 A'   10 A"   33 A'   34 A'   11 A"   35 A'   12 A"   36 A'                 
 -2.648  -2.648  -2.638  -2.638  -2.053  -2.048  -2.048  -2.033
 13 A"   37 A'   38 A'   14 A"   39 A'   40 A'   15 A"   16 A"                 
 -2.033  -0.819  -0.785  -0.767  -0.654  -0.503  -0.411  -0.398
 41 A'   42 A'   43 A'   44 A'   45 A'   46 A'   47 A'   48 A'                 
 -0.370  -0.327  -0.322  -0.320  -0.308  -0.302  -0.287  -0.286
 17 A"   49 A'   18 A"   50 A'   19 A"   51 A'   20 A"   52 A'                 
 -- Virtual --                   
 -0.209  -0.178  -0.094  -0.047  -0.001   0.018   0.035   0.039
 53 A'   54 A'   21 A"   55 A'   56 A'   57 A'   58 A'   22 A"                 
  0.048   0.061   0.062   0.067   0.069   0.088   0.089   0.104
 59 A'   60 A'   23 A"   61 A'   62 A'   24 A"   63 A'   64 A'                 
  0.104   0.120   0.142   0.155   0.176   0.188   0.220   0.228
 25 A"   65 A'   66 A'   67 A'   68 A'   69 A'   26 A"   70 A'                 
  0.264   0.276   0.323   0.360   0.374   0.381   0.389   0.395
 71 A'   27 A"   72 A'   73 A'   74 A'   28 A"   29 A"   75 A'                 
  0.407   0.423   0.426   0.434   0.443   0.465   0.475   0.490
 76 A'   30 A"   77 A'   31 A"   78 A'   79 A'   80 A'   32 A"                 
  0.500   0.517   0.544   0.549   0.555   0.558   0.558   0.565
 81 A'   33 A"   82 A'   34 A"   83 A'   35 A"   84 A'   85 A'                 
  0.594   0.603   0.610   0.643   0.653   0.667   0.676   0.681
 86 A'   36 A"   87 A'   88 A'   89 A'   90 A'   37 A"   38 A"                 
  0.743   0.872   0.927   0.971   1.138   1.236   1.258   1.306
 91 A'   92 A'   93 A'   94 A'   95 A'   96 A'   39 A"   97 A'                 
  1.321   1.458   1.495   1.563   1.587   1.619   1.637   1.972
 40 A"   98 A'   41 A"   99 A'   42 A"  100 A'  101 A'   43 A"                 
  1.982   1.989   2.000   2.018   2.047   2.060   2.677   2.754
102 A'   44 A"  103 A'  104 A'  105 A'  106 A'   45 A"  107 A'                 
  3.130   3.941   3.942   3.952   3.967   3.972   3.975   3.979
108 A'   46 A"   47 A"  109 A'  110 A'   48 A"  111 A'   49 A"                 
  3.987   3.994   3.995   4.011   4.035   4.076   4.108   4.145
 50 A"   51 A"  112 A'  113 A'  114 A'  115 A'  116 A'  117 A'                 
  4.320   5.970   5.988   6.007   6.516   6.590   6.947   7.522
118 A'   52 A"  119 A'  120 A'  121 A'  122 A'  123 A'   53 A"                 
  7.531   7.543   7.556   7.557   7.582  13.764  13.868  14.059
124 A'   54 A"  125 A'  126 A'  127 A'   55 A"  128 A'  129 A'                 
 23.421  27.765  28.312  28.327  28.336  28.514  28.516  28.519
130 A'  131 A'   56 A"  132 A'  133 A'   57 A"   58 A"  134 A'                 
 28.538  28.585  47.809  47.881 127.857 127.868 127.882 151.575
135 A'  136 A'  137 A'  138 A'   59 A"  139 A'  140 A'  141 A'                 
163.121 289.710 289.718 289.739 289.750 289.761 289.7911020.580
142 A'   60 A"  143 A'   61 A"  144 A'  145 A'  146 A'  147 A'                 
*******1901.735
148 A'  149 A'                                                                 
 --------------------------------------------------------------

          Ground-State Mulliken Net Atomic Charges

     Atom                 Charge (a.u.)
  ----------------------------------------
      1 C                    -0.012068
      2 P                     0.075119
      3 Br                   -0.128656
      4 Br                   -0.012517
      5 I                     0.078121
  ----------------------------------------
  Sum of atomic charges =     0.000000

 -----------------------------------------------------------------
                    Cartesian Multipole Moments
 -----------------------------------------------------------------
    Charge (ESU x 10^10)
                 0.0000
    Dipole Moment (Debye)
         X       0.3377      Y       0.1443      Z       0.0000
       Tot       0.3673
    Quadrupole Moments (Debye-Ang)
        XX     -84.0462     XY       3.0393     YY     -80.7143
        XZ      -0.0000     YZ      -0.0000     ZZ     -85.7047
    Octopole Moments (Debye-Ang^2)
       XXX      18.6779    XXY      -8.2441    XYY      -4.1970
       YYY     -41.5063    XXZ       0.0000    XYZ      -0.0000
       YYZ       0.0000    XZZ      -0.8502    YZZ      -7.0959
       ZZZ      -0.0000
    Hexadecapole Moments (Debye-Ang^3)
      XXXX   -1899.4844   XXXY      39.5796   XXYY    -553.9337
      XYYY      31.4507   YYYY   -1177.0623   XXXZ      -0.0000
      XXYZ       0.0000   XYYZ      -0.0000   YYYZ      -0.0000
      XXZZ    -375.6762   XYZZ       1.5977   YYZZ    -226.9924
      XZZZ      -0.0000   YZZZ      -0.0000   ZZZZ    -116.1925
 -----------------------------------------------------------------
 Calculating analytic gradient of the SCF energy
 Gradient of SCF Energy
            1           2           3           4           5
    1  -0.1116212   0.1056028  -0.0276591   0.0565559  -0.0228784
    2   0.1646449  -0.1403609   0.0023489   0.0092655  -0.0358985
    3  -0.0000000   0.0000000  -0.0000000   0.0000000   0.0000000
 Max gradient component =       1.646E-01
 RMS gradient           =       7.132E-02
 Gradient time:  CPU 12.94 s  wall 5.02 s
 Geometry Optimization Parameters
   NAtoms,    NIC,     NZ,  NCons,   NDum,   NFix, NCnnct, MaxDiis
        5      20       5       0       0       0       0       0


** GEOMETRY OPTIMIZATION IN DELOCALIZED INTERNAL COORDINATES **
   Searching for a Minimum

   Optimization Cycle:   1

                       Coordinates (Angstroms)
     ATOM                X               Y               Z
      1  C         0.6663688493    0.4945240365    0.0000000000
      2  P        -0.2878676122    1.6518626973    0.0000000000
      3  Br       -2.7535391317    1.2389898864    0.0000000000
      4  Br        3.1320403688    0.9073968474    0.0000000000
      5  I        -0.2439196644   -1.9409173653    0.0000000000
   Point Group: cs    Number of degrees of freedom:     7


   Energy is -12447.161305300


 Attempting to Generate Delocalized Internal Coordinates

  7 Hessian modes will be used to form the next step
  Hessian Eigenvalues:
     0.044459    0.052803    0.092515    0.250000    0.250000    0.250000
     0.766766

 Minimum Search - Taking Simple RFO Step
 Searching for Lamda that Minimizes Along All modes
 Value Taken    Lamda =  -0.07919727
 Calculated Step too Large.  Step scaled by  0.484996
 Step Taken.  Stepsize is  0.300000

                             Maximum     Tolerance    Cnvgd?
         Gradient           0.148554      0.000300      NO
         Displacement       0.194282      0.001200      NO
         Energy change     *********      0.000001      NO


 New Cartesian Coordinates Obtained by Inverse Iteration

 Displacement from previous Coordinates is:  0.303750
 ----------------------------------------------------------------
             Standard Nuclear Orientation (Angstroms)
    I     Atom           X                Y                Z
 ----------------------------------------------------------------
    1      C       0.6632955174     0.4710283880     0.0000000000
    2      P      -0.2888998930     1.6906911090     0.0000000000
    3      Br     -2.7055485281     1.2316546623     0.0000000000
    4      Br      3.0205408405     0.8566345688     0.0000000000
    5      I      -0.1763051269    -1.8981526258     0.0000000000
 ----------------------------------------------------------------
 Molecular Point Group                 Cs    NOp =  2
 Largest Abelian Subgroup              Cs    NOp =  2
 Nuclear Repulsion Energy =  1077.4547436771 hartrees
 There are       72 alpha and       72 beta electrons
 Applying Cartesian multipole field
    Component          Value
    ---------          -----
     (2,0,0)        1.00000E-11
     (0,2,0)        2.00000E-11
     (0,0,2)       -3.00000E-11
 Nucleus-field energy     =     0.0000000432 hartrees
 Requested basis set is 6-311++G(d,p)
 There are 81 shells and 210 basis functions
 A cutoff of  1.0D-11 yielded   2277 shell pairs
 There are     16662 function pairs (     18770 Cartesian)
 Smallest overlap matrix eigenvalue = 7.39E-04
 Guess MOs from SCF MO coefficient file

 -----------------------------------------------------------------------
  General SCF calculation program by
  Eric Jon Sundstrom, Paul Horn, Yuezhi Mao, Dmitri Zuev, Alec White,
  David Stuck, Shaama M.S., Shane Yost, Joonho Lee, David Small,
  Daniel Levine, Susi Lehtola, Hugh Burton, Evgeny Epifanovsky
 -----------------------------------------------------------------------
 Exchange:     0.2000 Hartree-Fock + 0.0800 Slater + 0.7200 B88
 Correlation:  0.1900 VWN1RPA + 0.8100 LYP
 Using SG-1 standard quadrature grid
 using 4 threads for integral computing
 -------------------------------------------------------
 OpenMP Integral computing Module                
 Release: version 2.0, May 2017, Q-Chem Inc. Pleasanton 
 -------------------------------------------------------
 -------------------------------------------------------
 OpenMP BLAS3 based DFT computing Module                
 Release: version 1.0, May 2013, Q-Chem Inc. Pittsburgh 
 -------------------------------------------------------
 A restricted SCF calculation will be
 performed using DIIS
 SCF converges when DIIS error is below 1.0e-08
 ---------------------------------------
  Cycle       Energy         DIIS error
 ---------------------------------------
    1  -12447.1944725450      5.44e-04  
    2  -12447.1970370457      2.02e-04  
    3  -12447.1967456653      2.98e-04  
    4  -12447.1972226792      1.27e-04  
    5  -12447.1973168368      3.87e-05  
    6  -12447.1973270239      7.27e-06  
    7  -12447.1973274191      2.16e-06  
    8  -12447.1973274440      1.67e-06  
    9  -12447.1973274607      2.45e-07  
   10  -12447.1973274611      1.89e-07  
   11  -12447.1973274613      3.31e-08  
   12  -12447.1973274612      1.31e-08  
   13  -12447.1973274613      1.71e-09  Convergence criterion met
 ---------------------------------------
 SCF time:   CPU 55.76s  wall 20.00s 
 SCF   energy in the final basis set =   -12447.1973274613
 Total energy in the final basis set =   -12447.1973274613

 --------------------------------------------------------------
             Orbital Energies (a.u.) and Symmetries
 --------------------------------------------------------------

 Alpha MOs, Restricted
 -- Occupied --                  
******* -482.87 -482.85 -176.33 -165.73 -165.73 -165.73  -77.13
  1 A'    2 A'    3 A'    4 A'    5 A'    6 A'    1 A"    7 A'                 
-62.523 -62.502 -56.345 -56.339 -56.339 -56.322 -56.318 -56.318
  8 A'    9 A'   10 A'   11 A'    2 A"   12 A'    3 A"   13 A'                 
-35.827 -31.321 -31.313 -31.313 -22.971 -22.969 -22.969 -22.964
 14 A'   15 A'   16 A'    4 A"   17 A'   18 A'    5 A"   19 A'                 
-22.964 -10.316  -8.730  -8.709  -6.627  -6.564  -6.547  -6.546
  6 A"   20 A'   21 A'   22 A'   23 A'   24 A'   25 A'    7 A"                 
 -6.540  -6.528  -6.528  -6.375  -4.789  -4.789  -4.786  -4.784
 26 A'    8 A"   27 A'   28 A'   29 A'   30 A'    9 A"   31 A'                 
 -4.771  -4.771  -2.674  -2.669  -2.669  -2.656  -2.656  -2.651
 32 A'   10 A"   33 A'   34 A'   11 A"   35 A'   12 A"   36 A'                 
 -2.648  -2.647  -2.638  -2.638  -2.053  -2.048  -2.048  -2.033
 13 A"   37 A'   38 A'   14 A"   39 A'   40 A'   15 A"   16 A"                 
 -2.033  -0.817  -0.787  -0.760  -0.657  -0.510  -0.415  -0.403
 41 A'   42 A'   43 A'   44 A'   45 A'   46 A'   47 A'   48 A'                 
 -0.368  -0.330  -0.323  -0.320  -0.306  -0.304  -0.286  -0.285
 17 A"   49 A'   18 A"   50 A'   19 A"   51 A'   52 A'   20 A"                 
 -- Virtual --                   
 -0.190  -0.165  -0.099  -0.044  -0.001   0.019   0.035   0.039
 53 A'   54 A'   21 A"   55 A'   56 A'   57 A'   58 A'   22 A"                 
  0.050   0.060   0.063   0.066   0.070   0.088   0.090   0.104
 59 A'   60 A'   23 A"   61 A'   62 A'   24 A"   63 A'   64 A'                 
  0.104   0.121   0.137   0.153   0.176   0.188   0.221   0.229
 25 A"   65 A'   66 A'   67 A'   68 A'   69 A'   26 A"   70 A'                 
  0.264   0.277   0.315   0.359   0.374   0.380   0.389   0.396
 71 A'   27 A"   72 A'   73 A'   74 A'   28 A"   29 A"   75 A'                 
  0.410   0.422   0.430   0.435   0.438   0.461   0.479   0.484
 76 A'   30 A"   77 A'   31 A"   78 A'   79 A'   80 A'   32 A"                 
  0.506   0.511   0.536   0.548   0.550   0.558   0.566   0.576
 81 A'   33 A"   82 A'   34 A"   83 A'   35 A"   84 A'   85 A'                 
  0.596   0.605   0.614   0.652   0.660   0.674   0.685   0.698
 36 A"   86 A'   87 A'   88 A'   89 A'   90 A'   37 A"   38 A"                 
  0.763   0.879   0.932   0.990   1.082   1.252   1.255   1.311
 91 A'   92 A'   93 A'   94 A'   95 A'   96 A'   39 A"   97 A'                 
  1.330   1.464   1.485   1.568   1.579   1.627   1.650   1.972
 40 A"   98 A'   41 A"   42 A"   99 A'  100 A'  101 A'   43 A"                 
  1.973   1.989   1.990   2.006   2.066   2.076   2.671   2.742
102 A'  103 A'   44 A"  104 A'  105 A'  106 A'   45 A"  107 A'                 
  3.086   3.942   3.946   3.952   3.973   3.977   3.977   3.985
108 A'   46 A"   47 A"  109 A'   48 A"  110 A'  111 A'   49 A"                 
  3.987   3.997   3.998   4.017   4.050   4.105   4.140   4.161
 50 A"  112 A'   51 A"  113 A'  114 A'  115 A'  116 A'  117 A'                 
  4.325   5.972   5.991   6.013   6.522   6.593   6.927   7.523
118 A'   52 A"  119 A'  120 A'  121 A'  122 A'  123 A'   53 A"                 
  7.533   7.544   7.558   7.576   7.590  13.763  13.871  14.017
124 A'   54 A"  125 A'  126 A'  127 A'   55 A"  128 A'  129 A'                 
 23.378  27.772  28.314  28.330  28.340  28.514  28.518  28.519
130 A'  131 A'   56 A"  132 A'  133 A'   57 A"   58 A"  134 A'                 
 28.543  28.598  47.815  47.883 127.858 127.870 127.887 151.580
135 A'  136 A'  137 A'  138 A'   59 A"  139 A'  140 A'  141 A'                 
163.088 289.712 289.722 289.740 289.752 289.779 289.7981020.588
142 A'   60 A"  143 A'   61 A"  144 A'  145 A'  146 A'  147 A'                 
*******1901.740
148 A'  149 A'                                                                 

 Beta MOs, Restricted
 -- Occupied --                  
******* -482.87 -482.85 -176.33 -165.73 -165.73 -165.73  -77.13
  1 A'    2 A'    3 A'    4 A'    5 A'    6 A'    1 A"    7 A'                 
-62.523 -62.502 -56.345 -56.339 -56.339 -56.322 -56.318 -56.318
  8 A'    9 A'   10 A'   11 A'    2 A"   12 A'    3 A"   13 A'                 
-35.827 -31.321 -31.313 -31.313 -22.971 -22.969 -22.969 -22.964
 14 A'   15 A'   16 A'    4 A"   17 A'   18 A'    5 A"   19 A'                 
-22.964 -10.316  -8.730  -8.709  -6.627  -6.564  -6.547  -6.546
  6 A"   20 A'   21 A'   22 A'   23 A'   24 A'   25 A'    7 A"                 
 -6.540  -6.528  -6.528  -6.375  -4.789  -4.789  -4.786  -4.784
 26 A'    8 A"   27 A'   28 A'   29 A'   30 A'    9 A"   31 A'                 
 -4.771  -4.771  -2.674  -2.669  -2.669  -2.656  -2.656  -2.651
 32 A'   10 A"   33 A'   34 A'   11 A"   35 A'   12 A"   36 A'                 
 -2.648  -2.647  -2.638  -2.638  -2.053  -2.048  -2.048  -2.033
 13 A"   37 A'   38 A'   14 A"   39 A'   40 A'   15 A"   16 A"                 
 -2.033  -0.817  -0.787  -0.760  -0.657  -0.510  -0.415  -0.403
 41 A'   42 A'   43 A'   44 A'   45 A'   46 A'   47 A'   48 A'                 
 -0.368  -0.330  -0.323  -0.320  -0.306  -0.304  -0.286  -0.285
 17 A"   49 A'   18 A"   50 A'   19 A"   51 A'   52 A'   20 A"                 
 -- Virtual --                   
 -0.190  -0.165  -0.099  -0.044  -0.001   0.019   0.035   0.039
 53 A'   54 A'   21 A"   55 A'   56 A'   57 A'   58 A'   22 A"                 
  0.050   0.060   0.063   0.066   0.070   0.088   0.090   0.104
 59 A'   60 A'   23 A"   61 A'   62 A'   24 A"   63 A'   64 A'                 
  0.104   0.121   0.137   0.153   0.176   0.188   0.221   0.229
 25 A"   65 A'   66 A'   67 A'   68 A'   69 A'   26 A"   70 A'                 
  0.264   0.277   0.315   0.359   0.374   0.380   0.389   0.396
 71 A'   27 A"   72 A'   73 A'   74 A'   28 A"   29 A"   75 A'                 
  0.410   0.422   0.430   0.435   0.438   0.461   0.479   0.484
 76 A'   30 A"   77 A'   31 A"   78 A'   79 A'   80 A'   32 A"                 
  0.506   0.511   0.536   0.548   0.550   0.558   0.566   0.576
 81 A'   33 A"   82 A'   34 A"   83 A'   35 A"   84 A'   85 A'                 
  0.596   0.605   0.614   0.652   0.660   0.674   0.685   0.698
 36 A"   86 A'   87 A'   88 A'   89 A'   90 A'   37 A"   38 A"                 
  0.763   0.879   0.932   0.990   1.082   1.252   1.255   1.311
 91 A'   92 A'   93 A'   94 A'   95 A'   96 A'   39 A"   97 A'                 
  1.330   1.464   1.485   1.568   1.579   1.627   1.650   1.972
 40 A"   98 A'   41 A"   42 A"   99 A'  100 A'  101 A'   43 A"                 
  1.973   1.989   1.990   2.006   2.066   2.076   2.671   2.742
102 A'  103 A'   44 A"  104 A'  105 A'  106 A'   45 A"  107 A'                 
  3.086   3.942   3.946   3.952   3.973   3.977   3.977   3.985
108 A'   46 A"   47 A"  109 A'   48 A"  110 A'  111 A'   49 A"                 
  3.987   3.997   3.998   4.017   4.050   4.105   4.140   4.161
 50 A"  112 A'   51 A"  113 A'  114 A'  115 A'  116 A'  117 A'                 
  4.325   5.972   5.991   6.013   6.522   6.593   6.927   7.523
118 A'   52 A"  119 A'  120 A'  121 A'  122 A'  123 A'   53 A"                 
  7.533   7.544   7.558   7.576   7.590  13.763  13.871  14.017
124 A'   54 A"  125 A'  126 A'  127 A'   55 A"  128 A'  129 A'                 
 23.378  27.772  28.314  28.330  28.340  28.514  28.518  28.519
130 A'  131 A'   56 A"  132 A'  133 A'   57 A"   58 A"  134 A'                 
 28.543  28.598  47.815  47.883 127.858 127.870 127.887 151.580
135 A'  136 A'  137 A'  138 A'   59 A"  139 A'  140 A'  141 A'                 
163.088 289.712 289.722 289.740 289.752 289.779 289.7981020.588
142 A'   60 A"  143 A'   61 A"  144 A'  145 A'  146 A'  147 A'                 
*******1901.740
148 A'  149 A'                                                                 
 --------------------------------------------------------------

          Ground-State Mulliken Net Atomic Charges

     Atom                 Charge (a.u.)
  ----------------------------------------
      1 C                    -0.025397
      2 P                     0.079162
      3 Br                   -0.131220
      4 Br                   -0.017058
      5 I                     0.094514
  ----------------------------------------
  Sum of atomic charges =     0.000000

 -----------------------------------------------------------------
                    Cartesian Multipole Moments
 -----------------------------------------------------------------
    Charge (ESU x 10^10)
                 0.0000
    Dipole Moment (Debye)
         X       0.3594      Y       0.0808      Z      -0.0000
       Tot       0.3683
    Quadrupole Moments (Debye-Ang)
        XX     -84.1300     XY       2.8468     YY     -80.5643
        XZ      -0.0000     YZ      -0.0000     ZZ     -85.7000
    Octopole Moments (Debye-Ang^2)
       XXX      14.9932    XXY      -8.8814    XYY      -4.5722
       YYY     -43.4057    XXZ       0.0000    XYZ       0.0000
       YYZ       0.0000    XZZ      -1.5598    YZZ      -7.8127
       ZZZ      -0.0000
    Hexadecapole Moments (Debye-Ang^3)
      XXXX   -1802.1400   XXXY      58.2453   XXYY    -531.7554
      XYYY      51.1186   YYYY   -1144.6534   XXXZ       0.0000
      XXYZ       0.0000   XYYZ       0.0000   YYYZ       0.0000
      XXZZ    -356.2716   XYZZ       9.1591   YYZZ    -221.5595
      XZZZ      -0.0000   YZZZ       0.0000   ZZZZ    -116.1802
 -----------------------------------------------------------------
 Calculating analytic gradient of the SCF energy
 Gradient of SCF Energy
            1           2           3           4           5
    1  -0.0763250   0.0685807  -0.0278314   0.0584201  -0.0228444
    2   0.1230483  -0.0950383   0.0018369   0.0091481  -0.0389950
    3   0.0000000  -0.0000000   0.0000000  -0.0000000  -0.0000000
 Max gradient component =       1.230E-01
 RMS gradient           =       5.229E-02
 Gradient time:  CPU 13.23 s  wall 4.85 s
 Geometry Optimization Parameters
   NAtoms,    NIC,     NZ,  NCons,   NDum,   NFix, NCnnct, MaxDiis
        5      20       5       0       0       0       0       0

 Cartesian Hessian Update
 Hessian Updated using BFGS Update


** GEOMETRY OPTIMIZATION IN DELOCALIZED INTERNAL COORDINATES **
   Searching for a Minimum

   Optimization Cycle:   2

                       Coordinates (Angstroms)
     ATOM                X               Y               Z
      1  C         0.6632955174    0.4710283880    0.0000000000
      2  P        -0.2888998930    1.6906911090    0.0000000000
      3  Br       -2.7055485281    1.2316546623    0.0000000000
      4  Br        3.0205408405    0.8566345688    0.0000000000
      5  I        -0.1763051269   -1.8981526258    0.0000000000
   Point Group: cs    Number of degrees of freedom:     7


   Energy is -12447.197327461

 Hessian Updated using BFGS Update

  6 Hessian modes will be used to form the next step
  Hessian Eigenvalues:
     0.015398    0.047855    0.088506    0.223015    0.250275    1.115103

 Minimum Search - Taking Simple RFO Step
 Searching for Lamda that Minimizes Along All modes
 Value Taken    Lamda =  -0.09505965
 Calculated Step too Large.  Step scaled by  0.339696
 Step Taken.  Stepsize is  0.300000

                             Maximum     Tolerance    Cnvgd?
         Gradient           0.109516      0.000300      NO
         Displacement       0.181234      0.001200      NO
         Energy change     -0.036022      0.000001      NO


 New Cartesian Coordinates Obtained by Inverse Iteration

 Displacement from previous Coordinates is:  0.323664
 ----------------------------------------------------------------
             Standard Nuclear Orientation (Angstroms)
    I     Atom           X                Y                Z
 ----------------------------------------------------------------
    1      C       0.6514599162     0.4525461483     0.0000000000
    2      P      -0.2806522508     1.7294563264     0.0000000000
    3      Br     -2.6405434682     1.2100902086     0.0000000000
    4      Br      2.9012702903     0.8071812279     0.0000000000
    5      I      -0.1184516776    -1.8474178090     0.0000000000
 ----------------------------------------------------------------
 Molecular Point Group                 Cs    NOp =  2
 Largest Abelian Subgroup              Cs    NOp =  2
 Nuclear Repulsion Energy =  1106.0000766106 hartrees
 There are       72 alpha and       72 beta electrons
 Applying Cartesian multipole field
    Component          Value
    ---------          -----
     (2,0,0)        1.00000E-11
     (0,2,0)        2.00000E-11
     (0,0,2)       -3.00000E-11
 Nucleus-field energy     =     0.0000000409 hartrees
 Requested basis set is 6-311++G(d,p)
 There are 81 shells and 210 basis functions
 A cutoff of  1.0D-11 yielded   2301 shell pairs
 There are     16821 function pairs (     18946 Cartesian)
 Smallest overlap matrix eigenvalue = 7.41E-04
 Guess MOs from SCF MO coefficient file

 -----------------------------------------------------------------------
  General SCF calculation program by
  Eric Jon Sundstrom, Paul Horn, Yuezhi Mao, Dmitri Zuev, Alec White,
  David Stuck, Shaama M.S., Shane Yost, Joonho Lee, David Small,
  Daniel Levine, Susi Lehtola, Hugh Burton, Evgeny Epifanovsky
 -----------------------------------------------------------------------
 Exchange:     0.2000 Hartree-Fock + 0.0800 Slater + 0.7200 B88
 Correlation:  0.1900 VWN1RPA + 0.8100 LYP
 Using SG-1 standard quadrature grid
 using 4 threads for integral computing
 -------------------------------------------------------
 OpenMP Integral computing Module                
 Release: version 2.0, May 2017, Q-Chem Inc. Pleasanton 
 -------------------------------------------------------
 -------------------------------------------------------
 OpenMP BLAS3 based DFT computing Module                
 Release: version 1.0, May 2013, Q-Chem Inc. Pittsburgh 
 -------------------------------------------------------
 A restricted SCF calculation will be
 performed using DIIS
 SCF converges when DIIS error is below 1.0e-08
 ---------------------------------------
  Cycle       Energy         DIIS error
 ---------------------------------------
    1  -12447.2257057142      5.41e-04  
    2  -12447.2283041779      1.97e-04  
    3  -12447.2277718062      3.55e-04  
    4  -12447.2285441784      9.33e-05  
    5  -12447.2285948586      3.11e-05  
    6  -12447.2286007971      6.31e-06  
    7  -12447.2286010326      3.54e-06  
    8  -12447.2286010943      9.35e-07  
    9  -12447.2286010993      2.73e-07  
   10  -12447.2286010998      1.22e-07  
   11  -12447.2286010998      1.99e-08  
   12  -12447.2286010998      8.19e-09  Convergence criterion met
 ---------------------------------------
 SCF time:   CPU 52.62s  wall 20.00s 
 SCF   energy in the final basis set =   -12447.2286010998
 Total energy in the final basis set =   -12447.2286010998

 --------------------------------------------------------------
             Orbital Energies (a.u.) and Symmetries
 --------------------------------------------------------------

 Alpha MOs, Restricted
 -- Occupied --                  
******* -482.87 -482.85 -176.33 -165.73 -165.73 -165.73  -77.13
  1 A'    2 A'    3 A'    4 A'    5 A'    1 A"    6 A'    7 A'                 
-62.521 -62.501 -56.343 -56.338 -56.338 -56.321 -56.318 -56.318
  8 A'    9 A'   10 A'   11 A'    2 A"   12 A'    3 A"   13 A'                 
-35.826 -31.321 -31.313 -31.313 -22.971 -22.969 -22.969 -22.964
 14 A'   15 A'    4 A"   16 A'   17 A'   18 A'    5 A"   19 A'                 
-22.964 -10.316  -8.728  -8.709  -6.626  -6.562  -6.546  -6.545
  6 A"   20 A'   21 A'   22 A'   23 A'   24 A'   25 A'    7 A"                 
 -6.540  -6.528  -6.527  -6.374  -4.788  -4.788  -4.784  -4.783
 26 A'    8 A"   27 A'   28 A'   29 A'   30 A'    9 A"   31 A'                 
 -4.771  -4.771  -2.672  -2.668  -2.667  -2.654  -2.654  -2.650
 32 A'   10 A"   33 A'   34 A'   11 A"   35 A'   12 A"   36 A'                 
 -2.647  -2.647  -2.637  -2.637  -2.053  -2.048  -2.048  -2.033
 13 A"   37 A'   14 A"   38 A'   39 A'   40 A'   15 A"   16 A"                 
 -2.033  -0.820  -0.791  -0.752  -0.659  -0.515  -0.420  -0.409
 41 A'   42 A'   43 A'   44 A'   45 A'   46 A'   47 A'   48 A'                 
 -0.369  -0.333  -0.324  -0.320  -0.305  -0.303  -0.285  -0.282
 17 A"   49 A'   18 A"   50 A'   51 A'   19 A"   52 A'   20 A"                 
 -- Virtual --                   
 -0.168  -0.151  -0.102  -0.039  -0.001   0.020   0.035   0.040
 53 A'   54 A'   21 A"   55 A'   56 A'   57 A'   58 A'   22 A"                 
  0.051   0.059   0.063   0.066   0.071   0.088   0.090   0.105
 59 A'   60 A'   23 A"   61 A'   62 A'   24 A"   63 A'   25 A"                 
  0.105   0.123   0.134   0.151   0.177   0.189   0.222   0.231
 64 A'   65 A'   66 A'   67 A'   68 A'   69 A'   26 A"   70 A'                 
  0.262   0.279   0.310   0.357   0.373   0.380   0.389   0.397
 71 A'   27 A"   72 A'   73 A'   74 A'   28 A"   29 A"   75 A'                 
  0.416   0.422   0.431   0.435   0.436   0.456   0.480   0.481
 76 A'   30 A"   77 A'   78 A'   31 A"   79 A'   32 A"   80 A'                 
  0.504   0.512   0.528   0.548   0.549   0.558   0.569   0.587
 33 A"   81 A'   82 A'   34 A"   83 A'   35 A"   84 A'   85 A'                 
  0.590   0.620   0.621   0.663   0.672   0.694   0.697   0.717
 36 A"   86 A'   87 A'   88 A'   89 A'   90 A'   37 A"   38 A"                 
  0.787   0.882   0.936   1.007   1.047   1.255   1.278   1.318
 91 A'   92 A'   93 A'   94 A'   95 A'   39 A"   96 A'   97 A'                 
  1.340   1.476   1.488   1.560   1.597   1.637   1.666   1.947
 40 A"   41 A"   98 A'   42 A"   99 A'  100 A'  101 A'  102 A'                 
  1.972   1.991   1.993   2.009   2.073   2.108   2.668   2.741
 43 A"   44 A"  103 A'  104 A'  105 A'  106 A'   45 A"  107 A'                 
  3.057   3.942   3.952   3.953   3.974   3.979   3.988   3.988
108 A'   46 A"   47 A"  109 A'   48 A"  110 A'   49 A"  111 A'                 
  3.991   3.999   4.005   4.023   4.066   4.138   4.166   4.200
 50 A"  112 A'   51 A"  113 A'  114 A'  115 A'  116 A'  117 A'                 
  4.331   5.975   5.997   6.018   6.529   6.595   6.914   7.524
118 A'   52 A"  119 A'  120 A'  121 A'  122 A'  123 A'   53 A"                 
  7.538   7.545   7.561   7.593   7.606  13.766  13.878  13.993
124 A'   54 A"  125 A'  126 A'  127 A'   55 A"  128 A'  129 A'                 
 23.356  27.779  28.316  28.334  28.342  28.514  28.520  28.521
130 A'  131 A'   56 A"  132 A'  133 A'   57 A"  134 A'   58 A"                 
 28.549  28.613  47.822  47.886 127.860 127.873 127.891 151.586
135 A'  136 A'  137 A'  138 A'   59 A"  139 A'  140 A'  141 A'                 
163.068 289.714 289.727 289.741 289.756 289.800 289.8101020.596
142 A'   60 A"  143 A'   61 A"  144 A'  145 A'  146 A'  147 A'                 
*******1901.746
148 A'  149 A'                                                                 

 Beta MOs, Restricted
 -- Occupied --                  
******* -482.87 -482.85 -176.33 -165.73 -165.73 -165.73  -77.13
  1 A'    2 A'    3 A'    4 A'    5 A'    1 A"    6 A'    7 A'                 
-62.521 -62.501 -56.343 -56.338 -56.338 -56.321 -56.318 -56.318
  8 A'    9 A'   10 A'   11 A'    2 A"   12 A'    3 A"   13 A'                 
-35.826 -31.321 -31.313 -31.313 -22.971 -22.969 -22.969 -22.964
 14 A'   15 A'    4 A"   16 A'   17 A'   18 A'    5 A"   19 A'                 
-22.964 -10.316  -8.728  -8.709  -6.626  -6.562  -6.546  -6.545
  6 A"   20 A'   21 A'   22 A'   23 A'   24 A'   25 A'    7 A"                 
 -6.540  -6.528  -6.527  -6.374  -4.788  -4.788  -4.784  -4.783
 26 A'    8 A"   27 A'   28 A'   29 A'   30 A'    9 A"   31 A'                 
 -4.771  -4.771  -2.672  -2.668  -2.667  -2.654  -2.654  -2.650
 32 A'   10 A"   33 A'   34 A'   11 A"   35 A'   12 A"   36 A'                 
 -2.647  -2.647  -2.637  -2.637  -2.053  -2.048  -2.048  -2.033
 13 A"   37 A'   14 A"   38 A'   39 A'   40 A'   15 A"   16 A"                 
 -2.033  -0.820  -0.791  -0.752  -0.659  -0.515  -0.420  -0.409
 41 A'   42 A'   43 A'   44 A'   45 A'   46 A'   47 A'   48 A'                 
 -0.369  -0.333  -0.324  -0.320  -0.305  -0.303  -0.285  -0.282
 17 A"   49 A'   18 A"   50 A'   51 A'   19 A"   52 A'   20 A"                 
 -- Virtual --                   
 -0.168  -0.151  -0.102  -0.039  -0.001   0.020   0.035   0.040
 53 A'   54 A'   21 A"   55 A'   56 A'   57 A'   58 A'   22 A"                 
  0.051   0.059   0.063   0.066   0.071   0.088   0.090   0.105
 59 A'   60 A'   23 A"   61 A'   62 A'   24 A"   63 A'   25 A"                 
  0.105   0.123   0.134   0.151   0.177   0.189   0.222   0.231
 64 A'   65 A'   66 A'   67 A'   68 A'   69 A'   26 A"   70 A'                 
  0.262   0.279   0.310   0.357   0.373   0.380   0.389   0.397
 71 A'   27 A"   72 A'   73 A'   74 A'   28 A"   29 A"   75 A'                 
  0.416   0.422   0.431   0.435   0.436   0.456   0.480   0.481
 76 A'   30 A"   77 A'   78 A'   31 A"   79 A'   32 A"   80 A'                 
  0.504   0.512   0.528   0.548   0.549   0.558   0.569   0.587
 33 A"   81 A'   82 A'   34 A"   83 A'   35 A"   84 A'   85 A'                 
  0.590   0.620   0.621   0.663   0.672   0.694   0.697   0.717
 36 A"   86 A'   87 A'   88 A'   89 A'   90 A'   37 A"   38 A"                 
  0.787   0.882   0.936   1.007   1.047   1.255   1.278   1.318
 91 A'   92 A'   93 A'   94 A'   95 A'   39 A"   96 A'   97 A'                 
  1.340   1.476   1.488   1.560   1.597   1.637   1.666   1.947
 40 A"   41 A"   98 A'   42 A"   99 A'  100 A'  101 A'  102 A'                 
  1.972   1.991   1.993   2.009   2.073   2.108   2.668   2.741
 43 A"   44 A"  103 A'  104 A'  105 A'  106 A'   45 A"  107 A'                 
  3.057   3.942   3.952   3.953   3.974   3.979   3.988   3.988
108 A'   46 A"   47 A"  109 A'   48 A"  110 A'   49 A"  111 A'                 
  3.991   3.999   4.005   4.023   4.066   4.138   4.166   4.200
 50 A"  112 A'   51 A"  113 A'  114 A'  115 A'  116 A'  117 A'                 
  4.331   5.975   5.997   6.018   6.529   6.595   6.914   7.524
118 A'   52 A"  119 A'  120 A'  121 A'  122 A'  123 A'   53 A"                 
  7.538   7.545   7.561   7.593   7.606  13.766  13.878  13.993
124 A'   54 A"  125 A'  126 A'  127 A'   55 A"  128 A'  129 A'                 
 23.356  27.779  28.316  28.334  28.342  28.514  28.520  28.521
130 A'  131 A'   56 A"  132 A'  133 A'   57 A"  134 A'   58 A"                 
 28.549  28.613  47.822  47.886 127.860 127.873 127.891 151.586
135 A'  136 A'  137 A'  138 A'   59 A"  139 A'  140 A'  141 A'                 
163.068 289.714 289.727 289.741 289.756 289.800 289.8101020.596
142 A'   60 A"  143 A'   61 A"  144 A'  145 A'  146 A'  147 A'                 
*******1901.746
148 A'  149 A'                                                                 
 --------------------------------------------------------------

          Ground-State Mulliken Net Atomic Charges

     Atom                 Charge (a.u.)
  ----------------------------------------
      1 C                    -0.039942
      2 P                     0.084096
      3 Br                   -0.133297
      4 Br                   -0.022914
      5 I                     0.112057
  ----------------------------------------
  Sum of atomic charges =     0.000000

 -----------------------------------------------------------------
                    Cartesian Multipole Moments
 -----------------------------------------------------------------
    Charge (ESU x 10^10)
                 0.0000
    Dipole Moment (Debye)
         X       0.3768      Y       0.0168      Z      -0.0000
       Tot       0.3772
    Quadrupole Moments (Debye-Ang)
        XX     -84.1526     XY       2.6428     YY     -80.3883
        XZ       0.0000     YZ      -0.0000     ZZ     -85.5964
    Octopole Moments (Debye-Ang^2)
       XXX      11.1717    XXY      -9.7220    XYY      -4.7690
       YYY     -44.8713    XXZ      -0.0000    XYZ       0.0000
       YYZ       0.0000    XZZ      -2.1762    YZZ      -8.4935
       ZZZ      -0.0000
    Hexadecapole Moments (Debye-Ang^3)
      XXXX   -1695.5625   XXXY      71.5289   XXYY    -506.5427
      XYYY      64.0544   YYYY   -1105.9441   XXXZ      -0.0000
      XXYZ      -0.0000   XYYZ      -0.0000   YYYZ      -0.0000
      XXZZ    -334.9597   XYZZ      14.6007   YYZZ    -214.7986
      XZZZ      -0.0000   YZZZ      -0.0000   ZZZZ    -115.8924
 -----------------------------------------------------------------
 Calculating analytic gradient of the SCF energy
 Gradient of SCF Energy
            1           2           3           4           5
    1  -0.0585856   0.0480207  -0.0258255   0.0581718  -0.0217813
    2   0.0994199  -0.0661057   0.0005609   0.0088849  -0.0427601
    3   0.0000000  -0.0000000  -0.0000000  -0.0000000  -0.0000000
 Max gradient component =       9.942E-02
 RMS gradient           =       4.197E-02
 Gradient time:  CPU 13.80 s  wall 4.84 s
 Geometry Optimization Parameters
   NAtoms,    NIC,     NZ,  NCons,   NDum,   NFix, NCnnct, MaxDiis
        5      20       5       0       0       0       0       0

 Cartesian Hessian Update
 Hessian Updated using BFGS Update


** GEOMETRY OPTIMIZATION IN DELOCALIZED INTERNAL COORDINATES **
   Searching for a Minimum

   Optimization Cycle:   3

                       Coordinates (Angstroms)
     ATOM                X               Y               Z
      1  C         0.6514599162    0.4525461483    0.0000000000
      2  P        -0.2806522508    1.7294563264    0.0000000000
      3  Br       -2.6405434682    1.2100902086    0.0000000000
      4  Br        2.9012702903    0.8071812279    0.0000000000
      5  I        -0.1184516776   -1.8474178090    0.0000000000
   Point Group: cs    Number of degrees of freedom:     7


   Energy is -12447.228601100

 Hessian Updated using BFGS Update

  7 Hessian modes will be used to form the next step
  Hessian Eigenvalues:
     0.012839    0.050031    0.090393    0.225051    0.250003    0.251164
     1.241023

 Minimum Search - Taking Simple RFO Step
 Searching for Lamda that Minimizes Along All modes
 Value Taken    Lamda =  -0.08843010
 Calculated Step too Large.  Step scaled by  0.328670
 Step Taken.  Stepsize is  0.300000

                             Maximum     Tolerance    Cnvgd?
         Gradient           0.087135      0.000300      NO
         Displacement       0.179509      0.001200      NO
         Energy change     -0.031274      0.000001      NO


 New Cartesian Coordinates Obtained by Inverse Iteration

 Displacement from previous Coordinates is:  0.320681
 ----------------------------------------------------------------
             Standard Nuclear Orientation (Angstroms)
    I     Atom           X                Y                Z
 ----------------------------------------------------------------
    1      C       0.6407438127     0.4340262859     0.0000000000
    2      P      -0.2699342466     1.7595084152     0.0000000000
    3      Br     -2.5758824557     1.1828832310     0.0000000000
    4      Br      2.7855045006     0.7590547715     0.0000000000
    5      I      -0.0673488011    -1.7836166013     0.0000000000
 ----------------------------------------------------------------
 Molecular Point Group                 Cs    NOp =  2
 Largest Abelian Subgroup              Cs    NOp =  2
 Nuclear Repulsion Energy =  1138.6855990080 hartrees
 There are       72 alpha and       72 beta electrons
 Applying Cartesian multipole field
    Component          Value
    ---------          -----
     (2,0,0)        1.00000E-11
     (0,2,0)        2.00000E-11
     (0,0,2)       -3.00000E-11
 Nucleus-field energy     =     0.0000000385 hartrees
 Requested basis set is 6-311++G(d,p)
 There are 81 shells and 210 basis functions
 A cutoff of  1.0D-11 yielded   2320 shell pairs
 There are     16934 function pairs (     19068 Cartesian)
 Smallest overlap matrix eigenvalue = 7.29E-04
 Guess MOs from SCF MO coefficient file

 -----------------------------------------------------------------------
  General SCF calculation program by
  Eric Jon Sundstrom, Paul Horn, Yuezhi Mao, Dmitri Zuev, Alec White,
  David Stuck, Shaama M.S., Shane Yost, Joonho Lee, David Small,
  Daniel Levine, Susi Lehtola, Hugh Burton, Evgeny Epifanovsky
 -----------------------------------------------------------------------
 Exchange:     0.2000 Hartree-Fock + 0.0800 Slater + 0.7200 B88
 Correlation:  0.1900 VWN1RPA + 0.8100 LYP
 Using SG-1 standard quadrature grid
 using 4 threads for integral computing
 -------------------------------------------------------
 OpenMP Integral computing Module                
 Release: version 2.0, May 2017, Q-Chem Inc. Pleasanton 
 -------------------------------------------------------
 -------------------------------------------------------
 OpenMP BLAS3 based DFT computing Module                
 Release: version 1.0, May 2013, Q-Chem Inc. Pittsburgh 
 -------------------------------------------------------
 A restricted SCF calculation will be
 performed using DIIS
 SCF converges when DIIS error is below 1.0e-08
 ---------------------------------------
  Cycle       Energy         DIIS error
 ---------------------------------------
    1  -12447.2523759064      5.68e-04  
    2  -12447.2546936705      3.25e-04  
    3  -12447.2536287889      5.31e-04  
    4  -12447.2553490878      7.62e-05  
    5  -12447.2553853134      2.69e-05  
    6  -12447.2553895378      6.26e-06  
    7  -12447.2553897527      3.55e-06  
    8  -12447.2553898093      6.65e-07  
    9  -12447.2553898118      2.72e-07  
   10  -12447.2553898121      7.45e-08  
   11  -12447.2553898120      1.34e-08  
   12  -12447.2553898122      5.95e-09  Convergence criterion met
 ---------------------------------------
 SCF time:   CPU 54.24s  wall 21.00s 
 SCF   energy in the final basis set =   -12447.2553898122
 Total energy in the final basis set =   -12447.2553898122

 --------------------------------------------------------------
             Orbital Energies (a.u.) and Symmetries
 --------------------------------------------------------------

 Alpha MOs, Restricted
 -- Occupied --                  
******* -482.87 -482.85 -176.33 -165.73 -165.73 -165.73  -77.13
  1 A'    2 A'    3 A'    4 A'    5 A'    1 A"    6 A'    7 A'                 
-62.520 -62.499 -56.341 -56.336 -56.336 -56.320 -56.316 -56.316
  8 A'    9 A'   10 A'   11 A'    2 A"   12 A'    3 A"   13 A'                 
-35.826 -31.320 -31.313 -31.313 -22.970 -22.969 -22.969 -22.964
 14 A'   15 A'    4 A"   16 A'   17 A'    5 A"   18 A'   19 A'                 
-22.964 -10.313  -8.727  -8.707  -6.623  -6.561  -6.545  -6.544
  6 A"   20 A'   21 A'   22 A'   23 A'   24 A'   25 A'    7 A"                 
 -6.538  -6.526  -6.526  -6.375  -4.788  -4.785  -4.781  -4.780
 26 A'    8 A"   27 A'   28 A'   29 A'   30 A'    9 A"   31 A'                 
 -4.771  -4.771  -2.671  -2.667  -2.666  -2.654  -2.654  -2.649
 10 A"   32 A'   33 A'   34 A'   11 A"   35 A'   12 A"   36 A'                 
 -2.646  -2.645  -2.636  -2.636  -2.053  -2.048  -2.048  -2.034
 13 A"   37 A'   14 A"   38 A'   39 A'   15 A"   40 A'   16 A"                 
 -2.034  -0.826  -0.794  -0.744  -0.663  -0.519  -0.426  -0.415
 41 A'   42 A'   43 A'   44 A'   45 A'   46 A'   47 A'   48 A'                 
 -0.372  -0.336  -0.325  -0.321  -0.306  -0.302  -0.284  -0.277
 17 A"   49 A'   18 A"   50 A'   51 A'   19 A"   52 A'   20 A"                 
 -- Virtual --                   
 -0.143  -0.134  -0.103  -0.033  -0.000   0.021   0.035   0.041
 53 A'   54 A'   21 A"   55 A'   56 A'   57 A'   58 A'   22 A"                 
  0.052   0.057   0.064   0.066   0.074   0.088   0.091   0.105
 59 A'   60 A'   23 A"   61 A'   62 A'   24 A"   63 A'   25 A"                 
  0.106   0.124   0.133   0.150   0.178   0.192   0.223   0.232
 64 A'   65 A'   66 A'   67 A'   68 A'   69 A'   26 A"   70 A'                 
  0.260   0.282   0.306   0.354   0.374   0.380   0.388   0.397
 71 A'   27 A"   72 A'   73 A'   74 A'   28 A"   29 A"   75 A'                 
  0.417   0.421   0.429   0.435   0.437   0.457   0.473   0.478
 76 A'   30 A"   77 A'   78 A'   31 A"   79 A'   80 A'   32 A"                 
  0.500   0.517   0.534   0.546   0.554   0.557   0.573   0.585
 33 A"   81 A'   82 A'   34 A"   83 A'   35 A"   84 A'   36 A"                 
  0.596   0.624   0.636   0.676   0.685   0.711   0.730   0.736
 85 A'   86 A'   87 A'   88 A'   89 A'   37 A"   90 A'   38 A"                 
  0.811   0.881   0.943   1.013   1.031   1.258   1.312   1.325
 91 A'   92 A'   93 A'   94 A'   95 A'   39 A"   96 A'   97 A'                 
  1.351   1.468   1.528   1.558   1.618   1.644   1.682   1.920
 40 A"   41 A"   98 A'   42 A"   99 A'  100 A'  101 A'  102 A'                 
  1.972   1.994   2.000   2.015   2.078   2.139   2.665   2.750
 43 A"   44 A"  103 A'  104 A'  105 A'  106 A'   45 A"  107 A'                 
  3.038   3.942   3.953   3.960   3.974   3.981   3.989   3.997
108 A'   46 A"  109 A'   47 A"   48 A"  110 A'   49 A"   50 A"                 
  3.997   4.009   4.016   4.031   4.083   4.168   4.192   4.252
111 A'  112 A'   51 A"  113 A'  114 A'  115 A'  116 A'  117 A'                 
  4.338   5.978   6.003   6.023   6.536   6.599   6.906   7.526
118 A'   52 A"  119 A'  120 A'  121 A'  122 A'  123 A'   53 A"                 
  7.545   7.547   7.567   7.604   7.625  13.770  13.886  13.980
124 A'   54 A"  125 A'  126 A'  127 A'   55 A"  128 A'  129 A'                 
 23.343  27.789  28.319  28.339  28.344  28.514  28.521  28.525
130 A'  131 A'   56 A"  132 A'  133 A'   57 A"  134 A'   58 A"                 
 28.557  28.630  47.830  47.889 127.863 127.878 127.895 151.594
135 A'  136 A'  137 A'  138 A'   59 A"  139 A'  140 A'  141 A'                 
163.055 289.716 289.733 289.743 289.761 289.813 289.8311020.605
142 A'   60 A"  143 A'   61 A"  144 A'  145 A'  146 A'  147 A'                 
*******1901.754
148 A'  149 A'                                                                 

 Beta MOs, Restricted
 -- Occupied --                  
******* -482.87 -482.85 -176.33 -165.73 -165.73 -165.73  -77.13
  1 A'    2 A'    3 A'    4 A'    5 A'    1 A"    6 A'    7 A'                 
-62.520 -62.499 -56.341 -56.336 -56.336 -56.320 -56.316 -56.316
  8 A'    9 A'   10 A'   11 A'    2 A"   12 A'    3 A"   13 A'                 
-35.826 -31.320 -31.313 -31.313 -22.970 -22.969 -22.969 -22.964
 14 A'   15 A'    4 A"   16 A'   17 A'    5 A"   18 A'   19 A'                 
-22.964 -10.313  -8.727  -8.707  -6.623  -6.561  -6.545  -6.544
  6 A"   20 A'   21 A'   22 A'   23 A'   24 A'   25 A'    7 A"                 
 -6.538  -6.526  -6.526  -6.375  -4.788  -4.785  -4.781  -4.780
 26 A'    8 A"   27 A'   28 A'   29 A'   30 A'    9 A"   31 A'                 
 -4.771  -4.771  -2.671  -2.667  -2.666  -2.654  -2.654  -2.649
 10 A"   32 A'   33 A'   34 A'   11 A"   35 A'   12 A"   36 A'                 
 -2.646  -2.645  -2.636  -2.636  -2.053  -2.048  -2.048  -2.034
 13 A"   37 A'   14 A"   38 A'   39 A'   15 A"   40 A'   16 A"                 
 -2.034  -0.826  -0.794  -0.744  -0.663  -0.519  -0.426  -0.415
 41 A'   42 A'   43 A'   44 A'   45 A'   46 A'   47 A'   48 A'                 
 -0.372  -0.336  -0.325  -0.321  -0.306  -0.302  -0.284  -0.277
 17 A"   49 A'   18 A"   50 A'   51 A'   19 A"   52 A'   20 A"                 
 -- Virtual --                   
 -0.143  -0.134  -0.103  -0.033  -0.000   0.021   0.035   0.041
 53 A'   54 A'   21 A"   55 A'   56 A'   57 A'   58 A'   22 A"                 
  0.052   0.057   0.064   0.066   0.074   0.088   0.091   0.105
 59 A'   60 A'   23 A"   61 A'   62 A'   24 A"   63 A'   25 A"                 
  0.106   0.124   0.133   0.150   0.178   0.192   0.223   0.232
 64 A'   65 A'   66 A'   67 A'   68 A'   69 A'   26 A"   70 A'                 
  0.260   0.282   0.306   0.354   0.374   0.380   0.388   0.397
 71 A'   27 A"   72 A'   73 A'   74 A'   28 A"   29 A"   75 A'                 
  0.417   0.421   0.429   0.435   0.437   0.457   0.473   0.478
 76 A'   30 A"   77 A'   78 A'   31 A"   79 A'   80 A'   32 A"                 
  0.500   0.517   0.534   0.546   0.554   0.557   0.573   0.585
 33 A"   81 A'   82 A'   34 A"   83 A'   35 A"   84 A'   36 A"                 
  0.596   0.624   0.636   0.676   0.685   0.711   0.730   0.736
 85 A'   86 A'   87 A'   88 A'   89 A'   37 A"   90 A'   38 A"                 
  0.811   0.881   0.943   1.013   1.031   1.258   1.312   1.325
 91 A'   92 A'   93 A'   94 A'   95 A'   39 A"   96 A'   97 A'                 
  1.351   1.468   1.528   1.558   1.618   1.644   1.682   1.920
 40 A"   41 A"   98 A'   42 A"   99 A'  100 A'  101 A'  102 A'                 
  1.972   1.994   2.000   2.015   2.078   2.139   2.665   2.750
 43 A"   44 A"  103 A'  104 A'  105 A'  106 A'   45 A"  107 A'                 
  3.038   3.942   3.953   3.960   3.974   3.981   3.989   3.997
108 A'   46 A"  109 A'   47 A"   48 A"  110 A'   49 A"   50 A"                 
  3.997   4.009   4.016   4.031   4.083   4.168   4.192   4.252
111 A'  112 A'   51 A"  113 A'  114 A'  115 A'  116 A'  117 A'                 
  4.338   5.978   6.003   6.023   6.536   6.599   6.906   7.526
118 A'   52 A"  119 A'  120 A'  121 A'  122 A'  123 A'   53 A"                 
  7.545   7.547   7.567   7.604   7.625  13.770  13.886  13.980
124 A'   54 A"  125 A'  126 A'  127 A'   55 A"  128 A'  129 A'                 
 23.343  27.789  28.319  28.339  28.344  28.514  28.521  28.525
130 A'  131 A'   56 A"  132 A'  133 A'   57 A"  134 A'   58 A"                 
 28.557  28.630  47.830  47.889 127.863 127.878 127.895 151.594
135 A'  136 A'  137 A'  138 A'   59 A"  139 A'  140 A'  141 A'                 
163.055 289.716 289.733 289.743 289.761 289.813 289.8311020.605
142 A'   60 A"  143 A'   61 A"  144 A'  145 A'  146 A'  147 A'                 
*******1901.754
148 A'  149 A'                                                                 
 --------------------------------------------------------------

          Ground-State Mulliken Net Atomic Charges

     Atom                 Charge (a.u.)
  ----------------------------------------
      1 C                    -0.055558
      2 P                     0.088104
      3 Br                   -0.138153
      4 Br                   -0.026422
      5 I                     0.132030
  ----------------------------------------
  Sum of atomic charges =     0.000000

 -----------------------------------------------------------------
                    Cartesian Multipole Moments
 -----------------------------------------------------------------
    Charge (ESU x 10^10)
                 0.0000
    Dipole Moment (Debye)
         X       0.4544      Y      -0.0836      Z       0.0000
       Tot       0.4620
    Quadrupole Moments (Debye-Ang)
        XX     -84.1692     XY       2.5023     YY     -80.3209
        XZ       0.0000     YZ      -0.0000     ZZ     -85.4250
    Octopole Moments (Debye-Ang^2)
       XXX       8.3707    XXY     -10.8900    XYY      -4.7085
       YYY     -46.6298    XXZ      -0.0000    XYZ       0.0000
       YYZ       0.0000    XZZ      -2.5827    YZZ      -9.4047
       ZZZ       0.0000
    Hexadecapole Moments (Debye-Ang^3)
      XXXX   -1596.7555   XXXY      82.5541   XXYY    -480.6688
      XYYY      73.6455   YYYY   -1059.8171   XXXZ       0.0000
      XXYZ      -0.0000   XYYZ       0.0000   YYYZ      -0.0000
      XXZZ    -314.9598   XYZZ      18.9671   YYZZ    -206.4188
      XZZZ       0.0000   YZZZ      -0.0000   ZZZZ    -115.4143
 -----------------------------------------------------------------
 Calculating analytic gradient of the SCF energy
 Gradient of SCF Energy
            1           2           3           4           5
    1  -0.0451814   0.0343014  -0.0216338   0.0501842  -0.0176705
    2   0.0743016  -0.0448028  -0.0008290   0.0072519  -0.0359217
    3   0.0000000   0.0000000   0.0000000   0.0000000  -0.0000000
 Max gradient component =       7.430E-02
 RMS gradient           =       3.203E-02
 Gradient time:  CPU 14.61 s  wall 5.06 s
 Geometry Optimization Parameters
   NAtoms,    NIC,     NZ,  NCons,   NDum,   NFix, NCnnct, MaxDiis
        5      20       5       0       0       0       0       0

 Cartesian Hessian Update
 Hessian Updated using BFGS Update


** GEOMETRY OPTIMIZATION IN DELOCALIZED INTERNAL COORDINATES **
   Searching for a Minimum

   Optimization Cycle:   4

                       Coordinates (Angstroms)
     ATOM                X               Y               Z
      1  C         0.6407438127    0.4340262859    0.0000000000
      2  P        -0.2699342466    1.7595084152    0.0000000000
      3  Br       -2.5758824557    1.1828832310    0.0000000000
      4  Br        2.7855045006    0.7590547715    0.0000000000
      5  I        -0.0673488011   -1.7836166013    0.0000000000
   Point Group: cs    Number of degrees of freedom:     7


   Energy is -12447.255389812

 Hessian Updated using BFGS Update

  7 Hessian modes will be used to form the next step
  Hessian Eigenvalues:
     0.048216    0.051314    0.088865    0.212781    0.250013    0.251601
     1.139332

 Minimum Search - Taking Simple RFO Step
 Searching for Lamda that Minimizes Along All modes
 Value Taken    Lamda =  -0.05583339
 Calculated Step too Large.  Step scaled by  0.423350
 Step Taken.  Stepsize is  0.300000

                             Maximum     Tolerance    Cnvgd?
         Gradient           0.065258      0.000300      NO
         Displacement       0.168106      0.001200      NO
         Energy change     -0.026789      0.000001      NO


 New Cartesian Coordinates Obtained by Inverse Iteration

 Displacement from previous Coordinates is:  0.318713
 ----------------------------------------------------------------
             Standard Nuclear Orientation (Angstroms)
    I     Atom           X                Y                Z
 ----------------------------------------------------------------
    1      C       0.6315758132     0.4136114625     0.0000000000
    2      P      -0.2585281472     1.7824576341     0.0000000000
    3      Br     -2.5114662967     1.1694681430     0.0000000000
    4      Br      2.6618587405     0.7177927602     0.0000000000
    5      I      -0.0103572999    -1.7314738975     0.0000000000
 ----------------------------------------------------------------
 Molecular Point Group                 Cs    NOp =  2
 Largest Abelian Subgroup              Cs    NOp =  2
 Nuclear Repulsion Energy =  1172.5327993096 hartrees
 There are       72 alpha and       72 beta electrons
 Applying Cartesian multipole field
    Component          Value
    ---------          -----
     (2,0,0)        1.00000E-11
     (0,2,0)        2.00000E-11
     (0,0,2)       -3.00000E-11
 Nucleus-field energy     =     0.0000000364 hartrees
 Requested basis set is 6-311++G(d,p)
 There are 81 shells and 210 basis functions
 A cutoff of  1.0D-11 yielded   2335 shell pairs
 There are     17021 function pairs (     19162 Cartesian)
 Smallest overlap matrix eigenvalue = 6.08E-04
 Guess MOs from SCF MO coefficient file

 -----------------------------------------------------------------------
  General SCF calculation program by
  Eric Jon Sundstrom, Paul Horn, Yuezhi Mao, Dmitri Zuev, Alec White,
  David Stuck, Shaama M.S., Shane Yost, Joonho Lee, David Small,
  Daniel Levine, Susi Lehtola, Hugh Burton, Evgeny Epifanovsky
 -----------------------------------------------------------------------
 Exchange:     0.2000 Hartree-Fock + 0.0800 Slater + 0.7200 B88
 Correlation:  0.1900 VWN1RPA + 0.8100 LYP
 Using SG-1 standard quadrature grid
 using 4 threads for integral computing
 -------------------------------------------------------
 OpenMP Integral computing Module                
 Release: version 2.0, May 2017, Q-Chem Inc. Pleasanton 
 -------------------------------------------------------
 -------------------------------------------------------
 OpenMP BLAS3 based DFT computing Module                
 Release: version 1.0, May 2013, Q-Chem Inc. Pittsburgh 
 -------------------------------------------------------
 A restricted SCF calculation will be
 performed using DIIS
 SCF converges when DIIS error is below 1.0e-08
 ---------------------------------------
  Cycle       Energy         DIIS error
 ---------------------------------------
    1  -12447.2717484306      6.29e-04  
    2  -12447.2740801842      4.27e-04  
    3  -12447.2732013647      5.73e-04  
    4  -12447.2751462976      8.48e-05  
    5  -12447.2751916345      2.84e-05  
    6  -12447.2751962669      6.85e-06  
    7  -12447.2751965187      3.53e-06  
    8  -12447.2751965725      6.46e-07  
    9  -12447.2751965749      2.32e-07  
   10  -12447.2751965751      6.00e-08  
   11  -12447.2751965752      1.19e-08  
   12  -12447.2751965751      4.46e-09  Convergence criterion met
 ---------------------------------------
 SCF time:   CPU 55.70s  wall 21.00s 
 SCF   energy in the final basis set =   -12447.2751965751
 Total energy in the final basis set =   -12447.2751965751

 --------------------------------------------------------------
             Orbital Energies (a.u.) and Symmetries
 --------------------------------------------------------------

 Alpha MOs, Restricted
 -- Occupied --                  
******* -482.87 -482.84 -176.33 -165.73 -165.73 -165.73  -77.12
  1 A'    2 A'    3 A'    4 A'    5 A'    1 A"    6 A'    7 A'                 
-62.520 -62.498 -56.341 -56.336 -56.336 -56.318 -56.315 -56.314
  8 A'    9 A'   10 A'   11 A'    2 A"   12 A'    3 A"   13 A'                 
-35.825 -31.319 -31.312 -31.312 -22.970 -22.968 -22.968 -22.963
 14 A'   15 A'    4 A"   16 A'   17 A'    5 A"   18 A'    6 A"                 
-22.963 -10.308  -8.727  -8.706  -6.618  -6.560  -6.545  -6.545
 19 A'   20 A'   21 A'   22 A'   23 A'   24 A'   25 A'    7 A"                 
 -6.536  -6.525  -6.524  -6.374  -4.788  -4.781  -4.777  -4.775
 26 A'    8 A"   27 A'   28 A'   29 A'   30 A'    9 A"   31 A'                 
 -4.771  -4.771  -2.671  -2.667  -2.666  -2.654  -2.654  -2.647
 10 A"   32 A'   33 A'   34 A'   11 A"   35 A'   12 A"   36 A'                 
 -2.644  -2.644  -2.635  -2.635  -2.053  -2.048  -2.048  -2.034
 13 A"   37 A'   14 A"   38 A'   39 A'   15 A"   40 A'   16 A"                 
 -2.034  -0.839  -0.798  -0.736  -0.667  -0.524  -0.432  -0.421
 41 A'   42 A'   43 A'   44 A'   45 A'   46 A'   47 A'   48 A'                 
 -0.378  -0.339  -0.327  -0.323  -0.305  -0.301  -0.283  -0.271
 17 A"   49 A'   18 A"   50 A'   51 A'   19 A"   52 A'   20 A"                 
 -- Virtual --                   
 -0.118  -0.115  -0.104  -0.025  -0.000   0.022   0.035   0.041
 53 A'   54 A'   21 A"   55 A'   56 A'   57 A'   58 A'   22 A"                 
  0.052   0.055   0.064   0.066   0.077   0.087   0.092   0.106
 59 A'   60 A'   23 A"   61 A'   62 A'   24 A"   63 A'   25 A"                 
  0.107   0.124   0.133   0.150   0.179   0.197   0.224   0.234
 64 A'   65 A'   66 A'   67 A'   68 A'   69 A'   26 A"   70 A'                 
  0.260   0.284   0.302   0.352   0.375   0.380   0.386   0.398
 71 A'   27 A"   72 A'   73 A'   74 A'   28 A"   29 A"   75 A'                 
  0.413   0.420   0.423   0.437   0.441   0.458   0.469   0.477
 76 A'   30 A"   77 A'   31 A"   78 A'   79 A'   80 A'   32 A"                 
  0.498   0.521   0.542   0.542   0.557   0.564   0.576   0.581
 33 A"   81 A'   82 A'   34 A"   35 A"   83 A'   84 A'   36 A"                 
  0.606   0.628   0.651   0.681   0.709   0.725   0.756   0.775
 85 A'   86 A'   87 A'   88 A'   89 A'   37 A"   38 A"   90 A'                 
  0.825   0.887   0.953   0.997   1.042   1.266   1.329   1.349
 91 A'   92 A'   93 A'   94 A'   95 A'   39 A"   96 A'   97 A'                 
  1.364   1.462   1.558   1.578   1.635   1.655   1.697   1.895
 40 A"   41 A"   42 A"   98 A'   99 A'  100 A'  101 A'  102 A'                 
  1.973   1.997   2.008   2.023   2.085   2.164   2.662   2.770
 43 A"   44 A"  103 A'  104 A'  105 A'  106 A'   45 A"  107 A'                 
  3.026   3.942   3.954   3.970   3.974   3.982   3.990   4.002
108 A'   46 A"  109 A'   47 A"   48 A"  110 A'   49 A"  111 A'                 
  4.002   4.026   4.030   4.040   4.097   4.187   4.222   4.300
 50 A"  112 A'   51 A"  113 A'  114 A'  115 A'  116 A'  117 A'                 
  4.352   5.981   6.008   6.028   6.550   6.605   6.902   7.527
118 A'   52 A"  119 A'  120 A'  121 A'  122 A'  123 A'   53 A"                 
  7.549   7.552   7.572   7.615   7.637  13.775  13.893  13.972
 54 A"  124 A'  125 A'  126 A'  127 A'   55 A"  128 A'  129 A'                 
 23.335  27.801  28.322  28.343  28.348  28.515  28.522  28.530
130 A'  131 A'   56 A"  132 A'  133 A'   57 A"  134 A'   58 A"                 
 28.564  28.646  47.841  47.895 127.865 127.882 127.900 151.604
135 A'  136 A'  137 A'  138 A'   59 A"  139 A'  140 A'  141 A'                 
163.047 289.719 289.742 289.746 289.767 289.824 289.8511020.620
142 A'   60 A"  143 A'   61 A"  144 A'  145 A'  146 A'  147 A'                 
*******1901.765
148 A'  149 A'                                                                 

 Beta MOs, Restricted
 -- Occupied --                  
******* -482.87 -482.84 -176.33 -165.73 -165.73 -165.73  -77.12
  1 A'    2 A'    3 A'    4 A'    5 A'    1 A"    6 A'    7 A'                 
-62.520 -62.498 -56.341 -56.336 -56.336 -56.318 -56.315 -56.314
  8 A'    9 A'   10 A'   11 A'    2 A"   12 A'    3 A"   13 A'                 
-35.825 -31.319 -31.312 -31.312 -22.970 -22.968 -22.968 -22.963
 14 A'   15 A'    4 A"   16 A'   17 A'    5 A"   18 A'    6 A"                 
-22.963 -10.308  -8.727  -8.706  -6.618  -6.560  -6.545  -6.545
 19 A'   20 A'   21 A'   22 A'   23 A'   24 A'   25 A'    7 A"                 
 -6.536  -6.525  -6.524  -6.374  -4.788  -4.781  -4.777  -4.775
 26 A'    8 A"   27 A'   28 A'   29 A'   30 A'    9 A"   31 A'                 
 -4.771  -4.771  -2.671  -2.667  -2.666  -2.654  -2.654  -2.647
 10 A"   32 A'   33 A'   34 A'   11 A"   35 A'   12 A"   36 A'                 
 -2.644  -2.644  -2.635  -2.635  -2.053  -2.048  -2.048  -2.034
 13 A"   37 A'   14 A"   38 A'   39 A'   15 A"   40 A'   16 A"                 
 -2.034  -0.839  -0.798  -0.736  -0.667  -0.524  -0.432  -0.421
 41 A'   42 A'   43 A'   44 A'   45 A'   46 A'   47 A'   48 A'                 
 -0.378  -0.339  -0.327  -0.323  -0.305  -0.301  -0.283  -0.271
 17 A"   49 A'   18 A"   50 A'   51 A'   19 A"   52 A'   20 A"                 
 -- Virtual --                   
 -0.118  -0.115  -0.104  -0.025  -0.000   0.022   0.035   0.041
 53 A'   54 A'   21 A"   55 A'   56 A'   57 A'   58 A'   22 A"                 
  0.052   0.055   0.064   0.066   0.077   0.087   0.092   0.106
 59 A'   60 A'   23 A"   61 A'   62 A'   24 A"   63 A'   25 A"                 
  0.107   0.124   0.133   0.150   0.179   0.197   0.224   0.234
 64 A'   65 A'   66 A'   67 A'   68 A'   69 A'   26 A"   70 A'                 
  0.260   0.284   0.302   0.352   0.375   0.380   0.386   0.398
 71 A'   27 A"   72 A'   73 A'   74 A'   28 A"   29 A"   75 A'                 
  0.413   0.420   0.423   0.437   0.441   0.458   0.469   0.477
 76 A'   30 A"   77 A'   31 A"   78 A'   79 A'   80 A'   32 A"                 
  0.498   0.521   0.542   0.542   0.557   0.564   0.576   0.581
 33 A"   81 A'   82 A'   34 A"   35 A"   83 A'   84 A'   36 A"                 
  0.606   0.628   0.651   0.681   0.709   0.725   0.756   0.775
 85 A'   86 A'   87 A'   88 A'   89 A'   37 A"   38 A"   90 A'                 
  0.825   0.887   0.953   0.997   1.042   1.266   1.329   1.349
 91 A'   92 A'   93 A'   94 A'   95 A'   39 A"   96 A'   97 A'                 
  1.364   1.462   1.558   1.578   1.635   1.655   1.697   1.895
 40 A"   41 A"   42 A"   98 A'   99 A'  100 A'  101 A'  102 A'                 
  1.973   1.997   2.008   2.023   2.085   2.164   2.662   2.770
 43 A"   44 A"  103 A'  104 A'  105 A'  106 A'   45 A"  107 A'                 
  3.026   3.942   3.954   3.970   3.974   3.982   3.990   4.002
108 A'   46 A"  109 A'   47 A"   48 A"  110 A'   49 A"  111 A'                 
  4.002   4.026   4.030   4.040   4.097   4.187   4.222   4.300
 50 A"  112 A'   51 A"  113 A'  114 A'  115 A'  116 A'  117 A'                 
  4.352   5.981   6.008   6.028   6.550   6.605   6.902   7.527
118 A'   52 A"  119 A'  120 A'  121 A'  122 A'  123 A'   53 A"                 
  7.549   7.552   7.572   7.615   7.637  13.775  13.893  13.972
 54 A"  124 A'  125 A'  126 A'  127 A'   55 A"  128 A'  129 A'                 
 23.335  27.801  28.322  28.343  28.348  28.515  28.522  28.530
130 A'  131 A'   56 A"  132 A'  133 A'   57 A"  134 A'   58 A"                 
 28.564  28.646  47.841  47.895 127.865 127.882 127.900 151.604
135 A'  136 A'  137 A'  138 A'   59 A"  139 A'  140 A'  141 A'                 
163.047 289.719 289.742 289.746 289.767 289.824 289.8511020.620
142 A'   60 A"  143 A'   61 A"  144 A'  145 A'  146 A'  147 A'                 
*******1901.765
148 A'  149 A'                                                                 
 --------------------------------------------------------------

          Ground-State Mulliken Net Atomic Charges

     Atom                 Charge (a.u.)
  ----------------------------------------
      1 C                    -0.072313
      2 P                     0.090901
      3 Br                   -0.142147
      4 Br                   -0.024585
      5 I                     0.148144
  ----------------------------------------
  Sum of atomic charges =    -0.000000

 -----------------------------------------------------------------
                    Cartesian Multipole Moments
 -----------------------------------------------------------------
    Charge (ESU x 10^10)
                -0.0000
    Dipole Moment (Debye)
         X       0.5960      Y      -0.1766      Z      -0.0000
       Tot       0.6216
    Quadrupole Moments (Debye-Ang)
        XX     -84.0431     XY       2.3532     YY     -80.3678
        XZ       0.0000     YZ       0.0000     ZZ     -85.1961
    Octopole Moments (Debye-Ang^2)
       XXX       5.8880    XXY     -11.6585    XYY      -4.4967
       YYY     -48.2417    XXZ      -0.0000    XYZ      -0.0000
       YYZ      -0.0000    XZZ      -2.9012    YZZ     -10.2495
       ZZZ      -0.0000
    Hexadecapole Moments (Debye-Ang^3)
      XXXX   -1496.8588   XXXY      94.7265   XXYY    -456.2242
      XYYY      84.0883   YYYY   -1026.0979   XXXZ       0.0000
      XXYZ      -0.0000   XYYZ       0.0000   YYYZ       0.0000
      XXZZ    -294.8169   XYZZ      23.6892   YYZZ    -200.1559
      XZZZ       0.0000   YZZZ       0.0000   ZZZZ    -114.7878
 -----------------------------------------------------------------
 Calculating analytic gradient of the SCF energy
 Gradient of SCF Energy
            1           2           3           4           5
    1  -0.0309076   0.0235685  -0.0148466   0.0339323  -0.0117466
    2   0.0475109  -0.0275989  -0.0014399   0.0045358  -0.0230078
    3   0.0000000   0.0000000  -0.0000000  -0.0000000   0.0000000
 Max gradient component =       4.751E-02
 RMS gradient           =       2.096E-02
 Gradient time:  CPU 15.16 s  wall 5.51 s
 Geometry Optimization Parameters
   NAtoms,    NIC,     NZ,  NCons,   NDum,   NFix, NCnnct, MaxDiis
        5      20       5       0       0       0       0       0

 Cartesian Hessian Update
 Hessian Updated using BFGS Update


** GEOMETRY OPTIMIZATION IN DELOCALIZED INTERNAL COORDINATES **
   Searching for a Minimum

   Optimization Cycle:   5

                       Coordinates (Angstroms)
     ATOM                X               Y               Z
      1  C         0.6315758132    0.4136114625    0.0000000000
      2  P        -0.2585281472    1.7824576341    0.0000000000
      3  Br       -2.5114662967    1.1694681430    0.0000000000
      4  Br        2.6618587405    0.7177927602    0.0000000000
      5  I        -0.0103572999   -1.7314738975    0.0000000000
   Point Group: cs    Number of degrees of freedom:     7


   Energy is -12447.275196575

 Hessian Updated using BFGS Update

  7 Hessian modes will be used to form the next step
  Hessian Eigenvalues:
     0.048962    0.082646    0.088698    0.213424    0.250021    0.253909
     1.116530

 Minimum Search - Taking Simple RFO Step
 Searching for Lamda that Minimizes Along All modes
 Value Taken    Lamda =  -0.02411718
 Calculated Step too Large.  Step scaled by  0.644902
 Step Taken.  Stepsize is  0.300000

                             Maximum     Tolerance    Cnvgd?
         Gradient           0.042375      0.000300      NO
         Displacement       0.164495      0.001200      NO
         Energy change     -0.019807      0.000001      NO


 New Cartesian Coordinates Obtained by Inverse Iteration

 Displacement from previous Coordinates is:  0.322083
 ----------------------------------------------------------------
             Standard Nuclear Orientation (Angstroms)
    I     Atom           X                Y                Z
 ----------------------------------------------------------------
    1      C       0.6234458244     0.3882829580     0.0000000000
    2      P      -0.2517570390     1.7963287191     0.0000000000
    3      Br     -2.4535064430     1.1826533889     0.0000000000
    4      Br      2.5317368477     0.6835227911     0.0000000000
    5      I       0.0631636197    -1.6989317548     0.0000000000
 ----------------------------------------------------------------
 Molecular Point Group                 Cs    NOp =  2
 Largest Abelian Subgroup              Cs    NOp =  2
 Nuclear Repulsion Energy =  1205.3014405578 hartrees
 There are       72 alpha and       72 beta electrons
 Applying Cartesian multipole field
    Component          Value
    ---------          -----
     (2,0,0)        1.00000E-11
     (0,2,0)        2.00000E-11
     (0,0,2)       -3.00000E-11
 Nucleus-field energy     =     0.0000000348 hartrees
 Requested basis set is 6-311++G(d,p)
 There are 81 shells and 210 basis functions
 A cutoff of  1.0D-11 yielded   2355 shell pairs
 There are     17168 function pairs (     19326 Cartesian)
 Smallest overlap matrix eigenvalue = 4.39E-04
 Guess MOs from SCF MO coefficient file

 -----------------------------------------------------------------------
  General SCF calculation program by
  Eric Jon Sundstrom, Paul Horn, Yuezhi Mao, Dmitri Zuev, Alec White,
  David Stuck, Shaama M.S., Shane Yost, Joonho Lee, David Small,
  Daniel Levine, Susi Lehtola, Hugh Burton, Evgeny Epifanovsky
 -----------------------------------------------------------------------
 Exchange:     0.2000 Hartree-Fock + 0.0800 Slater + 0.7200 B88
 Correlation:  0.1900 VWN1RPA + 0.8100 LYP
 Using SG-1 standard quadrature grid
 using 4 threads for integral computing
 -------------------------------------------------------
 OpenMP Integral computing Module                
 Release: version 2.0, May 2017, Q-Chem Inc. Pleasanton 
 -------------------------------------------------------
 -------------------------------------------------------
 OpenMP BLAS3 based DFT computing Module                
 Release: version 1.0, May 2013, Q-Chem Inc. Pittsburgh 
 -------------------------------------------------------
 A restricted SCF calculation will be
 performed using DIIS
 SCF converges when DIIS error is below 1.0e-08
 ---------------------------------------
  Cycle       Energy         DIIS error
 ---------------------------------------
    1  -12447.2810523609      7.25e-04  
    2  -12447.2837918256      5.20e-04  
    3  -12447.2831047997      6.14e-04  
    4  -12447.2852799859      1.09e-04  
    5  -12447.2853545088      3.33e-05  
    6  -12447.2853607402      8.31e-06  
    7  -12447.2853611095      3.82e-06  
    8  -12447.2853611731      6.58e-07  
    9  -12447.2853611755      1.84e-07  
   10  -12447.2853611757      5.28e-08  
   11  -12447.2853611757      1.28e-08  
   12  -12447.2853611756      3.90e-09  Convergence criterion met
 ---------------------------------------
 SCF time:   CPU 57.16s  wall 22.00s 
 SCF   energy in the final basis set =   -12447.2853611756
 Total energy in the final basis set =   -12447.2853611756

 --------------------------------------------------------------
             Orbital Energies (a.u.) and Symmetries
 --------------------------------------------------------------

 Alpha MOs, Restricted
 -- Occupied --                  
******* -482.87 -482.84 -176.33 -165.73 -165.73 -165.73  -77.12
  1 A'    2 A'    3 A'    4 A'    5 A'    1 A"    6 A'    7 A'                 
-62.520 -62.496 -56.341 -56.337 -56.337 -56.316 -56.313 -56.313
  8 A'    9 A'   10 A'   11 A'    2 A"   12 A'    3 A"   13 A'                 
-35.825 -31.318 -31.312 -31.311 -22.969 -22.967 -22.967 -22.962
 14 A'   15 A'    4 A"   16 A'   17 A'    5 A"   18 A'    6 A"                 
-22.962 -10.301  -8.729  -8.705  -6.613  -6.561  -6.547  -6.546
 19 A'   20 A'   21 A'   22 A'   23 A'   24 A'   25 A'    7 A"                 
 -6.535  -6.524  -6.523  -6.374  -4.787  -4.775  -4.771  -4.771
 26 A'    8 A"   27 A'   28 A'   29 A'   30 A'    9 A"   10 A"                 
 -4.770  -4.770  -2.672  -2.668  -2.667  -2.656  -2.656  -2.646
 31 A'   32 A'   33 A'   34 A'   11 A"   35 A'   12 A"   36 A'                 
 -2.643  -2.643  -2.634  -2.634  -2.052  -2.048  -2.047  -2.033
 13 A"   37 A'   14 A"   38 A'   39 A'   15 A"   40 A'   16 A"                 
 -2.033  -0.858  -0.803  -0.729  -0.669  -0.529  -0.439  -0.427
 41 A'   42 A'   43 A'   44 A'   45 A'   46 A'   47 A'   48 A'                 
 -0.387  -0.341  -0.330  -0.324  -0.303  -0.300  -0.282  -0.263
 17 A"   49 A'   18 A"   50 A'   51 A'   19 A"   52 A'   20 A"                 
 -- Virtual --                   
 -0.103  -0.101  -0.084  -0.015  -0.000   0.023   0.036   0.041
 21 A"   53 A'   54 A'   55 A'   56 A'   57 A'   58 A'   22 A"                 
  0.050   0.055   0.064   0.067   0.082   0.087   0.092   0.107
 59 A'   60 A'   23 A"   61 A'   62 A'   24 A"   63 A'   64 A'                 
  0.107   0.124   0.134   0.150   0.180   0.203   0.225   0.235
 25 A"   65 A'   66 A'   67 A'   68 A'   69 A'   26 A"   70 A'                 
  0.260   0.287   0.299   0.351   0.378   0.380   0.384   0.400
 71 A'   27 A"   72 A'   73 A'   74 A'   28 A"   29 A"   75 A'                 
  0.409   0.416   0.420   0.438   0.441   0.454   0.474   0.476
 76 A'   30 A"   77 A'   31 A"   78 A'   79 A'   80 A'   32 A"                 
  0.501   0.526   0.537   0.548   0.555   0.574   0.578   0.582
 33 A"   81 A'   34 A"   82 A'   35 A"   83 A'   36 A"   84 A'                 
  0.618   0.634   0.668   0.686   0.736   0.741   0.773   0.816
 85 A'   86 A'   87 A'   88 A'   89 A'   37 A"   38 A"   90 A'                 
  0.830   0.903   0.963   0.985   1.056   1.276   1.333   1.379
 91 A'   92 A'   93 A'   94 A'   95 A'   39 A"   96 A'   97 A'                 
  1.382   1.457   1.560   1.620   1.632   1.698   1.713   1.872
 40 A"   41 A"   42 A"   98 A'   99 A'  100 A'  101 A'  102 A'                 
  1.974   2.000   2.015   2.032   2.094   2.170   2.660   2.797
 43 A"   44 A"  103 A'  104 A'  105 A'  106 A'   45 A"  107 A'                 
  3.021   3.943   3.954   3.973   3.979   3.981   3.991   4.005
108 A'   46 A"  109 A'   47 A"   48 A"  110 A'   49 A"  111 A'                 
  4.007   4.043   4.047   4.053   4.106   4.204   4.239   4.320
 50 A"  112 A'   51 A"  113 A'  114 A'  115 A'  116 A'  117 A'                 
  4.380   5.984   6.012   6.036   6.576   6.616   6.899   7.527
118 A'   52 A"  119 A'  120 A'  121 A'  122 A'  123 A'   53 A"                 
  7.551   7.559   7.576   7.624   7.638  13.782  13.899  13.969
 54 A"  124 A'  125 A'  126 A'  127 A'   55 A"  128 A'  129 A'                 
 23.333  27.817  28.325  28.347  28.354  28.515  28.523  28.535
130 A'  131 A'   56 A"  132 A'  133 A'   57 A"  134 A'   58 A"                 
 28.570  28.659  47.862  47.903 127.868 127.885 127.905 151.617
135 A'  136 A'  137 A'  138 A'   59 A"  139 A'  140 A'  141 A'                 
163.043 289.721 289.749 289.753 289.772 289.835 289.8601020.646
142 A'   60 A"   61 A"  143 A'  144 A'  145 A'  146 A'  147 A'                 
*******1901.779
148 A'  149 A'                                                                 

 Beta MOs, Restricted
 -- Occupied --                  
******* -482.87 -482.84 -176.33 -165.73 -165.73 -165.73  -77.12
  1 A'    2 A'    3 A'    4 A'    5 A'    1 A"    6 A'    7 A'                 
-62.520 -62.496 -56.341 -56.337 -56.337 -56.316 -56.313 -56.313
  8 A'    9 A'   10 A'   11 A'    2 A"   12 A'    3 A"   13 A'                 
-35.825 -31.318 -31.312 -31.311 -22.969 -22.967 -22.967 -22.962
 14 A'   15 A'    4 A"   16 A'   17 A'    5 A"   18 A'    6 A"                 
-22.962 -10.301  -8.729  -8.705  -6.613  -6.561  -6.547  -6.546
 19 A'   20 A'   21 A'   22 A'   23 A'   24 A'   25 A'    7 A"                 
 -6.535  -6.524  -6.523  -6.374  -4.787  -4.775  -4.771  -4.771
 26 A'    8 A"   27 A'   28 A'   29 A'   30 A'    9 A"   10 A"                 
 -4.770  -4.770  -2.672  -2.668  -2.667  -2.656  -2.656  -2.646
 31 A'   32 A'   33 A'   34 A'   11 A"   35 A'   12 A"   36 A'                 
 -2.643  -2.643  -2.634  -2.634  -2.052  -2.048  -2.047  -2.033
 13 A"   37 A'   14 A"   38 A'   39 A'   15 A"   40 A'   16 A"                 
 -2.033  -0.858  -0.803  -0.729  -0.669  -0.529  -0.439  -0.427
 41 A'   42 A'   43 A'   44 A'   45 A'   46 A'   47 A'   48 A'                 
 -0.387  -0.341  -0.330  -0.324  -0.303  -0.300  -0.282  -0.263
 17 A"   49 A'   18 A"   50 A'   51 A'   19 A"   52 A'   20 A"                 
 -- Virtual --                   
 -0.103  -0.101  -0.084  -0.015  -0.000   0.023   0.036   0.041
 21 A"   53 A'   54 A'   55 A'   56 A'   57 A'   58 A'   22 A"                 
  0.050   0.055   0.064   0.067   0.082   0.087   0.092   0.107
 59 A'   60 A'   23 A"   61 A'   62 A'   24 A"   63 A'   64 A'                 
  0.107   0.124   0.134   0.150   0.180   0.203   0.225   0.235
 25 A"   65 A'   66 A'   67 A'   68 A'   69 A'   26 A"   70 A'                 
  0.260   0.287   0.299   0.351   0.378   0.380   0.384   0.400
 71 A'   27 A"   72 A'   73 A'   74 A'   28 A"   29 A"   75 A'                 
  0.409   0.416   0.420   0.438   0.441   0.454   0.474   0.476
 76 A'   30 A"   77 A'   31 A"   78 A'   79 A'   80 A'   32 A"                 
  0.501   0.526   0.537   0.548   0.555   0.574   0.578   0.582
 33 A"   81 A'   34 A"   82 A'   35 A"   83 A'   36 A"   84 A'                 
  0.618   0.634   0.668   0.686   0.736   0.741   0.773   0.816
 85 A'   86 A'   87 A'   88 A'   89 A'   37 A"   38 A"   90 A'                 
  0.830   0.903   0.963   0.985   1.056   1.276   1.333   1.379
 91 A'   92 A'   93 A'   94 A'   95 A'   39 A"   96 A'   97 A'                 
  1.382   1.457   1.560   1.620   1.632   1.698   1.713   1.872
 40 A"   41 A"   42 A"   98 A'   99 A'  100 A'  101 A'  102 A'                 
  1.974   2.000   2.015   2.032   2.094   2.170   2.660   2.797
 43 A"   44 A"  103 A'  104 A'  105 A'  106 A'   45 A"  107 A'                 
  3.021   3.943   3.954   3.973   3.979   3.981   3.991   4.005
108 A'   46 A"  109 A'   47 A"   48 A"  110 A'   49 A"  111 A'                 
  4.007   4.043   4.047   4.053   4.106   4.204   4.239   4.320
 50 A"  112 A'   51 A"  113 A'  114 A'  115 A'  116 A'  117 A'                 
  4.380   5.984   6.012   6.036   6.576   6.616   6.899   7.527
118 A'   52 A"  119 A'  120 A'  121 A'  122 A'  123 A'   53 A"                 
  7.551   7.559   7.576   7.624   7.638  13.782  13.899  13.969
 54 A"  124 A'  125 A'  126 A'  127 A'   55 A"  128 A'  129 A'                 
 23.333  27.817  28.325  28.347  28.354  28.515  28.523  28.535
130 A'  131 A'   56 A"  132 A'  133 A'   57 A"  134 A'   58 A"                 
 28.570  28.659  47.862  47.903 127.868 127.885 127.905 151.617
135 A'  136 A'  137 A'  138 A'   59 A"  139 A'  140 A'  141 A'                 
163.043 289.721 289.749 289.753 289.772 289.835 289.8601020.646
142 A'   60 A"   61 A"  143 A'  144 A'  145 A'  146 A'  147 A'                 
*******1901.779
148 A'  149 A'                                                                 
 --------------------------------------------------------------

          Ground-State Mulliken Net Atomic Charges

     Atom                 Charge (a.u.)
  ----------------------------------------
      1 C                    -0.089310
      2 P                     0.090266
      3 Br                   -0.142448
      4 Br                   -0.016459
      5 I                     0.157951
  ----------------------------------------
  Sum of atomic charges =    -0.000000

 -----------------------------------------------------------------
                    Cartesian Multipole Moments
 -----------------------------------------------------------------
    Charge (ESU x 10^10)
                -0.0000
    Dipole Moment (Debye)
         X       0.7682      Y      -0.2788      Z      -0.0000
       Tot       0.8172
    Quadrupole Moments (Debye-Ang)
        XX     -83.7762     XY       2.1004     YY     -80.5505
        XZ      -0.0000     YZ      -0.0000     ZZ     -84.9134
    Octopole Moments (Debye-Ang^2)
       XXX       2.8034    XXY     -11.8884    XYY      -4.2925
       YYY     -49.9928    XXZ      -0.0000    XYZ       0.0000
       YYZ       0.0000    XZZ      -3.3158    YZZ     -10.9973
       ZZZ       0.0000
    Hexadecapole Moments (Debye-Ang^3)
      XXXX   -1400.8783   XXXY     111.2053   XXYY    -435.2615
      XYYY      98.9196   YYYY   -1010.6178   XXXZ      -0.0000
      XXYZ      -0.0000   XYYZ       0.0000   YYYZ      -0.0000
      XXZZ    -275.4578   XYZZ      30.0568   YYZZ    -197.1066
      XZZZ      -0.0000   YZZZ      -0.0000   ZZZZ    -114.0337
 -----------------------------------------------------------------
 Calculating analytic gradient of the SCF energy
 Gradient of SCF Energy
            1           2           3           4           5
    1  -0.0097318   0.0131997  -0.0052021   0.0040723  -0.0023381
    2   0.0237923  -0.0132596  -0.0002984  -0.0002706  -0.0099637
    3   0.0000000   0.0000000  -0.0000000  -0.0000000  -0.0000000
 Max gradient component =       2.379E-02
 RMS gradient           =       8.792E-03
 Gradient time:  CPU 14.62 s  wall 7.38 s
 Geometry Optimization Parameters
   NAtoms,    NIC,     NZ,  NCons,   NDum,   NFix, NCnnct, MaxDiis
        5      20       5       0       0       0       0       0

 Cartesian Hessian Update
 Hessian Updated using BFGS Update


** GEOMETRY OPTIMIZATION IN DELOCALIZED INTERNAL COORDINATES **
   Searching for a Minimum

   Optimization Cycle:   6

                       Coordinates (Angstroms)
     ATOM                X               Y               Z
      1  C         0.6234458244    0.3882829580    0.0000000000
      2  P        -0.2517570390    1.7963287191    0.0000000000
      3  Br       -2.4535064430    1.1826533889    0.0000000000
      4  Br        2.5317368477    0.6835227911    0.0000000000
      5  I         0.0631636197   -1.6989317548    0.0000000000
   Point Group: cs    Number of degrees of freedom:     7


   Energy is -12447.285361176

 Hessian Updated using BFGS Update

  7 Hessian modes will be used to form the next step
  Hessian Eigenvalues:
     0.049329    0.087195    0.121782    0.221684    0.250249    0.257490
     1.096456

 Minimum Search - Taking Simple RFO Step
 Searching for Lamda that Minimizes Along All modes
 Value Taken    Lamda =  -0.00261661
 Step Taken.  Stepsize is  0.185646

                             Maximum     Tolerance    Cnvgd?
         Gradient           0.019664      0.000300      NO
         Displacement       0.144446      0.001200      NO
         Energy change     -0.010165      0.000001      NO


 New Cartesian Coordinates Obtained by Inverse Iteration

 Displacement from previous Coordinates is:  0.159014
 ----------------------------------------------------------------
             Standard Nuclear Orientation (Angstroms)
    I     Atom           X                Y                Z
 ----------------------------------------------------------------
    1      C       0.6128781662     0.3664208593     0.0000000000
    2      P      -0.2642781862     1.7927674187     0.0000000000
    3      Br     -2.4260730453     1.1608792978     0.0000000000
    4      Br      2.5232507738     0.6630089036     0.0000000000
    5      I       0.0673051014    -1.6312203771     0.0000000000
 ----------------------------------------------------------------
 Molecular Point Group                 Cs    NOp =  2
 Largest Abelian Subgroup              Cs    NOp =  2
 Nuclear Repulsion Energy =  1225.2051323338 hartrees
 There are       72 alpha and       72 beta electrons
 Applying Cartesian multipole field
    Component          Value
    ---------          -----
     (2,0,0)        1.00000E-11
     (0,2,0)        2.00000E-11
     (0,0,2)       -3.00000E-11
 Nucleus-field energy     =     0.0000000335 hartrees
 Requested basis set is 6-311++G(d,p)
 There are 81 shells and 210 basis functions
 A cutoff of  1.0D-11 yielded   2377 shell pairs
 There are     17311 function pairs (     19485 Cartesian)
 Smallest overlap matrix eigenvalue = 4.26E-04
 Guess MOs from SCF MO coefficient file

 -----------------------------------------------------------------------
  General SCF calculation program by
  Eric Jon Sundstrom, Paul Horn, Yuezhi Mao, Dmitri Zuev, Alec White,
  David Stuck, Shaama M.S., Shane Yost, Joonho Lee, David Small,
  Daniel Levine, Susi Lehtola, Hugh Burton, Evgeny Epifanovsky
 -----------------------------------------------------------------------
 Exchange:     0.2000 Hartree-Fock + 0.0800 Slater + 0.7200 B88
 Correlation:  0.1900 VWN1RPA + 0.8100 LYP
 Using SG-1 standard quadrature grid
 using 4 threads for integral computing
 -------------------------------------------------------
 OpenMP Integral computing Module                
 Release: version 2.0, May 2017, Q-Chem Inc. Pleasanton 
 -------------------------------------------------------
 -------------------------------------------------------
 OpenMP BLAS3 based DFT computing Module                
 Release: version 1.0, May 2013, Q-Chem Inc. Pittsburgh 
 -------------------------------------------------------
 A restricted SCF calculation will be
 performed using DIIS
 SCF converges when DIIS error is below 1.0e-08
 ---------------------------------------
  Cycle       Energy         DIIS error
 ---------------------------------------
    1  -12447.2845644966      4.59e-04  
    2  -12447.2857615899      2.76e-04  
    3  -12447.2854504192      3.59e-04  
    4  -12447.2861778948      7.45e-05  
    5  -12447.2862127511      2.09e-05  
    6  -12447.2862151733      6.19e-06  
    7  -12447.2862154079      2.08e-06  
    8  -12447.2862154251      3.93e-07  
    9  -12447.2862154257      1.67e-07  
   10  -12447.2862154259      3.19e-08  
   11  -12447.2862154260      4.45e-09  Convergence criterion met
 ---------------------------------------
 SCF time:   CPU 53.55s  wall 21.00s 
 SCF   energy in the final basis set =   -12447.2862154260
 Total energy in the final basis set =   -12447.2862154260

 --------------------------------------------------------------
             Orbital Energies (a.u.) and Symmetries
 --------------------------------------------------------------

 Alpha MOs, Restricted
 -- Occupied --                  
******* -482.86 -482.84 -176.33 -165.73 -165.73 -165.73  -77.12
  1 A'    2 A'    3 A'    4 A'    5 A'    1 A"    6 A'    7 A'                 
-62.517 -62.497 -56.337 -56.333 -56.333 -56.317 -56.314 -56.314
  8 A'    9 A'   10 A'    2 A"   11 A'   12 A'    3 A"   13 A'                 
-35.827 -31.320 -31.314 -31.313 -22.970 -22.969 -22.969 -22.964
 14 A'   15 A'    4 A"   16 A'   17 A'    5 A"   18 A'    6 A"                 
-22.964 -10.297  -8.725  -8.706  -6.609  -6.557  -6.543  -6.543
 19 A'   20 A'   21 A'   22 A'   23 A'   24 A'   25 A'    7 A"                 
 -6.536  -6.525  -6.525  -6.376  -4.789  -4.774  -4.773  -4.772
 26 A'    8 A"   27 A'   28 A'   29 A'    9 A"   30 A'   31 A'                 
 -4.768  -4.767  -2.668  -2.664  -2.664  -2.653  -2.653  -2.647
 10 A"   32 A'   33 A'   34 A'   11 A"   35 A'   12 A"   36 A'                 
 -2.644  -2.644  -2.635  -2.635  -2.055  -2.050  -2.049  -2.036
 13 A"   37 A'   14 A"   38 A'   39 A'   15 A"   40 A'   16 A"                 
 -2.036  -0.858  -0.807  -0.733  -0.671  -0.529  -0.442  -0.428
 41 A'   42 A'   43 A'   44 A'   45 A'   46 A'   47 A'   48 A'                 
 -0.388  -0.344  -0.331  -0.324  -0.303  -0.302  -0.281  -0.258
 17 A"   49 A'   18 A"   50 A'   51 A'   19 A"   52 A'   20 A"                 
 -- Virtual --                   
 -0.103  -0.086  -0.078  -0.010  -0.000   0.024   0.037   0.042
 21 A"   53 A'   54 A'   55 A'   56 A'   57 A'   58 A'   22 A"                 
  0.050   0.055   0.064   0.067   0.083   0.087   0.092   0.106
 59 A'   60 A'   23 A"   61 A'   62 A'   24 A"   63 A'   64 A'                 
  0.107   0.124   0.134   0.150   0.183   0.210   0.226   0.235
 25 A"   65 A'   66 A'   67 A'   68 A'   69 A'   26 A"   70 A'                 
  0.260   0.288   0.299   0.344   0.375   0.378   0.385   0.397
 71 A'   27 A"   72 A'   73 A'   28 A"   74 A'   29 A"   75 A'                 
  0.409   0.419   0.420   0.438   0.439   0.456   0.472   0.478
 76 A'   30 A"   77 A'   78 A'   31 A"   79 A'   32 A"   80 A'                 
  0.501   0.536   0.540   0.553   0.554   0.577   0.579   0.592
 33 A"   34 A"   81 A'   82 A'   35 A"   83 A'   36 A"   84 A'                 
  0.622   0.638   0.683   0.689   0.747   0.753   0.784   0.814
 85 A'   86 A'   87 A'   88 A'   89 A'   37 A"   38 A"   90 A'                 
  0.838   0.907   0.962   0.980   1.070   1.279   1.339   1.383
 91 A'   92 A'   93 A'   94 A'   95 A'   39 A"   96 A'   40 A"                 
  1.391   1.454   1.561   1.627   1.638   1.703   1.725   1.859
 97 A'   41 A"   42 A"   98 A'   99 A'  100 A'  101 A'  102 A'                 
  1.975   2.001   2.017   2.035   2.097   2.176   2.658   2.805
 43 A"   44 A"  103 A'  104 A'  105 A'  106 A'   45 A"  107 A'                 
  3.010   3.940   3.952   3.976   3.984   3.985   3.990   4.005
108 A'   46 A"  109 A'   47 A"  110 A'   48 A"   49 A"  111 A'                 
  4.009   4.051   4.052   4.063   4.109   4.214   4.240   4.328
 50 A"  112 A'   51 A"  113 A'  114 A'  115 A'  116 A'  117 A'                 
  4.408   5.984   6.016   6.047   6.581   6.619   6.896   7.530
118 A'   52 A"  119 A'  120 A'  121 A'  122 A'  123 A'   53 A"                 
  7.551   7.562   7.578   7.627   7.645  13.786  13.906  13.966
 54 A"  124 A'  125 A'  126 A'  127 A'   55 A"  128 A'  129 A'                 
 23.330  27.835  28.325  28.350  28.361  28.514  28.523  28.537
130 A'  131 A'   56 A"  132 A'  133 A'   57 A"  134 A'   58 A"                 
 28.576  28.664  47.866  47.905 127.868 127.888 127.910 151.632
135 A'  136 A'  137 A'  138 A'   59 A"  139 A'  140 A'  141 A'                 
163.037 289.725 289.749 289.757 289.774 289.840 289.8651020.650
142 A'   60 A"   61 A"  143 A'  144 A'  145 A'  146 A'  147 A'                 
*******1901.795
148 A'  149 A'                                                                 

 Beta MOs, Restricted
 -- Occupied --                  
******* -482.86 -482.84 -176.33 -165.73 -165.73 -165.73  -77.12
  1 A'    2 A'    3 A'    4 A'    5 A'    1 A"    6 A'    7 A'                 
-62.517 -62.497 -56.337 -56.333 -56.333 -56.317 -56.314 -56.314
  8 A'    9 A'   10 A'    2 A"   11 A'   12 A'    3 A"   13 A'                 
-35.827 -31.320 -31.314 -31.313 -22.970 -22.969 -22.969 -22.964
 14 A'   15 A'    4 A"   16 A'   17 A'    5 A"   18 A'    6 A"                 
-22.964 -10.297  -8.725  -8.706  -6.609  -6.557  -6.543  -6.543
 19 A'   20 A'   21 A'   22 A'   23 A'   24 A'   25 A'    7 A"                 
 -6.536  -6.525  -6.525  -6.376  -4.789  -4.774  -4.773  -4.772
 26 A'    8 A"   27 A'   28 A'   29 A'    9 A"   30 A'   31 A'                 
 -4.768  -4.767  -2.668  -2.664  -2.664  -2.653  -2.653  -2.647
 10 A"   32 A'   33 A'   34 A'   11 A"   35 A'   12 A"   36 A'                 
 -2.644  -2.644  -2.635  -2.635  -2.055  -2.050  -2.049  -2.036
 13 A"   37 A'   14 A"   38 A'   39 A'   15 A"   40 A'   16 A"                 
 -2.036  -0.858  -0.807  -0.733  -0.671  -0.529  -0.442  -0.428
 41 A'   42 A'   43 A'   44 A'   45 A'   46 A'   47 A'   48 A'                 
 -0.388  -0.344  -0.331  -0.324  -0.303  -0.302  -0.281  -0.258
 17 A"   49 A'   18 A"   50 A'   51 A'   19 A"   52 A'   20 A"                 
 -- Virtual --                   
 -0.103  -0.086  -0.078  -0.010  -0.000   0.024   0.037   0.042
 21 A"   53 A'   54 A'   55 A'   56 A'   57 A'   58 A'   22 A"                 
  0.050   0.055   0.064   0.067   0.083   0.087   0.092   0.106
 59 A'   60 A'   23 A"   61 A'   62 A'   24 A"   63 A'   64 A'                 
  0.107   0.124   0.134   0.150   0.183   0.210   0.226   0.235
 25 A"   65 A'   66 A'   67 A'   68 A'   69 A'   26 A"   70 A'                 
  0.260   0.288   0.299   0.344   0.375   0.378   0.385   0.397
 71 A'   27 A"   72 A'   73 A'   28 A"   74 A'   29 A"   75 A'                 
  0.409   0.419   0.420   0.438   0.439   0.456   0.472   0.478
 76 A'   30 A"   77 A'   78 A'   31 A"   79 A'   32 A"   80 A'                 
  0.501   0.536   0.540   0.553   0.554   0.577   0.579   0.592
 33 A"   34 A"   81 A'   82 A'   35 A"   83 A'   36 A"   84 A'                 
  0.622   0.638   0.683   0.689   0.747   0.753   0.784   0.814
 85 A'   86 A'   87 A'   88 A'   89 A'   37 A"   38 A"   90 A'                 
  0.838   0.907   0.962   0.980   1.070   1.279   1.339   1.383
 91 A'   92 A'   93 A'   94 A'   95 A'   39 A"   96 A'   40 A"                 
  1.391   1.454   1.561   1.627   1.638   1.703   1.725   1.859
 97 A'   41 A"   42 A"   98 A'   99 A'  100 A'  101 A'  102 A'                 
  1.975   2.001   2.017   2.035   2.097   2.176   2.658   2.805
 43 A"   44 A"  103 A'  104 A'  105 A'  106 A'   45 A"  107 A'                 
  3.010   3.940   3.952   3.976   3.984   3.985   3.990   4.005
108 A'   46 A"  109 A'   47 A"  110 A'   48 A"   49 A"  111 A'                 
  4.009   4.051   4.052   4.063   4.109   4.214   4.240   4.328
 50 A"  112 A'   51 A"  113 A'  114 A'  115 A'  116 A'  117 A'                 
  4.408   5.984   6.016   6.047   6.581   6.619   6.896   7.530
118 A'   52 A"  119 A'  120 A'  121 A'  122 A'  123 A'   53 A"                 
  7.551   7.562   7.578   7.627   7.645  13.786  13.906  13.966
 54 A"  124 A'  125 A'  126 A'  127 A'   55 A"  128 A'  129 A'                 
 23.330  27.835  28.325  28.350  28.361  28.514  28.523  28.537
130 A'  131 A'   56 A"  132 A'  133 A'   57 A"  134 A'   58 A"                 
 28.576  28.664  47.866  47.905 127.868 127.888 127.910 151.632
135 A'  136 A'  137 A'  138 A'   59 A"  139 A'  140 A'  141 A'                 
163.037 289.725 289.749 289.757 289.774 289.840 289.8651020.650
142 A'   60 A"   61 A"  143 A'  144 A'  145 A'  146 A'  147 A'                 
*******1901.795
148 A'  149 A'                                                                 
 --------------------------------------------------------------

          Ground-State Mulliken Net Atomic Charges

     Atom                 Charge (a.u.)
  ----------------------------------------
      1 C                    -0.109359
      2 P                     0.090273
      3 Br                   -0.139617
      4 Br                   -0.028488
      5 I                     0.187191
  ----------------------------------------
  Sum of atomic charges =    -0.000000

 -----------------------------------------------------------------
                    Cartesian Multipole Moments
 -----------------------------------------------------------------
    Charge (ESU x 10^10)
                -0.0000
    Dipole Moment (Debye)
         X       0.5512      Y      -0.4804      Z      -0.0000
       Tot       0.7312
    Quadrupole Moments (Debye-Ang)
        XX     -83.8745     XY       1.8144     YY     -80.7563
        XZ      -0.0000     YZ      -0.0000     ZZ     -84.7486
    Octopole Moments (Debye-Ang^2)
       XXX       0.1536    XXY     -13.1918    XYY      -4.9932
       YYY     -52.9441    XXZ       0.0000    XYZ      -0.0000
       YYZ       0.0000    XZZ      -3.8005    YZZ     -12.3670
       ZZZ      -0.0000
    Hexadecapole Moments (Debye-Ang^3)
      XXXX   -1386.2353   XXXY     108.9078   XXYY    -423.4346
      XYYY      96.6687   YYYY    -967.6262   XXXZ      -0.0000
      XXYZ       0.0000   XYYZ      -0.0000   YYYZ      -0.0000
      XXZZ    -272.0256   XYZZ      29.6163   YYZZ    -188.7642
      XZZZ      -0.0000   YZZZ       0.0000   ZZZZ    -113.5258
 -----------------------------------------------------------------
 Calculating analytic gradient of the SCF energy
 Gradient of SCF Energy
            1           2           3           4           5
    1  -0.0102931   0.0013186   0.0024624   0.0019835   0.0045286
    2   0.0025914  -0.0079872   0.0005530  -0.0021570   0.0069998
    3  -0.0000000   0.0000000  -0.0000000  -0.0000000  -0.0000000
 Max gradient component =       1.029E-02
 RMS gradient           =       4.185E-03
 Gradient time:  CPU 15.50 s  wall 5.65 s
 Geometry Optimization Parameters
   NAtoms,    NIC,     NZ,  NCons,   NDum,   NFix, NCnnct, MaxDiis
        5      20       5       0       0       0       0       0

 Cartesian Hessian Update
 Hessian Updated using BFGS Update


** GEOMETRY OPTIMIZATION IN DELOCALIZED INTERNAL COORDINATES **
   Searching for a Minimum

   Optimization Cycle:   7

                       Coordinates (Angstroms)
     ATOM                X               Y               Z
      1  C         0.6128781662    0.3664208593    0.0000000000
      2  P        -0.2642781862    1.7927674187    0.0000000000
      3  Br       -2.4260730453    1.1608792978    0.0000000000
      4  Br        2.5232507738    0.6630089036    0.0000000000
      5  I         0.0673051014   -1.6312203771    0.0000000000
   Point Group: cs    Number of degrees of freedom:     7


   Energy is -12447.286215426

 Hessian Updated using BFGS Update

  7 Hessian modes will be used to form the next step
  Hessian Eigenvalues:
     0.076647    0.092387    0.113162    0.217669    0.254378    0.272428
     1.028598

 Minimum Search - Taking Simple RFO Step
 Searching for Lamda that Minimizes Along All modes
 Value Taken    Lamda =  -0.00081203
 Step Taken.  Stepsize is  0.079676

                             Maximum     Tolerance    Cnvgd?
         Gradient           0.009403      0.000300      NO
         Displacement       0.053457      0.001200      NO
         Energy change     -0.000854      0.000001      NO


 New Cartesian Coordinates Obtained by Inverse Iteration

 Displacement from previous Coordinates is:  0.078217
 ----------------------------------------------------------------
             Standard Nuclear Orientation (Angstroms)
    I     Atom           X                Y                Z
 ----------------------------------------------------------------
    1      C       0.6237610845     0.3700996381     0.0000000000
    2      P      -0.2537640800     1.7994587141     0.0000000000
    3      Br     -2.4171233216     1.1566100033     0.0000000000
    4      Br      2.5103813563     0.6804263286     0.0000000000
    5      I       0.0498277706    -1.6547385818     0.0000000000
 ----------------------------------------------------------------
 Molecular Point Group                 Cs    NOp =  2
 Largest Abelian Subgroup              Cs    NOp =  2
 Nuclear Repulsion Energy =  1222.2091454974 hartrees
 There are       72 alpha and       72 beta electrons
 Applying Cartesian multipole field
    Component          Value
    ---------          -----
     (2,0,0)        1.00000E-11
     (0,2,0)        2.00000E-11
     (0,0,2)       -3.00000E-11
 Nucleus-field energy     =     0.0000000337 hartrees
 Requested basis set is 6-311++G(d,p)
 There are 81 shells and 210 basis functions
 A cutoff of  1.0D-11 yielded   2377 shell pairs
 There are     17335 function pairs (     19513 Cartesian)
 Smallest overlap matrix eigenvalue = 4.09E-04
 Guess MOs from SCF MO coefficient file

 -----------------------------------------------------------------------
  General SCF calculation program by
  Eric Jon Sundstrom, Paul Horn, Yuezhi Mao, Dmitri Zuev, Alec White,
  David Stuck, Shaama M.S., Shane Yost, Joonho Lee, David Small,
  Daniel Levine, Susi Lehtola, Hugh Burton, Evgeny Epifanovsky
 -----------------------------------------------------------------------
 Exchange:     0.2000 Hartree-Fock + 0.0800 Slater + 0.7200 B88
 Correlation:  0.1900 VWN1RPA + 0.8100 LYP
 Using SG-1 standard quadrature grid
 using 4 threads for integral computing
 -------------------------------------------------------
 OpenMP Integral computing Module                
 Release: version 2.0, May 2017, Q-Chem Inc. Pleasanton 
 -------------------------------------------------------
 -------------------------------------------------------
 OpenMP BLAS3 based DFT computing Module                
 Release: version 1.0, May 2013, Q-Chem Inc. Pittsburgh 
 -------------------------------------------------------
 A restricted SCF calculation will be
 performed using DIIS
 SCF converges when DIIS error is below 1.0e-08
 ---------------------------------------
  Cycle       Energy         DIIS error
 ---------------------------------------
    1  -12447.2861318497      2.18e-04  
    2  -12447.2864312742      1.26e-04  
    3  -12447.2863217214      1.85e-04  
    4  -12447.2865240860      2.89e-05  
    5  -12447.2865290954      6.54e-06  
    6  -12447.2865292488      2.10e-06  
    7  -12447.2865292715      1.02e-06  
    8  -12447.2865292780      1.96e-07  
    9  -12447.2865292782      3.65e-08  
   10  -12447.2865292782      5.48e-09  Convergence criterion met
 ---------------------------------------
 SCF time:   CPU 48.27s  wall 18.00s 
 SCF   energy in the final basis set =   -12447.2865292782
 Total energy in the final basis set =   -12447.2865292782

 --------------------------------------------------------------
             Orbital Energies (a.u.) and Symmetries
 --------------------------------------------------------------

 Alpha MOs, Restricted
 -- Occupied --                  
******* -482.87 -482.84 -176.33 -165.73 -165.73 -165.73  -77.12
  1 A'    2 A'    3 A'    4 A'    5 A'    1 A"    6 A'    7 A'                 
-62.519 -62.496 -56.339 -56.335 -56.335 -56.316 -56.313 -56.313
  8 A'    9 A'   10 A'   11 A'    2 A"   12 A'    3 A"   13 A'                 
-35.826 -31.319 -31.313 -31.312 -22.969 -22.968 -22.968 -22.963
 14 A'   15 A'    4 A"   16 A'   17 A'    5 A"   18 A'    6 A"                 
-22.963 -10.298  -8.727  -8.705  -6.610  -6.559  -6.545  -6.545
 19 A'   20 A'   21 A'   22 A'   23 A'   24 A'   25 A'    7 A"                 
 -6.535  -6.524  -6.524  -6.375  -4.788  -4.773  -4.772  -4.771
 26 A'    8 A"   27 A'   28 A'   29 A'    9 A"   30 A'   31 A'                 
 -4.768  -4.767  -2.670  -2.666  -2.666  -2.655  -2.655  -2.646
 10 A"   32 A'   33 A'   34 A'   11 A"   35 A'   12 A"   36 A'                 
 -2.643  -2.643  -2.634  -2.634  -2.054  -2.049  -2.048  -2.035
 13 A"   37 A'   14 A"   38 A'   39 A'   15 A"   40 A'   16 A"                 
 -2.035  -0.862  -0.806  -0.729  -0.669  -0.530  -0.442  -0.428
 41 A'   42 A'   43 A'   44 A'   45 A'   46 A'   47 A'   48 A'                 
 -0.389  -0.344  -0.331  -0.324  -0.303  -0.301  -0.281  -0.258
 17 A"   49 A'   18 A"   50 A'   51 A'   19 A"   52 A'   20 A"                 
 -- Virtual --                   
 -0.104  -0.091  -0.075  -0.011  -0.000   0.024   0.037   0.042
 21 A"   53 A'   54 A'   55 A'   56 A'   57 A'   58 A'   22 A"                 
  0.050   0.055   0.065   0.067   0.083   0.087   0.093   0.106
 59 A'   60 A'   23 A"   61 A'   62 A'   24 A"   63 A'   64 A'                 
  0.107   0.123   0.134   0.150   0.182   0.207   0.226   0.235
 25 A"   65 A'   66 A'   67 A'   68 A'   69 A'   26 A"   70 A'                 
  0.260   0.288   0.299   0.345   0.376   0.379   0.385   0.397
 71 A'   27 A"   72 A'   73 A'   28 A"   74 A'   29 A"   75 A'                 
  0.409   0.417   0.421   0.438   0.439   0.455   0.473   0.478
 76 A'   30 A"   77 A'   78 A'   31 A"   79 A'   32 A"   80 A'                 
  0.502   0.534   0.535   0.551   0.554   0.577   0.579   0.590
 33 A"   81 A'   34 A"   82 A'   35 A"   83 A'   36 A"   84 A'                 
  0.622   0.637   0.679   0.686   0.748   0.751   0.781   0.816
 85 A'   86 A'   87 A'   88 A'   89 A'   37 A"   38 A"   90 A'                 
  0.841   0.908   0.961   0.981   1.067   1.279   1.338   1.388
 91 A'   92 A'   93 A'   94 A'   95 A'   39 A"   96 A'   40 A"                 
  1.389   1.452   1.562   1.630   1.634   1.706   1.724   1.859
 97 A'   41 A"   42 A"   98 A'   99 A'  100 A'  101 A'  102 A'                 
  1.975   2.001   2.016   2.035   2.097   2.172   2.659   2.807
 43 A"   44 A"  103 A'  104 A'  105 A'  106 A'   45 A"  107 A'                 
  3.009   3.941   3.953   3.974   3.983   3.983   3.991   4.006
108 A'   46 A"  109 A'   47 A"  110 A'   48 A"   49 A"  111 A'                 
  4.010   4.052   4.052   4.057   4.110   4.214   4.243   4.326
 50 A"  112 A'   51 A"  113 A'  114 A'  115 A'  116 A'  117 A'                 
  4.397   5.984   6.016   6.043   6.585   6.621   6.893   7.529
118 A'   52 A"  119 A'  120 A'  121 A'  122 A'  123 A'   53 A"                 
  7.551   7.561   7.579   7.627   7.642  13.786  13.904  13.962
 54 A"  124 A'  125 A'  126 A'  127 A'   55 A"  128 A'  129 A'                 
 23.330  27.828  28.325  28.350  28.358  28.515  28.523  28.537
130 A'  131 A'   56 A"  132 A'  133 A'   57 A"  134 A'   58 A"                 
 28.575  28.663  47.869  47.906 127.868 127.888 127.908 151.626
135 A'  136 A'  137 A'  138 A'   59 A"  139 A'  140 A'  141 A'                 
163.035 289.723 289.750 289.756 289.775 289.840 289.8621020.654
142 A'   60 A"   61 A"  143 A'  144 A'  145 A'  146 A'  147 A'                 
*******1901.788
148 A'  149 A'                                                                 

 Beta MOs, Restricted
 -- Occupied --                  
******* -482.87 -482.84 -176.33 -165.73 -165.73 -165.73  -77.12
  1 A'    2 A'    3 A'    4 A'    5 A'    1 A"    6 A'    7 A'                 
-62.519 -62.496 -56.339 -56.335 -56.335 -56.316 -56.313 -56.313
  8 A'    9 A'   10 A'   11 A'    2 A"   12 A'    3 A"   13 A'                 
-35.826 -31.319 -31.313 -31.312 -22.969 -22.968 -22.968 -22.963
 14 A'   15 A'    4 A"   16 A'   17 A'    5 A"   18 A'    6 A"                 
-22.963 -10.298  -8.727  -8.705  -6.610  -6.559  -6.545  -6.545
 19 A'   20 A'   21 A'   22 A'   23 A'   24 A'   25 A'    7 A"                 
 -6.535  -6.524  -6.524  -6.375  -4.788  -4.773  -4.772  -4.771
 26 A'    8 A"   27 A'   28 A'   29 A'    9 A"   30 A'   31 A'                 
 -4.768  -4.767  -2.670  -2.666  -2.666  -2.655  -2.655  -2.646
 10 A"   32 A'   33 A'   34 A'   11 A"   35 A'   12 A"   36 A'                 
 -2.643  -2.643  -2.634  -2.634  -2.054  -2.049  -2.048  -2.035
 13 A"   37 A'   14 A"   38 A'   39 A'   15 A"   40 A'   16 A"                 
 -2.035  -0.862  -0.806  -0.729  -0.669  -0.530  -0.442  -0.428
 41 A'   42 A'   43 A'   44 A'   45 A'   46 A'   47 A'   48 A'                 
 -0.389  -0.344  -0.331  -0.324  -0.303  -0.301  -0.281  -0.258
 17 A"   49 A'   18 A"   50 A'   51 A'   19 A"   52 A'   20 A"                 
 -- Virtual --                   
 -0.104  -0.091  -0.075  -0.011  -0.000   0.024   0.037   0.042
 21 A"   53 A'   54 A'   55 A'   56 A'   57 A'   58 A'   22 A"                 
  0.050   0.055   0.065   0.067   0.083   0.087   0.093   0.106
 59 A'   60 A'   23 A"   61 A'   62 A'   24 A"   63 A'   64 A'                 
  0.107   0.123   0.134   0.150   0.182   0.207   0.226   0.235
 25 A"   65 A'   66 A'   67 A'   68 A'   69 A'   26 A"   70 A'                 
  0.260   0.288   0.299   0.345   0.376   0.379   0.385   0.397
 71 A'   27 A"   72 A'   73 A'   28 A"   74 A'   29 A"   75 A'                 
  0.409   0.417   0.421   0.438   0.439   0.455   0.473   0.478
 76 A'   30 A"   77 A'   78 A'   31 A"   79 A'   32 A"   80 A'                 
  0.502   0.534   0.535   0.551   0.554   0.577   0.579   0.590
 33 A"   81 A'   34 A"   82 A'   35 A"   83 A'   36 A"   84 A'                 
  0.622   0.637   0.679   0.686   0.748   0.751   0.781   0.816
 85 A'   86 A'   87 A'   88 A'   89 A'   37 A"   38 A"   90 A'                 
  0.841   0.908   0.961   0.981   1.067   1.279   1.338   1.388
 91 A'   92 A'   93 A'   94 A'   95 A'   39 A"   96 A'   40 A"                 
  1.389   1.452   1.562   1.630   1.634   1.706   1.724   1.859
 97 A'   41 A"   42 A"   98 A'   99 A'  100 A'  101 A'  102 A'                 
  1.975   2.001   2.016   2.035   2.097   2.172   2.659   2.807
 43 A"   44 A"  103 A'  104 A'  105 A'  106 A'   45 A"  107 A'                 
  3.009   3.941   3.953   3.974   3.983   3.983   3.991   4.006
108 A'   46 A"  109 A'   47 A"  110 A'   48 A"   49 A"  111 A'                 
  4.010   4.052   4.052   4.057   4.110   4.214   4.243   4.326
 50 A"  112 A'   51 A"  113 A'  114 A'  115 A'  116 A'  117 A'                 
  4.397   5.984   6.016   6.043   6.585   6.621   6.893   7.529
118 A'   52 A"  119 A'  120 A'  121 A'  122 A'  123 A'   53 A"                 
  7.551   7.561   7.579   7.627   7.642  13.786  13.904  13.962
 54 A"  124 A'  125 A'  126 A'  127 A'   55 A"  128 A'  129 A'                 
 23.330  27.828  28.325  28.350  28.358  28.515  28.523  28.537
130 A'  131 A'   56 A"  132 A'  133 A'   57 A"  134 A'   58 A"                 
 28.575  28.663  47.869  47.906 127.868 127.888 127.908 151.626
135 A'  136 A'  137 A'  138 A'   59 A"  139 A'  140 A'  141 A'                 
163.035 289.723 289.750 289.756 289.775 289.840 289.8621020.654
142 A'   60 A"   61 A"  143 A'  144 A'  145 A'  146 A'  147 A'                 
*******1901.788
148 A'  149 A'                                                                 
 --------------------------------------------------------------

          Ground-State Mulliken Net Atomic Charges

     Atom                 Charge (a.u.)
  ----------------------------------------
      1 C                    -0.104774
      2 P                     0.090098
      3 Br                   -0.138900
      4 Br                   -0.021051
      5 I                     0.174626
  ----------------------------------------
  Sum of atomic charges =     0.000000

 -----------------------------------------------------------------
                    Cartesian Multipole Moments
 -----------------------------------------------------------------
    Charge (ESU x 10^10)
                 0.0000
    Dipole Moment (Debye)
         X       0.6675      Y      -0.3896      Z       0.0000
       Tot       0.7729
    Quadrupole Moments (Debye-Ang)
        XX     -83.7345     XY       2.0864     YY     -80.6797
        XZ       0.0000     YZ      -0.0000     ZZ     -84.7984
    Octopole Moments (Debye-Ang^2)
       XXX       2.1946    XXY     -12.6189    XYY      -4.5043
       YYY     -51.6144    XXZ       0.0000    XYZ       0.0000
       YYZ       0.0000    XZZ      -3.2559    YZZ     -11.9047
       ZZZ       0.0000
    Hexadecapole Moments (Debye-Ang^3)
      XXXX   -1374.0279   XXXY     105.1606   XXYY    -423.5716
      XYYY      92.1094   YYYY    -982.6724   XXXZ       0.0000
      XXYZ      -0.0000   XYYZ       0.0000   YYYZ      -0.0000
      XXZZ    -269.7760   XYZZ      27.7857   YYZZ    -191.6720
      XZZZ       0.0000   YZZZ      -0.0000   ZZZZ    -113.7080
 -----------------------------------------------------------------
 Calculating analytic gradient of the SCF energy
 Gradient of SCF Energy
            1           2           3           4           5
    1  -0.0016294   0.0033865   0.0017322  -0.0039258   0.0004365
    2   0.0067229  -0.0046282  -0.0003257  -0.0006035  -0.0011655
    3  -0.0000000   0.0000000  -0.0000000  -0.0000000   0.0000000
 Max gradient component =       6.723E-03
 RMS gradient           =       2.597E-03
 Gradient time:  CPU 15.86 s  wall 5.41 s
 Geometry Optimization Parameters
   NAtoms,    NIC,     NZ,  NCons,   NDum,   NFix, NCnnct, MaxDiis
        5      20       5       0       0       0       0       0

 Cartesian Hessian Update
 Hessian Updated using BFGS Update


** GEOMETRY OPTIMIZATION IN DELOCALIZED INTERNAL COORDINATES **
   Searching for a Minimum

   Optimization Cycle:   8

                       Coordinates (Angstroms)
     ATOM                X               Y               Z
      1  C         0.6237610845    0.3700996381    0.0000000000
      2  P        -0.2537640800    1.7994587141    0.0000000000
      3  Br       -2.4171233216    1.1566100033    0.0000000000
      4  Br        2.5103813563    0.6804263286    0.0000000000
      5  I         0.0498277706   -1.6547385818    0.0000000000
   Point Group: cs    Number of degrees of freedom:     7


   Energy is -12447.286529278

 Hessian Updated using BFGS Update

  7 Hessian modes will be used to form the next step
  Hessian Eigenvalues:
     0.086475    0.107705    0.121284    0.217072    0.251848    0.257948
     0.947043

 Minimum Search - Taking Simple RFO Step
 Searching for Lamda that Minimizes Along All modes
 Value Taken    Lamda =  -0.00020053
 Step Taken.  Stepsize is  0.031927

                             Maximum     Tolerance    Cnvgd?
         Gradient           0.006477      0.000300      NO
         Displacement       0.024683      0.001200      NO
         Energy change     -0.000314      0.000001      NO


 New Cartesian Coordinates Obtained by Inverse Iteration

 Displacement from previous Coordinates is:  0.042598
 ----------------------------------------------------------------
             Standard Nuclear Orientation (Angstroms)
    I     Atom           X                Y                Z
 ----------------------------------------------------------------
    1      C       0.6275372849     0.3651820120     0.0000000000
    2      P      -0.2556314392     1.7938381873     0.0000000000
    3      Br     -2.4307931932     1.1615369916     0.0000000000
    4      Br      2.5245381887     0.6841225128     0.0000000000
    5      I       0.0474319686    -1.6528236014     0.0000000000
 ----------------------------------------------------------------
 Molecular Point Group                 Cs    NOp =  2
 Largest Abelian Subgroup              Cs    NOp =  2
 Nuclear Repulsion Energy =  1218.7060050294 hartrees
 There are       72 alpha and       72 beta electrons
 Applying Cartesian multipole field
    Component          Value
    ---------          -----
     (2,0,0)        1.00000E-11
     (0,2,0)        2.00000E-11
     (0,0,2)       -3.00000E-11
 Nucleus-field energy     =     0.0000000339 hartrees
 Requested basis set is 6-311++G(d,p)
 There are 81 shells and 210 basis functions
 A cutoff of  1.0D-11 yielded   2372 shell pairs
 There are     17275 function pairs (     19447 Cartesian)
 Smallest overlap matrix eigenvalue = 4.23E-04
 Guess MOs from SCF MO coefficient file

 -----------------------------------------------------------------------
  General SCF calculation program by
  Eric Jon Sundstrom, Paul Horn, Yuezhi Mao, Dmitri Zuev, Alec White,
  David Stuck, Shaama M.S., Shane Yost, Joonho Lee, David Small,
  Daniel Levine, Susi Lehtola, Hugh Burton, Evgeny Epifanovsky
 -----------------------------------------------------------------------
 Exchange:     0.2000 Hartree-Fock + 0.0800 Slater + 0.7200 B88
 Correlation:  0.1900 VWN1RPA + 0.8100 LYP
 Using SG-1 standard quadrature grid
 using 4 threads for integral computing
 -------------------------------------------------------
 OpenMP Integral computing Module                
 Release: version 2.0, May 2017, Q-Chem Inc. Pleasanton 
 -------------------------------------------------------
 -------------------------------------------------------
 OpenMP BLAS3 based DFT computing Module                
 Release: version 1.0, May 2013, Q-Chem Inc. Pittsburgh 
 -------------------------------------------------------
 A restricted SCF calculation will be
 performed using DIIS
 SCF converges when DIIS error is below 1.0e-08
 ---------------------------------------
  Cycle       Energy         DIIS error
 ---------------------------------------
    1  -12447.2865702883      8.64e-05  
    2  -12447.2866288805      3.63e-05  
    3  -12447.2866189303      5.54e-05  
    4  -12447.2866356008      1.37e-05  
    5  -12447.2866367020      3.51e-06  
    6  -12447.2866367681      1.16e-06  
    7  -12447.2866367763      3.91e-07  
    8  -12447.2866367769      9.91e-08  
    9  -12447.2866367770      2.69e-08  
   10  -12447.2866367770      9.73e-09  Convergence criterion met
 ---------------------------------------
 SCF time:   CPU 48.18s  wall 18.00s 
 SCF   energy in the final basis set =   -12447.2866367770
 Total energy in the final basis set =   -12447.2866367770

 --------------------------------------------------------------
             Orbital Energies (a.u.) and Symmetries
 --------------------------------------------------------------

 Alpha MOs, Restricted
 -- Occupied --                  
******* -482.87 -482.84 -176.33 -165.73 -165.73 -165.73  -77.12
  1 A'    2 A'    3 A'    4 A'    5 A'    1 A"    6 A'    7 A'                 
-62.519 -62.496 -56.339 -56.335 -56.335 -56.316 -56.313 -56.313
  8 A'    9 A'   10 A'   11 A'    2 A"   12 A'    3 A"   13 A'                 
-35.826 -31.320 -31.313 -31.313 -22.970 -22.969 -22.968 -22.964
 14 A'   15 A'    4 A"   16 A'   17 A'    5 A"   18 A'    6 A"                 
-22.964 -10.298  -8.727  -8.705  -6.610  -6.559  -6.545  -6.545
 19 A'   20 A'   21 A'   22 A'   23 A'   24 A'   25 A'    7 A"                 
 -6.535  -6.524  -6.524  -6.375  -4.788  -4.773  -4.773  -4.772
 26 A'    8 A"   27 A'   28 A'   29 A'    9 A"   30 A'   31 A'                 
 -4.769  -4.767  -2.670  -2.666  -2.666  -2.655  -2.655  -2.646
 10 A"   32 A'   33 A'   34 A'   11 A"   35 A'   12 A"   36 A'                 
 -2.643  -2.643  -2.634  -2.634  -2.054  -2.049  -2.049  -2.036
 13 A"   37 A'   14 A"   38 A'   39 A'   15 A"   40 A'   16 A"                 
 -2.035  -0.859  -0.805  -0.731  -0.669  -0.529  -0.441  -0.427
 41 A'   42 A'   43 A'   44 A'   45 A'   46 A'   47 A'   48 A'                 
 -0.388  -0.344  -0.330  -0.324  -0.303  -0.302  -0.282  -0.259
 17 A"   49 A'   18 A"   50 A'   51 A'   19 A"   52 A'   20 A"                 
 -- Virtual --                   
 -0.104  -0.091  -0.078  -0.011  -0.000   0.024   0.037   0.042
 21 A"   53 A'   54 A'   55 A'   56 A'   57 A'   58 A'   22 A"                 
  0.050   0.055   0.064   0.067   0.083   0.087   0.092   0.106
 59 A'   60 A'   23 A"   61 A'   62 A'   24 A"   63 A'   64 A'                 
  0.107   0.123   0.134   0.150   0.182   0.207   0.225   0.234
 25 A"   65 A'   66 A'   67 A'   68 A'   69 A'   26 A"   70 A'                 
  0.260   0.288   0.299   0.345   0.376   0.379   0.385   0.398
 71 A'   27 A"   72 A'   73 A'   28 A"   74 A'   29 A"   75 A'                 
  0.409   0.417   0.421   0.439   0.439   0.455   0.474   0.477
 76 A'   30 A"   77 A'   31 A"   78 A'   79 A'   32 A"   80 A'                 
  0.501   0.535   0.536   0.550   0.554   0.576   0.578   0.588
 33 A"   81 A'   34 A"   82 A'   35 A"   83 A'   36 A"   84 A'                 
  0.621   0.636   0.679   0.686   0.743   0.749   0.781   0.815
 85 A'   86 A'   87 A'   88 A'   89 A'   37 A"   38 A"   90 A'                 
  0.838   0.906   0.961   0.978   1.065   1.278   1.338   1.386
 91 A'   92 A'   93 A'   94 A'   95 A'   39 A"   96 A'   40 A"                 
  1.389   1.450   1.561   1.626   1.635   1.702   1.722   1.857
 97 A'   41 A"   42 A"   98 A'   99 A'  100 A'  101 A'  102 A'                 
  1.975   2.001   2.015   2.034   2.096   2.173   2.658   2.804
 43 A"   44 A"  103 A'  104 A'  105 A'  106 A'   45 A"  107 A'                 
  3.004   3.941   3.953   3.974   3.983   3.983   3.991   4.006
108 A'   46 A"  109 A'   47 A"   48 A"  110 A'   49 A"  111 A'                 
  4.009   4.050   4.051   4.055   4.110   4.211   4.242   4.326
 50 A"  112 A'   51 A"  113 A'  114 A'  115 A'  116 A'  117 A'                 
  4.396   5.984   6.015   6.043   6.581   6.619   6.891   7.529
118 A'   52 A"  119 A'  120 A'  121 A'  122 A'  123 A'   53 A"                 
  7.551   7.561   7.578   7.626   7.642  13.785  13.903  13.960
 54 A"  124 A'  125 A'  126 A'  127 A'   55 A"  128 A'  129 A'                 
 23.328  27.828  28.325  28.350  28.358  28.514  28.523  28.536
130 A'  131 A'   56 A"  132 A'  133 A'   57 A"  134 A'   58 A"                 
 28.574  28.662  47.866  47.905 127.868 127.887 127.908 151.626
135 A'  136 A'  137 A'  138 A'   59 A"  139 A'  140 A'  141 A'                 
163.032 289.723 289.750 289.755 289.774 289.839 289.8621020.650
142 A'   60 A"   61 A"  143 A'  144 A'  145 A'  146 A'  147 A'                 
*******1901.788
148 A'  149 A'                                                                 

 Beta MOs, Restricted
 -- Occupied --                  
******* -482.87 -482.84 -176.33 -165.73 -165.73 -165.73  -77.12
  1 A'    2 A'    3 A'    4 A'    5 A'    1 A"    6 A'    7 A'                 
-62.519 -62.496 -56.339 -56.335 -56.335 -56.316 -56.313 -56.313
  8 A'    9 A'   10 A'   11 A'    2 A"   12 A'    3 A"   13 A'                 
-35.826 -31.320 -31.313 -31.313 -22.970 -22.969 -22.968 -22.964
 14 A'   15 A'    4 A"   16 A'   17 A'    5 A"   18 A'    6 A"                 
-22.964 -10.298  -8.727  -8.705  -6.610  -6.559  -6.545  -6.545
 19 A'   20 A'   21 A'   22 A'   23 A'   24 A'   25 A'    7 A"                 
 -6.535  -6.524  -6.524  -6.375  -4.788  -4.773  -4.773  -4.772
 26 A'    8 A"   27 A'   28 A'   29 A'    9 A"   30 A'   31 A'                 
 -4.769  -4.767  -2.670  -2.666  -2.666  -2.655  -2.655  -2.646
 10 A"   32 A'   33 A'   34 A'   11 A"   35 A'   12 A"   36 A'                 
 -2.643  -2.643  -2.634  -2.634  -2.054  -2.049  -2.049  -2.036
 13 A"   37 A'   14 A"   38 A'   39 A'   15 A"   40 A'   16 A"                 
 -2.035  -0.859  -0.805  -0.731  -0.669  -0.529  -0.441  -0.427
 41 A'   42 A'   43 A'   44 A'   45 A'   46 A'   47 A'   48 A'                 
 -0.388  -0.344  -0.330  -0.324  -0.303  -0.302  -0.282  -0.259
 17 A"   49 A'   18 A"   50 A'   51 A'   19 A"   52 A'   20 A"                 
 -- Virtual --                   
 -0.104  -0.091  -0.078  -0.011  -0.000   0.024   0.037   0.042
 21 A"   53 A'   54 A'   55 A'   56 A'   57 A'   58 A'   22 A"                 
  0.050   0.055   0.064   0.067   0.083   0.087   0.092   0.106
 59 A'   60 A'   23 A"   61 A'   62 A'   24 A"   63 A'   64 A'                 
  0.107   0.123   0.134   0.150   0.182   0.207   0.225   0.234
 25 A"   65 A'   66 A'   67 A'   68 A'   69 A'   26 A"   70 A'                 
  0.260   0.288   0.299   0.345   0.376   0.379   0.385   0.398
 71 A'   27 A"   72 A'   73 A'   28 A"   74 A'   29 A"   75 A'                 
  0.409   0.417   0.421   0.439   0.439   0.455   0.474   0.477
 76 A'   30 A"   77 A'   31 A"   78 A'   79 A'   32 A"   80 A'                 
  0.501   0.535   0.536   0.550   0.554   0.576   0.578   0.588
 33 A"   81 A'   34 A"   82 A'   35 A"   83 A'   36 A"   84 A'                 
  0.621   0.636   0.679   0.686   0.743   0.749   0.781   0.815
 85 A'   86 A'   87 A'   88 A'   89 A'   37 A"   38 A"   90 A'                 
  0.838   0.906   0.961   0.978   1.065   1.278   1.338   1.386
 91 A'   92 A'   93 A'   94 A'   95 A'   39 A"   96 A'   40 A"                 
  1.389   1.450   1.561   1.626   1.635   1.702   1.722   1.857
 97 A'   41 A"   42 A"   98 A'   99 A'  100 A'  101 A'  102 A'                 
  1.975   2.001   2.015   2.034   2.096   2.173   2.658   2.804
 43 A"   44 A"  103 A'  104 A'  105 A'  106 A'   45 A"  107 A'                 
  3.004   3.941   3.953   3.974   3.983   3.983   3.991   4.006
108 A'   46 A"  109 A'   47 A"   48 A"  110 A'   49 A"  111 A'                 
  4.009   4.050   4.051   4.055   4.110   4.211   4.242   4.326
 50 A"  112 A'   51 A"  113 A'  114 A'  115 A'  116 A'  117 A'                 
  4.396   5.984   6.015   6.043   6.581   6.619   6.891   7.529
118 A'   52 A"  119 A'  120 A'  121 A'  122 A'  123 A'   53 A"                 
  7.551   7.561   7.578   7.626   7.642  13.785  13.903  13.960
 54 A"  124 A'  125 A'  126 A'  127 A'   55 A"  128 A'  129 A'                 
 23.328  27.828  28.325  28.350  28.358  28.514  28.523  28.536
130 A'  131 A'   56 A"  132 A'  133 A'   57 A"  134 A'   58 A"                 
 28.574  28.662  47.866  47.905 127.868 127.887 127.908 151.626
135 A'  136 A'  137 A'  138 A'   59 A"  139 A'  140 A'  141 A'                 
163.032 289.723 289.750 289.755 289.774 289.839 289.8621020.650
142 A'   60 A"   61 A"  143 A'  144 A'  145 A'  146 A'  147 A'                 
*******1901.788
148 A'  149 A'                                                                 
 --------------------------------------------------------------

          Ground-State Mulliken Net Atomic Charges

     Atom                 Charge (a.u.)
  ----------------------------------------
      1 C                    -0.106727
      2 P                     0.089380
      3 Br                   -0.139578
      4 Br                   -0.021742
      5 I                     0.178666
  ----------------------------------------
  Sum of atomic charges =    -0.000000

 -----------------------------------------------------------------
                    Cartesian Multipole Moments
 -----------------------------------------------------------------
    Charge (ESU x 10^10)
                -0.0000
    Dipole Moment (Debye)
         X       0.6665      Y      -0.4237      Z       0.0000
       Tot       0.7898
    Quadrupole Moments (Debye-Ang)
        XX     -83.7997     XY       2.1257     YY     -80.7083
        XZ       0.0000     YZ      -0.0000     ZZ     -84.8281
    Octopole Moments (Debye-Ang^2)
       XXX       2.5328    XXY     -12.7565    XYY      -4.4587
       YYY     -52.1725    XXZ       0.0000    XYZ       0.0000
       YYZ       0.0000    XZZ      -3.2107    YZZ     -12.0977
       ZZZ       0.0000
    Hexadecapole Moments (Debye-Ang^3)
      XXXX   -1388.5491   XXXY     105.6366   XXYY    -425.9535
      XYYY      92.8587   YYYY    -982.2741   XXXZ       0.0000
      XXYZ       0.0000   XYYZ       0.0000   YYYZ      -0.0000
      XXZZ    -272.5516   XYZZ      27.8890   YYZZ    -191.5585
      XZZZ      -0.0000   YZZZ      -0.0000   ZZZZ    -113.7848
 -----------------------------------------------------------------
 Calculating analytic gradient of the SCF energy
 Gradient of SCF Energy
            1           2           3           4           5
    1  -0.0030055   0.0030339  -0.0004159   0.0003939  -0.0000063
    2   0.0047837  -0.0040181  -0.0002079   0.0001658  -0.0007234
    3  -0.0000000   0.0000000  -0.0000000  -0.0000000   0.0000000
 Max gradient component =       4.784E-03
 RMS gradient           =       1.970E-03
 Gradient time:  CPU 15.62 s  wall 6.01 s
 Geometry Optimization Parameters
   NAtoms,    NIC,     NZ,  NCons,   NDum,   NFix, NCnnct, MaxDiis
        5      20       5       0       0       0       0       0

 Cartesian Hessian Update
 Hessian Updated using BFGS Update


** GEOMETRY OPTIMIZATION IN DELOCALIZED INTERNAL COORDINATES **
   Searching for a Minimum

   Optimization Cycle:   9

                       Coordinates (Angstroms)
     ATOM                X               Y               Z
      1  C         0.6275372849    0.3651820120    0.0000000000
      2  P        -0.2556314392    1.7938381873    0.0000000000
      3  Br       -2.4307931932    1.1615369916    0.0000000000
      4  Br        2.5245381887    0.6841225128    0.0000000000
      5  I         0.0474319686   -1.6528236014    0.0000000000
   Point Group: cs    Number of degrees of freedom:     7


   Energy is -12447.286636777

 Hessian Updated using BFGS Update

  7 Hessian modes will be used to form the next step
  Hessian Eigenvalues:
     0.085085    0.099299    0.148974    0.213106    0.255890    0.280985
     0.720485

 Minimum Search - Taking Simple RFO Step
 Searching for Lamda that Minimizes Along All modes
 Value Taken    Lamda =  -0.00005815
 Step Taken.  Stepsize is  0.017222

                             Maximum     Tolerance    Cnvgd?
         Gradient           0.004049      0.000300      NO
         Displacement       0.015600      0.001200      NO
         Energy change     -0.000107      0.000001      NO


 New Cartesian Coordinates Obtained by Inverse Iteration

 Displacement from previous Coordinates is:  0.012682
 ----------------------------------------------------------------
             Standard Nuclear Orientation (Angstroms)
    I     Atom           X                Y                Z
 ----------------------------------------------------------------
    1      C       0.6298130156     0.3615328452     0.0000000000
    2      P      -0.2568511974     1.7938227776     0.0000000000
    3      Br     -2.4304664690     1.1602673953     0.0000000000
    4      Br      2.5249406392     0.6846127361     0.0000000000
    5      I       0.0456468214    -1.6483796520     0.0000000000
 ----------------------------------------------------------------
 Molecular Point Group                 Cs    NOp =  2
 Largest Abelian Subgroup              Cs    NOp =  2
 Nuclear Repulsion Energy =  1219.5577613953 hartrees
 There are       72 alpha and       72 beta electrons
 Applying Cartesian multipole field
    Component          Value
    ---------          -----
     (2,0,0)        1.00000E-11
     (0,2,0)        2.00000E-11
     (0,0,2)       -3.00000E-11
 Nucleus-field energy     =     0.0000000338 hartrees
 Requested basis set is 6-311++G(d,p)
 There are 81 shells and 210 basis functions
 A cutoff of  1.0D-11 yielded   2373 shell pairs
 There are     17276 function pairs (     19448 Cartesian)
 Smallest overlap matrix eigenvalue = 4.22E-04
 Guess MOs from SCF MO coefficient file

 -----------------------------------------------------------------------
  General SCF calculation program by
  Eric Jon Sundstrom, Paul Horn, Yuezhi Mao, Dmitri Zuev, Alec White,
  David Stuck, Shaama M.S., Shane Yost, Joonho Lee, David Small,
  Daniel Levine, Susi Lehtola, Hugh Burton, Evgeny Epifanovsky
 -----------------------------------------------------------------------
 Exchange:     0.2000 Hartree-Fock + 0.0800 Slater + 0.7200 B88
 Correlation:  0.1900 VWN1RPA + 0.8100 LYP
 Using SG-1 standard quadrature grid
 using 4 threads for integral computing
 -------------------------------------------------------
 OpenMP Integral computing Module                
 Release: version 2.0, May 2017, Q-Chem Inc. Pleasanton 
 -------------------------------------------------------
 -------------------------------------------------------
 OpenMP BLAS3 based DFT computing Module                
 Release: version 1.0, May 2013, Q-Chem Inc. Pittsburgh 
 -------------------------------------------------------
 A restricted SCF calculation will be
 performed using DIIS
 SCF converges when DIIS error is below 1.0e-08
 ---------------------------------------
  Cycle       Energy         DIIS error
 ---------------------------------------
    1  -12447.2866537013      4.77e-05  
    2  -12447.2866715482      1.43e-05  
    3  -12447.2866707434      1.79e-05  
    4  -12447.2866726728      7.66e-06  
    5  -12447.2866729948      2.42e-06  
    6  -12447.2866730242      6.12e-07  
    7  -12447.2866730261      2.58e-07  
    8  -12447.2866730265      5.34e-08  
    9  -12447.2866730267      1.79e-08  
   10  -12447.2866730264      4.95e-09  Convergence criterion met
 ---------------------------------------
 SCF time:   CPU 48.07s  wall 18.00s 
 SCF   energy in the final basis set =   -12447.2866730264
 Total energy in the final basis set =   -12447.2866730264

 --------------------------------------------------------------
             Orbital Energies (a.u.) and Symmetries
 --------------------------------------------------------------

 Alpha MOs, Restricted
 -- Occupied --                  
******* -482.87 -482.84 -176.33 -165.73 -165.73 -165.73  -77.12
  1 A'    2 A'    3 A'    4 A'    5 A'    1 A"    6 A'    7 A'                 
-62.519 -62.496 -56.339 -56.335 -56.335 -56.316 -56.313 -56.313
  8 A'    9 A'   10 A'   11 A'    2 A"   12 A'    3 A"   13 A'                 
-35.826 -31.320 -31.314 -31.313 -22.970 -22.969 -22.968 -22.964
 14 A'   15 A'    4 A"   16 A'   17 A'    5 A"   18 A'    6 A"                 
-22.964 -10.298  -8.727  -8.705  -6.610  -6.559  -6.545  -6.545
 19 A'   20 A'   21 A'   22 A'   23 A'   24 A'   25 A'    7 A"                 
 -6.535  -6.524  -6.524  -6.376  -4.789  -4.773  -4.773  -4.772
 26 A'    8 A"   27 A'   28 A'   29 A'    9 A"   30 A'   31 A'                 
 -4.769  -4.767  -2.670  -2.666  -2.666  -2.655  -2.655  -2.646
 10 A"   32 A'   33 A'   34 A'   11 A"   35 A'   12 A"   36 A'                 
 -2.643  -2.643  -2.634  -2.634  -2.055  -2.050  -2.049  -2.036
 13 A"   37 A'   14 A"   38 A'   39 A'   15 A"   40 A'   16 A"                 
 -2.036  -0.859  -0.805  -0.731  -0.669  -0.530  -0.442  -0.428
 41 A'   42 A'   43 A'   44 A'   45 A'   46 A'   47 A'   48 A'                 
 -0.388  -0.344  -0.330  -0.324  -0.302  -0.302  -0.282  -0.258
 17 A"   49 A'   18 A"   50 A'   51 A'   19 A"   52 A'   20 A"                 
 -- Virtual --                   
 -0.104  -0.090  -0.078  -0.011  -0.000   0.024   0.037   0.042
 21 A"   53 A'   54 A'   55 A'   56 A'   57 A'   58 A'   22 A"                 
  0.050   0.055   0.064   0.067   0.083   0.087   0.092   0.105
 59 A'   60 A'   23 A"   61 A'   62 A'   24 A"   63 A'   64 A'                 
  0.107   0.123   0.134   0.150   0.182   0.208   0.226   0.233
 25 A"   65 A'   66 A'   67 A'   68 A'   69 A'   26 A"   70 A'                 
  0.260   0.288   0.299   0.345   0.376   0.379   0.385   0.398
 71 A'   27 A"   72 A'   73 A'   28 A"   74 A'   29 A"   75 A'                 
  0.409   0.417   0.421   0.439   0.439   0.455   0.474   0.477
 76 A'   30 A"   77 A'   31 A"   78 A'   79 A'   32 A"   80 A'                 
  0.501   0.535   0.536   0.550   0.554   0.576   0.578   0.589
 33 A"   34 A"   81 A'   82 A'   35 A"   83 A'   36 A"   84 A'                 
  0.621   0.636   0.680   0.686   0.742   0.750   0.781   0.815
 85 A'   86 A'   87 A'   88 A'   89 A'   37 A"   38 A"   90 A'                 
  0.839   0.907   0.959   0.976   1.065   1.278   1.339   1.386
 91 A'   92 A'   93 A'   94 A'   95 A'   39 A"   96 A'   40 A"                 
  1.390   1.448   1.561   1.627   1.635   1.703   1.722   1.854
 97 A'   41 A"   42 A"   98 A'   99 A'  100 A'  101 A'  102 A'                 
  1.975   2.001   2.015   2.034   2.096   2.172   2.657   2.804
 43 A"   44 A"  103 A'  104 A'  105 A'  106 A'   45 A"  107 A'                 
  3.000   3.941   3.952   3.974   3.983   3.983   3.991   4.006
108 A'   46 A"  109 A'   47 A"   48 A"  110 A'   49 A"  111 A'                 
  4.009   4.051   4.051   4.055   4.110   4.212   4.243   4.327
 50 A"  112 A'   51 A"  113 A'  114 A'  115 A'  116 A'  117 A'                 
  4.397   5.984   6.016   6.044   6.582   6.619   6.889   7.529
118 A'   52 A"  119 A'  120 A'  121 A'  122 A'  123 A'   53 A"                 
  7.551   7.561   7.578   7.626   7.642  13.785  13.903  13.958
 54 A"  124 A'  125 A'  126 A'  127 A'   55 A"  128 A'  129 A'                 
 23.326  27.829  28.325  28.350  28.358  28.514  28.522  28.537
130 A'  131 A'   56 A"  132 A'  133 A'   57 A"  134 A'   58 A"                 
 28.575  28.663  47.866  47.905 127.868 127.887 127.908 151.627
135 A'  136 A'  137 A'  138 A'   59 A"  139 A'  140 A'  141 A'                 
163.028 289.723 289.750 289.755 289.774 289.839 289.8631020.650
142 A'   60 A"   61 A"  143 A'  144 A'  145 A'  146 A'  147 A'                 
*******1901.789
148 A'  149 A'                                                                 

 Beta MOs, Restricted
 -- Occupied --                  
******* -482.87 -482.84 -176.33 -165.73 -165.73 -165.73  -77.12
  1 A'    2 A'    3 A'    4 A'    5 A'    1 A"    6 A'    7 A'                 
-62.519 -62.496 -56.339 -56.335 -56.335 -56.316 -56.313 -56.313
  8 A'    9 A'   10 A'   11 A'    2 A"   12 A'    3 A"   13 A'                 
-35.826 -31.320 -31.314 -31.313 -22.970 -22.969 -22.968 -22.964
 14 A'   15 A'    4 A"   16 A'   17 A'    5 A"   18 A'    6 A"                 
-22.964 -10.298  -8.727  -8.705  -6.610  -6.559  -6.545  -6.545
 19 A'   20 A'   21 A'   22 A'   23 A'   24 A'   25 A'    7 A"                 
 -6.535  -6.524  -6.524  -6.376  -4.789  -4.773  -4.773  -4.772
 26 A'    8 A"   27 A'   28 A'   29 A'    9 A"   30 A'   31 A'                 
 -4.769  -4.767  -2.670  -2.666  -2.666  -2.655  -2.655  -2.646
 10 A"   32 A'   33 A'   34 A'   11 A"   35 A'   12 A"   36 A'                 
 -2.643  -2.643  -2.634  -2.634  -2.055  -2.050  -2.049  -2.036
 13 A"   37 A'   14 A"   38 A'   39 A'   15 A"   40 A'   16 A"                 
 -2.036  -0.859  -0.805  -0.731  -0.669  -0.530  -0.442  -0.428
 41 A'   42 A'   43 A'   44 A'   45 A'   46 A'   47 A'   48 A'                 
 -0.388  -0.344  -0.330  -0.324  -0.302  -0.302  -0.282  -0.258
 17 A"   49 A'   18 A"   50 A'   51 A'   19 A"   52 A'   20 A"                 
 -- Virtual --                   
 -0.104  -0.090  -0.078  -0.011  -0.000   0.024   0.037   0.042
 21 A"   53 A'   54 A'   55 A'   56 A'   57 A'   58 A'   22 A"                 
  0.050   0.055   0.064   0.067   0.083   0.087   0.092   0.105
 59 A'   60 A'   23 A"   61 A'   62 A'   24 A"   63 A'   64 A'                 
  0.107   0.123   0.134   0.150   0.182   0.208   0.226   0.233
 25 A"   65 A'   66 A'   67 A'   68 A'   69 A'   26 A"   70 A'                 
  0.260   0.288   0.299   0.345   0.376   0.379   0.385   0.398
 71 A'   27 A"   72 A'   73 A'   28 A"   74 A'   29 A"   75 A'                 
  0.409   0.417   0.421   0.439   0.439   0.455   0.474   0.477
 76 A'   30 A"   77 A'   31 A"   78 A'   79 A'   32 A"   80 A'                 
  0.501   0.535   0.536   0.550   0.554   0.576   0.578   0.589
 33 A"   34 A"   81 A'   82 A'   35 A"   83 A'   36 A"   84 A'                 
  0.621   0.636   0.680   0.686   0.742   0.750   0.781   0.815
 85 A'   86 A'   87 A'   88 A'   89 A'   37 A"   38 A"   90 A'                 
  0.839   0.907   0.959   0.976   1.065   1.278   1.339   1.386
 91 A'   92 A'   93 A'   94 A'   95 A'   39 A"   96 A'   40 A"                 
  1.390   1.448   1.561   1.627   1.635   1.703   1.722   1.854
 97 A'   41 A"   42 A"   98 A'   99 A'  100 A'  101 A'  102 A'                 
  1.975   2.001   2.015   2.034   2.096   2.172   2.657   2.804
 43 A"   44 A"  103 A'  104 A'  105 A'  106 A'   45 A"  107 A'                 
  3.000   3.941   3.952   3.974   3.983   3.983   3.991   4.006
108 A'   46 A"  109 A'   47 A"   48 A"  110 A'   49 A"  111 A'                 
  4.009   4.051   4.051   4.055   4.110   4.212   4.243   4.327
 50 A"  112 A'   51 A"  113 A'  114 A'  115 A'  116 A'  117 A'                 
  4.397   5.984   6.016   6.044   6.582   6.619   6.889   7.529
118 A'   52 A"  119 A'  120 A'  121 A'  122 A'  123 A'   53 A"                 
  7.551   7.561   7.578   7.626   7.642  13.785  13.903  13.958
 54 A"  124 A'  125 A'  126 A'  127 A'   55 A"  128 A'  129 A'                 
 23.326  27.829  28.325  28.350  28.358  28.514  28.522  28.537
130 A'  131 A'   56 A"  132 A'  133 A'   57 A"  134 A'   58 A"                 
 28.575  28.663  47.866  47.905 127.868 127.887 127.908 151.627
135 A'  136 A'  137 A'  138 A'   59 A"  139 A'  140 A'  141 A'                 
163.028 289.723 289.750 289.755 289.774 289.839 289.8631020.650
142 A'   60 A"   61 A"  143 A'  144 A'  145 A'  146 A'  147 A'                 
*******1901.789
148 A'  149 A'                                                                 
 --------------------------------------------------------------

          Ground-State Mulliken Net Atomic Charges

     Atom                 Charge (a.u.)
  ----------------------------------------
      1 C                    -0.109369
      2 P                     0.088884
      3 Br                   -0.139045
      4 Br                   -0.021801
      5 I                     0.181331
  ----------------------------------------
  Sum of atomic charges =    -0.000000

 -----------------------------------------------------------------
                    Cartesian Multipole Moments
 -----------------------------------------------------------------
    Charge (ESU x 10^10)
                -0.0000
    Dipole Moment (Debye)
         X       0.6618      Y      -0.4424      Z       0.0000
       Tot       0.7960
    Quadrupole Moments (Debye-Ang)
        XX     -83.7951     XY       2.1417     YY     -80.7331
        XZ      -0.0000     YZ       0.0000     ZZ     -84.8279
    Octopole Moments (Debye-Ang^2)
       XXX       2.6255    XXY     -12.8415    XYY      -4.4492
       YYY     -52.4474    XXZ       0.0000    XYZ      -0.0000
       YYZ       0.0000    XZZ      -3.1692    YZZ     -12.2454
       ZZZ      -0.0000
    Hexadecapole Moments (Debye-Ang^3)
      XXXX   -1388.9453   XXXY     105.3665   XXYY    -425.3451
      XYYY      92.5326   YYYY    -980.0168   XXXZ       0.0000
      XXYZ       0.0000   XYYZ      -0.0000   YYYZ       0.0000
      XXZZ    -272.5606   XYZZ      27.7464   YYZZ    -191.1140
      XZZZ      -0.0000   YZZZ       0.0000   ZZZZ    -113.7879
 -----------------------------------------------------------------
 Calculating analytic gradient of the SCF energy
 Gradient of SCF Energy
            1           2           3           4           5
    1  -0.0013993   0.0013083  -0.0002036   0.0000435   0.0002511
    2   0.0013022  -0.0018996  -0.0001681   0.0002858   0.0004796
    3   0.0000000  -0.0000000   0.0000000  -0.0000000  -0.0000000
 Max gradient component =       1.900E-03
 RMS gradient           =       7.925E-04
 Gradient time:  CPU 15.92 s  wall 5.79 s
 Geometry Optimization Parameters
   NAtoms,    NIC,     NZ,  NCons,   NDum,   NFix, NCnnct, MaxDiis
        5      20       5       0       0       0       0       0

 Cartesian Hessian Update
 Hessian Updated using BFGS Update


** GEOMETRY OPTIMIZATION IN DELOCALIZED INTERNAL COORDINATES **
   Searching for a Minimum

   Optimization Cycle:  10

                       Coordinates (Angstroms)
     ATOM                X               Y               Z
      1  C         0.6298130156    0.3615328452    0.0000000000
      2  P        -0.2568511974    1.7938227776    0.0000000000
      3  Br       -2.4304664690    1.1602673953    0.0000000000
      4  Br        2.5249406392    0.6846127361    0.0000000000
      5  I         0.0456468214   -1.6483796520    0.0000000000
   Point Group: cs    Number of degrees of freedom:     7


   Energy is -12447.286673026

 Hessian Updated using BFGS Update

  7 Hessian modes will be used to form the next step
  Hessian Eigenvalues:
     0.088352    0.115819    0.144098    0.208976    0.253977    0.274718
     0.488639

 Minimum Search - Taking Simple RFO Step
 Searching for Lamda that Minimizes Along All modes
 Value Taken    Lamda =  -0.00001393
 Step Taken.  Stepsize is  0.006749

                             Maximum     Tolerance    Cnvgd?
         Gradient           0.001493      0.000300      NO
         Displacement       0.004146      0.001200      NO
         Energy change     -0.000036      0.000001      NO


 New Cartesian Coordinates Obtained by Inverse Iteration

 Displacement from previous Coordinates is:  0.006064
 ----------------------------------------------------------------
             Standard Nuclear Orientation (Angstroms)
    I     Atom           X                Y                Z
 ----------------------------------------------------------------
    1      C       0.6308901549     0.3614507680     0.0000000000
    2      P      -0.2582372350     1.7956327142     0.0000000000
    3      Br     -2.4295435295     1.1591669773     0.0000000000
    4      Br      2.5254952946     0.6842702337     0.0000000000
    5      I       0.0444781249    -1.6486645910     0.0000000000
 ----------------------------------------------------------------
 Molecular Point Group                 Cs    NOp =  2
 Largest Abelian Subgroup              Cs    NOp =  2
 Nuclear Repulsion Energy =  1219.4650661597 hartrees
 There are       72 alpha and       72 beta electrons
 Applying Cartesian multipole field
    Component          Value
    ---------          -----
     (2,0,0)        1.00000E-11
     (0,2,0)        2.00000E-11
     (0,0,2)       -3.00000E-11
 Nucleus-field energy     =     0.0000000338 hartrees
 Requested basis set is 6-311++G(d,p)
 There are 81 shells and 210 basis functions
 A cutoff of  1.0D-11 yielded   2373 shell pairs
 There are     17276 function pairs (     19448 Cartesian)
 Smallest overlap matrix eigenvalue = 4.22E-04
 Guess MOs from SCF MO coefficient file

 -----------------------------------------------------------------------
  General SCF calculation program by
  Eric Jon Sundstrom, Paul Horn, Yuezhi Mao, Dmitri Zuev, Alec White,
  David Stuck, Shaama M.S., Shane Yost, Joonho Lee, David Small,
  Daniel Levine, Susi Lehtola, Hugh Burton, Evgeny Epifanovsky
 -----------------------------------------------------------------------
 Exchange:     0.2000 Hartree-Fock + 0.0800 Slater + 0.7200 B88
 Correlation:  0.1900 VWN1RPA + 0.8100 LYP
 Using SG-1 standard quadrature grid
 using 4 threads for integral computing
 -------------------------------------------------------
 OpenMP Integral computing Module                
 Release: version 2.0, May 2017, Q-Chem Inc. Pleasanton 
 -------------------------------------------------------
 -------------------------------------------------------
 OpenMP BLAS3 based DFT computing Module                
 Release: version 1.0, May 2013, Q-Chem Inc. Pittsburgh 
 -------------------------------------------------------
 A restricted SCF calculation will be
 performed using DIIS
 SCF converges when DIIS error is below 1.0e-08
 ---------------------------------------
  Cycle       Energy         DIIS error
 ---------------------------------------
    1  -12447.2866773729      2.24e-05  
    2  -12447.2866771681      2.68e-05  
    3  -12447.2866797504      1.67e-05  
    4  -12447.2866814402      1.91e-06  
    5  -12447.2866814611      5.91e-07  
    6  -12447.2866814627      2.49e-07  
    7  -12447.2866814631      5.98e-08  
    8  -12447.2866814630      1.50e-08  
    9  -12447.2866814630      5.97e-09  Convergence criterion met
 ---------------------------------------
 SCF time:   CPU 42.93s  wall 15.00s 
 SCF   energy in the final basis set =   -12447.2866814630
 Total energy in the final basis set =   -12447.2866814630

 --------------------------------------------------------------
             Orbital Energies (a.u.) and Symmetries
 --------------------------------------------------------------

 Alpha MOs, Restricted
 -- Occupied --                  
******* -482.87 -482.84 -176.33 -165.73 -165.73 -165.73  -77.12
  1 A'    2 A'    3 A'    4 A'    5 A'    1 A"    6 A'    7 A'                 
-62.519 -62.496 -56.339 -56.335 -56.335 -56.316 -56.313 -56.313
  8 A'    9 A'   10 A'   11 A'    2 A"   12 A'    3 A"   13 A'                 
-35.826 -31.320 -31.314 -31.313 -22.970 -22.969 -22.968 -22.964
 14 A'   15 A'    4 A"   16 A'   17 A'    5 A"   18 A'    6 A"                 
-22.964 -10.299  -8.727  -8.705  -6.610  -6.559  -6.545  -6.545
 19 A'   20 A'   21 A'   22 A'   23 A'   24 A'   25 A'    7 A"                 
 -6.535  -6.524  -6.524  -6.376  -4.788  -4.773  -4.773  -4.772
 26 A'    8 A"   27 A'   28 A'   29 A'    9 A"   30 A'   31 A'                 
 -4.769  -4.767  -2.670  -2.666  -2.666  -2.655  -2.655  -2.646
 10 A"   32 A'   33 A'   34 A'   11 A"   35 A'   12 A"   36 A'                 
 -2.643  -2.643  -2.634  -2.634  -2.055  -2.050  -2.049  -2.036
 13 A"   37 A'   14 A"   38 A'   39 A'   15 A"   40 A'   16 A"                 
 -2.036  -0.859  -0.805  -0.731  -0.669  -0.530  -0.441  -0.428
 41 A'   42 A'   43 A'   44 A'   45 A'   46 A'   47 A'   48 A'                 
 -0.387  -0.344  -0.331  -0.324  -0.302  -0.302  -0.282  -0.258
 17 A"   49 A'   18 A"   50 A'   51 A'   19 A"   52 A'   20 A"                 
 -- Virtual --                   
 -0.105  -0.090  -0.078  -0.011  -0.000   0.024   0.037   0.042
 21 A"   53 A'   54 A'   55 A'   56 A'   57 A'   58 A'   22 A"                 
  0.049   0.055   0.064   0.067   0.083   0.087   0.092   0.105
 59 A'   60 A'   23 A"   61 A'   62 A'   24 A"   63 A'   64 A'                 
  0.107   0.123   0.134   0.150   0.182   0.208   0.226   0.233
 25 A"   65 A'   66 A'   67 A'   68 A'   69 A'   26 A"   70 A'                 
  0.260   0.288   0.299   0.344   0.376   0.379   0.385   0.398
 71 A'   27 A"   72 A'   73 A'   28 A"   74 A'   29 A"   75 A'                 
  0.409   0.417   0.421   0.439   0.439   0.455   0.474   0.477
 76 A'   30 A"   77 A'   78 A'   31 A"   79 A'   32 A"   80 A'                 
  0.501   0.535   0.536   0.550   0.554   0.576   0.578   0.589
 33 A"   34 A"   81 A'   82 A'   35 A"   83 A'   36 A"   84 A'                 
  0.621   0.636   0.680   0.686   0.742   0.750   0.781   0.816
 85 A'   86 A'   87 A'   88 A'   89 A'   37 A"   38 A"   90 A'                 
  0.839   0.906   0.957   0.976   1.066   1.278   1.339   1.386
 91 A'   92 A'   93 A'   94 A'   95 A'   39 A"   96 A'   40 A"                 
  1.389   1.447   1.561   1.627   1.635   1.703   1.723   1.853
 97 A'   41 A"   42 A"   98 A'   99 A'  100 A'  101 A'  102 A'                 
  1.975   2.001   2.015   2.034   2.096   2.172   2.657   2.804
 43 A"   44 A"  103 A'  104 A'  105 A'  106 A'   45 A"  107 A'                 
  2.998   3.941   3.952   3.974   3.983   3.983   3.991   4.006
108 A'   46 A"  109 A'   47 A"   48 A"  110 A'   49 A"  111 A'                 
  4.009   4.051   4.052   4.055   4.110   4.212   4.243   4.327
 50 A"  112 A'   51 A"  113 A'  114 A'  115 A'  116 A'  117 A'                 
  4.397   5.984   6.016   6.044   6.582   6.619   6.887   7.529
118 A'   52 A"  119 A'  120 A'  121 A'  122 A'  123 A'   53 A"                 
  7.551   7.561   7.578   7.626   7.642  13.785  13.902  13.957
 54 A"  124 A'  125 A'  126 A'  127 A'   55 A"  128 A'  129 A'                 
 23.325  27.829  28.325  28.350  28.358  28.514  28.523  28.537
130 A'  131 A'   56 A"  132 A'  133 A'   57 A"  134 A'   58 A"                 
 28.575  28.663  47.866  47.905 127.868 127.887 127.908 151.627
135 A'  136 A'  137 A'  138 A'   59 A"  139 A'  140 A'  141 A'                 
163.026 289.723 289.750 289.755 289.774 289.839 289.8621020.650
142 A'   60 A"   61 A"  143 A'  144 A'  145 A'  146 A'  147 A'                 
*******1901.789
148 A'  149 A'                                                                 

 Beta MOs, Restricted
 -- Occupied --                  
******* -482.87 -482.84 -176.33 -165.73 -165.73 -165.73  -77.12
  1 A'    2 A'    3 A'    4 A'    5 A'    1 A"    6 A'    7 A'                 
-62.519 -62.496 -56.339 -56.335 -56.335 -56.316 -56.313 -56.313
  8 A'    9 A'   10 A'   11 A'    2 A"   12 A'    3 A"   13 A'                 
-35.826 -31.320 -31.314 -31.313 -22.970 -22.969 -22.968 -22.964
 14 A'   15 A'    4 A"   16 A'   17 A'    5 A"   18 A'    6 A"                 
-22.964 -10.299  -8.727  -8.705  -6.610  -6.559  -6.545  -6.545
 19 A'   20 A'   21 A'   22 A'   23 A'   24 A'   25 A'    7 A"                 
 -6.535  -6.524  -6.524  -6.376  -4.788  -4.773  -4.773  -4.772
 26 A'    8 A"   27 A'   28 A'   29 A'    9 A"   30 A'   31 A'                 
 -4.769  -4.767  -2.670  -2.666  -2.666  -2.655  -2.655  -2.646
 10 A"   32 A'   33 A'   34 A'   11 A"   35 A'   12 A"   36 A'                 
 -2.643  -2.643  -2.634  -2.634  -2.055  -2.050  -2.049  -2.036
 13 A"   37 A'   14 A"   38 A'   39 A'   15 A"   40 A'   16 A"                 
 -2.036  -0.859  -0.805  -0.731  -0.669  -0.530  -0.441  -0.428
 41 A'   42 A'   43 A'   44 A'   45 A'   46 A'   47 A'   48 A'                 
 -0.387  -0.344  -0.331  -0.324  -0.302  -0.302  -0.282  -0.258
 17 A"   49 A'   18 A"   50 A'   51 A'   19 A"   52 A'   20 A"                 
 -- Virtual --                   
 -0.105  -0.090  -0.078  -0.011  -0.000   0.024   0.037   0.042
 21 A"   53 A'   54 A'   55 A'   56 A'   57 A'   58 A'   22 A"                 
  0.049   0.055   0.064   0.067   0.083   0.087   0.092   0.105
 59 A'   60 A'   23 A"   61 A'   62 A'   24 A"   63 A'   64 A'                 
  0.107   0.123   0.134   0.150   0.182   0.208   0.226   0.233
 25 A"   65 A'   66 A'   67 A'   68 A'   69 A'   26 A"   70 A'                 
  0.260   0.288   0.299   0.344   0.376   0.379   0.385   0.398
 71 A'   27 A"   72 A'   73 A'   28 A"   74 A'   29 A"   75 A'                 
  0.409   0.417   0.421   0.439   0.439   0.455   0.474   0.477
 76 A'   30 A"   77 A'   78 A'   31 A"   79 A'   32 A"   80 A'                 
  0.501   0.535   0.536   0.550   0.554   0.576   0.578   0.589
 33 A"   34 A"   81 A'   82 A'   35 A"   83 A'   36 A"   84 A'                 
  0.621   0.636   0.680   0.686   0.742   0.750   0.781   0.816
 85 A'   86 A'   87 A'   88 A'   89 A'   37 A"   38 A"   90 A'                 
  0.839   0.906   0.957   0.976   1.066   1.278   1.339   1.386
 91 A'   92 A'   93 A'   94 A'   95 A'   39 A"   96 A'   40 A"                 
  1.389   1.447   1.561   1.627   1.635   1.703   1.723   1.853
 97 A'   41 A"   42 A"   98 A'   99 A'  100 A'  101 A'  102 A'                 
  1.975   2.001   2.015   2.034   2.096   2.172   2.657   2.804
 43 A"   44 A"  103 A'  104 A'  105 A'  106 A'   45 A"  107 A'                 
  2.998   3.941   3.952   3.974   3.983   3.983   3.991   4.006
108 A'   46 A"  109 A'   47 A"   48 A"  110 A'   49 A"  111 A'                 
  4.009   4.051   4.052   4.055   4.110   4.212   4.243   4.327
 50 A"  112 A'   51 A"  113 A'  114 A'  115 A'  116 A'  117 A'                 
  4.397   5.984   6.016   6.044   6.582   6.619   6.887   7.529
118 A'   52 A"  119 A'  120 A'  121 A'  122 A'  123 A'   53 A"                 
  7.551   7.561   7.578   7.626   7.642  13.785  13.902  13.957
 54 A"  124 A'  125 A'  126 A'  127 A'   55 A"  128 A'  129 A'                 
 23.325  27.829  28.325  28.350  28.358  28.514  28.523  28.537
130 A'  131 A'   56 A"  132 A'  133 A'   57 A"  134 A'   58 A"                 
 28.575  28.663  47.866  47.905 127.868 127.887 127.908 151.627
135 A'  136 A'  137 A'  138 A'   59 A"  139 A'  140 A'  141 A'                 
163.026 289.723 289.750 289.755 289.774 289.839 289.8621020.650
142 A'   60 A"   61 A"  143 A'  144 A'  145 A'  146 A'  147 A'                 
*******1901.789
148 A'  149 A'                                                                 
 --------------------------------------------------------------

          Ground-State Mulliken Net Atomic Charges

     Atom                 Charge (a.u.)
  ----------------------------------------
      1 C                    -0.109890
      2 P                     0.088814
      3 Br                   -0.138281
      4 Br                   -0.021722
      5 I                     0.181080
  ----------------------------------------
  Sum of atomic charges =    -0.000000

 -----------------------------------------------------------------
                    Cartesian Multipole Moments
 -----------------------------------------------------------------
    Charge (ESU x 10^10)
                -0.0000
    Dipole Moment (Debye)
         X       0.6547      Y      -0.4388      Z       0.0000
       Tot       0.7881
    Quadrupole Moments (Debye-Ang)
        XX     -83.7717     XY       2.1401     YY     -80.7322
        XZ      -0.0000     YZ       0.0000     ZZ     -84.8361
    Octopole Moments (Debye-Ang^2)
       XXX       2.6381    XXY     -12.8098    XYY      -4.4693
       YYY     -52.3697    XXZ      -0.0000    XYZ      -0.0000
       YYZ       0.0000    XZZ      -3.1579    YZZ     -12.2427
       ZZZ       0.0000
    Hexadecapole Moments (Debye-Ang^3)
      XXXX   -1388.6705   XXXY     105.1544   XXYY    -425.3110
      XYYY      92.2901   YYYY    -980.3522   XXXZ      -0.0000
      XXYZ      -0.0000   XYYZ      -0.0000   YYYZ       0.0000
      XXZZ    -272.5120   XYZZ      27.6599   YYZZ    -191.1928
      XZZZ      -0.0000   YZZZ       0.0000   ZZZZ    -113.8158
 -----------------------------------------------------------------
 Calculating analytic gradient of the SCF energy
 Gradient of SCF Energy
            1           2           3           4           5
    1  -0.0003964   0.0001842   0.0000614   0.0000566   0.0000942
    2   0.0000889  -0.0004745  -0.0001584   0.0003196   0.0002243
    3   0.0000000  -0.0000000  -0.0000000  -0.0000000   0.0000000
 Max gradient component =       4.745E-04
 RMS gradient           =       2.029E-04
 Gradient time:  CPU 15.92 s  wall 5.28 s
 Geometry Optimization Parameters
   NAtoms,    NIC,     NZ,  NCons,   NDum,   NFix, NCnnct, MaxDiis
        5      20       5       0       0       0       0       0

 Cartesian Hessian Update
 Hessian Updated using BFGS Update


** GEOMETRY OPTIMIZATION IN DELOCALIZED INTERNAL COORDINATES **
   Searching for a Minimum

   Optimization Cycle:  11

                       Coordinates (Angstroms)
     ATOM                X               Y               Z
      1  C         0.6308901549    0.3614507680    0.0000000000
      2  P        -0.2582372350    1.7956327142    0.0000000000
      3  Br       -2.4295435295    1.1591669773    0.0000000000
      4  Br        2.5254952946    0.6842702337    0.0000000000
      5  I         0.0444781249   -1.6486645910    0.0000000000
   Point Group: cs    Number of degrees of freedom:     7


   Energy is -12447.286681463

 Hessian Updated using BFGS Update

  7 Hessian modes will be used to form the next step
  Hessian Eigenvalues:
     0.091541    0.111253    0.144717    0.221422    0.243523    0.287244
     0.362307

 Minimum Search - Taking Simple RFO Step
 Searching for Lamda that Minimizes Along All modes
 Value Taken    Lamda =  -0.00000247
 Step Taken.  Stepsize is  0.003772

                             Maximum     Tolerance    Cnvgd?
         Gradient           0.000483      0.000300      NO
         Displacement       0.002495      0.001200      NO
         Energy change     -0.000008      0.000001      NO


 New Cartesian Coordinates Obtained by Inverse Iteration

 Displacement from previous Coordinates is:  0.005072
 ----------------------------------------------------------------
             Standard Nuclear Orientation (Angstroms)
    I     Atom           X                Y                Z
 ----------------------------------------------------------------
    1      C       0.6314467939     0.3619472094     0.0000000000
    2      P      -0.2589354214     1.7964500766     0.0000000000
    3      Br     -2.4306635897     1.1598340104     0.0000000000
    4      Br      2.5254365461     0.6830766563     0.0000000000
    5      I       0.0457984810    -1.6494518504     0.0000000000
 ----------------------------------------------------------------
 Molecular Point Group                 Cs    NOp =  2
 Largest Abelian Subgroup              Cs    NOp =  2
 Nuclear Repulsion Energy =  1219.1774393948 hartrees
 There are       72 alpha and       72 beta electrons
 Applying Cartesian multipole field
    Component          Value
    ---------          -----
     (2,0,0)        1.00000E-11
     (0,2,0)        2.00000E-11
     (0,0,2)       -3.00000E-11
 Nucleus-field energy     =     0.0000000338 hartrees
 Requested basis set is 6-311++G(d,p)
 There are 81 shells and 210 basis functions
 A cutoff of  1.0D-11 yielded   2373 shell pairs
 There are     17276 function pairs (     19448 Cartesian)
 Smallest overlap matrix eigenvalue = 4.22E-04
 Guess MOs from SCF MO coefficient file

 -----------------------------------------------------------------------
  General SCF calculation program by
  Eric Jon Sundstrom, Paul Horn, Yuezhi Mao, Dmitri Zuev, Alec White,
  David Stuck, Shaama M.S., Shane Yost, Joonho Lee, David Small,
  Daniel Levine, Susi Lehtola, Hugh Burton, Evgeny Epifanovsky
 -----------------------------------------------------------------------
 Exchange:     0.2000 Hartree-Fock + 0.0800 Slater + 0.7200 B88
 Correlation:  0.1900 VWN1RPA + 0.8100 LYP
 Using SG-1 standard quadrature grid
 using 4 threads for integral computing
 -------------------------------------------------------
 OpenMP Integral computing Module                
 Release: version 2.0, May 2017, Q-Chem Inc. Pleasanton 
 -------------------------------------------------------
 -------------------------------------------------------
 OpenMP BLAS3 based DFT computing Module                
 Release: version 1.0, May 2013, Q-Chem Inc. Pittsburgh 
 -------------------------------------------------------
 A restricted SCF calculation will be
 performed using DIIS
 SCF converges when DIIS error is below 1.0e-08
 ---------------------------------------
  Cycle       Energy         DIIS error
 ---------------------------------------
    1  -12447.2866815433      1.10e-05  
    2  -12447.2866822878      8.14e-06  
    3  -12447.2866820976      9.86e-06  
    4  -12447.2866826727      1.54e-06  
    5  -12447.2866826865      5.21e-07  
    6  -12447.2866826883      1.44e-07  
    7  -12447.2866826883      4.70e-08  
    8  -12447.2866826884      8.31e-09  Convergence criterion met
 ---------------------------------------
 SCF time:   CPU 38.21s  wall 15.00s 
 SCF   energy in the final basis set =   -12447.2866826884
 Total energy in the final basis set =   -12447.2866826884

 --------------------------------------------------------------
             Orbital Energies (a.u.) and Symmetries
 --------------------------------------------------------------

 Alpha MOs, Restricted
 -- Occupied --                  
******* -482.87 -482.84 -176.33 -165.73 -165.73 -165.73  -77.12
  1 A'    2 A'    3 A'    4 A'    5 A'    1 A"    6 A'    7 A'                 
-62.519 -62.496 -56.339 -56.335 -56.335 -56.316 -56.313 -56.313
  8 A'    9 A'   10 A'   11 A'    2 A"   12 A'    3 A"   13 A'                 
-35.826 -31.320 -31.313 -31.313 -22.970 -22.969 -22.968 -22.964
 14 A'   15 A'    4 A"   16 A'   17 A'    5 A"   18 A'    6 A"                 
-22.964 -10.299  -8.727  -8.705  -6.610  -6.559  -6.545  -6.545
 19 A'   20 A'   21 A'   22 A'   23 A'   24 A'   25 A'    7 A"                 
 -6.535  -6.524  -6.524  -6.376  -4.788  -4.773  -4.773  -4.772
 26 A'    8 A"   27 A'   28 A'   29 A'    9 A"   30 A'   31 A'                 
 -4.769  -4.767  -2.670  -2.666  -2.666  -2.655  -2.655  -2.646
 10 A"   32 A'   33 A'   34 A'   11 A"   35 A'   12 A"   36 A'                 
 -2.643  -2.643  -2.634  -2.634  -2.054  -2.049  -2.049  -2.036
 13 A"   37 A'   14 A"   38 A'   39 A'   15 A"   40 A'   16 A"                 
 -2.036  -0.859  -0.805  -0.731  -0.669  -0.530  -0.441  -0.428
 41 A'   42 A'   43 A'   44 A'   45 A'   46 A'   47 A'   48 A'                 
 -0.387  -0.344  -0.331  -0.324  -0.302  -0.302  -0.282  -0.258
 17 A"   49 A'   18 A"   50 A'   51 A'   19 A"   52 A'   20 A"                 
 -- Virtual --                   
 -0.105  -0.090  -0.078  -0.011  -0.000   0.023   0.037   0.042
 21 A"   53 A'   54 A'   55 A'   56 A'   57 A'   58 A'   22 A"                 
  0.049   0.055   0.064   0.067   0.083   0.087   0.092   0.105
 59 A'   60 A'   23 A"   61 A'   62 A'   24 A"   63 A'   64 A'                 
  0.107   0.123   0.134   0.150   0.182   0.208   0.226   0.234
 25 A"   65 A'   66 A'   67 A'   68 A'   69 A'   26 A"   70 A'                 
  0.260   0.288   0.299   0.344   0.376   0.379   0.385   0.398
 71 A'   27 A"   72 A'   73 A'   28 A"   74 A'   29 A"   75 A'                 
  0.409   0.417   0.421   0.439   0.439   0.455   0.474   0.477
 76 A'   30 A"   77 A'   78 A'   31 A"   79 A'   32 A"   80 A'                 
  0.501   0.535   0.536   0.550   0.554   0.576   0.578   0.589
 33 A"   34 A"   81 A'   82 A'   35 A"   83 A'   36 A"   84 A'                 
  0.621   0.636   0.680   0.686   0.742   0.750   0.781   0.816
 85 A'   86 A'   87 A'   88 A'   89 A'   37 A"   38 A"   90 A'                 
  0.839   0.906   0.957   0.976   1.066   1.278   1.339   1.387
 91 A'   92 A'   93 A'   94 A'   95 A'   39 A"   96 A'   40 A"                 
  1.389   1.447   1.561   1.627   1.635   1.704   1.722   1.852
 97 A'   41 A"   42 A"   98 A'   99 A'  100 A'  101 A'  102 A'                 
  1.975   2.001   2.015   2.034   2.096   2.172   2.657   2.804
 43 A"   44 A"  103 A'  104 A'  105 A'  106 A'   45 A"  107 A'                 
  2.997   3.941   3.952   3.974   3.983   3.983   3.991   4.006
108 A'   46 A"  109 A'   47 A"   48 A"  110 A'   49 A"  111 A'                 
  4.009   4.050   4.052   4.055   4.110   4.212   4.242   4.326
 50 A"  112 A'   51 A"  113 A'  114 A'  115 A'  116 A'  117 A'                 
  4.397   5.984   6.016   6.043   6.582   6.619   6.887   7.529
118 A'   52 A"  119 A'  120 A'  121 A'  122 A'  123 A'   53 A"                 
  7.551   7.561   7.578   7.626   7.641  13.785  13.902  13.957
 54 A"  124 A'  125 A'  126 A'  127 A'   55 A"  128 A'  129 A'                 
 23.325  27.829  28.325  28.350  28.358  28.514  28.523  28.537
130 A'  131 A'   56 A"  132 A'  133 A'   57 A"  134 A'   58 A"                 
 28.575  28.662  47.866  47.905 127.868 127.887 127.908 151.627
135 A'  136 A'  137 A'  138 A'   59 A"  139 A'  140 A'  141 A'                 
163.025 289.723 289.749 289.755 289.774 289.839 289.8621020.650
142 A'   60 A"   61 A"  143 A'  144 A'  145 A'  146 A'  147 A'                 
*******1901.789
148 A'  149 A'                                                                 

 Beta MOs, Restricted
 -- Occupied --                  
******* -482.87 -482.84 -176.33 -165.73 -165.73 -165.73  -77.12
  1 A'    2 A'    3 A'    4 A'    5 A'    1 A"    6 A'    7 A'                 
-62.519 -62.496 -56.339 -56.335 -56.335 -56.316 -56.313 -56.313
  8 A'    9 A'   10 A'   11 A'    2 A"   12 A'    3 A"   13 A'                 
-35.826 -31.320 -31.313 -31.313 -22.970 -22.969 -22.968 -22.964
 14 A'   15 A'    4 A"   16 A'   17 A'    5 A"   18 A'    6 A"                 
-22.964 -10.299  -8.727  -8.705  -6.610  -6.559  -6.545  -6.545
 19 A'   20 A'   21 A'   22 A'   23 A'   24 A'   25 A'    7 A"                 
 -6.535  -6.524  -6.524  -6.376  -4.788  -4.773  -4.773  -4.772
 26 A'    8 A"   27 A'   28 A'   29 A'    9 A"   30 A'   31 A'                 
 -4.769  -4.767  -2.670  -2.666  -2.666  -2.655  -2.655  -2.646
 10 A"   32 A'   33 A'   34 A'   11 A"   35 A'   12 A"   36 A'                 
 -2.643  -2.643  -2.634  -2.634  -2.054  -2.049  -2.049  -2.036
 13 A"   37 A'   14 A"   38 A'   39 A'   15 A"   40 A'   16 A"                 
 -2.036  -0.859  -0.805  -0.731  -0.669  -0.530  -0.441  -0.428
 41 A'   42 A'   43 A'   44 A'   45 A'   46 A'   47 A'   48 A'                 
 -0.387  -0.344  -0.331  -0.324  -0.302  -0.302  -0.282  -0.258
 17 A"   49 A'   18 A"   50 A'   51 A'   19 A"   52 A'   20 A"                 
 -- Virtual --                   
 -0.105  -0.090  -0.078  -0.011  -0.000   0.023   0.037   0.042
 21 A"   53 A'   54 A'   55 A'   56 A'   57 A'   58 A'   22 A"                 
  0.049   0.055   0.064   0.067   0.083   0.087   0.092   0.105
 59 A'   60 A'   23 A"   61 A'   62 A'   24 A"   63 A'   64 A'                 
  0.107   0.123   0.134   0.150   0.182   0.208   0.226   0.234
 25 A"   65 A'   66 A'   67 A'   68 A'   69 A'   26 A"   70 A'                 
  0.260   0.288   0.299   0.344   0.376   0.379   0.385   0.398
 71 A'   27 A"   72 A'   73 A'   28 A"   74 A'   29 A"   75 A'                 
  0.409   0.417   0.421   0.439   0.439   0.455   0.474   0.477
 76 A'   30 A"   77 A'   78 A'   31 A"   79 A'   32 A"   80 A'                 
  0.501   0.535   0.536   0.550   0.554   0.576   0.578   0.589
 33 A"   34 A"   81 A'   82 A'   35 A"   83 A'   36 A"   84 A'                 
  0.621   0.636   0.680   0.686   0.742   0.750   0.781   0.816
 85 A'   86 A'   87 A'   88 A'   89 A'   37 A"   38 A"   90 A'                 
  0.839   0.906   0.957   0.976   1.066   1.278   1.339   1.387
 91 A'   92 A'   93 A'   94 A'   95 A'   39 A"   96 A'   40 A"                 
  1.389   1.447   1.561   1.627   1.635   1.704   1.722   1.852
 97 A'   41 A"   42 A"   98 A'   99 A'  100 A'  101 A'  102 A'                 
  1.975   2.001   2.015   2.034   2.096   2.172   2.657   2.804
 43 A"   44 A"  103 A'  104 A'  105 A'  106 A'   45 A"  107 A'                 
  2.997   3.941   3.952   3.974   3.983   3.983   3.991   4.006
108 A'   46 A"  109 A'   47 A"   48 A"  110 A'   49 A"  111 A'                 
  4.009   4.050   4.052   4.055   4.110   4.212   4.242   4.326
 50 A"  112 A'   51 A"  113 A'  114 A'  115 A'  116 A'  117 A'                 
  4.397   5.984   6.016   6.043   6.582   6.619   6.887   7.529
118 A'   52 A"  119 A'  120 A'  121 A'  122 A'  123 A'   53 A"                 
  7.551   7.561   7.578   7.626   7.641  13.785  13.902  13.957
 54 A"  124 A'  125 A'  126 A'  127 A'   55 A"  128 A'  129 A'                 
 23.325  27.829  28.325  28.350  28.358  28.514  28.523  28.537
130 A'  131 A'   56 A"  132 A'  133 A'   57 A"  134 A'   58 A"                 
 28.575  28.662  47.866  47.905 127.868 127.887 127.908 151.627
135 A'  136 A'  137 A'  138 A'   59 A"  139 A'  140 A'  141 A'                 
163.025 289.723 289.749 289.755 289.774 289.839 289.8621020.650
142 A'   60 A"   61 A"  143 A'  144 A'  145 A'  146 A'  147 A'                 
*******1901.789
148 A'  149 A'                                                                 
 --------------------------------------------------------------

          Ground-State Mulliken Net Atomic Charges

     Atom                 Charge (a.u.)
  ----------------------------------------
      1 C                    -0.109725
      2 P                     0.088601
      3 Br                   -0.138257
      4 Br                   -0.021227
      5 I                     0.180608
  ----------------------------------------
  Sum of atomic charges =    -0.000000

 -----------------------------------------------------------------
                    Cartesian Multipole Moments
 -----------------------------------------------------------------
    Charge (ESU x 10^10)
                -0.0000
    Dipole Moment (Debye)
         X       0.6599      Y      -0.4359      Z      -0.0000
       Tot       0.7909
    Quadrupole Moments (Debye-Ang)
        XX     -83.7623     XY       2.1354     YY     -80.7329
        XZ       0.0000     YZ       0.0000     ZZ     -84.8409
    Octopole Moments (Debye-Ang^2)
       XXX       2.6446    XXY     -12.7885    XYY      -4.4677
       YYY     -52.3166    XXZ      -0.0000    XYZ       0.0000
       YYZ      -0.0000    XZZ      -3.1591    YZZ     -12.2258
       ZZZ      -0.0000
    Hexadecapole Moments (Debye-Ang^3)
      XXXX   -1389.1164   XXXY     105.6608   XXYY    -425.5710
      XYYY      92.8133   YYYY    -980.9614   XXXZ       0.0000
      XXYZ      -0.0000   XYYZ       0.0000   YYYZ       0.0000
      XXZZ    -272.6078   XYZZ      27.8548   YYZZ    -191.3217
      XZZZ       0.0000   YZZZ       0.0000   ZZZZ    -113.8322
 -----------------------------------------------------------------
 Calculating analytic gradient of the SCF energy
 Gradient of SCF Energy
            1           2           3           4           5
    1   0.0001266  -0.0000461  -0.0000900  -0.0001238   0.0001333
    2  -0.0000855   0.0000016  -0.0001391   0.0001739   0.0000491
    3   0.0000000   0.0000000  -0.0000000  -0.0000000  -0.0000000
 Max gradient component =       1.739E-04
 RMS gradient           =       8.895E-05
 Gradient time:  CPU 15.54 s  wall 5.25 s
 Geometry Optimization Parameters
   NAtoms,    NIC,     NZ,  NCons,   NDum,   NFix, NCnnct, MaxDiis
        5      20       5       0       0       0       0       0

 Cartesian Hessian Update
 Hessian Updated using BFGS Update


** GEOMETRY OPTIMIZATION IN DELOCALIZED INTERNAL COORDINATES **
   Searching for a Minimum

   Optimization Cycle:  12

                       Coordinates (Angstroms)
     ATOM                X               Y               Z
      1  C         0.6314467939    0.3619472094    0.0000000000
      2  P        -0.2589354214    1.7964500766    0.0000000000
      3  Br       -2.4306635897    1.1598340104    0.0000000000
      4  Br        2.5254365461    0.6830766563    0.0000000000
      5  I         0.0457984810   -1.6494518504    0.0000000000
   Point Group: cs    Number of degrees of freedom:     7


   Energy is -12447.286682688

 Hessian Updated using BFGS Update

  7 Hessian modes will be used to form the next step
  Hessian Eigenvalues:
     0.089111    0.111009    0.152990    0.210381    0.229058    0.286655
     0.397686

 Minimum Search - Taking Simple RFO Step
 Searching for Lamda that Minimizes Along All modes
 Value Taken    Lamda =   0.00000000
 Step Taken.  Stepsize is  0.001402

                             Maximum     Tolerance    Cnvgd?
         Gradient           0.000131      0.000300     YES
         Displacement       0.000883      0.001200     YES
         Energy change     -0.000001      0.000001      NO


                       Distance Matrix (Angstroms)
             C (  1)   P (  2)   Br(  3)   Br(  4)
   P (  2)  1.688366
   Br(  3)  3.164355  2.263114
   Br(  4)  1.921021  2.998721  4.978978
   I (  5)  2.094925  3.459350  3.744990  3.404305

 Final energy is   -12447.286682688420     


 ******************************
 **  OPTIMIZATION CONVERGED  **
 ******************************

                       Coordinates (Angstroms)
     ATOM                X               Y               Z
      1  C         0.6314467939    0.3619472094    0.0000000000
      2  P        -0.2589354214    1.7964500766    0.0000000000
      3  Br       -2.4306635897    1.1598340104    0.0000000000
      4  Br        2.5254365461    0.6830766563    0.0000000000
      5  I         0.0457984810   -1.6494518504    0.0000000000

Z-matrix Print:
$molecule
0 1
I 
C  1 2.094925
P  2 1.688366 1 131.938828
Br 2 1.921021 1 115.856780 3 -180.000000 0
Br 3 2.263114 2 105.489613 1 -0.000000 0
$end


 --------------------------------------------------------------
             Orbital Energies (a.u.) and Symmetries
 --------------------------------------------------------------

 Alpha MOs, Restricted
 -- Occupied --                  
******* -482.87 -482.84 -176.33 -165.73 -165.73 -165.73  -77.12
  1 A'    2 A'    3 A'    4 A'    5 A'    1 A"    6 A'    7 A'                 
-62.519 -62.496 -56.339 -56.335 -56.335 -56.316 -56.313 -56.313
  8 A'    9 A'   10 A'   11 A'    2 A"   12 A'    3 A"   13 A'                 
-35.826 -31.320 -31.313 -31.313 -22.970 -22.969 -22.968 -22.964
 14 A'   15 A'    4 A"   16 A'   17 A'    5 A"   18 A'    6 A"                 
-22.964 -10.299  -8.727  -8.705  -6.610  -6.559  -6.545  -6.545
 19 A'   20 A'   21 A'   22 A'   23 A'   24 A'   25 A'    7 A"                 
 -6.535  -6.524  -6.524  -6.376  -4.788  -4.773  -4.773  -4.772
 26 A'    8 A"   27 A'   28 A'   29 A'    9 A"   30 A'   31 A'                 
 -4.769  -4.767  -2.670  -2.666  -2.666  -2.655  -2.655  -2.646
 10 A"   32 A'   33 A'   34 A'   11 A"   35 A'   12 A"   36 A'                 
 -2.643  -2.643  -2.634  -2.634  -2.054  -2.049  -2.049  -2.036
 13 A"   37 A'   14 A"   38 A'   39 A'   15 A"   40 A'   16 A"                 
 -2.036  -0.859  -0.805  -0.731  -0.669  -0.530  -0.441  -0.428
 41 A'   42 A'   43 A'   44 A'   45 A'   46 A'   47 A'   48 A'                 
 -0.387  -0.344  -0.331  -0.324  -0.302  -0.302  -0.282  -0.258
 17 A"   49 A'   18 A"   50 A'   51 A'   19 A"   52 A'   20 A"                 
 -- Virtual --                   
 -0.105  -0.090  -0.078  -0.011  -0.000   0.023   0.037   0.042
 21 A"   53 A'   54 A'   55 A'   56 A'   57 A'   58 A'   22 A"                 
  0.049   0.055   0.064   0.067   0.083   0.087   0.092   0.105
 59 A'   60 A'   23 A"   61 A'   62 A'   24 A"   63 A'   64 A'                 
  0.107   0.123   0.134   0.150   0.182   0.208   0.226   0.234
 25 A"   65 A'   66 A'   67 A'   68 A'   69 A'   26 A"   70 A'                 
  0.260   0.288   0.299   0.344   0.376   0.379   0.385   0.398
 71 A'   27 A"   72 A'   73 A'   28 A"   74 A'   29 A"   75 A'                 
  0.409   0.417   0.421   0.439   0.439   0.455   0.474   0.477
 76 A'   30 A"   77 A'   78 A'   31 A"   79 A'   32 A"   80 A'                 
  0.501   0.535   0.536   0.550   0.554   0.576   0.578   0.589
 33 A"   34 A"   81 A'   82 A'   35 A"   83 A'   36 A"   84 A'                 
  0.621   0.636   0.680   0.686   0.742   0.750   0.781   0.816
 85 A'   86 A'   87 A'   88 A'   89 A'   37 A"   38 A"   90 A'                 
  0.839   0.906   0.957   0.976   1.066   1.278   1.339   1.387
 91 A'   92 A'   93 A'   94 A'   95 A'   39 A"   96 A'   40 A"                 
  1.389   1.447   1.561   1.627   1.635   1.704   1.722   1.852
 97 A'   41 A"   42 A"   98 A'   99 A'  100 A'  101 A'  102 A'                 
  1.975   2.001   2.015   2.034   2.096   2.172   2.657   2.804
 43 A"   44 A"  103 A'  104 A'  105 A'  106 A'   45 A"  107 A'                 
  2.997   3.941   3.952   3.974   3.983   3.983   3.991   4.006
108 A'   46 A"  109 A'   47 A"   48 A"  110 A'   49 A"  111 A'                 
  4.009   4.050   4.052   4.055   4.110   4.212   4.242   4.326
 50 A"  112 A'   51 A"  113 A'  114 A'  115 A'  116 A'  117 A'                 
  4.397   5.984   6.016   6.043   6.582   6.619   6.887   7.529
118 A'   52 A"  119 A'  120 A'  121 A'  122 A'  123 A'   53 A"                 
  7.551   7.561   7.578   7.626   7.641  13.785  13.902  13.957
 54 A"  124 A'  125 A'  126 A'  127 A'   55 A"  128 A'  129 A'                 
 23.325  27.829  28.325  28.350  28.358  28.514  28.523  28.537
130 A'  131 A'   56 A"  132 A'  133 A'   57 A"  134 A'   58 A"                 
 28.575  28.662  47.866  47.905 127.868 127.887 127.908 151.627
135 A'  136 A'  137 A'  138 A'   59 A"  139 A'  140 A'  141 A'                 
163.025 289.723 289.749 289.755 289.774 289.839 289.8621020.650
142 A'   60 A"   61 A"  143 A'  144 A'  145 A'  146 A'  147 A'                 
*******1901.789
148 A'  149 A'                                                                 

 Beta MOs, Restricted
 -- Occupied --                  
******* -482.87 -482.84 -176.33 -165.73 -165.73 -165.73  -77.12
  1 A'    2 A'    3 A'    4 A'    5 A'    1 A"    6 A'    7 A'                 
-62.519 -62.496 -56.339 -56.335 -56.335 -56.316 -56.313 -56.313
  8 A'    9 A'   10 A'   11 A'    2 A"   12 A'    3 A"   13 A'                 
-35.826 -31.320 -31.313 -31.313 -22.970 -22.969 -22.968 -22.964
 14 A'   15 A'    4 A"   16 A'   17 A'    5 A"   18 A'    6 A"                 
-22.964 -10.299  -8.727  -8.705  -6.610  -6.559  -6.545  -6.545
 19 A'   20 A'   21 A'   22 A'   23 A'   24 A'   25 A'    7 A"                 
 -6.535  -6.524  -6.524  -6.376  -4.788  -4.773  -4.773  -4.772
 26 A'    8 A"   27 A'   28 A'   29 A'    9 A"   30 A'   31 A'                 
 -4.769  -4.767  -2.670  -2.666  -2.666  -2.655  -2.655  -2.646
 10 A"   32 A'   33 A'   34 A'   11 A"   35 A'   12 A"   36 A'                 
 -2.643  -2.643  -2.634  -2.634  -2.054  -2.049  -2.049  -2.036
 13 A"   37 A'   14 A"   38 A'   39 A'   15 A"   40 A'   16 A"                 
 -2.036  -0.859  -0.805  -0.731  -0.669  -0.530  -0.441  -0.428
 41 A'   42 A'   43 A'   44 A'   45 A'   46 A'   47 A'   48 A'                 
 -0.387  -0.344  -0.331  -0.324  -0.302  -0.302  -0.282  -0.258
 17 A"   49 A'   18 A"   50 A'   51 A'   19 A"   52 A'   20 A"                 
 -- Virtual --                   
 -0.105  -0.090  -0.078  -0.011  -0.000   0.023   0.037   0.042
 21 A"   53 A'   54 A'   55 A'   56 A'   57 A'   58 A'   22 A"                 
  0.049   0.055   0.064   0.067   0.083   0.087   0.092   0.105
 59 A'   60 A'   23 A"   61 A'   62 A'   24 A"   63 A'   64 A'                 
  0.107   0.123   0.134   0.150   0.182   0.208   0.226   0.234
 25 A"   65 A'   66 A'   67 A'   68 A'   69 A'   26 A"   70 A'                 
  0.260   0.288   0.299   0.344   0.376   0.379   0.385   0.398
 71 A'   27 A"   72 A'   73 A'   28 A"   74 A'   29 A"   75 A'                 
  0.409   0.417   0.421   0.439   0.439   0.455   0.474   0.477
 76 A'   30 A"   77 A'   78 A'   31 A"   79 A'   32 A"   80 A'                 
  0.501   0.535   0.536   0.550   0.554   0.576   0.578   0.589
 33 A"   34 A"   81 A'   82 A'   35 A"   83 A'   36 A"   84 A'                 
  0.621   0.636   0.680   0.686   0.742   0.750   0.781   0.816
 85 A'   86 A'   87 A'   88 A'   89 A'   37 A"   38 A"   90 A'                 
  0.839   0.906   0.957   0.976   1.066   1.278   1.339   1.387
 91 A'   92 A'   93 A'   94 A'   95 A'   39 A"   96 A'   40 A"                 
  1.389   1.447   1.561   1.627   1.635   1.704   1.722   1.852
 97 A'   41 A"   42 A"   98 A'   99 A'  100 A'  101 A'  102 A'                 
  1.975   2.001   2.015   2.034   2.096   2.172   2.657   2.804
 43 A"   44 A"  103 A'  104 A'  105 A'  106 A'   45 A"  107 A'                 
  2.997   3.941   3.952   3.974   3.983   3.983   3.991   4.006
108 A'   46 A"  109 A'   47 A"   48 A"  110 A'   49 A"  111 A'                 
  4.009   4.050   4.052   4.055   4.110   4.212   4.242   4.326
 50 A"  112 A'   51 A"  113 A'  114 A'  115 A'  116 A'  117 A'                 
  4.397   5.984   6.016   6.043   6.582   6.619   6.887   7.529
118 A'   52 A"  119 A'  120 A'  121 A'  122 A'  123 A'   53 A"                 
  7.551   7.561   7.578   7.626   7.641  13.785  13.902  13.957
 54 A"  124 A'  125 A'  126 A'  127 A'   55 A"  128 A'  129 A'                 
 23.325  27.829  28.325  28.350  28.358  28.514  28.523  28.537
130 A'  131 A'   56 A"  132 A'  133 A'   57 A"  134 A'   58 A"                 
 28.575  28.662  47.866  47.905 127.868 127.887 127.908 151.627
135 A'  136 A'  137 A'  138 A'   59 A"  139 A'  140 A'  141 A'                 
163.025 289.723 289.749 289.755 289.774 289.839 289.8621020.650
142 A'   60 A"   61 A"  143 A'  144 A'  145 A'  146 A'  147 A'                 
*******1901.789
148 A'  149 A'                                                                 
 --------------------------------------------------------------

          Ground-State Mulliken Net Atomic Charges

     Atom                 Charge (a.u.)
  ----------------------------------------
      1 C                    -0.109725
      2 P                     0.088601
      3 Br                   -0.138257
      4 Br                   -0.021227
      5 I                     0.180608
  ----------------------------------------
  Sum of atomic charges =    -0.000000

 -----------------------------------------------------------------
                    Cartesian Multipole Moments
 -----------------------------------------------------------------
    Charge (ESU x 10^10)
                -0.0000
    Dipole Moment (Debye)
         X       0.6599      Y      -0.4359      Z      -0.0000
       Tot       0.7909
    Quadrupole Moments (Debye-Ang)
        XX     -83.7623     XY       2.1354     YY     -80.7329
        XZ       0.0000     YZ       0.0000     ZZ     -84.8409
    Octopole Moments (Debye-Ang^2)
       XXX       2.6446    XXY     -12.7885    XYY      -4.4677
       YYY     -52.3166    XXZ      -0.0000    XYZ       0.0000
       YYZ      -0.0000    XZZ      -3.1591    YZZ     -12.2258
       ZZZ      -0.0000
    Hexadecapole Moments (Debye-Ang^3)
      XXXX   -1389.1164   XXXY     105.6608   XXYY    -425.5710
      XYYY      92.8133   YYYY    -980.9614   XXXZ       0.0000
      XXYZ      -0.0000   XYYZ       0.0000   YYYZ       0.0000
      XXZZ    -272.6078   XYZZ      27.8548   YYZZ    -191.3217
      XZZZ       0.0000   YZZZ       0.0000   ZZZZ    -113.8322
 -----------------------------------------------------------------
Archival summary:
1\1\TWL02\OPT\ProcedureUnspecified\BasisUnspecified\1r211\taweetha\MonNov2611:28:432018MonNov2611:28:432018\0\\#,OPT,ProcedureUnspecified,BasisUnspecified,\\0,1\I\C,1,2.09492\P,2,1.68837,1,131.939\Br,2,1.92102,1,115.857,3,-180,0\Br,3,2.26311,2,105.49,1,-0,0\\\@

 Total job time:  299.22s(wall), 799.39s(cpu) 
 Mon Nov 26 11:28:43 2018

        *************************************************************
        *                                                           *
        *  Thank you very much for using Q-Chem.  Have a nice day.  *
        *                                                           *
        *************************************************************


 
User input: 2 of 2 
 
Q-Chem Developer Version!
                  Welcome to Q-Chem
     A Quantum Leap Into The Future Of Chemistry


 Q-Chem 5.1, Q-Chem, Inc., Pleasanton, CA (2018)

 Yihan Shao,  Zhengting Gan,  E. Epifanovsky,  A. T. B. Gilbert,  M. Wormit,  
 J. Kussmann,  A. W. Lange,  A. Behn,  Jia Deng,  Xintian Feng,  D. Ghosh,  
 M. Goldey,  P. R. Horn,  L. D. Jacobson,  I. Kaliman,  T. Kus,  A. Landau,  
 Jie Liu,  E. I. Proynov,  R. M. Richard,  R. P. Steele,  E. J. Sundstrom,  
 H. L. Woodcock III,  P. M. Zimmerman,  D. Zuev,  B. Albrecht,  E. Alguire,  
 S. A. Baeppler,  D. Barton,  Z. Benda,  Y. A. Bernard,  E. J. Berquist,  
 K. B. Bravaya,  H. Burton,  D. Casanova,  Chun-Min Chang,  Yunqing Chen,  
 A. Chien,  K. D. Closser,  M. P. Coons,  S. Coriani,  S. Dasgupta,  
 A. L. Dempwolff,  M. Diedenhofen,  Hainam Do,  R. G. Edgar,  Po-Tung Fang,  
 S. Faraji,  S. Fatehi,  Qingguo Feng,  K. D. Fenk,  J. Fosso-Tande,  
 Qinghui Ge,  A. Ghysels,  G. Gidofalvi,  J. Gomes,  J. Gonthier,  A. Gunina,  
 D. Hait,  M. W. D. Hanson-Heine,  P. H. P. Harbach,  A. W. Hauser,  
 J. E. Herr,  E. G. Hohenstein,  Z. C. Holden,  Kerwin Hui,  B. C. Huynh,  
 T.-C. Jagau,  Hyunjun Ji,  B. Kaduk,  K. Khistyaev,  Jaehoon Kim,  
 P. Klunzinger,  K. Koh,  D. Kosenkov,  L. Koulias,  T. Kowalczyk,  
 C. M. Krauter,  A. Kunitsa,  Ka Un Lao,  A. Laurent,  K. V. Lawler,  
 Joonho Lee,  D. Lefrancois,  S. Lehtola,  D. S. Levine,  Yi-Pei Li,  
 You-Sheng Lin,  Fenglai Liu,  E. Livshits,  A. Luenser,  P. Manohar,  
 E. Mansoor,  S. F. Manzer,  Shan-Ping Mao,  Yuezhi Mao,  N. Mardirossian,  
 A. V. Marenich,  T. Markovich,  L. A. Martinez-Martinez,  S. A. Maurer,  
 N. J. Mayhall,  S. C. McKenzie,  J.-M. Mewes,  A. F. Morrison,  
 J. W. Mullinax,  K. Nanda,  T. S. Nguyen-Beck,  R. Olivares-Amaya,  
 J. A. Parkhill,  T. M. Perrine,  F. Plasser,  P. Pokhilko,  S. Prager,  
 A. Prociuk,  E. Ramos,  D. R. Rehn,  F. Rob,  M. Schneider,  N. Sergueev,  
 S. M. Sharada,  S. Sharma,  D. W. Small,  T. Stauch,  T. Stein,  
 Yu-Chuan Su,  A. J. W. Thom,  A. Tkatchenko,  T. Tsuchimochi,  N. M. Tubman,  
 L. Vogt,  M. L. Vidal,  O. Vydrov,  M. A. Watson,  J. Wenzel,  
 M. de Wergifosse,  T. A. Wesolowski,  A. White,  J. Witte,  A. Yamada,  
 Jun Yang,  K. Yao,  S. Yeganeh,  S. R. Yost,  Zhi-Qiang You,  A. Zech,  
 Igor Ying Zhang,  Xing Zhang,  Yan Zhao,  Ying Zhu,  B. R. Brooks,  
 G. K. L. Chan,  C. J. Cramer,  M. S. Gordon,  W. J. Hehre,  A. Klamt,  
 M. W. Schmidt,  C. D. Sherrill,  D. G. Truhlar,  A. Aspuru-Guzik,  R. Baer,  
 A. T. Bell,  N. A. Besley,  Jeng-Da Chai,  A. E. DePrince, III,  
 R. A. DiStasio Jr.,  A. Dreuw,  B. D. Dunietz,  T. R. Furlani,  
 Chao-Ping Hsu,  Yousung Jung,  Jing Kong,  D. S. Lambrecht,  WanZhen Liang,  
 C. Ochsenfeld,  V. A. Rassolov,  L. V. Slipchenko,  J. E. Subotnik,  
 T. Van Voorhis,  J. M. Herbert,  A. I. Krylov,  P. M. W. Gill,  M. Head-Gordon

 Contributors to earlier versions of Q-Chem not listed above: 
 R. D. Adamson,  B. Austin,  J. Baker,  G. J. O. Beran,  K. Brandhorst,  
 S. T. Brown,  E. F. C. Byrd,  A. K. Chakraborty,  C.-L. Cheng,  
 Siu Hung Chien,  D. M. Chipman,  D. L. Crittenden,  H. Dachsel,  
 R. J. Doerksen,  A. D. Dutoi,  L. Fusti-Molnar,  W. A. Goddard III,  
 A. Golubeva-Zadorozhnaya,  S. R. Gwaltney,  G. Hawkins,  A. Heyden,  
 S. Hirata,  G. Kedziora,  F. J. Keil,  C. Kelley,  Jihan Kim,  R. A. King,  
 R. Z. Khaliullin,  P. P. Korambath,  W. Kurlancheek,  A. M. Lee,  M. S. Lee,  
 S. V. Levchenko,  Ching Yeh Lin,  D. Liotard,  R. C. Lochan,  I. Lotan,  
 P. E. Maslen,  N. Nair,  D. P. O'Neill,  D. Neuhauser,  E. Neuscamman,  
 C. M. Oana,  R. Olson,  B. Peters,  R. Peverati,  P. A. Pieniazek,  
 Y. M. Rhee,  J. Ritchie,  M. A. Rohrdanz,  E. Rosta,  N. J. Russ,  
 H. F. Schaefer III,  N. E. Schultz,  N. Shenvi,  A. C. Simmonett,  A. Sodt,  
 D. Stuck,  K. S. Thanthiriwatte,  V. Vanovschi,  Tao Wang,  A. Warshel,  
 C. F. Williams,  Q. Wu,  X. Xu,  W. Zhang

 Please cite Q-Chem as follows:
 Y. Shao et al., Mol. Phys. 113, 184-215 (2015)
 DOI: 10.1080/00268976.2014.952696

 Q-Chem 5.1.2 for Intel X86 EM64T Linux

 Parts of Q-Chem use Armadillo 8.300.2 (Tropical Shenanigans).
 http://arma.sourceforge.net/

 Q-Chem begins on Mon Nov 26 11:28:43 2018  

Host: 
0

     Scratch files written to /scratch/taweetham/qchem44331//
The previous job contains 0 fragments, simply inherited here
Input Ideriv = 2
Curr. Ideriv = -1
Max.  Ideriv = 2

Checking the input file for inconsistencies... 	...done.

--------------------------------------------------------------
User input:
--------------------------------------------------------------

$molecule
read
$end

$rem
   job_type 	frequency
   basis 	6-311++g**
   method	b3lyp	
$end


--------------------------------------------------------------
 ----------------------------------------------------------------
             Standard Nuclear Orientation (Angstroms)
    I     Atom           X                Y                Z
 ----------------------------------------------------------------
    1      C       0.4951791238     0.4552075262    -0.0000000000
    2      P      -0.7217352842     1.6255486256    -0.0000000000
    3      Br     -2.6691283281     0.4725769931    -0.0000000000
    4      Br      2.2512999452     1.2338993549     0.0000000000
    5      I       0.4241310929    -1.6385122023     0.0000000000
 ----------------------------------------------------------------
 Molecular Point Group                 Cs    NOp =  2
 Largest Abelian Subgroup              Cs    NOp =  2
 Nuclear Repulsion Energy =  1219.1774393948 hartrees
 There are       72 alpha and       72 beta electrons
 Requested basis set is 6-311++G(d,p)
 There are 81 shells and 210 basis functions

 Total QAlloc Memory Limit   2000 MB
 Mega-Array Size       188 MB
 MEM_STATIC part       192 MB

                       Distance Matrix (Angstroms)
             C (  1)   P (  2)   Br(  3)   Br(  4)
   P (  2)  1.688366
   Br(  3)  3.164355  2.263114
   Br(  4)  1.921021  2.998721  4.978978
   I (  5)  2.094925  3.459350  3.744990  3.404305

 A cutoff of  1.0D-11 yielded   2373 shell pairs
 There are     17276 function pairs (     19448 Cartesian)

 -------------------------------------------------------
 OpenMP Integral Computing Module                       
 Release: version 1.0, May 2013, Q-Chem Inc. Pittsburgh 
 -------------------------------------------------------
 Integral Job Info:
 Integral job number is                      11
 Integral operator is                         1
 short-range coefficients                     0
 long-range coefficients              100000000
 Omega coefficients                           0
 if combine SR and LR in K                    0
 Integral screening is                        0
 Integral computing path is                   2
 max size of driver memory is            800000
 size of driver memory is                593474
 size of scratch memory is             29623520
 max col of scratch BK array               1296
 max len of scratch array in speh3          155
 max len of scratch index in speh4           18
 max int batch size is                      520
 min int batch size is                       52
 fixed nKL is                                45
 max L of basis functions is                  2
 order of int derivative is                   0
 number of shells is                         81
 number of basis is                         223
 number of cartesian basis is               223
 number of contracted shell pairs          2373
 number of primitive shell pairs           5428
 maxK2 (contraction) of shell pair           36
 max number of K2 of shell pair               1
 max number of CS2 of shell pair            362
 max number of PS2 of shell pair            362
 mem total for path MDJ                  538844
 -------------------------------------------------------
 Smallest overlap matrix eigenvalue = 4.22E-04
 Guess from superposition of atomic densities
 Warning:  Energy on first SCF cycle will be non-variational
 SAD guess density has 144.000000 electrons

 -----------------------------------------------------------------------
  General SCF calculation program by
  Eric Jon Sundstrom, Paul Horn, Yuezhi Mao, Dmitri Zuev, Alec White,
  David Stuck, Shaama M.S., Shane Yost, Joonho Lee, David Small,
  Daniel Levine, Susi Lehtola, Hugh Burton, Evgeny Epifanovsky
 -----------------------------------------------------------------------
 Exchange:     0.2000 Hartree-Fock + 0.0800 Slater + 0.7200 B88
 Correlation:  0.1900 VWN1RPA + 0.8100 LYP
 Using SG-1 standard quadrature grid
 using 4 threads for integral computing
 -------------------------------------------------------
 OpenMP Integral computing Module                
 Release: version 2.0, May 2017, Q-Chem Inc. Pleasanton 
 -------------------------------------------------------
 -------------------------------------------------------
 OpenMP BLAS3 based DFT computing Module                
 Release: version 1.0, May 2013, Q-Chem Inc. Pittsburgh 
 -------------------------------------------------------
 A restricted SCF calculation will be
 performed using DIIS
 SCF converges when DIIS error is below 1.0e-08
 ---------------------------------------
  Cycle       Energy         DIIS error
 ---------------------------------------
    1  -12447.7636793026      3.51e-02  
    2  -12447.2681697464      2.51e-03  
    3  -12447.2315684241      3.29e-03  
    4  -12447.2723668214      1.58e-03  
    5  -12447.2866686687      2.33e-04  
    6  -12447.2868600489      1.42e-04  
    7  -12447.2869720275      2.67e-05  
    8  -12447.2869754400      6.43e-06  
    9  -12447.2869756086      1.96e-06  
   10  -12447.2869756266      3.71e-07  
   11  -12447.2869756271      8.90e-08  
   12  -12447.2869756272      3.31e-08  
   13  -12447.2869756272      6.07e-09  Convergence criterion met
 ---------------------------------------
 SCF time:   CPU 62.64s  wall 24.00s 
 SCF   energy in the final basis set =   -12447.2869756272
 Total energy in the final basis set =   -12447.2869756272

 --------------------------------------------------------------
             Orbital Energies (a.u.) and Symmetries
 --------------------------------------------------------------

 Alpha MOs, Restricted
 -- Occupied --                  
******* -482.87 -482.84 -176.33 -165.73 -165.73 -165.73  -77.12
  1 A'    2 A'    3 A'    4 A'    5 A'    1 A"    6 A'    7 A'                 
-62.519 -62.496 -56.339 -56.335 -56.335 -56.316 -56.313 -56.313
  8 A'    9 A'   10 A'   11 A'    2 A"   12 A'    3 A"   13 A'                 
-35.826 -31.320 -31.313 -31.313 -22.970 -22.969 -22.968 -22.964
 14 A'   15 A'    4 A"   16 A'   17 A'    5 A"   18 A'    6 A"                 
-22.964 -10.299  -8.727  -8.705  -6.610  -6.559  -6.545  -6.545
 19 A'   20 A'   21 A'   22 A'   23 A'   24 A'   25 A'    7 A"                 
 -6.535  -6.524  -6.524  -6.376  -4.788  -4.773  -4.773  -4.772
 26 A'    8 A"   27 A'   28 A'   29 A'    9 A"   30 A'   31 A'                 
 -4.769  -4.767  -2.670  -2.666  -2.666  -2.655  -2.655  -2.646
 10 A"   32 A'   33 A'   34 A'   11 A"   12 A"   35 A'   36 A'                 
 -2.643  -2.643  -2.634  -2.634  -2.054  -2.050  -2.049  -2.036
 13 A"   37 A'   38 A'   14 A"   39 A'   15 A"   40 A'   16 A"                 
 -2.036  -0.859  -0.805  -0.731  -0.669  -0.530  -0.441  -0.428
 41 A'   42 A'   43 A'   44 A'   45 A'   46 A'   47 A'   48 A'                 
 -0.387  -0.344  -0.331  -0.324  -0.303  -0.302  -0.282  -0.258
 17 A"   49 A'   18 A"   50 A'   51 A'   19 A"   52 A'   20 A"                 
 -- Virtual --                   
 -0.105  -0.090  -0.078  -0.011  -0.000   0.023   0.037   0.042
 21 A"   53 A'   54 A'   55 A'   56 A'   57 A'   58 A'   22 A"                 
  0.049   0.055   0.064   0.067   0.083   0.087   0.092   0.105
 59 A'   60 A'   23 A"   61 A'   62 A'   24 A"   63 A'   64 A'                 
  0.107   0.123   0.134   0.150   0.182   0.207   0.226   0.233
 25 A"   65 A'   66 A'   67 A'   68 A'   69 A'   26 A"   70 A'                 
  0.260   0.288   0.299   0.344   0.376   0.379   0.385   0.398
 71 A'   27 A"   72 A'   73 A'   28 A"   74 A'   29 A"   75 A'                 
  0.409   0.417   0.421   0.439   0.439   0.455   0.474   0.477
 76 A'   30 A"   77 A'   78 A'   31 A"   79 A'   32 A"   80 A'                 
  0.501   0.535   0.536   0.550   0.554   0.576   0.578   0.589
 33 A"   34 A"   81 A'   82 A'   35 A"   83 A'   36 A"   84 A'                 
  0.621   0.636   0.680   0.686   0.742   0.750   0.781   0.816
 85 A'   86 A'   87 A'   88 A'   89 A'   37 A"   38 A"   90 A'                 
  0.839   0.906   0.957   0.976   1.066   1.278   1.339   1.386
 91 A'   92 A'   93 A'   94 A'   95 A'   39 A"   96 A'   40 A"                 
  1.389   1.447   1.561   1.627   1.635   1.704   1.722   1.852
 97 A'   41 A"   42 A"   98 A'   99 A'  100 A'  101 A'  102 A'                 
  1.975   2.001   2.015   2.034   2.096   2.172   2.657   2.804
 43 A"   44 A"  103 A'  104 A'  105 A'  106 A'   45 A"  107 A'                 
  2.997   3.941   3.952   3.974   3.983   3.983   3.991   4.006
108 A'   46 A"  109 A'   47 A"  110 A'   48 A"   49 A"  111 A'                 
  4.009   4.050   4.051   4.055   4.110   4.212   4.242   4.326
 50 A"  112 A'   51 A"  113 A'  114 A'  115 A'  116 A'  117 A'                 
  4.397   5.984   6.016   6.043   6.582   6.619   6.886   7.528
118 A'   52 A"  119 A'  120 A'  121 A'  122 A'  123 A'   53 A"                 
  7.551   7.561   7.578   7.627   7.642  13.785  13.902  13.957
 54 A"  124 A'  125 A'  126 A'  127 A'   55 A"  128 A'  129 A'                 
 23.325  27.829  28.325  28.350  28.358  28.514  28.523  28.536
130 A'  131 A'   56 A"  132 A'  133 A'   57 A"  134 A'   58 A"                 
 28.575  28.662  47.866  47.905 127.868 127.887 127.908 151.627
135 A'  136 A'  137 A'  138 A'   59 A"  139 A'  140 A'  141 A'                 
163.025 289.723 289.749 289.755 289.774 289.839 289.8621020.650
142 A'   60 A"   61 A"  143 A'  144 A'  145 A'  146 A'  147 A'                 
*******1901.789
148 A'  149 A'                                                                 

 Beta MOs, Restricted
 -- Occupied --                  
******* -482.87 -482.84 -176.33 -165.73 -165.73 -165.73  -77.12
  1 A'    2 A'    3 A'    4 A'    5 A'    1 A"    6 A'    7 A'                 
-62.519 -62.496 -56.339 -56.335 -56.335 -56.316 -56.313 -56.313
  8 A'    9 A'   10 A'   11 A'    2 A"   12 A'    3 A"   13 A'                 
-35.826 -31.320 -31.313 -31.313 -22.970 -22.969 -22.968 -22.964
 14 A'   15 A'    4 A"   16 A'   17 A'    5 A"   18 A'    6 A"                 
-22.964 -10.299  -8.727  -8.705  -6.610  -6.559  -6.545  -6.545
 19 A'   20 A'   21 A'   22 A'   23 A'   24 A'   25 A'    7 A"                 
 -6.535  -6.524  -6.524  -6.376  -4.788  -4.773  -4.773  -4.772
 26 A'    8 A"   27 A'   28 A'   29 A'    9 A"   30 A'   31 A'                 
 -4.769  -4.767  -2.670  -2.666  -2.666  -2.655  -2.655  -2.646
 10 A"   32 A'   33 A'   34 A'   11 A"   12 A"   35 A'   36 A'                 
 -2.643  -2.643  -2.634  -2.634  -2.054  -2.050  -2.049  -2.036
 13 A"   37 A'   38 A'   14 A"   39 A'   15 A"   40 A'   16 A"                 
 -2.036  -0.859  -0.805  -0.731  -0.669  -0.530  -0.441  -0.428
 41 A'   42 A'   43 A'   44 A'   45 A'   46 A'   47 A'   48 A'                 
 -0.387  -0.344  -0.331  -0.324  -0.303  -0.302  -0.282  -0.258
 17 A"   49 A'   18 A"   50 A'   51 A'   19 A"   52 A'   20 A"                 
 -- Virtual --                   
 -0.105  -0.090  -0.078  -0.011  -0.000   0.023   0.037   0.042
 21 A"   53 A'   54 A'   55 A'   56 A'   57 A'   58 A'   22 A"                 
  0.049   0.055   0.064   0.067   0.083   0.087   0.092   0.105
 59 A'   60 A'   23 A"   61 A'   62 A'   24 A"   63 A'   64 A'                 
  0.107   0.123   0.134   0.150   0.182   0.207   0.226   0.233
 25 A"   65 A'   66 A'   67 A'   68 A'   69 A'   26 A"   70 A'                 
  0.260   0.288   0.299   0.344   0.376   0.379   0.385   0.398
 71 A'   27 A"   72 A'   73 A'   28 A"   74 A'   29 A"   75 A'                 
  0.409   0.417   0.421   0.439   0.439   0.455   0.474   0.477
 76 A'   30 A"   77 A'   78 A'   31 A"   79 A'   32 A"   80 A'                 
  0.501   0.535   0.536   0.550   0.554   0.576   0.578   0.589
 33 A"   34 A"   81 A'   82 A'   35 A"   83 A'   36 A"   84 A'                 
  0.621   0.636   0.680   0.686   0.742   0.750   0.781   0.816
 85 A'   86 A'   87 A'   88 A'   89 A'   37 A"   38 A"   90 A'                 
  0.839   0.906   0.957   0.976   1.066   1.278   1.339   1.386
 91 A'   92 A'   93 A'   94 A'   95 A'   39 A"   96 A'   40 A"                 
  1.389   1.447   1.561   1.627   1.635   1.704   1.722   1.852
 97 A'   41 A"   42 A"   98 A'   99 A'  100 A'  101 A'  102 A'                 
  1.975   2.001   2.015   2.034   2.096   2.172   2.657   2.804
 43 A"   44 A"  103 A'  104 A'  105 A'  106 A'   45 A"  107 A'                 
  2.997   3.941   3.952   3.974   3.983   3.983   3.991   4.006
108 A'   46 A"  109 A'   47 A"  110 A'   48 A"   49 A"  111 A'                 
  4.009   4.050   4.051   4.055   4.110   4.212   4.242   4.326
 50 A"  112 A'   51 A"  113 A'  114 A'  115 A'  116 A'  117 A'                 
  4.397   5.984   6.016   6.043   6.582   6.619   6.886   7.528
118 A'   52 A"  119 A'  120 A'  121 A'  122 A'  123 A'   53 A"                 
  7.551   7.561   7.578   7.627   7.642  13.785  13.902  13.957
 54 A"  124 A'  125 A'  126 A'  127 A'   55 A"  128 A'  129 A'                 
 23.325  27.829  28.325  28.350  28.358  28.514  28.523  28.536
130 A'  131 A'   56 A"  132 A'  133 A'   57 A"  134 A'   58 A"                 
 28.575  28.662  47.866  47.905 127.868 127.887 127.908 151.627
135 A'  136 A'  137 A'  138 A'   59 A"  139 A'  140 A'  141 A'                 
163.025 289.723 289.749 289.755 289.774 289.839 289.8621020.650
142 A'   60 A"   61 A"  143 A'  144 A'  145 A'  146 A'  147 A'                 
*******1901.789
148 A'  149 A'                                                                 
 --------------------------------------------------------------

          Ground-State Mulliken Net Atomic Charges

     Atom                 Charge (a.u.)
  ----------------------------------------
      1 C                    -0.110146
      2 P                     0.088117
      3 Br                   -0.137776
      4 Br                   -0.020942
      5 I                     0.180746
  ----------------------------------------
  Sum of atomic charges =    -0.000000

 -----------------------------------------------------------------
                    Cartesian Multipole Moments
 -----------------------------------------------------------------
    Charge (ESU x 10^10)
                -0.0000
    Dipole Moment (Debye)
         X       0.7460      Y      -0.2588      Z      -0.0000
       Tot       0.7896
    Quadrupole Moments (Debye-Ang)
        XX     -84.6397     XY       1.1162     YY     -79.8714
        XZ       0.0000     YZ       0.0000     ZZ     -84.8428
    Octopole Moments (Debye-Ang^2)
       XXX      18.2237    XXY      -6.2999    XYY       5.0731
       YYY     -40.6193    XXZ      -0.0000    XYZ       0.0000
       YYZ      -0.0000    XZZ       2.2770    YZZ      -8.2624
       ZZZ      -0.0000
    Hexadecapole Moments (Debye-Ang^3)
      XXXX   -1476.6740   XXXY      60.9869   XXYY    -409.0412
      XYYY      16.2366   YYYY    -917.1786   XXXZ       0.0000
      XXYZ      -0.0000   XYYZ       0.0000   YYYZ       0.0000
      XXZZ    -281.0433   XYZZ       5.2487   YYZZ    -181.8820
      XZZZ       0.0000   YZZZ       0.0000   ZZZZ    -113.8406
 -----------------------------------------------------------------
 Calculating MO derivatives via CPSCF
 D1JvT checksum  = 345240 22034.9173280452
 D1KAT checksum  = 905520 730.1456982822
   1         3          15      0.125255    0.044297
   2         3          15      0.016174    0.005850
   3         3          15      0.002509    0.001095
   4         4          14      0.000402    0.000174
   5        14           4      0.000036    0.000022
   6        17           1      0.000002    0.000002
   7        18           0      0.000000    0.000000    Roots Converged
 Time for AOints: 18.3 s (CPU) 6.3 s (wall)
 ------------------------------------------------------------------------------
                     AOints        : Timing summary (seconds)
 ------------------------------------------------------------------------------
     job step          cpu (% of tot)      sys (% of tot)     wall (% of tot)
 ------------------------------------------------------------------------------
  cpscf_lag         0.9203E+02 (35.0)   0.7000E-05 (14.3)   0.3425E+02 (34.3)
  iterzp            0.1522E+03 (57.9)   0.3900E-04 (79.6)   0.5891E+02 (59.0)
  make_fx           0.0000E+00 ( 0.0)   0.0000E+00 ( 0.0)   0.0000E+00 ( 0.0)
  AOints            0.1832E+02 ( 7.0)   0.1000E-05 ( 2.0)   0.6337E+01 ( 6.3)
 ------------------------------------------------------------------------------
   Grand Totals     0.2629E+03          0.4900E-04          0.9984E+02
 ------------------------------------------------------------------------------
 Calculating analytic Hessian of the SCF energy
 Polarizability Matrix (a.u.)
            1           2           3
    1-148.8099068   2.0650606  -0.0000000
    2   2.0650606-120.9684264   0.0000000
    3  -0.0000000   0.0000000 -63.6897187

 Direct stationary perturbation theory relativistic correction:

 rels  =     131.001721705966
 relv  =    -438.975767833958
 rel2e =      62.285931364599
 E_rel =    -245.688114763393

 Hessian of the SCF Energy
            1           2           3           4           5           6
    1   0.3079478  -0.0936907   0.0000000  -0.1469180   0.1243020   0.0000000
    2  -0.0936907   0.2951895  -0.0000000   0.1399080  -0.1709314   0.0000000
    3   0.0000000  -0.0000000   0.0550239  -0.0000000   0.0000000  -0.0180691
    4  -0.1469180   0.1399080  -0.0000000   0.2498922  -0.0858398  -0.0000000
    5   0.1243020  -0.1709314   0.0000000  -0.0858398   0.2362777  -0.0000000
    6   0.0000000   0.0000000  -0.0180691  -0.0000000  -0.0000000   0.0142742
    7  -0.0149850  -0.0078129  -0.0000000  -0.0740354  -0.0396785   0.0000000
    8   0.0045865   0.0040840  -0.0000000  -0.0526470  -0.0466587   0.0000000
    9   0.0000000  -0.0000000  -0.0009166   0.0000000   0.0000000  -0.0049671
   10  -0.1252080  -0.0379095  -0.0000000  -0.0289583  -0.0086363  -0.0000000
   11  -0.0407346  -0.0381906   0.0000000  -0.0010856   0.0045488   0.0000000
   12  -0.0000000   0.0000000  -0.0143684   0.0000000   0.0000000   0.0006655
   13  -0.0208369  -0.0004949  -0.0000000   0.0000195   0.0098527  -0.0000000
   14   0.0055369  -0.0901515  -0.0000000  -0.0003356  -0.0232364   0.0000000
   15  -0.0000000  -0.0000000  -0.0216698  -0.0000000  -0.0000000   0.0080965
            7           8           9          10          11          12
    1  -0.0149850   0.0045865   0.0000000  -0.1252080  -0.0407346  -0.0000000
    2  -0.0078129   0.0040840  -0.0000000  -0.0379095  -0.0381906   0.0000000
    3  -0.0000000  -0.0000000  -0.0009166  -0.0000000   0.0000000  -0.0143684
    4  -0.0740354  -0.0526470   0.0000000  -0.0289583  -0.0010856   0.0000000
    5  -0.0396785  -0.0466587   0.0000000  -0.0086363   0.0045488   0.0000000
    6   0.0000000   0.0000000  -0.0049671  -0.0000000   0.0000000   0.0006655
    7   0.0948848   0.0427750  -0.0000000  -0.0035763   0.0024016   0.0000000
    8   0.0427750   0.0402615  -0.0000000   0.0010344   0.0007970   0.0000000
    9  -0.0000000  -0.0000000   0.0038620   0.0000000   0.0000000   0.0036029
   10  -0.0035763   0.0010344   0.0000000   0.1636192   0.0575207   0.0000000
   11   0.0024016   0.0007970   0.0000000   0.0575207   0.0511650  -0.0000000
   12   0.0000000   0.0000000   0.0036029   0.0000000  -0.0000000   0.0071469
   13  -0.0022882   0.0042512  -0.0000000  -0.0058767  -0.0181022   0.0000000
   14   0.0023149   0.0015162  -0.0000000  -0.0120093  -0.0183202  -0.0000000
   15   0.0000000   0.0000000  -0.0015812   0.0000000   0.0000000   0.0029530
           13          14          15
    1  -0.0208369   0.0055369  -0.0000000
    2  -0.0004949  -0.0901515  -0.0000000
    3  -0.0000000  -0.0000000  -0.0216698
    4   0.0000195  -0.0003356  -0.0000000
    5   0.0098527  -0.0232364  -0.0000000
    6  -0.0000000   0.0000000   0.0080965
    7  -0.0022882   0.0023149   0.0000000
    8   0.0042512   0.0015162   0.0000000
    9  -0.0000000  -0.0000000  -0.0015812
   10  -0.0058767  -0.0120093   0.0000000
   11  -0.0181022  -0.0183202   0.0000000
   12   0.0000000  -0.0000000   0.0029530
   13   0.0289823   0.0044931   0.0000000
   14   0.0044931   0.1301918   0.0000000
   15   0.0000000   0.0000000   0.0122015
 Gradient time:  CPU 385.35 s  wall 143.50 s
 **********************************************************************
 **                                                                  **
 **                       VIBRATIONAL ANALYSIS                       **
 **                       --------------------                       **
 **                                                                  **
 **        VIBRATIONAL FREQUENCIES (CM**-1) AND NORMAL MODES         **
 **     FORCE CONSTANTS (mDYN/ANGSTROM) AND REDUCED MASSES (AMU)     **
 **                  INFRARED INTENSITIES (KM/MOL)                   **
 **                                                                  **
 **********************************************************************


 Mode:                 1                      2                      3
 Frequency:        83.31                  93.89                 138.84
 Force Cnst:      0.3502                 0.1868                 0.8928
 Red. Mass:      85.6448                35.9592                78.6035
 IR Active:          YES                    YES                    YES
 IR Intens:        0.231                  0.192                  0.241
 Raman Active:       YES                    YES                    YES
               X      Y      Z        X      Y      Z        X      Y      Z
 C         -0.083 -0.273  0.000   -0.000  0.000  0.274    0.131 -0.231  0.000
 P          0.000 -0.183  0.000   -0.000  0.000  0.892    0.340 -0.075  0.000
 Br        -0.467  0.578 -0.000    0.000 -0.000 -0.266    0.430  0.108 -0.000
 Br        -0.207  0.057 -0.000    0.000 -0.000 -0.233   -0.208  0.597 -0.000
 I          0.426 -0.325  0.000   -0.000  0.000  0.067   -0.233 -0.398  0.000
 TransDip   0.009 -0.013  0.000   -0.000  0.000  0.014   -0.016 -0.001  0.000

 Mode:                 4                      5                      6
 Frequency:       186.93                 309.99                 359.66
 Force Cnst:      1.2377                 1.6910                 0.9612
 Red. Mass:      60.1199                29.8690                12.6112
 IR Active:          YES                    YES                    YES
 IR Intens:        0.429                  7.093                  7.935
 Raman Active:       YES                    YES                    YES
               X      Y      Z        X      Y      Z        X      Y      Z
 C          0.452 -0.018 -0.000   -0.249  0.527 -0.000   -0.000  0.000  0.989
 P          0.091 -0.353  0.000   -0.374  0.670 -0.000   -0.000 -0.000 -0.141
 Br        -0.437 -0.084 -0.000   -0.011 -0.044  0.000    0.000  0.000 -0.003
 Br         0.579  0.319 -0.000    0.163  0.025  0.000    0.000  0.000 -0.045
 I         -0.153 -0.058  0.000    0.020 -0.202 -0.000   -0.000 -0.000 -0.030
 TransDip   0.020 -0.007  0.000   -0.038  0.077  0.000   -0.000 -0.000 -0.090

 Mode:                 7                      8                      9
 Frequency:       406.49                 703.93                1036.78
 Force Cnst:      3.3949                 3.7473                 8.6906
 Red. Mass:      34.8719                12.8357                13.7223
 IR Active:          YES                    YES                    YES
 IR Intens:       73.305                 66.961                 19.652
 Raman Active:       YES                    YES                    YES
               X      Y      Z        X      Y      Z        X      Y      Z
 C          0.114 -0.084  0.000    0.720  0.682  0.000    0.679 -0.671  0.000
 P          0.791  0.515 -0.000   -0.003 -0.075  0.000   -0.209  0.212 -0.000
 Br        -0.218 -0.166  0.000   -0.009  0.006 -0.000    0.001  0.000  0.000
 Br        -0.118 -0.016 -0.000   -0.090 -0.042 -0.000   -0.018 -0.000 -0.000
 I          0.005 -0.005 -0.000   -0.006 -0.024  0.000   -0.002  0.012 -0.000
 TransDip   0.272  0.032 -0.000    0.154  0.212 -0.000    0.070 -0.124 -0.000

 STANDARD THERMODYNAMIC QUANTITIES AT   298.15 K  AND     1.00 ATM

   This Molecule has  0 Imaginary Frequencies
   Zero point vibrational energy:        4.746 kcal/mol

   Atom    1 Element C  Has Mass   12.00000
   Atom    2 Element P  Has Mass   30.97376
   Atom    3 Element Br Has Mass   78.91830
   Atom    4 Element Br Has Mass   78.91830
   Atom    5 Element I  Has Mass  126.90440
   Molecular Mass:   327.714760 amu
   Principal axes and moments of inertia in amu*Bohr^2:
                             1           2           3
    Eigenvalues --     2006.49550  3585.60771  5592.10320
          X               0.99999     0.00432    -0.00000
          Y              -0.00432     0.99999     0.00000
          Z               0.00000    -0.00000     1.00000
   Rotational Symmetry Number is   1
   The Molecule is an Asymmetric Top
   Translational Enthalpy:        0.889 kcal/mol
   Rotational Enthalpy:           0.889 kcal/mol
   Vibrational Enthalpy:          7.232 kcal/mol
   gas constant (RT):             0.592 kcal/mol
   Translational Entropy:        43.256  cal/mol.K
   Rotational Entropy:           32.064  cal/mol.K
   Vibrational Entropy:          16.273  cal/mol.K

   Total Enthalpy:                9.602 kcal/mol
   Total Entropy:                91.594  cal/mol.K
Archival summary:
1\1\TWL02\FREQ\ProcedureUnspecified\BasisUnspecified\1r211\taweetha\MonNov2611:31:302018MonNov2611:31:302018\0\\#,FREQ,ProcedureUnspecified,BasisUnspecified,\\0,1\I\C,1,2.09492\P,2,1.68837,1,131.939\Br,2,1.92102,1,115.857,3,-180,0\Br,3,2.26311,2,105.49,1,0,0\\\@

 Total job time:  167.42s(wall), 448.27s(cpu) 
 Mon Nov 26 11:31:30 2018

        *************************************************************
        *                                                           *
        *  Thank you very much for using Q-Chem.  Have a nice day.  *
        *                                                           *
        *************************************************************
