# Supplementary material for: Geometric and energetic data from ab initio calculations of haloethene, haloimine, halomethylenephosphine, haloiminophosphine, halodiazene, halodiphosphene and halocyclopropane
Source: Data Brief. 2019 Nov 2;27:104738. doi: 10.1016/j.dib.2019.104738 (PMC6861602; doi:10.1016/j.dib.2019.104738)
Supplement: Multimedia component 5 [file mmc5.zip › CP/B3LYP/IBrCPClE.out]

Q-Chem Developer Version!
                  Welcome to Q-Chem
     A Quantum Leap Into The Future Of Chemistry


 Q-Chem 5.1, Q-Chem, Inc., Pleasanton, CA (2018)

 Yihan Shao,  Zhengting Gan,  E. Epifanovsky,  A. T. B. Gilbert,  M. Wormit,  
 J. Kussmann,  A. W. Lange,  A. Behn,  Jia Deng,  Xintian Feng,  D. Ghosh,  
 M. Goldey,  P. R. Horn,  L. D. Jacobson,  I. Kaliman,  T. Kus,  A. Landau,  
 Jie Liu,  E. I. Proynov,  R. M. Richard,  R. P. Steele,  E. J. Sundstrom,  
 H. L. Woodcock III,  P. M. Zimmerman,  D. Zuev,  B. Albrecht,  E. Alguire,  
 S. A. Baeppler,  D. Barton,  Z. Benda,  Y. A. Bernard,  E. J. Berquist,  
 K. B. Bravaya,  H. Burton,  D. Casanova,  Chun-Min Chang,  Yunqing Chen,  
 A. Chien,  K. D. Closser,  M. P. Coons,  S. Coriani,  S. Dasgupta,  
 A. L. Dempwolff,  M. Diedenhofen,  Hainam Do,  R. G. Edgar,  Po-Tung Fang,  
 S. Faraji,  S. Fatehi,  Qingguo Feng,  K. D. Fenk,  J. Fosso-Tande,  
 Qinghui Ge,  A. Ghysels,  G. Gidofalvi,  J. Gomes,  J. Gonthier,  A. Gunina,  
 D. Hait,  M. W. D. Hanson-Heine,  P. H. P. Harbach,  A. W. Hauser,  
 J. E. Herr,  E. G. Hohenstein,  Z. C. Holden,  Kerwin Hui,  B. C. Huynh,  
 T.-C. Jagau,  Hyunjun Ji,  B. Kaduk,  K. Khistyaev,  Jaehoon Kim,  
 P. Klunzinger,  K. Koh,  D. Kosenkov,  L. Koulias,  T. Kowalczyk,  
 C. M. Krauter,  A. Kunitsa,  Ka Un Lao,  A. Laurent,  K. V. Lawler,  
 Joonho Lee,  D. Lefrancois,  S. Lehtola,  D. S. Levine,  Yi-Pei Li,  
 You-Sheng Lin,  Fenglai Liu,  E. Livshits,  A. Luenser,  P. Manohar,  
 E. Mansoor,  S. F. Manzer,  Shan-Ping Mao,  Yuezhi Mao,  N. Mardirossian,  
 A. V. Marenich,  T. Markovich,  L. A. Martinez-Martinez,  S. A. Maurer,  
 N. J. Mayhall,  S. C. McKenzie,  J.-M. Mewes,  A. F. Morrison,  
 J. W. Mullinax,  K. Nanda,  T. S. Nguyen-Beck,  R. Olivares-Amaya,  
 J. A. Parkhill,  T. M. Perrine,  F. Plasser,  P. Pokhilko,  S. Prager,  
 A. Prociuk,  E. Ramos,  D. R. Rehn,  F. Rob,  M. Schneider,  N. Sergueev,  
 S. M. Sharada,  S. Sharma,  D. W. Small,  T. Stauch,  T. Stein,  
 Yu-Chuan Su,  A. J. W. Thom,  A. Tkatchenko,  T. Tsuchimochi,  N. M. Tubman,  
 L. Vogt,  M. L. Vidal,  O. Vydrov,  M. A. Watson,  J. Wenzel,  
 M. de Wergifosse,  T. A. Wesolowski,  A. White,  J. Witte,  A. Yamada,  
 Jun Yang,  K. Yao,  S. Yeganeh,  S. R. Yost,  Zhi-Qiang You,  A. Zech,  
 Igor Ying Zhang,  Xing Zhang,  Yan Zhao,  Ying Zhu,  B. R. Brooks,  
 G. K. L. Chan,  C. J. Cramer,  M. S. Gordon,  W. J. Hehre,  A. Klamt,  
 M. W. Schmidt,  C. D. Sherrill,  D. G. Truhlar,  A. Aspuru-Guzik,  R. Baer,  
 A. T. Bell,  N. A. Besley,  Jeng-Da Chai,  A. E. DePrince, III,  
 R. A. DiStasio Jr.,  A. Dreuw,  B. D. Dunietz,  T. R. Furlani,  
 Chao-Ping Hsu,  Yousung Jung,  Jing Kong,  D. S. Lambrecht,  WanZhen Liang,  
 C. Ochsenfeld,  V. A. Rassolov,  L. V. Slipchenko,  J. E. Subotnik,  
 T. Van Voorhis,  J. M. Herbert,  A. I. Krylov,  P. M. W. Gill,  M. Head-Gordon

 Contributors to earlier versions of Q-Chem not listed above: 
 R. D. Adamson,  B. Austin,  J. Baker,  G. J. O. Beran,  K. Brandhorst,  
 S. T. Brown,  E. F. C. Byrd,  A. K. Chakraborty,  C.-L. Cheng,  
 Siu Hung Chien,  D. M. Chipman,  D. L. Crittenden,  H. Dachsel,  
 R. J. Doerksen,  A. D. Dutoi,  L. Fusti-Molnar,  W. A. Goddard III,  
 A. Golubeva-Zadorozhnaya,  S. R. Gwaltney,  G. Hawkins,  A. Heyden,  
 S. Hirata,  G. Kedziora,  F. J. Keil,  C. Kelley,  Jihan Kim,  R. A. King,  
 R. Z. Khaliullin,  P. P. Korambath,  W. Kurlancheek,  A. M. Lee,  M. S. Lee,  
 S. V. Levchenko,  Ching Yeh Lin,  D. Liotard,  R. C. Lochan,  I. Lotan,  
 P. E. Maslen,  N. Nair,  D. P. O'Neill,  D. Neuhauser,  E. Neuscamman,  
 C. M. Oana,  R. Olson,  B. Peters,  R. Peverati,  P. A. Pieniazek,  
 Y. M. Rhee,  J. Ritchie,  M. A. Rohrdanz,  E. Rosta,  N. J. Russ,  
 H. F. Schaefer III,  N. E. Schultz,  N. Shenvi,  A. C. Simmonett,  A. Sodt,  
 D. Stuck,  K. S. Thanthiriwatte,  V. Vanovschi,  Tao Wang,  A. Warshel,  
 C. F. Williams,  Q. Wu,  X. Xu,  W. Zhang

 Please cite Q-Chem as follows:
 Y. Shao et al., Mol. Phys. 113, 184-215 (2015)
 DOI: 10.1080/00268976.2014.952696

 Q-Chem 5.1.2 for Intel X86 EM64T Linux

 Parts of Q-Chem use Armadillo 8.300.2 (Tropical Shenanigans).
 http://arma.sourceforge.net/

 Q-Chem begins on Mon Nov 26 13:00:55 2018  

Host: 
0

     Scratch files written to /scratch/taweetham/qchem45914//
Input Ideriv = 2
Curr. Ideriv = -1
Max.  Ideriv = 2

Checking the input file for inconsistencies... 	...done.

--------------------------------------------------------------
User input:
--------------------------------------------------------------
$molecule
0 1
C 
P 1 1.5 
Cl 2 PCl 1 120. 
Br 1 PBr 2 120.  3 180.0
I 1 PI 2 120.  3 0.0

PH=1.44
PF=1.54
PCl=2.03
PBr=2.5
PI=2.6
$end

$rem
   job_type	optimization
   basis	6-311++g**
   method	b3lyp
$end

--------------------------------------------------------------
 ----------------------------------------------------------------
             Standard Nuclear Orientation (Angstroms)
    I     Atom           X                Y                Z
 ----------------------------------------------------------------
    1      C       0.4839417778    -0.4970741141    -0.0000000000
    2      P       0.1482194295    -1.9590216183     0.0000000000
    3      Cl     -1.7923859365    -2.5547991048     0.0000000000
    4      Br      2.8738498640     0.2366420023    -0.0000000000
    5      I      -1.4196438949     1.2739034653    -0.0000000000
 ----------------------------------------------------------------
 Molecular Point Group                 Cs    NOp =  2
 Largest Abelian Subgroup              Cs    NOp =  2
 Nuclear Repulsion Energy =   825.5367669820 hartrees
 There are       63 alpha and       63 beta electrons
 Requested basis set is 6-311++G(d,p)
 There are 75 shells and 192 basis functions

 Total QAlloc Memory Limit   2000 MB
 Mega-Array Size       188 MB
 MEM_STATIC part       192 MB
 A cutoff of  1.0D-11 yielded   2012 shell pairs
 There are     14401 function pairs (     16107 Cartesian)

 -------------------------------------------------------
 OpenMP Integral Computing Module                       
 Release: version 1.0, May 2013, Q-Chem Inc. Pittsburgh 
 -------------------------------------------------------
 Integral Job Info:
 Integral job number is                      11
 Integral operator is                         1
 short-range coefficients                     0
 long-range coefficients              100000000
 Omega coefficients                           0
 if combine SR and LR in K                    0
 Integral screening is                        0
 Integral computing path is                   2
 max size of driver memory is            800000
 size of driver memory is                593474
 size of scratch memory is             29634545
 max col of scratch BK array               1296
 max len of scratch array in speh3          155
 max len of scratch index in speh4           18
 max int batch size is                      520
 min int batch size is                       52
 fixed nKL is                                45
 max L of basis functions is                  2
 order of int derivative is                   0
 number of shells is                         75
 number of basis is                         203
 number of cartesian basis is               203
 number of contracted shell pairs          2012
 number of primitive shell pairs           4626
 maxK2 (contraction) of shell pair           36
 max number of K2 of shell pair               1
 max number of CS2 of shell pair            310
 max number of PS2 of shell pair            310
 mem total for path MDJ                  532812
 -------------------------------------------------------
 Smallest overlap matrix eigenvalue = 7.50E-04

 Scale SEOQF with 1.000000e-01/1.000000e-01/1.000000e-01

 Standard Electronic Orientation quadrupole field applied
 Nucleus-field energy     =     0.0000000346 hartrees
 Guess from superposition of atomic densities
 Warning:  Energy on first SCF cycle will be non-variational
 SAD guess density has 126.000000 electrons

 -----------------------------------------------------------------------
  General SCF calculation program by
  Eric Jon Sundstrom, Paul Horn, Yuezhi Mao, Dmitri Zuev, Alec White,
  David Stuck, Shaama M.S., Shane Yost, Joonho Lee, David Small,
  Daniel Levine, Susi Lehtola, Hugh Burton, Evgeny Epifanovsky
 -----------------------------------------------------------------------
 Exchange:     0.2000 Hartree-Fock + 0.0800 Slater + 0.7200 B88
 Correlation:  0.1900 VWN1RPA + 0.8100 LYP
 Using SG-1 standard quadrature grid
 using 4 threads for integral computing
 -------------------------------------------------------
 OpenMP Integral computing Module                
 Release: version 2.0, May 2017, Q-Chem Inc. Pleasanton 
 -------------------------------------------------------
 -------------------------------------------------------
 OpenMP BLAS3 based DFT computing Module                
 Release: version 1.0, May 2013, Q-Chem Inc. Pittsburgh 
 -------------------------------------------------------
 A restricted SCF calculation will be
 performed using DIIS
 SCF converges when DIIS error is below 1.0e-08
 ---------------------------------------
  Cycle       Energy         DIIS error
 ---------------------------------------
    1  -10333.6136377577      3.14e-02  
    2  -10333.2174312330      2.73e-03  
    3  -10333.1542456973      4.30e-03  
    4  -10333.2201826195      2.08e-03  
    5  -10333.2419761278      5.27e-04  
    6  -10333.2434233656      2.33e-04  
    7  -10333.2437287401      6.35e-05  
    8  -10333.2437519071      1.97e-05  
    9  -10333.2437535716      6.37e-06  
   10  -10333.2437538165      2.23e-06  
   11  -10333.2437538569      3.83e-07  
   12  -10333.2437538593      1.28e-07  
   13  -10333.2437538595      3.70e-08  
   14  -10333.2437538595      7.72e-09  Convergence criterion met
 ---------------------------------------
 SCF time:   CPU 42.82s  wall 16.00s 
 SCF   energy in the final basis set =   -10333.2437538595
 Total energy in the final basis set =   -10333.2437538595

 --------------------------------------------------------------
             Orbital Energies (a.u.) and Symmetries
 --------------------------------------------------------------

 Alpha MOs, Restricted
 -- Occupied --                  
******* -482.87 -176.32 -165.73 -165.72 -165.72 -101.60  -77.12
  1 A'    2 A'    3 A'    4 A'    5 A'    1 A"    6 A'    7 A'                 
-62.518 -56.340 -56.334 -56.334 -35.818 -31.312 -31.305 -31.305
  8 A'    9 A'   10 A'    2 A"   11 A'   12 A'   13 A'    3 A"                 
-22.962 -22.961 -22.961 -22.956 -22.956 -10.306  -9.514  -8.725
 14 A'   15 A'    4 A"   16 A'    5 A"   17 A'   18 A'   19 A'                 
 -7.278  -7.269  -7.268  -6.624  -6.559  -6.542  -6.541  -6.366
 20 A'    6 A"   21 A'   22 A'   23 A'   24 A'    7 A"   25 A'                 
 -4.786  -4.783  -4.781  -4.779  -4.763  -4.763  -2.669  -2.664
 26 A'    8 A"   27 A'   28 A'   29 A'    9 A"   30 A'   31 A'                 
 -2.664  -2.650  -2.650  -2.044  -2.040  -2.039  -2.026  -2.026
 10 A"   11 A"   32 A'   33 A'   34 A'   12 A"   13 A"   35 A'                 
 -0.899  -0.798  -0.768  -0.648  -0.536  -0.426  -0.412  -0.405
 36 A'   37 A'   38 A'   39 A'   40 A'   41 A'   42 A'   14 A"                 
 -0.364  -0.342  -0.316  -0.309  -0.302  -0.284  -0.281
 43 A'   15 A"   44 A'   16 A"   45 A'   46 A'   17 A"                         
 -- Virtual --                   
 -0.198  -0.157  -0.086  -0.005   0.000   0.021   0.037   0.038
 47 A'   48 A'   18 A"   49 A'   50 A'   51 A'   19 A"   52 A'                 
  0.057   0.067   0.068   0.072   0.081   0.100   0.100   0.105
 53 A'   20 A"   54 A'   55 A'   56 A'   21 A"   57 A'   22 A"                 
  0.115   0.130   0.144   0.162   0.180   0.199   0.222   0.228
 58 A'   59 A'   60 A'   61 A'   62 A'   63 A'   23 A"   64 A'                 
  0.259   0.278   0.323   0.369   0.377   0.388   0.396   0.410
 65 A'   24 A"   66 A'   67 A'   68 A'   25 A"   26 A"   69 A'                 
  0.413   0.431   0.432   0.448   0.449   0.473   0.495   0.500
 70 A'   27 A"   71 A'   72 A'   28 A"   73 A'   74 A'   29 A"                 
  0.532   0.553   0.555   0.568   0.573   0.590   0.605   0.619
 75 A'   76 A'   30 A"   31 A"   77 A'   78 A'   32 A"   79 A'                 
  0.650   0.677   0.679   0.751   0.823   0.834   0.841   0.891
 80 A'   81 A'   33 A"   82 A'   34 A"   83 A'   84 A'   35 A"                 
  0.892   0.921   0.960   1.145   1.196   1.264   1.266   1.317
 85 A'   86 A'   87 A'   88 A'   89 A'   36 A"   90 A'   91 A'                 
  1.326   1.461   1.503   1.591   1.599   1.628   1.742   1.978
 37 A"   92 A'   38 A"   39 A"   93 A'   94 A'   95 A'   40 A"                 
  1.988   2.019   2.054   2.222   2.249   2.356   2.683   2.765
 96 A'   97 A'   98 A'   41 A"   99 A'  100 A'   42 A"  101 A'                 
  3.140   3.949   3.951   3.965   3.977   3.978   3.984   3.990
102 A'   43 A"   44 A"  103 A'  104 A'   45 A"  105 A'   46 A"                 
  4.042   4.086   4.127   4.328   5.978   5.995   6.016   6.524
106 A'  107 A'  108 A'  109 A'   47 A"  110 A'  111 A'  112 A'                 
  6.947   7.529   7.537   7.565   9.646  13.767  13.881  14.069
113 A'   48 A"  114 A'  115 A'  116 A'   49 A"  117 A'  118 A'                 
 23.428  25.790  25.842  26.156  27.777  28.321  28.336  28.345
119 A'   50 A"  120 A'  121 A'  122 A'   51 A"  123 A'  124 A'                 
 28.522  28.525  28.529  28.547  28.595  47.817 127.865 127.876
 52 A"   53 A"  125 A'  126 A'  127 A'  128 A'   54 A"  129 A'                 
127.891 151.585 163.126 215.634 289.717 289.725 289.7691020.588
130 A'  131 A'  132 A'  133 A'   55 A"  134 A'  135 A'  136 A'                 
*******
137 A'                                                                         

 Beta MOs, Restricted
 -- Occupied --                  
******* -482.87 -176.32 -165.73 -165.72 -165.72 -101.60  -77.12
  1 A'    2 A'    3 A'    4 A'    5 A'    1 A"    6 A'    7 A'                 
-62.518 -56.340 -56.334 -56.334 -35.818 -31.312 -31.305 -31.305
  8 A'    9 A'   10 A'    2 A"   11 A'   12 A'   13 A'    3 A"                 
-22.962 -22.961 -22.961 -22.956 -22.956 -10.306  -9.514  -8.725
 14 A'   15 A'    4 A"   16 A'    5 A"   17 A'   18 A'   19 A'                 
 -7.278  -7.269  -7.268  -6.624  -6.559  -6.542  -6.541  -6.366
 20 A'    6 A"   21 A'   22 A'   23 A'   24 A'    7 A"   25 A'                 
 -4.786  -4.783  -4.781  -4.779  -4.763  -4.763  -2.669  -2.664
 26 A'    8 A"   27 A'   28 A'   29 A'    9 A"   30 A'   31 A'                 
 -2.664  -2.650  -2.650  -2.044  -2.040  -2.039  -2.026  -2.026
 10 A"   11 A"   32 A'   33 A'   34 A'   12 A"   13 A"   35 A'                 
 -0.899  -0.798  -0.768  -0.648  -0.536  -0.426  -0.412  -0.405
 36 A'   37 A'   38 A'   39 A'   40 A'   41 A'   42 A'   14 A"                 
 -0.364  -0.342  -0.316  -0.309  -0.302  -0.284  -0.281
 43 A'   15 A"   44 A'   16 A"   45 A'   46 A'   17 A"                         
 -- Virtual --                   
 -0.198  -0.157  -0.086  -0.005   0.000   0.021   0.037   0.038
 47 A'   48 A'   18 A"   49 A'   50 A'   51 A'   19 A"   52 A'                 
  0.057   0.067   0.068   0.072   0.081   0.100   0.100   0.105
 53 A'   20 A"   54 A'   55 A'   56 A'   21 A"   57 A'   22 A"                 
  0.115   0.130   0.144   0.162   0.180   0.199   0.222   0.228
 58 A'   59 A'   60 A'   61 A'   62 A'   63 A'   23 A"   64 A'                 
  0.259   0.278   0.323   0.369   0.377   0.388   0.396   0.410
 65 A'   24 A"   66 A'   67 A'   68 A'   25 A"   26 A"   69 A'                 
  0.413   0.431   0.432   0.448   0.449   0.473   0.495   0.500
 70 A'   27 A"   71 A'   72 A'   28 A"   73 A'   74 A'   29 A"                 
  0.532   0.553   0.555   0.568   0.573   0.590   0.605   0.619
 75 A'   76 A'   30 A"   31 A"   77 A'   78 A'   32 A"   79 A'                 
  0.650   0.677   0.679   0.751   0.823   0.834   0.841   0.891
 80 A'   81 A'   33 A"   82 A'   34 A"   83 A'   84 A'   35 A"                 
  0.892   0.921   0.960   1.145   1.196   1.264   1.266   1.317
 85 A'   86 A'   87 A'   88 A'   89 A'   36 A"   90 A'   91 A'                 
  1.326   1.461   1.503   1.591   1.599   1.628   1.742   1.978
 37 A"   92 A'   38 A"   39 A"   93 A'   94 A'   95 A'   40 A"                 
  1.988   2.019   2.054   2.222   2.249   2.356   2.683   2.765
 96 A'   97 A'   98 A'   41 A"   99 A'  100 A'   42 A"  101 A'                 
  3.140   3.949   3.951   3.965   3.977   3.978   3.984   3.990
102 A'   43 A"   44 A"  103 A'  104 A'   45 A"  105 A'   46 A"                 
  4.042   4.086   4.127   4.328   5.978   5.995   6.016   6.524
106 A'  107 A'  108 A'  109 A'   47 A"  110 A'  111 A'  112 A'                 
  6.947   7.529   7.537   7.565   9.646  13.767  13.881  14.069
113 A'   48 A"  114 A'  115 A'  116 A'   49 A"  117 A'  118 A'                 
 23.428  25.790  25.842  26.156  27.777  28.321  28.336  28.345
119 A'   50 A"  120 A'  121 A'  122 A'   51 A"  123 A'  124 A'                 
 28.522  28.525  28.529  28.547  28.595  47.817 127.865 127.876
 52 A"   53 A"  125 A'  126 A'  127 A'  128 A'   54 A"  129 A'                 
127.891 151.585 163.126 215.634 289.717 289.725 289.7691020.588
130 A'  131 A'  132 A'  133 A'   55 A"  134 A'  135 A'  136 A'                 
*******
137 A'                                                                         
 --------------------------------------------------------------

          Ground-State Mulliken Net Atomic Charges

     Atom                 Charge (a.u.)
  ----------------------------------------
      1 C                    -0.104913
      2 P                     0.063250
      3 Cl                    0.043752
      4 Br                   -0.028643
      5 I                     0.026553
  ----------------------------------------
  Sum of atomic charges =     0.000000

 -----------------------------------------------------------------
                    Cartesian Multipole Moments
 -----------------------------------------------------------------
    Charge (ESU x 10^10)
                 0.0000
    Dipole Moment (Debye)
         X      -0.4613      Y      -0.9096      Z      -0.0000
       Tot       1.0199
    Quadrupole Moments (Debye-Ang)
        XX     -75.4652     XY      -0.3871     YY     -76.2608
        XZ       0.0000     YZ       0.0000     ZZ     -79.4285
    Octopole Moments (Debye-Ang^2)
       XXX      22.8147    XXY      30.3521    XYY      -2.3093
       YYY      58.0639    XXZ      -0.0000    XYZ       0.0000
       YYZ      -0.0000    XZZ       4.3085    YZZ      16.7035
       ZZZ      -0.0000
    Hexadecapole Moments (Debye-Ang^3)
      XXXX   -1485.3506   XXXY     -24.4638   XXYY    -444.1340
      XYYY     -46.3051   YYYY   -1174.1526   XXXZ       0.0000
      XXYZ       0.0000   XYYZ      -0.0000   YYYZ       0.0000
      XXZZ    -294.5935   XYZZ     -12.7922   YYZZ    -213.9457
      XZZZ      -0.0000   YZZZ       0.0000   ZZZZ    -107.0774
 -----------------------------------------------------------------
 Calculating analytic gradient of the SCF energy
 Gradient of SCF Energy
            1           2           3           4           5
    1  -0.0271336  -0.0131101   0.0184851   0.0560569  -0.0342982
    2  -0.2051165   0.1732019  -0.0075068   0.0177189   0.0217025
    3   0.0000000  -0.0000000   0.0000000   0.0000000   0.0000000
 Max gradient component =       2.051E-01
 RMS gradient           =       7.233E-02
 Gradient time:  CPU 10.26 s  wall 3.76 s
 Geometry Optimization Parameters
   NAtoms,    NIC,     NZ,  NCons,   NDum,   NFix, NCnnct, MaxDiis
        5      20       5       0       0       0       0       0


** GEOMETRY OPTIMIZATION IN DELOCALIZED INTERNAL COORDINATES **
   Searching for a Minimum

   Optimization Cycle:   1

                       Coordinates (Angstroms)
     ATOM                X               Y               Z
      1  C         0.4839417778   -0.4970741141    0.0000000000
      2  P         0.1482194295   -1.9590216183    0.0000000000
      3  Cl       -1.7923859365   -2.5547991048    0.0000000000
      4  Br        2.8738498640    0.2366420023    0.0000000000
      5  I        -1.4196438949    1.2739034653    0.0000000000
   Point Group: cs    Number of degrees of freedom:     7


   Energy is -10333.243753859


 Attempting to Generate Delocalized Internal Coordinates

  7 Hessian modes will be used to form the next step
  Hessian Eigenvalues:
     0.044459    0.052803    0.250000    0.250000    0.250000    0.313687
     0.766766

 Minimum Search - Taking Simple RFO Step
 Searching for Lamda that Minimizes Along All modes
 Value Taken    Lamda =  -0.08075521
 Calculated Step too Large.  Step scaled by  0.496566
 Step Taken.  Stepsize is  0.300000

                             Maximum     Tolerance    Cnvgd?
         Gradient           0.141693      0.000300      NO
         Displacement       0.174884      0.001200      NO
         Energy change     *********      0.000001      NO


 New Cartesian Coordinates Obtained by Inverse Iteration

 Displacement from previous Coordinates is:  0.297473
 ----------------------------------------------------------------
             Standard Nuclear Orientation (Angstroms)
    I     Atom           X                Y                Z
 ----------------------------------------------------------------
    1      C       0.4845932677    -0.4781650853     0.0000000000
    2      P       0.1852424463    -1.9994140827     0.0000000000
    3      Cl     -1.7886966621    -2.5157722703     0.0000000000
    4      Br      2.7572272181     0.2431057056     0.0000000000
    5      I      -1.3443850301     1.2498963630     0.0000000000
 ----------------------------------------------------------------
 Molecular Point Group                 Cs    NOp =  2
 Largest Abelian Subgroup              Cs    NOp =  2
 Nuclear Repulsion Energy =   843.9563435778 hartrees
 There are       63 alpha and       63 beta electrons
 Applying Cartesian multipole field
    Component          Value
    ---------          -----
     (2,0,0)        1.00000E-11
     (0,2,0)        2.00000E-11
     (0,0,2)       -3.00000E-11
 Nucleus-field energy     =     0.0000000331 hartrees
 Requested basis set is 6-311++G(d,p)
 There are 75 shells and 192 basis functions
 A cutoff of  1.0D-11 yielded   2045 shell pairs
 There are     14614 function pairs (     16344 Cartesian)
 Smallest overlap matrix eigenvalue = 7.83E-04
 Guess MOs from SCF MO coefficient file

 -----------------------------------------------------------------------
  General SCF calculation program by
  Eric Jon Sundstrom, Paul Horn, Yuezhi Mao, Dmitri Zuev, Alec White,
  David Stuck, Shaama M.S., Shane Yost, Joonho Lee, David Small,
  Daniel Levine, Susi Lehtola, Hugh Burton, Evgeny Epifanovsky
 -----------------------------------------------------------------------
 Exchange:     0.2000 Hartree-Fock + 0.0800 Slater + 0.7200 B88
 Correlation:  0.1900 VWN1RPA + 0.8100 LYP
 Using SG-1 standard quadrature grid
 using 4 threads for integral computing
 -------------------------------------------------------
 OpenMP Integral computing Module                
 Release: version 2.0, May 2017, Q-Chem Inc. Pleasanton 
 -------------------------------------------------------
 -------------------------------------------------------
 OpenMP BLAS3 based DFT computing Module                
 Release: version 1.0, May 2013, Q-Chem Inc. Pittsburgh 
 -------------------------------------------------------
 A restricted SCF calculation will be
 performed using DIIS
 SCF converges when DIIS error is below 1.0e-08
 ---------------------------------------
  Cycle       Energy         DIIS error
 ---------------------------------------
    1  -10333.2774059664      6.50e-04  
    2  -10333.2805383554      2.15e-04  
    3  -10333.2802890742      3.08e-04  
    4  -10333.2807378160      1.32e-04  
    5  -10333.2808169533      4.81e-05  
    6  -10333.2808301390      8.60e-06  
    7  -10333.2808305684      2.97e-06  
    8  -10333.2808306159      1.46e-06  
    9  -10333.2808306287      3.77e-07  
   10  -10333.2808306295      1.90e-07  
   11  -10333.2808306296      2.79e-08  
   12  -10333.2808306296      6.64e-09  Convergence criterion met
 ---------------------------------------
 SCF time:   CPU 37.59s  wall 15.00s 
 SCF   energy in the final basis set =   -10333.2808306296
 Total energy in the final basis set =   -10333.2808306296

 --------------------------------------------------------------
             Orbital Energies (a.u.) and Symmetries
 --------------------------------------------------------------

 Alpha MOs, Restricted
 -- Occupied --                  
******* -482.87 -176.32 -165.73 -165.73 -165.73 -101.59  -77.13
  1 A'    2 A'    3 A'    4 A'    5 A'    1 A"    6 A'    7 A'                 
-62.517 -56.339 -56.334 -56.334 -35.820 -31.314 -31.307 -31.307
  8 A'    9 A'   10 A'    2 A"   11 A'   12 A'   13 A'    3 A"                 
-22.965 -22.963 -22.963 -22.958 -22.958 -10.310  -9.508  -8.724
 14 A'   15 A'    4 A"   16 A'    5 A"   17 A'   18 A'   19 A'                 
 -7.272  -7.263  -7.263  -6.625  -6.558  -6.541  -6.541  -6.368
 20 A'    6 A"   21 A'   22 A'   23 A'   24 A'    7 A"   25 A'                 
 -4.787  -4.783  -4.782  -4.782  -4.765  -4.765  -2.668  -2.664
 26 A'    8 A"   27 A'   28 A'   29 A'    9 A"   30 A'   31 A'                 
 -2.663  -2.650  -2.650  -2.047  -2.042  -2.042  -2.028  -2.028
 10 A"   11 A"   32 A'   33 A'   34 A'   12 A"   13 A"   35 A'                 
 -0.892  -0.798  -0.759  -0.652  -0.534  -0.430  -0.415  -0.399
 36 A'   37 A'   38 A'   39 A'   40 A'   41 A'   42 A'   14 A"                 
 -0.364  -0.341  -0.317  -0.308  -0.306  -0.285  -0.280
 43 A'   15 A"   44 A'   45 A'   16 A"   46 A'   17 A"                         
 -- Virtual --                   
 -0.179  -0.146  -0.092  -0.008   0.000   0.022   0.038   0.038
 47 A'   48 A'   18 A"   49 A'   50 A'   51 A'   52 A'   19 A"                 
  0.057   0.067   0.068   0.073   0.079   0.100   0.100   0.105
 53 A'   20 A"   54 A'   55 A'   56 A'   21 A"   57 A'   22 A"                 
  0.114   0.133   0.138   0.158   0.181   0.198   0.222   0.229
 58 A'   59 A'   60 A'   61 A'   62 A'   63 A'   23 A"   64 A'                 
  0.258   0.278   0.318   0.371   0.379   0.385   0.394   0.408
 65 A'   24 A"   66 A'   67 A'   68 A'   25 A"   26 A"   69 A'                 
  0.416   0.431   0.433   0.444   0.451   0.470   0.494   0.501
 70 A'   27 A"   71 A'   72 A'   28 A"   73 A'   29 A"   74 A'                 
  0.538   0.554   0.555   0.571   0.573   0.586   0.598   0.622
 75 A'   30 A"   76 A'   31 A"   77 A'   78 A'   32 A"   79 A'                 
  0.670   0.683   0.696   0.770   0.828   0.842   0.848   0.894
 80 A'   81 A'   33 A"   82 A'   34 A"   83 A'   84 A'   35 A"                 
  0.895   0.927   0.964   1.085   1.203   1.260   1.274   1.322
 85 A'   86 A'   87 A'   88 A'   89 A'   36 A"   90 A'   91 A'                 
  1.334   1.468   1.491   1.572   1.611   1.631   1.750   1.978
 37 A"   92 A'   38 A"   39 A"   93 A'   94 A'   95 A'   40 A"                 
  1.978   1.994   2.079   2.226   2.256   2.358   2.676   2.752
 96 A'   97 A'   98 A'   41 A"   99 A'  100 A'   42 A"  101 A'                 
  3.093   3.947   3.953   3.965   3.979   3.985   3.986   3.997
102 A'   43 A"   44 A"  103 A'   45 A"  104 A'  105 A'   46 A"                 
  4.058   4.114   4.161   4.332   5.978   5.998   6.020   6.532
106 A'  107 A'  108 A'  109 A'   47 A"  110 A'  111 A'  112 A'                 
  6.928   7.530   7.539   7.585   9.649  13.766  13.883  14.022
113 A'   48 A"  114 A'  115 A'  116 A'   49 A"  117 A'  118 A'                 
 23.380  25.793  25.854  26.153  27.781  28.320  28.337  28.346
119 A'   50 A"  120 A'  121 A'  122 A'   51 A"  123 A'  124 A'                 
 28.520  28.524  28.528  28.550  28.605  47.824 127.865 127.877
 52 A"   53 A"  125 A'  126 A'  127 A'  128 A'   54 A"  129 A'                 
127.893 151.588 163.092 215.636 289.718 289.727 289.7871020.597
130 A'  131 A'  132 A'  133 A'   55 A"  134 A'  135 A'  136 A'                 
*******
137 A'                                                                         

 Beta MOs, Restricted
 -- Occupied --                  
******* -482.87 -176.32 -165.73 -165.73 -165.73 -101.59  -77.13
  1 A'    2 A'    3 A'    4 A'    5 A'    1 A"    6 A'    7 A'                 
-62.517 -56.339 -56.334 -56.334 -35.820 -31.314 -31.307 -31.307
  8 A'    9 A'   10 A'    2 A"   11 A'   12 A'   13 A'    3 A"                 
-22.965 -22.963 -22.963 -22.958 -22.958 -10.310  -9.508  -8.724
 14 A'   15 A'    4 A"   16 A'    5 A"   17 A'   18 A'   19 A'                 
 -7.272  -7.263  -7.263  -6.625  -6.558  -6.541  -6.541  -6.368
 20 A'    6 A"   21 A'   22 A'   23 A'   24 A'    7 A"   25 A'                 
 -4.787  -4.783  -4.782  -4.782  -4.765  -4.765  -2.668  -2.664
 26 A'    8 A"   27 A'   28 A'   29 A'    9 A"   30 A'   31 A'                 
 -2.663  -2.650  -2.650  -2.047  -2.042  -2.042  -2.028  -2.028
 10 A"   11 A"   32 A'   33 A'   34 A'   12 A"   13 A"   35 A'                 
 -0.892  -0.798  -0.759  -0.652  -0.534  -0.430  -0.415  -0.399
 36 A'   37 A'   38 A'   39 A'   40 A'   41 A'   42 A'   14 A"                 
 -0.364  -0.341  -0.317  -0.308  -0.306  -0.285  -0.280
 43 A'   15 A"   44 A'   45 A'   16 A"   46 A'   17 A"                         
 -- Virtual --                   
 -0.179  -0.146  -0.092  -0.008   0.000   0.022   0.038   0.038
 47 A'   48 A'   18 A"   49 A'   50 A'   51 A'   52 A'   19 A"                 
  0.057   0.067   0.068   0.073   0.079   0.100   0.100   0.105
 53 A'   20 A"   54 A'   55 A'   56 A'   21 A"   57 A'   22 A"                 
  0.114   0.133   0.138   0.158   0.181   0.198   0.222   0.229
 58 A'   59 A'   60 A'   61 A'   62 A'   63 A'   23 A"   64 A'                 
  0.258   0.278   0.318   0.371   0.379   0.385   0.394   0.408
 65 A'   24 A"   66 A'   67 A'   68 A'   25 A"   26 A"   69 A'                 
  0.416   0.431   0.433   0.444   0.451   0.470   0.494   0.501
 70 A'   27 A"   71 A'   72 A'   28 A"   73 A'   29 A"   74 A'                 
  0.538   0.554   0.555   0.571   0.573   0.586   0.598   0.622
 75 A'   30 A"   76 A'   31 A"   77 A'   78 A'   32 A"   79 A'                 
  0.670   0.683   0.696   0.770   0.828   0.842   0.848   0.894
 80 A'   81 A'   33 A"   82 A'   34 A"   83 A'   84 A'   35 A"                 
  0.895   0.927   0.964   1.085   1.203   1.260   1.274   1.322
 85 A'   86 A'   87 A'   88 A'   89 A'   36 A"   90 A'   91 A'                 
  1.334   1.468   1.491   1.572   1.611   1.631   1.750   1.978
 37 A"   92 A'   38 A"   39 A"   93 A'   94 A'   95 A'   40 A"                 
  1.978   1.994   2.079   2.226   2.256   2.358   2.676   2.752
 96 A'   97 A'   98 A'   41 A"   99 A'  100 A'   42 A"  101 A'                 
  3.093   3.947   3.953   3.965   3.979   3.985   3.986   3.997
102 A'   43 A"   44 A"  103 A'   45 A"  104 A'  105 A'   46 A"                 
  4.058   4.114   4.161   4.332   5.978   5.998   6.020   6.532
106 A'  107 A'  108 A'  109 A'   47 A"  110 A'  111 A'  112 A'                 
  6.928   7.530   7.539   7.585   9.649  13.766  13.883  14.022
113 A'   48 A"  114 A'  115 A'  116 A'   49 A"  117 A'  118 A'                 
 23.380  25.793  25.854  26.153  27.781  28.320  28.337  28.346
119 A'   50 A"  120 A'  121 A'  122 A'   51 A"  123 A'  124 A'                 
 28.520  28.524  28.528  28.550  28.605  47.824 127.865 127.877
 52 A"   53 A"  125 A'  126 A'  127 A'  128 A'   54 A"  129 A'                 
127.893 151.588 163.092 215.636 289.718 289.727 289.7871020.597
130 A'  131 A'  132 A'  133 A'   55 A"  134 A'  135 A'  136 A'                 
*******
137 A'                                                                         
 --------------------------------------------------------------

          Ground-State Mulliken Net Atomic Charges

     Atom                 Charge (a.u.)
  ----------------------------------------
      1 C                    -0.106312
      2 P                     0.064968
      3 Cl                    0.022038
      4 Br                   -0.037295
      5 I                     0.056600
  ----------------------------------------
  Sum of atomic charges =     0.000000

 -----------------------------------------------------------------
                    Cartesian Multipole Moments
 -----------------------------------------------------------------
    Charge (ESU x 10^10)
                 0.0000
    Dipole Moment (Debye)
         X      -0.3376      Y      -0.6381      Z      -0.0000
       Tot       0.7219
    Quadrupole Moments (Debye-Ang)
        XX     -75.7649     XY      -1.1590     YY     -76.3678
        XZ       0.0000     YZ      -0.0000     ZZ     -79.4756
    Octopole Moments (Debye-Ang^2)
       XXX      20.7916    XXY      31.6933    XYY      -1.5015
       YYY      61.6913    XXZ      -0.0000    XYZ       0.0000
       YYZ      -0.0000    XZZ       3.8962    YZZ      17.6891
       ZZZ      -0.0000
    Hexadecapole Moments (Debye-Ang^3)
      XXXX   -1389.8376   XXXY     -32.7763   XXYY    -426.4916
      XYYY     -57.0446   YYYY   -1163.4452   XXXZ       0.0000
      XXYZ      -0.0000   XYYZ       0.0000   YYYZ      -0.0000
      XXZZ    -275.8214   XYZZ     -14.9549   YYZZ    -212.0585
      XZZZ      -0.0000   YZZZ      -0.0000   ZZZZ    -107.1431
 -----------------------------------------------------------------
 Calculating analytic gradient of the SCF energy
 Gradient of SCF Energy
            1           2           3           4           5
    1  -0.0162624  -0.0206821   0.0141807   0.0586023  -0.0358385
    2  -0.1481914   0.1113203  -0.0068571   0.0193442   0.0243841
    3  -0.0000000   0.0000000  -0.0000000   0.0000000   0.0000000
 Max gradient component =       1.482E-01
 RMS gradient           =       5.227E-02
 Gradient time:  CPU 10.67 s  wall 3.66 s
 Geometry Optimization Parameters
   NAtoms,    NIC,     NZ,  NCons,   NDum,   NFix, NCnnct, MaxDiis
        5      20       5       0       0       0       0       0

 Cartesian Hessian Update
 Hessian Updated using BFGS Update


** GEOMETRY OPTIMIZATION IN DELOCALIZED INTERNAL COORDINATES **
   Searching for a Minimum

   Optimization Cycle:   2

                       Coordinates (Angstroms)
     ATOM                X               Y               Z
      1  C         0.4845932677   -0.4781650853    0.0000000000
      2  P         0.1852424463   -1.9994140827    0.0000000000
      3  Cl       -1.7886966621   -2.5157722703    0.0000000000
      4  Br        2.7572272181    0.2431057056    0.0000000000
      5  I        -1.3443850301    1.2498963630    0.0000000000
   Point Group: cs    Number of degrees of freedom:     7


   Energy is -10333.280830630

 Hessian Updated using BFGS Update

  6 Hessian modes will be used to form the next step
  Hessian Eigenvalues:
     0.017707    0.047478    0.230331    0.251246    0.313309    1.031515

 Minimum Search - Taking Simple RFO Step
 Searching for Lamda that Minimizes Along All modes
 Value Taken    Lamda =  -0.09238478
 Calculated Step too Large.  Step scaled by  0.346056
 Step Taken.  Stepsize is  0.300000

                             Maximum     Tolerance    Cnvgd?
         Gradient           0.099716      0.000300      NO
         Displacement       0.170247      0.001200      NO
         Energy change     -0.037077      0.000001      NO


 New Cartesian Coordinates Obtained by Inverse Iteration

 Displacement from previous Coordinates is:  0.305302
 ----------------------------------------------------------------
             Standard Nuclear Orientation (Angstroms)
    I     Atom           X                Y                Z
 ----------------------------------------------------------------
    1      C       0.4797442242    -0.4619554979     0.0000000000
    2      P       0.2247475787    -2.0259456809     0.0000000000
    3      Cl     -1.7749075312    -2.4750277985     0.0000000000
    4      Br      2.6334226701     0.2386383496     0.0000000000
    5      I      -1.2690257019     1.2239412581     0.0000000000
 ----------------------------------------------------------------
 Molecular Point Group                 Cs    NOp =  2
 Largest Abelian Subgroup              Cs    NOp =  2
 Nuclear Repulsion Energy =   866.1705191963 hartrees
 There are       63 alpha and       63 beta electrons
 Applying Cartesian multipole field
    Component          Value
    ---------          -----
     (2,0,0)        1.00000E-11
     (0,2,0)        2.00000E-11
     (0,0,2)       -3.00000E-11
 Nucleus-field energy     =     0.0000000314 hartrees
 Requested basis set is 6-311++G(d,p)
 There are 75 shells and 192 basis functions
 A cutoff of  1.0D-11 yielded   2063 shell pairs
 There are     14722 function pairs (     16457 Cartesian)
 Smallest overlap matrix eigenvalue = 7.75E-04
 Guess MOs from SCF MO coefficient file

 -----------------------------------------------------------------------
  General SCF calculation program by
  Eric Jon Sundstrom, Paul Horn, Yuezhi Mao, Dmitri Zuev, Alec White,
  David Stuck, Shaama M.S., Shane Yost, Joonho Lee, David Small,
  Daniel Levine, Susi Lehtola, Hugh Burton, Evgeny Epifanovsky
 -----------------------------------------------------------------------
 Exchange:     0.2000 Hartree-Fock + 0.0800 Slater + 0.7200 B88
 Correlation:  0.1900 VWN1RPA + 0.8100 LYP
 Using SG-1 standard quadrature grid
 using 4 threads for integral computing
 -------------------------------------------------------
 OpenMP Integral computing Module                
 Release: version 2.0, May 2017, Q-Chem Inc. Pleasanton 
 -------------------------------------------------------
 -------------------------------------------------------
 OpenMP BLAS3 based DFT computing Module                
 Release: version 1.0, May 2013, Q-Chem Inc. Pittsburgh 
 -------------------------------------------------------
 A restricted SCF calculation will be
 performed using DIIS
 SCF converges when DIIS error is below 1.0e-08
 ---------------------------------------
  Cycle       Energy         DIIS error
 ---------------------------------------
    1  -10333.3087567572      6.08e-04  
    2  -10333.3113238416      2.55e-04  
    3  -10333.3103588805      5.03e-04  
    4  -10333.3116731846      8.67e-05  
    5  -10333.3117109682      3.11e-05  
    6  -10333.3117160723      5.45e-06  
    7  -10333.3117162291      1.99e-06  
    8  -10333.3117162478      8.15e-07  
    9  -10333.3117162510      1.36e-07  
   10  -10333.3117162511      5.40e-08  
   11  -10333.3117162511      2.82e-08  
   12  -10333.3117162511      4.44e-09  Convergence criterion met
 ---------------------------------------
 SCF time:   CPU 39.77s  wall 13.00s 
 SCF   energy in the final basis set =   -10333.3117162511
 Total energy in the final basis set =   -10333.3117162511

 --------------------------------------------------------------
             Orbital Energies (a.u.) and Symmetries
 --------------------------------------------------------------

 Alpha MOs, Restricted
 -- Occupied --                  
******* -482.87 -176.33 -165.73 -165.73 -165.73 -101.59  -77.13
  1 A'    2 A'    3 A'    4 A'    1 A"    5 A'    6 A'    7 A'                 
-62.517 -56.338 -56.333 -56.333 -35.822 -31.316 -31.309 -31.309
  8 A'    9 A'   10 A'    2 A"   11 A'   12 A'    3 A"   13 A'                 
-22.966 -22.965 -22.965 -22.959 -22.959 -10.310  -9.502  -8.724
 14 A'    4 A"   15 A'   16 A'    5 A"   17 A'   18 A'   19 A'                 
 -7.265  -7.257  -7.257  -6.624  -6.557  -6.541  -6.541  -6.370
 20 A'    6 A"   21 A'   22 A'   23 A'   24 A'    7 A"   25 A'                 
 -4.786  -4.784  -4.782  -4.780  -4.767  -4.767  -2.667  -2.663
 26 A'   27 A'    8 A"   28 A'   29 A'    9 A"   30 A'   31 A'                 
 -2.663  -2.650  -2.650  -2.049  -2.043  -2.043  -2.029  -2.029
 10 A"   11 A"   32 A'   33 A'   34 A'   12 A"   13 A"   35 A'                 
 -0.886  -0.804  -0.750  -0.656  -0.533  -0.434  -0.419  -0.395
 36 A'   37 A'   38 A'   39 A'   40 A'   41 A'   42 A'   14 A"                 
 -0.364  -0.343  -0.318  -0.313  -0.303  -0.285  -0.278
 43 A'   15 A"   44 A'   45 A'   16 A"   46 A'   17 A"                         
 -- Virtual --                   
 -0.157  -0.132  -0.096  -0.009   0.001   0.022   0.037   0.039
 47 A'   48 A'   18 A"   49 A'   50 A'   51 A'   52 A'   19 A"                 
  0.057   0.067   0.067   0.073   0.080   0.099   0.100   0.107
 53 A'   54 A'   20 A"   55 A'   56 A'   21 A"   57 A'   22 A"                 
  0.114   0.133   0.139   0.155   0.183   0.199   0.223   0.230
 58 A'   59 A'   60 A'   61 A'   62 A'   63 A'   23 A"   64 A'                 
  0.259   0.279   0.314   0.371   0.380   0.384   0.393   0.408
 65 A'   24 A"   66 A'   67 A'   68 A'   25 A"   26 A"   69 A'                 
  0.423   0.430   0.432   0.439   0.454   0.466   0.489   0.510
 70 A'   27 A"   71 A'   72 A'   28 A"   73 A'   29 A"   74 A'                 
  0.538   0.552   0.553   0.569   0.574   0.593   0.598   0.627
 75 A'   30 A"   76 A'   77 A'   31 A"   32 A"   78 A'   79 A'                 
  0.690   0.702   0.715   0.790   0.834   0.853   0.856   0.896
 80 A'   81 A'   33 A"   82 A'   34 A"   83 A'   84 A'   85 A'                 
  0.897   0.933   0.965   1.046   1.212   1.259   1.290   1.328
 35 A"   86 A'   87 A'   88 A'   89 A'   36 A"   90 A'   91 A'                 
  1.344   1.480   1.496   1.565   1.623   1.640   1.755   1.951
 37 A"   38 A"   92 A'   39 A"   93 A'   94 A'   95 A'   96 A'                 
  1.978   1.998   2.106   2.231   2.264   2.362   2.672   2.753
 40 A"   97 A'   98 A'   41 A"   99 A'  100 A'   42 A"  101 A'                 
  3.063   3.946   3.957   3.965   3.979   3.987   3.996   4.007
102 A'   43 A"   44 A"  103 A'   45 A"  104 A'  105 A'   46 A"                 
  4.074   4.148   4.211   4.336   5.979   6.003   6.023   6.541
106 A'  107 A'  108 A'  109 A'   47 A"  110 A'  111 A'  112 A'                 
  6.917   7.531   7.543   7.609   9.653  13.767  13.886  13.996
113 A'   48 A"  114 A'  115 A'  116 A'   49 A"  117 A'  118 A'                 
 23.357  25.797  25.867  26.152  27.786  28.321  28.341  28.347
119 A'   50 A"  120 A'  121 A'  122 A'   51 A"  123 A'  124 A'                 
 28.518  28.526  28.527  28.555  28.617  47.832 127.865 127.879
 52 A"   53 A"  125 A'  126 A'  127 A'  128 A'   54 A"  129 A'                 
127.895 151.593 163.072 215.640 289.719 289.732 289.8111020.608
130 A'  131 A'  132 A'  133 A'   55 A"  134 A'  135 A'  136 A'                 
*******
137 A'                                                                         

 Beta MOs, Restricted
 -- Occupied --                  
******* -482.87 -176.33 -165.73 -165.73 -165.73 -101.59  -77.13
  1 A'    2 A'    3 A'    4 A'    1 A"    5 A'    6 A'    7 A'                 
-62.517 -56.338 -56.333 -56.333 -35.822 -31.316 -31.309 -31.309
  8 A'    9 A'   10 A'    2 A"   11 A'   12 A'    3 A"   13 A'                 
-22.966 -22.965 -22.965 -22.959 -22.959 -10.310  -9.502  -8.724
 14 A'    4 A"   15 A'   16 A'    5 A"   17 A'   18 A'   19 A'                 
 -7.265  -7.257  -7.257  -6.624  -6.557  -6.541  -6.541  -6.370
 20 A'    6 A"   21 A'   22 A'   23 A'   24 A'    7 A"   25 A'                 
 -4.786  -4.784  -4.782  -4.780  -4.767  -4.767  -2.667  -2.663
 26 A'   27 A'    8 A"   28 A'   29 A'    9 A"   30 A'   31 A'                 
 -2.663  -2.650  -2.650  -2.049  -2.043  -2.043  -2.029  -2.029
 10 A"   11 A"   32 A'   33 A'   34 A'   12 A"   13 A"   35 A'                 
 -0.886  -0.804  -0.750  -0.656  -0.533  -0.434  -0.419  -0.395
 36 A'   37 A'   38 A'   39 A'   40 A'   41 A'   42 A'   14 A"                 
 -0.364  -0.343  -0.318  -0.313  -0.303  -0.285  -0.278
 43 A'   15 A"   44 A'   45 A'   16 A"   46 A'   17 A"                         
 -- Virtual --                   
 -0.157  -0.132  -0.096  -0.009   0.001   0.022   0.037   0.039
 47 A'   48 A'   18 A"   49 A'   50 A'   51 A'   52 A'   19 A"                 
  0.057   0.067   0.067   0.073   0.080   0.099   0.100   0.107
 53 A'   54 A'   20 A"   55 A'   56 A'   21 A"   57 A'   22 A"                 
  0.114   0.133   0.139   0.155   0.183   0.199   0.223   0.230
 58 A'   59 A'   60 A'   61 A'   62 A'   63 A'   23 A"   64 A'                 
  0.259   0.279   0.314   0.371   0.380   0.384   0.393   0.408
 65 A'   24 A"   66 A'   67 A'   68 A'   25 A"   26 A"   69 A'                 
  0.423   0.430   0.432   0.439   0.454   0.466   0.489   0.510
 70 A'   27 A"   71 A'   72 A'   28 A"   73 A'   29 A"   74 A'                 
  0.538   0.552   0.553   0.569   0.574   0.593   0.598   0.627
 75 A'   30 A"   76 A'   77 A'   31 A"   32 A"   78 A'   79 A'                 
  0.690   0.702   0.715   0.790   0.834   0.853   0.856   0.896
 80 A'   81 A'   33 A"   82 A'   34 A"   83 A'   84 A'   85 A'                 
  0.897   0.933   0.965   1.046   1.212   1.259   1.290   1.328
 35 A"   86 A'   87 A'   88 A'   89 A'   36 A"   90 A'   91 A'                 
  1.344   1.480   1.496   1.565   1.623   1.640   1.755   1.951
 37 A"   38 A"   92 A'   39 A"   93 A'   94 A'   95 A'   96 A'                 
  1.978   1.998   2.106   2.231   2.264   2.362   2.672   2.753
 40 A"   97 A'   98 A'   41 A"   99 A'  100 A'   42 A"  101 A'                 
  3.063   3.946   3.957   3.965   3.979   3.987   3.996   4.007
102 A'   43 A"   44 A"  103 A'   45 A"  104 A'  105 A'   46 A"                 
  4.074   4.148   4.211   4.336   5.979   6.003   6.023   6.541
106 A'  107 A'  108 A'  109 A'   47 A"  110 A'  111 A'  112 A'                 
  6.917   7.531   7.543   7.609   9.653  13.767  13.886  13.996
113 A'   48 A"  114 A'  115 A'  116 A'   49 A"  117 A'  118 A'                 
 23.357  25.797  25.867  26.152  27.786  28.321  28.341  28.347
119 A'   50 A"  120 A'  121 A'  122 A'   51 A"  123 A'  124 A'                 
 28.518  28.526  28.527  28.555  28.617  47.832 127.865 127.879
 52 A"   53 A"  125 A'  126 A'  127 A'  128 A'   54 A"  129 A'                 
127.895 151.593 163.072 215.640 289.719 289.732 289.8111020.608
130 A'  131 A'  132 A'  133 A'   55 A"  134 A'  135 A'  136 A'                 
*******
137 A'                                                                         
 --------------------------------------------------------------

          Ground-State Mulliken Net Atomic Charges

     Atom                 Charge (a.u.)
  ----------------------------------------
      1 C                    -0.113508
      2 P                     0.071042
      3 Cl                    0.001242
      4 Br                   -0.043342
      5 I                     0.084566
  ----------------------------------------
  Sum of atomic charges =     0.000000

 -----------------------------------------------------------------
                    Cartesian Multipole Moments
 -----------------------------------------------------------------
    Charge (ESU x 10^10)
                 0.0000
    Dipole Moment (Debye)
         X      -0.1612      Y      -0.3851      Z       0.0000
       Tot       0.4175
    Quadrupole Moments (Debye-Ang)
        XX     -76.0299     XY      -1.8390     YY     -76.4694
        XZ       0.0000     YZ      -0.0000     ZZ     -79.4198
    Octopole Moments (Debye-Ang^2)
       XXX      19.1802    XXY      32.6565    XYY      -0.5106
       YYY      65.1942    XXZ       0.0000    XYZ      -0.0000
       YYZ       0.0000    XZZ       3.5916    YZZ      18.6876
       ZZZ       0.0000
    Hexadecapole Moments (Debye-Ang^3)
      XXXX   -1292.1794   XXXY     -37.7941   XXYY    -408.1624
      XYYY     -63.9457   YYYY   -1146.6513   XXXZ       0.0000
      XXYZ       0.0000   XYYZ      -0.0000   YYYZ      -0.0000
      XXZZ    -256.6276   XYZZ     -16.0323   YYZZ    -209.1800
      XZZZ      -0.0000   YZZZ      -0.0000   ZZZZ    -106.9472
 -----------------------------------------------------------------
 Calculating analytic gradient of the SCF energy
 Gradient of SCF Energy
            1           2           3           4           5
    1  -0.0100058  -0.0194809   0.0107766   0.0575598  -0.0388497
    2  -0.1163274   0.0747658  -0.0048382   0.0185841   0.0278158
    3   0.0000000  -0.0000000   0.0000000   0.0000000   0.0000000
 Max gradient component =       1.163E-01
 RMS gradient           =       4.138E-02
 Gradient time:  CPU 11.16 s  wall 3.83 s
 Geometry Optimization Parameters
   NAtoms,    NIC,     NZ,  NCons,   NDum,   NFix, NCnnct, MaxDiis
        5      20       5       0       0       0       0       0

 Cartesian Hessian Update
 Hessian Updated using BFGS Update


** GEOMETRY OPTIMIZATION IN DELOCALIZED INTERNAL COORDINATES **
   Searching for a Minimum

   Optimization Cycle:   3

                       Coordinates (Angstroms)
     ATOM                X               Y               Z
      1  C         0.4797442242   -0.4619554979    0.0000000000
      2  P         0.2247475787   -2.0259456809    0.0000000000
      3  Cl       -1.7749075312   -2.4750277985    0.0000000000
      4  Br        2.6334226701    0.2386383496    0.0000000000
      5  I        -1.2690257019    1.2239412581    0.0000000000
   Point Group: cs    Number of degrees of freedom:     7


   Energy is -10333.311716251

 Hessian Updated using BFGS Update

  7 Hessian modes will be used to form the next step
  Hessian Eigenvalues:
     0.013123    0.052593    0.231156    0.250510    0.274482    0.313530
     1.146806

 Minimum Search - Taking Simple RFO Step
 Searching for Lamda that Minimizes Along All modes
 Value Taken    Lamda =  -0.08599125
 Calculated Step too Large.  Step scaled by  0.329834
 Step Taken.  Stepsize is  0.300000

                             Maximum     Tolerance    Cnvgd?
         Gradient           0.077027      0.000300      NO
         Displacement       0.162846      0.001200      NO
         Energy change     -0.030886      0.000001      NO


 New Cartesian Coordinates Obtained by Inverse Iteration

 Displacement from previous Coordinates is:  0.302855
 ----------------------------------------------------------------
             Standard Nuclear Orientation (Angstroms)
    I     Atom           X                Y                Z
 ----------------------------------------------------------------
    1      C       0.4696885496    -0.4430492610     0.0000000000
    2      P       0.2536049780    -2.0415960896     0.0000000000
    3      Cl     -1.7623747420    -2.4538160962     0.0000000000
    4      Br      2.5117371068     0.2380525165     0.0000000000
    5      I      -1.1786746526     1.2000595607     0.0000000000
 ----------------------------------------------------------------
 Molecular Point Group                 Cs    NOp =  2
 Largest Abelian Subgroup              Cs    NOp =  2
 Nuclear Repulsion Energy =   890.8657434686 hartrees
 There are       63 alpha and       63 beta electrons
 Applying Cartesian multipole field
    Component          Value
    ---------          -----
     (2,0,0)        1.00000E-11
     (0,2,0)        2.00000E-11
     (0,0,2)       -3.00000E-11
 Nucleus-field energy     =     0.0000000299 hartrees
 Requested basis set is 6-311++G(d,p)
 There are 75 shells and 192 basis functions
 A cutoff of  1.0D-11 yielded   2081 shell pairs
 There are     14827 function pairs (     16572 Cartesian)
 Smallest overlap matrix eigenvalue = 7.05E-04
 Guess MOs from SCF MO coefficient file

 -----------------------------------------------------------------------
  General SCF calculation program by
  Eric Jon Sundstrom, Paul Horn, Yuezhi Mao, Dmitri Zuev, Alec White,
  David Stuck, Shaama M.S., Shane Yost, Joonho Lee, David Small,
  Daniel Levine, Susi Lehtola, Hugh Burton, Evgeny Epifanovsky
 -----------------------------------------------------------------------
 Exchange:     0.2000 Hartree-Fock + 0.0800 Slater + 0.7200 B88
 Correlation:  0.1900 VWN1RPA + 0.8100 LYP
 Using SG-1 standard quadrature grid
 using 4 threads for integral computing
 -------------------------------------------------------
 OpenMP Integral computing Module                
 Release: version 2.0, May 2017, Q-Chem Inc. Pleasanton 
 -------------------------------------------------------
 -------------------------------------------------------
 OpenMP BLAS3 based DFT computing Module                
 Release: version 1.0, May 2013, Q-Chem Inc. Pittsburgh 
 -------------------------------------------------------
 A restricted SCF calculation will be
 performed using DIIS
 SCF converges when DIIS error is below 1.0e-08
 ---------------------------------------
  Cycle       Energy         DIIS error
 ---------------------------------------
    1  -10333.3344345061      6.27e-04  
    2  -10333.3364302135      4.15e-04  
    3  -10333.3353934860      6.16e-04  
    4  -10333.3373131955      7.42e-05  
    5  -10333.3373428772      2.73e-05  
    6  -10333.3373466478      5.35e-06  
    7  -10333.3373467843      2.14e-06  
    8  -10333.3373468044      6.29e-07  
    9  -10333.3373468063      1.13e-07  
   10  -10333.3373468063      6.10e-08  
   11  -10333.3373468063      1.68e-08  
   12  -10333.3373468064      3.31e-09  Convergence criterion met
 ---------------------------------------
 SCF time:   CPU 40.63s  wall 14.00s 
 SCF   energy in the final basis set =   -10333.3373468064
 Total energy in the final basis set =   -10333.3373468064

 --------------------------------------------------------------
             Orbital Energies (a.u.) and Symmetries
 --------------------------------------------------------------

 Alpha MOs, Restricted
 -- Occupied --                  
******* -482.86 -176.33 -165.73 -165.73 -165.73 -101.58  -77.13
  1 A'    2 A'    3 A'    4 A'    1 A"    5 A'    6 A'    7 A'                 
-62.516 -56.338 -56.333 -56.333 -35.823 -31.317 -31.310 -31.310
  8 A'    9 A'   10 A'    2 A"   11 A'   12 A'    3 A"   13 A'                 
-22.967 -22.966 -22.966 -22.961 -22.961 -10.308  -9.496  -8.724
 14 A'    4 A"   15 A'   16 A'    5 A"   17 A'   18 A'   19 A'                 
 -7.260  -7.252  -7.251  -6.621  -6.557  -6.541  -6.541  -6.372
 20 A'    6 A"   21 A'   22 A'   23 A'   24 A'    7 A"   25 A'                 
 -4.785  -4.784  -4.780  -4.778  -4.768  -4.768  -2.667  -2.663
 26 A'   27 A'    8 A"   28 A'    9 A"   29 A'   30 A'   31 A'                 
 -2.663  -2.650  -2.650  -2.050  -2.045  -2.045  -2.031  -2.031
 10 A"   11 A"   32 A'   33 A'   12 A"   34 A'   13 A"   35 A'                 
 -0.880  -0.814  -0.743  -0.661  -0.532  -0.439  -0.424  -0.392
 36 A'   37 A'   38 A'   39 A'   40 A'   41 A'   42 A'   14 A"                 
 -0.365  -0.347  -0.321  -0.315  -0.301  -0.285  -0.274
 43 A'   15 A"   44 A'   45 A'   16 A"   46 A'   17 A"                         
 -- Virtual --                   
 -0.134  -0.115  -0.099  -0.010   0.001   0.023   0.037   0.040
 47 A'   48 A'   18 A"   49 A'   50 A'   51 A'   52 A'   19 A"                 
  0.056   0.066   0.067   0.073   0.082   0.099   0.101   0.109
 53 A'   54 A'   20 A"   55 A'   56 A'   21 A"   57 A'   22 A"                 
  0.113   0.132   0.142   0.153   0.186   0.200   0.223   0.231
 58 A'   59 A'   60 A'   61 A'   62 A'   63 A'   23 A"   64 A'                 
  0.260   0.281   0.311   0.370   0.382   0.384   0.391   0.408
 65 A'   24 A"   66 A'   67 A'   68 A'   25 A"   26 A"   69 A'                 
  0.425   0.428   0.430   0.442   0.456   0.467   0.488   0.514
 70 A'   27 A"   71 A'   72 A'   28 A"   73 A'   29 A"   74 A'                 
  0.537   0.549   0.551   0.573   0.580   0.593   0.609   0.634
 75 A'   30 A"   76 A'   31 A"   77 A'   32 A"   78 A'   79 A'                 
  0.698   0.735   0.739   0.805   0.839   0.857   0.867   0.898
 80 A'   33 A"   81 A'   82 A'   34 A"   83 A'   84 A'   85 A'                 
  0.900   0.939   0.968   1.019   1.219   1.262   1.318   1.336
 35 A"   86 A'   87 A'   88 A'   89 A'   36 A"   90 A'   91 A'                 
  1.356   1.470   1.537   1.562   1.638   1.650   1.757   1.925
 37 A"   38 A"   92 A'   39 A"   93 A'   94 A'   95 A'   96 A'                 
  1.979   2.006   2.131   2.235   2.270   2.365   2.669   2.762
 40 A"   97 A'   98 A'   41 A"   99 A'  100 A'   42 A"  101 A'                 
  3.042   3.945   3.964   3.964   3.978   3.987   4.011   4.019
102 A'   43 A"   44 A"  103 A'   45 A"  104 A'  105 A'   46 A"                 
  4.091   4.189   4.264   4.341   5.981   6.007   6.026   6.550
106 A'  107 A'  108 A'  109 A'   47 A"  110 A'  111 A'  112 A'                 
  6.910   7.531   7.549   7.628   9.657  13.770  13.889  13.981
113 A'   48 A"  114 A'  115 A'  116 A'   49 A"  117 A'  118 A'                 
 23.343  25.801  25.877  26.152  27.795  28.322  28.344  28.347
119 A'   50 A"  120 A'  121 A'  122 A'   51 A"  123 A'  124 A'                 
 28.517  28.526  28.528  28.561  28.634  47.841 127.865 127.881
 52 A"  125 A'   53 A"  126 A'  127 A'  128 A'   54 A"  129 A'                 
127.898 151.599 163.058 215.644 289.721 289.738 289.8351020.619
130 A'  131 A'  132 A'  133 A'   55 A"  134 A'  135 A'  136 A'                 
*******
137 A'                                                                         

 Beta MOs, Restricted
 -- Occupied --                  
******* -482.86 -176.33 -165.73 -165.73 -165.73 -101.58  -77.13
  1 A'    2 A'    3 A'    4 A'    1 A"    5 A'    6 A'    7 A'                 
-62.516 -56.338 -56.333 -56.333 -35.823 -31.317 -31.310 -31.310
  8 A'    9 A'   10 A'    2 A"   11 A'   12 A'    3 A"   13 A'                 
-22.967 -22.966 -22.966 -22.961 -22.961 -10.308  -9.496  -8.724
 14 A'    4 A"   15 A'   16 A'    5 A"   17 A'   18 A'   19 A'                 
 -7.260  -7.252  -7.251  -6.621  -6.557  -6.541  -6.541  -6.372
 20 A'    6 A"   21 A'   22 A'   23 A'   24 A'    7 A"   25 A'                 
 -4.785  -4.784  -4.780  -4.778  -4.768  -4.768  -2.667  -2.663
 26 A'   27 A'    8 A"   28 A'    9 A"   29 A'   30 A'   31 A'                 
 -2.663  -2.650  -2.650  -2.050  -2.045  -2.045  -2.031  -2.031
 10 A"   11 A"   32 A'   33 A'   12 A"   34 A'   13 A"   35 A'                 
 -0.880  -0.814  -0.743  -0.661  -0.532  -0.439  -0.424  -0.392
 36 A'   37 A'   38 A'   39 A'   40 A'   41 A'   42 A'   14 A"                 
 -0.365  -0.347  -0.321  -0.315  -0.301  -0.285  -0.274
 43 A'   15 A"   44 A'   45 A'   16 A"   46 A'   17 A"                         
 -- Virtual --                   
 -0.134  -0.115  -0.099  -0.010   0.001   0.023   0.037   0.040
 47 A'   48 A'   18 A"   49 A'   50 A'   51 A'   52 A'   19 A"                 
  0.056   0.066   0.067   0.073   0.082   0.099   0.101   0.109
 53 A'   54 A'   20 A"   55 A'   56 A'   21 A"   57 A'   22 A"                 
  0.113   0.132   0.142   0.153   0.186   0.200   0.223   0.231
 58 A'   59 A'   60 A'   61 A'   62 A'   63 A'   23 A"   64 A'                 
  0.260   0.281   0.311   0.370   0.382   0.384   0.391   0.408
 65 A'   24 A"   66 A'   67 A'   68 A'   25 A"   26 A"   69 A'                 
  0.425   0.428   0.430   0.442   0.456   0.467   0.488   0.514
 70 A'   27 A"   71 A'   72 A'   28 A"   73 A'   29 A"   74 A'                 
  0.537   0.549   0.551   0.573   0.580   0.593   0.609   0.634
 75 A'   30 A"   76 A'   31 A"   77 A'   32 A"   78 A'   79 A'                 
  0.698   0.735   0.739   0.805   0.839   0.857   0.867   0.898
 80 A'   33 A"   81 A'   82 A'   34 A"   83 A'   84 A'   85 A'                 
  0.900   0.939   0.968   1.019   1.219   1.262   1.318   1.336
 35 A"   86 A'   87 A'   88 A'   89 A'   36 A"   90 A'   91 A'                 
  1.356   1.470   1.537   1.562   1.638   1.650   1.757   1.925
 37 A"   38 A"   92 A'   39 A"   93 A'   94 A'   95 A'   96 A'                 
  1.979   2.006   2.131   2.235   2.270   2.365   2.669   2.762
 40 A"   97 A'   98 A'   41 A"   99 A'  100 A'   42 A"  101 A'                 
  3.042   3.945   3.964   3.964   3.978   3.987   4.011   4.019
102 A'   43 A"   44 A"  103 A'   45 A"  104 A'  105 A'   46 A"                 
  4.091   4.189   4.264   4.341   5.981   6.007   6.026   6.550
106 A'  107 A'  108 A'  109 A'   47 A"  110 A'  111 A'  112 A'                 
  6.910   7.531   7.549   7.628   9.657  13.770  13.889  13.981
113 A'   48 A"  114 A'  115 A'  116 A'   49 A"  117 A'  118 A'                 
 23.343  25.801  25.877  26.152  27.795  28.322  28.344  28.347
119 A'   50 A"  120 A'  121 A'  122 A'   51 A"  123 A'  124 A'                 
 28.517  28.526  28.528  28.561  28.634  47.841 127.865 127.881
 52 A"  125 A'   53 A"  126 A'  127 A'  128 A'   54 A"  129 A'                 
127.898 151.599 163.058 215.644 289.721 289.738 289.8351020.619
130 A'  131 A'  132 A'  133 A'   55 A"  134 A'  135 A'  136 A'                 
*******
137 A'                                                                         
 --------------------------------------------------------------

          Ground-State Mulliken Net Atomic Charges

     Atom                 Charge (a.u.)
  ----------------------------------------
      1 C                    -0.123670
      2 P                     0.075258
      3 Cl                   -0.018124
      4 Br                   -0.046394
      5 I                     0.112931
  ----------------------------------------
  Sum of atomic charges =    -0.000000

 -----------------------------------------------------------------
                    Cartesian Multipole Moments
 -----------------------------------------------------------------
    Charge (ESU x 10^10)
                -0.0000
    Dipole Moment (Debye)
         X       0.0253      Y      -0.0924      Z      -0.0000
       Tot       0.0958
    Quadrupole Moments (Debye-Ang)
        XX     -76.3229     XY      -2.3278     YY     -76.6617
        XZ       0.0000     YZ      -0.0000     ZZ     -79.2965
    Octopole Moments (Debye-Ang^2)
       XXX      17.1901    XXY      33.3348    XYY       0.0540
       YYY      68.8259    XXZ       0.0000    XYZ       0.0000
       YYZ       0.0000    XZZ       3.0155    YZZ      19.6915
       ZZZ       0.0000
    Hexadecapole Moments (Debye-Ang^3)
      XXXX   -1195.0802   XXXY     -45.4427   XXYY    -390.8841
      XYYY     -73.2975   YYYY   -1135.5311   XXXZ       0.0000
      XXYZ      -0.0000   XYYZ      -0.0000   YYYZ      -0.0000
      XXZZ    -237.4686   XYZZ     -18.3454   YYZZ    -207.3012
      XZZZ       0.0000   YZZZ      -0.0000   ZZZZ    -106.5784
 -----------------------------------------------------------------
 Calculating analytic gradient of the SCF energy
 Gradient of SCF Energy
            1           2           3           4           5
    1  -0.0082876  -0.0163527   0.0084764   0.0467479  -0.0305839
    2  -0.0844237   0.0485957  -0.0031416   0.0159154   0.0230543
    3  -0.0000000   0.0000000  -0.0000000  -0.0000000  -0.0000000
 Max gradient component =       8.442E-02
 RMS gradient           =       3.034E-02
 Gradient time:  CPU 11.55 s  wall 3.95 s
 Geometry Optimization Parameters
   NAtoms,    NIC,     NZ,  NCons,   NDum,   NFix, NCnnct, MaxDiis
        5      20       5       0       0       0       0       0

 Cartesian Hessian Update
 Hessian Updated using BFGS Update


** GEOMETRY OPTIMIZATION IN DELOCALIZED INTERNAL COORDINATES **
   Searching for a Minimum

   Optimization Cycle:   4

                       Coordinates (Angstroms)
     ATOM                X               Y               Z
      1  C         0.4696885496   -0.4430492610    0.0000000000
      2  P         0.2536049780   -2.0415960896    0.0000000000
      3  Cl       -1.7623747420   -2.4538160962    0.0000000000
      4  Br        2.5117371068    0.2380525165    0.0000000000
      5  I        -1.1786746526    1.2000595607    0.0000000000
   Point Group: cs    Number of degrees of freedom:     7


   Energy is -10333.337346806

 Hessian Updated using BFGS Update

  7 Hessian modes will be used to form the next step
  Hessian Eigenvalues:
     0.051141    0.060736    0.221344    0.251030    0.273318    0.312513
     1.033116

 Minimum Search - Taking Simple RFO Step
 Searching for Lamda that Minimizes Along All modes
 Value Taken    Lamda =  -0.04715646
 Calculated Step too Large.  Step scaled by  0.464737
 Step Taken.  Stepsize is  0.300000

                             Maximum     Tolerance    Cnvgd?
         Gradient           0.054322      0.000300      NO
         Displacement       0.165345      0.001200      NO
         Energy change     -0.025631      0.000001      NO


 New Cartesian Coordinates Obtained by Inverse Iteration

 Displacement from previous Coordinates is:  0.298241
 ----------------------------------------------------------------
             Standard Nuclear Orientation (Angstroms)
    I     Atom           X                Y                Z
 ----------------------------------------------------------------
    1      C       0.4620887797    -0.4208645382     0.0000000000
    2      P       0.2835047481    -2.0498083804     0.0000000000
    3      Cl     -1.7469356962    -2.4384124323     0.0000000000
    4      Br      2.3886084715     0.2276922514     0.0000000000
    5      I      -1.0932850632     1.1810437298     0.0000000000
 ----------------------------------------------------------------
 Molecular Point Group                 Cs    NOp =  2
 Largest Abelian Subgroup              Cs    NOp =  2
 Nuclear Repulsion Energy =   917.3194185016 hartrees
 There are       63 alpha and       63 beta electrons
 Applying Cartesian multipole field
    Component          Value
    ---------          -----
     (2,0,0)        1.00000E-11
     (0,2,0)        2.00000E-11
     (0,0,2)       -3.00000E-11
 Nucleus-field energy     =     0.0000000285 hartrees
 Requested basis set is 6-311++G(d,p)
 There are 75 shells and 192 basis functions
 A cutoff of  1.0D-11 yielded   2100 shell pairs
 There are     14926 function pairs (     16683 Cartesian)
 Smallest overlap matrix eigenvalue = 5.69E-04
 Guess MOs from SCF MO coefficient file

 -----------------------------------------------------------------------
  General SCF calculation program by
  Eric Jon Sundstrom, Paul Horn, Yuezhi Mao, Dmitri Zuev, Alec White,
  David Stuck, Shaama M.S., Shane Yost, Joonho Lee, David Small,
  Daniel Levine, Susi Lehtola, Hugh Burton, Evgeny Epifanovsky
 -----------------------------------------------------------------------
 Exchange:     0.2000 Hartree-Fock + 0.0800 Slater + 0.7200 B88
 Correlation:  0.1900 VWN1RPA + 0.8100 LYP
 Using SG-1 standard quadrature grid
 using 4 threads for integral computing
 -------------------------------------------------------
 OpenMP Integral computing Module                
 Release: version 2.0, May 2017, Q-Chem Inc. Pleasanton 
 -------------------------------------------------------
 -------------------------------------------------------
 OpenMP BLAS3 based DFT computing Module                
 Release: version 1.0, May 2013, Q-Chem Inc. Pittsburgh 
 -------------------------------------------------------
 A restricted SCF calculation will be
 performed using DIIS
 SCF converges when DIIS error is below 1.0e-08
 ---------------------------------------
  Cycle       Energy         DIIS error
 ---------------------------------------
    1  -10333.3518169237      7.08e-04  
    2  -10333.3537570384      5.51e-04  
    3  -10333.3531590633      6.47e-04  
    4  -10333.3552311632      8.65e-05  
    5  -10333.3552717964      2.98e-05  
    6  -10333.3552761809      5.72e-06  
    7  -10333.3552763342      2.16e-06  
    8  -10333.3552763548      6.71e-07  
    9  -10333.3552763570      1.61e-07  
   10  -10333.3552763572      5.81e-08  
   11  -10333.3552763572      1.02e-08  
   12  -10333.3552763571      2.97e-09  Convergence criterion met
 ---------------------------------------
 SCF time:   CPU 41.70s  wall 14.00s 
 SCF   energy in the final basis set =   -10333.3552763571
 Total energy in the final basis set =   -10333.3552763571

 --------------------------------------------------------------
             Orbital Energies (a.u.) and Symmetries
 --------------------------------------------------------------

 Alpha MOs, Restricted
 -- Occupied --                  
******* -482.87 -176.33 -165.73 -165.73 -165.73 -101.58  -77.12
  1 A'    2 A'    3 A'    4 A'    1 A"    5 A'    6 A'    7 A'                 
-62.518 -56.339 -56.334 -56.334 -35.824 -31.318 -31.311 -31.310
  8 A'    9 A'   10 A'    2 A"   11 A'   12 A'    3 A"   13 A'                 
-22.968 -22.966 -22.966 -22.961 -22.961 -10.303  -9.490  -8.725
 14 A'    4 A"   15 A'   16 A'    5 A"   17 A'   18 A'   19 A'                 
 -7.254  -7.246  -7.245  -6.618  -6.558  -6.543  -6.543  -6.373
 20 A'    6 A"   21 A'   22 A'   23 A'   24 A'    7 A"   25 A'                 
 -4.786  -4.781  -4.777  -4.775  -4.770  -4.769  -2.669  -2.664
 26 A'   27 A'    8 A"   28 A'    9 A"   29 A'   30 A'   31 A'                 
 -2.664  -2.652  -2.652  -2.051  -2.046  -2.046  -2.032  -2.032
 10 A"   11 A"   32 A'   33 A'   12 A"   34 A'   13 A"   35 A'                 
 -0.875  -0.830  -0.736  -0.666  -0.533  -0.444  -0.430  -0.390
 36 A'   37 A'   38 A'   39 A'   40 A'   41 A'   42 A'   14 A"                 
 -0.365  -0.352  -0.323  -0.316  -0.301  -0.284  -0.269
 43 A'   15 A"   44 A'   45 A'   16 A"   46 A'   17 A"                         
 -- Virtual --                   
 -0.112  -0.100  -0.094  -0.009   0.000   0.024   0.038   0.040
 47 A'   18 A"   48 A'   49 A'   50 A'   51 A'   52 A'   19 A"                 
  0.054   0.066   0.067   0.074   0.085   0.098   0.101   0.110
 53 A'   54 A'   20 A"   55 A'   56 A'   21 A"   57 A'   22 A"                 
  0.112   0.131   0.144   0.151   0.190   0.202   0.224   0.232
 58 A'   59 A'   60 A'   61 A'   62 A'   63 A'   23 A"   64 A'                 
  0.262   0.282   0.308   0.367   0.385   0.385   0.388   0.408
 65 A'   24 A"   66 A'   67 A'   68 A'   25 A"   26 A"   69 A'                 
  0.419   0.424   0.431   0.450   0.458   0.473   0.490   0.513
 70 A'   27 A"   71 A'   72 A'   28 A"   73 A'   29 A"   74 A'                 
  0.541   0.544   0.550   0.570   0.594   0.597   0.619   0.647
 75 A'   30 A"   76 A'   31 A"   77 A'   32 A"   78 A'   79 A'                 
  0.706   0.754   0.782   0.812   0.844   0.854   0.882   0.904
 80 A'   33 A"   81 A'   82 A'   34 A"   83 A'   84 A'   35 A"                 
  0.907   0.946   0.973   0.998   1.221   1.268   1.335   1.357
 85 A'   86 A'   87 A'   88 A'   89 A'   36 A"   90 A'   91 A'                 
  1.369   1.462   1.562   1.587   1.640   1.675   1.758   1.900
 37 A"   38 A"   39 A"   92 A'   93 A'   94 A'   95 A'   96 A'                 
  1.981   2.015   2.151   2.241   2.276   2.367   2.665   2.781
 40 A"   97 A'   98 A'   41 A"   99 A'  100 A'   42 A"  101 A'                 
  3.030   3.944   3.964   3.973   3.977   3.987   4.029   4.034
102 A'   43 A"  103 A'   44 A"   45 A"  104 A'  105 A'   46 A"                 
  4.104   4.222   4.309   4.355   5.983   6.012   6.030   6.565
106 A'  107 A'  108 A'  109 A'   47 A"  110 A'  111 A'  112 A'                 
  6.905   7.531   7.556   7.635   9.662  13.774  13.892  13.971
113 A'   48 A"  114 A'  115 A'  116 A'   49 A"  117 A'  118 A'                 
 23.335  25.806  25.886  26.151  27.806  28.324  28.348  28.349
119 A'   50 A"  120 A'  121 A'  122 A'   51 A"  123 A'  124 A'                 
 28.516  28.525  28.532  28.567  28.649  47.854 127.867 127.885
 52 A"  125 A'   53 A"  126 A'  127 A'  128 A'   54 A"  129 A'                 
127.901 151.609 163.049 215.649 289.722 289.746 289.8521020.635
130 A'  131 A'  132 A'  133 A'   55 A"  134 A'  135 A'  136 A'                 
*******
137 A'                                                                         

 Beta MOs, Restricted
 -- Occupied --                  
******* -482.87 -176.33 -165.73 -165.73 -165.73 -101.58  -77.12
  1 A'    2 A'    3 A'    4 A'    1 A"    5 A'    6 A'    7 A'                 
-62.518 -56.339 -56.334 -56.334 -35.824 -31.318 -31.311 -31.310
  8 A'    9 A'   10 A'    2 A"   11 A'   12 A'    3 A"   13 A'                 
-22.968 -22.966 -22.966 -22.961 -22.961 -10.303  -9.490  -8.725
 14 A'    4 A"   15 A'   16 A'    5 A"   17 A'   18 A'   19 A'                 
 -7.254  -7.246  -7.245  -6.618  -6.558  -6.543  -6.543  -6.373
 20 A'    6 A"   21 A'   22 A'   23 A'   24 A'    7 A"   25 A'                 
 -4.786  -4.781  -4.777  -4.775  -4.770  -4.769  -2.669  -2.664
 26 A'   27 A'    8 A"   28 A'    9 A"   29 A'   30 A'   31 A'                 
 -2.664  -2.652  -2.652  -2.051  -2.046  -2.046  -2.032  -2.032
 10 A"   11 A"   32 A'   33 A'   12 A"   34 A'   13 A"   35 A'                 
 -0.875  -0.830  -0.736  -0.666  -0.533  -0.444  -0.430  -0.390
 36 A'   37 A'   38 A'   39 A'   40 A'   41 A'   42 A'   14 A"                 
 -0.365  -0.352  -0.323  -0.316  -0.301  -0.284  -0.269
 43 A'   15 A"   44 A'   45 A'   16 A"   46 A'   17 A"                         
 -- Virtual --                   
 -0.112  -0.100  -0.094  -0.009   0.000   0.024   0.038   0.040
 47 A'   18 A"   48 A'   49 A'   50 A'   51 A'   52 A'   19 A"                 
  0.054   0.066   0.067   0.074   0.085   0.098   0.101   0.110
 53 A'   54 A'   20 A"   55 A'   56 A'   21 A"   57 A'   22 A"                 
  0.112   0.131   0.144   0.151   0.190   0.202   0.224   0.232
 58 A'   59 A'   60 A'   61 A'   62 A'   63 A'   23 A"   64 A'                 
  0.262   0.282   0.308   0.367   0.385   0.385   0.388   0.408
 65 A'   24 A"   66 A'   67 A'   68 A'   25 A"   26 A"   69 A'                 
  0.419   0.424   0.431   0.450   0.458   0.473   0.490   0.513
 70 A'   27 A"   71 A'   72 A'   28 A"   73 A'   29 A"   74 A'                 
  0.541   0.544   0.550   0.570   0.594   0.597   0.619   0.647
 75 A'   30 A"   76 A'   31 A"   77 A'   32 A"   78 A'   79 A'                 
  0.706   0.754   0.782   0.812   0.844   0.854   0.882   0.904
 80 A'   33 A"   81 A'   82 A'   34 A"   83 A'   84 A'   35 A"                 
  0.907   0.946   0.973   0.998   1.221   1.268   1.335   1.357
 85 A'   86 A'   87 A'   88 A'   89 A'   36 A"   90 A'   91 A'                 
  1.369   1.462   1.562   1.587   1.640   1.675   1.758   1.900
 37 A"   38 A"   39 A"   92 A'   93 A'   94 A'   95 A'   96 A'                 
  1.981   2.015   2.151   2.241   2.276   2.367   2.665   2.781
 40 A"   97 A'   98 A'   41 A"   99 A'  100 A'   42 A"  101 A'                 
  3.030   3.944   3.964   3.973   3.977   3.987   4.029   4.034
102 A'   43 A"  103 A'   44 A"   45 A"  104 A'  105 A'   46 A"                 
  4.104   4.222   4.309   4.355   5.983   6.012   6.030   6.565
106 A'  107 A'  108 A'  109 A'   47 A"  110 A'  111 A'  112 A'                 
  6.905   7.531   7.556   7.635   9.662  13.774  13.892  13.971
113 A'   48 A"  114 A'  115 A'  116 A'   49 A"  117 A'  118 A'                 
 23.335  25.806  25.886  26.151  27.806  28.324  28.348  28.349
119 A'   50 A"  120 A'  121 A'  122 A'   51 A"  123 A'  124 A'                 
 28.516  28.525  28.532  28.567  28.649  47.854 127.867 127.885
 52 A"  125 A'   53 A"  126 A'  127 A'  128 A'   54 A"  129 A'                 
127.901 151.609 163.049 215.649 289.722 289.746 289.8521020.635
130 A'  131 A'  132 A'  133 A'   55 A"  134 A'  135 A'  136 A'                 
*******
137 A'                                                                         
 --------------------------------------------------------------

          Ground-State Mulliken Net Atomic Charges

     Atom                 Charge (a.u.)
  ----------------------------------------
      1 C                    -0.133177
      2 P                     0.076662
      3 Cl                   -0.038056
      4 Br                   -0.042747
      5 I                     0.137318
  ----------------------------------------
  Sum of atomic charges =    -0.000000

 -----------------------------------------------------------------
                    Cartesian Multipole Moments
 -----------------------------------------------------------------
    Charge (ESU x 10^10)
                -0.0000
    Dipole Moment (Debye)
         X       0.2998      Y       0.2203      Z      -0.0000
       Tot       0.3720
    Quadrupole Moments (Debye-Ang)
        XX     -76.5322     XY      -2.7448     YY     -76.9935
        XZ       0.0000     YZ      -0.0000     ZZ     -79.1184
    Octopole Moments (Debye-Ang^2)
       XXX      16.1377    XXY      33.8543    XYY       0.8091
       YYY      72.5763    XXZ       0.0000    XYZ       0.0000
       YYZ       0.0000    XZZ       2.6787    YZZ      20.7556
       ZZZ       0.0000
    Hexadecapole Moments (Debye-Ang^3)
      XXXX   -1102.8243   XXXY     -50.6272   XXYY    -375.2309
      XYYY     -79.6060   YYYY   -1126.9007   XXXZ       0.0000
      XXYZ      -0.0000   XYYZ      -0.0000   YYYZ      -0.0000
      XXZZ    -219.3320   XYZZ     -19.7476   YYZZ    -205.8670
      XZZZ       0.0000   YZZZ      -0.0000   ZZZZ    -106.0712
 -----------------------------------------------------------------
 Calculating analytic gradient of the SCF energy
 Gradient of SCF Energy
            1           2           3           4           5
    1  -0.0096184  -0.0103374   0.0062113   0.0313553  -0.0176108
    2  -0.0519364   0.0286444  -0.0015378   0.0110861   0.0137437
    3   0.0000000   0.0000000  -0.0000000  -0.0000000   0.0000000
 Max gradient component =       5.194E-02
 RMS gradient           =       1.891E-02
 Gradient time:  CPU 11.67 s  wall 3.98 s
 Geometry Optimization Parameters
   NAtoms,    NIC,     NZ,  NCons,   NDum,   NFix, NCnnct, MaxDiis
        5      20       5       0       0       0       0       0

 Cartesian Hessian Update
 Hessian Updated using BFGS Update


** GEOMETRY OPTIMIZATION IN DELOCALIZED INTERNAL COORDINATES **
   Searching for a Minimum

   Optimization Cycle:   5

                       Coordinates (Angstroms)
     ATOM                X               Y               Z
      1  C         0.4620887797   -0.4208645382    0.0000000000
      2  P         0.2835047481   -2.0498083804    0.0000000000
      3  Cl       -1.7469356962   -2.4384124323    0.0000000000
      4  Br        2.3886084715    0.2276922514    0.0000000000
      5  I        -1.0932850632    1.1810437298    0.0000000000
   Point Group: cs    Number of degrees of freedom:     7


   Energy is -10333.355276357

 Hessian Updated using BFGS Update

  7 Hessian modes will be used to form the next step
  Hessian Eigenvalues:
     0.049787    0.086254    0.223256    0.251109    0.273796    0.312216
     1.014995

 Minimum Search - Taking Simple RFO Step
 Searching for Lamda that Minimizes Along All modes
 Value Taken    Lamda =  -0.01983432
 Calculated Step too Large.  Step scaled by  0.683803
 Step Taken.  Stepsize is  0.300000

                             Maximum     Tolerance    Cnvgd?
         Gradient           0.032152      0.000300      NO
         Displacement       0.179701      0.001200      NO
         Energy change     -0.017930      0.000001      NO


 New Cartesian Coordinates Obtained by Inverse Iteration

 Displacement from previous Coordinates is:  0.293041
 ----------------------------------------------------------------
             Standard Nuclear Orientation (Angstroms)
    I     Atom           X                Y                Z
 ----------------------------------------------------------------
    1      C       0.4665789444    -0.3982992934     0.0000000000
    2      P       0.3157585272    -2.0548528093     0.0000000000
    3      Cl     -1.7291965832    -2.4299807410     0.0000000000
    4      Br      2.2611656939     0.2056457656     0.0000000000
    5      I      -1.0203253425     1.1771377084     0.0000000000
 ----------------------------------------------------------------
 Molecular Point Group                 Cs    NOp =  2
 Largest Abelian Subgroup              Cs    NOp =  2
 Nuclear Repulsion Energy =   943.7667243165 hartrees
 There are       63 alpha and       63 beta electrons
 Applying Cartesian multipole field
    Component          Value
    ---------          -----
     (2,0,0)        1.00000E-11
     (0,2,0)        2.00000E-11
     (0,0,2)       -3.00000E-11
 Nucleus-field energy     =     0.0000000274 hartrees
 Requested basis set is 6-311++G(d,p)
 There are 75 shells and 192 basis functions
 A cutoff of  1.0D-11 yielded   2115 shell pairs
 There are     15027 function pairs (     16795 Cartesian)
 Smallest overlap matrix eigenvalue = 4.11E-04
 Guess MOs from SCF MO coefficient file

 -----------------------------------------------------------------------
  General SCF calculation program by
  Eric Jon Sundstrom, Paul Horn, Yuezhi Mao, Dmitri Zuev, Alec White,
  David Stuck, Shaama M.S., Shane Yost, Joonho Lee, David Small,
  Daniel Levine, Susi Lehtola, Hugh Burton, Evgeny Epifanovsky
 -----------------------------------------------------------------------
 Exchange:     0.2000 Hartree-Fock + 0.0800 Slater + 0.7200 B88
 Correlation:  0.1900 VWN1RPA + 0.8100 LYP
 Using SG-1 standard quadrature grid
 using 4 threads for integral computing
 -------------------------------------------------------
 OpenMP Integral computing Module                
 Release: version 2.0, May 2017, Q-Chem Inc. Pleasanton 
 -------------------------------------------------------
 -------------------------------------------------------
 OpenMP BLAS3 based DFT computing Module                
 Release: version 1.0, May 2013, Q-Chem Inc. Pittsburgh 
 -------------------------------------------------------
 A restricted SCF calculation will be
 performed using DIIS
 SCF converges when DIIS error is below 1.0e-08
 ---------------------------------------
  Cycle       Energy         DIIS error
 ---------------------------------------
    1  -10333.3582217032      8.42e-04  
    2  -10333.3607754498      6.63e-04  
    3  -10333.3603610113      7.09e-04  
    4  -10333.3627854065      1.20e-04  
    5  -10333.3628644033      3.67e-05  
    6  -10333.3628707088      7.04e-06  
    7  -10333.3628709332      3.01e-06  
    8  -10333.3628709755      7.93e-07  
    9  -10333.3628709785      1.16e-07  
   10  -10333.3628709785      2.83e-08  
   11  -10333.3628709787      9.27e-09  Convergence criterion met
 ---------------------------------------
 SCF time:   CPU 38.91s  wall 13.00s 
 SCF   energy in the final basis set =   -10333.3628709787
 Total energy in the final basis set =   -10333.3628709787

 --------------------------------------------------------------
             Orbital Energies (a.u.) and Symmetries
 --------------------------------------------------------------

 Alpha MOs, Restricted
 -- Occupied --                  
******* -482.87 -176.33 -165.73 -165.73 -165.73 -101.57  -77.12
  1 A'    2 A'    3 A'    4 A'    1 A"    5 A'    6 A'    7 A'                 
-62.521 -56.342 -56.338 -56.338 -35.823 -31.317 -31.310 -31.310
  8 A'    9 A'   10 A'    2 A"   11 A'   12 A'    3 A"   13 A'                 
-22.967 -22.966 -22.965 -22.961 -22.961 -10.298  -9.484  -8.730
 14 A'    4 A"   15 A'    5 A"   16 A'   17 A'   18 A'   19 A'                 
 -7.247  -7.239  -7.239  -6.614  -6.562  -6.548  -6.548  -6.372
 20 A'    6 A"   21 A'   22 A'   23 A'   24 A'    7 A"   25 A'                 
 -4.785  -4.777  -4.773  -4.771  -4.770  -4.769  -2.673  -2.669
 26 A'   27 A'    8 A"   28 A'    9 A"   29 A'   30 A'   31 A'                 
 -2.669  -2.658  -2.658  -2.051  -2.046  -2.045  -2.032  -2.032
 10 A"   11 A"   32 A'   33 A'   12 A"   34 A'   13 A"   35 A'                 
 -0.875  -0.850  -0.729  -0.668  -0.536  -0.449  -0.437  -0.395
 36 A'   37 A'   38 A'   39 A'   40 A'   41 A'   42 A'   14 A"                 
 -0.364  -0.356  -0.327  -0.314  -0.300  -0.283  -0.262
 43 A'   15 A"   44 A'   45 A'   16 A"   46 A'   17 A"                         
 -- Virtual --                   
 -0.102  -0.097  -0.067  -0.005   0.001   0.025   0.038   0.041
 18 A"   47 A'   48 A'   49 A'   50 A'   51 A'   52 A'   19 A"                 
  0.051   0.066   0.067   0.076   0.090   0.097   0.101   0.111
 53 A'   54 A'   20 A"   55 A'   56 A'   21 A"   57 A'   58 A'                 
  0.112   0.130   0.144   0.152   0.192   0.205   0.224   0.233
 22 A"   59 A'   60 A'   61 A'   62 A'   63 A'   23 A"   64 A'                 
  0.265   0.284   0.306   0.364   0.383   0.388   0.388   0.408
 65 A'   24 A"   66 A'   67 A'   25 A"   68 A'   26 A"   69 A'                 
  0.412   0.417   0.435   0.455   0.461   0.478   0.499   0.512
 70 A'   27 A"   71 A'   72 A'   28 A"   73 A'   29 A"   74 A'                 
  0.535   0.541   0.553   0.565   0.604   0.605   0.630   0.664
 30 A"   75 A'   76 A'   31 A"   32 A"   77 A'   78 A'   79 A'                 
  0.714   0.769   0.807   0.823   0.851   0.864   0.895   0.907
 80 A'   33 A"   81 A'   82 A'   34 A"   83 A'   84 A'   35 A"                 
  0.917   0.954   0.969   0.995   1.219   1.277   1.340   1.382
 85 A'   86 A'   87 A'   88 A'   89 A'   36 A"   90 A'   91 A'                 
  1.391   1.456   1.562   1.625   1.638   1.727   1.758   1.877
 37 A"   38 A"   39 A"   92 A'   93 A'   94 A'   95 A'   96 A'                 
  1.981   2.024   2.150   2.246   2.281   2.368   2.662   2.808
 40 A"   97 A'   98 A'   41 A"   99 A'  100 A'   42 A"  101 A'                 
  3.028   3.944   3.963   3.972   3.981   3.984   4.051   4.051
102 A'   43 A"  103 A'   44 A"   45 A"  104 A'   46 A"  105 A'                 
  4.113   4.239   4.317   4.381   5.985   6.016   6.036   6.602
106 A'  107 A'  108 A'  109 A'   47 A"  110 A'  111 A'  112 A'                 
  6.901   7.528   7.562   7.629   9.668  13.778  13.894  13.965
113 A'   48 A"  114 A'  115 A'  116 A'   49 A"  117 A'  118 A'                 
 23.334  25.811  25.892  26.147  27.820  28.326  28.352  28.355
119 A'   50 A"  120 A'  121 A'  122 A'   51 A"  123 A'  124 A'                 
 28.517  28.526  28.536  28.573  28.660  47.880 127.869 127.888
 52 A"  125 A'   53 A"  126 A'  127 A'  128 A'   54 A"  129 A'                 
127.906 151.620 163.043 215.654 289.723 289.755 289.8541020.669
130 A'  131 A'  132 A'  133 A'   55 A"  134 A'  135 A'  136 A'                 
*******
137 A'                                                                         

 Beta MOs, Restricted
 -- Occupied --                  
******* -482.87 -176.33 -165.73 -165.73 -165.73 -101.57  -77.12
  1 A'    2 A'    3 A'    4 A'    1 A"    5 A'    6 A'    7 A'                 
-62.521 -56.342 -56.338 -56.338 -35.823 -31.317 -31.310 -31.310
  8 A'    9 A'   10 A'    2 A"   11 A'   12 A'    3 A"   13 A'                 
-22.967 -22.966 -22.965 -22.961 -22.961 -10.298  -9.484  -8.730
 14 A'    4 A"   15 A'    5 A"   16 A'   17 A'   18 A'   19 A'                 
 -7.247  -7.239  -7.239  -6.614  -6.562  -6.548  -6.548  -6.372
 20 A'    6 A"   21 A'   22 A'   23 A'   24 A'    7 A"   25 A'                 
 -4.785  -4.777  -4.773  -4.771  -4.770  -4.769  -2.673  -2.669
 26 A'   27 A'    8 A"   28 A'    9 A"   29 A'   30 A'   31 A'                 
 -2.669  -2.658  -2.658  -2.051  -2.046  -2.045  -2.032  -2.032
 10 A"   11 A"   32 A'   33 A'   12 A"   34 A'   13 A"   35 A'                 
 -0.875  -0.850  -0.729  -0.668  -0.536  -0.449  -0.437  -0.395
 36 A'   37 A'   38 A'   39 A'   40 A'   41 A'   42 A'   14 A"                 
 -0.364  -0.356  -0.327  -0.314  -0.300  -0.283  -0.262
 43 A'   15 A"   44 A'   45 A'   16 A"   46 A'   17 A"                         
 -- Virtual --                   
 -0.102  -0.097  -0.067  -0.005   0.001   0.025   0.038   0.041
 18 A"   47 A'   48 A'   49 A'   50 A'   51 A'   52 A'   19 A"                 
  0.051   0.066   0.067   0.076   0.090   0.097   0.101   0.111
 53 A'   54 A'   20 A"   55 A'   56 A'   21 A"   57 A'   58 A'                 
  0.112   0.130   0.144   0.152   0.192   0.205   0.224   0.233
 22 A"   59 A'   60 A'   61 A'   62 A'   63 A'   23 A"   64 A'                 
  0.265   0.284   0.306   0.364   0.383   0.388   0.388   0.408
 65 A'   24 A"   66 A'   67 A'   25 A"   68 A'   26 A"   69 A'                 
  0.412   0.417   0.435   0.455   0.461   0.478   0.499   0.512
 70 A'   27 A"   71 A'   72 A'   28 A"   73 A'   29 A"   74 A'                 
  0.535   0.541   0.553   0.565   0.604   0.605   0.630   0.664
 30 A"   75 A'   76 A'   31 A"   32 A"   77 A'   78 A'   79 A'                 
  0.714   0.769   0.807   0.823   0.851   0.864   0.895   0.907
 80 A'   33 A"   81 A'   82 A'   34 A"   83 A'   84 A'   35 A"                 
  0.917   0.954   0.969   0.995   1.219   1.277   1.340   1.382
 85 A'   86 A'   87 A'   88 A'   89 A'   36 A"   90 A'   91 A'                 
  1.391   1.456   1.562   1.625   1.638   1.727   1.758   1.877
 37 A"   38 A"   39 A"   92 A'   93 A'   94 A'   95 A'   96 A'                 
  1.981   2.024   2.150   2.246   2.281   2.368   2.662   2.808
 40 A"   97 A'   98 A'   41 A"   99 A'  100 A'   42 A"  101 A'                 
  3.028   3.944   3.963   3.972   3.981   3.984   4.051   4.051
102 A'   43 A"  103 A'   44 A"   45 A"  104 A'   46 A"  105 A'                 
  4.113   4.239   4.317   4.381   5.985   6.016   6.036   6.602
106 A'  107 A'  108 A'  109 A'   47 A"  110 A'  111 A'  112 A'                 
  6.901   7.528   7.562   7.629   9.668  13.778  13.894  13.965
113 A'   48 A"  114 A'  115 A'  116 A'   49 A"  117 A'  118 A'                 
 23.334  25.811  25.892  26.147  27.820  28.326  28.352  28.355
119 A'   50 A"  120 A'  121 A'  122 A'   51 A"  123 A'  124 A'                 
 28.517  28.526  28.536  28.573  28.660  47.880 127.869 127.888
 52 A"  125 A'   53 A"  126 A'  127 A'  128 A'   54 A"  129 A'                 
127.906 151.620 163.043 215.654 289.723 289.755 289.8541020.669
130 A'  131 A'  132 A'  133 A'   55 A"  134 A'  135 A'  136 A'                 
*******
137 A'                                                                         
 --------------------------------------------------------------

          Ground-State Mulliken Net Atomic Charges

     Atom                 Charge (a.u.)
  ----------------------------------------
      1 C                    -0.136563
      2 P                     0.069986
      3 Cl                   -0.058201
      4 Br                   -0.023484
      5 I                     0.148263
  ----------------------------------------
  Sum of atomic charges =    -0.000000

 -----------------------------------------------------------------
                    Cartesian Multipole Moments
 -----------------------------------------------------------------
    Charge (ESU x 10^10)
                -0.0000
    Dipole Moment (Debye)
         X       0.7238      Y       0.5403      Z       0.0000
       Tot       0.9032
    Quadrupole Moments (Debye-Ang)
        XX     -76.5617     XY      -3.0897     YY     -77.5061
        XZ      -0.0000     YZ       0.0000     ZZ     -78.9065
    Octopole Moments (Debye-Ang^2)
       XXX      16.8227    XXY      34.0885    XYY       1.9316
       YYY      75.9844    XXZ       0.0000    XYZ      -0.0000
       YYZ       0.0000    XZZ       2.9033    YZZ      21.6922
       ZZZ       0.0000
    Hexadecapole Moments (Debye-Ang^3)
      XXXX   -1016.2923   XXXY     -51.7958   XXYY    -362.0748
      XYYY     -81.4325   YYYY   -1126.8951   XXXZ      -0.0000
      XXYZ       0.0000   XYYZ       0.0000   YYYZ      -0.0000
      XXZZ    -202.3581   XYZZ     -19.6447   YYZZ    -205.9884
      XZZZ      -0.0000   YZZZ       0.0000   ZZZZ    -105.5264
 -----------------------------------------------------------------
 Calculating analytic gradient of the SCF energy
 Gradient of SCF Energy
            1           2           3           4           5
    1   0.0130464  -0.0013760   0.0036058  -0.0079296  -0.0073466
    2  -0.0197140   0.0134693  -0.0003615  -0.0023443   0.0089504
    3  -0.0000000   0.0000000  -0.0000000  -0.0000000   0.0000000
 Max gradient component =       1.971E-02
 RMS gradient           =       7.991E-03
 Gradient time:  CPU 12.24 s  wall 4.21 s
 Geometry Optimization Parameters
   NAtoms,    NIC,     NZ,  NCons,   NDum,   NFix, NCnnct, MaxDiis
        5      20       5       0       0       0       0       0

 Cartesian Hessian Update
 Hessian Updated using BFGS Update


** GEOMETRY OPTIMIZATION IN DELOCALIZED INTERNAL COORDINATES **
   Searching for a Minimum

   Optimization Cycle:   6

                       Coordinates (Angstroms)
     ATOM                X               Y               Z
      1  C         0.4665789444   -0.3982992934    0.0000000000
      2  P         0.3157585272   -2.0548528093    0.0000000000
      3  Cl       -1.7291965832   -2.4299807410    0.0000000000
      4  Br        2.2611656939    0.2056457656    0.0000000000
      5  I        -1.0203253425    1.1771377084    0.0000000000
   Point Group: cs    Number of degrees of freedom:     7


   Energy is -10333.362870979

 Hessian Updated using BFGS Update

  7 Hessian modes will be used to form the next step
  Hessian Eigenvalues:
     0.052172    0.145821    0.234973    0.251489    0.273317    0.312516
     0.992550

 Minimum Search - Taking Simple RFO Step
 Searching for Lamda that Minimizes Along All modes
 Value Taken    Lamda =  -0.00389757
 Step Taken.  Stepsize is  0.253580

                             Maximum     Tolerance    Cnvgd?
         Gradient           0.014579      0.000300      NO
         Displacement       0.169121      0.001200      NO
         Energy change     -0.007595      0.000001      NO


 New Cartesian Coordinates Obtained by Inverse Iteration

 Displacement from previous Coordinates is:  0.227487
 ----------------------------------------------------------------
             Standard Nuclear Orientation (Angstroms)
    I     Atom           X                Y                Z
 ----------------------------------------------------------------
    1      C       0.4435473052    -0.3805180901     0.0000000000
    2      P       0.3046675292    -2.0538810854     0.0000000000
    3      Cl     -1.7542208148    -2.4032583996     0.0000000000
    4      Br      2.2726389987     0.2490228751     0.0000000000
    5      I      -0.9726517784     1.0882853304     0.0000000000
 ----------------------------------------------------------------
 Molecular Point Group                 Cs    NOp =  2
 Largest Abelian Subgroup              Cs    NOp =  2
 Nuclear Repulsion Energy =   958.1161525824 hartrees
 There are       63 alpha and       63 beta electrons
 Applying Cartesian multipole field
    Component          Value
    ---------          -----
     (2,0,0)        1.00000E-11
     (0,2,0)        2.00000E-11
     (0,0,2)       -3.00000E-11
 Nucleus-field energy     =     0.0000000264 hartrees
 Requested basis set is 6-311++G(d,p)
 There are 75 shells and 192 basis functions
 A cutoff of  1.0D-11 yielded   2128 shell pairs
 There are     15088 function pairs (     16869 Cartesian)
 Smallest overlap matrix eigenvalue = 4.33E-04
 Guess MOs from SCF MO coefficient file

 -----------------------------------------------------------------------
  General SCF calculation program by
  Eric Jon Sundstrom, Paul Horn, Yuezhi Mao, Dmitri Zuev, Alec White,
  David Stuck, Shaama M.S., Shane Yost, Joonho Lee, David Small,
  Daniel Levine, Susi Lehtola, Hugh Burton, Evgeny Epifanovsky
 -----------------------------------------------------------------------
 Exchange:     0.2000 Hartree-Fock + 0.0800 Slater + 0.7200 B88
 Correlation:  0.1900 VWN1RPA + 0.8100 LYP
 Using SG-1 standard quadrature grid
 using 4 threads for integral computing
 -------------------------------------------------------
 OpenMP Integral computing Module                
 Release: version 2.0, May 2017, Q-Chem Inc. Pleasanton 
 -------------------------------------------------------
 -------------------------------------------------------
 OpenMP BLAS3 based DFT computing Module                
 Release: version 1.0, May 2013, Q-Chem Inc. Pittsburgh 
 -------------------------------------------------------
 A restricted SCF calculation will be
 performed using DIIS
 SCF converges when DIIS error is below 1.0e-08
 ---------------------------------------
  Cycle       Energy         DIIS error
 ---------------------------------------
    1  -10333.3600487872      7.18e-04  
    2  -10333.3628388370      3.86e-04  
    3  -10333.3621413154      5.41e-04  
    4  -10333.3635220863      1.09e-04  
    5  -10333.3635850874      2.84e-05  
    6  -10333.3635884953      7.87e-06  
    7  -10333.3635888150      2.97e-06  
    8  -10333.3635888548      4.51e-07  
    9  -10333.3635888556      1.03e-07  
   10  -10333.3635888556      5.50e-08  
   11  -10333.3635888556      7.99e-09  Convergence criterion met
 ---------------------------------------
 SCF time:   CPU 38.82s  wall 17.00s 
 SCF   energy in the final basis set =   -10333.3635888556
 Total energy in the final basis set =   -10333.3635888556

 --------------------------------------------------------------
             Orbital Energies (a.u.) and Symmetries
 --------------------------------------------------------------

 Alpha MOs, Restricted
 -- Occupied --                  
******* -482.86 -176.33 -165.73 -165.73 -165.73 -101.57  -77.12
  1 A'    2 A'    3 A'    4 A'    1 A"    5 A'    6 A'    7 A'                 
-62.517 -56.338 -56.334 -56.333 -35.827 -31.321 -31.315 -31.314
  8 A'    9 A'    2 A"   10 A'   11 A'   12 A'    3 A"   13 A'                 
-22.971 -22.970 -22.969 -22.965 -22.965 -10.295  -9.482  -8.726
 14 A'    4 A"   15 A'    5 A"   16 A'   17 A'   18 A'   19 A'                 
 -7.246  -7.238  -7.237  -6.613  -6.558  -6.544  -6.543  -6.377
 20 A'    6 A"   21 A'   22 A'   23 A'   24 A'    7 A"   25 A'                 
 -4.790  -4.776  -4.775  -4.774  -4.771  -4.770  -2.669  -2.664
 26 A'   27 A'    8 A"   28 A'    9 A"   29 A'   30 A'   31 A'                 
 -2.664  -2.653  -2.653  -2.057  -2.051  -2.050  -2.038  -2.037
 10 A"   11 A"   32 A'   33 A'   12 A"   34 A'   13 A"   35 A'                 
 -0.871  -0.844  -0.740  -0.672  -0.534  -0.450  -0.438  -0.394
 36 A'   37 A'   38 A'   39 A'   40 A'   41 A'   42 A'   14 A"                 
 -0.364  -0.354  -0.327  -0.315  -0.305  -0.284  -0.259
 43 A'   15 A"   44 A'   45 A'   16 A"   46 A'   17 A"                         
 -- Virtual --                   
 -0.103  -0.078  -0.073  -0.003  -0.000   0.026   0.039   0.042
 18 A"   47 A'   48 A'   49 A'   50 A'   51 A'   52 A'   19 A"                 
  0.050   0.065   0.067   0.076   0.089   0.096   0.101   0.111
 53 A'   54 A'   20 A"   55 A'   56 A'   21 A"   57 A'   58 A'                 
  0.112   0.129   0.142   0.154   0.196   0.214   0.224   0.230
 22 A"   59 A'   60 A'   61 A'   62 A'   63 A'   23 A"   64 A'                 
  0.265   0.285   0.307   0.357   0.376   0.387   0.391   0.408
 65 A'   24 A"   66 A'   67 A'   25 A"   68 A'   26 A"   69 A'                 
  0.411   0.421   0.434   0.462   0.462   0.474   0.494   0.520
 70 A'   27 A"   71 A'   72 A'   28 A"   73 A'   29 A"   74 A'                 
  0.539   0.553   0.562   0.564   0.607   0.616   0.627   0.679
 30 A"   75 A'   76 A'   31 A"   32 A"   77 A'   78 A'   79 A'                 
  0.717   0.783   0.804   0.824   0.852   0.858   0.890   0.906
 80 A'   33 A"   81 A'   82 A'   34 A"   83 A'   84 A'   35 A"                 
  0.922   0.956   0.962   0.993   1.219   1.280   1.348   1.384
 85 A'   86 A'   87 A'   88 A'   89 A'   36 A"   90 A'   37 A"                 
  1.392   1.451   1.562   1.625   1.647   1.714   1.760   1.862
 91 A'   38 A"   39 A"   92 A'   93 A'   94 A'   95 A'   96 A'                 
  1.983   2.025   2.157   2.247   2.284   2.367   2.656   2.810
 40 A"   97 A'   98 A'   41 A"   99 A'  100 A'   42 A"  101 A'                 
  3.009   3.940   3.961   3.976   3.985   3.987   4.052   4.065
102 A'   43 A"  103 A'   44 A"  104 A'   45 A"   46 A"  105 A'                 
  4.112   4.235   4.327   4.415   5.983   6.020   6.052   6.595
106 A'  107 A'  108 A'  109 A'   47 A"  110 A'  111 A'  112 A'                 
  6.896   7.532   7.564   7.637   9.668  13.779  13.899  13.960
113 A'   48 A"  114 A'  115 A'  116 A'   49 A"  117 A'  118 A'                 
 23.327  25.811  25.899  26.142  27.843  28.325  28.355  28.363
119 A'   50 A"  120 A'  121 A'  122 A'   51 A"  123 A'  124 A'                 
 28.513  28.524  28.538  28.579  28.663  47.874 127.868 127.890
 52 A"  125 A'   53 A"  126 A'  127 A'  128 A'   54 A"  129 A'                 
127.912 151.639 163.033 215.654 289.726 289.758 289.8621020.661
130 A'  131 A'  132 A'  133 A'   55 A"  134 A'  135 A'  136 A'                 
*******
137 A'                                                                         

 Beta MOs, Restricted
 -- Occupied --                  
******* -482.86 -176.33 -165.73 -165.73 -165.73 -101.57  -77.12
  1 A'    2 A'    3 A'    4 A'    1 A"    5 A'    6 A'    7 A'                 
-62.517 -56.338 -56.334 -56.333 -35.827 -31.321 -31.315 -31.314
  8 A'    9 A'    2 A"   10 A'   11 A'   12 A'    3 A"   13 A'                 
-22.971 -22.970 -22.969 -22.965 -22.965 -10.295  -9.482  -8.726
 14 A'    4 A"   15 A'    5 A"   16 A'   17 A'   18 A'   19 A'                 
 -7.246  -7.238  -7.237  -6.613  -6.558  -6.544  -6.543  -6.377
 20 A'    6 A"   21 A'   22 A'   23 A'   24 A'    7 A"   25 A'                 
 -4.790  -4.776  -4.775  -4.774  -4.771  -4.770  -2.669  -2.664
 26 A'   27 A'    8 A"   28 A'    9 A"   29 A'   30 A'   31 A'                 
 -2.664  -2.653  -2.653  -2.057  -2.051  -2.050  -2.038  -2.037
 10 A"   11 A"   32 A'   33 A'   12 A"   34 A'   13 A"   35 A'                 
 -0.871  -0.844  -0.740  -0.672  -0.534  -0.450  -0.438  -0.394
 36 A'   37 A'   38 A'   39 A'   40 A'   41 A'   42 A'   14 A"                 
 -0.364  -0.354  -0.327  -0.315  -0.305  -0.284  -0.259
 43 A'   15 A"   44 A'   45 A'   16 A"   46 A'   17 A"                         
 -- Virtual --                   
 -0.103  -0.078  -0.073  -0.003  -0.000   0.026   0.039   0.042
 18 A"   47 A'   48 A'   49 A'   50 A'   51 A'   52 A'   19 A"                 
  0.050   0.065   0.067   0.076   0.089   0.096   0.101   0.111
 53 A'   54 A'   20 A"   55 A'   56 A'   21 A"   57 A'   58 A'                 
  0.112   0.129   0.142   0.154   0.196   0.214   0.224   0.230
 22 A"   59 A'   60 A'   61 A'   62 A'   63 A'   23 A"   64 A'                 
  0.265   0.285   0.307   0.357   0.376   0.387   0.391   0.408
 65 A'   24 A"   66 A'   67 A'   25 A"   68 A'   26 A"   69 A'                 
  0.411   0.421   0.434   0.462   0.462   0.474   0.494   0.520
 70 A'   27 A"   71 A'   72 A'   28 A"   73 A'   29 A"   74 A'                 
  0.539   0.553   0.562   0.564   0.607   0.616   0.627   0.679
 30 A"   75 A'   76 A'   31 A"   32 A"   77 A'   78 A'   79 A'                 
  0.717   0.783   0.804   0.824   0.852   0.858   0.890   0.906
 80 A'   33 A"   81 A'   82 A'   34 A"   83 A'   84 A'   35 A"                 
  0.922   0.956   0.962   0.993   1.219   1.280   1.348   1.384
 85 A'   86 A'   87 A'   88 A'   89 A'   36 A"   90 A'   37 A"                 
  1.392   1.451   1.562   1.625   1.647   1.714   1.760   1.862
 91 A'   38 A"   39 A"   92 A'   93 A'   94 A'   95 A'   96 A'                 
  1.983   2.025   2.157   2.247   2.284   2.367   2.656   2.810
 40 A"   97 A'   98 A'   41 A"   99 A'  100 A'   42 A"  101 A'                 
  3.009   3.940   3.961   3.976   3.985   3.987   4.052   4.065
102 A'   43 A"  103 A'   44 A"  104 A'   45 A"   46 A"  105 A'                 
  4.112   4.235   4.327   4.415   5.983   6.020   6.052   6.595
106 A'  107 A'  108 A'  109 A'   47 A"  110 A'  111 A'  112 A'                 
  6.896   7.532   7.564   7.637   9.668  13.779  13.899  13.960
113 A'   48 A"  114 A'  115 A'  116 A'   49 A"  117 A'  118 A'                 
 23.327  25.811  25.899  26.142  27.843  28.325  28.355  28.363
119 A'   50 A"  120 A'  121 A'  122 A'   51 A"  123 A'  124 A'                 
 28.513  28.524  28.538  28.579  28.663  47.874 127.868 127.890
 52 A"  125 A'   53 A"  126 A'  127 A'  128 A'   54 A"  129 A'                 
127.912 151.639 163.033 215.654 289.726 289.758 289.8621020.661
130 A'  131 A'  132 A'  133 A'   55 A"  134 A'  135 A'  136 A'                 
*******
137 A'                                                                         
 --------------------------------------------------------------

          Ground-State Mulliken Net Atomic Charges

     Atom                 Charge (a.u.)
  ----------------------------------------
      1 C                    -0.155842
      2 P                     0.066663
      3 Cl                   -0.067567
      4 Br                   -0.042928
      5 I                     0.199674
  ----------------------------------------
  Sum of atomic charges =    -0.000000

 -----------------------------------------------------------------
                    Cartesian Multipole Moments
 -----------------------------------------------------------------
    Charge (ESU x 10^10)
                -0.0000
    Dipole Moment (Debye)
         X       0.4414      Y       0.7587      Z      -0.0000
       Tot       0.8777
    Quadrupole Moments (Debye-Ang)
        XX     -77.0750     XY      -3.1957     YY     -77.7799
        XZ       0.0000     YZ       0.0000     ZZ     -78.7910
    Octopole Moments (Debye-Ang^2)
       XXX      12.1073    XXY      35.9067    XYY       1.5992
       YYY      80.5261    XXZ      -0.0000    XYZ      -0.0000
       YYZ      -0.0000    XZZ       1.4043    YZZ      23.5020
       ZZZ      -0.0000
    Hexadecapole Moments (Debye-Ang^3)
      XXXX   -1016.5899   XXXY     -70.9570   XXYY    -356.6992
      XYYY    -100.0545   YYYY   -1088.4461   XXXZ       0.0000
      XXYZ       0.0000   XYYZ       0.0000   YYYZ       0.0000
      XXZZ    -201.9377   XYZZ     -26.4395   YYZZ    -199.0415
      XZZZ       0.0000   YZZZ       0.0000   ZZZZ    -105.0945
 -----------------------------------------------------------------
 Calculating analytic gradient of the SCF energy
 Gradient of SCF Energy
            1           2           3           4           5
    1  -0.0131767  -0.0038905   0.0016880   0.0015667   0.0138126
    2   0.0026969   0.0059350   0.0003923   0.0039977  -0.0130220
    3   0.0000000  -0.0000000   0.0000000   0.0000000  -0.0000000
 Max gradient component =       1.381E-02
 RMS gradient           =       6.393E-03
 Gradient time:  CPU 12.29 s  wall 6.12 s
 Geometry Optimization Parameters
   NAtoms,    NIC,     NZ,  NCons,   NDum,   NFix, NCnnct, MaxDiis
        5      20       5       0       0       0       0       0

 Cartesian Hessian Update
 Hessian Updated using BFGS Update


** GEOMETRY OPTIMIZATION IN DELOCALIZED INTERNAL COORDINATES **
   Searching for a Minimum

   Optimization Cycle:   7

                       Coordinates (Angstroms)
     ATOM                X               Y               Z
      1  C         0.4435473052   -0.3805180901    0.0000000000
      2  P         0.3046675292   -2.0538810854    0.0000000000
      3  Cl       -1.7542208148   -2.4032583996    0.0000000000
      4  Br        2.2726389987    0.2490228751    0.0000000000
      5  I        -0.9726517784    1.0882853304    0.0000000000
   Point Group: cs    Number of degrees of freedom:     7


   Energy is -10333.363588856

 Hessian Updated using BFGS Update

  7 Hessian modes will be used to form the next step
  Hessian Eigenvalues:
     0.118306    0.143439    0.234856    0.268613    0.278848    0.309415
     0.949925

 Minimum Search - Taking Simple RFO Step
 Searching for Lamda that Minimizes Along All modes
 Value Taken    Lamda =  -0.00261251
 Step Taken.  Stepsize is  0.133312

                             Maximum     Tolerance    Cnvgd?
         Gradient           0.015545      0.000300      NO
         Displacement       0.075269      0.001200      NO
         Energy change     -0.000718      0.000001      NO


 New Cartesian Coordinates Obtained by Inverse Iteration

 Displacement from previous Coordinates is:  0.132439
 ----------------------------------------------------------------
             Standard Nuclear Orientation (Angstroms)
    I     Atom           X                Y                Z
 ----------------------------------------------------------------
    1      C       0.4529403474    -0.3852020549     0.0000000000
    2      P       0.3137740264    -2.0551845499     0.0000000000
    3      Cl     -1.7426027574    -2.4180666800     0.0000000000
    4      Br      2.2773022221     0.2212436710     0.0000000000
    5      I      -1.0074325987     1.1368602442     0.0000000000
 ----------------------------------------------------------------
 Molecular Point Group                 Cs    NOp =  2
 Largest Abelian Subgroup              Cs    NOp =  2
 Nuclear Repulsion Energy =   947.5363298371 hartrees
 There are       63 alpha and       63 beta electrons
 Applying Cartesian multipole field
    Component          Value
    ---------          -----
     (2,0,0)        1.00000E-11
     (0,2,0)        2.00000E-11
     (0,0,2)       -3.00000E-11
 Nucleus-field energy     =     0.0000000270 hartrees
 Requested basis set is 6-311++G(d,p)
 There are 75 shells and 192 basis functions
 A cutoff of  1.0D-11 yielded   2118 shell pairs
 There are     15056 function pairs (     16834 Cartesian)
 Smallest overlap matrix eigenvalue = 4.35E-04
 Guess MOs from SCF MO coefficient file

 -----------------------------------------------------------------------
  General SCF calculation program by
  Eric Jon Sundstrom, Paul Horn, Yuezhi Mao, Dmitri Zuev, Alec White,
  David Stuck, Shaama M.S., Shane Yost, Joonho Lee, David Small,
  Daniel Levine, Susi Lehtola, Hugh Burton, Evgeny Epifanovsky
 -----------------------------------------------------------------------
 Exchange:     0.2000 Hartree-Fock + 0.0800 Slater + 0.7200 B88
 Correlation:  0.1900 VWN1RPA + 0.8100 LYP
 Using SG-1 standard quadrature grid
 using 4 threads for integral computing
 -------------------------------------------------------
 OpenMP Integral computing Module                
 Release: version 2.0, May 2017, Q-Chem Inc. Pleasanton 
 -------------------------------------------------------
 -------------------------------------------------------
 OpenMP BLAS3 based DFT computing Module                
 Release: version 1.0, May 2013, Q-Chem Inc. Pittsburgh 
 -------------------------------------------------------
 A restricted SCF calculation will be
 performed using DIIS
 SCF converges when DIIS error is below 1.0e-08
 ---------------------------------------
  Cycle       Energy         DIIS error
 ---------------------------------------
    1  -10333.3633075446      4.04e-04  
    2  -10333.3638431874      3.12e-04  
    3  -10333.3637170039      3.51e-04  
    4  -10333.3643095148      5.53e-05  
    5  -10333.3643260709      1.55e-05  
    6  -10333.3643271178      4.32e-06  
    7  -10333.3643272117      1.53e-06  
    8  -10333.3643272224      2.66e-07  
    9  -10333.3643272227      1.09e-07  
   10  -10333.3643272229      3.55e-08  
   11  -10333.3643272228      4.58e-09  Convergence criterion met
 ---------------------------------------
 SCF time:   CPU 38.38s  wall 17.00s 
 SCF   energy in the final basis set =   -10333.3643272228
 Total energy in the final basis set =   -10333.3643272228

 --------------------------------------------------------------
             Orbital Energies (a.u.) and Symmetries
 --------------------------------------------------------------

 Alpha MOs, Restricted
 -- Occupied --                  
******* -482.87 -176.33 -165.73 -165.73 -165.73 -101.57  -77.12
  1 A'    2 A'    3 A'    4 A'    1 A"    5 A'    6 A'    7 A'                 
-62.519 -56.340 -56.335 -56.335 -35.826 -31.319 -31.313 -31.313
  8 A'    9 A'   10 A'    2 A"   11 A'   12 A'    3 A"   13 A'                 
-22.970 -22.968 -22.968 -22.964 -22.964 -10.298  -9.483  -8.728
 14 A'    4 A"   15 A'    5 A"   16 A'   17 A'   18 A'   19 A'                 
 -7.246  -7.238  -7.238  -6.614  -6.560  -6.546  -6.545  -6.375
 20 A'    6 A"   21 A'   22 A'   23 A'   24 A'    7 A"   25 A'                 
 -4.788  -4.777  -4.773  -4.773  -4.772  -4.771  -2.671  -2.666
 26 A'   27 A'    8 A"    9 A"   28 A'   29 A'   30 A'   31 A'                 
 -2.666  -2.655  -2.655  -2.054  -2.049  -2.048  -2.035  -2.035
 10 A"   11 A"   32 A'   33 A'   12 A"   34 A'   13 A"   35 A'                 
 -0.871  -0.845  -0.733  -0.670  -0.535  -0.448  -0.436  -0.393
 36 A'   37 A'   38 A'   39 A'   40 A'   41 A'   42 A'   14 A"                 
 -0.364  -0.354  -0.327  -0.315  -0.303  -0.284  -0.261
 43 A'   15 A"   44 A'   45 A'   16 A"   46 A'   17 A"                         
 -- Virtual --                   
 -0.103  -0.089  -0.071  -0.006   0.000   0.025   0.038   0.041
 18 A"   47 A'   48 A'   49 A'   50 A'   51 A'   52 A'   19 A"                 
  0.050   0.065   0.067   0.075   0.089   0.097   0.101   0.111
 53 A'   54 A'   20 A"   55 A'   56 A'   21 A"   57 A'   58 A'                 
  0.112   0.130   0.144   0.153   0.194   0.208   0.224   0.230
 22 A"   59 A'   60 A'   61 A'   62 A'   63 A'   23 A"   64 A'                 
  0.265   0.285   0.307   0.361   0.380   0.387   0.389   0.408
 65 A'   24 A"   66 A'   67 A'   25 A"   68 A'   26 A"   69 A'                 
  0.412   0.419   0.435   0.458   0.461   0.475   0.496   0.517
 70 A'   27 A"   71 A'   72 A'   28 A"   73 A'   29 A"   74 A'                 
  0.537   0.546   0.556   0.565   0.606   0.609   0.628   0.669
 30 A"   75 A'   76 A'   31 A"   32 A"   77 A'   78 A'   79 A'                 
  0.712   0.774   0.807   0.822   0.852   0.860   0.891   0.905
 80 A'   33 A"   81 A'   82 A'   34 A"   83 A'   84 A'   35 A"                 
  0.919   0.955   0.963   0.991   1.217   1.277   1.343   1.386
 85 A'   86 A'   87 A'   88 A'   89 A'   36 A"   90 A'   37 A"                 
  1.389   1.451   1.562   1.626   1.637   1.715   1.757   1.868
 91 A'   38 A"   39 A"   92 A'   93 A'   94 A'   95 A'   96 A'                 
  1.982   2.023   2.155   2.247   2.282   2.367   2.659   2.806
 40 A"   97 A'   98 A'   41 A"   99 A'  100 A'   42 A"  101 A'                 
  3.011   3.942   3.961   3.975   3.983   3.985   4.050   4.054
102 A'   43 A"  103 A'   44 A"   45 A"  104 A'   46 A"  105 A'                 
  4.112   4.239   4.324   4.392   5.983   6.017   6.041   6.595
106 A'  107 A'  108 A'  109 A'   47 A"  110 A'  111 A'  112 A'                 
  6.895   7.530   7.563   7.633   9.668  13.778  13.895  13.958
113 A'   48 A"  114 A'  115 A'  116 A'   49 A"  117 A'  118 A'                 
 23.327  25.811  25.896  26.141  27.828  28.325  28.353  28.356
119 A'   50 A"  120 A'  121 A'  122 A'   51 A"  123 A'  124 A'                 
 28.514  28.524  28.536  28.575  28.662  47.875 127.868 127.888
 52 A"  125 A'   53 A"  126 A'  127 A'  128 A'   54 A"  129 A'                 
127.907 151.626 163.033 215.654 289.724 289.756 289.8581020.662
130 A'  131 A'  132 A'  133 A'   55 A"  134 A'  135 A'  136 A'                 
*******
137 A'                                                                         

 Beta MOs, Restricted
 -- Occupied --                  
******* -482.87 -176.33 -165.73 -165.73 -165.73 -101.57  -77.12
  1 A'    2 A'    3 A'    4 A'    1 A"    5 A'    6 A'    7 A'                 
-62.519 -56.340 -56.335 -56.335 -35.826 -31.319 -31.313 -31.313
  8 A'    9 A'   10 A'    2 A"   11 A'   12 A'    3 A"   13 A'                 
-22.970 -22.968 -22.968 -22.964 -22.964 -10.298  -9.483  -8.728
 14 A'    4 A"   15 A'    5 A"   16 A'   17 A'   18 A'   19 A'                 
 -7.246  -7.238  -7.238  -6.614  -6.560  -6.546  -6.545  -6.375
 20 A'    6 A"   21 A'   22 A'   23 A'   24 A'    7 A"   25 A'                 
 -4.788  -4.777  -4.773  -4.773  -4.772  -4.771  -2.671  -2.666
 26 A'   27 A'    8 A"    9 A"   28 A'   29 A'   30 A'   31 A'                 
 -2.666  -2.655  -2.655  -2.054  -2.049  -2.048  -2.035  -2.035
 10 A"   11 A"   32 A'   33 A'   12 A"   34 A'   13 A"   35 A'                 
 -0.871  -0.845  -0.733  -0.670  -0.535  -0.448  -0.436  -0.393
 36 A'   37 A'   38 A'   39 A'   40 A'   41 A'   42 A'   14 A"                 
 -0.364  -0.354  -0.327  -0.315  -0.303  -0.284  -0.261
 43 A'   15 A"   44 A'   45 A'   16 A"   46 A'   17 A"                         
 -- Virtual --                   
 -0.103  -0.089  -0.071  -0.006   0.000   0.025   0.038   0.041
 18 A"   47 A'   48 A'   49 A'   50 A'   51 A'   52 A'   19 A"                 
  0.050   0.065   0.067   0.075   0.089   0.097   0.101   0.111
 53 A'   54 A'   20 A"   55 A'   56 A'   21 A"   57 A'   58 A'                 
  0.112   0.130   0.144   0.153   0.194   0.208   0.224   0.230
 22 A"   59 A'   60 A'   61 A'   62 A'   63 A'   23 A"   64 A'                 
  0.265   0.285   0.307   0.361   0.380   0.387   0.389   0.408
 65 A'   24 A"   66 A'   67 A'   25 A"   68 A'   26 A"   69 A'                 
  0.412   0.419   0.435   0.458   0.461   0.475   0.496   0.517
 70 A'   27 A"   71 A'   72 A'   28 A"   73 A'   29 A"   74 A'                 
  0.537   0.546   0.556   0.565   0.606   0.609   0.628   0.669
 30 A"   75 A'   76 A'   31 A"   32 A"   77 A'   78 A'   79 A'                 
  0.712   0.774   0.807   0.822   0.852   0.860   0.891   0.905
 80 A'   33 A"   81 A'   82 A'   34 A"   83 A'   84 A'   35 A"                 
  0.919   0.955   0.963   0.991   1.217   1.277   1.343   1.386
 85 A'   86 A'   87 A'   88 A'   89 A'   36 A"   90 A'   37 A"                 
  1.389   1.451   1.562   1.626   1.637   1.715   1.757   1.868
 91 A'   38 A"   39 A"   92 A'   93 A'   94 A'   95 A'   96 A'                 
  1.982   2.023   2.155   2.247   2.282   2.367   2.659   2.806
 40 A"   97 A'   98 A'   41 A"   99 A'  100 A'   42 A"  101 A'                 
  3.011   3.942   3.961   3.975   3.983   3.985   4.050   4.054
102 A'   43 A"  103 A'   44 A"   45 A"  104 A'   46 A"  105 A'                 
  4.112   4.239   4.324   4.392   5.983   6.017   6.041   6.595
106 A'  107 A'  108 A'  109 A'   47 A"  110 A'  111 A'  112 A'                 
  6.895   7.530   7.563   7.633   9.668  13.778  13.895  13.958
113 A'   48 A"  114 A'  115 A'  116 A'   49 A"  117 A'  118 A'                 
 23.327  25.811  25.896  26.141  27.828  28.325  28.353  28.356
119 A'   50 A"  120 A'  121 A'  122 A'   51 A"  123 A'  124 A'                 
 28.514  28.524  28.536  28.575  28.662  47.875 127.868 127.888
 52 A"  125 A'   53 A"  126 A'  127 A'  128 A'   54 A"  129 A'                 
127.907 151.626 163.033 215.654 289.724 289.756 289.8581020.662
130 A'  131 A'  132 A'  133 A'   55 A"  134 A'  135 A'  136 A'                 
*******
137 A'                                                                         
 --------------------------------------------------------------

          Ground-State Mulliken Net Atomic Charges

     Atom                 Charge (a.u.)
  ----------------------------------------
      1 C                    -0.144097
      2 P                     0.071170
      3 Cl                   -0.064293
      4 Br                   -0.036748
      5 I                     0.173967
  ----------------------------------------
  Sum of atomic charges =    -0.000000

 -----------------------------------------------------------------
                    Cartesian Multipole Moments
 -----------------------------------------------------------------
    Charge (ESU x 10^10)
                -0.0000
    Dipole Moment (Debye)
         X       0.5776      Y       0.6505      Z       0.0000
       Tot       0.8700
    Quadrupole Moments (Debye-Ang)
        XX     -76.8017     XY      -3.2852     YY     -77.6284
        XZ       0.0000     YZ      -0.0000     ZZ     -78.8968
    Octopole Moments (Debye-Ang^2)
       XXX      14.7460    XXY      35.1252    XYY       1.9514
       YYY      78.2060    XXZ       0.0000    XYZ       0.0000
       YYZ      -0.0000    XZZ       2.2323    YZZ      22.6248
       ZZZ      -0.0000
    Hexadecapole Moments (Debye-Ang^3)
      XXXX   -1024.3050   XXXY     -60.2787   XXYY    -361.3170
      XYYY     -89.7038   YYYY   -1109.1136   XXXZ       0.0000
      XXYZ       0.0000   XYYZ       0.0000   YYYZ      -0.0000
      XXZZ    -203.7689   XYZZ     -22.4635   YYZZ    -202.8184
      XZZZ       0.0000   YZZZ      -0.0000   ZZZZ    -105.4335
 -----------------------------------------------------------------
 Calculating analytic gradient of the SCF energy
 Gradient of SCF Energy
            1           2           3           4           5
    1   0.0022409  -0.0011386   0.0014534   0.0007331  -0.0032889
    2  -0.0114124   0.0062255  -0.0000275   0.0009922   0.0042222
    3   0.0000000  -0.0000000   0.0000000  -0.0000000  -0.0000000
 Max gradient component =       1.141E-02
 RMS gradient           =       3.720E-03
 Gradient time:  CPU 12.53 s  wall 4.28 s
 Geometry Optimization Parameters
   NAtoms,    NIC,     NZ,  NCons,   NDum,   NFix, NCnnct, MaxDiis
        5      20       5       0       0       0       0       0

 Cartesian Hessian Update
 Hessian Updated using BFGS Update


** GEOMETRY OPTIMIZATION IN DELOCALIZED INTERNAL COORDINATES **
   Searching for a Minimum

   Optimization Cycle:   8

                       Coordinates (Angstroms)
     ATOM                X               Y               Z
      1  C         0.4529403474   -0.3852020549    0.0000000000
      2  P         0.3137740264   -2.0551845499    0.0000000000
      3  Cl       -1.7426027574   -2.4180666800    0.0000000000
      4  Br        2.2773022221    0.2212436710    0.0000000000
      5  I        -1.0074325987    1.1368602442    0.0000000000
   Point Group: cs    Number of degrees of freedom:     7


   Energy is -10333.364327223

 Hessian Updated using BFGS Update

  7 Hessian modes will be used to form the next step
  Hessian Eigenvalues:
     0.133715    0.177444    0.234994    0.261236    0.271041    0.308350
     0.929448

 Minimum Search - Taking Simple RFO Step
 Searching for Lamda that Minimizes Along All modes
 Value Taken    Lamda =  -0.00026587
 Step Taken.  Stepsize is  0.036326

                             Maximum     Tolerance    Cnvgd?
         Gradient           0.007391      0.000300      NO
         Displacement       0.024889      0.001200      NO
         Energy change     -0.000738      0.000001      NO


 New Cartesian Coordinates Obtained by Inverse Iteration

 Displacement from previous Coordinates is:  0.026498
 ----------------------------------------------------------------
             Standard Nuclear Orientation (Angstroms)
    I     Atom           X                Y                Z
 ----------------------------------------------------------------
    1      C       0.4506858273    -0.3778048732     0.0000000000
    2      P       0.3156472475    -2.0531618137     0.0000000000
    3      Cl     -1.7440391012    -2.4160558590     0.0000000000
    4      Br      2.2743784135     0.2191850974     0.0000000000
    5      I      -1.0026911472     1.1274880790     0.0000000000
 ----------------------------------------------------------------
 Molecular Point Group                 Cs    NOp =  2
 Largest Abelian Subgroup              Cs    NOp =  2
 Nuclear Repulsion Energy =   949.8861399618 hartrees
 There are       63 alpha and       63 beta electrons
 Applying Cartesian multipole field
    Component          Value
    ---------          -----
     (2,0,0)        1.00000E-11
     (0,2,0)        2.00000E-11
     (0,0,2)       -3.00000E-11
 Nucleus-field energy     =     0.0000000269 hartrees
 Requested basis set is 6-311++G(d,p)
 There are 75 shells and 192 basis functions
 A cutoff of  1.0D-11 yielded   2123 shell pairs
 There are     15087 function pairs (     16869 Cartesian)
 Smallest overlap matrix eigenvalue = 4.31E-04
 Guess MOs from SCF MO coefficient file

 -----------------------------------------------------------------------
  General SCF calculation program by
  Eric Jon Sundstrom, Paul Horn, Yuezhi Mao, Dmitri Zuev, Alec White,
  David Stuck, Shaama M.S., Shane Yost, Joonho Lee, David Small,
  Daniel Levine, Susi Lehtola, Hugh Burton, Evgeny Epifanovsky
 -----------------------------------------------------------------------
 Exchange:     0.2000 Hartree-Fock + 0.0800 Slater + 0.7200 B88
 Correlation:  0.1900 VWN1RPA + 0.8100 LYP
 Using SG-1 standard quadrature grid
 using 4 threads for integral computing
 -------------------------------------------------------
 OpenMP Integral computing Module                
 Release: version 2.0, May 2017, Q-Chem Inc. Pleasanton 
 -------------------------------------------------------
 -------------------------------------------------------
 OpenMP BLAS3 based DFT computing Module                
 Release: version 1.0, May 2013, Q-Chem Inc. Pittsburgh 
 -------------------------------------------------------
 A restricted SCF calculation will be
 performed using DIIS
 SCF converges when DIIS error is below 1.0e-08
 ---------------------------------------
  Cycle       Energy         DIIS error
 ---------------------------------------
    1  -10333.3644395839      1.04e-04  
    2  -10333.3644908274      6.55e-05  
    3  -10333.3644739041      8.83e-05  
    4  -10333.3645109966      1.39e-05  
    5  -10333.3645121570      4.72e-06  
    6  -10333.3645122624      1.03e-06  
    7  -10333.3645122672      4.13e-07  
    8  -10333.3645122680      5.54e-08  
    9  -10333.3645122681      3.20e-08  
   10  -10333.3645122680      7.14e-09  Convergence criterion met
 ---------------------------------------
 SCF time:   CPU 35.68s  wall 12.00s 
 SCF   energy in the final basis set =   -10333.3645122680
 Total energy in the final basis set =   -10333.3645122680

 --------------------------------------------------------------
             Orbital Energies (a.u.) and Symmetries
 --------------------------------------------------------------

 Alpha MOs, Restricted
 -- Occupied --                  
******* -482.87 -176.33 -165.73 -165.73 -165.73 -101.57  -77.12
  1 A'    2 A'    3 A'    4 A'    1 A"    5 A'    6 A'    7 A'                 
-62.519 -56.340 -56.335 -56.335 -35.827 -31.320 -31.314 -31.313
  8 A'    9 A'   10 A'    2 A"   11 A'   12 A'    3 A"   13 A'                 
-22.970 -22.969 -22.969 -22.964 -22.964 -10.297  -9.482  -8.728
 14 A'    4 A"   15 A'    5 A"   16 A'   17 A'   18 A'   19 A'                 
 -7.245  -7.238  -7.237  -6.614  -6.560  -6.546  -6.545  -6.376
 20 A'    6 A"   21 A'   22 A'   23 A'   24 A'    7 A"   25 A'                 
 -4.789  -4.777  -4.774  -4.772  -4.772  -4.771  -2.671  -2.666
 26 A'   27 A'    8 A"    9 A"   28 A'   29 A'   30 A'   31 A'                 
 -2.666  -2.655  -2.655  -2.055  -2.050  -2.049  -2.036  -2.036
 10 A"   11 A"   32 A'   33 A'   12 A"   34 A'   13 A"   35 A'                 
 -0.871  -0.846  -0.734  -0.671  -0.535  -0.449  -0.436  -0.393
 36 A'   37 A'   38 A'   39 A'   40 A'   41 A'   42 A'   14 A"                 
 -0.364  -0.354  -0.327  -0.315  -0.304  -0.285  -0.260
 43 A'   15 A"   44 A'   45 A'   16 A"   46 A'   17 A"                         
 -- Virtual --                   
 -0.103  -0.087  -0.070  -0.005  -0.000   0.026   0.038   0.041
 18 A"   47 A'   48 A'   49 A'   50 A'   51 A'   52 A'   19 A"                 
  0.050   0.065   0.067   0.075   0.089   0.097   0.101   0.110
 53 A'   54 A'   20 A"   55 A'   56 A'   21 A"   57 A'   58 A'                 
  0.112   0.129   0.143   0.154   0.194   0.210   0.224   0.230
 22 A"   59 A'   60 A'   61 A'   62 A'   63 A'   23 A"   64 A'                 
  0.266   0.285   0.307   0.360   0.379   0.388   0.389   0.409
 65 A'   24 A"   66 A'   67 A'   25 A"   68 A'   26 A"   69 A'                 
  0.411   0.419   0.435   0.459   0.462   0.474   0.496   0.518
 70 A'   27 A"   71 A'   72 A'   28 A"   73 A'   29 A"   74 A'                 
  0.537   0.546   0.556   0.565   0.607   0.610   0.628   0.672
 30 A"   75 A'   76 A'   31 A"   32 A"   77 A'   78 A'   79 A'                 
  0.712   0.776   0.806   0.824   0.852   0.861   0.891   0.905
 80 A'   33 A"   81 A'   82 A'   34 A"   83 A'   84 A'   35 A"                 
  0.920   0.955   0.960   0.991   1.216   1.278   1.344   1.387
 85 A'   86 A'   87 A'   88 A'   89 A'   36 A"   90 A'   37 A"                 
  1.391   1.449   1.562   1.627   1.638   1.716   1.757   1.865
 91 A'   38 A"   39 A"   92 A'   93 A'   94 A'   95 A'   96 A'                 
  1.982   2.024   2.155   2.248   2.283   2.366   2.658   2.808
 40 A"   97 A'   98 A'   41 A"   99 A'  100 A'   42 A"  101 A'                 
  3.007   3.941   3.961   3.975   3.984   3.986   4.051   4.055
102 A'   43 A"  103 A'   44 A"   45 A"  104 A'   46 A"  105 A'                 
  4.113   4.239   4.324   4.397   5.983   6.018   6.043   6.597
106 A'  107 A'  108 A'  109 A'   47 A"  110 A'  111 A'  112 A'                 
  6.893   7.530   7.563   7.634   9.669  13.778  13.895  13.956
113 A'   48 A"  114 A'  115 A'  116 A'   49 A"  117 A'  118 A'                 
 23.326  25.812  25.897  26.139  27.831  28.324  28.353  28.358
119 A'   50 A"  120 A'  121 A'  122 A'   51 A"  123 A'  124 A'                 
 28.514  28.524  28.537  28.576  28.662  47.876 127.868 127.888
 52 A"  125 A'   53 A"  126 A'  127 A'  128 A'   54 A"  129 A'                 
127.908 151.629 163.030 215.655 289.725 289.756 289.8581020.663
130 A'  131 A'  132 A'  133 A'   55 A"  134 A'  135 A'  136 A'                 
*******
137 A'                                                                         

 Beta MOs, Restricted
 -- Occupied --                  
******* -482.87 -176.33 -165.73 -165.73 -165.73 -101.57  -77.12
  1 A'    2 A'    3 A'    4 A'    1 A"    5 A'    6 A'    7 A'                 
-62.519 -56.340 -56.335 -56.335 -35.827 -31.320 -31.314 -31.313
  8 A'    9 A'   10 A'    2 A"   11 A'   12 A'    3 A"   13 A'                 
-22.970 -22.969 -22.969 -22.964 -22.964 -10.297  -9.482  -8.728
 14 A'    4 A"   15 A'    5 A"   16 A'   17 A'   18 A'   19 A'                 
 -7.245  -7.238  -7.237  -6.614  -6.560  -6.546  -6.545  -6.376
 20 A'    6 A"   21 A'   22 A'   23 A'   24 A'    7 A"   25 A'                 
 -4.789  -4.777  -4.774  -4.772  -4.772  -4.771  -2.671  -2.666
 26 A'   27 A'    8 A"    9 A"   28 A'   29 A'   30 A'   31 A'                 
 -2.666  -2.655  -2.655  -2.055  -2.050  -2.049  -2.036  -2.036
 10 A"   11 A"   32 A'   33 A'   12 A"   34 A'   13 A"   35 A'                 
 -0.871  -0.846  -0.734  -0.671  -0.535  -0.449  -0.436  -0.393
 36 A'   37 A'   38 A'   39 A'   40 A'   41 A'   42 A'   14 A"                 
 -0.364  -0.354  -0.327  -0.315  -0.304  -0.285  -0.260
 43 A'   15 A"   44 A'   45 A'   16 A"   46 A'   17 A"                         
 -- Virtual --                   
 -0.103  -0.087  -0.070  -0.005  -0.000   0.026   0.038   0.041
 18 A"   47 A'   48 A'   49 A'   50 A'   51 A'   52 A'   19 A"                 
  0.050   0.065   0.067   0.075   0.089   0.097   0.101   0.110
 53 A'   54 A'   20 A"   55 A'   56 A'   21 A"   57 A'   58 A'                 
  0.112   0.129   0.143   0.154   0.194   0.210   0.224   0.230
 22 A"   59 A'   60 A'   61 A'   62 A'   63 A'   23 A"   64 A'                 
  0.266   0.285   0.307   0.360   0.379   0.388   0.389   0.409
 65 A'   24 A"   66 A'   67 A'   25 A"   68 A'   26 A"   69 A'                 
  0.411   0.419   0.435   0.459   0.462   0.474   0.496   0.518
 70 A'   27 A"   71 A'   72 A'   28 A"   73 A'   29 A"   74 A'                 
  0.537   0.546   0.556   0.565   0.607   0.610   0.628   0.672
 30 A"   75 A'   76 A'   31 A"   32 A"   77 A'   78 A'   79 A'                 
  0.712   0.776   0.806   0.824   0.852   0.861   0.891   0.905
 80 A'   33 A"   81 A'   82 A'   34 A"   83 A'   84 A'   35 A"                 
  0.920   0.955   0.960   0.991   1.216   1.278   1.344   1.387
 85 A'   86 A'   87 A'   88 A'   89 A'   36 A"   90 A'   37 A"                 
  1.391   1.449   1.562   1.627   1.638   1.716   1.757   1.865
 91 A'   38 A"   39 A"   92 A'   93 A'   94 A'   95 A'   96 A'                 
  1.982   2.024   2.155   2.248   2.283   2.366   2.658   2.808
 40 A"   97 A'   98 A'   41 A"   99 A'  100 A'   42 A"  101 A'                 
  3.007   3.941   3.961   3.975   3.984   3.986   4.051   4.055
102 A'   43 A"  103 A'   44 A"   45 A"  104 A'   46 A"  105 A'                 
  4.113   4.239   4.324   4.397   5.983   6.018   6.043   6.597
106 A'  107 A'  108 A'  109 A'   47 A"  110 A'  111 A'  112 A'                 
  6.893   7.530   7.563   7.634   9.669  13.778  13.895  13.956
113 A'   48 A"  114 A'  115 A'  116 A'   49 A"  117 A'  118 A'                 
 23.326  25.812  25.897  26.139  27.831  28.324  28.353  28.358
119 A'   50 A"  120 A'  121 A'  122 A'   51 A"  123 A'  124 A'                 
 28.514  28.524  28.537  28.576  28.662  47.876 127.868 127.888
 52 A"  125 A'   53 A"  126 A'  127 A'  128 A'   54 A"  129 A'                 
127.908 151.629 163.030 215.655 289.725 289.756 289.8581020.663
130 A'  131 A'  132 A'  133 A'   55 A"  134 A'  135 A'  136 A'                 
*******
137 A'                                                                         
 --------------------------------------------------------------

          Ground-State Mulliken Net Atomic Charges

     Atom                 Charge (a.u.)
  ----------------------------------------
      1 C                    -0.146955
      2 P                     0.070576
      3 Cl                   -0.066868
      4 Br                   -0.037631
      5 I                     0.180879
  ----------------------------------------
  Sum of atomic charges =     0.000000

 -----------------------------------------------------------------
                    Cartesian Multipole Moments
 -----------------------------------------------------------------
    Charge (ESU x 10^10)
                 0.0000
    Dipole Moment (Debye)
         X       0.5780      Y       0.7045      Z       0.0000
       Tot       0.9113
    Quadrupole Moments (Debye-Ang)
        XX     -76.8230     XY      -3.3646     YY     -77.7421
        XZ       0.0000     YZ       0.0000     ZZ     -78.8780
    Octopole Moments (Debye-Ang^2)
       XXX      14.5211    XXY      35.4085    XYY       2.0646
       YYY      79.1150    XXZ      -0.0000    XYZ      -0.0000
       YYZ       0.0000    XZZ       2.1433    YZZ      22.9543
       ZZZ       0.0000
    Hexadecapole Moments (Debye-Ang^3)
      XXXX   -1021.8315   XXXY     -61.8459   XXYY    -360.6045
      XYYY     -90.9414   YYYY   -1105.1014   XXXZ       0.0000
      XXYZ       0.0000   XYYZ       0.0000   YYYZ      -0.0000
      XXZZ    -203.2962   XYZZ     -22.8509   YYZZ    -202.0730
      XZZZ       0.0000   YZZZ      -0.0000   ZZZZ    -105.3721
 -----------------------------------------------------------------
 Calculating analytic gradient of the SCF energy
 Gradient of SCF Energy
            1           2           3           4           5
    1   0.0013345  -0.0003755   0.0007379  -0.0009171  -0.0007798
    2  -0.0053774   0.0037406   0.0000246   0.0001143   0.0014979
    3   0.0000000  -0.0000000   0.0000000   0.0000000  -0.0000000
 Max gradient component =       5.377E-03
 RMS gradient           =       1.809E-03
 Gradient time:  CPU 12.51 s  wall 4.28 s
 Geometry Optimization Parameters
   NAtoms,    NIC,     NZ,  NCons,   NDum,   NFix, NCnnct, MaxDiis
        5      20       5       0       0       0       0       0

 Cartesian Hessian Update
 Hessian Updated using BFGS Update


** GEOMETRY OPTIMIZATION IN DELOCALIZED INTERNAL COORDINATES **
   Searching for a Minimum

   Optimization Cycle:   9

                       Coordinates (Angstroms)
     ATOM                X               Y               Z
      1  C         0.4506858273   -0.3778048732    0.0000000000
      2  P         0.3156472475   -2.0531618137    0.0000000000
      3  Cl       -1.7440391012   -2.4160558590    0.0000000000
      4  Br        2.2743784135    0.2191850974    0.0000000000
      5  I        -1.0026911472    1.1274880790    0.0000000000
   Point Group: cs    Number of degrees of freedom:     7


   Energy is -10333.364512268

 Hessian Updated using BFGS Update

  7 Hessian modes will be used to form the next step
  Hessian Eigenvalues:
     0.101792    0.160336    0.240143    0.262428    0.269806    0.305324
     0.840688

 Minimum Search - Taking Simple RFO Step
 Searching for Lamda that Minimizes Along All modes
 Value Taken    Lamda =  -0.00008986
 Step Taken.  Stepsize is  0.026897

                             Maximum     Tolerance    Cnvgd?
         Gradient           0.003550      0.000300      NO
         Displacement       0.017617      0.001200      NO
         Energy change     -0.000185      0.000001      NO


 New Cartesian Coordinates Obtained by Inverse Iteration

 Displacement from previous Coordinates is:  0.021769
 ----------------------------------------------------------------
             Standard Nuclear Orientation (Angstroms)
    I     Atom           X                Y                Z
 ----------------------------------------------------------------
    1      C       0.4486703159    -0.3719354944     0.0000000000
    2      P       0.3162234722    -2.0519400672     0.0000000000
    3      Cl     -1.7464785878    -2.4142223263     0.0000000000
    4      Br      2.2784140516     0.2183910957     0.0000000000
    5      I      -1.0028480121     1.1193574225     0.0000000000
 ----------------------------------------------------------------
 Molecular Point Group                 Cs    NOp =  2
 Largest Abelian Subgroup              Cs    NOp =  2
 Nuclear Repulsion Energy =   950.4138922052 hartrees
 There are       63 alpha and       63 beta electrons
 Applying Cartesian multipole field
    Component          Value
    ---------          -----
     (2,0,0)        1.00000E-11
     (0,2,0)        2.00000E-11
     (0,0,2)       -3.00000E-11
 Nucleus-field energy     =     0.0000000268 hartrees
 Requested basis set is 6-311++G(d,p)
 There are 75 shells and 192 basis functions
 A cutoff of  1.0D-11 yielded   2121 shell pairs
 There are     15073 function pairs (     16854 Cartesian)
 Smallest overlap matrix eigenvalue = 4.35E-04
 Guess MOs from SCF MO coefficient file

 -----------------------------------------------------------------------
  General SCF calculation program by
  Eric Jon Sundstrom, Paul Horn, Yuezhi Mao, Dmitri Zuev, Alec White,
  David Stuck, Shaama M.S., Shane Yost, Joonho Lee, David Small,
  Daniel Levine, Susi Lehtola, Hugh Burton, Evgeny Epifanovsky
 -----------------------------------------------------------------------
 Exchange:     0.2000 Hartree-Fock + 0.0800 Slater + 0.7200 B88
 Correlation:  0.1900 VWN1RPA + 0.8100 LYP
 Using SG-1 standard quadrature grid
 using 4 threads for integral computing
 -------------------------------------------------------
 OpenMP Integral computing Module                
 Release: version 2.0, May 2017, Q-Chem Inc. Pleasanton 
 -------------------------------------------------------
 -------------------------------------------------------
 OpenMP BLAS3 based DFT computing Module                
 Release: version 1.0, May 2013, Q-Chem Inc. Pittsburgh 
 -------------------------------------------------------
 A restricted SCF calculation will be
 performed using DIIS
 SCF converges when DIIS error is below 1.0e-08
 ---------------------------------------
  Cycle       Energy         DIIS error
 ---------------------------------------
    1  -10333.3645042453      7.88e-05  
    2  -10333.3645479079      2.23e-05  
    3  -10333.3645474885      2.55e-05  
    4  -10333.3645505124      9.26e-06  
    5  -10333.3645508482      4.23e-06  
    6  -10333.3645509328      9.41e-07  
    7  -10333.3645509368      3.81e-07  
    8  -10333.3645509376      4.92e-08  
    9  -10333.3645509376      1.00e-08  
   10  -10333.3645509377      2.48e-09  Convergence criterion met
 ---------------------------------------
 SCF time:   CPU 35.67s  wall 12.00s 
 SCF   energy in the final basis set =   -10333.3645509377
 Total energy in the final basis set =   -10333.3645509377

 --------------------------------------------------------------
             Orbital Energies (a.u.) and Symmetries
 --------------------------------------------------------------

 Alpha MOs, Restricted
 -- Occupied --                  
******* -482.87 -176.33 -165.73 -165.73 -165.73 -101.57  -77.12
  1 A'    2 A'    3 A'    4 A'    1 A"    5 A'    6 A'    7 A'                 
-62.519 -56.339 -56.335 -56.335 -35.827 -31.320 -31.314 -31.314
  8 A'    9 A'   10 A'    2 A"   11 A'   12 A'    3 A"   13 A'                 
-22.971 -22.970 -22.969 -22.965 -22.965 -10.297  -9.481  -8.727
 14 A'    4 A"   15 A'    5 A"   16 A'   17 A'   18 A'   19 A'                 
 -7.245  -7.237  -7.237  -6.614  -6.560  -6.545  -6.545  -6.376
 20 A'    6 A"   21 A'   22 A'   23 A'   24 A'    7 A"   25 A'                 
 -4.789  -4.777  -4.774  -4.773  -4.772  -4.771  -2.670  -2.666
 26 A'   27 A'    8 A"   28 A'    9 A"   29 A'   30 A'   31 A'                 
 -2.666  -2.655  -2.655  -2.056  -2.050  -2.049  -2.037  -2.037
 10 A"   11 A"   32 A'   33 A'   12 A"   34 A'   13 A"   35 A'                 
 -0.870  -0.845  -0.735  -0.671  -0.535  -0.449  -0.436  -0.393
 36 A'   37 A'   38 A'   39 A'   40 A'   41 A'   42 A'   14 A"                 
 -0.364  -0.354  -0.327  -0.315  -0.304  -0.285  -0.259
 43 A'   15 A"   44 A'   45 A'   16 A"   46 A'   17 A"                         
 -- Virtual --                   
 -0.104  -0.085  -0.071  -0.005  -0.000   0.026   0.038   0.042
 18 A"   47 A'   48 A'   49 A'   50 A'   51 A'   52 A'   19 A"                 
  0.050   0.065   0.067   0.075   0.089   0.096   0.101   0.110
 53 A'   54 A'   20 A"   55 A'   56 A'   21 A"   57 A'   58 A'                 
  0.112   0.129   0.143   0.154   0.193   0.210   0.224   0.229
 22 A"   59 A'   60 A'   61 A'   62 A'   63 A'   23 A"   64 A'                 
  0.266   0.285   0.307   0.359   0.378   0.388   0.389   0.409
 65 A'   24 A"   66 A'   67 A'   25 A"   68 A'   26 A"   69 A'                 
  0.411   0.419   0.436   0.459   0.462   0.473   0.495   0.519
 70 A'   27 A"   71 A'   72 A'   28 A"   73 A'   29 A"   74 A'                 
  0.537   0.547   0.557   0.565   0.608   0.611   0.628   0.672
 30 A"   75 A'   76 A'   31 A"   32 A"   77 A'   78 A'   79 A'                 
  0.712   0.777   0.806   0.824   0.853   0.861   0.891   0.905
 80 A'   33 A"   81 A'   82 A'   34 A"   83 A'   84 A'   35 A"                 
  0.921   0.955   0.957   0.990   1.215   1.278   1.345   1.386
 85 A'   86 A'   87 A'   88 A'   89 A'   36 A"   90 A'   37 A"                 
  1.392   1.447   1.562   1.626   1.639   1.715   1.756   1.862
 91 A'   38 A"   39 A"   92 A'   93 A'   94 A'   95 A'   96 A'                 
  1.982   2.023   2.156   2.248   2.284   2.366   2.657   2.808
 40 A"   97 A'   98 A'   41 A"   99 A'  100 A'   42 A"  101 A'                 
  3.002   3.941   3.961   3.975   3.984   3.986   4.051   4.055
102 A'   43 A"  103 A'   44 A"   45 A"  104 A'   46 A"  105 A'                 
  4.113   4.239   4.325   4.399   5.983   6.018   6.045   6.596
106 A'  107 A'  108 A'  109 A'   47 A"  110 A'  111 A'  112 A'                 
  6.891   7.530   7.563   7.634   9.669  13.778  13.895  13.954
113 A'   48 A"  114 A'  115 A'  116 A'   49 A"  117 A'  118 A'                 
 23.324  25.812  25.897  26.137  27.833  28.324  28.353  28.358
119 A'   50 A"  120 A'  121 A'  122 A'   51 A"  123 A'  124 A'                 
 28.513  28.523  28.537  28.576  28.662  47.875 127.867 127.888
 52 A"  125 A'   53 A"  126 A'  127 A'  128 A'   54 A"  129 A'                 
127.908 151.630 163.027 215.655 289.725 289.756 289.8591020.662
130 A'  131 A'  132 A'  133 A'   55 A"  134 A'  135 A'  136 A'                 
*******
137 A'                                                                         

 Beta MOs, Restricted
 -- Occupied --                  
******* -482.87 -176.33 -165.73 -165.73 -165.73 -101.57  -77.12
  1 A'    2 A'    3 A'    4 A'    1 A"    5 A'    6 A'    7 A'                 
-62.519 -56.339 -56.335 -56.335 -35.827 -31.320 -31.314 -31.314
  8 A'    9 A'   10 A'    2 A"   11 A'   12 A'    3 A"   13 A'                 
-22.971 -22.970 -22.969 -22.965 -22.965 -10.297  -9.481  -8.727
 14 A'    4 A"   15 A'    5 A"   16 A'   17 A'   18 A'   19 A'                 
 -7.245  -7.237  -7.237  -6.614  -6.560  -6.545  -6.545  -6.376
 20 A'    6 A"   21 A'   22 A'   23 A'   24 A'    7 A"   25 A'                 
 -4.789  -4.777  -4.774  -4.773  -4.772  -4.771  -2.670  -2.666
 26 A'   27 A'    8 A"   28 A'    9 A"   29 A'   30 A'   31 A'                 
 -2.666  -2.655  -2.655  -2.056  -2.050  -2.049  -2.037  -2.037
 10 A"   11 A"   32 A'   33 A'   12 A"   34 A'   13 A"   35 A'                 
 -0.870  -0.845  -0.735  -0.671  -0.535  -0.449  -0.436  -0.393
 36 A'   37 A'   38 A'   39 A'   40 A'   41 A'   42 A'   14 A"                 
 -0.364  -0.354  -0.327  -0.315  -0.304  -0.285  -0.259
 43 A'   15 A"   44 A'   45 A'   16 A"   46 A'   17 A"                         
 -- Virtual --                   
 -0.104  -0.085  -0.071  -0.005  -0.000   0.026   0.038   0.042
 18 A"   47 A'   48 A'   49 A'   50 A'   51 A'   52 A'   19 A"                 
  0.050   0.065   0.067   0.075   0.089   0.096   0.101   0.110
 53 A'   54 A'   20 A"   55 A'   56 A'   21 A"   57 A'   58 A'                 
  0.112   0.129   0.143   0.154   0.193   0.210   0.224   0.229
 22 A"   59 A'   60 A'   61 A'   62 A'   63 A'   23 A"   64 A'                 
  0.266   0.285   0.307   0.359   0.378   0.388   0.389   0.409
 65 A'   24 A"   66 A'   67 A'   25 A"   68 A'   26 A"   69 A'                 
  0.411   0.419   0.436   0.459   0.462   0.473   0.495   0.519
 70 A'   27 A"   71 A'   72 A'   28 A"   73 A'   29 A"   74 A'                 
  0.537   0.547   0.557   0.565   0.608   0.611   0.628   0.672
 30 A"   75 A'   76 A'   31 A"   32 A"   77 A'   78 A'   79 A'                 
  0.712   0.777   0.806   0.824   0.853   0.861   0.891   0.905
 80 A'   33 A"   81 A'   82 A'   34 A"   83 A'   84 A'   35 A"                 
  0.921   0.955   0.957   0.990   1.215   1.278   1.345   1.386
 85 A'   86 A'   87 A'   88 A'   89 A'   36 A"   90 A'   37 A"                 
  1.392   1.447   1.562   1.626   1.639   1.715   1.756   1.862
 91 A'   38 A"   39 A"   92 A'   93 A'   94 A'   95 A'   96 A'                 
  1.982   2.023   2.156   2.248   2.284   2.366   2.657   2.808
 40 A"   97 A'   98 A'   41 A"   99 A'  100 A'   42 A"  101 A'                 
  3.002   3.941   3.961   3.975   3.984   3.986   4.051   4.055
102 A'   43 A"  103 A'   44 A"   45 A"  104 A'   46 A"  105 A'                 
  4.113   4.239   4.325   4.399   5.983   6.018   6.045   6.596
106 A'  107 A'  108 A'  109 A'   47 A"  110 A'  111 A'  112 A'                 
  6.891   7.530   7.563   7.634   9.669  13.778  13.895  13.954
113 A'   48 A"  114 A'  115 A'  116 A'   49 A"  117 A'  118 A'                 
 23.324  25.812  25.897  26.137  27.833  28.324  28.353  28.358
119 A'   50 A"  120 A'  121 A'  122 A'   51 A"  123 A'  124 A'                 
 28.513  28.523  28.537  28.576  28.662  47.875 127.867 127.888
 52 A"  125 A'   53 A"  126 A'  127 A'  128 A'   54 A"  129 A'                 
127.908 151.630 163.027 215.655 289.725 289.756 289.8591020.662
130 A'  131 A'  132 A'  133 A'   55 A"  134 A'  135 A'  136 A'                 
*******
137 A'                                                                         
 --------------------------------------------------------------

          Ground-State Mulliken Net Atomic Charges

     Atom                 Charge (a.u.)
  ----------------------------------------
      1 C                    -0.149373
      2 P                     0.070657
      3 Cl                   -0.068378
      4 Br                   -0.039633
      5 I                     0.186727
  ----------------------------------------
  Sum of atomic charges =    -0.000000

 -----------------------------------------------------------------
                    Cartesian Multipole Moments
 -----------------------------------------------------------------
    Charge (ESU x 10^10)
                -0.0000
    Dipole Moment (Debye)
         X       0.5596      Y       0.7364      Z       0.0000
       Tot       0.9249
    Quadrupole Moments (Debye-Ang)
        XX     -76.8378     XY      -3.4330     YY     -77.8171
        XZ       0.0000     YZ      -0.0000     ZZ     -78.8781
    Octopole Moments (Debye-Ang^2)
       XXX      14.3239    XXY      35.6629    XYY       2.1513
       YYY      79.7529    XXZ       0.0000    XYZ      -0.0000
       YYZ       0.0000    XZZ       2.0650    YZZ      23.2118
       ZZZ       0.0000
    Hexadecapole Moments (Debye-Ang^3)
      XXXX   -1024.2493   XXXY     -63.1570   XXYY    -360.7435
      XYYY     -91.9417   YYYY   -1101.6307   XXXZ       0.0000
      XXYZ      -0.0000   XYYZ       0.0000   YYYZ      -0.0000
      XXZZ    -203.7833   XYZZ     -23.1702   YYZZ    -201.4372
      XZZZ       0.0000   YZZZ      -0.0000   ZZZZ    -105.3625
 -----------------------------------------------------------------
 Calculating analytic gradient of the SCF energy
 Gradient of SCF Energy
            1           2           3           4           5
    1  -0.0011320   0.0000035   0.0000686   0.0002378   0.0008221
    2  -0.0006866   0.0014289   0.0000411   0.0000792  -0.0008627
    3  -0.0000000   0.0000000   0.0000000   0.0000000   0.0000000
 Max gradient component =       1.429E-03
 RMS gradient           =       5.935E-04
 Gradient time:  CPU 12.49 s  wall 4.26 s
 Geometry Optimization Parameters
   NAtoms,    NIC,     NZ,  NCons,   NDum,   NFix, NCnnct, MaxDiis
        5      20       5       0       0       0       0       0

 Cartesian Hessian Update
 Hessian Updated using BFGS Update


** GEOMETRY OPTIMIZATION IN DELOCALIZED INTERNAL COORDINATES **
   Searching for a Minimum

   Optimization Cycle:  10

                       Coordinates (Angstroms)
     ATOM                X               Y               Z
      1  C         0.4486703159   -0.3719354944    0.0000000000
      2  P         0.3162234722   -2.0519400672    0.0000000000
      3  Cl       -1.7464785878   -2.4142223263    0.0000000000
      4  Br        2.2784140516    0.2183910957    0.0000000000
      5  I        -1.0028480121    1.1193574225    0.0000000000
   Point Group: cs    Number of degrees of freedom:     7


   Energy is -10333.364550938

 Hessian Updated using BFGS Update

  7 Hessian modes will be used to form the next step
  Hessian Eigenvalues:
     0.133340    0.157600    0.241682    0.267116    0.270965    0.301993
     0.746272

 Minimum Search - Taking Simple RFO Step
 Searching for Lamda that Minimizes Along All modes
 Value Taken    Lamda =  -0.00000868
 Step Taken.  Stepsize is  0.005876

                             Maximum     Tolerance    Cnvgd?
         Gradient           0.001453      0.000300      NO
         Displacement       0.004294      0.001200      NO
         Energy change     -0.000039      0.000001      NO


 New Cartesian Coordinates Obtained by Inverse Iteration

 Displacement from previous Coordinates is:  0.005838
 ----------------------------------------------------------------
             Standard Nuclear Orientation (Angstroms)
    I     Atom           X                Y                Z
 ----------------------------------------------------------------
    1      C       0.4493660273    -0.3719753160     0.0000000000
    2      P       0.3164847459    -2.0526349263     0.0000000000
    3      Cl     -1.7463263592    -2.4154032410     0.0000000000
    4      Br      2.2779090627     0.2178264314     0.0000000000
    5      I      -1.0034522368     1.1218376823     0.0000000000
 ----------------------------------------------------------------
 Molecular Point Group                 Cs    NOp =  2
 Largest Abelian Subgroup              Cs    NOp =  2
 Nuclear Repulsion Energy =   950.0206565479 hartrees
 There are       63 alpha and       63 beta electrons
 Applying Cartesian multipole field
    Component          Value
    ---------          -----
     (2,0,0)        1.00000E-11
     (0,2,0)        2.00000E-11
     (0,0,2)       -3.00000E-11
 Nucleus-field energy     =     0.0000000269 hartrees
 Requested basis set is 6-311++G(d,p)
 There are 75 shells and 192 basis functions
 A cutoff of  1.0D-11 yielded   2121 shell pairs
 There are     15073 function pairs (     16854 Cartesian)
 Smallest overlap matrix eigenvalue = 4.35E-04
 Guess MOs from SCF MO coefficient file

 -----------------------------------------------------------------------
  General SCF calculation program by
  Eric Jon Sundstrom, Paul Horn, Yuezhi Mao, Dmitri Zuev, Alec White,
  David Stuck, Shaama M.S., Shane Yost, Joonho Lee, David Small,
  Daniel Levine, Susi Lehtola, Hugh Burton, Evgeny Epifanovsky
 -----------------------------------------------------------------------
 Exchange:     0.2000 Hartree-Fock + 0.0800 Slater + 0.7200 B88
 Correlation:  0.1900 VWN1RPA + 0.8100 LYP
 Using SG-1 standard quadrature grid
 using 4 threads for integral computing
 -------------------------------------------------------
 OpenMP Integral computing Module                
 Release: version 2.0, May 2017, Q-Chem Inc. Pleasanton 
 -------------------------------------------------------
 -------------------------------------------------------
 OpenMP BLAS3 based DFT computing Module                
 Release: version 1.0, May 2013, Q-Chem Inc. Pittsburgh 
 -------------------------------------------------------
 A restricted SCF calculation will be
 performed using DIIS
 SCF converges when DIIS error is below 1.0e-08
 ---------------------------------------
  Cycle       Energy         DIIS error
 ---------------------------------------
    1  -10333.3645545969      1.76e-05  
    2  -10333.3645555819      1.46e-05  
    3  -10333.3645554674      1.53e-05  
    4  -10333.3645566121      2.42e-06  
    5  -10333.3645566430      6.71e-07  
    6  -10333.3645566449      1.92e-07  
    7  -10333.3645566451      6.96e-08  
    8  -10333.3645566451      1.03e-08  
    9  -10333.3645566451      3.70e-09  Convergence criterion met
 ---------------------------------------
 SCF time:   CPU 32.24s  wall 12.00s 
 SCF   energy in the final basis set =   -10333.3645566451
 Total energy in the final basis set =   -10333.3645566451

 --------------------------------------------------------------
             Orbital Energies (a.u.) and Symmetries
 --------------------------------------------------------------

 Alpha MOs, Restricted
 -- Occupied --                  
******* -482.87 -176.33 -165.73 -165.73 -165.73 -101.57  -77.12
  1 A'    2 A'    3 A'    4 A'    1 A"    5 A'    6 A'    7 A'                 
-62.519 -56.340 -56.335 -56.335 -35.827 -31.320 -31.314 -31.314
  8 A'    9 A'   10 A'    2 A"   11 A'   12 A'    3 A"   13 A'                 
-22.971 -22.969 -22.969 -22.965 -22.965 -10.298  -9.481  -8.727
 14 A'    4 A"   15 A'    5 A"   16 A'   17 A'   18 A'   19 A'                 
 -7.245  -7.237  -7.237  -6.614  -6.560  -6.545  -6.545  -6.376
 20 A'    6 A"   21 A'   22 A'   23 A'   24 A'    7 A"   25 A'                 
 -4.789  -4.777  -4.774  -4.773  -4.773  -4.771  -2.670  -2.666
 26 A'   27 A'    8 A"   28 A'    9 A"   29 A'   30 A'   31 A'                 
 -2.666  -2.655  -2.655  -2.056  -2.050  -2.049  -2.037  -2.036
 10 A"   11 A"   32 A'   33 A'   12 A"   34 A'   13 A"   35 A'                 
 -0.870  -0.845  -0.735  -0.671  -0.535  -0.449  -0.436  -0.393
 36 A'   37 A'   38 A'   39 A'   40 A'   41 A'   42 A'   14 A"                 
 -0.364  -0.354  -0.327  -0.315  -0.304  -0.285  -0.259
 43 A'   15 A"   44 A'   45 A'   16 A"   46 A'   17 A"                         
 -- Virtual --                   
 -0.104  -0.086  -0.071  -0.005  -0.000   0.026   0.038   0.042
 18 A"   47 A'   48 A'   49 A'   50 A'   51 A'   52 A'   19 A"                 
  0.050   0.065   0.067   0.075   0.089   0.096   0.101   0.110
 53 A'   54 A'   20 A"   55 A'   56 A'   21 A"   57 A'   58 A'                 
  0.112   0.129   0.143   0.154   0.193   0.210   0.224   0.229
 22 A"   59 A'   60 A'   61 A'   62 A'   63 A'   23 A"   64 A'                 
  0.266   0.285   0.307   0.359   0.378   0.388   0.389   0.409
 65 A'   24 A"   66 A'   67 A'   25 A"   68 A'   26 A"   69 A'                 
  0.411   0.419   0.436   0.459   0.462   0.473   0.495   0.519
 70 A'   27 A"   71 A'   72 A'   28 A"   73 A'   29 A"   74 A'                 
  0.537   0.546   0.556   0.565   0.608   0.610   0.628   0.672
 30 A"   75 A'   76 A'   31 A"   32 A"   77 A'   78 A'   79 A'                 
  0.712   0.777   0.806   0.824   0.853   0.861   0.891   0.905
 80 A'   33 A"   81 A'   82 A'   34 A"   83 A'   84 A'   35 A"                 
  0.921   0.955   0.957   0.989   1.215   1.278   1.345   1.387
 85 A'   86 A'   87 A'   88 A'   89 A'   36 A"   90 A'   37 A"                 
  1.392   1.447   1.562   1.627   1.638   1.715   1.756   1.862
 91 A'   38 A"   39 A"   92 A'   93 A'   94 A'   95 A'   96 A'                 
  1.982   2.023   2.156   2.248   2.283   2.366   2.657   2.808
 40 A"   97 A'   98 A'   41 A"   99 A'  100 A'   42 A"  101 A'                 
  3.001   3.941   3.961   3.975   3.984   3.986   4.051   4.055
102 A'   43 A"  103 A'   44 A"   45 A"  104 A'   46 A"  105 A'                 
  4.113   4.239   4.325   4.398   5.983   6.018   6.045   6.596
106 A'  107 A'  108 A'  109 A'   47 A"  110 A'  111 A'  112 A'                 
  6.890   7.530   7.563   7.634   9.669  13.778  13.895  13.953
113 A'   48 A"  114 A'  115 A'  116 A'   49 A"  117 A'  118 A'                 
 23.324  25.812  25.897  26.137  27.832  28.324  28.353  28.358
119 A'   50 A"  120 A'  121 A'  122 A'   51 A"  123 A'  124 A'                 
 28.513  28.523  28.536  28.576  28.662  47.875 127.867 127.888
 52 A"  125 A'   53 A"  126 A'  127 A'  128 A'   54 A"  129 A'                 
127.908 151.630 163.027 215.655 289.725 289.756 289.8591020.663
130 A'  131 A'  132 A'  133 A'   55 A"  134 A'  135 A'  136 A'                 
*******
137 A'                                                                         

 Beta MOs, Restricted
 -- Occupied --                  
******* -482.87 -176.33 -165.73 -165.73 -165.73 -101.57  -77.12
  1 A'    2 A'    3 A'    4 A'    1 A"    5 A'    6 A'    7 A'                 
-62.519 -56.340 -56.335 -56.335 -35.827 -31.320 -31.314 -31.314
  8 A'    9 A'   10 A'    2 A"   11 A'   12 A'    3 A"   13 A'                 
-22.971 -22.969 -22.969 -22.965 -22.965 -10.298  -9.481  -8.727
 14 A'    4 A"   15 A'    5 A"   16 A'   17 A'   18 A'   19 A'                 
 -7.245  -7.237  -7.237  -6.614  -6.560  -6.545  -6.545  -6.376
 20 A'    6 A"   21 A'   22 A'   23 A'   24 A'    7 A"   25 A'                 
 -4.789  -4.777  -4.774  -4.773  -4.773  -4.771  -2.670  -2.666
 26 A'   27 A'    8 A"   28 A'    9 A"   29 A'   30 A'   31 A'                 
 -2.666  -2.655  -2.655  -2.056  -2.050  -2.049  -2.037  -2.036
 10 A"   11 A"   32 A'   33 A'   12 A"   34 A'   13 A"   35 A'                 
 -0.870  -0.845  -0.735  -0.671  -0.535  -0.449  -0.436  -0.393
 36 A'   37 A'   38 A'   39 A'   40 A'   41 A'   42 A'   14 A"                 
 -0.364  -0.354  -0.327  -0.315  -0.304  -0.285  -0.259
 43 A'   15 A"   44 A'   45 A'   16 A"   46 A'   17 A"                         
 -- Virtual --                   
 -0.104  -0.086  -0.071  -0.005  -0.000   0.026   0.038   0.042
 18 A"   47 A'   48 A'   49 A'   50 A'   51 A'   52 A'   19 A"                 
  0.050   0.065   0.067   0.075   0.089   0.096   0.101   0.110
 53 A'   54 A'   20 A"   55 A'   56 A'   21 A"   57 A'   58 A'                 
  0.112   0.129   0.143   0.154   0.193   0.210   0.224   0.229
 22 A"   59 A'   60 A'   61 A'   62 A'   63 A'   23 A"   64 A'                 
  0.266   0.285   0.307   0.359   0.378   0.388   0.389   0.409
 65 A'   24 A"   66 A'   67 A'   25 A"   68 A'   26 A"   69 A'                 
  0.411   0.419   0.436   0.459   0.462   0.473   0.495   0.519
 70 A'   27 A"   71 A'   72 A'   28 A"   73 A'   29 A"   74 A'                 
  0.537   0.546   0.556   0.565   0.608   0.610   0.628   0.672
 30 A"   75 A'   76 A'   31 A"   32 A"   77 A'   78 A'   79 A'                 
  0.712   0.777   0.806   0.824   0.853   0.861   0.891   0.905
 80 A'   33 A"   81 A'   82 A'   34 A"   83 A'   84 A'   35 A"                 
  0.921   0.955   0.957   0.989   1.215   1.278   1.345   1.387
 85 A'   86 A'   87 A'   88 A'   89 A'   36 A"   90 A'   37 A"                 
  1.392   1.447   1.562   1.627   1.638   1.715   1.756   1.862
 91 A'   38 A"   39 A"   92 A'   93 A'   94 A'   95 A'   96 A'                 
  1.982   2.023   2.156   2.248   2.283   2.366   2.657   2.808
 40 A"   97 A'   98 A'   41 A"   99 A'  100 A'   42 A"  101 A'                 
  3.001   3.941   3.961   3.975   3.984   3.986   4.051   4.055
102 A'   43 A"  103 A'   44 A"   45 A"  104 A'   46 A"  105 A'                 
  4.113   4.239   4.325   4.398   5.983   6.018   6.045   6.596
106 A'  107 A'  108 A'  109 A'   47 A"  110 A'  111 A'  112 A'                 
  6.890   7.530   7.563   7.634   9.669  13.778  13.895  13.953
113 A'   48 A"  114 A'  115 A'  116 A'   49 A"  117 A'  118 A'                 
 23.324  25.812  25.897  26.137  27.832  28.324  28.353  28.358
119 A'   50 A"  120 A'  121 A'  122 A'   51 A"  123 A'  124 A'                 
 28.513  28.523  28.536  28.576  28.662  47.875 127.867 127.888
 52 A"  125 A'   53 A"  126 A'  127 A'  128 A'   54 A"  129 A'                 
127.908 151.630 163.027 215.655 289.725 289.756 289.8591020.663
130 A'  131 A'  132 A'  133 A'   55 A"  134 A'  135 A'  136 A'                 
*******
137 A'                                                                         
 --------------------------------------------------------------

          Ground-State Mulliken Net Atomic Charges

     Atom                 Charge (a.u.)
  ----------------------------------------
      1 C                    -0.148865
      2 P                     0.070653
      3 Cl                   -0.068300
      4 Br                   -0.039150
      5 I                     0.185662
  ----------------------------------------
  Sum of atomic charges =    -0.000000

 -----------------------------------------------------------------
                    Cartesian Multipole Moments
 -----------------------------------------------------------------
    Charge (ESU x 10^10)
                -0.0000
    Dipole Moment (Debye)
         X       0.5687      Y       0.7340      Z      -0.0000
       Tot       0.9285
    Quadrupole Moments (Debye-Ang)
        XX     -76.8283     XY      -3.4358     YY     -77.8109
        XZ      -0.0000     YZ      -0.0000     ZZ     -78.8840
    Octopole Moments (Debye-Ang^2)
       XXX      14.4313    XXY      35.6240    XYY       2.1668
       YYY      79.6456    XXZ       0.0000    XYZ       0.0000
       YYZ      -0.0000    XZZ       2.0962    YZZ      23.1747
       ZZZ       0.0000
    Hexadecapole Moments (Debye-Ang^3)
      XXXX   -1024.1072   XXXY     -62.8560   XXYY    -360.9506
      XYYY     -91.6987   YYYY   -1103.1082   XXXZ      -0.0000
      XXYZ      -0.0000   XYYZ      -0.0000   YYYZ      -0.0000
      XXZZ    -203.7626   XYZZ     -23.0608   YYZZ    -201.7132
      XZZZ      -0.0000   YZZZ      -0.0000   ZZZZ    -105.3824
 -----------------------------------------------------------------
 Calculating analytic gradient of the SCF energy
 Gradient of SCF Energy
            1           2           3           4           5
    1  -0.0003228   0.0001258  -0.0000082  -0.0000837   0.0002889
    2  -0.0006823   0.0009827  -0.0000211  -0.0000606  -0.0002186
    3  -0.0000000   0.0000000  -0.0000000   0.0000000   0.0000000
 Max gradient component =       9.827E-04
 RMS gradient           =       3.360E-04
 Gradient time:  CPU 12.83 s  wall 4.38 s
 Geometry Optimization Parameters
   NAtoms,    NIC,     NZ,  NCons,   NDum,   NFix, NCnnct, MaxDiis
        5      20       5       0       0       0       0       0

 Cartesian Hessian Update
 Hessian Updated using BFGS Update


** GEOMETRY OPTIMIZATION IN DELOCALIZED INTERNAL COORDINATES **
   Searching for a Minimum

   Optimization Cycle:  11

                       Coordinates (Angstroms)
     ATOM                X               Y               Z
      1  C         0.4493660273   -0.3719753160    0.0000000000
      2  P         0.3164847459   -2.0526349263    0.0000000000
      3  Cl       -1.7463263592   -2.4154032410    0.0000000000
      4  Br        2.2779090627    0.2178264314    0.0000000000
      5  I        -1.0034522368    1.1218376823    0.0000000000
   Point Group: cs    Number of degrees of freedom:     7


   Energy is -10333.364556645

 Hessian Updated using BFGS Update

  7 Hessian modes will be used to form the next step
  Hessian Eigenvalues:
     0.128886    0.157375    0.237352    0.249354    0.289589    0.302591
     0.536490

 Minimum Search - Taking Simple RFO Step
 Searching for Lamda that Minimizes Along All modes
 Value Taken    Lamda =  -0.00000293
 Step Taken.  Stepsize is  0.003250

                             Maximum     Tolerance    Cnvgd?
         Gradient           0.000781      0.000300      NO
         Displacement       0.002441      0.001200      NO
         Energy change     -0.000006      0.000001      NO


 New Cartesian Coordinates Obtained by Inverse Iteration

 Displacement from previous Coordinates is:  0.003078
 ----------------------------------------------------------------
             Standard Nuclear Orientation (Angstroms)
    I     Atom           X                Y                Z
 ----------------------------------------------------------------
    1      C       0.4500249707    -0.3719329626     0.0000000000
    2      P       0.3166119287    -2.0536178491     0.0000000000
    3      Cl     -1.7466486676    -2.4150371871     0.0000000000
    4      Br      2.2782787513     0.2181085093     0.0000000000
    5      I      -1.0042857433     1.1221301198     0.0000000000
 ----------------------------------------------------------------
 Molecular Point Group                 Cs    NOp =  2
 Largest Abelian Subgroup              Cs    NOp =  2
 Nuclear Repulsion Energy =   949.7634962443 hartrees
 There are       63 alpha and       63 beta electrons
 Applying Cartesian multipole field
    Component          Value
    ---------          -----
     (2,0,0)        1.00000E-11
     (0,2,0)        2.00000E-11
     (0,0,2)       -3.00000E-11
 Nucleus-field energy     =     0.0000000269 hartrees
 Requested basis set is 6-311++G(d,p)
 There are 75 shells and 192 basis functions
 A cutoff of  1.0D-11 yielded   2121 shell pairs
 There are     15073 function pairs (     16854 Cartesian)
 Smallest overlap matrix eigenvalue = 4.35E-04
 Guess MOs from SCF MO coefficient file

 -----------------------------------------------------------------------
  General SCF calculation program by
  Eric Jon Sundstrom, Paul Horn, Yuezhi Mao, Dmitri Zuev, Alec White,
  David Stuck, Shaama M.S., Shane Yost, Joonho Lee, David Small,
  Daniel Levine, Susi Lehtola, Hugh Burton, Evgeny Epifanovsky
 -----------------------------------------------------------------------
 Exchange:     0.2000 Hartree-Fock + 0.0800 Slater + 0.7200 B88
 Correlation:  0.1900 VWN1RPA + 0.8100 LYP
 Using SG-1 standard quadrature grid
 using 4 threads for integral computing
 -------------------------------------------------------
 OpenMP Integral computing Module                
 Release: version 2.0, May 2017, Q-Chem Inc. Pleasanton 
 -------------------------------------------------------
 -------------------------------------------------------
 OpenMP BLAS3 based DFT computing Module                
 Release: version 1.0, May 2013, Q-Chem Inc. Pittsburgh 
 -------------------------------------------------------
 A restricted SCF calculation will be
 performed using DIIS
 SCF converges when DIIS error is below 1.0e-08
 ---------------------------------------
  Cycle       Energy         DIIS error
 ---------------------------------------
    1  -10333.3645575738      1.13e-05  
    2  -10333.3645573199      1.48e-05  
    3  -10333.3645581225      7.38e-06  
    4  -10333.3645583958      1.20e-06  
    5  -10333.3645584034      3.90e-07  
    6  -10333.3645584042      8.69e-08  
    7  -10333.3645584042      3.60e-08  
    8  -10333.3645584043      4.15e-09  Convergence criterion met
 ---------------------------------------
 SCF time:   CPU 28.59s  wall 10.00s 
 SCF   energy in the final basis set =   -10333.3645584043
 Total energy in the final basis set =   -10333.3645584043

 --------------------------------------------------------------
             Orbital Energies (a.u.) and Symmetries
 --------------------------------------------------------------

 Alpha MOs, Restricted
 -- Occupied --                  
******* -482.87 -176.33 -165.73 -165.73 -165.73 -101.57  -77.12
  1 A'    2 A'    3 A'    4 A'    1 A"    5 A'    6 A'    7 A'                 
-62.519 -56.340 -56.335 -56.335 -35.827 -31.320 -31.314 -31.314
  8 A'    9 A'   10 A'    2 A"   11 A'   12 A'    3 A"   13 A'                 
-22.971 -22.969 -22.969 -22.965 -22.965 -10.298  -9.481  -8.727
 14 A'    4 A"   15 A'    5 A"   16 A'   17 A'   18 A'   19 A'                 
 -7.245  -7.237  -7.237  -6.614  -6.560  -6.546  -6.545  -6.376
 20 A'    6 A"   21 A'   22 A'   23 A'   24 A'    7 A"   25 A'                 
 -4.789  -4.777  -4.774  -4.773  -4.773  -4.771  -2.671  -2.666
 26 A'   27 A'    8 A"   28 A'    9 A"   29 A'   30 A'   31 A'                 
 -2.666  -2.655  -2.655  -2.055  -2.050  -2.049  -2.037  -2.036
 10 A"   11 A"   32 A'   33 A'   12 A"   34 A'   13 A"   35 A'                 
 -0.870  -0.845  -0.735  -0.670  -0.535  -0.449  -0.436  -0.393
 36 A'   37 A'   38 A'   39 A'   40 A'   41 A'   42 A'   14 A"                 
 -0.364  -0.354  -0.327  -0.315  -0.304  -0.285  -0.259
 43 A'   15 A"   44 A'   45 A'   16 A"   46 A'   17 A"                         
 -- Virtual --                   
 -0.104  -0.086  -0.071  -0.005  -0.000   0.026   0.038   0.042
 18 A"   47 A'   48 A'   49 A'   50 A'   51 A'   52 A'   19 A"                 
  0.050   0.065   0.067   0.075   0.089   0.096   0.101   0.110
 53 A'   54 A'   20 A"   55 A'   56 A'   21 A"   57 A'   58 A'                 
  0.112   0.129   0.143   0.154   0.193   0.210   0.224   0.229
 22 A"   59 A'   60 A'   61 A'   62 A'   63 A'   23 A"   64 A'                 
  0.266   0.285   0.307   0.359   0.378   0.388   0.389   0.409
 65 A'   24 A"   66 A'   67 A'   25 A"   68 A'   26 A"   69 A'                 
  0.411   0.419   0.436   0.459   0.462   0.473   0.495   0.519
 70 A'   27 A"   71 A'   72 A'   28 A"   73 A'   29 A"   74 A'                 
  0.537   0.546   0.556   0.565   0.608   0.610   0.628   0.672
 30 A"   75 A'   76 A'   31 A"   32 A"   77 A'   78 A'   79 A'                 
  0.712   0.777   0.806   0.824   0.853   0.861   0.891   0.905
 80 A'   33 A"   81 A'   82 A'   34 A"   83 A'   84 A'   35 A"                 
  0.921   0.955   0.956   0.989   1.215   1.278   1.345   1.387
 85 A'   86 A'   87 A'   88 A'   89 A'   36 A"   90 A'   37 A"                 
  1.391   1.447   1.562   1.627   1.638   1.715   1.756   1.862
 91 A'   38 A"   39 A"   92 A'   93 A'   94 A'   95 A'   96 A'                 
  1.982   2.023   2.155   2.248   2.283   2.366   2.657   2.808
 40 A"   97 A'   98 A'   41 A"   99 A'  100 A'   42 A"  101 A'                 
  3.000   3.941   3.961   3.975   3.984   3.986   4.051   4.054
102 A'   43 A"  103 A'   44 A"   45 A"  104 A'   46 A"  105 A'                 
  4.113   4.239   4.325   4.398   5.983   6.018   6.044   6.596
106 A'  107 A'  108 A'  109 A'   47 A"  110 A'  111 A'  112 A'                 
  6.890   7.530   7.563   7.634   9.669  13.778  13.895  13.953
113 A'   48 A"  114 A'  115 A'  116 A'   49 A"  117 A'  118 A'                 
 23.324  25.812  25.897  26.137  27.832  28.324  28.353  28.358
119 A'   50 A"  120 A'  121 A'  122 A'   51 A"  123 A'  124 A'                 
 28.513  28.523  28.536  28.576  28.662  47.875 127.867 127.888
 52 A"  125 A'   53 A"  126 A'  127 A'  128 A'   54 A"  129 A'                 
127.908 151.629 163.026 215.655 289.725 289.756 289.8591020.662
130 A'  131 A'  132 A'  133 A'   55 A"  134 A'  135 A'  136 A'                 
*******
137 A'                                                                         

 Beta MOs, Restricted
 -- Occupied --                  
******* -482.87 -176.33 -165.73 -165.73 -165.73 -101.57  -77.12
  1 A'    2 A'    3 A'    4 A'    1 A"    5 A'    6 A'    7 A'                 
-62.519 -56.340 -56.335 -56.335 -35.827 -31.320 -31.314 -31.314
  8 A'    9 A'   10 A'    2 A"   11 A'   12 A'    3 A"   13 A'                 
-22.971 -22.969 -22.969 -22.965 -22.965 -10.298  -9.481  -8.727
 14 A'    4 A"   15 A'    5 A"   16 A'   17 A'   18 A'   19 A'                 
 -7.245  -7.237  -7.237  -6.614  -6.560  -6.546  -6.545  -6.376
 20 A'    6 A"   21 A'   22 A'   23 A'   24 A'    7 A"   25 A'                 
 -4.789  -4.777  -4.774  -4.773  -4.773  -4.771  -2.671  -2.666
 26 A'   27 A'    8 A"   28 A'    9 A"   29 A'   30 A'   31 A'                 
 -2.666  -2.655  -2.655  -2.055  -2.050  -2.049  -2.037  -2.036
 10 A"   11 A"   32 A'   33 A'   12 A"   34 A'   13 A"   35 A'                 
 -0.870  -0.845  -0.735  -0.670  -0.535  -0.449  -0.436  -0.393
 36 A'   37 A'   38 A'   39 A'   40 A'   41 A'   42 A'   14 A"                 
 -0.364  -0.354  -0.327  -0.315  -0.304  -0.285  -0.259
 43 A'   15 A"   44 A'   45 A'   16 A"   46 A'   17 A"                         
 -- Virtual --                   
 -0.104  -0.086  -0.071  -0.005  -0.000   0.026   0.038   0.042
 18 A"   47 A'   48 A'   49 A'   50 A'   51 A'   52 A'   19 A"                 
  0.050   0.065   0.067   0.075   0.089   0.096   0.101   0.110
 53 A'   54 A'   20 A"   55 A'   56 A'   21 A"   57 A'   58 A'                 
  0.112   0.129   0.143   0.154   0.193   0.210   0.224   0.229
 22 A"   59 A'   60 A'   61 A'   62 A'   63 A'   23 A"   64 A'                 
  0.266   0.285   0.307   0.359   0.378   0.388   0.389   0.409
 65 A'   24 A"   66 A'   67 A'   25 A"   68 A'   26 A"   69 A'                 
  0.411   0.419   0.436   0.459   0.462   0.473   0.495   0.519
 70 A'   27 A"   71 A'   72 A'   28 A"   73 A'   29 A"   74 A'                 
  0.537   0.546   0.556   0.565   0.608   0.610   0.628   0.672
 30 A"   75 A'   76 A'   31 A"   32 A"   77 A'   78 A'   79 A'                 
  0.712   0.777   0.806   0.824   0.853   0.861   0.891   0.905
 80 A'   33 A"   81 A'   82 A'   34 A"   83 A'   84 A'   35 A"                 
  0.921   0.955   0.956   0.989   1.215   1.278   1.345   1.387
 85 A'   86 A'   87 A'   88 A'   89 A'   36 A"   90 A'   37 A"                 
  1.391   1.447   1.562   1.627   1.638   1.715   1.756   1.862
 91 A'   38 A"   39 A"   92 A'   93 A'   94 A'   95 A'   96 A'                 
  1.982   2.023   2.155   2.248   2.283   2.366   2.657   2.808
 40 A"   97 A'   98 A'   41 A"   99 A'  100 A'   42 A"  101 A'                 
  3.000   3.941   3.961   3.975   3.984   3.986   4.051   4.054
102 A'   43 A"  103 A'   44 A"   45 A"  104 A'   46 A"  105 A'                 
  4.113   4.239   4.325   4.398   5.983   6.018   6.044   6.596
106 A'  107 A'  108 A'  109 A'   47 A"  110 A'  111 A'  112 A'                 
  6.890   7.530   7.563   7.634   9.669  13.778  13.895  13.953
113 A'   48 A"  114 A'  115 A'  116 A'   49 A"  117 A'  118 A'                 
 23.324  25.812  25.897  26.137  27.832  28.324  28.353  28.358
119 A'   50 A"  120 A'  121 A'  122 A'   51 A"  123 A'  124 A'                 
 28.513  28.523  28.536  28.576  28.662  47.875 127.867 127.888
 52 A"  125 A'   53 A"  126 A'  127 A'  128 A'   54 A"  129 A'                 
127.908 151.629 163.026 215.655 289.725 289.756 289.8591020.662
130 A'  131 A'  132 A'  133 A'   55 A"  134 A'  135 A'  136 A'                 
*******
137 A'                                                                         
 --------------------------------------------------------------

          Ground-State Mulliken Net Atomic Charges

     Atom                 Charge (a.u.)
  ----------------------------------------
      1 C                    -0.148741
      2 P                     0.070610
      3 Cl                   -0.068236
      4 Br                   -0.038966
      5 I                     0.185334
  ----------------------------------------
  Sum of atomic charges =    -0.000000

 -----------------------------------------------------------------
                    Cartesian Multipole Moments
 -----------------------------------------------------------------
    Charge (ESU x 10^10)
                -0.0000
    Dipole Moment (Debye)
         X       0.5719      Y       0.7315      Z      -0.0000
       Tot       0.9285
    Quadrupole Moments (Debye-Ang)
        XX     -76.8209     XY      -3.4391     YY     -77.8074
        XZ       0.0000     YZ       0.0000     ZZ     -78.8900
    Octopole Moments (Debye-Ang^2)
       XXX      14.4907    XXY      35.6257    XYY       2.1916
       YYY      79.6007    XXZ      -0.0000    XYZ       0.0000
       YYZ      -0.0000    XZZ       2.1154    YZZ      23.1740
       ZZZ      -0.0000
    Hexadecapole Moments (Debye-Ang^3)
      XXXX   -1024.5769   XXXY     -62.7923   XXYY    -361.0871
      XYYY     -91.6436   YYYY   -1103.3635   XXXZ       0.0000
      XXYZ       0.0000   XYYZ       0.0000   YYYZ       0.0000
      XXZZ    -203.8573   XYZZ     -23.0302   YYZZ    -201.7781
      XZZZ       0.0000   YZZZ       0.0000   ZZZZ    -105.4014
 -----------------------------------------------------------------
 Calculating analytic gradient of the SCF energy
 Gradient of SCF Energy
            1           2           3           4           5
    1  -0.0000332   0.0001740  -0.0000896  -0.0000400  -0.0000113
    2  -0.0002853   0.0003209  -0.0000102  -0.0000648   0.0000394
    3   0.0000000  -0.0000000   0.0000000   0.0000000  -0.0000000
 Max gradient component =       3.209E-04
 RMS gradient           =       1.242E-04
 Gradient time:  CPU 12.47 s  wall 4.25 s
 Geometry Optimization Parameters
   NAtoms,    NIC,     NZ,  NCons,   NDum,   NFix, NCnnct, MaxDiis
        5      20       5       0       0       0       0       0

 Cartesian Hessian Update
 Hessian Updated using BFGS Update


** GEOMETRY OPTIMIZATION IN DELOCALIZED INTERNAL COORDINATES **
   Searching for a Minimum

   Optimization Cycle:  12

                       Coordinates (Angstroms)
     ATOM                X               Y               Z
      1  C         0.4500249707   -0.3719329626    0.0000000000
      2  P         0.3166119287   -2.0536178491    0.0000000000
      3  Cl       -1.7466486676   -2.4150371871    0.0000000000
      4  Br        2.2782787513    0.2181085093    0.0000000000
      5  I        -1.0042857433    1.1221301198    0.0000000000
   Point Group: cs    Number of degrees of freedom:     7


   Energy is -10333.364558404

 Hessian Updated using BFGS Update

  7 Hessian modes will be used to form the next step
  Hessian Eigenvalues:
     0.129004    0.156895    0.240286    0.266461    0.288851    0.305698
     0.393162

 Minimum Search - Taking Simple RFO Step
 Searching for Lamda that Minimizes Along All modes
 Value Taken    Lamda =   0.00000000
 Step Taken.  Stepsize is  0.001080

                             Maximum     Tolerance    Cnvgd?
         Gradient           0.000254      0.000300     YES
         Displacement       0.000575      0.001200     YES
         Energy change     -0.000002      0.000001      NO


                       Distance Matrix (Angstroms)
             C (  1)   P (  2)   Cl(  3)   Br(  4)
   P (  2)  1.686969
   Cl(  3)  2.999942  2.094676
   Br(  4)  1.921109  3.001479  4.809729
   I (  5)  2.085005  3.439498  3.614230  3.404774

 Final energy is   -10333.364558404326     


 ******************************
 **  OPTIMIZATION CONVERGED  **
 ******************************

                       Coordinates (Angstroms)
     ATOM                X               Y               Z
      1  C         0.4500249707   -0.3719329626    0.0000000000
      2  P         0.3166119287   -2.0536178491    0.0000000000
      3  Cl       -1.7466486676   -2.4150371871    0.0000000000
      4  Br        2.2782787513    0.2181085093    0.0000000000
      5  I        -1.0042857433    1.1221301198    0.0000000000

Z-matrix Print:
$molecule
0 1
I 
C  1 2.085005
P  2 1.686969 1 131.236518
Br 2 1.921109 1 116.340832 3 -180.000000 0
Cl 3 2.094676 2 104.471585 1 -0.000000 0
$end


 --------------------------------------------------------------
             Orbital Energies (a.u.) and Symmetries
 --------------------------------------------------------------

 Alpha MOs, Restricted
 -- Occupied --                  
******* -482.87 -176.33 -165.73 -165.73 -165.73 -101.57  -77.12
  1 A'    2 A'    3 A'    4 A'    1 A"    5 A'    6 A'    7 A'                 
-62.519 -56.340 -56.335 -56.335 -35.827 -31.320 -31.314 -31.314
  8 A'    9 A'   10 A'    2 A"   11 A'   12 A'    3 A"   13 A'                 
-22.971 -22.969 -22.969 -22.965 -22.965 -10.298  -9.481  -8.727
 14 A'    4 A"   15 A'    5 A"   16 A'   17 A'   18 A'   19 A'                 
 -7.245  -7.237  -7.237  -6.614  -6.560  -6.546  -6.545  -6.376
 20 A'    6 A"   21 A'   22 A'   23 A'   24 A'    7 A"   25 A'                 
 -4.789  -4.777  -4.774  -4.773  -4.773  -4.771  -2.671  -2.666
 26 A'   27 A'    8 A"   28 A'    9 A"   29 A'   30 A'   31 A'                 
 -2.666  -2.655  -2.655  -2.055  -2.050  -2.049  -2.037  -2.036
 10 A"   11 A"   32 A'   33 A'   12 A"   34 A'   13 A"   35 A'                 
 -0.870  -0.845  -0.735  -0.670  -0.535  -0.449  -0.436  -0.393
 36 A'   37 A'   38 A'   39 A'   40 A'   41 A'   42 A'   14 A"                 
 -0.364  -0.354  -0.327  -0.315  -0.304  -0.285  -0.259
 43 A'   15 A"   44 A'   45 A'   16 A"   46 A'   17 A"                         
 -- Virtual --                   
 -0.104  -0.086  -0.071  -0.005  -0.000   0.026   0.038   0.042
 18 A"   47 A'   48 A'   49 A'   50 A'   51 A'   52 A'   19 A"                 
  0.050   0.065   0.067   0.075   0.089   0.096   0.101   0.110
 53 A'   54 A'   20 A"   55 A'   56 A'   21 A"   57 A'   58 A'                 
  0.112   0.129   0.143   0.154   0.193   0.210   0.224   0.229
 22 A"   59 A'   60 A'   61 A'   62 A'   63 A'   23 A"   64 A'                 
  0.266   0.285   0.307   0.359   0.378   0.388   0.389   0.409
 65 A'   24 A"   66 A'   67 A'   25 A"   68 A'   26 A"   69 A'                 
  0.411   0.419   0.436   0.459   0.462   0.473   0.495   0.519
 70 A'   27 A"   71 A'   72 A'   28 A"   73 A'   29 A"   74 A'                 
  0.537   0.546   0.556   0.565   0.608   0.610   0.628   0.672
 30 A"   75 A'   76 A'   31 A"   32 A"   77 A'   78 A'   79 A'                 
  0.712   0.777   0.806   0.824   0.853   0.861   0.891   0.905
 80 A'   33 A"   81 A'   82 A'   34 A"   83 A'   84 A'   35 A"                 
  0.921   0.955   0.956   0.989   1.215   1.278   1.345   1.387
 85 A'   86 A'   87 A'   88 A'   89 A'   36 A"   90 A'   37 A"                 
  1.391   1.447   1.562   1.627   1.638   1.715   1.756   1.862
 91 A'   38 A"   39 A"   92 A'   93 A'   94 A'   95 A'   96 A'                 
  1.982   2.023   2.155   2.248   2.283   2.366   2.657   2.808
 40 A"   97 A'   98 A'   41 A"   99 A'  100 A'   42 A"  101 A'                 
  3.000   3.941   3.961   3.975   3.984   3.986   4.051   4.054
102 A'   43 A"  103 A'   44 A"   45 A"  104 A'   46 A"  105 A'                 
  4.113   4.239   4.325   4.398   5.983   6.018   6.044   6.596
106 A'  107 A'  108 A'  109 A'   47 A"  110 A'  111 A'  112 A'                 
  6.890   7.530   7.563   7.634   9.669  13.778  13.895  13.953
113 A'   48 A"  114 A'  115 A'  116 A'   49 A"  117 A'  118 A'                 
 23.324  25.812  25.897  26.137  27.832  28.324  28.353  28.358
119 A'   50 A"  120 A'  121 A'  122 A'   51 A"  123 A'  124 A'                 
 28.513  28.523  28.536  28.576  28.662  47.875 127.867 127.888
 52 A"  125 A'   53 A"  126 A'  127 A'  128 A'   54 A"  129 A'                 
127.908 151.629 163.026 215.655 289.725 289.756 289.8591020.662
130 A'  131 A'  132 A'  133 A'   55 A"  134 A'  135 A'  136 A'                 
*******
137 A'                                                                         

 Beta MOs, Restricted
 -- Occupied --                  
******* -482.87 -176.33 -165.73 -165.73 -165.73 -101.57  -77.12
  1 A'    2 A'    3 A'    4 A'    1 A"    5 A'    6 A'    7 A'                 
-62.519 -56.340 -56.335 -56.335 -35.827 -31.320 -31.314 -31.314
  8 A'    9 A'   10 A'    2 A"   11 A'   12 A'    3 A"   13 A'                 
-22.971 -22.969 -22.969 -22.965 -22.965 -10.298  -9.481  -8.727
 14 A'    4 A"   15 A'    5 A"   16 A'   17 A'   18 A'   19 A'                 
 -7.245  -7.237  -7.237  -6.614  -6.560  -6.546  -6.545  -6.376
 20 A'    6 A"   21 A'   22 A'   23 A'   24 A'    7 A"   25 A'                 
 -4.789  -4.777  -4.774  -4.773  -4.773  -4.771  -2.671  -2.666
 26 A'   27 A'    8 A"   28 A'    9 A"   29 A'   30 A'   31 A'                 
 -2.666  -2.655  -2.655  -2.055  -2.050  -2.049  -2.037  -2.036
 10 A"   11 A"   32 A'   33 A'   12 A"   34 A'   13 A"   35 A'                 
 -0.870  -0.845  -0.735  -0.670  -0.535  -0.449  -0.436  -0.393
 36 A'   37 A'   38 A'   39 A'   40 A'   41 A'   42 A'   14 A"                 
 -0.364  -0.354  -0.327  -0.315  -0.304  -0.285  -0.259
 43 A'   15 A"   44 A'   45 A'   16 A"   46 A'   17 A"                         
 -- Virtual --                   
 -0.104  -0.086  -0.071  -0.005  -0.000   0.026   0.038   0.042
 18 A"   47 A'   48 A'   49 A'   50 A'   51 A'   52 A'   19 A"                 
  0.050   0.065   0.067   0.075   0.089   0.096   0.101   0.110
 53 A'   54 A'   20 A"   55 A'   56 A'   21 A"   57 A'   58 A'                 
  0.112   0.129   0.143   0.154   0.193   0.210   0.224   0.229
 22 A"   59 A'   60 A'   61 A'   62 A'   63 A'   23 A"   64 A'                 
  0.266   0.285   0.307   0.359   0.378   0.388   0.389   0.409
 65 A'   24 A"   66 A'   67 A'   25 A"   68 A'   26 A"   69 A'                 
  0.411   0.419   0.436   0.459   0.462   0.473   0.495   0.519
 70 A'   27 A"   71 A'   72 A'   28 A"   73 A'   29 A"   74 A'                 
  0.537   0.546   0.556   0.565   0.608   0.610   0.628   0.672
 30 A"   75 A'   76 A'   31 A"   32 A"   77 A'   78 A'   79 A'                 
  0.712   0.777   0.806   0.824   0.853   0.861   0.891   0.905
 80 A'   33 A"   81 A'   82 A'   34 A"   83 A'   84 A'   35 A"                 
  0.921   0.955   0.956   0.989   1.215   1.278   1.345   1.387
 85 A'   86 A'   87 A'   88 A'   89 A'   36 A"   90 A'   37 A"                 
  1.391   1.447   1.562   1.627   1.638   1.715   1.756   1.862
 91 A'   38 A"   39 A"   92 A'   93 A'   94 A'   95 A'   96 A'                 
  1.982   2.023   2.155   2.248   2.283   2.366   2.657   2.808
 40 A"   97 A'   98 A'   41 A"   99 A'  100 A'   42 A"  101 A'                 
  3.000   3.941   3.961   3.975   3.984   3.986   4.051   4.054
102 A'   43 A"  103 A'   44 A"   45 A"  104 A'   46 A"  105 A'                 
  4.113   4.239   4.325   4.398   5.983   6.018   6.044   6.596
106 A'  107 A'  108 A'  109 A'   47 A"  110 A'  111 A'  112 A'                 
  6.890   7.530   7.563   7.634   9.669  13.778  13.895  13.953
113 A'   48 A"  114 A'  115 A'  116 A'   49 A"  117 A'  118 A'                 
 23.324  25.812  25.897  26.137  27.832  28.324  28.353  28.358
119 A'   50 A"  120 A'  121 A'  122 A'   51 A"  123 A'  124 A'                 
 28.513  28.523  28.536  28.576  28.662  47.875 127.867 127.888
 52 A"  125 A'   53 A"  126 A'  127 A'  128 A'   54 A"  129 A'                 
127.908 151.629 163.026 215.655 289.725 289.756 289.8591020.662
130 A'  131 A'  132 A'  133 A'   55 A"  134 A'  135 A'  136 A'                 
*******
137 A'                                                                         
 --------------------------------------------------------------

          Ground-State Mulliken Net Atomic Charges

     Atom                 Charge (a.u.)
  ----------------------------------------
      1 C                    -0.148741
      2 P                     0.070610
      3 Cl                   -0.068236
      4 Br                   -0.038966
      5 I                     0.185334
  ----------------------------------------
  Sum of atomic charges =    -0.000000

 -----------------------------------------------------------------
                    Cartesian Multipole Moments
 -----------------------------------------------------------------
    Charge (ESU x 10^10)
                -0.0000
    Dipole Moment (Debye)
         X       0.5719      Y       0.7315      Z      -0.0000
       Tot       0.9285
    Quadrupole Moments (Debye-Ang)
        XX     -76.8209     XY      -3.4391     YY     -77.8074
        XZ       0.0000     YZ       0.0000     ZZ     -78.8900
    Octopole Moments (Debye-Ang^2)
       XXX      14.4907    XXY      35.6257    XYY       2.1916
       YYY      79.6007    XXZ      -0.0000    XYZ       0.0000
       YYZ      -0.0000    XZZ       2.1154    YZZ      23.1740
       ZZZ      -0.0000
    Hexadecapole Moments (Debye-Ang^3)
      XXXX   -1024.5769   XXXY     -62.7923   XXYY    -361.0871
      XYYY     -91.6436   YYYY   -1103.3635   XXXZ       0.0000
      XXYZ       0.0000   XYYZ       0.0000   YYYZ       0.0000
      XXZZ    -203.8573   XYZZ     -23.0302   YYZZ    -201.7781
      XZZZ       0.0000   YZZZ       0.0000   ZZZZ    -105.4014
 -----------------------------------------------------------------
Archival summary:
1\1\TWL02\OPT\ProcedureUnspecified\BasisUnspecified\1r1l111\taweetha\MonNov2613:04:402018MonNov2613:04:402018\0\\#,OPT,ProcedureUnspecified,BasisUnspecified,\\0,1\I\C,1,2.085\P,2,1.68697,1,131.237\Br,2,1.92111,1,116.341,3,-180,0\Cl,3,2.09468,2,104.472,1,-0,0\\\@

 Total job time:  224.81s(wall), 595.90s(cpu) 
 Mon Nov 26 13:04:40 2018

        *************************************************************
        *                                                           *
        *  Thank you very much for using Q-Chem.  Have a nice day.  *
        *                                                           *
        *************************************************************


 
User input: 2 of 2 
 
Q-Chem Developer Version!
                  Welcome to Q-Chem
     A Quantum Leap Into The Future Of Chemistry


 Q-Chem 5.1, Q-Chem, Inc., Pleasanton, CA (2018)

 Yihan Shao,  Zhengting Gan,  E. Epifanovsky,  A. T. B. Gilbert,  M. Wormit,  
 J. Kussmann,  A. W. Lange,  A. Behn,  Jia Deng,  Xintian Feng,  D. Ghosh,  
 M. Goldey,  P. R. Horn,  L. D. Jacobson,  I. Kaliman,  T. Kus,  A. Landau,  
 Jie Liu,  E. I. Proynov,  R. M. Richard,  R. P. Steele,  E. J. Sundstrom,  
 H. L. Woodcock III,  P. M. Zimmerman,  D. Zuev,  B. Albrecht,  E. Alguire,  
 S. A. Baeppler,  D. Barton,  Z. Benda,  Y. A. Bernard,  E. J. Berquist,  
 K. B. Bravaya,  H. Burton,  D. Casanova,  Chun-Min Chang,  Yunqing Chen,  
 A. Chien,  K. D. Closser,  M. P. Coons,  S. Coriani,  S. Dasgupta,  
 A. L. Dempwolff,  M. Diedenhofen,  Hainam Do,  R. G. Edgar,  Po-Tung Fang,  
 S. Faraji,  S. Fatehi,  Qingguo Feng,  K. D. Fenk,  J. Fosso-Tande,  
 Qinghui Ge,  A. Ghysels,  G. Gidofalvi,  J. Gomes,  J. Gonthier,  A. Gunina,  
 D. Hait,  M. W. D. Hanson-Heine,  P. H. P. Harbach,  A. W. Hauser,  
 J. E. Herr,  E. G. Hohenstein,  Z. C. Holden,  Kerwin Hui,  B. C. Huynh,  
 T.-C. Jagau,  Hyunjun Ji,  B. Kaduk,  K. Khistyaev,  Jaehoon Kim,  
 P. Klunzinger,  K. Koh,  D. Kosenkov,  L. Koulias,  T. Kowalczyk,  
 C. M. Krauter,  A. Kunitsa,  Ka Un Lao,  A. Laurent,  K. V. Lawler,  
 Joonho Lee,  D. Lefrancois,  S. Lehtola,  D. S. Levine,  Yi-Pei Li,  
 You-Sheng Lin,  Fenglai Liu,  E. Livshits,  A. Luenser,  P. Manohar,  
 E. Mansoor,  S. F. Manzer,  Shan-Ping Mao,  Yuezhi Mao,  N. Mardirossian,  
 A. V. Marenich,  T. Markovich,  L. A. Martinez-Martinez,  S. A. Maurer,  
 N. J. Mayhall,  S. C. McKenzie,  J.-M. Mewes,  A. F. Morrison,  
 J. W. Mullinax,  K. Nanda,  T. S. Nguyen-Beck,  R. Olivares-Amaya,  
 J. A. Parkhill,  T. M. Perrine,  F. Plasser,  P. Pokhilko,  S. Prager,  
 A. Prociuk,  E. Ramos,  D. R. Rehn,  F. Rob,  M. Schneider,  N. Sergueev,  
 S. M. Sharada,  S. Sharma,  D. W. Small,  T. Stauch,  T. Stein,  
 Yu-Chuan Su,  A. J. W. Thom,  A. Tkatchenko,  T. Tsuchimochi,  N. M. Tubman,  
 L. Vogt,  M. L. Vidal,  O. Vydrov,  M. A. Watson,  J. Wenzel,  
 M. de Wergifosse,  T. A. Wesolowski,  A. White,  J. Witte,  A. Yamada,  
 Jun Yang,  K. Yao,  S. Yeganeh,  S. R. Yost,  Zhi-Qiang You,  A. Zech,  
 Igor Ying Zhang,  Xing Zhang,  Yan Zhao,  Ying Zhu,  B. R. Brooks,  
 G. K. L. Chan,  C. J. Cramer,  M. S. Gordon,  W. J. Hehre,  A. Klamt,  
 M. W. Schmidt,  C. D. Sherrill,  D. G. Truhlar,  A. Aspuru-Guzik,  R. Baer,  
 A. T. Bell,  N. A. Besley,  Jeng-Da Chai,  A. E. DePrince, III,  
 R. A. DiStasio Jr.,  A. Dreuw,  B. D. Dunietz,  T. R. Furlani,  
 Chao-Ping Hsu,  Yousung Jung,  Jing Kong,  D. S. Lambrecht,  WanZhen Liang,  
 C. Ochsenfeld,  V. A. Rassolov,  L. V. Slipchenko,  J. E. Subotnik,  
 T. Van Voorhis,  J. M. Herbert,  A. I. Krylov,  P. M. W. Gill,  M. Head-Gordon

 Contributors to earlier versions of Q-Chem not listed above: 
 R. D. Adamson,  B. Austin,  J. Baker,  G. J. O. Beran,  K. Brandhorst,  
 S. T. Brown,  E. F. C. Byrd,  A. K. Chakraborty,  C.-L. Cheng,  
 Siu Hung Chien,  D. M. Chipman,  D. L. Crittenden,  H. Dachsel,  
 R. J. Doerksen,  A. D. Dutoi,  L. Fusti-Molnar,  W. A. Goddard III,  
 A. Golubeva-Zadorozhnaya,  S. R. Gwaltney,  G. Hawkins,  A. Heyden,  
 S. Hirata,  G. Kedziora,  F. J. Keil,  C. Kelley,  Jihan Kim,  R. A. King,  
 R. Z. Khaliullin,  P. P. Korambath,  W. Kurlancheek,  A. M. Lee,  M. S. Lee,  
 S. V. Levchenko,  Ching Yeh Lin,  D. Liotard,  R. C. Lochan,  I. Lotan,  
 P. E. Maslen,  N. Nair,  D. P. O'Neill,  D. Neuhauser,  E. Neuscamman,  
 C. M. Oana,  R. Olson,  B. Peters,  R. Peverati,  P. A. Pieniazek,  
 Y. M. Rhee,  J. Ritchie,  M. A. Rohrdanz,  E. Rosta,  N. J. Russ,  
 H. F. Schaefer III,  N. E. Schultz,  N. Shenvi,  A. C. Simmonett,  A. Sodt,  
 D. Stuck,  K. S. Thanthiriwatte,  V. Vanovschi,  Tao Wang,  A. Warshel,  
 C. F. Williams,  Q. Wu,  X. Xu,  W. Zhang

 Please cite Q-Chem as follows:
 Y. Shao et al., Mol. Phys. 113, 184-215 (2015)
 DOI: 10.1080/00268976.2014.952696

 Q-Chem 5.1.2 for Intel X86 EM64T Linux

 Parts of Q-Chem use Armadillo 8.300.2 (Tropical Shenanigans).
 http://arma.sourceforge.net/

 Q-Chem begins on Mon Nov 26 13:04:40 2018  

Host: 
0

     Scratch files written to /scratch/taweetham/qchem45914//
The previous job contains 0 fragments, simply inherited here
Input Ideriv = 2
Curr. Ideriv = -1
Max.  Ideriv = 2

Checking the input file for inconsistencies... 	...done.

--------------------------------------------------------------
User input:
--------------------------------------------------------------

$molecule
read
$end

$rem
   job_type 	frequency
   basis 	6-311++g**
   method	b3lyp	
$end


--------------------------------------------------------------
 ----------------------------------------------------------------
             Standard Nuclear Orientation (Angstroms)
    I     Atom           X                Y                Z
 ----------------------------------------------------------------
    1      C       0.3095206383    -0.4213601595    -0.0000000000
    2      P      -0.2945164015    -1.9964799492    -0.0000000000
    3      Cl     -2.3756881112    -1.7590088118    -0.0000000000
    4      Br      2.2300219280    -0.3730318922     0.0000000000
    5      I      -0.6623291961     1.4232948344     0.0000000000
 ----------------------------------------------------------------
 Molecular Point Group                 Cs    NOp =  2
 Largest Abelian Subgroup              Cs    NOp =  2
 Nuclear Repulsion Energy =   949.7634962443 hartrees
 There are       63 alpha and       63 beta electrons
 Requested basis set is 6-311++G(d,p)
 There are 75 shells and 192 basis functions

 Total QAlloc Memory Limit   2000 MB
 Mega-Array Size       188 MB
 MEM_STATIC part       192 MB

                       Distance Matrix (Angstroms)
             C (  1)   P (  2)   Cl(  3)   Br(  4)
   P (  2)  1.686969
   Cl(  3)  2.999942  2.094676
   Br(  4)  1.921109  3.001479  4.809729
   I (  5)  2.085005  3.439498  3.614230  3.404774

 A cutoff of  1.0D-11 yielded   2121 shell pairs
 There are     15073 function pairs (     16854 Cartesian)

 -------------------------------------------------------
 OpenMP Integral Computing Module                       
 Release: version 1.0, May 2013, Q-Chem Inc. Pittsburgh 
 -------------------------------------------------------
 Integral Job Info:
 Integral job number is                      11
 Integral operator is                         1
 short-range coefficients                     0
 long-range coefficients              100000000
 Omega coefficients                           0
 if combine SR and LR in K                    0
 Integral screening is                        0
 Integral computing path is                   2
 max size of driver memory is            800000
 size of driver memory is                593474
 size of scratch memory is             29634545
 max col of scratch BK array               1296
 max len of scratch array in speh3          155
 max len of scratch index in speh4           18
 max int batch size is                      520
 min int batch size is                       52
 fixed nKL is                                45
 max L of basis functions is                  2
 order of int derivative is                   0
 number of shells is                         75
 number of basis is                         203
 number of cartesian basis is               203
 number of contracted shell pairs          2121
 number of primitive shell pairs           4869
 maxK2 (contraction) of shell pair           36
 max number of K2 of shell pair               1
 max number of CS2 of shell pair            327
 max number of PS2 of shell pair            327
 mem total for path MDJ                  534892
 -------------------------------------------------------
 Smallest overlap matrix eigenvalue = 4.35E-04
 Guess from superposition of atomic densities
 Warning:  Energy on first SCF cycle will be non-variational
 SAD guess density has 126.000000 electrons

 -----------------------------------------------------------------------
  General SCF calculation program by
  Eric Jon Sundstrom, Paul Horn, Yuezhi Mao, Dmitri Zuev, Alec White,
  David Stuck, Shaama M.S., Shane Yost, Joonho Lee, David Small,
  Daniel Levine, Susi Lehtola, Hugh Burton, Evgeny Epifanovsky
 -----------------------------------------------------------------------
 Exchange:     0.2000 Hartree-Fock + 0.0800 Slater + 0.7200 B88
 Correlation:  0.1900 VWN1RPA + 0.8100 LYP
 Using SG-1 standard quadrature grid
 using 4 threads for integral computing
 -------------------------------------------------------
 OpenMP Integral computing Module                
 Release: version 2.0, May 2017, Q-Chem Inc. Pleasanton 
 -------------------------------------------------------
 -------------------------------------------------------
 OpenMP BLAS3 based DFT computing Module                
 Release: version 1.0, May 2013, Q-Chem Inc. Pittsburgh 
 -------------------------------------------------------
 A restricted SCF calculation will be
 performed using DIIS
 SCF converges when DIIS error is below 1.0e-08
 ---------------------------------------
  Cycle       Energy         DIIS error
 ---------------------------------------
    1  -10333.9049497236      3.65e-02  
    2  -10333.3416769816      2.64e-03  
    3  -10333.3010450174      3.81e-03  
    4  -10333.3556465225      1.36e-03  
    5  -10333.3641591621      3.17e-04  
    6  -10333.3645847649      1.30e-04  
    7  -10333.3646663067      2.54e-05  
    8  -10333.3646689976      7.79e-06  
    9  -10333.3646693736      2.28e-06  
   10  -10333.3646693924      5.14e-07  
   11  -10333.3646693931      1.21e-07  
   12  -10333.3646693931      3.31e-08  
   13  -10333.3646693931      4.81e-09  Convergence criterion met
 ---------------------------------------
 SCF time:   CPU 46.25s  wall 16.00s 
 SCF   energy in the final basis set =   -10333.3646693931
 Total energy in the final basis set =   -10333.3646693931

 --------------------------------------------------------------
             Orbital Energies (a.u.) and Symmetries
 --------------------------------------------------------------

 Alpha MOs, Restricted
 -- Occupied --                  
******* -482.87 -176.33 -165.73 -165.73 -165.73 -101.57  -77.12
  1 A'    2 A'    3 A'    4 A'    1 A"    5 A'    6 A'    7 A'                 
-62.519 -56.340 -56.335 -56.335 -35.827 -31.320 -31.314 -31.314
  8 A'    9 A'   10 A'    2 A"   11 A'   12 A'    3 A"   13 A'                 
-22.971 -22.969 -22.969 -22.965 -22.965 -10.298  -9.482  -8.728
 14 A'    4 A"   15 A'    5 A"   16 A'   17 A'   18 A'   19 A'                 
 -7.245  -7.237  -7.237  -6.614  -6.560  -6.546  -6.545  -6.376
 20 A'    6 A"   21 A'   22 A'   23 A'   24 A'    7 A"   25 A'                 
 -4.789  -4.777  -4.774  -4.773  -4.773  -4.771  -2.670  -2.666
 26 A'   27 A'    8 A"   28 A'    9 A"   29 A'   30 A'   31 A'                 
 -2.666  -2.655  -2.655  -2.055  -2.050  -2.050  -2.037  -2.036
 10 A"   11 A"   32 A'   33 A'   12 A"   34 A'   35 A'   13 A"                 
 -0.870  -0.845  -0.735  -0.670  -0.535  -0.449  -0.436  -0.393
 36 A'   37 A'   38 A'   39 A'   40 A'   41 A'   42 A'   14 A"                 
 -0.364  -0.354  -0.327  -0.315  -0.304  -0.285  -0.259
 43 A'   15 A"   44 A'   45 A'   16 A"   46 A'   17 A"                         
 -- Virtual --                   
 -0.104  -0.086  -0.071  -0.005  -0.000   0.026   0.038   0.042
 18 A"   47 A'   48 A'   49 A'   50 A'   51 A'   52 A'   19 A"                 
  0.050   0.065   0.067   0.075   0.089   0.097   0.101   0.110
 53 A'   54 A'   20 A"   55 A'   56 A'   21 A"   57 A'   58 A'                 
  0.112   0.129   0.143   0.154   0.193   0.210   0.224   0.229
 22 A"   59 A'   60 A'   61 A'   62 A'   63 A'   23 A"   64 A'                 
  0.266   0.285   0.307   0.359   0.378   0.388   0.389   0.409
 65 A'   24 A"   66 A'   67 A'   25 A"   68 A'   26 A"   69 A'                 
  0.411   0.419   0.436   0.459   0.462   0.473   0.495   0.519
 70 A'   27 A"   71 A'   72 A'   28 A"   73 A'   29 A"   74 A'                 
  0.537   0.546   0.556   0.565   0.608   0.610   0.628   0.672
 30 A"   75 A'   76 A'   31 A"   32 A"   77 A'   78 A'   79 A'                 
  0.712   0.776   0.807   0.824   0.853   0.861   0.891   0.905
 80 A'   33 A"   81 A'   82 A'   34 A"   83 A'   84 A'   35 A"                 
  0.920   0.955   0.956   0.989   1.215   1.278   1.345   1.386
 85 A'   86 A'   87 A'   88 A'   89 A'   36 A"   90 A'   37 A"                 
  1.391   1.447   1.562   1.627   1.638   1.715   1.756   1.862
 91 A'   38 A"   39 A"   92 A'   93 A'   94 A'   95 A'   96 A'                 
  1.982   2.023   2.155   2.248   2.283   2.365   2.657   2.808
 40 A"   97 A'   98 A'   41 A"   99 A'  100 A'   42 A"  101 A'                 
  3.000   3.940   3.961   3.975   3.984   3.986   4.051   4.055
102 A'   43 A"  103 A'   44 A"   45 A"  104 A'   46 A"  105 A'                 
  4.112   4.239   4.325   4.398   5.984   6.018   6.044   6.596
106 A'  107 A'  108 A'  109 A'   47 A"  110 A'  111 A'  112 A'                 
  6.889   7.530   7.563   7.634   9.669  13.778  13.895  13.953
113 A'   48 A"  114 A'  115 A'  116 A'   49 A"  117 A'  118 A'                 
 23.324  25.812  25.897  26.137  27.832  28.324  28.353  28.358
119 A'   50 A"  120 A'  121 A'  122 A'   51 A"  123 A'  124 A'                 
 28.513  28.523  28.536  28.576  28.662  47.875 127.867 127.888
 52 A"  125 A'   53 A"  126 A'  127 A'  128 A'   54 A"  129 A'                 
127.908 151.629 163.026 215.655 289.724 289.756 289.8591020.662
130 A'  131 A'  132 A'  133 A'   55 A"  134 A'  135 A'  136 A'                 
*******
137 A'                                                                         

 Beta MOs, Restricted
 -- Occupied --                  
******* -482.87 -176.33 -165.73 -165.73 -165.73 -101.57  -77.12
  1 A'    2 A'    3 A'    4 A'    1 A"    5 A'    6 A'    7 A'                 
-62.519 -56.340 -56.335 -56.335 -35.827 -31.320 -31.314 -31.314
  8 A'    9 A'   10 A'    2 A"   11 A'   12 A'    3 A"   13 A'                 
-22.971 -22.969 -22.969 -22.965 -22.965 -10.298  -9.482  -8.728
 14 A'    4 A"   15 A'    5 A"   16 A'   17 A'   18 A'   19 A'                 
 -7.245  -7.237  -7.237  -6.614  -6.560  -6.546  -6.545  -6.376
 20 A'    6 A"   21 A'   22 A'   23 A'   24 A'    7 A"   25 A'                 
 -4.789  -4.777  -4.774  -4.773  -4.773  -4.771  -2.670  -2.666
 26 A'   27 A'    8 A"   28 A'    9 A"   29 A'   30 A'   31 A'                 
 -2.666  -2.655  -2.655  -2.055  -2.050  -2.050  -2.037  -2.036
 10 A"   11 A"   32 A'   33 A'   12 A"   34 A'   35 A'   13 A"                 
 -0.870  -0.845  -0.735  -0.670  -0.535  -0.449  -0.436  -0.393
 36 A'   37 A'   38 A'   39 A'   40 A'   41 A'   42 A'   14 A"                 
 -0.364  -0.354  -0.327  -0.315  -0.304  -0.285  -0.259
 43 A'   15 A"   44 A'   45 A'   16 A"   46 A'   17 A"                         
 -- Virtual --                   
 -0.104  -0.086  -0.071  -0.005  -0.000   0.026   0.038   0.042
 18 A"   47 A'   48 A'   49 A'   50 A'   51 A'   52 A'   19 A"                 
  0.050   0.065   0.067   0.075   0.089   0.097   0.101   0.110
 53 A'   54 A'   20 A"   55 A'   56 A'   21 A"   57 A'   58 A'                 
  0.112   0.129   0.143   0.154   0.193   0.210   0.224   0.229
 22 A"   59 A'   60 A'   61 A'   62 A'   63 A'   23 A"   64 A'                 
  0.266   0.285   0.307   0.359   0.378   0.388   0.389   0.409
 65 A'   24 A"   66 A'   67 A'   25 A"   68 A'   26 A"   69 A'                 
  0.411   0.419   0.436   0.459   0.462   0.473   0.495   0.519
 70 A'   27 A"   71 A'   72 A'   28 A"   73 A'   29 A"   74 A'                 
  0.537   0.546   0.556   0.565   0.608   0.610   0.628   0.672
 30 A"   75 A'   76 A'   31 A"   32 A"   77 A'   78 A'   79 A'                 
  0.712   0.776   0.807   0.824   0.853   0.861   0.891   0.905
 80 A'   33 A"   81 A'   82 A'   34 A"   83 A'   84 A'   35 A"                 
  0.920   0.955   0.956   0.989   1.215   1.278   1.345   1.386
 85 A'   86 A'   87 A'   88 A'   89 A'   36 A"   90 A'   37 A"                 
  1.391   1.447   1.562   1.627   1.638   1.715   1.756   1.862
 91 A'   38 A"   39 A"   92 A'   93 A'   94 A'   95 A'   96 A'                 
  1.982   2.023   2.155   2.248   2.283   2.365   2.657   2.808
 40 A"   97 A'   98 A'   41 A"   99 A'  100 A'   42 A"  101 A'                 
  3.000   3.940   3.961   3.975   3.984   3.986   4.051   4.055
102 A'   43 A"  103 A'   44 A"   45 A"  104 A'   46 A"  105 A'                 
  4.112   4.239   4.325   4.398   5.984   6.018   6.044   6.596
106 A'  107 A'  108 A'  109 A'   47 A"  110 A'  111 A'  112 A'                 
  6.889   7.530   7.563   7.634   9.669  13.778  13.895  13.953
113 A'   48 A"  114 A'  115 A'  116 A'   49 A"  117 A'  118 A'                 
 23.324  25.812  25.897  26.137  27.832  28.324  28.353  28.358
119 A'   50 A"  120 A'  121 A'  122 A'   51 A"  123 A'  124 A'                 
 28.513  28.523  28.536  28.576  28.662  47.875 127.867 127.888
 52 A"  125 A'   53 A"  126 A'  127 A'  128 A'   54 A"  129 A'                 
127.908 151.629 163.026 215.655 289.724 289.756 289.8591020.662
130 A'  131 A'  132 A'  133 A'   55 A"  134 A'  135 A'  136 A'                 
*******
137 A'                                                                         
 --------------------------------------------------------------

          Ground-State Mulliken Net Atomic Charges

     Atom                 Charge (a.u.)
  ----------------------------------------
      1 C                    -0.148784
      2 P                     0.069724
      3 Cl                   -0.068109
      4 Br                   -0.038109
      5 I                     0.185278
  ----------------------------------------
  Sum of atomic charges =    -0.000000

 -----------------------------------------------------------------
                    Cartesian Multipole Moments
 -----------------------------------------------------------------
    Charge (ESU x 10^10)
                -0.0000
    Dipole Moment (Debye)
         X       0.7577      Y       0.5376      Z       0.0000
       Tot       0.9290
    Quadrupole Moments (Debye-Ang)
        XX     -78.7957     XY      -3.1137     YY     -75.7954
        XZ       0.0000     YZ       0.0000     ZZ     -78.8910
    Octopole Moments (Debye-Ang^2)
       XXX      46.9122    XXY      24.5397    XYY       6.5812
       YYY      62.1152    XXZ      -0.0000    XYZ       0.0000
       YYZ       0.0000    XZZ       9.9158    YZZ      16.6718
       ZZZ       0.0000
    Hexadecapole Moments (Debye-Ang^3)
      XXXX   -1107.4839   XXXY     -72.5344   XXYY    -368.2343
      XYYY     -77.0554   YYYY    -985.4971   XXXZ       0.0000
      XXYZ       0.0000   XYYZ      -0.0000   YYYZ       0.0000
      XXZZ    -216.5120   XYZZ     -18.5122   YYZZ    -187.0337
      XZZZ       0.0000   YZZZ       0.0000   ZZZZ    -105.4018
 -----------------------------------------------------------------
 Calculating MO derivatives via CPSCF
 D1JvT checksum  = 300240 19389.8259839174
 D1KAT checksum  = 753600 696.3753286540
   1         3          15      0.128523    0.044919
   2         3          15      0.016095    0.006728
   3         3          15      0.002210    0.000855
   4         3          15      0.000321    0.000123
   5        13           5      0.000027    0.000015
   6        17           1      0.000001    0.000001
   7        18           0      0.000000    0.000000    Roots Converged
 Time for AOints: 13.8 s (CPU) 4.8 s (wall)
 ------------------------------------------------------------------------------
                     AOints        : Timing summary (seconds)
 ------------------------------------------------------------------------------
     job step          cpu (% of tot)      sys (% of tot)     wall (% of tot)
 ------------------------------------------------------------------------------
  cpscf_lag         0.6828E+02 (33.6)   0.5000E-05 (13.5)   0.2495E+02 (29.0)
  iterzp            0.1209E+03 (59.5)   0.3100E-04 (83.8)   0.5590E+02 (65.0)
  make_fx           0.0000E+00 ( 0.0)   0.0000E+00 ( 0.0)   0.0000E+00 ( 0.0)
  AOints            0.1381E+02 ( 6.8)   0.1000E-05 ( 2.7)   0.4855E+01 ( 5.6)
 ------------------------------------------------------------------------------
   Grand Totals     0.2033E+03          0.3700E-04          0.8597E+02
 ------------------------------------------------------------------------------
 Calculating analytic Hessian of the SCF energy
 Polarizability Matrix (a.u.)
            1           2           3
    1-125.0569879  -7.0778123   0.0000000
    2  -7.0778123-121.3037151   0.0000000
    3   0.0000000   0.0000000 -59.1112498

 Direct stationary perturbation theory relativistic correction:

 rels  =     114.985185009560
 relv  =    -383.946154400580
 rel2e =      52.960825324464
 E_rel =    -216.000144066556

 Hessian of the SCF Energy
            1           2           3           4           5           6
    1   0.2209372   0.0721623   0.0000000  -0.0508503  -0.0662115  -0.0000000
    2   0.0721623   0.3769820  -0.0000000  -0.0862251  -0.2717525  -0.0000000
    3   0.0000000  -0.0000000   0.0542308  -0.0000000  -0.0000000  -0.0179817
    4  -0.0508503  -0.0862251  -0.0000000   0.1997579   0.0570476   0.0000000
    5  -0.0662115  -0.2717525  -0.0000000   0.0570476   0.3129305   0.0000000
    6  -0.0000000  -0.0000000  -0.0179817   0.0000000   0.0000000   0.0154813
    7  -0.0158030   0.0017744   0.0000000  -0.1224264   0.0128261  -0.0000000
    8  -0.0153985   0.0022021   0.0000000   0.0301369  -0.0205364   0.0000000
    9   0.0000000  -0.0000000  -0.0007896   0.0000000   0.0000000  -0.0062674
   10  -0.1345753  -0.0138864  -0.0000000  -0.0257147  -0.0049019  -0.0000000
   11  -0.0101553  -0.0250778   0.0000000  -0.0130180   0.0029534  -0.0000000
   12  -0.0000000   0.0000000  -0.0153385  -0.0000000  -0.0000000   0.0002714
   13  -0.0197086   0.0261748  -0.0000000  -0.0007664   0.0012397   0.0000000
   14   0.0196029  -0.0823538   0.0000000   0.0120586  -0.0235951  -0.0000000
   15  -0.0000000   0.0000000  -0.0201209   0.0000000  -0.0000000   0.0084964
            7           8           9          10          11          12
    1  -0.0158030  -0.0153985   0.0000000  -0.1345753  -0.0101553  -0.0000000
    2   0.0017744   0.0022021  -0.0000000  -0.0138864  -0.0250778   0.0000000
    3   0.0000000   0.0000000  -0.0007896  -0.0000000   0.0000000  -0.0153385
    4  -0.1224264   0.0301369   0.0000000  -0.0257147  -0.0130180  -0.0000000
    5   0.0128261  -0.0205364   0.0000000  -0.0049019   0.0029534  -0.0000000
    6  -0.0000000   0.0000000  -0.0062674  -0.0000000  -0.0000000   0.0002714
    7   0.1387596  -0.0077530   0.0000000  -0.0019973  -0.0039585  -0.0000000
    8  -0.0077530   0.0213950   0.0000000  -0.0023035  -0.0015222  -0.0000000
    9   0.0000000   0.0000000   0.0050527  -0.0000000  -0.0000000   0.0039967
   10  -0.0019973  -0.0023035  -0.0000000   0.1821917   0.0097072   0.0000000
   11  -0.0039585  -0.0015222  -0.0000000   0.0097072   0.0277118  -0.0000000
   12  -0.0000000  -0.0000000   0.0039967   0.0000000  -0.0000000   0.0081467
   13   0.0014670  -0.0046819   0.0000000  -0.0199045   0.0174246  -0.0000000
   14  -0.0028890  -0.0015385  -0.0000000   0.0113846  -0.0040653  -0.0000000
   15  -0.0000000   0.0000000  -0.0019924   0.0000000  -0.0000000   0.0029237
           13          14          15
    1  -0.0197086   0.0196029  -0.0000000
    2   0.0261748  -0.0823538   0.0000000
    3  -0.0000000   0.0000000  -0.0201209
    4  -0.0007664   0.0120586   0.0000000
    5   0.0012397  -0.0235951  -0.0000000
    6   0.0000000  -0.0000000   0.0084964
    7   0.0014670  -0.0028890  -0.0000000
    8  -0.0046819  -0.0015385   0.0000000
    9   0.0000000  -0.0000000  -0.0019924
   10  -0.0199045   0.0113846   0.0000000
   11   0.0174246  -0.0040653  -0.0000000
   12  -0.0000000  -0.0000000   0.0029237
   13   0.0389125  -0.0401571   0.0000000
   14  -0.0401571   0.1115526  -0.0000000
   15   0.0000000  -0.0000000   0.0106932
 Gradient time:  CPU 291.28 s  wall 118.88 s
 **********************************************************************
 **                                                                  **
 **                       VIBRATIONAL ANALYSIS                       **
 **                       --------------------                       **
 **                                                                  **
 **        VIBRATIONAL FREQUENCIES (CM**-1) AND NORMAL MODES         **
 **     FORCE CONSTANTS (mDYN/ANGSTROM) AND REDUCED MASSES (AMU)     **
 **                  INFRARED INTENSITIES (KM/MOL)                   **
 **                                                                  **
 **********************************************************************


 Mode:                 1                      2                      3
 Frequency:       105.77                 111.41                 141.89
 Force Cnst:      0.3016                 0.2424                 0.7847
 Red. Mass:      45.7553                33.1470                66.1569
 IR Active:          YES                    YES                    YES
 IR Intens:        0.708                  0.626                  0.103
 Raman Active:       YES                    YES                    YES
               X      Y      Z        X      Y      Z        X      Y      Z
 C          0.234 -0.093  0.000   -0.000  0.000  0.242   -0.197 -0.290 -0.000
 P         -0.054  0.017  0.000    0.000  0.000  0.779   -0.328 -0.271  0.000
 Cl         0.030  0.879 -0.000   -0.000 -0.000 -0.543   -0.345 -0.034 -0.000
 Br         0.204  0.095 -0.000   -0.000 -0.000 -0.194   -0.294  0.541 -0.000
 I         -0.144 -0.297  0.000    0.000  0.000  0.057    0.377 -0.234  0.000
 TransDip   0.004 -0.027  0.000   -0.000  0.000  0.025    0.009  0.004  0.000

 Mode:                 4                      5                      6
 Frequency:       223.63                 318.01                 357.37
 Force Cnst:      1.2853                 1.7264                 0.9495
 Red. Mass:      43.6233                28.9742                12.6184
 IR Active:          YES                    YES                    YES
 IR Intens:        0.473                  9.189                  8.083
 Raman Active:       YES                    YES                    YES
               X      Y      Z        X      Y      Z        X      Y      Z
 C          0.200  0.065  0.000   -0.016  0.592  0.000   -0.000 -0.000  0.988
 P         -0.376  0.219 -0.000    0.101  0.757 -0.000    0.000 -0.000 -0.142
 Cl        -0.650 -0.331  0.000   -0.000 -0.089 -0.000   -0.000  0.000 -0.005
 Br         0.476  0.075  0.000   -0.136 -0.052 -0.000    0.000  0.000 -0.045
 I         -0.044 -0.015 -0.000    0.061 -0.184 -0.000   -0.000  0.000 -0.030
 TransDip   0.006  0.021 -0.000    0.000  0.097 -0.000    0.000 -0.000 -0.091

 Mode:                 7                      8                      9
 Frequency:       482.55                 680.84                1047.92
 Force Cnst:      4.4331                 3.5238                 8.8661
 Red. Mass:      32.3132                12.9026                13.7032
 IR Active:          YES                    YES                    YES
 IR Intens:      105.664                 69.162                 15.899
 Raman Active:       YES                    YES                    YES
               X      Y      Z        X      Y      Z        X      Y      Z
 C          0.072  0.091 -0.000    0.944 -0.301  0.000    0.325  0.898 -0.000
 P          0.781 -0.139  0.000   -0.037  0.076 -0.000   -0.101 -0.278 -0.000
 Cl        -0.585  0.106 -0.000   -0.018 -0.032  0.000    0.004 -0.000  0.000
 Br        -0.058 -0.018  0.000   -0.101  0.000 -0.000   -0.017 -0.008  0.000
 I         -0.000  0.008  0.000   -0.013  0.019 -0.000    0.003 -0.012 -0.000
 TransDip   0.314  0.099  0.000    0.240 -0.115 -0.000   -0.011  0.127 -0.000

 STANDARD THERMODYNAMIC QUANTITIES AT   298.15 K  AND     1.00 ATM

   This Molecule has  0 Imaginary Frequencies
   Zero point vibrational energy:        4.960 kcal/mol

   Atom    1 Element C  Has Mass   12.00000
   Atom    2 Element P  Has Mass   30.97376
   Atom    3 Element Cl Has Mass   34.96885
   Atom    4 Element Br Has Mass   78.91830
   Atom    5 Element I  Has Mass  126.90440
   Molecular Mass:   283.765310 amu
   Principal axes and moments of inertia in amu*Bohr^2:
                             1           2           3
    Eigenvalues --     1773.46254  2330.78106  4104.24360
          X               0.98905     0.14759    -0.00000
          Y              -0.14759     0.98905    -0.00000
          Z               0.00000     0.00000     1.00000
   Rotational Symmetry Number is   1
   The Molecule is an Asymmetric Top
   Translational Enthalpy:        0.889 kcal/mol
   Rotational Enthalpy:           0.889 kcal/mol
   Vibrational Enthalpy:          7.318 kcal/mol
   gas constant (RT):             0.592 kcal/mol
   Translational Entropy:        42.827  cal/mol.K
   Rotational Entropy:           31.206  cal/mol.K
   Vibrational Entropy:          14.861  cal/mol.K

   Total Enthalpy:                9.688 kcal/mol
   Total Entropy:                88.894  cal/mol.K
Archival summary:
1\1\TWL02\FREQ\ProcedureUnspecified\BasisUnspecified\1r1l111\taweetha\MonNov2613:06:552018MonNov2613:06:552018\0\\#,FREQ,ProcedureUnspecified,BasisUnspecified,\\0,1\I\C,1,2.085\P,2,1.68697,1,131.237\Br,2,1.92111,1,116.341,3,-180,0\Cl,3,2.09468,2,104.472,1,0,0\\\@

 Total job time:  135.13s(wall), 337.77s(cpu) 
 Mon Nov 26 13:06:55 2018

        *************************************************************
        *                                                           *
        *  Thank you very much for using Q-Chem.  Have a nice day.  *
        *                                                           *
        *************************************************************
