# Supplementary material for: Geometric and energetic data from ab initio calculations of haloethene, haloimine, halomethylenephosphine, haloiminophosphine, halodiazene, halodiphosphene and halocyclopropane
Source: Data Brief. 2019 Nov 2;27:104738. doi: 10.1016/j.dib.2019.104738 (PMC6861602; doi:10.1016/j.dib.2019.104738)
Supplement: Multimedia component 5 [file mmc5.zip › CP/B3LYP/IBrCPFE.out]

Q-Chem Developer Version!
                  Welcome to Q-Chem
     A Quantum Leap Into The Future Of Chemistry


 Q-Chem 5.1, Q-Chem, Inc., Pleasanton, CA (2018)

 Yihan Shao,  Zhengting Gan,  E. Epifanovsky,  A. T. B. Gilbert,  M. Wormit,  
 J. Kussmann,  A. W. Lange,  A. Behn,  Jia Deng,  Xintian Feng,  D. Ghosh,  
 M. Goldey,  P. R. Horn,  L. D. Jacobson,  I. Kaliman,  T. Kus,  A. Landau,  
 Jie Liu,  E. I. Proynov,  R. M. Richard,  R. P. Steele,  E. J. Sundstrom,  
 H. L. Woodcock III,  P. M. Zimmerman,  D. Zuev,  B. Albrecht,  E. Alguire,  
 S. A. Baeppler,  D. Barton,  Z. Benda,  Y. A. Bernard,  E. J. Berquist,  
 K. B. Bravaya,  H. Burton,  D. Casanova,  Chun-Min Chang,  Yunqing Chen,  
 A. Chien,  K. D. Closser,  M. P. Coons,  S. Coriani,  S. Dasgupta,  
 A. L. Dempwolff,  M. Diedenhofen,  Hainam Do,  R. G. Edgar,  Po-Tung Fang,  
 S. Faraji,  S. Fatehi,  Qingguo Feng,  K. D. Fenk,  J. Fosso-Tande,  
 Qinghui Ge,  A. Ghysels,  G. Gidofalvi,  J. Gomes,  J. Gonthier,  A. Gunina,  
 D. Hait,  M. W. D. Hanson-Heine,  P. H. P. Harbach,  A. W. Hauser,  
 J. E. Herr,  E. G. Hohenstein,  Z. C. Holden,  Kerwin Hui,  B. C. Huynh,  
 T.-C. Jagau,  Hyunjun Ji,  B. Kaduk,  K. Khistyaev,  Jaehoon Kim,  
 P. Klunzinger,  K. Koh,  D. Kosenkov,  L. Koulias,  T. Kowalczyk,  
 C. M. Krauter,  A. Kunitsa,  Ka Un Lao,  A. Laurent,  K. V. Lawler,  
 Joonho Lee,  D. Lefrancois,  S. Lehtola,  D. S. Levine,  Yi-Pei Li,  
 You-Sheng Lin,  Fenglai Liu,  E. Livshits,  A. Luenser,  P. Manohar,  
 E. Mansoor,  S. F. Manzer,  Shan-Ping Mao,  Yuezhi Mao,  N. Mardirossian,  
 A. V. Marenich,  T. Markovich,  L. A. Martinez-Martinez,  S. A. Maurer,  
 N. J. Mayhall,  S. C. McKenzie,  J.-M. Mewes,  A. F. Morrison,  
 J. W. Mullinax,  K. Nanda,  T. S. Nguyen-Beck,  R. Olivares-Amaya,  
 J. A. Parkhill,  T. M. Perrine,  F. Plasser,  P. Pokhilko,  S. Prager,  
 A. Prociuk,  E. Ramos,  D. R. Rehn,  F. Rob,  M. Schneider,  N. Sergueev,  
 S. M. Sharada,  S. Sharma,  D. W. Small,  T. Stauch,  T. Stein,  
 Yu-Chuan Su,  A. J. W. Thom,  A. Tkatchenko,  T. Tsuchimochi,  N. M. Tubman,  
 L. Vogt,  M. L. Vidal,  O. Vydrov,  M. A. Watson,  J. Wenzel,  
 M. de Wergifosse,  T. A. Wesolowski,  A. White,  J. Witte,  A. Yamada,  
 Jun Yang,  K. Yao,  S. Yeganeh,  S. R. Yost,  Zhi-Qiang You,  A. Zech,  
 Igor Ying Zhang,  Xing Zhang,  Yan Zhao,  Ying Zhu,  B. R. Brooks,  
 G. K. L. Chan,  C. J. Cramer,  M. S. Gordon,  W. J. Hehre,  A. Klamt,  
 M. W. Schmidt,  C. D. Sherrill,  D. G. Truhlar,  A. Aspuru-Guzik,  R. Baer,  
 A. T. Bell,  N. A. Besley,  Jeng-Da Chai,  A. E. DePrince, III,  
 R. A. DiStasio Jr.,  A. Dreuw,  B. D. Dunietz,  T. R. Furlani,  
 Chao-Ping Hsu,  Yousung Jung,  Jing Kong,  D. S. Lambrecht,  WanZhen Liang,  
 C. Ochsenfeld,  V. A. Rassolov,  L. V. Slipchenko,  J. E. Subotnik,  
 T. Van Voorhis,  J. M. Herbert,  A. I. Krylov,  P. M. W. Gill,  M. Head-Gordon

 Contributors to earlier versions of Q-Chem not listed above: 
 R. D. Adamson,  B. Austin,  J. Baker,  G. J. O. Beran,  K. Brandhorst,  
 S. T. Brown,  E. F. C. Byrd,  A. K. Chakraborty,  C.-L. Cheng,  
 Siu Hung Chien,  D. M. Chipman,  D. L. Crittenden,  H. Dachsel,  
 R. J. Doerksen,  A. D. Dutoi,  L. Fusti-Molnar,  W. A. Goddard III,  
 A. Golubeva-Zadorozhnaya,  S. R. Gwaltney,  G. Hawkins,  A. Heyden,  
 S. Hirata,  G. Kedziora,  F. J. Keil,  C. Kelley,  Jihan Kim,  R. A. King,  
 R. Z. Khaliullin,  P. P. Korambath,  W. Kurlancheek,  A. M. Lee,  M. S. Lee,  
 S. V. Levchenko,  Ching Yeh Lin,  D. Liotard,  R. C. Lochan,  I. Lotan,  
 P. E. Maslen,  N. Nair,  D. P. O'Neill,  D. Neuhauser,  E. Neuscamman,  
 C. M. Oana,  R. Olson,  B. Peters,  R. Peverati,  P. A. Pieniazek,  
 Y. M. Rhee,  J. Ritchie,  M. A. Rohrdanz,  E. Rosta,  N. J. Russ,  
 H. F. Schaefer III,  N. E. Schultz,  N. Shenvi,  A. C. Simmonett,  A. Sodt,  
 D. Stuck,  K. S. Thanthiriwatte,  V. Vanovschi,  Tao Wang,  A. Warshel,  
 C. F. Williams,  Q. Wu,  X. Xu,  W. Zhang

 Please cite Q-Chem as follows:
 Y. Shao et al., Mol. Phys. 113, 184-215 (2015)
 DOI: 10.1080/00268976.2014.952696

 Q-Chem 5.1.2 for Intel X86 EM64T Linux

 Parts of Q-Chem use Armadillo 8.300.2 (Tropical Shenanigans).
 http://arma.sourceforge.net/

 Q-Chem begins on Mon Nov 26 14:09:30 2018  

Host: 
0

     Scratch files written to /scratch/taweetham/qchem47581//
Input Ideriv = 2
Curr. Ideriv = -1
Max.  Ideriv = 2

Checking the input file for inconsistencies... 	...done.

--------------------------------------------------------------
User input:
--------------------------------------------------------------
$molecule
0 1
C 
P 1 1.5 
F 2 PF 1 120. 
Br 1 PBr 2 120.  3 180.0
I 1 PI 2 120.  3 0.0

PH=1.44
PF=1.54
PCl=2.03
PBr=2.5
PI=2.6
$end

$rem
   job_type	optimization
   basis	6-311++g**
   method	b3lyp
$end

--------------------------------------------------------------
 ----------------------------------------------------------------
             Standard Nuclear Orientation (Angstroms)
    I     Atom           X                Y                Z
 ----------------------------------------------------------------
    1      C       0.4717245760    -0.5901757447    -0.0000000000
    2      P       0.4738624092    -2.0901742213    -0.0000000000
    3      F      -0.8587179371    -2.8620742283    -0.0000000000
    4      Br      2.6350043588     0.6629086822     0.0000000000
    5      I      -1.7817919758     0.7066138106    -0.0000000000
 ----------------------------------------------------------------
 Molecular Point Group                 Cs    NOp =  2
 Largest Abelian Subgroup              Cs    NOp =  2
 Nuclear Repulsion Energy =   718.9303189070 hartrees
 There are       59 alpha and       59 beta electrons
 Requested basis set is 6-311++G(d,p)
 There are 68 shells and 184 basis functions

 Total QAlloc Memory Limit   2000 MB
 Mega-Array Size       188 MB
 MEM_STATIC part       192 MB
 A cutoff of  1.0D-11 yielded   1701 shell pairs
 There are     13421 function pairs (     15061 Cartesian)

 -------------------------------------------------------
 OpenMP Integral Computing Module                       
 Release: version 1.0, May 2013, Q-Chem Inc. Pittsburgh 
 -------------------------------------------------------
 Integral Job Info:
 Integral job number is                      11
 Integral operator is                         1
 short-range coefficients                     0
 long-range coefficients              100000000
 Omega coefficients                           0
 if combine SR and LR in K                    0
 Integral screening is                        0
 Integral computing path is                   2
 max size of driver memory is            800000
 size of driver memory is                593474
 size of scratch memory is             29623520
 max col of scratch BK array               1296
 max len of scratch array in speh3          155
 max len of scratch index in speh4           18
 max int batch size is                      520
 min int batch size is                       52
 fixed nKL is                                45
 max L of basis functions is                  2
 order of int derivative is                   0
 number of shells is                         68
 number of basis is                         195
 number of cartesian basis is               195
 number of contracted shell pairs          1701
 number of primitive shell pairs           3928
 maxK2 (contraction) of shell pair           36
 max number of K2 of shell pair               1
 max number of CS2 of shell pair            216
 max number of PS2 of shell pair            216
 mem total for path MDJ                  528236
 -------------------------------------------------------
 Smallest overlap matrix eigenvalue = 8.75E-04

 Scale SEOQF with 1.000000e-01/1.000000e-01/1.000000e-01

 Standard Electronic Orientation quadrupole field applied
 Nucleus-field energy     =     0.0000000282 hartrees
 Guess from superposition of atomic densities
 Warning:  Energy on first SCF cycle will be non-variational
 SAD guess density has 118.000000 electrons

 -----------------------------------------------------------------------
  General SCF calculation program by
  Eric Jon Sundstrom, Paul Horn, Yuezhi Mao, Dmitri Zuev, Alec White,
  David Stuck, Shaama M.S., Shane Yost, Joonho Lee, David Small,
  Daniel Levine, Susi Lehtola, Hugh Burton, Evgeny Epifanovsky
 -----------------------------------------------------------------------
 Exchange:     0.2000 Hartree-Fock + 0.0800 Slater + 0.7200 B88
 Correlation:  0.1900 VWN1RPA + 0.8100 LYP
 Using SG-1 standard quadrature grid
 using 4 threads for integral computing
 -------------------------------------------------------
 OpenMP Integral computing Module                
 Release: version 2.0, May 2017, Q-Chem Inc. Pleasanton 
 -------------------------------------------------------
 -------------------------------------------------------
 OpenMP BLAS3 based DFT computing Module                
 Release: version 1.0, May 2013, Q-Chem Inc. Pittsburgh 
 -------------------------------------------------------
 A restricted SCF calculation will be
 performed using DIIS
 SCF converges when DIIS error is below 1.0e-08
 ---------------------------------------
  Cycle       Energy         DIIS error
 ---------------------------------------
    1   -9973.2850329496      3.39e-02  
    2   -9972.8496606825      3.68e-03  
    3   -9972.7676865528      5.65e-03  
    4   -9972.8552801158      2.47e-03  
    5   -9972.8853955651      6.08e-04  
    6   -9972.8866070353      1.93e-04  
    7   -9972.8867303399      9.25e-05  
    8   -9972.8867769645      1.64e-05  
    9   -9972.8867779833      4.85e-06  
   10   -9972.8867781131      2.84e-06  
   11   -9972.8867781631      6.66e-07  
   12   -9972.8867781667      1.66e-07  
   13   -9972.8867781670      3.99e-08  
   14   -9972.8867781671      1.06e-08  
   15   -9972.8867781670      2.43e-09  Convergence criterion met
 ---------------------------------------
 SCF time:   CPU 39.36s  wall 21.00s 
 SCF   energy in the final basis set =    -9972.8867781670
 Total energy in the final basis set =    -9972.8867781670

 --------------------------------------------------------------
             Orbital Energies (a.u.) and Symmetries
 --------------------------------------------------------------

 Alpha MOs, Restricted
 -- Occupied --                  
******* -482.87 -176.33 -165.73 -165.73 -165.73  -77.14  -62.52
  1 A'    2 A'    3 A'    4 A'    5 A'    1 A"    6 A'    7 A'                 
-56.342 -56.337 -56.337 -35.822 -31.316 -31.309 -31.308 -24.747
  8 A'    9 A'    2 A"   10 A'   11 A'   12 A'    3 A"   13 A'                 
-22.966 -22.965 -22.964 -22.959 -22.959 -10.301  -8.727  -6.638
 14 A'   15 A'    4 A"    5 A"   16 A'   17 A'   18 A'   19 A'                 
 -6.562  -6.544  -6.544  -6.370  -4.801  -4.796  -4.794  -4.783
 20 A'   21 A'    6 A"   22 A'   23 A'    7 A"   24 A'   25 A'                 
 -4.767  -4.766  -2.671  -2.667  -2.666  -2.653  -2.653  -2.047
 26 A'    8 A"   27 A'   28 A'    9 A"   29 A'   10 A"   30 A'                 
 -2.043  -2.042  -2.029  -2.029  -1.289  -0.807  -0.773  -0.652
 31 A'   11 A"   32 A'   12 A"   33 A'   34 A'   35 A'   36 A'                 
 -0.612  -0.524  -0.523  -0.435  -0.385  -0.351  -0.319  -0.311
 37 A'   13 A"   38 A'   39 A'   40 A'   14 A"   41 A'   15 A"                 
 -0.310  -0.288  -0.283
 42 A'   43 A'   16 A"                                                         
 -- Virtual --                   
 -0.197  -0.157  -0.074   0.001   0.014   0.030   0.039   0.045
 44 A'   45 A'   17 A"   46 A'   47 A'   48 A'   18 A"   49 A'                 
  0.063   0.069   0.075   0.093   0.104   0.106   0.134   0.143
 50 A'   19 A"   51 A'   52 A'   53 A'   20 A"   54 A'   55 A'                 
  0.157   0.190   0.203   0.220   0.238   0.254   0.270   0.274
 56 A'   57 A'   21 A"   58 A'   22 A"   59 A'   60 A'   61 A'                 
  0.275   0.330   0.362   0.385   0.390   0.392   0.406   0.431
 23 A"   62 A'   63 A'   64 A'   24 A"   25 A"   65 A'   26 A"                 
  0.434   0.443   0.452   0.498   0.500   0.541   0.553   0.553
 66 A'   67 A'   68 A'   69 A'   27 A"   70 A'   71 A'   28 A"                 
  0.574   0.603   0.605   0.620   0.641   0.653   0.677   0.722
 72 A'   29 A"   73 A'   74 A'   30 A"   75 A'   31 A"   76 A'                 
  0.861   0.899   0.975   1.134   1.239   1.248   1.275   1.281
 77 A'   78 A'   79 A'   80 A'   32 A"   81 A'   33 A"   82 A'                 
  1.323   1.343   1.351   1.460   1.493   1.578   1.589   1.637
 83 A'   84 A'   34 A"   85 A'   35 A"   86 A'   36 A"   87 A'                 
  1.669   1.913   1.976   1.988   2.021   2.059   2.684   2.756
 88 A'   89 A'   37 A"   90 A'   91 A'   92 A'   38 A"   93 A'                 
  3.136   3.704   3.710   3.755   3.784   3.945   3.948   3.958
 94 A'   39 A"   95 A'   40 A"   96 A'   41 A"   42 A"   97 A'                 
  3.974   3.976   3.982   3.988   4.043   4.079   4.118   4.150
 98 A'   43 A"   99 A'   44 A"  100 A'  101 A'  102 A'  103 A'                 
  4.323   5.972   5.983   6.013   6.212   6.247   6.274   6.516
104 A'   45 A"  105 A'  106 A'   46 A"  107 A'  108 A'  109 A'                 
  7.044   7.526   7.535   7.560  13.753  13.899  14.062  23.435
110 A'   47 A"  111 A'  112 A'   48 A"  113 A'  114 A'  115 A'                 
 27.769  28.316  28.325  28.342  28.518  28.521  28.523  28.543
116 A'   49 A"  117 A'  118 A'   50 A"   51 A"  119 A'  120 A'                 
 28.593  47.808  66.711 127.861 127.868 127.888 151.579 163.186
121 A'  122 A'  123 A'   52 A"  124 A'  125 A'  126 A'  127 A'                 
289.713 289.723 289.7631020.5781901.738
 53 A"  128 A'  129 A'  130 A'  131 A'                                         

 Beta MOs, Restricted
 -- Occupied --                  
******* -482.87 -176.33 -165.73 -165.73 -165.73  -77.14  -62.52
  1 A'    2 A'    3 A'    4 A'    5 A'    1 A"    6 A'    7 A'                 
-56.342 -56.337 -56.337 -35.822 -31.316 -31.309 -31.308 -24.747
  8 A'    9 A'    2 A"   10 A'   11 A'   12 A'    3 A"   13 A'                 
-22.966 -22.965 -22.964 -22.959 -22.959 -10.301  -8.727  -6.638
 14 A'   15 A'    4 A"    5 A"   16 A'   17 A'   18 A'   19 A'                 
 -6.562  -6.544  -6.544  -6.370  -4.801  -4.796  -4.794  -4.783
 20 A'   21 A'    6 A"   22 A'   23 A'    7 A"   24 A'   25 A'                 
 -4.767  -4.766  -2.671  -2.667  -2.666  -2.653  -2.653  -2.047
 26 A'    8 A"   27 A'   28 A'    9 A"   29 A'   10 A"   30 A'                 
 -2.043  -2.042  -2.029  -2.029  -1.289  -0.807  -0.773  -0.652
 31 A'   11 A"   32 A'   12 A"   33 A'   34 A'   35 A'   36 A'                 
 -0.612  -0.524  -0.523  -0.435  -0.385  -0.351  -0.319  -0.311
 37 A'   13 A"   38 A'   39 A'   40 A'   14 A"   41 A'   15 A"                 
 -0.310  -0.288  -0.283
 42 A'   43 A'   16 A"                                                         
 -- Virtual --                   
 -0.197  -0.157  -0.074   0.001   0.014   0.030   0.039   0.045
 44 A'   45 A'   17 A"   46 A'   47 A'   48 A'   18 A"   49 A'                 
  0.063   0.069   0.075   0.093   0.104   0.106   0.134   0.143
 50 A'   19 A"   51 A'   52 A'   53 A'   20 A"   54 A'   55 A'                 
  0.157   0.190   0.203   0.220   0.238   0.254   0.270   0.274
 56 A'   57 A'   21 A"   58 A'   22 A"   59 A'   60 A'   61 A'                 
  0.275   0.330   0.362   0.385   0.390   0.392   0.406   0.431
 23 A"   62 A'   63 A'   64 A'   24 A"   25 A"   65 A'   26 A"                 
  0.434   0.443   0.452   0.498   0.500   0.541   0.553   0.553
 66 A'   67 A'   68 A'   69 A'   27 A"   70 A'   71 A'   28 A"                 
  0.574   0.603   0.605   0.620   0.641   0.653   0.677   0.722
 72 A'   29 A"   73 A'   74 A'   30 A"   75 A'   31 A"   76 A'                 
  0.861   0.899   0.975   1.134   1.239   1.248   1.275   1.281
 77 A'   78 A'   79 A'   80 A'   32 A"   81 A'   33 A"   82 A'                 
  1.323   1.343   1.351   1.460   1.493   1.578   1.589   1.637
 83 A'   84 A'   34 A"   85 A'   35 A"   86 A'   36 A"   87 A'                 
  1.669   1.913   1.976   1.988   2.021   2.059   2.684   2.756
 88 A'   89 A'   37 A"   90 A'   91 A'   92 A'   38 A"   93 A'                 
  3.136   3.704   3.710   3.755   3.784   3.945   3.948   3.958
 94 A'   39 A"   95 A'   40 A"   96 A'   41 A"   42 A"   97 A'                 
  3.974   3.976   3.982   3.988   4.043   4.079   4.118   4.150
 98 A'   43 A"   99 A'   44 A"  100 A'  101 A'  102 A'  103 A'                 
  4.323   5.972   5.983   6.013   6.212   6.247   6.274   6.516
104 A'   45 A"  105 A'  106 A'   46 A"  107 A'  108 A'  109 A'                 
  7.044   7.526   7.535   7.560  13.753  13.899  14.062  23.435
110 A'   47 A"  111 A'  112 A'   48 A"  113 A'  114 A'  115 A'                 
 27.769  28.316  28.325  28.342  28.518  28.521  28.523  28.543
116 A'   49 A"  117 A'  118 A'   50 A"   51 A"  119 A'  120 A'                 
 28.593  47.808  66.711 127.861 127.868 127.888 151.579 163.186
121 A'  122 A'  123 A'   52 A"  124 A'  125 A'  126 A'  127 A'                 
289.713 289.723 289.7631020.5781901.738
 53 A"  128 A'  129 A'  130 A'  131 A'                                         
 --------------------------------------------------------------

          Ground-State Mulliken Net Atomic Charges

     Atom                 Charge (a.u.)
  ----------------------------------------
      1 C                    -0.233351
      2 P                     0.308045
      3 F                    -0.087949
      4 Br                   -0.019586
      5 I                     0.032841
  ----------------------------------------
  Sum of atomic charges =     0.000000

 -----------------------------------------------------------------
                    Cartesian Multipole Moments
 -----------------------------------------------------------------
    Charge (ESU x 10^10)
                 0.0000
    Dipole Moment (Debye)
         X      -0.0368      Y      -0.5492      Z      -0.0000
       Tot       0.5504
    Quadrupole Moments (Debye-Ang)
        XX     -67.8725     XY      -1.3194     YY     -69.2610
        XZ       0.0000     YZ       0.0000     ZZ     -71.3330
    Octopole Moments (Debye-Ang^2)
       XXX      -7.9636    XXY      28.9190    XYY       1.2541
       YYY      35.9301    XXZ      -0.0000    XYZ      -0.0000
       YYZ      -0.0000    XZZ      -3.2773    YZZ       8.0252
       ZZZ      -0.0000
    Hexadecapole Moments (Debye-Ang^3)
      XXXX   -1341.4028   XXXY      30.6716   XXYY    -366.0801
      XYYY       6.7500   YYYY    -813.4035   XXXZ      -0.0000
      XXYZ       0.0000   XYYZ      -0.0000   YYYZ       0.0000
      XXZZ    -264.2555   XYZZ       6.6130   YYZZ    -145.2656
      XZZZ      -0.0000   YZZZ       0.0000   ZZZZ     -94.9195
 -----------------------------------------------------------------
 Calculating analytic gradient of the SCF energy
 Gradient of SCF Energy
            1           2           3           4           5
    1   0.0219043  -0.0864383   0.0558523   0.0524257  -0.0437439
    2  -0.2149347   0.1542296   0.0087614   0.0318068   0.0201369
    3   0.0000000  -0.0000000  -0.0000000  -0.0000000  -0.0000000
 Max gradient component =       2.149E-01
 RMS gradient           =       7.625E-02
 Gradient time:  CPU 8.98 s  wall 4.13 s
 Geometry Optimization Parameters
   NAtoms,    NIC,     NZ,  NCons,   NDum,   NFix, NCnnct, MaxDiis
        5      20       5       0       0       0       0       0


** GEOMETRY OPTIMIZATION IN DELOCALIZED INTERNAL COORDINATES **
   Searching for a Minimum

   Optimization Cycle:   1

                       Coordinates (Angstroms)
     ATOM                X               Y               Z
      1  C         0.4717245760   -0.5901757447    0.0000000000
      2  P         0.4738624092   -2.0901742213    0.0000000000
      3  F        -0.8587179371   -2.8620742283    0.0000000000
      4  Br        2.6350043588    0.6629086822    0.0000000000
      5  I        -1.7817919758    0.7066138106    0.0000000000
   Point Group: cs    Number of degrees of freedom:     7


   Energy is  -9972.886778167


 Attempting to Generate Delocalized Internal Coordinates

  7 Hessian modes will be used to form the next step
  Hessian Eigenvalues:
     0.044459    0.052803    0.250000    0.250000    0.250000    0.648207
     0.766766

 Minimum Search - Taking Simple RFO Step
 Searching for Lamda that Minimizes Along All modes
 Value Taken    Lamda =  -0.08981393
 Calculated Step too Large.  Step scaled by  0.481861
 Step Taken.  Stepsize is  0.300000

                             Maximum     Tolerance    Cnvgd?
         Gradient           0.137985      0.000300      NO
         Displacement       0.179168      0.001200      NO
         Energy change     *********      0.000001      NO


 New Cartesian Coordinates Obtained by Inverse Iteration

 Displacement from previous Coordinates is:  0.288129
 ----------------------------------------------------------------
             Standard Nuclear Orientation (Angstroms)
    I     Atom           X                Y                Z
 ----------------------------------------------------------------
    1      C       0.4744873113    -0.5685858842     0.0000000000
    2      P       0.5136893139    -2.1166262055     0.0000000000
    3      F      -0.8792020300    -2.8151005435     0.0000000000
    4      Br      2.5326411834     0.6471196710     0.0000000000
    5      I      -1.7015343475     0.6802912608     0.0000000000
 ----------------------------------------------------------------
 Molecular Point Group                 Cs    NOp =  2
 Largest Abelian Subgroup              Cs    NOp =  2
 Nuclear Repulsion Energy =   736.5541191815 hartrees
 There are       59 alpha and       59 beta electrons
 Applying Cartesian multipole field
    Component          Value
    ---------          -----
     (2,0,0)        1.00000E-11
     (0,2,0)        2.00000E-11
     (0,0,2)       -3.00000E-11
 Nucleus-field energy     =     0.0000000268 hartrees
 Requested basis set is 6-311++G(d,p)
 There are 68 shells and 184 basis functions
 A cutoff of  1.0D-11 yielded   1733 shell pairs
 There are     13669 function pairs (     15340 Cartesian)
 Smallest overlap matrix eigenvalue = 8.84E-04
 Guess MOs from SCF MO coefficient file

 -----------------------------------------------------------------------
  General SCF calculation program by
  Eric Jon Sundstrom, Paul Horn, Yuezhi Mao, Dmitri Zuev, Alec White,
  David Stuck, Shaama M.S., Shane Yost, Joonho Lee, David Small,
  Daniel Levine, Susi Lehtola, Hugh Burton, Evgeny Epifanovsky
 -----------------------------------------------------------------------
 Exchange:     0.2000 Hartree-Fock + 0.0800 Slater + 0.7200 B88
 Correlation:  0.1900 VWN1RPA + 0.8100 LYP
 Using SG-1 standard quadrature grid
 using 4 threads for integral computing
 -------------------------------------------------------
 OpenMP Integral computing Module                
 Release: version 2.0, May 2017, Q-Chem Inc. Pleasanton 
 -------------------------------------------------------
 -------------------------------------------------------
 OpenMP BLAS3 based DFT computing Module                
 Release: version 1.0, May 2013, Q-Chem Inc. Pittsburgh 
 -------------------------------------------------------
 A restricted SCF calculation will be
 performed using DIIS
 SCF converges when DIIS error is below 1.0e-08
 ---------------------------------------
  Cycle       Energy         DIIS error
 ---------------------------------------
    1   -9972.9221448193      8.04e-04  
    2   -9972.9261946557      2.59e-04  
    3   -9972.9259048424      3.57e-04  
    4   -9972.9264427021      1.45e-04  
    5   -9972.9265250456      5.85e-05  
    6   -9972.9265415607      9.38e-06  
    7   -9972.9265419346      3.83e-06  
    8   -9972.9265419996      1.38e-06  
    9   -9972.9265420104      2.40e-07  
   10   -9972.9265420107      6.25e-08  
   11   -9972.9265420107      6.14e-08  
   12   -9972.9265420108      6.93e-09  Convergence criterion met
 ---------------------------------------
 SCF time:   CPU 32.82s  wall 12.00s 
 SCF   energy in the final basis set =    -9972.9265420108
 Total energy in the final basis set =    -9972.9265420108

 --------------------------------------------------------------
             Orbital Energies (a.u.) and Symmetries
 --------------------------------------------------------------

 Alpha MOs, Restricted
 -- Occupied --                  
******* -482.87 -176.33 -165.73 -165.73 -165.73  -77.14  -62.52
  1 A'    2 A'    3 A'    4 A'    5 A'    1 A"    6 A'    7 A'                 
-56.340 -56.335 -56.335 -35.824 -31.318 -31.310 -31.310 -24.739
  8 A'    9 A'    2 A"   10 A'   11 A'   12 A'    3 A"   13 A'                 
-22.968 -22.966 -22.966 -22.961 -22.961 -10.304  -8.725  -6.638
 14 A'   15 A'    4 A"   16 A'    5 A"   17 A'   18 A'   19 A'                 
 -6.559  -6.542  -6.542  -6.372  -4.801  -4.796  -4.794  -4.785
 20 A'   21 A'    6 A"   22 A'   23 A'    7 A"   24 A'   25 A'                 
 -4.769  -4.768  -2.669  -2.665  -2.664  -2.651  -2.651  -2.049
 26 A'    8 A"   27 A'   28 A'    9 A"   29 A'   10 A"   30 A'                 
 -2.045  -2.045  -2.031  -2.031  -1.276  -0.804  -0.767  -0.656
 31 A'   11 A"   32 A'   12 A"   33 A'   34 A'   35 A'   36 A'                 
 -0.603  -0.514  -0.513  -0.445  -0.388  -0.349  -0.323  -0.315
 37 A'   13 A"   38 A'   39 A'   40 A'   14 A"   41 A'   42 A'                 
 -0.308  -0.288  -0.281
 15 A"   43 A'   16 A"                                                         
 -- Virtual --                   
 -0.178  -0.145  -0.082   0.001   0.011   0.029   0.039   0.044
 44 A'   45 A'   17 A"   46 A'   47 A'   48 A'   18 A"   49 A'                 
  0.062   0.069   0.076   0.088   0.104   0.107   0.138   0.139
 50 A'   19 A"   51 A'   52 A'   53 A'   20 A"   54 A'   55 A'                 
  0.150   0.190   0.203   0.220   0.237   0.254   0.272   0.276
 56 A'   57 A'   21 A"   58 A'   22 A"   59 A'   60 A'   23 A"                 
  0.276   0.319   0.359   0.389   0.390   0.392   0.411   0.432
 61 A'   62 A'   63 A'   24 A"   64 A'   25 A"   65 A'   26 A"                 
  0.433   0.439   0.458   0.495   0.495   0.554   0.555   0.560
 66 A'   67 A'   68 A'   27 A"   69 A'   28 A"   70 A'   71 A'                 
  0.576   0.595   0.604   0.612   0.642   0.668   0.695   0.741
 72 A'   29 A"   73 A'   74 A'   30 A"   75 A'   31 A"   76 A'                 
  0.867   0.899   0.986   1.080   1.241   1.258   1.277   1.290
 77 A'   78 A'   79 A'   80 A'   32 A"   81 A'   33 A"   82 A'                 
  1.335   1.348   1.355   1.469   1.483   1.571   1.599   1.638
 83 A'   84 A'   34 A"   85 A'   35 A"   36 A"   86 A'   87 A'                 
  1.671   1.916   1.977   1.983   1.994   2.083   2.678   2.745
 88 A'   89 A'   37 A"   90 A'   91 A'   92 A'   38 A"   93 A'                 
  3.093   3.714   3.720   3.759   3.786   3.944   3.951   3.960
 94 A'   39 A"   95 A'   40 A"   96 A'   41 A"   42 A"   97 A'                 
  3.978   3.983   3.985   3.995   4.060   4.099   4.138   4.161
 43 A"   98 A'   99 A'   44 A"  100 A'  101 A'  102 A'  103 A'                 
  4.328   5.974   5.987   6.018   6.220   6.258   6.284   6.525
104 A'   45 A"  105 A'  106 A'   46 A"  107 A'  108 A'  109 A'                 
  7.018   7.527   7.539   7.579  13.753  13.897  14.008  23.388
110 A'   47 A"  111 A'  112 A'   48 A"  113 A'  114 A'  115 A'                 
 27.775  28.316  28.327  28.343  28.516  28.522  28.523  28.547
116 A'   49 A"  117 A'  118 A'   50 A"   51 A"  119 A'  120 A'                 
 28.604  47.816  66.718 127.861 127.869 127.891 151.583 163.150
121 A'  122 A'  123 A'   52 A"  124 A'  125 A'  126 A'  127 A'                 
289.715 289.726 289.7801020.5881901.743
 53 A"  128 A'  129 A'  130 A'  131 A'                                         

 Beta MOs, Restricted
 -- Occupied --                  
******* -482.87 -176.33 -165.73 -165.73 -165.73  -77.14  -62.52
  1 A'    2 A'    3 A'    4 A'    5 A'    1 A"    6 A'    7 A'                 
-56.340 -56.335 -56.335 -35.824 -31.318 -31.310 -31.310 -24.739
  8 A'    9 A'    2 A"   10 A'   11 A'   12 A'    3 A"   13 A'                 
-22.968 -22.966 -22.966 -22.961 -22.961 -10.304  -8.725  -6.638
 14 A'   15 A'    4 A"   16 A'    5 A"   17 A'   18 A'   19 A'                 
 -6.559  -6.542  -6.542  -6.372  -4.801  -4.796  -4.794  -4.785
 20 A'   21 A'    6 A"   22 A'   23 A'    7 A"   24 A'   25 A'                 
 -4.769  -4.768  -2.669  -2.665  -2.664  -2.651  -2.651  -2.049
 26 A'    8 A"   27 A'   28 A'    9 A"   29 A'   10 A"   30 A'                 
 -2.045  -2.045  -2.031  -2.031  -1.276  -0.804  -0.767  -0.656
 31 A'   11 A"   32 A'   12 A"   33 A'   34 A'   35 A'   36 A'                 
 -0.603  -0.514  -0.513  -0.445  -0.388  -0.349  -0.323  -0.315
 37 A'   13 A"   38 A'   39 A'   40 A'   14 A"   41 A'   42 A'                 
 -0.308  -0.288  -0.281
 15 A"   43 A'   16 A"                                                         
 -- Virtual --                   
 -0.178  -0.145  -0.082   0.001   0.011   0.029   0.039   0.044
 44 A'   45 A'   17 A"   46 A'   47 A'   48 A'   18 A"   49 A'                 
  0.062   0.069   0.076   0.088   0.104   0.107   0.138   0.139
 50 A'   19 A"   51 A'   52 A'   53 A'   20 A"   54 A'   55 A'                 
  0.150   0.190   0.203   0.220   0.237   0.254   0.272   0.276
 56 A'   57 A'   21 A"   58 A'   22 A"   59 A'   60 A'   23 A"                 
  0.276   0.319   0.359   0.389   0.390   0.392   0.411   0.432
 61 A'   62 A'   63 A'   24 A"   64 A'   25 A"   65 A'   26 A"                 
  0.433   0.439   0.458   0.495   0.495   0.554   0.555   0.560
 66 A'   67 A'   68 A'   27 A"   69 A'   28 A"   70 A'   71 A'                 
  0.576   0.595   0.604   0.612   0.642   0.668   0.695   0.741
 72 A'   29 A"   73 A'   74 A'   30 A"   75 A'   31 A"   76 A'                 
  0.867   0.899   0.986   1.080   1.241   1.258   1.277   1.290
 77 A'   78 A'   79 A'   80 A'   32 A"   81 A'   33 A"   82 A'                 
  1.335   1.348   1.355   1.469   1.483   1.571   1.599   1.638
 83 A'   84 A'   34 A"   85 A'   35 A"   36 A"   86 A'   87 A'                 
  1.671   1.916   1.977   1.983   1.994   2.083   2.678   2.745
 88 A'   89 A'   37 A"   90 A'   91 A'   92 A'   38 A"   93 A'                 
  3.093   3.714   3.720   3.759   3.786   3.944   3.951   3.960
 94 A'   39 A"   95 A'   40 A"   96 A'   41 A"   42 A"   97 A'                 
  3.978   3.983   3.985   3.995   4.060   4.099   4.138   4.161
 43 A"   98 A'   99 A'   44 A"  100 A'  101 A'  102 A'  103 A'                 
  4.328   5.974   5.987   6.018   6.220   6.258   6.284   6.525
104 A'   45 A"  105 A'  106 A'   46 A"  107 A'  108 A'  109 A'                 
  7.018   7.527   7.539   7.579  13.753  13.897  14.008  23.388
110 A'   47 A"  111 A'  112 A'   48 A"  113 A'  114 A'  115 A'                 
 27.775  28.316  28.327  28.343  28.516  28.522  28.523  28.547
116 A'   49 A"  117 A'  118 A'   50 A"   51 A"  119 A'  120 A'                 
 28.604  47.816  66.718 127.861 127.869 127.891 151.583 163.150
121 A'  122 A'  123 A'   52 A"  124 A'  125 A'  126 A'  127 A'                 
289.715 289.726 289.7801020.5881901.743
 53 A"  128 A'  129 A'  130 A'  131 A'                                         
 --------------------------------------------------------------

          Ground-State Mulliken Net Atomic Charges

     Atom                 Charge (a.u.)
  ----------------------------------------
      1 C                    -0.235111
      2 P                     0.313410
      3 F                    -0.113921
      4 Br                   -0.027531
      5 I                     0.063152
  ----------------------------------------
  Sum of atomic charges =     0.000000

 -----------------------------------------------------------------
                    Cartesian Multipole Moments
 -----------------------------------------------------------------
    Charge (ESU x 10^10)
                 0.0000
    Dipole Moment (Debye)
         X      -0.0121      Y      -0.3864      Z       0.0000
       Tot       0.3866
    Quadrupole Moments (Debye-Ang)
        XX     -67.8707     XY      -2.0103     YY     -69.4399
        XZ      -0.0000     YZ       0.0000     ZZ     -71.3380
    Octopole Moments (Debye-Ang^2)
       XXX     -11.8637    XXY      29.6242    XYY       1.1505
       YYY      39.7047    XXZ       0.0000    XYZ      -0.0000
       YYZ       0.0000    XZZ      -4.1889    YZZ       9.4326
       ZZZ      -0.0000
    Hexadecapole Moments (Debye-Ang^3)
      XXXX   -1247.5096   XXXY      26.8479   XXYY    -348.6081
      XYYY       4.7241   YYYY    -805.2342   XXXZ      -0.0000
      XXYZ       0.0000   XYYZ      -0.0000   YYYZ       0.0000
      XXZZ    -246.2961   XYZZ       6.4721   YYZZ    -144.2611
      XZZZ      -0.0000   YZZZ      -0.0000   ZZZZ     -94.8323
 -----------------------------------------------------------------
 Calculating analytic gradient of the SCF energy
 Gradient of SCF Energy
            1           2           3           4           5
    1   0.0172707  -0.0706813   0.0428487   0.0533743  -0.0428125
    2  -0.1534822   0.0981909   0.0035727   0.0326408   0.0190778
    3  -0.0000000   0.0000000   0.0000000  -0.0000000  -0.0000000
 Max gradient component =       1.535E-01
 RMS gradient           =       5.565E-02
 Gradient time:  CPU 9.27 s  wall 3.19 s
 Geometry Optimization Parameters
   NAtoms,    NIC,     NZ,  NCons,   NDum,   NFix, NCnnct, MaxDiis
        5      20       5       0       0       0       0       0

 Cartesian Hessian Update
 Hessian Updated using BFGS Update


** GEOMETRY OPTIMIZATION IN DELOCALIZED INTERNAL COORDINATES **
   Searching for a Minimum

   Optimization Cycle:   2

                       Coordinates (Angstroms)
     ATOM                X               Y               Z
      1  C         0.4744873113   -0.5685858842    0.0000000000
      2  P         0.5136893139   -2.1166262055    0.0000000000
      3  F        -0.8792020300   -2.8151005435    0.0000000000
      4  Br        2.5326411834    0.6471196710    0.0000000000
      5  I        -1.7015343475    0.6802912608    0.0000000000
   Point Group: cs    Number of degrees of freedom:     7


   Energy is  -9972.926542011

 Hessian Updated using BFGS Update

  6 Hessian modes will be used to form the next step
  Hessian Eigenvalues:
     0.024908    0.047458    0.229272    0.253539    0.634361    0.915122

 Minimum Search - Taking Simple RFO Step
 Searching for Lamda that Minimizes Along All modes
 Value Taken    Lamda =  -0.09250492
 Calculated Step too Large.  Step scaled by  0.364680
 Step Taken.  Stepsize is  0.300000

                             Maximum     Tolerance    Cnvgd?
         Gradient           0.097769      0.000300      NO
         Displacement       0.179203      0.001200      NO
         Energy change     -0.039764      0.000001      NO


 New Cartesian Coordinates Obtained by Inverse Iteration

 Displacement from previous Coordinates is:  0.298159
 ----------------------------------------------------------------
             Standard Nuclear Orientation (Angstroms)
    I     Atom           X                Y                Z
 ----------------------------------------------------------------
    1      C       0.4727831432    -0.5530256700     0.0000000000
    2      P       0.5555710942    -2.1318758793     0.0000000000
    3      F      -0.8854819597    -2.7683675641     0.0000000000
    4      Br      2.4190772460     0.6169263503     0.0000000000
    5      I      -1.6218680927     0.6634410618     0.0000000000
 ----------------------------------------------------------------
 Molecular Point Group                 Cs    NOp =  2
 Largest Abelian Subgroup              Cs    NOp =  2
 Nuclear Repulsion Energy =   757.3157541603 hartrees
 There are       59 alpha and       59 beta electrons
 Applying Cartesian multipole field
    Component          Value
    ---------          -----
     (2,0,0)        1.00000E-11
     (0,2,0)        2.00000E-11
     (0,0,2)       -3.00000E-11
 Nucleus-field energy     =     0.0000000253 hartrees
 Requested basis set is 6-311++G(d,p)
 There are 68 shells and 184 basis functions
 A cutoff of  1.0D-11 yielded   1758 shell pairs
 There are     13827 function pairs (     15507 Cartesian)
 Smallest overlap matrix eigenvalue = 8.48E-04
 Guess MOs from SCF MO coefficient file

 -----------------------------------------------------------------------
  General SCF calculation program by
  Eric Jon Sundstrom, Paul Horn, Yuezhi Mao, Dmitri Zuev, Alec White,
  David Stuck, Shaama M.S., Shane Yost, Joonho Lee, David Small,
  Daniel Levine, Susi Lehtola, Hugh Burton, Evgeny Epifanovsky
 -----------------------------------------------------------------------
 Exchange:     0.2000 Hartree-Fock + 0.0800 Slater + 0.7200 B88
 Correlation:  0.1900 VWN1RPA + 0.8100 LYP
 Using SG-1 standard quadrature grid
 using 4 threads for integral computing
 -------------------------------------------------------
 OpenMP Integral computing Module                
 Release: version 2.0, May 2017, Q-Chem Inc. Pleasanton 
 -------------------------------------------------------
 -------------------------------------------------------
 OpenMP BLAS3 based DFT computing Module                
 Release: version 1.0, May 2013, Q-Chem Inc. Pittsburgh 
 -------------------------------------------------------
 A restricted SCF calculation will be
 performed using DIIS
 SCF converges when DIIS error is below 1.0e-08
 ---------------------------------------
  Cycle       Energy         DIIS error
 ---------------------------------------
    1   -9972.9548293278      7.17e-04  
    2   -9972.9579517080      2.77e-04  
    3   -9972.9571070424      5.12e-04  
    4   -9972.9582665690      1.18e-04  
    5   -9972.9583290470      3.47e-05  
    6   -9972.9583342810      5.07e-06  
    7   -9972.9583343899      1.88e-06  
    8   -9972.9583344004      1.14e-06  
    9   -9972.9583344054      2.06e-07  
   10   -9972.9583344057      8.28e-08  
   11   -9972.9583344056      2.99e-08  
   12   -9972.9583344057      6.09e-09  Convergence criterion met
 ---------------------------------------
 SCF time:   CPU 33.91s  wall 12.00s 
 SCF   energy in the final basis set =    -9972.9583344057
 Total energy in the final basis set =    -9972.9583344057

 --------------------------------------------------------------
             Orbital Energies (a.u.) and Symmetries
 --------------------------------------------------------------

 Alpha MOs, Restricted
 -- Occupied --                  
******* -482.87 -176.33 -165.73 -165.73 -165.73  -77.14  -62.52
  1 A'    2 A'    3 A'    4 A'    5 A'    1 A"    6 A'    7 A'                 
-56.339 -56.334 -56.334 -35.824 -31.318 -31.311 -31.311 -24.730
  8 A'    9 A'    2 A"   10 A'   11 A'   12 A'    3 A"   13 A'                 
-22.968 -22.967 -22.967 -22.961 -22.961 -10.304  -8.724  -6.636
 14 A'   15 A'    4 A"   16 A'    5 A"   17 A'   18 A'   19 A'                 
 -6.558  -6.542  -6.541  -6.372  -4.799  -4.795  -4.792  -4.786
 20 A'   21 A'    6 A"   22 A'   23 A'    7 A"   24 A'   25 A'                 
 -4.769  -4.769  -2.668  -2.664  -2.663  -2.650  -2.650  -2.050
 26 A'    8 A"   27 A'   28 A'    9 A"   29 A'   10 A"   30 A'                 
 -2.046  -2.045  -2.031  -2.031  -1.263  -0.809  -0.759  -0.659
 31 A'   11 A"   32 A'   12 A"   33 A'   34 A'   35 A'   36 A'                 
 -0.593  -0.504  -0.504  -0.454  -0.394  -0.351  -0.330  -0.316
 37 A'   38 A'   13 A"   39 A'   40 A'   14 A"   41 A'   42 A'                 
 -0.305  -0.288  -0.279
 15 A"   43 A'   16 A"                                                         
 -- Virtual --                   
 -0.156  -0.129  -0.087   0.001   0.008   0.029   0.040   0.043
 44 A'   45 A'   17 A"   46 A'   47 A'   48 A'   18 A"   49 A'                 
  0.062   0.069   0.076   0.085   0.104   0.108   0.136   0.143
 50 A'   19 A"   51 A'   52 A'   53 A'   20 A"   54 A'   55 A'                 
  0.146   0.191   0.204   0.219   0.236   0.256   0.274   0.277
 56 A'   57 A'   21 A"   58 A'   22 A"   59 A'   60 A'   23 A"                 
  0.279   0.311   0.357   0.389   0.393   0.394   0.415   0.431
 61 A'   62 A'   63 A'   24 A"   25 A"   64 A'   65 A'   66 A'                 
  0.432   0.436   0.461   0.491   0.494   0.552   0.556   0.569
 26 A"   67 A'   68 A'   27 A"   69 A'   28 A"   70 A'   71 A'                 
  0.576   0.587   0.604   0.621   0.645   0.694   0.715   0.766
 72 A'   29 A"   73 A'   74 A'   30 A"   75 A'   31 A"   76 A'                 
  0.869   0.902   0.992   1.048   1.246   1.276   1.281   1.303
 77 A'   78 A'   79 A'   80 A'   32 A"   81 A'   33 A"   82 A'                 
  1.347   1.357   1.362   1.474   1.495   1.563   1.613   1.645
 83 A'   84 A'   34 A"   35 A"   85 A'   36 A"   86 A'   87 A'                 
  1.674   1.919   1.966   1.977   1.998   2.112   2.675   2.747
 88 A'   89 A'   90 A'   37 A"   91 A'   92 A'   38 A"   93 A'                 
  3.065   3.724   3.730   3.764   3.793   3.944   3.957   3.963
 94 A'   39 A"   95 A'   40 A"   96 A'   41 A"   42 A"   97 A'                 
  3.979   3.986   3.995   4.006   4.078   4.104   4.158   4.210
 43 A"   98 A'   99 A'   44 A"  100 A'  101 A'  102 A'  103 A'                 
  4.333   5.976   5.992   6.022   6.228   6.268   6.295   6.533
104 A'   45 A"  105 A'  106 A'   46 A"  107 A'  108 A'  109 A'                 
  7.001   7.528   7.542   7.602  13.755  13.895  13.979  23.366
110 A'   47 A"  111 A'  112 A'   48 A"  113 A'  114 A'  115 A'                 
 27.782  28.318  28.330  28.345  28.516  28.524  28.524  28.553
116 A'   49 A"  117 A'  118 A'   50 A"  119 A'   51 A"  120 A'                 
 28.617  47.824  66.727 127.862 127.871 127.894 151.589 163.128
121 A'  122 A'  123 A'   52 A"  124 A'  125 A'  126 A'  127 A'                 
289.717 289.730 289.8041020.5981901.749
 53 A"  128 A'  129 A'  130 A'  131 A'                                         

 Beta MOs, Restricted
 -- Occupied --                  
******* -482.87 -176.33 -165.73 -165.73 -165.73  -77.14  -62.52
  1 A'    2 A'    3 A'    4 A'    5 A'    1 A"    6 A'    7 A'                 
-56.339 -56.334 -56.334 -35.824 -31.318 -31.311 -31.311 -24.730
  8 A'    9 A'    2 A"   10 A'   11 A'   12 A'    3 A"   13 A'                 
-22.968 -22.967 -22.967 -22.961 -22.961 -10.304  -8.724  -6.636
 14 A'   15 A'    4 A"   16 A'    5 A"   17 A'   18 A'   19 A'                 
 -6.558  -6.542  -6.541  -6.372  -4.799  -4.795  -4.792  -4.786
 20 A'   21 A'    6 A"   22 A'   23 A'    7 A"   24 A'   25 A'                 
 -4.769  -4.769  -2.668  -2.664  -2.663  -2.650  -2.650  -2.050
 26 A'    8 A"   27 A'   28 A'    9 A"   29 A'   10 A"   30 A'                 
 -2.046  -2.045  -2.031  -2.031  -1.263  -0.809  -0.759  -0.659
 31 A'   11 A"   32 A'   12 A"   33 A'   34 A'   35 A'   36 A'                 
 -0.593  -0.504  -0.504  -0.454  -0.394  -0.351  -0.330  -0.316
 37 A'   38 A'   13 A"   39 A'   40 A'   14 A"   41 A'   42 A'                 
 -0.305  -0.288  -0.279
 15 A"   43 A'   16 A"                                                         
 -- Virtual --                   
 -0.156  -0.129  -0.087   0.001   0.008   0.029   0.040   0.043
 44 A'   45 A'   17 A"   46 A'   47 A'   48 A'   18 A"   49 A'                 
  0.062   0.069   0.076   0.085   0.104   0.108   0.136   0.143
 50 A'   19 A"   51 A'   52 A'   53 A'   20 A"   54 A'   55 A'                 
  0.146   0.191   0.204   0.219   0.236   0.256   0.274   0.277
 56 A'   57 A'   21 A"   58 A'   22 A"   59 A'   60 A'   23 A"                 
  0.279   0.311   0.357   0.389   0.393   0.394   0.415   0.431
 61 A'   62 A'   63 A'   24 A"   25 A"   64 A'   65 A'   66 A'                 
  0.432   0.436   0.461   0.491   0.494   0.552   0.556   0.569
 26 A"   67 A'   68 A'   27 A"   69 A'   28 A"   70 A'   71 A'                 
  0.576   0.587   0.604   0.621   0.645   0.694   0.715   0.766
 72 A'   29 A"   73 A'   74 A'   30 A"   75 A'   31 A"   76 A'                 
  0.869   0.902   0.992   1.048   1.246   1.276   1.281   1.303
 77 A'   78 A'   79 A'   80 A'   32 A"   81 A'   33 A"   82 A'                 
  1.347   1.357   1.362   1.474   1.495   1.563   1.613   1.645
 83 A'   84 A'   34 A"   35 A"   85 A'   36 A"   86 A'   87 A'                 
  1.674   1.919   1.966   1.977   1.998   2.112   2.675   2.747
 88 A'   89 A'   90 A'   37 A"   91 A'   92 A'   38 A"   93 A'                 
  3.065   3.724   3.730   3.764   3.793   3.944   3.957   3.963
 94 A'   39 A"   95 A'   40 A"   96 A'   41 A"   42 A"   97 A'                 
  3.979   3.986   3.995   4.006   4.078   4.104   4.158   4.210
 43 A"   98 A'   99 A'   44 A"  100 A'  101 A'  102 A'  103 A'                 
  4.333   5.976   5.992   6.022   6.228   6.268   6.295   6.533
104 A'   45 A"  105 A'  106 A'   46 A"  107 A'  108 A'  109 A'                 
  7.001   7.528   7.542   7.602  13.755  13.895  13.979  23.366
110 A'   47 A"  111 A'  112 A'   48 A"  113 A'  114 A'  115 A'                 
 27.782  28.318  28.330  28.345  28.516  28.524  28.524  28.553
116 A'   49 A"  117 A'  118 A'   50 A"  119 A'   51 A"  120 A'                 
 28.617  47.824  66.727 127.862 127.871 127.894 151.589 163.128
121 A'  122 A'  123 A'   52 A"  124 A'  125 A'  126 A'  127 A'                 
289.717 289.730 289.8041020.5981901.749
 53 A"  128 A'  129 A'  130 A'  131 A'                                         
 --------------------------------------------------------------

          Ground-State Mulliken Net Atomic Charges

     Atom                 Charge (a.u.)
  ----------------------------------------
      1 C                    -0.245963
      2 P                     0.324042
      3 F                    -0.137120
      4 Br                   -0.030106
      5 I                     0.089147
  ----------------------------------------
  Sum of atomic charges =     0.000000

 -----------------------------------------------------------------
                    Cartesian Multipole Moments
 -----------------------------------------------------------------
    Charge (ESU x 10^10)
                 0.0000
    Dipole Moment (Debye)
         X       0.1171      Y      -0.2304      Z       0.0000
       Tot       0.2584
    Quadrupole Moments (Debye-Ang)
        XX     -67.8646     XY      -2.5935     YY     -69.5370
        XZ      -0.0000     YZ      -0.0000     ZZ     -71.2506
    Octopole Moments (Debye-Ang^2)
       XXX     -14.1310    XXY      29.9290    XYY       1.2198
       YYY      42.9467    XXZ       0.0000    XYZ      -0.0000
       YYZ       0.0000    XZZ      -4.7778    YZZ      10.6690
       ZZZ      -0.0000
    Hexadecapole Moments (Debye-Ang^3)
      XXXX   -1152.7387   XXXY      28.2297   XXYY    -330.3292
      XYYY       7.0638   YYYY    -793.5838   XXXZ      -0.0000
      XXYZ      -0.0000   XYYZ      -0.0000   YYYZ      -0.0000
      XXZZ    -227.9853   XYZZ       7.8971   YYZZ    -142.7152
      XZZZ      -0.0000   YZZZ      -0.0000   ZZZZ     -94.5358
 -----------------------------------------------------------------
 Calculating analytic gradient of the SCF energy
 Gradient of SCF Energy
            1           2           3           4           5
    1   0.0112210  -0.0534652   0.0314634   0.0523805  -0.0415997
    2  -0.1190765   0.0659547   0.0019573   0.0322017   0.0189627
    3   0.0000000  -0.0000000   0.0000000  -0.0000000  -0.0000000
 Max gradient component =       1.191E-01
 RMS gradient           =       4.350E-02
 Gradient time:  CPU 9.76 s  wall 3.36 s
 Geometry Optimization Parameters
   NAtoms,    NIC,     NZ,  NCons,   NDum,   NFix, NCnnct, MaxDiis
        5      20       5       0       0       0       0       0

 Cartesian Hessian Update
 Hessian Updated using BFGS Update


** GEOMETRY OPTIMIZATION IN DELOCALIZED INTERNAL COORDINATES **
   Searching for a Minimum

   Optimization Cycle:   3

                       Coordinates (Angstroms)
     ATOM                X               Y               Z
      1  C         0.4727831432   -0.5530256700    0.0000000000
      2  P         0.5555710942   -2.1318758793    0.0000000000
      3  F        -0.8854819597   -2.7683675641    0.0000000000
      4  Br        2.4190772460    0.6169263503    0.0000000000
      5  I        -1.6218680927    0.6634410618    0.0000000000
   Point Group: cs    Number of degrees of freedom:     7


   Energy is  -9972.958334406

 Hessian Updated using BFGS Update

  7 Hessian modes will be used to form the next step
  Hessian Eigenvalues:
     0.022602    0.047531    0.237887    0.250009    0.267750    0.627320
     0.944031

 Minimum Search - Taking Simple RFO Step
 Searching for Lamda that Minimizes Along All modes
 Value Taken    Lamda =  -0.08098979
 Calculated Step too Large.  Step scaled by  0.352141
 Step Taken.  Stepsize is  0.300000

                             Maximum     Tolerance    Cnvgd?
         Gradient           0.078924      0.000300      NO
         Displacement       0.171962      0.001200      NO
         Energy change     -0.031792      0.000001      NO


 New Cartesian Coordinates Obtained by Inverse Iteration

 Displacement from previous Coordinates is:  0.293032
 ----------------------------------------------------------------
             Standard Nuclear Orientation (Angstroms)
    I     Atom           X                Y                Z
 ----------------------------------------------------------------
    1      C       0.4687101671    -0.5343907241     0.0000000000
    2      P       0.5885953673    -2.1367327053     0.0000000000
    3      F      -0.8836255012    -2.7384816206     0.0000000000
    4      Br      2.3038522578     0.5825571273     0.0000000000
    5      I      -1.5374508600     0.6541462213     0.0000000000
 ----------------------------------------------------------------
 Molecular Point Group                 Cs    NOp =  2
 Largest Abelian Subgroup              Cs    NOp =  2
 Nuclear Repulsion Energy =   780.5926872034 hartrees
 There are       59 alpha and       59 beta electrons
 Applying Cartesian multipole field
    Component          Value
    ---------          -----
     (2,0,0)        1.00000E-11
     (0,2,0)        2.00000E-11
     (0,0,2)       -3.00000E-11
 Nucleus-field energy     =     0.0000000239 hartrees
 Requested basis set is 6-311++G(d,p)
 There are 68 shells and 184 basis functions
 A cutoff of  1.0D-11 yielded   1773 shell pairs
 There are     13932 function pairs (     15626 Cartesian)
 Smallest overlap matrix eigenvalue = 7.65E-04
 Guess MOs from SCF MO coefficient file

 -----------------------------------------------------------------------
  General SCF calculation program by
  Eric Jon Sundstrom, Paul Horn, Yuezhi Mao, Dmitri Zuev, Alec White,
  David Stuck, Shaama M.S., Shane Yost, Joonho Lee, David Small,
  Daniel Levine, Susi Lehtola, Hugh Burton, Evgeny Epifanovsky
 -----------------------------------------------------------------------
 Exchange:     0.2000 Hartree-Fock + 0.0800 Slater + 0.7200 B88
 Correlation:  0.1900 VWN1RPA + 0.8100 LYP
 Using SG-1 standard quadrature grid
 using 4 threads for integral computing
 -------------------------------------------------------
 OpenMP Integral computing Module                
 Release: version 2.0, May 2017, Q-Chem Inc. Pleasanton 
 -------------------------------------------------------
 -------------------------------------------------------
 OpenMP BLAS3 based DFT computing Module                
 Release: version 1.0, May 2013, Q-Chem Inc. Pittsburgh 
 -------------------------------------------------------
 A restricted SCF calculation will be
 performed using DIIS
 SCF converges when DIIS error is below 1.0e-08
 ---------------------------------------
  Cycle       Energy         DIIS error
 ---------------------------------------
    1   -9972.9817007214      6.75e-04  
    2   -9972.9838912206      4.14e-04  
    3   -9972.9828514810      6.33e-04  
    4   -9972.9846670541      7.91e-05  
    5   -9972.9846968118      2.70e-05  
    6   -9972.9847001867      4.32e-06  
    7   -9972.9847002738      1.04e-06  
    8   -9972.9847002788      5.59e-07  
    9   -9972.9847002797      1.93e-07  
   10   -9972.9847002797      4.25e-08  
   11   -9972.9847002797      1.62e-08  
   12   -9972.9847002798      5.11e-09  Convergence criterion met
 ---------------------------------------
 SCF time:   CPU 34.73s  wall 12.00s 
 SCF   energy in the final basis set =    -9972.9847002798
 Total energy in the final basis set =    -9972.9847002798

 --------------------------------------------------------------
             Orbital Energies (a.u.) and Symmetries
 --------------------------------------------------------------

 Alpha MOs, Restricted
 -- Occupied --                  
******* -482.87 -176.33 -165.73 -165.73 -165.73  -77.14  -62.52
  1 A'    2 A'    3 A'    4 A'    5 A'    1 A"    6 A'    7 A'                 
-56.339 -56.334 -56.334 -35.824 -31.318 -31.310 -31.310 -24.721
  8 A'    9 A'    2 A"   10 A'   11 A'   12 A'    3 A"   13 A'                 
-22.968 -22.966 -22.966 -22.961 -22.961 -10.301  -8.725  -6.633
 14 A'   15 A'    4 A"   16 A'    5 A"   17 A'   18 A'   19 A'                 
 -6.558  -6.542  -6.542  -6.372  -4.797  -4.792  -4.789  -4.786
 20 A'   21 A'    6 A"   22 A'   23 A'    7 A"   24 A'   25 A'                 
 -4.769  -4.769  -2.668  -2.664  -2.664  -2.651  -2.651  -2.050
 26 A'    8 A"   27 A'   28 A'    9 A"   29 A'   10 A"   30 A'                 
 -2.046  -2.046  -2.031  -2.031  -1.252  -0.819  -0.752  -0.663
 11 A"   31 A'   32 A'   12 A"   33 A'   34 A'   35 A'   36 A'                 
 -0.585  -0.496  -0.495  -0.463  -0.402  -0.357  -0.335  -0.317
 37 A'   38 A'   13 A"   39 A'   40 A'   14 A"   41 A'   42 A'                 
 -0.303  -0.287  -0.274
 15 A"   43 A'   16 A"                                                         
 -- Virtual --                   
 -0.133  -0.110  -0.090   0.001   0.006   0.029   0.041   0.043
 44 A'   45 A'   17 A"   46 A'   47 A'   48 A'   18 A"   49 A'                 
  0.060   0.069   0.077   0.084   0.105   0.109   0.135   0.142
 50 A'   19 A"   51 A'   52 A'   53 A'   20 A"   54 A'   55 A'                 
  0.147   0.194   0.206   0.217   0.235   0.260   0.276   0.278
 56 A'   57 A'   21 A"   58 A'   22 A"   59 A'   60 A'   23 A"                 
  0.281   0.307   0.355   0.390   0.395   0.395   0.416   0.429
 61 A'   62 A'   63 A'   24 A"   25 A"   64 A'   65 A'   66 A'                 
  0.430   0.443   0.465   0.489   0.494   0.549   0.552   0.566
 26 A"   67 A'   68 A'   27 A"   69 A'   28 A"   70 A'   71 A'                 
  0.580   0.588   0.615   0.633   0.648   0.728   0.736   0.792
 29 A"   72 A'   73 A'   74 A'   30 A"   75 A'   31 A"   76 A'                 
  0.867   0.909   0.996   1.023   1.253   1.286   1.299   1.316
 77 A'   78 A'   79 A'   80 A'   32 A"   33 A"   81 A'   82 A'                 
  1.358   1.367   1.371   1.467   1.539   1.559   1.628   1.653
 83 A'   84 A'   34 A"   35 A"   85 A'   36 A"   86 A'   87 A'                 
  1.677   1.910   1.964   1.978   2.005   2.137   2.673   2.758
 88 A'   89 A'   90 A'   37 A"   91 A'   92 A'   38 A"   93 A'                 
  3.048   3.733   3.740   3.769   3.800   3.945   3.965   3.966
 94 A'   39 A"   95 A'   40 A"   96 A'   41 A"   42 A"   97 A'                 
  3.978   3.987   4.009   4.019   4.092   4.103   4.193   4.268
 43 A"   98 A'   99 A'   44 A"  100 A'  101 A'  102 A'  103 A'                 
  4.339   5.979   5.998   6.026   6.236   6.278   6.305   6.542
104 A'   45 A"  105 A'  106 A'   46 A"  107 A'  108 A'  109 A'                 
  6.990   7.528   7.548   7.622  13.758  13.892  13.964  23.353
110 A'   47 A"  111 A'  112 A'   48 A"  113 A'  114 A'  115 A'                 
 27.791  28.321  28.335  28.347  28.517  28.525  28.528  28.560
116 A'   49 A"  117 A'  118 A'   50 A"  119 A'   51 A"  120 A'                 
 28.634  47.832  66.735 127.864 127.876 127.898 151.597 163.113
121 A'  122 A'  123 A'   52 A"  124 A'  125 A'  126 A'  127 A'                 
289.719 289.736 289.8291020.6081901.757
 53 A"  128 A'  129 A'  130 A'  131 A'                                         

 Beta MOs, Restricted
 -- Occupied --                  
******* -482.87 -176.33 -165.73 -165.73 -165.73  -77.14  -62.52
  1 A'    2 A'    3 A'    4 A'    5 A'    1 A"    6 A'    7 A'                 
-56.339 -56.334 -56.334 -35.824 -31.318 -31.310 -31.310 -24.721
  8 A'    9 A'    2 A"   10 A'   11 A'   12 A'    3 A"   13 A'                 
-22.968 -22.966 -22.966 -22.961 -22.961 -10.301  -8.725  -6.633
 14 A'   15 A'    4 A"   16 A'    5 A"   17 A'   18 A'   19 A'                 
 -6.558  -6.542  -6.542  -6.372  -4.797  -4.792  -4.789  -4.786
 20 A'   21 A'    6 A"   22 A'   23 A'    7 A"   24 A'   25 A'                 
 -4.769  -4.769  -2.668  -2.664  -2.664  -2.651  -2.651  -2.050
 26 A'    8 A"   27 A'   28 A'    9 A"   29 A'   10 A"   30 A'                 
 -2.046  -2.046  -2.031  -2.031  -1.252  -0.819  -0.752  -0.663
 11 A"   31 A'   32 A'   12 A"   33 A'   34 A'   35 A'   36 A'                 
 -0.585  -0.496  -0.495  -0.463  -0.402  -0.357  -0.335  -0.317
 37 A'   38 A'   13 A"   39 A'   40 A'   14 A"   41 A'   42 A'                 
 -0.303  -0.287  -0.274
 15 A"   43 A'   16 A"                                                         
 -- Virtual --                   
 -0.133  -0.110  -0.090   0.001   0.006   0.029   0.041   0.043
 44 A'   45 A'   17 A"   46 A'   47 A'   48 A'   18 A"   49 A'                 
  0.060   0.069   0.077   0.084   0.105   0.109   0.135   0.142
 50 A'   19 A"   51 A'   52 A'   53 A'   20 A"   54 A'   55 A'                 
  0.147   0.194   0.206   0.217   0.235   0.260   0.276   0.278
 56 A'   57 A'   21 A"   58 A'   22 A"   59 A'   60 A'   23 A"                 
  0.281   0.307   0.355   0.390   0.395   0.395   0.416   0.429
 61 A'   62 A'   63 A'   24 A"   25 A"   64 A'   65 A'   66 A'                 
  0.430   0.443   0.465   0.489   0.494   0.549   0.552   0.566
 26 A"   67 A'   68 A'   27 A"   69 A'   28 A"   70 A'   71 A'                 
  0.580   0.588   0.615   0.633   0.648   0.728   0.736   0.792
 29 A"   72 A'   73 A'   74 A'   30 A"   75 A'   31 A"   76 A'                 
  0.867   0.909   0.996   1.023   1.253   1.286   1.299   1.316
 77 A'   78 A'   79 A'   80 A'   32 A"   33 A"   81 A'   82 A'                 
  1.358   1.367   1.371   1.467   1.539   1.559   1.628   1.653
 83 A'   84 A'   34 A"   35 A"   85 A'   36 A"   86 A'   87 A'                 
  1.677   1.910   1.964   1.978   2.005   2.137   2.673   2.758
 88 A'   89 A'   90 A'   37 A"   91 A'   92 A'   38 A"   93 A'                 
  3.048   3.733   3.740   3.769   3.800   3.945   3.965   3.966
 94 A'   39 A"   95 A'   40 A"   96 A'   41 A"   42 A"   97 A'                 
  3.978   3.987   4.009   4.019   4.092   4.103   4.193   4.268
 43 A"   98 A'   99 A'   44 A"  100 A'  101 A'  102 A'  103 A'                 
  4.339   5.979   5.998   6.026   6.236   6.278   6.305   6.542
104 A'   45 A"  105 A'  106 A'   46 A"  107 A'  108 A'  109 A'                 
  6.990   7.528   7.548   7.622  13.758  13.892  13.964  23.353
110 A'   47 A"  111 A'  112 A'   48 A"  113 A'  114 A'  115 A'                 
 27.791  28.321  28.335  28.347  28.517  28.525  28.528  28.560
116 A'   49 A"  117 A'  118 A'   50 A"  119 A'   51 A"  120 A'                 
 28.634  47.832  66.735 127.864 127.876 127.898 151.597 163.113
121 A'  122 A'  123 A'   52 A"  124 A'  125 A'  126 A'  127 A'                 
289.719 289.736 289.8291020.6081901.757
 53 A"  128 A'  129 A'  130 A'  131 A'                                         
 --------------------------------------------------------------

          Ground-State Mulliken Net Atomic Charges

     Atom                 Charge (a.u.)
  ----------------------------------------
      1 C                    -0.260786
      2 P                     0.331809
      3 F                    -0.155647
      4 Br                   -0.026780
      5 I                     0.111404
  ----------------------------------------
  Sum of atomic charges =     0.000000

 -----------------------------------------------------------------
                    Cartesian Multipole Moments
 -----------------------------------------------------------------
    Charge (ESU x 10^10)
                 0.0000
    Dipole Moment (Debye)
         X       0.2939      Y      -0.0215      Z       0.0000
       Tot       0.2947
    Quadrupole Moments (Debye-Ang)
        XX     -67.8557     XY      -2.9495     YY     -69.7859
        XZ       0.0000     YZ      -0.0000     ZZ     -71.1061
    Octopole Moments (Debye-Ang^2)
       XXX     -15.5263    XXY      29.9788    XYY       1.0794
       YYY      46.2275    XXZ      -0.0000    XYZ       0.0000
       YYZ       0.0000    XZZ      -5.2989    YZZ      11.7354
       ZZZ       0.0000
    Hexadecapole Moments (Debye-Ang^3)
      XXXX   -1058.4216   XXXY      31.2546   XXYY    -312.5246
      XYYY      10.3702   YYYY    -784.8512   XXXZ       0.0000
      XXYZ      -0.0000   XYYZ       0.0000   YYYZ      -0.0000
      XXZZ    -209.7309   XYZZ       9.5989   YYZZ    -141.4271
      XZZZ       0.0000   YZZZ      -0.0000   ZZZZ     -94.1165
 -----------------------------------------------------------------
 Calculating analytic gradient of the SCF energy
 Gradient of SCF Energy
            1           2           3           4           5
    1   0.0097140  -0.0385532   0.0227655   0.0440766  -0.0380030
    2  -0.0909794   0.0437259   0.0015008   0.0272288   0.0185239
    3  -0.0000000   0.0000000  -0.0000000   0.0000000   0.0000000
 Max gradient component =       9.098E-02
 RMS gradient           =       3.343E-02
 Gradient time:  CPU 10.19 s  wall 3.49 s
 Geometry Optimization Parameters
   NAtoms,    NIC,     NZ,  NCons,   NDum,   NFix, NCnnct, MaxDiis
        5      20       5       0       0       0       0       0

 Cartesian Hessian Update
 Hessian Updated using BFGS Update


** GEOMETRY OPTIMIZATION IN DELOCALIZED INTERNAL COORDINATES **
   Searching for a Minimum

   Optimization Cycle:   4

                       Coordinates (Angstroms)
     ATOM                X               Y               Z
      1  C         0.4687101671   -0.5343907241    0.0000000000
      2  P         0.5885953673   -2.1367327053    0.0000000000
      3  F        -0.8836255012   -2.7384816206    0.0000000000
      4  Br        2.3038522578    0.5825571273    0.0000000000
      5  I        -1.5374508600    0.6541462213    0.0000000000
   Point Group: cs    Number of degrees of freedom:     7


   Energy is  -9972.984700280

 Hessian Updated using BFGS Update

  7 Hessian modes will be used to form the next step
  Hessian Eigenvalues:
     0.035571    0.056764    0.238715    0.250031    0.270086    0.612213
     0.900649

 Minimum Search - Taking Simple RFO Step
 Searching for Lamda that Minimizes Along All modes
 Value Taken    Lamda =  -0.05740674
 Calculated Step too Large.  Step scaled by  0.401950
 Step Taken.  Stepsize is  0.300000

                             Maximum     Tolerance    Cnvgd?
         Gradient           0.060383      0.000300      NO
         Displacement       0.178827      0.001200      NO
         Energy change     -0.026366      0.000001      NO


 New Cartesian Coordinates Obtained by Inverse Iteration

 Displacement from previous Coordinates is:  0.286755
 ----------------------------------------------------------------
             Standard Nuclear Orientation (Angstroms)
    I     Atom           X                Y                Z
 ----------------------------------------------------------------
    1      C       0.4613661475    -0.5129123861     0.0000000000
    2      P       0.6110636763    -2.1347246506     0.0000000000
    3      F      -0.8849416441    -2.7145823517     0.0000000000
    4      Br      2.1964858207     0.5552686015     0.0000000000
    5      I      -1.4438925694     0.6340490856     0.0000000000
 ----------------------------------------------------------------
 Molecular Point Group                 Cs    NOp =  2
 Largest Abelian Subgroup              Cs    NOp =  2
 Nuclear Repulsion Energy =   807.0702843554 hartrees
 There are       59 alpha and       59 beta electrons
 Applying Cartesian multipole field
    Component          Value
    ---------          -----
     (2,0,0)        1.00000E-11
     (0,2,0)        2.00000E-11
     (0,0,2)       -3.00000E-11
 Nucleus-field energy     =     0.0000000225 hartrees
 Requested basis set is 6-311++G(d,p)
 There are 68 shells and 184 basis functions
 A cutoff of  1.0D-11 yielded   1787 shell pairs
 There are     13987 function pairs (     15682 Cartesian)
 Smallest overlap matrix eigenvalue = 6.44E-04
 Guess MOs from SCF MO coefficient file

 -----------------------------------------------------------------------
  General SCF calculation program by
  Eric Jon Sundstrom, Paul Horn, Yuezhi Mao, Dmitri Zuev, Alec White,
  David Stuck, Shaama M.S., Shane Yost, Joonho Lee, David Small,
  Daniel Levine, Susi Lehtola, Hugh Burton, Evgeny Epifanovsky
 -----------------------------------------------------------------------
 Exchange:     0.2000 Hartree-Fock + 0.0800 Slater + 0.7200 B88
 Correlation:  0.1900 VWN1RPA + 0.8100 LYP
 Using SG-1 standard quadrature grid
 using 4 threads for integral computing
 -------------------------------------------------------
 OpenMP Integral computing Module                
 Release: version 2.0, May 2017, Q-Chem Inc. Pleasanton 
 -------------------------------------------------------
 -------------------------------------------------------
 OpenMP BLAS3 based DFT computing Module                
 Release: version 1.0, May 2013, Q-Chem Inc. Pittsburgh 
 -------------------------------------------------------
 A restricted SCF calculation will be
 performed using DIIS
 SCF converges when DIIS error is below 1.0e-08
 ---------------------------------------
  Cycle       Energy         DIIS error
 ---------------------------------------
    1   -9973.0007828143      7.33e-04  
    2   -9973.0025465475      5.85e-04  
    3   -9973.0021545147      6.53e-04  
    4   -9973.0040539862      8.53e-05  
    5   -9973.0040899519      2.90e-05  
    6   -9973.0040934412      4.72e-06  
    7   -9973.0040935099      2.62e-06  
    8   -9973.0040935281      8.13e-07  
    9   -9973.0040935303      1.44e-07  
   10   -9973.0040935304      5.63e-08  
   11   -9973.0040935304      1.02e-08  
   12   -9973.0040935304      3.33e-09  Convergence criterion met
 ---------------------------------------
 SCF time:   CPU 35.76s  wall 13.00s 
 SCF   energy in the final basis set =    -9973.0040935304
 Total energy in the final basis set =    -9973.0040935304

 --------------------------------------------------------------
             Orbital Energies (a.u.) and Symmetries
 --------------------------------------------------------------

 Alpha MOs, Restricted
 -- Occupied --                  
******* -482.87 -176.33 -165.73 -165.73 -165.73  -77.14  -62.52
  1 A'    2 A'    3 A'    4 A'    1 A"    5 A'    6 A'    7 A'                 
-56.339 -56.334 -56.334 -35.824 -31.317 -31.310 -31.310 -24.713
  8 A'    9 A'    2 A"   10 A'   11 A'    3 A"   12 A'   13 A'                 
-22.968 -22.966 -22.966 -22.961 -22.961 -10.296  -8.725  -6.629
 14 A'    4 A"   15 A'   16 A'    5 A"   17 A'   18 A'   19 A'                 
 -6.558  -6.543  -6.543  -6.372  -4.793  -4.788  -4.786  -4.786
 20 A'   21 A'    6 A"   22 A'   23 A'    7 A"   24 A'   25 A'                 
 -4.769  -4.769  -2.669  -2.665  -2.664  -2.653  -2.652  -2.051
  8 A"   26 A'   27 A'   28 A'    9 A"   29 A'   10 A"   30 A'                 
 -2.046  -2.046  -2.032  -2.032  -1.241  -0.834  -0.746  -0.668
 11 A"   31 A'   32 A'   12 A"   33 A'   34 A'   35 A'   36 A'                 
 -0.578  -0.490  -0.486  -0.470  -0.410  -0.366  -0.340  -0.318
 37 A'   38 A'   13 A"   39 A'   40 A'   14 A"   41 A'   42 A'                 
 -0.303  -0.286  -0.268
 15 A"   43 A'   16 A"                                                         
 -- Virtual --                   
 -0.109  -0.092  -0.089   0.001   0.006   0.030   0.042   0.044
 44 A'   17 A"   45 A'   46 A'   47 A'   48 A'   18 A"   49 A'                 
  0.058   0.068   0.078   0.084   0.106   0.109   0.134   0.138
 50 A'   19 A"   51 A'   52 A'   53 A'   20 A"   54 A'   55 A'                 
  0.152   0.199   0.208   0.216   0.235   0.263   0.276   0.281
 56 A'   57 A'   21 A"   58 A'   22 A"   59 A'   60 A'   23 A"                 
  0.283   0.304   0.354   0.389   0.395   0.398   0.413   0.426
 61 A'   62 A'   63 A'   24 A"   64 A'   25 A"   65 A'   26 A"                 
  0.429   0.454   0.475   0.490   0.491   0.545   0.556   0.564
 66 A'   67 A'   68 A'   69 A'   27 A"   28 A"   70 A'   71 A'                 
  0.574   0.602   0.627   0.651   0.652   0.756   0.764   0.813
 29 A"   72 A'   73 A'   74 A'   30 A"   31 A"   75 A'   76 A'                 
  0.864   0.920   0.999   1.005   1.262   1.291   1.316   1.339
 77 A'   78 A'   79 A'   80 A'   32 A"   33 A"   81 A'   82 A'                 
  1.368   1.382   1.383   1.462   1.558   1.582   1.639   1.668
 83 A'   84 A'   34 A"   35 A"   36 A"   85 A'   86 A'   87 A'                 
  1.686   1.889   1.972   1.980   2.014   2.155   2.670   2.774
 88 A'   89 A'   90 A'   37 A"   91 A'   92 A'   38 A"   93 A'                 
  3.038   3.741   3.749   3.774   3.806   3.945   3.968   3.974
 94 A'   39 A"   95 A'   40 A"   96 A'   41 A"   97 A'   42 A"                 
  3.978   3.987   4.027   4.035   4.092   4.115   4.229   4.313
 43 A"   98 A'   99 A'   44 A"  100 A'  101 A'  102 A'  103 A'                 
  4.355   5.983   6.004   6.032   6.244   6.287   6.314   6.555
104 A'   45 A"  105 A'  106 A'   46 A"  107 A'  108 A'  109 A'                 
  6.981   7.529   7.554   7.630  13.763  13.892  13.957  23.346
110 A'   47 A"  111 A'  112 A'   48 A"  113 A'  114 A'  115 A'                 
 27.806  28.324  28.341  28.350  28.517  28.526  28.533  28.569
116 A'   49 A"  117 A'  118 A'   50 A"  119 A'   51 A"  120 A'                 
 28.651  47.843  66.742 127.867 127.880 127.902 151.609 163.102
121 A'  122 A'  123 A'   52 A"  124 A'  125 A'  126 A'  127 A'                 
289.721 289.744 289.8471020.6211901.769
 53 A"  128 A'  129 A'  130 A'  131 A'                                         

 Beta MOs, Restricted
 -- Occupied --                  
******* -482.87 -176.33 -165.73 -165.73 -165.73  -77.14  -62.52
  1 A'    2 A'    3 A'    4 A'    1 A"    5 A'    6 A'    7 A'                 
-56.339 -56.334 -56.334 -35.824 -31.317 -31.310 -31.310 -24.713
  8 A'    9 A'    2 A"   10 A'   11 A'    3 A"   12 A'   13 A'                 
-22.968 -22.966 -22.966 -22.961 -22.961 -10.296  -8.725  -6.629
 14 A'    4 A"   15 A'   16 A'    5 A"   17 A'   18 A'   19 A'                 
 -6.558  -6.543  -6.543  -6.372  -4.793  -4.788  -4.786  -4.786
 20 A'   21 A'    6 A"   22 A'   23 A'    7 A"   24 A'   25 A'                 
 -4.769  -4.769  -2.669  -2.665  -2.664  -2.653  -2.652  -2.051
  8 A"   26 A'   27 A'   28 A'    9 A"   29 A'   10 A"   30 A'                 
 -2.046  -2.046  -2.032  -2.032  -1.241  -0.834  -0.746  -0.668
 11 A"   31 A'   32 A'   12 A"   33 A'   34 A'   35 A'   36 A'                 
 -0.578  -0.490  -0.486  -0.470  -0.410  -0.366  -0.340  -0.318
 37 A'   38 A'   13 A"   39 A'   40 A'   14 A"   41 A'   42 A'                 
 -0.303  -0.286  -0.268
 15 A"   43 A'   16 A"                                                         
 -- Virtual --                   
 -0.109  -0.092  -0.089   0.001   0.006   0.030   0.042   0.044
 44 A'   17 A"   45 A'   46 A'   47 A'   48 A'   18 A"   49 A'                 
  0.058   0.068   0.078   0.084   0.106   0.109   0.134   0.138
 50 A'   19 A"   51 A'   52 A'   53 A'   20 A"   54 A'   55 A'                 
  0.152   0.199   0.208   0.216   0.235   0.263   0.276   0.281
 56 A'   57 A'   21 A"   58 A'   22 A"   59 A'   60 A'   23 A"                 
  0.283   0.304   0.354   0.389   0.395   0.398   0.413   0.426
 61 A'   62 A'   63 A'   24 A"   64 A'   25 A"   65 A'   26 A"                 
  0.429   0.454   0.475   0.490   0.491   0.545   0.556   0.564
 66 A'   67 A'   68 A'   69 A'   27 A"   28 A"   70 A'   71 A'                 
  0.574   0.602   0.627   0.651   0.652   0.756   0.764   0.813
 29 A"   72 A'   73 A'   74 A'   30 A"   31 A"   75 A'   76 A'                 
  0.864   0.920   0.999   1.005   1.262   1.291   1.316   1.339
 77 A'   78 A'   79 A'   80 A'   32 A"   33 A"   81 A'   82 A'                 
  1.368   1.382   1.383   1.462   1.558   1.582   1.639   1.668
 83 A'   84 A'   34 A"   35 A"   36 A"   85 A'   86 A'   87 A'                 
  1.686   1.889   1.972   1.980   2.014   2.155   2.670   2.774
 88 A'   89 A'   90 A'   37 A"   91 A'   92 A'   38 A"   93 A'                 
  3.038   3.741   3.749   3.774   3.806   3.945   3.968   3.974
 94 A'   39 A"   95 A'   40 A"   96 A'   41 A"   97 A'   42 A"                 
  3.978   3.987   4.027   4.035   4.092   4.115   4.229   4.313
 43 A"   98 A'   99 A'   44 A"  100 A'  101 A'  102 A'  103 A'                 
  4.355   5.983   6.004   6.032   6.244   6.287   6.314   6.555
104 A'   45 A"  105 A'  106 A'   46 A"  107 A'  108 A'  109 A'                 
  6.981   7.529   7.554   7.630  13.763  13.892  13.957  23.346
110 A'   47 A"  111 A'  112 A'   48 A"  113 A'  114 A'  115 A'                 
 27.806  28.324  28.341  28.350  28.517  28.526  28.533  28.569
116 A'   49 A"  117 A'  118 A'   50 A"  119 A'   51 A"  120 A'                 
 28.651  47.843  66.742 127.867 127.880 127.902 151.609 163.102
121 A'  122 A'  123 A'   52 A"  124 A'  125 A'  126 A'  127 A'                 
289.721 289.744 289.8471020.6211901.769
 53 A"  128 A'  129 A'  130 A'  131 A'                                         
 --------------------------------------------------------------

          Ground-State Mulliken Net Atomic Charges

     Atom                 Charge (a.u.)
  ----------------------------------------
      1 C                    -0.277311
      2 P                     0.335162
      3 F                    -0.172533
      4 Br                   -0.022314
      5 I                     0.136995
  ----------------------------------------
  Sum of atomic charges =     0.000000

 -----------------------------------------------------------------
                    Cartesian Multipole Moments
 -----------------------------------------------------------------
    Charge (ESU x 10^10)
                 0.0000
    Dipole Moment (Debye)
         X       0.4307      Y       0.2414      Z      -0.0000
       Tot       0.4937
    Quadrupole Moments (Debye-Ang)
        XX     -67.9156     XY      -3.1385     YY     -70.2115
        XZ      -0.0000     YZ       0.0000     ZZ     -70.8958
    Octopole Moments (Debye-Ang^2)
       XXX     -17.5784    XXY      30.1137    XYY       0.5498
       YYY      50.3945    XXZ      -0.0000    XYZ      -0.0000
       YYZ      -0.0000    XZZ      -6.1094    YZZ      12.9738
       ZZZ      -0.0000
    Hexadecapole Moments (Debye-Ang^3)
      XXXX    -968.1534   XXXY      31.0149   XXYY    -295.5292
      XYYY      10.0823   YYYY    -775.6556   XXXZ      -0.0000
      XXYZ       0.0000   XYYZ      -0.0000   YYYZ       0.0000
      XXZZ    -192.1663   XYZZ       9.8924   YYZZ    -139.8808
      XZZZ      -0.0000   YZZZ       0.0000   ZZZZ     -93.5197
 -----------------------------------------------------------------
 Calculating analytic gradient of the SCF energy
 Gradient of SCF Energy
            1           2           3           4           5
    1   0.0045331  -0.0262219   0.0157879   0.0292666  -0.0233657
    2  -0.0601787   0.0285301   0.0012702   0.0186430   0.0117354
    3   0.0000000   0.0000000   0.0000000  -0.0000000  -0.0000000
 Max gradient component =       6.018E-02
 RMS gradient           =       2.203E-02
 Gradient time:  CPU 10.24 s  wall 3.51 s
 Geometry Optimization Parameters
   NAtoms,    NIC,     NZ,  NCons,   NDum,   NFix, NCnnct, MaxDiis
        5      20       5       0       0       0       0       0

 Cartesian Hessian Update
 Hessian Updated using BFGS Update


** GEOMETRY OPTIMIZATION IN DELOCALIZED INTERNAL COORDINATES **
   Searching for a Minimum

   Optimization Cycle:   5

                       Coordinates (Angstroms)
     ATOM                X               Y               Z
      1  C         0.4613661475   -0.5129123861    0.0000000000
      2  P         0.6110636763   -2.1347246506    0.0000000000
      3  F        -0.8849416441   -2.7145823517    0.0000000000
      4  Br        2.1964858207    0.5552686015    0.0000000000
      5  I        -1.4438925694    0.6340490856    0.0000000000
   Point Group: cs    Number of degrees of freedom:     7


   Energy is  -9973.004093530

 Hessian Updated using BFGS Update

  7 Hessian modes will be used to form the next step
  Hessian Eigenvalues:
     0.050142    0.085117    0.236430    0.250132    0.268383    0.600117
     0.872367

 Minimum Search - Taking Simple RFO Step
 Searching for Lamda that Minimizes Along All modes
 Value Taken    Lamda =  -0.02252200
 Calculated Step too Large.  Step scaled by  0.677976
 Step Taken.  Stepsize is  0.300000

                             Maximum     Tolerance    Cnvgd?
         Gradient           0.040745      0.000300      NO
         Displacement       0.176125      0.001200      NO
         Energy change     -0.019393      0.000001      NO


 New Cartesian Coordinates Obtained by Inverse Iteration

 Displacement from previous Coordinates is:  0.283772
 ----------------------------------------------------------------
             Standard Nuclear Orientation (Angstroms)
    I     Atom           X                Y                Z
 ----------------------------------------------------------------
    1      C       0.4600329403    -0.4894673205     0.0000000000
    2      P       0.6407721369    -2.1332139906     0.0000000000
    3      F      -0.8824809725    -2.6892155418     0.0000000000
    4      Br      2.0853182704     0.5162104783     0.0000000000
    5      I      -1.3635609440     0.6227846731     0.0000000000
 ----------------------------------------------------------------
 Molecular Point Group                 Cs    NOp =  2
 Largest Abelian Subgroup              Cs    NOp =  2
 Nuclear Repulsion Energy =   834.4511798551 hartrees
 There are       59 alpha and       59 beta electrons
 Applying Cartesian multipole field
    Component          Value
    ---------          -----
     (2,0,0)        1.00000E-11
     (0,2,0)        2.00000E-11
     (0,0,2)       -3.00000E-11
 Nucleus-field energy     =     0.0000000212 hartrees
 Requested basis set is 6-311++G(d,p)
 There are 68 shells and 184 basis functions
 A cutoff of  1.0D-11 yielded   1797 shell pairs
 There are     14045 function pairs (     15748 Cartesian)
 Smallest overlap matrix eigenvalue = 4.95E-04
 Guess MOs from SCF MO coefficient file

 -----------------------------------------------------------------------
  General SCF calculation program by
  Eric Jon Sundstrom, Paul Horn, Yuezhi Mao, Dmitri Zuev, Alec White,
  David Stuck, Shaama M.S., Shane Yost, Joonho Lee, David Small,
  Daniel Levine, Susi Lehtola, Hugh Burton, Evgeny Epifanovsky
 -----------------------------------------------------------------------
 Exchange:     0.2000 Hartree-Fock + 0.0800 Slater + 0.7200 B88
 Correlation:  0.1900 VWN1RPA + 0.8100 LYP
 Using SG-1 standard quadrature grid
 using 4 threads for integral computing
 -------------------------------------------------------
 OpenMP Integral computing Module                
 Release: version 2.0, May 2017, Q-Chem Inc. Pleasanton 
 -------------------------------------------------------
 -------------------------------------------------------
 OpenMP BLAS3 based DFT computing Module                
 Release: version 1.0, May 2013, Q-Chem Inc. Pittsburgh 
 -------------------------------------------------------
 A restricted SCF calculation will be
 performed using DIIS
 SCF converges when DIIS error is below 1.0e-08
 ---------------------------------------
  Cycle       Energy         DIIS error
 ---------------------------------------
    1   -9973.0089067532      8.65e-04  
    2   -9973.0113843272      6.69e-04  
    3   -9973.0110525810      7.13e-04  
    4   -9973.0132406516      1.20e-04  
    5   -9973.0133121587      3.46e-05  
    6   -9973.0133170451      5.31e-06  
    7   -9973.0133171440      2.63e-06  
    8   -9973.0133171607      1.06e-06  
    9   -9973.0133171646      1.11e-07  
   10   -9973.0133171647      2.66e-08  
   11   -9973.0133171648      1.24e-08  
   12   -9973.0133171647      2.56e-09  Convergence criterion met
 ---------------------------------------
 SCF time:   CPU 36.27s  wall 12.00s 
 SCF   energy in the final basis set =    -9973.0133171647
 Total energy in the final basis set =    -9973.0133171647

 --------------------------------------------------------------
             Orbital Energies (a.u.) and Symmetries
 --------------------------------------------------------------

 Alpha MOs, Restricted
 -- Occupied --                  
******* -482.87 -176.33 -165.73 -165.73 -165.73  -77.13  -62.52
  1 A'    2 A'    3 A'    4 A'    1 A"    5 A'    6 A'    7 A'                 
-56.341 -56.336 -56.336 -35.823 -31.316 -31.310 -31.309 -24.704
  8 A'    9 A'    2 A"   10 A'   11 A'    3 A"   12 A'   13 A'                 
-22.967 -22.965 -22.965 -22.960 -22.960 -10.290  -8.728  -6.625
 14 A'    4 A"   15 A'   16 A'    5 A"   17 A'   18 A'   19 A'                 
 -6.561  -6.546  -6.546  -6.372  -4.789  -4.785  -4.783  -4.781
 20 A'   21 A'    6 A"   22 A'   23 A'   24 A'    7 A"   25 A'                 
 -4.769  -4.769  -2.671  -2.667  -2.667  -2.656  -2.656  -2.050
  8 A"   26 A'   27 A'   28 A'    9 A"   29 A'   10 A"   30 A'                 
 -2.046  -2.045  -2.032  -2.032  -1.228  -0.857  -0.741  -0.672
 11 A"   31 A'   32 A'   12 A"   33 A'   34 A'   35 A'   36 A'                 
 -0.570  -0.486  -0.476  -0.474  -0.419  -0.378  -0.345  -0.318
 37 A'   38 A'   13 A"   39 A'   40 A'   14 A"   41 A'   42 A'                 
 -0.302  -0.285  -0.261
 15 A"   43 A'   16 A"                                                         
 -- Virtual --                   
 -0.094  -0.089  -0.062   0.002   0.006   0.031   0.042   0.046
 17 A"   44 A'   45 A'   46 A'   47 A'   48 A'   18 A"   49 A'                 
  0.055   0.067   0.079   0.084   0.107   0.109   0.133   0.135
 50 A'   19 A"   51 A'   52 A'   53 A'   20 A"   54 A'   55 A'                 
  0.158   0.204   0.211   0.216   0.235   0.266   0.277   0.283
 56 A'   57 A'   21 A"   58 A'   22 A"   59 A'   60 A'   23 A"                 
  0.285   0.301   0.354   0.386   0.394   0.402   0.411   0.419
 61 A'   62 A'   63 A'   24 A"   64 A'   25 A"   65 A'   26 A"                 
  0.430   0.461   0.478   0.494   0.498   0.538   0.561   0.566
 66 A'   67 A'   68 A'   69 A'   27 A"   28 A"   70 A'   71 A'                 
  0.567   0.610   0.642   0.656   0.672   0.775   0.794   0.830
 29 A"   72 A'   73 A'   30 A"   74 A'   31 A"   75 A'   76 A'                 
  0.871   0.935   0.977   1.010   1.274   1.297   1.326   1.354
 77 A'   78 A'   79 A'   80 A'   32 A"   33 A"   81 A'   82 A'                 
  1.379   1.400   1.400   1.456   1.557   1.618   1.641   1.678
 83 A'   34 A"   84 A'   35 A"   36 A"   85 A'   86 A'   87 A'                 
  1.728   1.863   1.981   1.982   2.023   2.158   2.666   2.800
 88 A'   89 A'   37 A"   90 A'   91 A'   92 A'   38 A"   93 A'                 
  3.034   3.751   3.759   3.780   3.812   3.945   3.969   3.974
 94 A'   39 A"   95 A'   40 A"   96 A'   41 A"   97 A'   42 A"                 
  3.985   3.985   4.047   4.052   4.087   4.126   4.245   4.332
 98 A'   43 A"   99 A'   44 A"  100 A'  101 A'  102 A'  103 A'                 
  4.384   5.986   6.010   6.041   6.253   6.298   6.326   6.585
104 A'   45 A"  105 A'  106 A'   46 A"  107 A'  108 A'  109 A'                 
  6.971   7.528   7.561   7.629  13.768  13.889  13.952  23.344
110 A'   47 A"  111 A'  112 A'   48 A"  113 A'  114 A'  115 A'                 
 27.824  28.327  28.346  28.357  28.518  28.528  28.538  28.578
116 A'   49 A"  117 A'  118 A'   50 A"  119 A'   51 A"  120 A'                 
 28.663  47.863  66.751 127.870 127.885 127.909 151.623 163.090
121 A'  122 A'  123 A'   52 A"  124 A'  125 A'  126 A'  127 A'                 
289.723 289.753 289.8551020.6471901.785
 53 A"  128 A'  129 A'  130 A'  131 A'                                         

 Beta MOs, Restricted
 -- Occupied --                  
******* -482.87 -176.33 -165.73 -165.73 -165.73  -77.13  -62.52
  1 A'    2 A'    3 A'    4 A'    1 A"    5 A'    6 A'    7 A'                 
-56.341 -56.336 -56.336 -35.823 -31.316 -31.310 -31.309 -24.704
  8 A'    9 A'    2 A"   10 A'   11 A'    3 A"   12 A'   13 A'                 
-22.967 -22.965 -22.965 -22.960 -22.960 -10.290  -8.728  -6.625
 14 A'    4 A"   15 A'   16 A'    5 A"   17 A'   18 A'   19 A'                 
 -6.561  -6.546  -6.546  -6.372  -4.789  -4.785  -4.783  -4.781
 20 A'   21 A'    6 A"   22 A'   23 A'   24 A'    7 A"   25 A'                 
 -4.769  -4.769  -2.671  -2.667  -2.667  -2.656  -2.656  -2.050
  8 A"   26 A'   27 A'   28 A'    9 A"   29 A'   10 A"   30 A'                 
 -2.046  -2.045  -2.032  -2.032  -1.228  -0.857  -0.741  -0.672
 11 A"   31 A'   32 A'   12 A"   33 A'   34 A'   35 A'   36 A'                 
 -0.570  -0.486  -0.476  -0.474  -0.419  -0.378  -0.345  -0.318
 37 A'   38 A'   13 A"   39 A'   40 A'   14 A"   41 A'   42 A'                 
 -0.302  -0.285  -0.261
 15 A"   43 A'   16 A"                                                         
 -- Virtual --                   
 -0.094  -0.089  -0.062   0.002   0.006   0.031   0.042   0.046
 17 A"   44 A'   45 A'   46 A'   47 A'   48 A'   18 A"   49 A'                 
  0.055   0.067   0.079   0.084   0.107   0.109   0.133   0.135
 50 A'   19 A"   51 A'   52 A'   53 A'   20 A"   54 A'   55 A'                 
  0.158   0.204   0.211   0.216   0.235   0.266   0.277   0.283
 56 A'   57 A'   21 A"   58 A'   22 A"   59 A'   60 A'   23 A"                 
  0.285   0.301   0.354   0.386   0.394   0.402   0.411   0.419
 61 A'   62 A'   63 A'   24 A"   64 A'   25 A"   65 A'   26 A"                 
  0.430   0.461   0.478   0.494   0.498   0.538   0.561   0.566
 66 A'   67 A'   68 A'   69 A'   27 A"   28 A"   70 A'   71 A'                 
  0.567   0.610   0.642   0.656   0.672   0.775   0.794   0.830
 29 A"   72 A'   73 A'   30 A"   74 A'   31 A"   75 A'   76 A'                 
  0.871   0.935   0.977   1.010   1.274   1.297   1.326   1.354
 77 A'   78 A'   79 A'   80 A'   32 A"   33 A"   81 A'   82 A'                 
  1.379   1.400   1.400   1.456   1.557   1.618   1.641   1.678
 83 A'   34 A"   84 A'   35 A"   36 A"   85 A'   86 A'   87 A'                 
  1.728   1.863   1.981   1.982   2.023   2.158   2.666   2.800
 88 A'   89 A'   37 A"   90 A'   91 A'   92 A'   38 A"   93 A'                 
  3.034   3.751   3.759   3.780   3.812   3.945   3.969   3.974
 94 A'   39 A"   95 A'   40 A"   96 A'   41 A"   97 A'   42 A"                 
  3.985   3.985   4.047   4.052   4.087   4.126   4.245   4.332
 98 A'   43 A"   99 A'   44 A"  100 A'  101 A'  102 A'  103 A'                 
  4.384   5.986   6.010   6.041   6.253   6.298   6.326   6.585
104 A'   45 A"  105 A'  106 A'   46 A"  107 A'  108 A'  109 A'                 
  6.971   7.528   7.561   7.629  13.768  13.889  13.952  23.344
110 A'   47 A"  111 A'  112 A'   48 A"  113 A'  114 A'  115 A'                 
 27.824  28.327  28.346  28.357  28.518  28.528  28.538  28.578
116 A'   49 A"  117 A'  118 A'   50 A"  119 A'   51 A"  120 A'                 
 28.663  47.863  66.751 127.870 127.885 127.909 151.623 163.090
121 A'  122 A'  123 A'   52 A"  124 A'  125 A'  126 A'  127 A'                 
289.723 289.753 289.8551020.6471901.785
 53 A"  128 A'  129 A'  130 A'  131 A'                                         
 --------------------------------------------------------------

          Ground-State Mulliken Net Atomic Charges

     Atom                 Charge (a.u.)
  ----------------------------------------
      1 C                    -0.289201
      2 P                     0.334252
      3 F                    -0.191129
      4 Br                   -0.010050
      5 I                     0.156129
  ----------------------------------------
  Sum of atomic charges =     0.000000

 -----------------------------------------------------------------
                    Cartesian Multipole Moments
 -----------------------------------------------------------------
    Charge (ESU x 10^10)
                -0.0000
    Dipole Moment (Debye)
         X       0.6807      Y       0.5375      Z       0.0000
       Tot       0.8673
    Quadrupole Moments (Debye-Ang)
        XX     -67.8897     XY      -3.3367     YY     -70.7240
        XZ      -0.0000     YZ       0.0000     ZZ     -70.6515
    Octopole Moments (Debye-Ang^2)
       XXX     -18.1858    XXY      30.1946    XYY       0.4425
       YYY      54.4699    XXZ       0.0000    XYZ       0.0000
       YYZ      -0.0000    XZZ      -6.4613    YZZ      14.2803
       ZZZ       0.0000
    Hexadecapole Moments (Debye-Ang^3)
      XXXX    -886.9744   XXXY      34.5394   XXYY    -280.5276
      XYYY      13.4269   YYYY    -767.5506   XXXZ      -0.0000
      XXYZ       0.0000   XYYZ      -0.0000   YYYZ       0.0000
      XXZZ    -176.3140   XYZZ      11.6131   YYZZ    -138.7313
      XZZZ      -0.0000   YZZZ       0.0000   ZZZZ     -92.8698
 -----------------------------------------------------------------
 Calculating analytic gradient of the SCF energy
 Gradient of SCF Energy
            1           2           3           4           5
    1   0.0056172  -0.0103320   0.0079279   0.0004163  -0.0036294
    2  -0.0198059   0.0144419   0.0014999   0.0009761   0.0028880
    3   0.0000000  -0.0000000   0.0000000  -0.0000000  -0.0000000
 Max gradient component =       1.981E-02
 RMS gradient           =       7.425E-03
 Gradient time:  CPU 10.82 s  wall 3.71 s
 Geometry Optimization Parameters
   NAtoms,    NIC,     NZ,  NCons,   NDum,   NFix, NCnnct, MaxDiis
        5      20       5       0       0       0       0       0

 Cartesian Hessian Update
 Hessian Updated using BFGS Update


** GEOMETRY OPTIMIZATION IN DELOCALIZED INTERNAL COORDINATES **
   Searching for a Minimum

   Optimization Cycle:   6

                       Coordinates (Angstroms)
     ATOM                X               Y               Z
      1  C         0.4600329403   -0.4894673205    0.0000000000
      2  P         0.6407721369   -2.1332139906    0.0000000000
      3  F        -0.8824809725   -2.6892155418    0.0000000000
      4  Br        2.0853182704    0.5162104783    0.0000000000
      5  I        -1.3635609440    0.6227846731    0.0000000000
   Point Group: cs    Number of degrees of freedom:     7


   Energy is  -9973.013317165

 Hessian Updated using BFGS Update

  7 Hessian modes will be used to form the next step
  Hessian Eigenvalues:
     0.050143    0.139172    0.240485    0.250315    0.266966    0.588306
     0.851285

 Minimum Search - Taking Simple RFO Step
 Searching for Lamda that Minimizes Along All modes
 Value Taken    Lamda =  -0.00093662
 Step Taken.  Stepsize is  0.083611

                             Maximum     Tolerance    Cnvgd?
         Gradient           0.012035      0.000300      NO
         Displacement       0.050533      0.001200      NO
         Energy change     -0.009224      0.000001      NO


 New Cartesian Coordinates Obtained by Inverse Iteration

 Displacement from previous Coordinates is:  0.073870
 ----------------------------------------------------------------
             Standard Nuclear Orientation (Angstroms)
    I     Atom           X                Y                Z
 ----------------------------------------------------------------
    1      C       0.4537658060    -0.4818079852     0.0000000000
    2      P       0.6424875729    -2.1373931548     0.0000000000
    3      F      -0.8955911303    -2.6803952415     0.0000000000
    4      Br      2.0805192834     0.5267465758     0.0000000000
    5      I      -1.3411001009     0.5999481043     0.0000000000
 ----------------------------------------------------------------
 Molecular Point Group                 Cs    NOp =  2
 Largest Abelian Subgroup              Cs    NOp =  2
 Nuclear Repulsion Energy =   839.1991115495 hartrees
 There are       59 alpha and       59 beta electrons
 Applying Cartesian multipole field
    Component          Value
    ---------          -----
     (2,0,0)        1.00000E-11
     (0,2,0)        2.00000E-11
     (0,0,2)       -3.00000E-11
 Nucleus-field energy     =     0.0000000210 hartrees
 Requested basis set is 6-311++G(d,p)
 There are 68 shells and 184 basis functions
 A cutoff of  1.0D-11 yielded   1799 shell pairs
 There are     14057 function pairs (     15768 Cartesian)
 Smallest overlap matrix eigenvalue = 4.93E-04
 Guess MOs from SCF MO coefficient file

 -----------------------------------------------------------------------
  General SCF calculation program by
  Eric Jon Sundstrom, Paul Horn, Yuezhi Mao, Dmitri Zuev, Alec White,
  David Stuck, Shaama M.S., Shane Yost, Joonho Lee, David Small,
  Daniel Levine, Susi Lehtola, Hugh Burton, Evgeny Epifanovsky
 -----------------------------------------------------------------------
 Exchange:     0.2000 Hartree-Fock + 0.0800 Slater + 0.7200 B88
 Correlation:  0.1900 VWN1RPA + 0.8100 LYP
 Using SG-1 standard quadrature grid
 using 4 threads for integral computing
 -------------------------------------------------------
 OpenMP Integral computing Module                
 Release: version 2.0, May 2017, Q-Chem Inc. Pleasanton 
 -------------------------------------------------------
 -------------------------------------------------------
 OpenMP BLAS3 based DFT computing Module                
 Release: version 1.0, May 2013, Q-Chem Inc. Pittsburgh 
 -------------------------------------------------------
 A restricted SCF calculation will be
 performed using DIIS
 SCF converges when DIIS error is below 1.0e-08
 ---------------------------------------
  Cycle       Energy         DIIS error
 ---------------------------------------
    1   -9973.0133510335      2.64e-04  
    2   -9973.0137224742      1.11e-04  
    3   -9973.0136772132      1.56e-04  
    4   -9973.0137682299      4.03e-05  
    5   -9973.0137757268      1.26e-05  
    6   -9973.0137764010      2.40e-06  
    7   -9973.0137764223      1.12e-06  
    8   -9973.0137764257      2.95e-07  
    9   -9973.0137764260      1.09e-07  
   10   -9973.0137764260      2.23e-08  
   11   -9973.0137764261      3.42e-09  Convergence criterion met
 ---------------------------------------
 SCF time:   CPU 33.36s  wall 12.00s 
 SCF   energy in the final basis set =    -9973.0137764261
 Total energy in the final basis set =    -9973.0137764261

 --------------------------------------------------------------
             Orbital Energies (a.u.) and Symmetries
 --------------------------------------------------------------

 Alpha MOs, Restricted
 -- Occupied --                  
******* -482.87 -176.33 -165.73 -165.73 -165.73  -77.13  -62.52
  1 A'    2 A'    3 A'    4 A'    1 A"    5 A'    6 A'    7 A'                 
-56.340 -56.335 -56.335 -35.824 -31.317 -31.311 -31.311 -24.701
  8 A'    9 A'    2 A"   10 A'   11 A'    3 A"   12 A'   13 A'                 
-22.968 -22.966 -22.966 -22.962 -22.962 -10.290  -8.727  -6.625
 14 A'    4 A"   15 A'   16 A'    5 A"   17 A'   18 A'   19 A'                 
 -6.560  -6.546  -6.545  -6.373  -4.789  -4.786  -4.783  -4.781
 20 A'   21 A'    6 A"   22 A'   23 A'   24 A'    7 A"   25 A'                 
 -4.771  -4.770  -2.670  -2.666  -2.666  -2.655  -2.655  -2.052
  8 A"   26 A'   27 A'   28 A'    9 A"   29 A'   10 A"   30 A'                 
 -2.047  -2.047  -2.033  -2.033  -1.224  -0.857  -0.742  -0.674
 11 A"   31 A'   32 A'   12 A"   33 A'   34 A'   35 A'   36 A'                 
 -0.567  -0.485  -0.473  -0.472  -0.419  -0.379  -0.346  -0.318
 37 A'   38 A'   39 A'   13 A"   40 A'   14 A"   41 A'   42 A'                 
 -0.304  -0.285  -0.259
 15 A"   43 A'   16 A"                                                         
 -- Virtual --                   
 -0.096  -0.083  -0.062   0.001   0.006   0.031   0.043   0.045
 17 A"   44 A'   45 A'   46 A'   47 A'   48 A'   18 A"   49 A'                 
  0.055   0.067   0.078   0.084   0.107   0.109   0.131   0.133
 50 A'   19 A"   51 A'   52 A'   53 A'   20 A"   54 A'   55 A'                 
  0.160   0.205   0.211   0.216   0.235   0.264   0.277   0.283
 56 A'   57 A'   21 A"   58 A'   22 A"   59 A'   60 A'   23 A"                 
  0.284   0.301   0.354   0.384   0.393   0.404   0.411   0.420
 61 A'   62 A'   63 A'   24 A"   64 A'   25 A"   65 A'   26 A"                 
  0.430   0.462   0.477   0.497   0.498   0.538   0.562   0.566
 66 A'   67 A'   68 A'   69 A'   27 A"   28 A"   70 A'   29 A"                 
  0.570   0.611   0.642   0.657   0.681   0.780   0.792   0.832
 71 A'   72 A'   73 A'   30 A"   74 A'   31 A"   75 A'   76 A'                 
  0.869   0.935   0.966   1.011   1.275   1.298   1.330   1.353
 77 A'   78 A'   79 A'   80 A'   32 A"   33 A"   81 A'   82 A'                 
  1.383   1.400   1.405   1.451   1.557   1.619   1.643   1.678
 83 A'   34 A"   84 A'   35 A"   36 A"   85 A'   86 A'   87 A'                 
  1.729   1.852   1.982   1.982   2.024   2.160   2.663   2.802
 88 A'   89 A'   37 A"   90 A'   91 A'   92 A'   38 A"   93 A'                 
  3.022   3.754   3.763   3.781   3.813   3.944   3.970   3.975
 94 A'   39 A"   95 A'   40 A"   96 A'   41 A"   97 A'   42 A"                 
  3.985   3.987   4.048   4.054   4.082   4.127   4.244   4.334
 98 A'   43 A"   99 A'   44 A"  100 A'  101 A'  102 A'  103 A'                 
  4.396   5.986   6.012   6.045   6.255   6.302   6.329   6.585
104 A'   45 A"  105 A'  106 A'   46 A"  107 A'  108 A'  109 A'                 
  6.963   7.529   7.562   7.630  13.768  13.887  13.946  23.338
110 A'   47 A"  111 A'  112 A'   48 A"  113 A'  114 A'  115 A'                 
 27.831  28.327  28.347  28.360  28.516  28.528  28.539  28.580
116 A'   49 A"  117 A'  118 A'   50 A"  119 A'   51 A"  120 A'                 
 28.665  47.863  66.752 127.870 127.886 127.910 151.629 163.080
121 A'  122 A'  123 A'   52 A"  124 A'  125 A'  126 A'  127 A'                 
289.723 289.754 289.8571020.6461901.791
 53 A"  128 A'  129 A'  130 A'  131 A'                                         

 Beta MOs, Restricted
 -- Occupied --                  
******* -482.87 -176.33 -165.73 -165.73 -165.73  -77.13  -62.52
  1 A'    2 A'    3 A'    4 A'    1 A"    5 A'    6 A'    7 A'                 
-56.340 -56.335 -56.335 -35.824 -31.317 -31.311 -31.311 -24.701
  8 A'    9 A'    2 A"   10 A'   11 A'    3 A"   12 A'   13 A'                 
-22.968 -22.966 -22.966 -22.962 -22.962 -10.290  -8.727  -6.625
 14 A'    4 A"   15 A'   16 A'    5 A"   17 A'   18 A'   19 A'                 
 -6.560  -6.546  -6.545  -6.373  -4.789  -4.786  -4.783  -4.781
 20 A'   21 A'    6 A"   22 A'   23 A'   24 A'    7 A"   25 A'                 
 -4.771  -4.770  -2.670  -2.666  -2.666  -2.655  -2.655  -2.052
  8 A"   26 A'   27 A'   28 A'    9 A"   29 A'   10 A"   30 A'                 
 -2.047  -2.047  -2.033  -2.033  -1.224  -0.857  -0.742  -0.674
 11 A"   31 A'   32 A'   12 A"   33 A'   34 A'   35 A'   36 A'                 
 -0.567  -0.485  -0.473  -0.472  -0.419  -0.379  -0.346  -0.318
 37 A'   38 A'   39 A'   13 A"   40 A'   14 A"   41 A'   42 A'                 
 -0.304  -0.285  -0.259
 15 A"   43 A'   16 A"                                                         
 -- Virtual --                   
 -0.096  -0.083  -0.062   0.001   0.006   0.031   0.043   0.045
 17 A"   44 A'   45 A'   46 A'   47 A'   48 A'   18 A"   49 A'                 
  0.055   0.067   0.078   0.084   0.107   0.109   0.131   0.133
 50 A'   19 A"   51 A'   52 A'   53 A'   20 A"   54 A'   55 A'                 
  0.160   0.205   0.211   0.216   0.235   0.264   0.277   0.283
 56 A'   57 A'   21 A"   58 A'   22 A"   59 A'   60 A'   23 A"                 
  0.284   0.301   0.354   0.384   0.393   0.404   0.411   0.420
 61 A'   62 A'   63 A'   24 A"   64 A'   25 A"   65 A'   26 A"                 
  0.430   0.462   0.477   0.497   0.498   0.538   0.562   0.566
 66 A'   67 A'   68 A'   69 A'   27 A"   28 A"   70 A'   29 A"                 
  0.570   0.611   0.642   0.657   0.681   0.780   0.792   0.832
 71 A'   72 A'   73 A'   30 A"   74 A'   31 A"   75 A'   76 A'                 
  0.869   0.935   0.966   1.011   1.275   1.298   1.330   1.353
 77 A'   78 A'   79 A'   80 A'   32 A"   33 A"   81 A'   82 A'                 
  1.383   1.400   1.405   1.451   1.557   1.619   1.643   1.678
 83 A'   34 A"   84 A'   35 A"   36 A"   85 A'   86 A'   87 A'                 
  1.729   1.852   1.982   1.982   2.024   2.160   2.663   2.802
 88 A'   89 A'   37 A"   90 A'   91 A'   92 A'   38 A"   93 A'                 
  3.022   3.754   3.763   3.781   3.813   3.944   3.970   3.975
 94 A'   39 A"   95 A'   40 A"   96 A'   41 A"   97 A'   42 A"                 
  3.985   3.987   4.048   4.054   4.082   4.127   4.244   4.334
 98 A'   43 A"   99 A'   44 A"  100 A'  101 A'  102 A'  103 A'                 
  4.396   5.986   6.012   6.045   6.255   6.302   6.329   6.585
104 A'   45 A"  105 A'  106 A'   46 A"  107 A'  108 A'  109 A'                 
  6.963   7.529   7.562   7.630  13.768  13.887  13.946  23.338
110 A'   47 A"  111 A'  112 A'   48 A"  113 A'  114 A'  115 A'                 
 27.831  28.327  28.347  28.360  28.516  28.528  28.539  28.580
116 A'   49 A"  117 A'  118 A'   50 A"  119 A'   51 A"  120 A'                 
 28.665  47.863  66.752 127.870 127.886 127.910 151.629 163.080
121 A'  122 A'  123 A'   52 A"  124 A'  125 A'  126 A'  127 A'                 
289.723 289.754 289.8571020.6461901.791
 53 A"  128 A'  129 A'  130 A'  131 A'                                         
 --------------------------------------------------------------

          Ground-State Mulliken Net Atomic Charges

     Atom                 Charge (a.u.)
  ----------------------------------------
      1 C                    -0.294010
      2 P                     0.335530
      3 F                    -0.200083
      4 Br                   -0.014320
      5 I                     0.172883
  ----------------------------------------
  Sum of atomic charges =     0.000000

 -----------------------------------------------------------------
                    Cartesian Multipole Moments
 -----------------------------------------------------------------
    Charge (ESU x 10^10)
                 0.0000
    Dipole Moment (Debye)
         X       0.6352      Y       0.6021      Z       0.0000
       Tot       0.8753
    Quadrupole Moments (Debye-Ang)
        XX     -67.9474     XY      -3.4554     YY     -70.8781
        XZ       0.0000     YZ      -0.0000     ZZ     -70.6208
    Octopole Moments (Debye-Ang^2)
       XXX     -19.9719    XXY      30.5011    XYY       0.3391
       YYY      56.1372    XXZ       0.0000    XYZ      -0.0000
       YYZ       0.0000    XZZ      -7.0987    YZZ      14.8963
       ZZZ       0.0000
    Hexadecapole Moments (Debye-Ang^3)
      XXXX    -876.3369   XXXY      29.4466   XXYY    -278.5849
      XYYY       7.6737   YYYY    -765.0158   XXXZ       0.0000
      XXYZ      -0.0000   XYYZ       0.0000   YYYZ      -0.0000
      XXZZ    -174.2325   XYZZ       9.8480   YYZZ    -138.4109
      XZZZ       0.0000   YZZZ      -0.0000   ZZZZ     -92.7491
 -----------------------------------------------------------------
 Calculating analytic gradient of the SCF energy
 Gradient of SCF Energy
            1           2           3           4           5
    1  -0.0018236  -0.0052700   0.0035712  -0.0000841   0.0036065
    2  -0.0076546   0.0076755   0.0006789   0.0012769  -0.0019766
    3  -0.0000000   0.0000000  -0.0000000   0.0000000  -0.0000000
 Max gradient component =       7.675E-03
 RMS gradient           =       3.468E-03
 Gradient time:  CPU 10.71 s  wall 3.68 s
 Geometry Optimization Parameters
   NAtoms,    NIC,     NZ,  NCons,   NDum,   NFix, NCnnct, MaxDiis
        5      20       5       0       0       0       0       0

 Cartesian Hessian Update
 Hessian Updated using BFGS Update


** GEOMETRY OPTIMIZATION IN DELOCALIZED INTERNAL COORDINATES **
   Searching for a Minimum

   Optimization Cycle:   7

                       Coordinates (Angstroms)
     ATOM                X               Y               Z
      1  C         0.4537658060   -0.4818079852    0.0000000000
      2  P         0.6424875729   -2.1373931548    0.0000000000
      3  F        -0.8955911303   -2.6803952415    0.0000000000
      4  Br        2.0805192834    0.5267465758    0.0000000000
      5  I        -1.3411001009    0.5999481043    0.0000000000
   Point Group: cs    Number of degrees of freedom:     7


   Energy is  -9973.013776426

 Hessian Updated using BFGS Update

  7 Hessian modes will be used to form the next step
  Hessian Eigenvalues:
     0.081457    0.139010    0.224479    0.251780    0.264831    0.451094
     0.756783

 Minimum Search - Taking Simple RFO Step
 Searching for Lamda that Minimizes Along All modes
 Value Taken    Lamda =  -0.00043020
 Step Taken.  Stepsize is  0.054620

                             Maximum     Tolerance    Cnvgd?
         Gradient           0.007582      0.000300      NO
         Displacement       0.035995      0.001200      NO
         Energy change     -0.000459      0.000001      NO


 New Cartesian Coordinates Obtained by Inverse Iteration

 Displacement from previous Coordinates is:  0.048758
 ----------------------------------------------------------------
             Standard Nuclear Orientation (Angstroms)
    I     Atom           X                Y                Z
 ----------------------------------------------------------------
    1      C       0.4576826251    -0.4768798725     0.0000000000
    2      P       0.6550816845    -2.1430871968     0.0000000000
    3      F      -0.8943426383    -2.6779565639     0.0000000000
    4      Br      2.0747764413     0.5147571864     0.0000000000
    5      I      -1.3531166815     0.6102647454     0.0000000000
 ----------------------------------------------------------------
 Molecular Point Group                 Cs    NOp =  2
 Largest Abelian Subgroup              Cs    NOp =  2
 Nuclear Repulsion Energy =   837.4457262750 hartrees
 There are       59 alpha and       59 beta electrons
 Applying Cartesian multipole field
    Component          Value
    ---------          -----
     (2,0,0)        1.00000E-11
     (0,2,0)        2.00000E-11
     (0,0,2)       -3.00000E-11
 Nucleus-field energy     =     0.0000000211 hartrees
 Requested basis set is 6-311++G(d,p)
 There are 68 shells and 184 basis functions
 A cutoff of  1.0D-11 yielded   1798 shell pairs
 There are     14070 function pairs (     15784 Cartesian)
 Smallest overlap matrix eigenvalue = 4.80E-04
 Guess MOs from SCF MO coefficient file

 -----------------------------------------------------------------------
  General SCF calculation program by
  Eric Jon Sundstrom, Paul Horn, Yuezhi Mao, Dmitri Zuev, Alec White,
  David Stuck, Shaama M.S., Shane Yost, Joonho Lee, David Small,
  Daniel Levine, Susi Lehtola, Hugh Burton, Evgeny Epifanovsky
 -----------------------------------------------------------------------
 Exchange:     0.2000 Hartree-Fock + 0.0800 Slater + 0.7200 B88
 Correlation:  0.1900 VWN1RPA + 0.8100 LYP
 Using SG-1 standard quadrature grid
 using 4 threads for integral computing
 -------------------------------------------------------
 OpenMP Integral computing Module                
 Release: version 2.0, May 2017, Q-Chem Inc. Pleasanton 
 -------------------------------------------------------
 -------------------------------------------------------
 OpenMP BLAS3 based DFT computing Module                
 Release: version 1.0, May 2013, Q-Chem Inc. Pittsburgh 
 -------------------------------------------------------
 A restricted SCF calculation will be
 performed using DIIS
 SCF converges when DIIS error is below 1.0e-08
 ---------------------------------------
  Cycle       Energy         DIIS error
 ---------------------------------------
    1   -9973.0136906656      1.88e-04  
    2   -9973.0138216237      1.34e-04  
    3   -9973.0137826431      1.60e-04  
    4   -9973.0138992334      3.00e-05  
    5   -9973.0139020307      1.02e-05  
    6   -9973.0139022989      1.79e-06  
    7   -9973.0139023106      6.32e-07  
    8   -9973.0139023116      1.87e-07  
    9   -9973.0139023117      3.97e-08  
   10   -9973.0139023117      1.38e-08  
   11   -9973.0139023117      4.87e-09  Convergence criterion met
 ---------------------------------------
 SCF time:   CPU 33.43s  wall 11.00s 
 SCF   energy in the final basis set =    -9973.0139023117
 Total energy in the final basis set =    -9973.0139023117

 --------------------------------------------------------------
             Orbital Energies (a.u.) and Symmetries
 --------------------------------------------------------------

 Alpha MOs, Restricted
 -- Occupied --                  
******* -482.87 -176.33 -165.73 -165.73 -165.73  -77.13  -62.52
  1 A'    2 A'    3 A'    4 A'    1 A"    5 A'    6 A'    7 A'                 
-56.341 -56.336 -56.336 -35.824 -31.317 -31.311 -31.310 -24.699
  8 A'    9 A'    2 A"   10 A'   11 A'    3 A"   12 A'   13 A'                 
-22.967 -22.966 -22.966 -22.961 -22.961 -10.291  -8.729  -6.625
 14 A'    4 A"   15 A'   16 A'    5 A"   17 A'   18 A'   19 A'                 
 -6.561  -6.547  -6.547  -6.373  -4.789  -4.786  -4.784  -4.782
 20 A'   21 A'    6 A"   22 A'   23 A'   24 A'    7 A"   25 A'                 
 -4.770  -4.770  -2.671  -2.668  -2.667  -2.656  -2.656  -2.051
  8 A"   26 A'   27 A'   28 A'    9 A"   29 A'   10 A"   30 A'                 
 -2.047  -2.046  -2.033  -2.033  -1.220  -0.860  -0.739  -0.673
 11 A"   31 A'   32 A'   12 A"   33 A'   34 A'   35 A'   36 A'                 
 -0.566  -0.483  -0.472  -0.469  -0.419  -0.380  -0.348  -0.318
 37 A'   38 A'   39 A'   13 A"   40 A'   14 A"   41 A'   42 A'                 
 -0.303  -0.285  -0.259
 15 A"   43 A'   16 A"                                                         
 -- Virtual --                   
 -0.097  -0.086  -0.059   0.002   0.005   0.030   0.043   0.046
 17 A"   44 A'   45 A'   46 A'   47 A'   48 A'   18 A"   49 A'                 
  0.054   0.067   0.079   0.084   0.106   0.109   0.129   0.133
 50 A'   19 A"   51 A'   52 A'   53 A'   20 A"   54 A'   55 A'                 
  0.160   0.205   0.211   0.215   0.235   0.265   0.277   0.284
 56 A'   57 A'   21 A"   58 A'   22 A"   59 A'   60 A'   61 A'                 
  0.284   0.300   0.353   0.385   0.393   0.403   0.411   0.418
 23 A"   62 A'   63 A'   24 A"   64 A'   25 A"   65 A'   26 A"                 
  0.430   0.462   0.476   0.495   0.499   0.536   0.559   0.565
 66 A'   67 A'   68 A'   69 A'   27 A"   28 A"   70 A'   29 A"                 
  0.567   0.609   0.643   0.657   0.677   0.778   0.795   0.835
 71 A'   72 A'   73 A'   30 A"   74 A'   31 A"   75 A'   76 A'                 
  0.869   0.934   0.956   1.008   1.276   1.300   1.329   1.354
 77 A'   78 A'   79 A'   80 A'   32 A"   33 A"   81 A'   82 A'                 
  1.387   1.402   1.405   1.446   1.557   1.623   1.637   1.677
 83 A'   34 A"   84 A'   35 A"   36 A"   85 A'   86 A'   87 A'                 
  1.735   1.846   1.981   1.982   2.024   2.158   2.663   2.803
 88 A'   89 A'   37 A"   90 A'   91 A'   92 A'   38 A"   93 A'                 
  3.014   3.757   3.766   3.782   3.814   3.944   3.970   3.974
 94 A'   39 A"   95 A'   40 A"   96 A'   41 A"   97 A'   42 A"                 
  3.985   3.987   4.045   4.055   4.077   4.127   4.245   4.332
 98 A'   43 A"   99 A'   44 A"  100 A'  101 A'  102 A'  103 A'                 
  4.390   5.986   6.011   6.042   6.258   6.305   6.332   6.589
104 A'   45 A"  105 A'  106 A'   46 A"  107 A'  108 A'  109 A'                 
  6.954   7.528   7.561   7.629  13.768  13.883  13.938  23.335
110 A'   47 A"  111 A'  112 A'   48 A"  113 A'  114 A'  115 A'                 
 27.828  28.326  28.347  28.358  28.517  28.528  28.539  28.579
116 A'   49 A"  117 A'  118 A'   50 A"  119 A'   51 A"  120 A'                 
 28.664  47.865  66.754 127.870 127.886 127.909 151.626 163.070
121 A'  122 A'  123 A'   52 A"  124 A'  125 A'  126 A'  127 A'                 
289.723 289.754 289.8551020.6501901.788
 53 A"  128 A'  129 A'  130 A'  131 A'                                         

 Beta MOs, Restricted
 -- Occupied --                  
******* -482.87 -176.33 -165.73 -165.73 -165.73  -77.13  -62.52
  1 A'    2 A'    3 A'    4 A'    1 A"    5 A'    6 A'    7 A'                 
-56.341 -56.336 -56.336 -35.824 -31.317 -31.311 -31.310 -24.699
  8 A'    9 A'    2 A"   10 A'   11 A'    3 A"   12 A'   13 A'                 
-22.967 -22.966 -22.966 -22.961 -22.961 -10.291  -8.729  -6.625
 14 A'    4 A"   15 A'   16 A'    5 A"   17 A'   18 A'   19 A'                 
 -6.561  -6.547  -6.547  -6.373  -4.789  -4.786  -4.784  -4.782
 20 A'   21 A'    6 A"   22 A'   23 A'   24 A'    7 A"   25 A'                 
 -4.770  -4.770  -2.671  -2.668  -2.667  -2.656  -2.656  -2.051
  8 A"   26 A'   27 A'   28 A'    9 A"   29 A'   10 A"   30 A'                 
 -2.047  -2.046  -2.033  -2.033  -1.220  -0.860  -0.739  -0.673
 11 A"   31 A'   32 A'   12 A"   33 A'   34 A'   35 A'   36 A'                 
 -0.566  -0.483  -0.472  -0.469  -0.419  -0.380  -0.348  -0.318
 37 A'   38 A'   39 A'   13 A"   40 A'   14 A"   41 A'   42 A'                 
 -0.303  -0.285  -0.259
 15 A"   43 A'   16 A"                                                         
 -- Virtual --                   
 -0.097  -0.086  -0.059   0.002   0.005   0.030   0.043   0.046
 17 A"   44 A'   45 A'   46 A'   47 A'   48 A'   18 A"   49 A'                 
  0.054   0.067   0.079   0.084   0.106   0.109   0.129   0.133
 50 A'   19 A"   51 A'   52 A'   53 A'   20 A"   54 A'   55 A'                 
  0.160   0.205   0.211   0.215   0.235   0.265   0.277   0.284
 56 A'   57 A'   21 A"   58 A'   22 A"   59 A'   60 A'   61 A'                 
  0.284   0.300   0.353   0.385   0.393   0.403   0.411   0.418
 23 A"   62 A'   63 A'   24 A"   64 A'   25 A"   65 A'   26 A"                 
  0.430   0.462   0.476   0.495   0.499   0.536   0.559   0.565
 66 A'   67 A'   68 A'   69 A'   27 A"   28 A"   70 A'   29 A"                 
  0.567   0.609   0.643   0.657   0.677   0.778   0.795   0.835
 71 A'   72 A'   73 A'   30 A"   74 A'   31 A"   75 A'   76 A'                 
  0.869   0.934   0.956   1.008   1.276   1.300   1.329   1.354
 77 A'   78 A'   79 A'   80 A'   32 A"   33 A"   81 A'   82 A'                 
  1.387   1.402   1.405   1.446   1.557   1.623   1.637   1.677
 83 A'   34 A"   84 A'   35 A"   36 A"   85 A'   86 A'   87 A'                 
  1.735   1.846   1.981   1.982   2.024   2.158   2.663   2.803
 88 A'   89 A'   37 A"   90 A'   91 A'   92 A'   38 A"   93 A'                 
  3.014   3.757   3.766   3.782   3.814   3.944   3.970   3.974
 94 A'   39 A"   95 A'   40 A"   96 A'   41 A"   97 A'   42 A"                 
  3.985   3.987   4.045   4.055   4.077   4.127   4.245   4.332
 98 A'   43 A"   99 A'   44 A"  100 A'  101 A'  102 A'  103 A'                 
  4.390   5.986   6.011   6.042   6.258   6.305   6.332   6.589
104 A'   45 A"  105 A'  106 A'   46 A"  107 A'  108 A'  109 A'                 
  6.954   7.528   7.561   7.629  13.768  13.883  13.938  23.335
110 A'   47 A"  111 A'  112 A'   48 A"  113 A'  114 A'  115 A'                 
 27.828  28.326  28.347  28.358  28.517  28.528  28.539  28.579
116 A'   49 A"  117 A'  118 A'   50 A"  119 A'   51 A"  120 A'                 
 28.664  47.865  66.754 127.870 127.886 127.909 151.626 163.070
121 A'  122 A'  123 A'   52 A"  124 A'  125 A'  126 A'  127 A'                 
289.723 289.754 289.8551020.6501901.788
 53 A"  128 A'  129 A'  130 A'  131 A'                                         
 --------------------------------------------------------------

          Ground-State Mulliken Net Atomic Charges

     Atom                 Charge (a.u.)
  ----------------------------------------
      1 C                    -0.288941
      2 P                     0.337575
      3 F                    -0.206254
      4 Br                   -0.011037
      5 I                     0.168657
  ----------------------------------------
  Sum of atomic charges =     0.000000

 -----------------------------------------------------------------
                    Cartesian Multipole Moments
 -----------------------------------------------------------------
    Charge (ESU x 10^10)
                 0.0000
    Dipole Moment (Debye)
         X       0.7479      Y       0.6266      Z       0.0000
       Tot       0.9757
    Quadrupole Moments (Debye-Ang)
        XX     -67.7900     XY      -3.6330     YY     -70.9221
        XZ       0.0000     YZ      -0.0000     ZZ     -70.6586
    Octopole Moments (Debye-Ang^2)
       XXX     -18.7920    XXY      30.4348    XYY       0.9625
       YYY      55.9751    XXZ       0.0000    XYZ      -0.0000
       YYZ       0.0000    XZZ      -6.7181    YZZ      14.9713
       ZZZ       0.0000
    Hexadecapole Moments (Debye-Ang^3)
      XXXX    -878.7100   XXXY      33.1116   XXYY    -279.5432
      XYYY      10.8217   YYYY    -766.9962   XXXZ      -0.0000
      XXYZ      -0.0000   XYYZ       0.0000   YYYZ      -0.0000
      XXZZ    -174.7785   XYZZ      11.3660   YYZZ    -138.9938
      XZZZ       0.0000   YZZZ      -0.0000   ZZZZ     -92.8724
 -----------------------------------------------------------------
 Calculating analytic gradient of the SCF energy
 Gradient of SCF Energy
            1           2           3           4           5
    1   0.0023587   0.0020437  -0.0002905  -0.0043023   0.0001904
    2   0.0010173   0.0009096   0.0004264  -0.0027139   0.0003607
    3  -0.0000000   0.0000000  -0.0000000   0.0000000  -0.0000000
 Max gradient component =       4.302E-03
 RMS gradient           =       1.590E-03
 Gradient time:  CPU 10.72 s  wall 4.34 s
 Geometry Optimization Parameters
   NAtoms,    NIC,     NZ,  NCons,   NDum,   NFix, NCnnct, MaxDiis
        5      20       5       0       0       0       0       0

 Cartesian Hessian Update
 Hessian Updated using BFGS Update


** GEOMETRY OPTIMIZATION IN DELOCALIZED INTERNAL COORDINATES **
   Searching for a Minimum

   Optimization Cycle:   8

                       Coordinates (Angstroms)
     ATOM                X               Y               Z
      1  C         0.4576826251   -0.4768798725    0.0000000000
      2  P         0.6550816845   -2.1430871968    0.0000000000
      3  F        -0.8943426383   -2.6779565639    0.0000000000
      4  Br        2.0747764413    0.5147571864    0.0000000000
      5  I        -1.3531166815    0.6102647454    0.0000000000
   Point Group: cs    Number of degrees of freedom:     7


   Energy is  -9973.013902312

 Hessian Updated using BFGS Update

  7 Hessian modes will be used to form the next step
  Hessian Eigenvalues:
     0.111957    0.159083    0.231955    0.262002    0.276803    0.374016
     0.732580

 Minimum Search - Taking Simple RFO Step
 Searching for Lamda that Minimizes Along All modes
 Value Taken    Lamda =  -0.00015759
 Step Taken.  Stepsize is  0.027986

                             Maximum     Tolerance    Cnvgd?
         Gradient           0.004719      0.000300      NO
         Displacement       0.016171      0.001200      NO
         Energy change     -0.000126      0.000001      NO


 New Cartesian Coordinates Obtained by Inverse Iteration

 Displacement from previous Coordinates is:  0.029532
 ----------------------------------------------------------------
             Standard Nuclear Orientation (Angstroms)
    I     Atom           X                Y                Z
 ----------------------------------------------------------------
    1      C       0.4563274334    -0.4765752713     0.0000000000
    2      P       0.6506267378    -2.1436936277     0.0000000000
    3      F      -0.8974189685    -2.6822428503     0.0000000000
    4      Br      2.0859943532     0.5221717444     0.0000000000
    5      I      -1.3554481249     0.6074383035     0.0000000000
 ----------------------------------------------------------------
 Molecular Point Group                 Cs    NOp =  2
 Largest Abelian Subgroup              Cs    NOp =  2
 Nuclear Repulsion Energy =   835.3804151354 hartrees
 There are       59 alpha and       59 beta electrons
 Applying Cartesian multipole field
    Component          Value
    ---------          -----
     (2,0,0)        1.00000E-11
     (0,2,0)        2.00000E-11
     (0,0,2)       -3.00000E-11
 Nucleus-field energy     =     0.0000000212 hartrees
 Requested basis set is 6-311++G(d,p)
 There are 68 shells and 184 basis functions
 A cutoff of  1.0D-11 yielded   1797 shell pairs
 There are     14055 function pairs (     15766 Cartesian)
 Smallest overlap matrix eigenvalue = 4.96E-04
 Guess MOs from SCF MO coefficient file

 -----------------------------------------------------------------------
  General SCF calculation program by
  Eric Jon Sundstrom, Paul Horn, Yuezhi Mao, Dmitri Zuev, Alec White,
  David Stuck, Shaama M.S., Shane Yost, Joonho Lee, David Small,
  Daniel Levine, Susi Lehtola, Hugh Burton, Evgeny Epifanovsky
 -----------------------------------------------------------------------
 Exchange:     0.2000 Hartree-Fock + 0.0800 Slater + 0.7200 B88
 Correlation:  0.1900 VWN1RPA + 0.8100 LYP
 Using SG-1 standard quadrature grid
 using 4 threads for integral computing
 -------------------------------------------------------
 OpenMP Integral computing Module                
 Release: version 2.0, May 2017, Q-Chem Inc. Pleasanton 
 -------------------------------------------------------
 -------------------------------------------------------
 OpenMP BLAS3 based DFT computing Module                
 Release: version 1.0, May 2013, Q-Chem Inc. Pittsburgh 
 -------------------------------------------------------
 A restricted SCF calculation will be
 performed using DIIS
 SCF converges when DIIS error is below 1.0e-08
 ---------------------------------------
  Cycle       Energy         DIIS error
 ---------------------------------------
    1   -9973.0139251511      9.22e-05  
    2   -9973.0139596926      6.19e-05  
    3   -9973.0139503352      7.65e-05  
    4   -9973.0139754638      1.35e-05  
    5   -9973.0139763030      3.50e-06  
    6   -9973.0139763471      7.93e-07  
    7   -9973.0139763493      3.63e-07  
    8   -9973.0139763496      1.04e-07  
    9   -9973.0139763496      3.18e-08  
   10   -9973.0139763497      6.26e-09  Convergence criterion met
 ---------------------------------------
 SCF time:   CPU 29.97s  wall 15.00s 
 SCF   energy in the final basis set =    -9973.0139763497
 Total energy in the final basis set =    -9973.0139763497

 --------------------------------------------------------------
             Orbital Energies (a.u.) and Symmetries
 --------------------------------------------------------------

 Alpha MOs, Restricted
 -- Occupied --                  
******* -482.87 -176.33 -165.73 -165.73 -165.73  -77.13  -62.52
  1 A'    2 A'    3 A'    4 A'    1 A"    5 A'    6 A'    7 A'                 
-56.340 -56.336 -56.336 -35.824 -31.317 -31.311 -31.311 -24.700
  8 A'    9 A'    2 A"   10 A'   11 A'    3 A"   12 A'   13 A'                 
-22.968 -22.966 -22.966 -22.962 -22.962 -10.292  -8.728  -6.626
 14 A'    4 A"   15 A'   16 A'    5 A"   17 A'   18 A'   19 A'                 
 -6.560  -6.546  -6.546  -6.373  -4.790  -4.786  -4.784  -4.782
 20 A'   21 A'    6 A"   22 A'   23 A'   24 A'    7 A"   25 A'                 
 -4.771  -4.770  -2.671  -2.667  -2.667  -2.656  -2.656  -2.052
  8 A"   26 A'   27 A'   28 A'    9 A"   29 A'   10 A"   30 A'                 
 -2.047  -2.047  -2.033  -2.033  -1.220  -0.857  -0.739  -0.673
 11 A"   31 A'   32 A'   12 A"   33 A'   34 A'   35 A'   36 A'                 
 -0.566  -0.483  -0.472  -0.469  -0.418  -0.378  -0.347  -0.318
 37 A'   38 A'   39 A'   13 A"   40 A'   14 A"   41 A'   42 A'                 
 -0.303  -0.286  -0.259
 15 A"   43 A'   16 A"                                                         
 -- Virtual --                   
 -0.097  -0.086  -0.062   0.001   0.005   0.030   0.043   0.045
 17 A"   44 A'   45 A'   46 A'   47 A'   48 A'   18 A"   49 A'                 
  0.055   0.067   0.078   0.083   0.106   0.109   0.129   0.133
 50 A'   19 A"   51 A'   52 A'   53 A'   20 A"   54 A'   55 A'                 
  0.160   0.205   0.211   0.215   0.235   0.264   0.277   0.283
 56 A'   57 A'   21 A"   58 A'   22 A"   59 A'   60 A'   61 A'                 
  0.283   0.300   0.353   0.385   0.393   0.403   0.411   0.419
 23 A"   62 A'   63 A'   24 A"   64 A'   25 A"   65 A'   26 A"                 
  0.430   0.461   0.477   0.495   0.498   0.537   0.560   0.565
 66 A'   67 A'   68 A'   69 A'   27 A"   28 A"   70 A'   29 A"                 
  0.566   0.609   0.641   0.656   0.676   0.777   0.793   0.833
 71 A'   72 A'   73 A'   30 A"   74 A'   31 A"   75 A'   76 A'                 
  0.867   0.932   0.956   1.007   1.275   1.299   1.328   1.353
 77 A'   78 A'   79 A'   80 A'   32 A"   33 A"   81 A'   82 A'                 
  1.386   1.400   1.404   1.445   1.556   1.620   1.638   1.677
 83 A'   34 A"   84 A'   35 A"   36 A"   85 A'   86 A'   87 A'                 
  1.729   1.846   1.981   1.981   2.023   2.159   2.663   2.800
 88 A'   89 A'   90 A'   37 A"   91 A'   92 A'   38 A"   93 A'                 
  3.011   3.757   3.765   3.782   3.813   3.944   3.970   3.974
 94 A'   39 A"   95 A'   40 A"   96 A'   41 A"   97 A'   42 A"                 
  3.985   3.986   4.044   4.053   4.077   4.126   4.244   4.333
 98 A'   43 A"   99 A'   44 A"  100 A'  101 A'  102 A'  103 A'                 
  4.389   5.985   6.011   6.042   6.257   6.305   6.331   6.585
104 A'   45 A"  105 A'  106 A'   46 A"  107 A'  108 A'  109 A'                 
  6.953   7.528   7.561   7.629  13.767  13.883  13.937  23.333
110 A'   47 A"  111 A'  112 A'   48 A"  113 A'  114 A'  115 A'                 
 27.827  28.326  28.347  28.358  28.516  28.528  28.538  28.579
116 A'   49 A"  117 A'  118 A'   50 A"  119 A'   51 A"  120 A'                 
 28.663  47.862  66.753 127.869 127.885 127.909 151.626 163.069
121 A'  122 A'  123 A'   52 A"  124 A'  125 A'  126 A'  127 A'                 
289.723 289.753 289.8561020.6461901.788
 53 A"  128 A'  129 A'  130 A'  131 A'                                         

 Beta MOs, Restricted
 -- Occupied --                  
******* -482.87 -176.33 -165.73 -165.73 -165.73  -77.13  -62.52
  1 A'    2 A'    3 A'    4 A'    1 A"    5 A'    6 A'    7 A'                 
-56.340 -56.336 -56.336 -35.824 -31.317 -31.311 -31.311 -24.700
  8 A'    9 A'    2 A"   10 A'   11 A'    3 A"   12 A'   13 A'                 
-22.968 -22.966 -22.966 -22.962 -22.962 -10.292  -8.728  -6.626
 14 A'    4 A"   15 A'   16 A'    5 A"   17 A'   18 A'   19 A'                 
 -6.560  -6.546  -6.546  -6.373  -4.790  -4.786  -4.784  -4.782
 20 A'   21 A'    6 A"   22 A'   23 A'   24 A'    7 A"   25 A'                 
 -4.771  -4.770  -2.671  -2.667  -2.667  -2.656  -2.656  -2.052
  8 A"   26 A'   27 A'   28 A'    9 A"   29 A'   10 A"   30 A'                 
 -2.047  -2.047  -2.033  -2.033  -1.220  -0.857  -0.739  -0.673
 11 A"   31 A'   32 A'   12 A"   33 A'   34 A'   35 A'   36 A'                 
 -0.566  -0.483  -0.472  -0.469  -0.418  -0.378  -0.347  -0.318
 37 A'   38 A'   39 A'   13 A"   40 A'   14 A"   41 A'   42 A'                 
 -0.303  -0.286  -0.259
 15 A"   43 A'   16 A"                                                         
 -- Virtual --                   
 -0.097  -0.086  -0.062   0.001   0.005   0.030   0.043   0.045
 17 A"   44 A'   45 A'   46 A'   47 A'   48 A'   18 A"   49 A'                 
  0.055   0.067   0.078   0.083   0.106   0.109   0.129   0.133
 50 A'   19 A"   51 A'   52 A'   53 A'   20 A"   54 A'   55 A'                 
  0.160   0.205   0.211   0.215   0.235   0.264   0.277   0.283
 56 A'   57 A'   21 A"   58 A'   22 A"   59 A'   60 A'   61 A'                 
  0.283   0.300   0.353   0.385   0.393   0.403   0.411   0.419
 23 A"   62 A'   63 A'   24 A"   64 A'   25 A"   65 A'   26 A"                 
  0.430   0.461   0.477   0.495   0.498   0.537   0.560   0.565
 66 A'   67 A'   68 A'   69 A'   27 A"   28 A"   70 A'   29 A"                 
  0.566   0.609   0.641   0.656   0.676   0.777   0.793   0.833
 71 A'   72 A'   73 A'   30 A"   74 A'   31 A"   75 A'   76 A'                 
  0.867   0.932   0.956   1.007   1.275   1.299   1.328   1.353
 77 A'   78 A'   79 A'   80 A'   32 A"   33 A"   81 A'   82 A'                 
  1.386   1.400   1.404   1.445   1.556   1.620   1.638   1.677
 83 A'   34 A"   84 A'   35 A"   36 A"   85 A'   86 A'   87 A'                 
  1.729   1.846   1.981   1.981   2.023   2.159   2.663   2.800
 88 A'   89 A'   90 A'   37 A"   91 A'   92 A'   38 A"   93 A'                 
  3.011   3.757   3.765   3.782   3.813   3.944   3.970   3.974
 94 A'   39 A"   95 A'   40 A"   96 A'   41 A"   97 A'   42 A"                 
  3.985   3.986   4.044   4.053   4.077   4.126   4.244   4.333
 98 A'   43 A"   99 A'   44 A"  100 A'  101 A'  102 A'  103 A'                 
  4.389   5.985   6.011   6.042   6.257   6.305   6.331   6.585
104 A'   45 A"  105 A'  106 A'   46 A"  107 A'  108 A'  109 A'                 
  6.953   7.528   7.561   7.629  13.767  13.883  13.937  23.333
110 A'   47 A"  111 A'  112 A'   48 A"  113 A'  114 A'  115 A'                 
 27.827  28.326  28.347  28.358  28.516  28.528  28.538  28.579
116 A'   49 A"  117 A'  118 A'   50 A"  119 A'   51 A"  120 A'                 
 28.663  47.862  66.753 127.869 127.885 127.909 151.626 163.069
121 A'  122 A'  123 A'   52 A"  124 A'  125 A'  126 A'  127 A'                 
289.723 289.753 289.8561020.6461901.788
 53 A"  128 A'  129 A'  130 A'  131 A'                                         
 --------------------------------------------------------------

          Ground-State Mulliken Net Atomic Charges

     Atom                 Charge (a.u.)
  ----------------------------------------
      1 C                    -0.289099
      2 P                     0.338021
      3 F                    -0.205893
      4 Br                   -0.013484
      5 I                     0.170454
  ----------------------------------------
  Sum of atomic charges =     0.000000

 -----------------------------------------------------------------
                    Cartesian Multipole Moments
 -----------------------------------------------------------------
    Charge (ESU x 10^10)
                 0.0000
    Dipole Moment (Debye)
         X       0.7036      Y       0.6115      Z       0.0000
       Tot       0.9322
    Quadrupole Moments (Debye-Ang)
        XX     -67.8130     XY      -3.6225     YY     -70.9167
        XZ       0.0000     YZ      -0.0000     ZZ     -70.6823
    Octopole Moments (Debye-Ang^2)
       XXX     -19.1888    XXY      30.4713    XYY       0.9053
       YYY      55.8843    XXZ       0.0000    XYZ      -0.0000
       YYZ       0.0000    XZZ      -6.8529    YZZ      14.9207
       ZZZ       0.0000
    Hexadecapole Moments (Debye-Ang^3)
      XXXX    -884.1934   XXXY      31.4206   XXYY    -280.6951
      XYYY       8.9678   YYYY    -768.2888   XXXZ       0.0000
      XXYZ      -0.0000   XYYZ       0.0000   YYYZ      -0.0000
      XXZZ    -175.8664   XYZZ      10.7103   YYZZ    -139.1419
      XZZZ       0.0000   YZZZ      -0.0000   ZZZZ     -92.9255
 -----------------------------------------------------------------
 Calculating analytic gradient of the SCF energy
 Gradient of SCF Energy
            1           2           3           4           5
    1  -0.0005825   0.0008926  -0.0003427   0.0002820  -0.0002495
    2  -0.0007900   0.0005838  -0.0001784   0.0003124   0.0000722
    3  -0.0000000   0.0000000  -0.0000000   0.0000000  -0.0000000
 Max gradient component =       8.926E-04
 RMS gradient           =       4.078E-04
 Gradient time:  CPU 10.48 s  wall 5.18 s
 Geometry Optimization Parameters
   NAtoms,    NIC,     NZ,  NCons,   NDum,   NFix, NCnnct, MaxDiis
        5      20       5       0       0       0       0       0

 Cartesian Hessian Update
 Hessian Updated using BFGS Update


** GEOMETRY OPTIMIZATION IN DELOCALIZED INTERNAL COORDINATES **
   Searching for a Minimum

   Optimization Cycle:   9

                       Coordinates (Angstroms)
     ATOM                X               Y               Z
      1  C         0.4563274334   -0.4765752713    0.0000000000
      2  P         0.6506267378   -2.1436936277    0.0000000000
      3  F        -0.8974189685   -2.6822428503    0.0000000000
      4  Br        2.0859943532    0.5221717444    0.0000000000
      5  I        -1.3554481249    0.6074383035    0.0000000000
   Point Group: cs    Number of degrees of freedom:     7


   Energy is  -9973.013976350

 Hessian Updated using BFGS Update

  7 Hessian modes will be used to form the next step
  Hessian Eigenvalues:
     0.112384    0.184742    0.231691    0.252580    0.265224    0.367235
     0.726671

 Minimum Search - Taking Simple RFO Step
 Searching for Lamda that Minimizes Along All modes
 Value Taken    Lamda =  -0.00000354
 Step Taken.  Stepsize is  0.003978

                             Maximum     Tolerance    Cnvgd?
         Gradient           0.000646      0.000300      NO
         Displacement       0.002634      0.001200      NO
         Energy change     -0.000074      0.000001      NO


 New Cartesian Coordinates Obtained by Inverse Iteration

 Displacement from previous Coordinates is:  0.003848
 ----------------------------------------------------------------
             Standard Nuclear Orientation (Angstroms)
    I     Atom           X                Y                Z
 ----------------------------------------------------------------
    1      C       0.4573350520    -0.4760477461     0.0000000000
    2      P       0.6497428622    -2.1436134342     0.0000000000
    3      F      -0.8977805234    -2.6823061066     0.0000000000
    4      Br      2.0854949782     0.5226028745     0.0000000000
    5      I      -1.3547109380     0.6064627111     0.0000000000
 ----------------------------------------------------------------
 Molecular Point Group                 Cs    NOp =  2
 Largest Abelian Subgroup              Cs    NOp =  2
 Nuclear Repulsion Energy =   835.6221301839 hartrees
 There are       59 alpha and       59 beta electrons
 Applying Cartesian multipole field
    Component          Value
    ---------          -----
     (2,0,0)        1.00000E-11
     (0,2,0)        2.00000E-11
     (0,0,2)       -3.00000E-11
 Nucleus-field energy     =     0.0000000212 hartrees
 Requested basis set is 6-311++G(d,p)
 There are 68 shells and 184 basis functions
 A cutoff of  1.0D-11 yielded   1797 shell pairs
 There are     14055 function pairs (     15766 Cartesian)
 Smallest overlap matrix eigenvalue = 4.94E-04
 Guess MOs from SCF MO coefficient file

 -----------------------------------------------------------------------
  General SCF calculation program by
  Eric Jon Sundstrom, Paul Horn, Yuezhi Mao, Dmitri Zuev, Alec White,
  David Stuck, Shaama M.S., Shane Yost, Joonho Lee, David Small,
  Daniel Levine, Susi Lehtola, Hugh Burton, Evgeny Epifanovsky
 -----------------------------------------------------------------------
 Exchange:     0.2000 Hartree-Fock + 0.0800 Slater + 0.7200 B88
 Correlation:  0.1900 VWN1RPA + 0.8100 LYP
 Using SG-1 standard quadrature grid
 using 4 threads for integral computing
 -------------------------------------------------------
 OpenMP Integral computing Module                
 Release: version 2.0, May 2017, Q-Chem Inc. Pleasanton 
 -------------------------------------------------------
 -------------------------------------------------------
 OpenMP BLAS3 based DFT computing Module                
 Release: version 1.0, May 2013, Q-Chem Inc. Pittsburgh 
 -------------------------------------------------------
 A restricted SCF calculation will be
 performed using DIIS
 SCF converges when DIIS error is below 1.0e-08
 ---------------------------------------
  Cycle       Energy         DIIS error
 ---------------------------------------
    1   -9973.0139775213      1.34e-05  
    2   -9973.0139783760      8.18e-06  
    3   -9973.0139781657      1.05e-05  
    4   -9973.0139786319      2.37e-06  
    5   -9973.0139786540      5.47e-07  
    6   -9973.0139786547      9.24e-08  
    7   -9973.0139786547      5.17e-08  
    8   -9973.0139786547      1.10e-08  
    9   -9973.0139786547      3.74e-09  Convergence criterion met
 ---------------------------------------
 SCF time:   CPU 27.03s  wall 14.00s 
 SCF   energy in the final basis set =    -9973.0139786547
 Total energy in the final basis set =    -9973.0139786547

 --------------------------------------------------------------
             Orbital Energies (a.u.) and Symmetries
 --------------------------------------------------------------

 Alpha MOs, Restricted
 -- Occupied --                  
******* -482.87 -176.33 -165.73 -165.73 -165.73  -77.13  -62.52
  1 A'    2 A'    3 A'    4 A'    1 A"    5 A'    6 A'    7 A'                 
-56.340 -56.336 -56.336 -35.824 -31.317 -31.311 -31.311 -24.700
  8 A'    9 A'    2 A"   10 A'   11 A'    3 A"   12 A'   13 A'                 
-22.968 -22.966 -22.966 -22.962 -22.962 -10.292  -8.728  -6.626
 14 A'    4 A"   15 A'   16 A'    5 A"   17 A'   18 A'   19 A'                 
 -6.560  -6.546  -6.546  -6.373  -4.790  -4.786  -4.784  -4.782
 20 A'   21 A'    6 A"   22 A'   23 A'   24 A'    7 A"   25 A'                 
 -4.771  -4.770  -2.671  -2.667  -2.667  -2.656  -2.656  -2.052
  8 A"   26 A'   27 A'   28 A'    9 A"   29 A'   10 A"   30 A'                 
 -2.047  -2.046  -2.033  -2.033  -1.220  -0.857  -0.740  -0.673
 11 A"   31 A'   32 A'   12 A"   33 A'   34 A'   35 A'   36 A'                 
 -0.566  -0.483  -0.472  -0.469  -0.419  -0.378  -0.347  -0.318
 37 A'   38 A'   39 A'   13 A"   40 A'   14 A"   41 A'   42 A'                 
 -0.303  -0.285  -0.259
 15 A"   43 A'   16 A"                                                         
 -- Virtual --                   
 -0.097  -0.086  -0.061   0.001   0.005   0.030   0.043   0.045
 17 A"   44 A'   45 A'   46 A'   47 A'   48 A'   18 A"   49 A'                 
  0.055   0.067   0.078   0.084   0.106   0.109   0.129   0.133
 50 A'   19 A"   51 A'   52 A'   53 A'   20 A"   54 A'   55 A'                 
  0.160   0.205   0.211   0.215   0.235   0.264   0.277   0.283
 56 A'   57 A'   21 A"   58 A'   22 A"   59 A'   60 A'   61 A'                 
  0.284   0.300   0.353   0.385   0.393   0.403   0.411   0.419
 23 A"   62 A'   63 A'   24 A"   64 A'   25 A"   65 A'   26 A"                 
  0.430   0.461   0.477   0.495   0.498   0.537   0.560   0.565
 66 A'   67 A'   68 A'   69 A'   27 A"   28 A"   70 A'   29 A"                 
  0.567   0.609   0.641   0.656   0.676   0.778   0.793   0.833
 71 A'   72 A'   73 A'   30 A"   74 A'   31 A"   75 A'   76 A'                 
  0.868   0.933   0.956   1.008   1.275   1.299   1.329   1.353
 77 A'   78 A'   79 A'   80 A'   32 A"   33 A"   81 A'   82 A'                 
  1.386   1.400   1.404   1.445   1.557   1.620   1.638   1.677
 83 A'   34 A"   84 A'   35 A"   36 A"   85 A'   86 A'   87 A'                 
  1.729   1.846   1.980   1.981   2.023   2.159   2.663   2.801
 88 A'   89 A'   90 A'   37 A"   91 A'   92 A'   38 A"   93 A'                 
  3.011   3.756   3.765   3.782   3.813   3.944   3.970   3.974
 94 A'   39 A"   95 A'   40 A"   96 A'   41 A"   97 A'   42 A"                 
  3.985   3.986   4.044   4.053   4.077   4.127   4.245   4.333
 98 A'   43 A"   99 A'   44 A"  100 A'  101 A'  102 A'  103 A'                 
  4.390   5.986   6.011   6.042   6.257   6.304   6.331   6.585
104 A'   45 A"  105 A'  106 A'   46 A"  107 A'  108 A'  109 A'                 
  6.953   7.528   7.561   7.629  13.767  13.883  13.937  23.333
110 A'   47 A"  111 A'  112 A'   48 A"  113 A'  114 A'  115 A'                 
 27.827  28.326  28.347  28.358  28.516  28.528  28.538  28.579
116 A'   49 A"  117 A'  118 A'   50 A"  119 A'   51 A"  120 A'                 
 28.663  47.862  66.753 127.869 127.886 127.909 151.626 163.069
121 A'  122 A'  123 A'   52 A"  124 A'  125 A'  126 A'  127 A'                 
289.723 289.753 289.8561020.6461901.788
 53 A"  128 A'  129 A'  130 A'  131 A'                                         

 Beta MOs, Restricted
 -- Occupied --                  
******* -482.87 -176.33 -165.73 -165.73 -165.73  -77.13  -62.52
  1 A'    2 A'    3 A'    4 A'    1 A"    5 A'    6 A'    7 A'                 
-56.340 -56.336 -56.336 -35.824 -31.317 -31.311 -31.311 -24.700
  8 A'    9 A'    2 A"   10 A'   11 A'    3 A"   12 A'   13 A'                 
-22.968 -22.966 -22.966 -22.962 -22.962 -10.292  -8.728  -6.626
 14 A'    4 A"   15 A'   16 A'    5 A"   17 A'   18 A'   19 A'                 
 -6.560  -6.546  -6.546  -6.373  -4.790  -4.786  -4.784  -4.782
 20 A'   21 A'    6 A"   22 A'   23 A'   24 A'    7 A"   25 A'                 
 -4.771  -4.770  -2.671  -2.667  -2.667  -2.656  -2.656  -2.052
  8 A"   26 A'   27 A'   28 A'    9 A"   29 A'   10 A"   30 A'                 
 -2.047  -2.046  -2.033  -2.033  -1.220  -0.857  -0.740  -0.673
 11 A"   31 A'   32 A'   12 A"   33 A'   34 A'   35 A'   36 A'                 
 -0.566  -0.483  -0.472  -0.469  -0.419  -0.378  -0.347  -0.318
 37 A'   38 A'   39 A'   13 A"   40 A'   14 A"   41 A'   42 A'                 
 -0.303  -0.285  -0.259
 15 A"   43 A'   16 A"                                                         
 -- Virtual --                   
 -0.097  -0.086  -0.061   0.001   0.005   0.030   0.043   0.045
 17 A"   44 A'   45 A'   46 A'   47 A'   48 A'   18 A"   49 A'                 
  0.055   0.067   0.078   0.084   0.106   0.109   0.129   0.133
 50 A'   19 A"   51 A'   52 A'   53 A'   20 A"   54 A'   55 A'                 
  0.160   0.205   0.211   0.215   0.235   0.264   0.277   0.283
 56 A'   57 A'   21 A"   58 A'   22 A"   59 A'   60 A'   61 A'                 
  0.284   0.300   0.353   0.385   0.393   0.403   0.411   0.419
 23 A"   62 A'   63 A'   24 A"   64 A'   25 A"   65 A'   26 A"                 
  0.430   0.461   0.477   0.495   0.498   0.537   0.560   0.565
 66 A'   67 A'   68 A'   69 A'   27 A"   28 A"   70 A'   29 A"                 
  0.567   0.609   0.641   0.656   0.676   0.778   0.793   0.833
 71 A'   72 A'   73 A'   30 A"   74 A'   31 A"   75 A'   76 A'                 
  0.868   0.933   0.956   1.008   1.275   1.299   1.329   1.353
 77 A'   78 A'   79 A'   80 A'   32 A"   33 A"   81 A'   82 A'                 
  1.386   1.400   1.404   1.445   1.557   1.620   1.638   1.677
 83 A'   34 A"   84 A'   35 A"   36 A"   85 A'   86 A'   87 A'                 
  1.729   1.846   1.980   1.981   2.023   2.159   2.663   2.801
 88 A'   89 A'   90 A'   37 A"   91 A'   92 A'   38 A"   93 A'                 
  3.011   3.756   3.765   3.782   3.813   3.944   3.970   3.974
 94 A'   39 A"   95 A'   40 A"   96 A'   41 A"   97 A'   42 A"                 
  3.985   3.986   4.044   4.053   4.077   4.127   4.245   4.333
 98 A'   43 A"   99 A'   44 A"  100 A'  101 A'  102 A'  103 A'                 
  4.390   5.986   6.011   6.042   6.257   6.304   6.331   6.585
104 A'   45 A"  105 A'  106 A'   46 A"  107 A'  108 A'  109 A'                 
  6.953   7.528   7.561   7.629  13.767  13.883  13.937  23.333
110 A'   47 A"  111 A'  112 A'   48 A"  113 A'  114 A'  115 A'                 
 27.827  28.326  28.347  28.358  28.516  28.528  28.538  28.579
116 A'   49 A"  117 A'  118 A'   50 A"  119 A'   51 A"  120 A'                 
 28.663  47.862  66.753 127.869 127.886 127.909 151.626 163.069
121 A'  122 A'  123 A'   52 A"  124 A'  125 A'  126 A'  127 A'                 
289.723 289.753 289.8561020.6461901.788
 53 A"  128 A'  129 A'  130 A'  131 A'                                         
 --------------------------------------------------------------

          Ground-State Mulliken Net Atomic Charges

     Atom                 Charge (a.u.)
  ----------------------------------------
      1 C                    -0.289307
      2 P                     0.337472
      3 F                    -0.205523
      4 Br                   -0.012853
      5 I                     0.170210
  ----------------------------------------
  Sum of atomic charges =     0.000000

 -----------------------------------------------------------------
                    Cartesian Multipole Moments
 -----------------------------------------------------------------
    Charge (ESU x 10^10)
                 0.0000
    Dipole Moment (Debye)
         X       0.7052      Y       0.6131      Z      -0.0000
       Tot       0.9344
    Quadrupole Moments (Debye-Ang)
        XX     -67.8113     XY      -3.6013     YY     -70.9257
        XZ      -0.0000     YZ       0.0000     ZZ     -70.6809
    Octopole Moments (Debye-Ang^2)
       XXX     -19.1763    XXY      30.4893    XYY       0.8816
       YYY      55.9552    XXZ      -0.0000    XYZ       0.0000
       YYZ      -0.0000    XZZ      -6.8535    YZZ      14.9410
       ZZZ       0.0000
    Hexadecapole Moments (Debye-Ang^3)
      XXXX    -883.5860   XXXY      31.2200   XXYY    -280.6019
      XYYY       8.8568   YYYY    -768.2142   XXXZ      -0.0000
      XXYZ       0.0000   XYYZ      -0.0000   YYYZ       0.0000
      XXZZ    -175.7571   XYZZ      10.6364   YYZZ    -139.1226
      XZZZ      -0.0000   YZZZ       0.0000   ZZZZ     -92.9253
 -----------------------------------------------------------------
 Calculating analytic gradient of the SCF energy
 Gradient of SCF Energy
            1           2           3           4           5
    1  -0.0002161   0.0004850  -0.0001511  -0.0000547  -0.0000631
    2  -0.0003440   0.0005330  -0.0002484   0.0001595  -0.0001002
    3   0.0000000  -0.0000000   0.0000000   0.0000000  -0.0000000
 Max gradient component =       5.330E-04
 RMS gradient           =       2.326E-04
 Gradient time:  CPU 10.49 s  wall 5.05 s
 Geometry Optimization Parameters
   NAtoms,    NIC,     NZ,  NCons,   NDum,   NFix, NCnnct, MaxDiis
        5      20       5       0       0       0       0       0

 Cartesian Hessian Update
 Hessian Updated using BFGS Update


** GEOMETRY OPTIMIZATION IN DELOCALIZED INTERNAL COORDINATES **
   Searching for a Minimum

   Optimization Cycle:  10

                       Coordinates (Angstroms)
     ATOM                X               Y               Z
      1  C         0.4573350520   -0.4760477461    0.0000000000
      2  P         0.6497428622   -2.1436134342    0.0000000000
      3  F        -0.8977805234   -2.6823061066    0.0000000000
      4  Br        2.0854949782    0.5226028745    0.0000000000
      5  I        -1.3547109380    0.6064627111    0.0000000000
   Point Group: cs    Number of degrees of freedom:     7


   Energy is  -9973.013978655

 Hessian Updated using BFGS Update

  7 Hessian modes will be used to form the next step
  Hessian Eigenvalues:
     0.102423    0.146420    0.233503    0.243068    0.300283    0.366560
     0.639747

 Minimum Search - Taking Simple RFO Step
 Searching for Lamda that Minimizes Along All modes
 Value Taken    Lamda =  -0.00000136
 Step Taken.  Stepsize is  0.002980

                             Maximum     Tolerance    Cnvgd?
         Gradient           0.000373      0.000300      NO
         Displacement       0.002299      0.001200      NO
         Energy change     -0.000002      0.000001      NO


 New Cartesian Coordinates Obtained by Inverse Iteration

 Displacement from previous Coordinates is:  0.004773
 ----------------------------------------------------------------
             Standard Nuclear Orientation (Angstroms)
    I     Atom           X                Y                Z
 ----------------------------------------------------------------
    1      C       0.4584288748    -0.4760161773     0.0000000000
    2      P       0.6493377507    -2.1441344865     0.0000000000
    3      F      -0.8983295986    -2.6809438859     0.0000000000
    4      Br      2.0854475985     0.5232146255     0.0000000000
    5      I      -1.3548031944     0.6049782228     0.0000000000
 ----------------------------------------------------------------
 Molecular Point Group                 Cs    NOp =  2
 Largest Abelian Subgroup              Cs    NOp =  2
 Nuclear Repulsion Energy =   835.7089717303 hartrees
 There are       59 alpha and       59 beta electrons
 Applying Cartesian multipole field
    Component          Value
    ---------          -----
     (2,0,0)        1.00000E-11
     (0,2,0)        2.00000E-11
     (0,0,2)       -3.00000E-11
 Nucleus-field energy     =     0.0000000212 hartrees
 Requested basis set is 6-311++G(d,p)
 There are 68 shells and 184 basis functions
 A cutoff of  1.0D-11 yielded   1797 shell pairs
 There are     14055 function pairs (     15766 Cartesian)
 Smallest overlap matrix eigenvalue = 4.93E-04
 Guess MOs from SCF MO coefficient file

 -----------------------------------------------------------------------
  General SCF calculation program by
  Eric Jon Sundstrom, Paul Horn, Yuezhi Mao, Dmitri Zuev, Alec White,
  David Stuck, Shaama M.S., Shane Yost, Joonho Lee, David Small,
  Daniel Levine, Susi Lehtola, Hugh Burton, Evgeny Epifanovsky
 -----------------------------------------------------------------------
 Exchange:     0.2000 Hartree-Fock + 0.0800 Slater + 0.7200 B88
 Correlation:  0.1900 VWN1RPA + 0.8100 LYP
 Using SG-1 standard quadrature grid
 using 4 threads for integral computing
 -------------------------------------------------------
 OpenMP Integral computing Module                
 Release: version 2.0, May 2017, Q-Chem Inc. Pleasanton 
 -------------------------------------------------------
 -------------------------------------------------------
 OpenMP BLAS3 based DFT computing Module                
 Release: version 1.0, May 2013, Q-Chem Inc. Pittsburgh 
 -------------------------------------------------------
 A restricted SCF calculation will be
 performed using DIIS
 SCF converges when DIIS error is below 1.0e-08
 ---------------------------------------
  Cycle       Energy         DIIS error
 ---------------------------------------
    1   -9973.0139781005      1.36e-05  
    2   -9973.0139793502      5.94e-06  
    3   -9973.0139790581      1.05e-05  
    4   -9973.0139794794      1.53e-06  
    5   -9973.0139794884      6.69e-07  
    6   -9973.0139794898      9.36e-08  
    7   -9973.0139794899      2.79e-08  
    8   -9973.0139794899      1.11e-08  
    9   -9973.0139794899      1.46e-09  Convergence criterion met
 ---------------------------------------
 SCF time:   CPU 26.55s  wall 12.00s 
 SCF   energy in the final basis set =    -9973.0139794899
 Total energy in the final basis set =    -9973.0139794899

 --------------------------------------------------------------
             Orbital Energies (a.u.) and Symmetries
 --------------------------------------------------------------

 Alpha MOs, Restricted
 -- Occupied --                  
******* -482.87 -176.33 -165.73 -165.73 -165.73  -77.13  -62.52
  1 A'    2 A'    3 A'    4 A'    1 A"    5 A'    6 A'    7 A'                 
-56.340 -56.336 -56.336 -35.824 -31.317 -31.311 -31.311 -24.700
  8 A'    9 A'    2 A"   10 A'   11 A'    3 A"   12 A'   13 A'                 
-22.968 -22.966 -22.966 -22.962 -22.962 -10.292  -8.728  -6.626
 14 A'    4 A"   15 A'   16 A'    5 A"   17 A'   18 A'   19 A'                 
 -6.560  -6.546  -6.546  -6.373  -4.789  -4.786  -4.784  -4.782
 20 A'   21 A'    6 A"   22 A'   23 A'   24 A'    7 A"   25 A'                 
 -4.771  -4.770  -2.671  -2.667  -2.667  -2.656  -2.656  -2.052
  8 A"   26 A'   27 A'   28 A'    9 A"   29 A'   10 A"   30 A'                 
 -2.047  -2.046  -2.033  -2.033  -1.221  -0.857  -0.739  -0.672
 11 A"   31 A'   32 A'   12 A"   33 A'   34 A'   35 A'   36 A'                 
 -0.567  -0.483  -0.472  -0.470  -0.419  -0.378  -0.347  -0.318
 37 A'   38 A'   39 A'   13 A"   40 A'   14 A"   41 A'   42 A'                 
 -0.303  -0.285  -0.259
 15 A"   43 A'   16 A"                                                         
 -- Virtual --                   
 -0.097  -0.086  -0.061   0.001   0.005   0.030   0.043   0.045
 17 A"   44 A'   45 A'   46 A'   47 A'   48 A'   18 A"   49 A'                 
  0.055   0.067   0.078   0.084   0.106   0.109   0.129   0.133
 50 A'   19 A"   51 A'   52 A'   53 A'   20 A"   54 A'   55 A'                 
  0.160   0.205   0.211   0.215   0.235   0.263   0.277   0.283
 56 A'   57 A'   21 A"   58 A'   22 A"   59 A'   60 A'   61 A'                 
  0.284   0.300   0.353   0.385   0.393   0.403   0.411   0.419
 23 A"   62 A'   63 A'   24 A"   64 A'   25 A"   65 A'   26 A"                 
  0.430   0.461   0.477   0.495   0.498   0.537   0.560   0.565
 66 A'   67 A'   68 A'   69 A'   27 A"   28 A"   70 A'   29 A"                 
  0.567   0.609   0.641   0.656   0.676   0.778   0.794   0.833
 71 A'   72 A'   73 A'   30 A"   74 A'   31 A"   75 A'   76 A'                 
  0.868   0.933   0.955   1.008   1.275   1.299   1.329   1.352
 77 A'   78 A'   79 A'   80 A'   32 A"   33 A"   81 A'   82 A'                 
  1.386   1.400   1.404   1.445   1.557   1.620   1.638   1.677
 83 A'   34 A"   84 A'   35 A"   36 A"   85 A'   86 A'   87 A'                 
  1.730   1.846   1.980   1.981   2.023   2.159   2.663   2.801
 88 A'   89 A'   90 A'   37 A"   91 A'   92 A'   38 A"   93 A'                 
  3.011   3.756   3.765   3.782   3.813   3.944   3.970   3.974
 94 A'   39 A"   95 A'   40 A"   96 A'   41 A"   97 A'   42 A"                 
  3.985   3.986   4.044   4.053   4.077   4.127   4.245   4.333
 98 A'   43 A"   99 A'   44 A"  100 A'  101 A'  102 A'  103 A'                 
  4.390   5.986   6.011   6.042   6.257   6.304   6.331   6.585
104 A'   45 A"  105 A'  106 A'   46 A"  107 A'  108 A'  109 A'                 
  6.953   7.528   7.561   7.629  13.767  13.883  13.936  23.333
110 A'   47 A"  111 A'  112 A'   48 A"  113 A'  114 A'  115 A'                 
 27.828  28.326  28.347  28.358  28.517  28.528  28.538  28.579
116 A'   49 A"  117 A'  118 A'   50 A"  119 A'   51 A"  120 A'                 
 28.663  47.862  66.753 127.869 127.886 127.909 151.626 163.069
121 A'  122 A'  123 A'   52 A"  124 A'  125 A'  126 A'  127 A'                 
289.723 289.753 289.8551020.6461901.788
 53 A"  128 A'  129 A'  130 A'  131 A'                                         

 Beta MOs, Restricted
 -- Occupied --                  
******* -482.87 -176.33 -165.73 -165.73 -165.73  -77.13  -62.52
  1 A'    2 A'    3 A'    4 A'    1 A"    5 A'    6 A'    7 A'                 
-56.340 -56.336 -56.336 -35.824 -31.317 -31.311 -31.311 -24.700
  8 A'    9 A'    2 A"   10 A'   11 A'    3 A"   12 A'   13 A'                 
-22.968 -22.966 -22.966 -22.962 -22.962 -10.292  -8.728  -6.626
 14 A'    4 A"   15 A'   16 A'    5 A"   17 A'   18 A'   19 A'                 
 -6.560  -6.546  -6.546  -6.373  -4.789  -4.786  -4.784  -4.782
 20 A'   21 A'    6 A"   22 A'   23 A'   24 A'    7 A"   25 A'                 
 -4.771  -4.770  -2.671  -2.667  -2.667  -2.656  -2.656  -2.052
  8 A"   26 A'   27 A'   28 A'    9 A"   29 A'   10 A"   30 A'                 
 -2.047  -2.046  -2.033  -2.033  -1.221  -0.857  -0.739  -0.672
 11 A"   31 A'   32 A'   12 A"   33 A'   34 A'   35 A'   36 A'                 
 -0.567  -0.483  -0.472  -0.470  -0.419  -0.378  -0.347  -0.318
 37 A'   38 A'   39 A'   13 A"   40 A'   14 A"   41 A'   42 A'                 
 -0.303  -0.285  -0.259
 15 A"   43 A'   16 A"                                                         
 -- Virtual --                   
 -0.097  -0.086  -0.061   0.001   0.005   0.030   0.043   0.045
 17 A"   44 A'   45 A'   46 A'   47 A'   48 A'   18 A"   49 A'                 
  0.055   0.067   0.078   0.084   0.106   0.109   0.129   0.133
 50 A'   19 A"   51 A'   52 A'   53 A'   20 A"   54 A'   55 A'                 
  0.160   0.205   0.211   0.215   0.235   0.263   0.277   0.283
 56 A'   57 A'   21 A"   58 A'   22 A"   59 A'   60 A'   61 A'                 
  0.284   0.300   0.353   0.385   0.393   0.403   0.411   0.419
 23 A"   62 A'   63 A'   24 A"   64 A'   25 A"   65 A'   26 A"                 
  0.430   0.461   0.477   0.495   0.498   0.537   0.560   0.565
 66 A'   67 A'   68 A'   69 A'   27 A"   28 A"   70 A'   29 A"                 
  0.567   0.609   0.641   0.656   0.676   0.778   0.794   0.833
 71 A'   72 A'   73 A'   30 A"   74 A'   31 A"   75 A'   76 A'                 
  0.868   0.933   0.955   1.008   1.275   1.299   1.329   1.352
 77 A'   78 A'   79 A'   80 A'   32 A"   33 A"   81 A'   82 A'                 
  1.386   1.400   1.404   1.445   1.557   1.620   1.638   1.677
 83 A'   34 A"   84 A'   35 A"   36 A"   85 A'   86 A'   87 A'                 
  1.730   1.846   1.980   1.981   2.023   2.159   2.663   2.801
 88 A'   89 A'   90 A'   37 A"   91 A'   92 A'   38 A"   93 A'                 
  3.011   3.756   3.765   3.782   3.813   3.944   3.970   3.974
 94 A'   39 A"   95 A'   40 A"   96 A'   41 A"   97 A'   42 A"                 
  3.985   3.986   4.044   4.053   4.077   4.127   4.245   4.333
 98 A'   43 A"   99 A'   44 A"  100 A'  101 A'  102 A'  103 A'                 
  4.390   5.986   6.011   6.042   6.257   6.304   6.331   6.585
104 A'   45 A"  105 A'  106 A'   46 A"  107 A'  108 A'  109 A'                 
  6.953   7.528   7.561   7.629  13.767  13.883  13.936  23.333
110 A'   47 A"  111 A'  112 A'   48 A"  113 A'  114 A'  115 A'                 
 27.828  28.326  28.347  28.358  28.517  28.528  28.538  28.579
116 A'   49 A"  117 A'  118 A'   50 A"  119 A'   51 A"  120 A'                 
 28.663  47.862  66.753 127.869 127.886 127.909 151.626 163.069
121 A'  122 A'  123 A'   52 A"  124 A'  125 A'  126 A'  127 A'                 
289.723 289.753 289.8551020.6461901.788
 53 A"  128 A'  129 A'  130 A'  131 A'                                         
 --------------------------------------------------------------

          Ground-State Mulliken Net Atomic Charges

     Atom                 Charge (a.u.)
  ----------------------------------------
      1 C                    -0.289389
      2 P                     0.337119
      3 F                    -0.205144
      4 Br                   -0.012489
      5 I                     0.169903
  ----------------------------------------
  Sum of atomic charges =     0.000000

 -----------------------------------------------------------------
                    Cartesian Multipole Moments
 -----------------------------------------------------------------
    Charge (ESU x 10^10)
                 0.0000
    Dipole Moment (Debye)
         X       0.7071      Y       0.6091      Z       0.0000
       Tot       0.9333
    Quadrupole Moments (Debye-Ang)
        XX     -67.8080     XY      -3.5872     YY     -70.9172
        XZ       0.0000     YZ      -0.0000     ZZ     -70.6823
    Octopole Moments (Debye-Ang^2)
       XXX     -19.1516    XXY      30.5141    XYY       0.8775
       YYY      55.9926    XXZ       0.0000    XYZ      -0.0000
       YYZ       0.0000    XZZ      -6.8459    YZZ      14.9741
       ZZZ       0.0000
    Hexadecapole Moments (Debye-Ang^3)
      XXXX    -883.5869   XXXY      31.0115   XXYY    -280.5749
      XYYY       8.7590   YYYY    -767.7918   XXXZ       0.0000
      XXYZ      -0.0000   XYYZ       0.0000   YYYZ      -0.0000
      XXZZ    -175.7620   XYZZ      10.5655   YYZZ    -139.0825
      XZZZ       0.0000   YZZZ      -0.0000   ZZZZ     -92.9332
 -----------------------------------------------------------------
 Calculating analytic gradient of the SCF energy
 Gradient of SCF Energy
            1           2           3           4           5
    1  -0.0000347   0.0002276   0.0000521  -0.0001687  -0.0000763
    2  -0.0000366   0.0002526  -0.0001559   0.0001135  -0.0001736
    3  -0.0000000   0.0000000   0.0000000   0.0000000  -0.0000000
 Max gradient component =       2.526E-04
 RMS gradient           =       1.218E-04
 Gradient time:  CPU 10.32 s  wall 3.33 s
 Geometry Optimization Parameters
   NAtoms,    NIC,     NZ,  NCons,   NDum,   NFix, NCnnct, MaxDiis
        5      20       5       0       0       0       0       0

 Cartesian Hessian Update
 Hessian Updated using BFGS Update


** GEOMETRY OPTIMIZATION IN DELOCALIZED INTERNAL COORDINATES **
   Searching for a Minimum

   Optimization Cycle:  11

                       Coordinates (Angstroms)
     ATOM                X               Y               Z
      1  C         0.4584288748   -0.4760161773    0.0000000000
      2  P         0.6493377507   -2.1441344865    0.0000000000
      3  F        -0.8983295986   -2.6809438859    0.0000000000
      4  Br        2.0854475985    0.5232146255    0.0000000000
      5  I        -1.3548031944    0.6049782228    0.0000000000
   Point Group: cs    Number of degrees of freedom:     7


   Energy is  -9973.013979490

 Hessian Updated using BFGS Update

  7 Hessian modes will be used to form the next step
  Hessian Eigenvalues:
     0.089395    0.157941    0.229543    0.240776    0.287988    0.366989
     0.564122

 Minimum Search - Taking Simple RFO Step
 Searching for Lamda that Minimizes Along All modes
 Value Taken    Lamda =   0.00000000
 Step Taken.  Stepsize is  0.001100

                             Maximum     Tolerance    Cnvgd?
         Gradient           0.000146      0.000300     YES
         Displacement       0.000724      0.001200     YES
         Energy change     -0.000001      0.000001     YES


                       Distance Matrix (Angstroms)
             C (  1)   P (  2)   F (  3)   Br(  4)
   P (  2)  1.679007
   F (  3)  2.588919  1.638120
   Br(  4)  1.909359  3.029383  4.378305
   I (  5)  2.111009  3.402088  3.317477  3.441222

 Final energy is   -9973.0139794899442     


 ******************************
 **  OPTIMIZATION CONVERGED  **
 ******************************

                       Coordinates (Angstroms)
     ATOM                X               Y               Z
      1  C         0.4584288748   -0.4760161773    0.0000000000
      2  P         0.6493377507   -2.1441344865    0.0000000000
      3  F        -0.8983295986   -2.6809438859    0.0000000000
      4  Br        2.0854475985    0.5232146255    0.0000000000
      5  I        -1.3548031944    0.6049782228    0.0000000000

Z-matrix Print:
$molecule
0 1
I 
C  1 2.111009
P  2 1.679007 1 127.330972
F  3 1.638120 2 102.600289 1 -0.000000 0
Br 2 1.909359 1 117.641779 3 -180.000000 0
$end


 --------------------------------------------------------------
             Orbital Energies (a.u.) and Symmetries
 --------------------------------------------------------------

 Alpha MOs, Restricted
 -- Occupied --                  
******* -482.87 -176.33 -165.73 -165.73 -165.73  -77.13  -62.52
  1 A'    2 A'    3 A'    4 A'    1 A"    5 A'    6 A'    7 A'                 
-56.340 -56.336 -56.336 -35.824 -31.317 -31.311 -31.311 -24.700
  8 A'    9 A'    2 A"   10 A'   11 A'    3 A"   12 A'   13 A'                 
-22.968 -22.966 -22.966 -22.962 -22.962 -10.292  -8.728  -6.626
 14 A'    4 A"   15 A'   16 A'    5 A"   17 A'   18 A'   19 A'                 
 -6.560  -6.546  -6.546  -6.373  -4.789  -4.786  -4.784  -4.782
 20 A'   21 A'    6 A"   22 A'   23 A'   24 A'    7 A"   25 A'                 
 -4.771  -4.770  -2.671  -2.667  -2.667  -2.656  -2.656  -2.052
  8 A"   26 A'   27 A'   28 A'    9 A"   29 A'   10 A"   30 A'                 
 -2.047  -2.046  -2.033  -2.033  -1.221  -0.857  -0.739  -0.672
 11 A"   31 A'   32 A'   12 A"   33 A'   34 A'   35 A'   36 A'                 
 -0.567  -0.483  -0.472  -0.470  -0.419  -0.378  -0.347  -0.318
 37 A'   38 A'   39 A'   13 A"   40 A'   14 A"   41 A'   42 A'                 
 -0.303  -0.285  -0.259
 15 A"   43 A'   16 A"                                                         
 -- Virtual --                   
 -0.097  -0.086  -0.061   0.001   0.005   0.030   0.043   0.045
 17 A"   44 A'   45 A'   46 A'   47 A'   48 A'   18 A"   49 A'                 
  0.055   0.067   0.078   0.084   0.106   0.109   0.129   0.133
 50 A'   19 A"   51 A'   52 A'   53 A'   20 A"   54 A'   55 A'                 
  0.160   0.205   0.211   0.215   0.235   0.263   0.277   0.283
 56 A'   57 A'   21 A"   58 A'   22 A"   59 A'   60 A'   61 A'                 
  0.284   0.300   0.353   0.385   0.393   0.403   0.411   0.419
 23 A"   62 A'   63 A'   24 A"   64 A'   25 A"   65 A'   26 A"                 
  0.430   0.461   0.477   0.495   0.498   0.537   0.560   0.565
 66 A'   67 A'   68 A'   69 A'   27 A"   28 A"   70 A'   29 A"                 
  0.567   0.609   0.641   0.656   0.676   0.778   0.794   0.833
 71 A'   72 A'   73 A'   30 A"   74 A'   31 A"   75 A'   76 A'                 
  0.868   0.933   0.955   1.008   1.275   1.299   1.329   1.352
 77 A'   78 A'   79 A'   80 A'   32 A"   33 A"   81 A'   82 A'                 
  1.386   1.400   1.404   1.445   1.557   1.620   1.638   1.677
 83 A'   34 A"   84 A'   35 A"   36 A"   85 A'   86 A'   87 A'                 
  1.730   1.846   1.980   1.981   2.023   2.159   2.663   2.801
 88 A'   89 A'   90 A'   37 A"   91 A'   92 A'   38 A"   93 A'                 
  3.011   3.756   3.765   3.782   3.813   3.944   3.970   3.974
 94 A'   39 A"   95 A'   40 A"   96 A'   41 A"   97 A'   42 A"                 
  3.985   3.986   4.044   4.053   4.077   4.127   4.245   4.333
 98 A'   43 A"   99 A'   44 A"  100 A'  101 A'  102 A'  103 A'                 
  4.390   5.986   6.011   6.042   6.257   6.304   6.331   6.585
104 A'   45 A"  105 A'  106 A'   46 A"  107 A'  108 A'  109 A'                 
  6.953   7.528   7.561   7.629  13.767  13.883  13.936  23.333
110 A'   47 A"  111 A'  112 A'   48 A"  113 A'  114 A'  115 A'                 
 27.828  28.326  28.347  28.358  28.517  28.528  28.538  28.579
116 A'   49 A"  117 A'  118 A'   50 A"  119 A'   51 A"  120 A'                 
 28.663  47.862  66.753 127.869 127.886 127.909 151.626 163.069
121 A'  122 A'  123 A'   52 A"  124 A'  125 A'  126 A'  127 A'                 
289.723 289.753 289.8551020.6461901.788
 53 A"  128 A'  129 A'  130 A'  131 A'                                         

 Beta MOs, Restricted
 -- Occupied --                  
******* -482.87 -176.33 -165.73 -165.73 -165.73  -77.13  -62.52
  1 A'    2 A'    3 A'    4 A'    1 A"    5 A'    6 A'    7 A'                 
-56.340 -56.336 -56.336 -35.824 -31.317 -31.311 -31.311 -24.700
  8 A'    9 A'    2 A"   10 A'   11 A'    3 A"   12 A'   13 A'                 
-22.968 -22.966 -22.966 -22.962 -22.962 -10.292  -8.728  -6.626
 14 A'    4 A"   15 A'   16 A'    5 A"   17 A'   18 A'   19 A'                 
 -6.560  -6.546  -6.546  -6.373  -4.789  -4.786  -4.784  -4.782
 20 A'   21 A'    6 A"   22 A'   23 A'   24 A'    7 A"   25 A'                 
 -4.771  -4.770  -2.671  -2.667  -2.667  -2.656  -2.656  -2.052
  8 A"   26 A'   27 A'   28 A'    9 A"   29 A'   10 A"   30 A'                 
 -2.047  -2.046  -2.033  -2.033  -1.221  -0.857  -0.739  -0.672
 11 A"   31 A'   32 A'   12 A"   33 A'   34 A'   35 A'   36 A'                 
 -0.567  -0.483  -0.472  -0.470  -0.419  -0.378  -0.347  -0.318
 37 A'   38 A'   39 A'   13 A"   40 A'   14 A"   41 A'   42 A'                 
 -0.303  -0.285  -0.259
 15 A"   43 A'   16 A"                                                         
 -- Virtual --                   
 -0.097  -0.086  -0.061   0.001   0.005   0.030   0.043   0.045
 17 A"   44 A'   45 A'   46 A'   47 A'   48 A'   18 A"   49 A'                 
  0.055   0.067   0.078   0.084   0.106   0.109   0.129   0.133
 50 A'   19 A"   51 A'   52 A'   53 A'   20 A"   54 A'   55 A'                 
  0.160   0.205   0.211   0.215   0.235   0.263   0.277   0.283
 56 A'   57 A'   21 A"   58 A'   22 A"   59 A'   60 A'   61 A'                 
  0.284   0.300   0.353   0.385   0.393   0.403   0.411   0.419
 23 A"   62 A'   63 A'   24 A"   64 A'   25 A"   65 A'   26 A"                 
  0.430   0.461   0.477   0.495   0.498   0.537   0.560   0.565
 66 A'   67 A'   68 A'   69 A'   27 A"   28 A"   70 A'   29 A"                 
  0.567   0.609   0.641   0.656   0.676   0.778   0.794   0.833
 71 A'   72 A'   73 A'   30 A"   74 A'   31 A"   75 A'   76 A'                 
  0.868   0.933   0.955   1.008   1.275   1.299   1.329   1.352
 77 A'   78 A'   79 A'   80 A'   32 A"   33 A"   81 A'   82 A'                 
  1.386   1.400   1.404   1.445   1.557   1.620   1.638   1.677
 83 A'   34 A"   84 A'   35 A"   36 A"   85 A'   86 A'   87 A'                 
  1.730   1.846   1.980   1.981   2.023   2.159   2.663   2.801
 88 A'   89 A'   90 A'   37 A"   91 A'   92 A'   38 A"   93 A'                 
  3.011   3.756   3.765   3.782   3.813   3.944   3.970   3.974
 94 A'   39 A"   95 A'   40 A"   96 A'   41 A"   97 A'   42 A"                 
  3.985   3.986   4.044   4.053   4.077   4.127   4.245   4.333
 98 A'   43 A"   99 A'   44 A"  100 A'  101 A'  102 A'  103 A'                 
  4.390   5.986   6.011   6.042   6.257   6.304   6.331   6.585
104 A'   45 A"  105 A'  106 A'   46 A"  107 A'  108 A'  109 A'                 
  6.953   7.528   7.561   7.629  13.767  13.883  13.936  23.333
110 A'   47 A"  111 A'  112 A'   48 A"  113 A'  114 A'  115 A'                 
 27.828  28.326  28.347  28.358  28.517  28.528  28.538  28.579
116 A'   49 A"  117 A'  118 A'   50 A"  119 A'   51 A"  120 A'                 
 28.663  47.862  66.753 127.869 127.886 127.909 151.626 163.069
121 A'  122 A'  123 A'   52 A"  124 A'  125 A'  126 A'  127 A'                 
289.723 289.753 289.8551020.6461901.788
 53 A"  128 A'  129 A'  130 A'  131 A'                                         
 --------------------------------------------------------------

          Ground-State Mulliken Net Atomic Charges

     Atom                 Charge (a.u.)
  ----------------------------------------
      1 C                    -0.289389
      2 P                     0.337119
      3 F                    -0.205144
      4 Br                   -0.012489
      5 I                     0.169903
  ----------------------------------------
  Sum of atomic charges =     0.000000

 -----------------------------------------------------------------
                    Cartesian Multipole Moments
 -----------------------------------------------------------------
    Charge (ESU x 10^10)
                 0.0000
    Dipole Moment (Debye)
         X       0.7071      Y       0.6091      Z       0.0000
       Tot       0.9333
    Quadrupole Moments (Debye-Ang)
        XX     -67.8080     XY      -3.5872     YY     -70.9172
        XZ       0.0000     YZ      -0.0000     ZZ     -70.6823
    Octopole Moments (Debye-Ang^2)
       XXX     -19.1516    XXY      30.5141    XYY       0.8775
       YYY      55.9926    XXZ       0.0000    XYZ      -0.0000
       YYZ       0.0000    XZZ      -6.8459    YZZ      14.9741
       ZZZ       0.0000
    Hexadecapole Moments (Debye-Ang^3)
      XXXX    -883.5869   XXXY      31.0115   XXYY    -280.5749
      XYYY       8.7590   YYYY    -767.7918   XXXZ       0.0000
      XXYZ      -0.0000   XYYZ       0.0000   YYYZ      -0.0000
      XXZZ    -175.7620   XYZZ      10.5655   YYZZ    -139.0825
      XZZZ       0.0000   YZZZ      -0.0000   ZZZZ     -92.9332
 -----------------------------------------------------------------
Archival summary:
1\1\TWL02\OPT\ProcedureUnspecified\BasisUnspecified\1r1111\taweetha\MonNov2614:12:402018MonNov2614:12:402018\0\\#,OPT,ProcedureUnspecified,BasisUnspecified,\\0,1\I\C,1,2.11101\P,2,1.67901,1,127.331\F,3,1.63812,2,102.6,1,-0,0\Br,2,1.90936,1,117.642,3,-180,0\\\@

 Total job time:  189.94s(wall), 477.17s(cpu) 
 Mon Nov 26 14:12:40 2018

        *************************************************************
        *                                                           *
        *  Thank you very much for using Q-Chem.  Have a nice day.  *
        *                                                           *
        *************************************************************


 
User input: 2 of 2 
 
Q-Chem Developer Version!
                  Welcome to Q-Chem
     A Quantum Leap Into The Future Of Chemistry


 Q-Chem 5.1, Q-Chem, Inc., Pleasanton, CA (2018)

 Yihan Shao,  Zhengting Gan,  E. Epifanovsky,  A. T. B. Gilbert,  M. Wormit,  
 J. Kussmann,  A. W. Lange,  A. Behn,  Jia Deng,  Xintian Feng,  D. Ghosh,  
 M. Goldey,  P. R. Horn,  L. D. Jacobson,  I. Kaliman,  T. Kus,  A. Landau,  
 Jie Liu,  E. I. Proynov,  R. M. Richard,  R. P. Steele,  E. J. Sundstrom,  
 H. L. Woodcock III,  P. M. Zimmerman,  D. Zuev,  B. Albrecht,  E. Alguire,  
 S. A. Baeppler,  D. Barton,  Z. Benda,  Y. A. Bernard,  E. J. Berquist,  
 K. B. Bravaya,  H. Burton,  D. Casanova,  Chun-Min Chang,  Yunqing Chen,  
 A. Chien,  K. D. Closser,  M. P. Coons,  S. Coriani,  S. Dasgupta,  
 A. L. Dempwolff,  M. Diedenhofen,  Hainam Do,  R. G. Edgar,  Po-Tung Fang,  
 S. Faraji,  S. Fatehi,  Qingguo Feng,  K. D. Fenk,  J. Fosso-Tande,  
 Qinghui Ge,  A. Ghysels,  G. Gidofalvi,  J. Gomes,  J. Gonthier,  A. Gunina,  
 D. Hait,  M. W. D. Hanson-Heine,  P. H. P. Harbach,  A. W. Hauser,  
 J. E. Herr,  E. G. Hohenstein,  Z. C. Holden,  Kerwin Hui,  B. C. Huynh,  
 T.-C. Jagau,  Hyunjun Ji,  B. Kaduk,  K. Khistyaev,  Jaehoon Kim,  
 P. Klunzinger,  K. Koh,  D. Kosenkov,  L. Koulias,  T. Kowalczyk,  
 C. M. Krauter,  A. Kunitsa,  Ka Un Lao,  A. Laurent,  K. V. Lawler,  
 Joonho Lee,  D. Lefrancois,  S. Lehtola,  D. S. Levine,  Yi-Pei Li,  
 You-Sheng Lin,  Fenglai Liu,  E. Livshits,  A. Luenser,  P. Manohar,  
 E. Mansoor,  S. F. Manzer,  Shan-Ping Mao,  Yuezhi Mao,  N. Mardirossian,  
 A. V. Marenich,  T. Markovich,  L. A. Martinez-Martinez,  S. A. Maurer,  
 N. J. Mayhall,  S. C. McKenzie,  J.-M. Mewes,  A. F. Morrison,  
 J. W. Mullinax,  K. Nanda,  T. S. Nguyen-Beck,  R. Olivares-Amaya,  
 J. A. Parkhill,  T. M. Perrine,  F. Plasser,  P. Pokhilko,  S. Prager,  
 A. Prociuk,  E. Ramos,  D. R. Rehn,  F. Rob,  M. Schneider,  N. Sergueev,  
 S. M. Sharada,  S. Sharma,  D. W. Small,  T. Stauch,  T. Stein,  
 Yu-Chuan Su,  A. J. W. Thom,  A. Tkatchenko,  T. Tsuchimochi,  N. M. Tubman,  
 L. Vogt,  M. L. Vidal,  O. Vydrov,  M. A. Watson,  J. Wenzel,  
 M. de Wergifosse,  T. A. Wesolowski,  A. White,  J. Witte,  A. Yamada,  
 Jun Yang,  K. Yao,  S. Yeganeh,  S. R. Yost,  Zhi-Qiang You,  A. Zech,  
 Igor Ying Zhang,  Xing Zhang,  Yan Zhao,  Ying Zhu,  B. R. Brooks,  
 G. K. L. Chan,  C. J. Cramer,  M. S. Gordon,  W. J. Hehre,  A. Klamt,  
 M. W. Schmidt,  C. D. Sherrill,  D. G. Truhlar,  A. Aspuru-Guzik,  R. Baer,  
 A. T. Bell,  N. A. Besley,  Jeng-Da Chai,  A. E. DePrince, III,  
 R. A. DiStasio Jr.,  A. Dreuw,  B. D. Dunietz,  T. R. Furlani,  
 Chao-Ping Hsu,  Yousung Jung,  Jing Kong,  D. S. Lambrecht,  WanZhen Liang,  
 C. Ochsenfeld,  V. A. Rassolov,  L. V. Slipchenko,  J. E. Subotnik,  
 T. Van Voorhis,  J. M. Herbert,  A. I. Krylov,  P. M. W. Gill,  M. Head-Gordon

 Contributors to earlier versions of Q-Chem not listed above: 
 R. D. Adamson,  B. Austin,  J. Baker,  G. J. O. Beran,  K. Brandhorst,  
 S. T. Brown,  E. F. C. Byrd,  A. K. Chakraborty,  C.-L. Cheng,  
 Siu Hung Chien,  D. M. Chipman,  D. L. Crittenden,  H. Dachsel,  
 R. J. Doerksen,  A. D. Dutoi,  L. Fusti-Molnar,  W. A. Goddard III,  
 A. Golubeva-Zadorozhnaya,  S. R. Gwaltney,  G. Hawkins,  A. Heyden,  
 S. Hirata,  G. Kedziora,  F. J. Keil,  C. Kelley,  Jihan Kim,  R. A. King,  
 R. Z. Khaliullin,  P. P. Korambath,  W. Kurlancheek,  A. M. Lee,  M. S. Lee,  
 S. V. Levchenko,  Ching Yeh Lin,  D. Liotard,  R. C. Lochan,  I. Lotan,  
 P. E. Maslen,  N. Nair,  D. P. O'Neill,  D. Neuhauser,  E. Neuscamman,  
 C. M. Oana,  R. Olson,  B. Peters,  R. Peverati,  P. A. Pieniazek,  
 Y. M. Rhee,  J. Ritchie,  M. A. Rohrdanz,  E. Rosta,  N. J. Russ,  
 H. F. Schaefer III,  N. E. Schultz,  N. Shenvi,  A. C. Simmonett,  A. Sodt,  
 D. Stuck,  K. S. Thanthiriwatte,  V. Vanovschi,  Tao Wang,  A. Warshel,  
 C. F. Williams,  Q. Wu,  X. Xu,  W. Zhang

 Please cite Q-Chem as follows:
 Y. Shao et al., Mol. Phys. 113, 184-215 (2015)
 DOI: 10.1080/00268976.2014.952696

 Q-Chem 5.1.2 for Intel X86 EM64T Linux

 Parts of Q-Chem use Armadillo 8.300.2 (Tropical Shenanigans).
 http://arma.sourceforge.net/

 Q-Chem begins on Mon Nov 26 14:12:40 2018  

Host: 
0

     Scratch files written to /scratch/taweetham/qchem47581//
The previous job contains 0 fragments, simply inherited here
Input Ideriv = 2
Curr. Ideriv = -1
Max.  Ideriv = 2

Checking the input file for inconsistencies... 	...done.

--------------------------------------------------------------
User input:
--------------------------------------------------------------

$molecule
read
$end

$rem
   job_type 	frequency
   basis 	6-311++g**
   method	b3lyp	
$end


--------------------------------------------------------------
 ----------------------------------------------------------------
             Standard Nuclear Orientation (Angstroms)
    I     Atom           X                Y                Z
 ----------------------------------------------------------------
    1      C       0.4317175375     0.3793825765     0.0000000000
    2      P       0.7106137722     2.0350642436     0.0000000000
    3      F      -0.8064851558     2.6530038831     0.0000000000
    4      Br      2.0035914866    -0.7045290492    -0.0000000000
    5      I      -1.4361669328    -0.6041656102     0.0000000000
 ----------------------------------------------------------------
 Molecular Point Group                 Cs    NOp =  2
 Largest Abelian Subgroup              Cs    NOp =  2
 Nuclear Repulsion Energy =   835.7089717303 hartrees
 There are       59 alpha and       59 beta electrons
 Requested basis set is 6-311++G(d,p)
 There are 68 shells and 184 basis functions

 Total QAlloc Memory Limit   2000 MB
 Mega-Array Size       188 MB
 MEM_STATIC part       192 MB

                       Distance Matrix (Angstroms)
             C (  1)   P (  2)   F (  3)   Br(  4)
   P (  2)  1.679007
   F (  3)  2.588919  1.638120
   Br(  4)  1.909359  3.029383  4.378305
   I (  5)  2.111009  3.402088  3.317477  3.441222

 A cutoff of  1.0D-11 yielded   1797 shell pairs
 There are     14055 function pairs (     15766 Cartesian)

 -------------------------------------------------------
 OpenMP Integral Computing Module                       
 Release: version 1.0, May 2013, Q-Chem Inc. Pittsburgh 
 -------------------------------------------------------
 Integral Job Info:
 Integral job number is                      11
 Integral operator is                         1
 short-range coefficients                     0
 long-range coefficients              100000000
 Omega coefficients                           0
 if combine SR and LR in K                    0
 Integral screening is                        0
 Integral computing path is                   2
 max size of driver memory is            800000
 size of driver memory is                593474
 size of scratch memory is             29623520
 max col of scratch BK array               1296
 max len of scratch array in speh3          155
 max len of scratch index in speh4           18
 max int batch size is                      520
 min int batch size is                       52
 fixed nKL is                                45
 max L of basis functions is                  2
 order of int derivative is                   0
 number of shells is                         68
 number of basis is                         195
 number of cartesian basis is               195
 number of contracted shell pairs          1797
 number of primitive shell pairs           4163
 maxK2 (contraction) of shell pair           36
 max number of K2 of shell pair               1
 max number of CS2 of shell pair            230
 max number of PS2 of shell pair            230
 mem total for path MDJ                  529276
 -------------------------------------------------------
 Smallest overlap matrix eigenvalue = 4.93E-04
 Guess from superposition of atomic densities
 Warning:  Energy on first SCF cycle will be non-variational
 SAD guess density has 118.000000 electrons

 -----------------------------------------------------------------------
  General SCF calculation program by
  Eric Jon Sundstrom, Paul Horn, Yuezhi Mao, Dmitri Zuev, Alec White,
  David Stuck, Shaama M.S., Shane Yost, Joonho Lee, David Small,
  Daniel Levine, Susi Lehtola, Hugh Burton, Evgeny Epifanovsky
 -----------------------------------------------------------------------
 Exchange:     0.2000 Hartree-Fock + 0.0800 Slater + 0.7200 B88
 Correlation:  0.1900 VWN1RPA + 0.8100 LYP
 Using SG-1 standard quadrature grid
 using 4 threads for integral computing
 -------------------------------------------------------
 OpenMP Integral computing Module                
 Release: version 2.0, May 2017, Q-Chem Inc. Pleasanton 
 -------------------------------------------------------
 -------------------------------------------------------
 OpenMP BLAS3 based DFT computing Module                
 Release: version 1.0, May 2013, Q-Chem Inc. Pittsburgh 
 -------------------------------------------------------
 A restricted SCF calculation will be
 performed using DIIS
 SCF converges when DIIS error is below 1.0e-08
 ---------------------------------------
  Cycle       Energy         DIIS error
 ---------------------------------------
    1   -9973.5087399532      3.81e-02  
    2   -9972.9731091842      3.90e-03  
    3   -9972.8827788393      6.49e-03  
    4   -9973.0092638812      1.08e-03  
    5   -9973.0124835357      5.63e-04  
    6   -9973.0136971336      1.80e-04  
    7   -9973.0138036638      1.75e-05  
    8   -9973.0138043365      9.65e-06  
    9   -9973.0138047644      2.08e-06  
   10   -9973.0138047847      4.70e-07  
   11   -9973.0138047854      1.08e-07  
   12   -9973.0138047854      4.06e-08  
   13   -9973.0138047854      8.48e-09  Convergence criterion met
 ---------------------------------------
 SCF time:   CPU 38.13s  wall 14.00s 
 SCF   energy in the final basis set =    -9973.0138047854
 Total energy in the final basis set =    -9973.0138047854

 --------------------------------------------------------------
             Orbital Energies (a.u.) and Symmetries
 --------------------------------------------------------------

 Alpha MOs, Restricted
 -- Occupied --                  
******* -482.87 -176.33 -165.73 -165.73 -165.73  -77.13  -62.52
  1 A'    2 A'    3 A'    4 A'    1 A"    5 A'    6 A'    7 A'                 
-56.340 -56.336 -56.336 -35.824 -31.317 -31.311 -31.311 -24.700
  8 A'    9 A'    2 A"   10 A'   11 A'    3 A"   12 A'   13 A'                 
-22.968 -22.966 -22.966 -22.962 -22.962 -10.292  -8.728  -6.626
 14 A'    4 A"   15 A'   16 A'    5 A"   17 A'   18 A'   19 A'                 
 -6.560  -6.546  -6.546  -6.373  -4.790  -4.786  -4.784  -4.782
 20 A'   21 A'    6 A"   22 A'   23 A'   24 A'    7 A"   25 A'                 
 -4.771  -4.770  -2.671  -2.667  -2.667  -2.656  -2.656  -2.052
  8 A"   26 A'   27 A'   28 A'    9 A"   29 A'   10 A"   30 A'                 
 -2.047  -2.046  -2.033  -2.033  -1.221  -0.857  -0.739  -0.672
 11 A"   31 A'   32 A'   12 A"   33 A'   34 A'   35 A'   36 A'                 
 -0.567  -0.483  -0.472  -0.470  -0.419  -0.378  -0.347  -0.318
 37 A'   38 A'   39 A'   13 A"   40 A'   14 A"   41 A'   42 A'                 
 -0.303  -0.285  -0.259
 15 A"   43 A'   16 A"                                                         
 -- Virtual --                   
 -0.097  -0.086  -0.061   0.001   0.005   0.030   0.043   0.045
 17 A"   44 A'   45 A'   46 A'   47 A'   48 A'   18 A"   49 A'                 
  0.055   0.067   0.078   0.084   0.106   0.109   0.129   0.133
 50 A'   19 A"   51 A'   52 A'   53 A'   20 A"   54 A'   55 A'                 
  0.160   0.205   0.211   0.215   0.235   0.263   0.277   0.283
 56 A'   57 A'   21 A"   58 A'   22 A"   59 A'   60 A'   61 A'                 
  0.284   0.300   0.353   0.385   0.393   0.403   0.411   0.419
 23 A"   62 A'   63 A'   24 A"   64 A'   25 A"   65 A'   26 A"                 
  0.430   0.461   0.477   0.495   0.498   0.537   0.560   0.565
 66 A'   67 A'   68 A'   69 A'   27 A"   28 A"   70 A'   29 A"                 
  0.567   0.609   0.641   0.656   0.676   0.778   0.794   0.833
 71 A'   72 A'   73 A'   30 A"   74 A'   31 A"   75 A'   76 A'                 
  0.868   0.933   0.956   1.008   1.275   1.299   1.329   1.353
 77 A'   78 A'   79 A'   80 A'   32 A"   33 A"   81 A'   82 A'                 
  1.386   1.400   1.404   1.445   1.557   1.620   1.638   1.677
 83 A'   34 A"   84 A'   35 A"   36 A"   85 A'   86 A'   87 A'                 
  1.730   1.846   1.980   1.981   2.023   2.159   2.663   2.801
 88 A'   89 A'   90 A'   37 A"   91 A'   92 A'   38 A"   93 A'                 
  3.011   3.756   3.765   3.782   3.813   3.944   3.970   3.974
 94 A'   39 A"   95 A'   40 A"   96 A'   41 A"   97 A'   42 A"                 
  3.985   3.986   4.044   4.053   4.077   4.127   4.245   4.333
 98 A'   43 A"   99 A'   44 A"  100 A'  101 A'  102 A'  103 A'                 
  4.390   5.985   6.011   6.042   6.257   6.304   6.331   6.585
104 A'   45 A"  105 A'  106 A'   46 A"  107 A'  108 A'  109 A'                 
  6.953   7.528   7.561   7.629  13.767  13.883  13.937  23.333
110 A'   47 A"  111 A'  112 A'   48 A"  113 A'  114 A'  115 A'                 
 27.827  28.326  28.347  28.358  28.516  28.528  28.538  28.579
116 A'   49 A"  117 A'  118 A'   50 A"  119 A'   51 A"  120 A'                 
 28.663  47.862  66.753 127.869 127.886 127.909 151.626 163.069
121 A'  122 A'  123 A'   52 A"  124 A'  125 A'  126 A'  127 A'                 
289.723 289.753 289.8551020.6461901.788
 53 A"  128 A'  129 A'  130 A'  131 A'                                         

 Beta MOs, Restricted
 -- Occupied --                  
******* -482.87 -176.33 -165.73 -165.73 -165.73  -77.13  -62.52
  1 A'    2 A'    3 A'    4 A'    1 A"    5 A'    6 A'    7 A'                 
-56.340 -56.336 -56.336 -35.824 -31.317 -31.311 -31.311 -24.700
  8 A'    9 A'    2 A"   10 A'   11 A'    3 A"   12 A'   13 A'                 
-22.968 -22.966 -22.966 -22.962 -22.962 -10.292  -8.728  -6.626
 14 A'    4 A"   15 A'   16 A'    5 A"   17 A'   18 A'   19 A'                 
 -6.560  -6.546  -6.546  -6.373  -4.790  -4.786  -4.784  -4.782
 20 A'   21 A'    6 A"   22 A'   23 A'   24 A'    7 A"   25 A'                 
 -4.771  -4.770  -2.671  -2.667  -2.667  -2.656  -2.656  -2.052
  8 A"   26 A'   27 A'   28 A'    9 A"   29 A'   10 A"   30 A'                 
 -2.047  -2.046  -2.033  -2.033  -1.221  -0.857  -0.739  -0.672
 11 A"   31 A'   32 A'   12 A"   33 A'   34 A'   35 A'   36 A'                 
 -0.567  -0.483  -0.472  -0.470  -0.419  -0.378  -0.347  -0.318
 37 A'   38 A'   39 A'   13 A"   40 A'   14 A"   41 A'   42 A'                 
 -0.303  -0.285  -0.259
 15 A"   43 A'   16 A"                                                         
 -- Virtual --                   
 -0.097  -0.086  -0.061   0.001   0.005   0.030   0.043   0.045
 17 A"   44 A'   45 A'   46 A'   47 A'   48 A'   18 A"   49 A'                 
  0.055   0.067   0.078   0.084   0.106   0.109   0.129   0.133
 50 A'   19 A"   51 A'   52 A'   53 A'   20 A"   54 A'   55 A'                 
  0.160   0.205   0.211   0.215   0.235   0.263   0.277   0.283
 56 A'   57 A'   21 A"   58 A'   22 A"   59 A'   60 A'   61 A'                 
  0.284   0.300   0.353   0.385   0.393   0.403   0.411   0.419
 23 A"   62 A'   63 A'   24 A"   64 A'   25 A"   65 A'   26 A"                 
  0.430   0.461   0.477   0.495   0.498   0.537   0.560   0.565
 66 A'   67 A'   68 A'   69 A'   27 A"   28 A"   70 A'   29 A"                 
  0.567   0.609   0.641   0.656   0.676   0.778   0.794   0.833
 71 A'   72 A'   73 A'   30 A"   74 A'   31 A"   75 A'   76 A'                 
  0.868   0.933   0.956   1.008   1.275   1.299   1.329   1.353
 77 A'   78 A'   79 A'   80 A'   32 A"   33 A"   81 A'   82 A'                 
  1.386   1.400   1.404   1.445   1.557   1.620   1.638   1.677
 83 A'   34 A"   84 A'   35 A"   36 A"   85 A'   86 A'   87 A'                 
  1.730   1.846   1.980   1.981   2.023   2.159   2.663   2.801
 88 A'   89 A'   90 A'   37 A"   91 A'   92 A'   38 A"   93 A'                 
  3.011   3.756   3.765   3.782   3.813   3.944   3.970   3.974
 94 A'   39 A"   95 A'   40 A"   96 A'   41 A"   97 A'   42 A"                 
  3.985   3.986   4.044   4.053   4.077   4.127   4.245   4.333
 98 A'   43 A"   99 A'   44 A"  100 A'  101 A'  102 A'  103 A'                 
  4.390   5.985   6.011   6.042   6.257   6.304   6.331   6.585
104 A'   45 A"  105 A'  106 A'   46 A"  107 A'  108 A'  109 A'                 
  6.953   7.528   7.561   7.629  13.767  13.883  13.937  23.333
110 A'   47 A"  111 A'  112 A'   48 A"  113 A'  114 A'  115 A'                 
 27.827  28.326  28.347  28.358  28.516  28.528  28.538  28.579
116 A'   49 A"  117 A'  118 A'   50 A"  119 A'   51 A"  120 A'                 
 28.663  47.862  66.753 127.869 127.886 127.909 151.626 163.069
121 A'  122 A'  123 A'   52 A"  124 A'  125 A'  126 A'  127 A'                 
289.723 289.753 289.8551020.6461901.788
 53 A"  128 A'  129 A'  130 A'  131 A'                                         
 --------------------------------------------------------------

          Ground-State Mulliken Net Atomic Charges

     Atom                 Charge (a.u.)
  ----------------------------------------
      1 C                    -0.288977
      2 P                     0.337212
      3 F                    -0.205154
      4 Br                   -0.012663
      5 I                     0.169582
  ----------------------------------------
  Sum of atomic charges =     0.000000

 -----------------------------------------------------------------
                    Cartesian Multipole Moments
 -----------------------------------------------------------------
    Charge (ESU x 10^10)
                 0.0000
    Dipole Moment (Debye)
         X       0.6751      Y      -0.6451      Z      -0.0000
       Tot       0.9337
    Quadrupole Moments (Debye-Ang)
        XX     -67.5079     XY       3.3864     YY     -71.1961
        XZ      -0.0000     YZ      -0.0000     ZZ     -70.6832
    Octopole Moments (Debye-Ang^2)
       XXX     -13.5129    XXY     -24.7784    XYY       4.2451
       YYY     -40.8170    XXZ      -0.0000    XYZ      -0.0000
       YYZ      -0.0000    XZZ      -4.0039    YZZ      -9.5232
       ZZZ      -0.0000
    Hexadecapole Moments (Debye-Ang^3)
      XXXX    -886.0747   XXXY     -22.9468   XXYY    -274.5486
      XYYY      -3.0883   YYYY    -752.4406   XXXZ      -0.0000
      XXYZ      -0.0000   XYYZ      -0.0000   YYYZ      -0.0000
      XXZZ    -176.1818   XYZZ      -7.5353   YYZZ    -136.3436
      XZZZ      -0.0000   YZZZ      -0.0000   ZZZZ     -92.9349
 -----------------------------------------------------------------
 Calculating MO derivatives via CPSCF
 D1JvT checksum  = 271920 19492.5230469128
 D1KAT checksum  = 668040 763.6735988695
   1         3          15      0.119767    0.042458
   2         3          15      0.018314    0.006779
   3         3          15      0.002597    0.001113
   4         3          15      0.000321    0.000135
   5        15           3      0.000024    0.000012
   6        17           1      0.000001    0.000001
   7        18           0      0.000000    0.000000    Roots Converged
 Time for AOints: 11.8 s (CPU) 4.9 s (wall)
 ------------------------------------------------------------------------------
                     AOints        : Timing summary (seconds)
 ------------------------------------------------------------------------------
     job step          cpu (% of tot)      sys (% of tot)     wall (% of tot)
 ------------------------------------------------------------------------------
  cpscf_lag         0.5798E+02 (33.7)   0.7000E-05 (20.0)   0.2167E+02 (33.3)
  iterzp            0.1022E+03 (59.3)   0.2500E-04 (71.4)   0.3828E+02 (58.8)
  make_fx           0.0000E+00 ( 0.0)   0.0000E+00 ( 0.0)   0.0000E+00 ( 0.0)
  AOints            0.1184E+02 ( 6.9)   0.2000E-05 ( 5.7)   0.4885E+01 ( 7.5)
 ------------------------------------------------------------------------------
   Grand Totals     0.1723E+03          0.3500E-04          0.6506E+02
 ------------------------------------------------------------------------------
 Calculating analytic Hessian of the SCF energy
 Polarizability Matrix (a.u.)
            1           2           3
    1-103.3655404  -7.5404211  -0.0000000
    2  -7.5404211-106.0171386   0.0000000
    3  -0.0000000   0.0000000 -54.4120828

 Direct stationary perturbation theory relativistic correction:

 rels  =     114.258279082590
 relv  =    -380.994323019690
 rel2e =      52.046135180661
 E_rel =    -214.689908756439

 Hessian of the SCF Energy
            1           2           3           4           5           6
    1   0.2054911   0.0115209   0.0000000  -0.0403724  -0.0766087  -0.0000000
    2   0.0115209   0.4123948  -0.0000000  -0.0467200  -0.2943002   0.0000000
    3   0.0000000  -0.0000000   0.0532597  -0.0000000   0.0000000  -0.0163687
    4  -0.0403724  -0.0467200  -0.0000000   0.2844444  -0.0101774   0.0000000
    5  -0.0766087  -0.2943002   0.0000000  -0.0101774   0.3671751   0.0000000
    6  -0.0000000   0.0000000  -0.0163687   0.0000000   0.0000000   0.0180098
    7  -0.0066870   0.0009090  -0.0000000  -0.2199480   0.0856382  -0.0000000
    8   0.0313325  -0.0121954   0.0000000   0.0562128  -0.0551691   0.0000000
    9  -0.0000000   0.0000000  -0.0008309  -0.0000000   0.0000000  -0.0096168
   10  -0.0952674   0.0626812  -0.0000000  -0.0083694   0.0098635   0.0000000
   11   0.0565349  -0.0725596  -0.0000000   0.0197643  -0.0081410  -0.0000000
   12   0.0000000   0.0000000  -0.0148171  -0.0000000  -0.0000000  -0.0007931
   13  -0.0631642  -0.0283910  -0.0000000  -0.0157546  -0.0087156   0.0000000
   14  -0.0227795  -0.0333396  -0.0000000  -0.0190796  -0.0095648  -0.0000000
   15  -0.0000000   0.0000000  -0.0212429  -0.0000000  -0.0000000   0.0087688
            7           8           9          10          11          12
    1  -0.0066870   0.0313325  -0.0000000  -0.0952674   0.0565349   0.0000000
    2   0.0009090  -0.0121954   0.0000000   0.0626812  -0.0725596   0.0000000
    3  -0.0000000   0.0000000  -0.0008309  -0.0000000  -0.0000000  -0.0148171
    4  -0.2199480   0.0562128  -0.0000000  -0.0083694   0.0197643  -0.0000000
    5   0.0856382  -0.0551691   0.0000000   0.0098635  -0.0081410  -0.0000000
    6  -0.0000000   0.0000000  -0.0096168   0.0000000  -0.0000000  -0.0007931
    7   0.2217135  -0.0904621   0.0000000  -0.0002317   0.0026781  -0.0000000
    8  -0.0904621   0.0736625  -0.0000000   0.0016916  -0.0061828  -0.0000000
    9   0.0000000  -0.0000000   0.0082576   0.0000000  -0.0000000   0.0052083
   10  -0.0002317   0.0016916   0.0000000   0.1301696  -0.0781375  -0.0000000
   11   0.0026781  -0.0061828  -0.0000000  -0.0781375   0.0815721   0.0000000
   12  -0.0000000  -0.0000000   0.0052083  -0.0000000   0.0000000   0.0077850
   13   0.0051532   0.0012253   0.0000000  -0.0263011  -0.0008397   0.0000000
   14   0.0012368  -0.0001151   0.0000000   0.0039012   0.0053113   0.0000000
   15   0.0000000   0.0000000  -0.0030181   0.0000000  -0.0000000   0.0026168
           13          14          15
    1  -0.0631642  -0.0227795  -0.0000000
    2  -0.0283910  -0.0333396   0.0000000
    3  -0.0000000  -0.0000000  -0.0212429
    4  -0.0157546  -0.0190796  -0.0000000
    5  -0.0087156  -0.0095648  -0.0000000
    6   0.0000000  -0.0000000   0.0087688
    7   0.0051532   0.0012368   0.0000000
    8   0.0012253  -0.0001151   0.0000000
    9   0.0000000   0.0000000  -0.0030181
   10  -0.0263011   0.0039012   0.0000000
   11  -0.0008397   0.0053113  -0.0000000
   12   0.0000000   0.0000000   0.0026168
   13   0.1000667   0.0367211   0.0000000
   14   0.0367211   0.0377082   0.0000000
   15   0.0000000   0.0000000   0.0128754
 Gradient time:  CPU 254.46 s  wall 98.88 s
 **********************************************************************
 **                                                                  **
 **                       VIBRATIONAL ANALYSIS                       **
 **                       --------------------                       **
 **                                                                  **
 **        VIBRATIONAL FREQUENCIES (CM**-1) AND NORMAL MODES         **
 **     FORCE CONSTANTS (mDYN/ANGSTROM) AND REDUCED MASSES (AMU)     **
 **                  INFRARED INTENSITIES (KM/MOL)                   **
 **                                                                  **
 **********************************************************************


 Mode:                 1                      2                      3
 Frequency:       114.22                 143.22                 150.97
 Force Cnst:      0.2116                 0.7116                 0.3168
 Red. Mass:      27.5265                58.8797                23.5902
 IR Active:          YES                    YES                    YES
 IR Intens:        1.293                  0.164                  2.596
 Raman Active:       YES                    YES                    YES
               X      Y      Z        X      Y      Z        X      Y      Z
 C         -0.178  0.085 -0.000    0.005 -0.387  0.000    0.000 -0.000 -0.179
 P          0.272  0.009 -0.000    0.132 -0.444  0.000    0.000 -0.000 -0.565
 F          0.567  0.690  0.000    0.207 -0.290 -0.000   -0.000 -0.000  0.796
 Br        -0.100  0.167  0.000    0.543  0.225 -0.000    0.000  0.000  0.118
 I         -0.072 -0.217 -0.000   -0.401  0.049  0.000   -0.000  0.000 -0.038
 TransDip  -0.024 -0.027 -0.000   -0.010  0.008  0.000    0.000  0.000 -0.052

 Mode:                 4                      5                      6
 Frequency:       271.42                 323.23                 353.35
 Force Cnst:      1.4142                 1.4978                 0.9289
 Red. Mass:      32.5810                24.3326                12.6269
 IR Active:          YES                    YES                    YES
 IR Intens:        0.053                 17.658                  9.724
 Raman Active:       YES                    YES                    YES
               X      Y      Z        X      Y      Z        X      Y      Z
 C          0.177  0.175 -0.000    0.357  0.427 -0.000    0.000  0.000  0.988
 P         -0.302  0.397  0.000    0.387  0.525  0.000    0.000  0.000 -0.143
 F         -0.212  0.685 -0.000   -0.008 -0.492 -0.000   -0.000 -0.000 -0.006
 Br         0.293 -0.282  0.000   -0.011 -0.012  0.000    0.000 -0.000 -0.046
 I         -0.094 -0.040  0.000   -0.120 -0.088  0.000   -0.000 -0.000 -0.029
 TransDip  -0.003  0.007  0.000    0.092  0.098  0.000    0.000  0.000 -0.100

 Mode:                 7                      8                      9
 Frequency:       710.34                 763.07                1062.30
 Force Cnst:      3.9350                 7.4214                 9.1874
 Red. Mass:      13.2364                21.6328                13.8181
 IR Active:          YES                    YES                    YES
 IR Intens:       57.228                179.469                  3.189
 Raman Active:       YES                    YES                    YES
               X      Y      Z        X      Y      Z        X      Y      Z
 C          0.959 -0.174  0.000   -0.190  0.163 -0.000    0.111  0.945 -0.000
 P         -0.149 -0.075 -0.000   -0.471  0.173 -0.000   -0.037 -0.303 -0.000
 F          0.095  0.065  0.000    0.760 -0.326  0.000   -0.033  0.013  0.000
 Br        -0.076  0.051 -0.000    0.021 -0.019  0.000    0.015 -0.019  0.000
 I         -0.021 -0.006 -0.000    0.006  0.003 -0.000   -0.006 -0.006  0.000
 TransDip   0.240 -0.031 -0.000   -0.292  0.315 -0.000    0.053  0.021 -0.000

 STANDARD THERMODYNAMIC QUANTITIES AT   298.15 K  AND     1.00 ATM

   This Molecule has  0 Imaginary Frequencies
   Zero point vibrational energy:        5.564 kcal/mol

   Atom    1 Element C  Has Mass   12.00000
   Atom    2 Element P  Has Mass   30.97376
   Atom    3 Element F  Has Mass   18.99840
   Atom    4 Element Br Has Mass   78.91830
   Atom    5 Element I  Has Mass  126.90440
   Molecular Mass:   267.794860 amu
   Principal axes and moments of inertia in amu*Bohr^2:
                             1           2           3
    Eigenvalues --     1244.11985  2172.26849  3416.38834
          X               0.99987    -0.01604     0.00000
          Y               0.01604     0.99987    -0.00000
          Z              -0.00000     0.00000     1.00000
   Rotational Symmetry Number is   1
   The Molecule is an Asymmetric Top
   Translational Enthalpy:        0.889 kcal/mol
   Rotational Enthalpy:           0.889 kcal/mol
   Vibrational Enthalpy:          7.722 kcal/mol
   gas constant (RT):             0.592 kcal/mol
   Translational Entropy:        42.654  cal/mol.K
   Rotational Entropy:           30.602  cal/mol.K
   Vibrational Entropy:          13.254  cal/mol.K

   Total Enthalpy:               10.092 kcal/mol
   Total Entropy:                86.510  cal/mol.K
Archival summary:
1\1\TWL02\FREQ\ProcedureUnspecified\BasisUnspecified\1r1111\taweetha\MonNov2614:14:332018MonNov2614:14:332018\0\\#,FREQ,ProcedureUnspecified,BasisUnspecified,\\0,1\I\C,1,2.11101\P,2,1.67901,1,127.331\F,3,1.63812,2,102.6,1,-0,0\Br,2,1.90936,1,117.642,3,-180,0\\\@

 Total job time:  112.97s(wall), 292.78s(cpu) 
 Mon Nov 26 14:14:33 2018

        *************************************************************
        *                                                           *
        *  Thank you very much for using Q-Chem.  Have a nice day.  *
        *                                                           *
        *************************************************************
