# Supplementary material for: Geometric and energetic data from ab initio calculations of haloethene, haloimine, halomethylenephosphine, haloiminophosphine, halodiazene, halodiphosphene and halocyclopropane
Source: Data Brief. 2019 Nov 2;27:104738. doi: 10.1016/j.dib.2019.104738 (PMC6861602; doi:10.1016/j.dib.2019.104738)
Supplement: Multimedia component 5 [file mmc5.zip › CP/B3LYP/IBrCPHE.out]

Q-Chem Developer Version!
                  Welcome to Q-Chem
     A Quantum Leap Into The Future Of Chemistry


 Q-Chem 5.1, Q-Chem, Inc., Pleasanton, CA (2018)

 Yihan Shao,  Zhengting Gan,  E. Epifanovsky,  A. T. B. Gilbert,  M. Wormit,  
 J. Kussmann,  A. W. Lange,  A. Behn,  Jia Deng,  Xintian Feng,  D. Ghosh,  
 M. Goldey,  P. R. Horn,  L. D. Jacobson,  I. Kaliman,  T. Kus,  A. Landau,  
 Jie Liu,  E. I. Proynov,  R. M. Richard,  R. P. Steele,  E. J. Sundstrom,  
 H. L. Woodcock III,  P. M. Zimmerman,  D. Zuev,  B. Albrecht,  E. Alguire,  
 S. A. Baeppler,  D. Barton,  Z. Benda,  Y. A. Bernard,  E. J. Berquist,  
 K. B. Bravaya,  H. Burton,  D. Casanova,  Chun-Min Chang,  Yunqing Chen,  
 A. Chien,  K. D. Closser,  M. P. Coons,  S. Coriani,  S. Dasgupta,  
 A. L. Dempwolff,  M. Diedenhofen,  Hainam Do,  R. G. Edgar,  Po-Tung Fang,  
 S. Faraji,  S. Fatehi,  Qingguo Feng,  K. D. Fenk,  J. Fosso-Tande,  
 Qinghui Ge,  A. Ghysels,  G. Gidofalvi,  J. Gomes,  J. Gonthier,  A. Gunina,  
 D. Hait,  M. W. D. Hanson-Heine,  P. H. P. Harbach,  A. W. Hauser,  
 J. E. Herr,  E. G. Hohenstein,  Z. C. Holden,  Kerwin Hui,  B. C. Huynh,  
 T.-C. Jagau,  Hyunjun Ji,  B. Kaduk,  K. Khistyaev,  Jaehoon Kim,  
 P. Klunzinger,  K. Koh,  D. Kosenkov,  L. Koulias,  T. Kowalczyk,  
 C. M. Krauter,  A. Kunitsa,  Ka Un Lao,  A. Laurent,  K. V. Lawler,  
 Joonho Lee,  D. Lefrancois,  S. Lehtola,  D. S. Levine,  Yi-Pei Li,  
 You-Sheng Lin,  Fenglai Liu,  E. Livshits,  A. Luenser,  P. Manohar,  
 E. Mansoor,  S. F. Manzer,  Shan-Ping Mao,  Yuezhi Mao,  N. Mardirossian,  
 A. V. Marenich,  T. Markovich,  L. A. Martinez-Martinez,  S. A. Maurer,  
 N. J. Mayhall,  S. C. McKenzie,  J.-M. Mewes,  A. F. Morrison,  
 J. W. Mullinax,  K. Nanda,  T. S. Nguyen-Beck,  R. Olivares-Amaya,  
 J. A. Parkhill,  T. M. Perrine,  F. Plasser,  P. Pokhilko,  S. Prager,  
 A. Prociuk,  E. Ramos,  D. R. Rehn,  F. Rob,  M. Schneider,  N. Sergueev,  
 S. M. Sharada,  S. Sharma,  D. W. Small,  T. Stauch,  T. Stein,  
 Yu-Chuan Su,  A. J. W. Thom,  A. Tkatchenko,  T. Tsuchimochi,  N. M. Tubman,  
 L. Vogt,  M. L. Vidal,  O. Vydrov,  M. A. Watson,  J. Wenzel,  
 M. de Wergifosse,  T. A. Wesolowski,  A. White,  J. Witte,  A. Yamada,  
 Jun Yang,  K. Yao,  S. Yeganeh,  S. R. Yost,  Zhi-Qiang You,  A. Zech,  
 Igor Ying Zhang,  Xing Zhang,  Yan Zhao,  Ying Zhu,  B. R. Brooks,  
 G. K. L. Chan,  C. J. Cramer,  M. S. Gordon,  W. J. Hehre,  A. Klamt,  
 M. W. Schmidt,  C. D. Sherrill,  D. G. Truhlar,  A. Aspuru-Guzik,  R. Baer,  
 A. T. Bell,  N. A. Besley,  Jeng-Da Chai,  A. E. DePrince, III,  
 R. A. DiStasio Jr.,  A. Dreuw,  B. D. Dunietz,  T. R. Furlani,  
 Chao-Ping Hsu,  Yousung Jung,  Jing Kong,  D. S. Lambrecht,  WanZhen Liang,  
 C. Ochsenfeld,  V. A. Rassolov,  L. V. Slipchenko,  J. E. Subotnik,  
 T. Van Voorhis,  J. M. Herbert,  A. I. Krylov,  P. M. W. Gill,  M. Head-Gordon

 Contributors to earlier versions of Q-Chem not listed above: 
 R. D. Adamson,  B. Austin,  J. Baker,  G. J. O. Beran,  K. Brandhorst,  
 S. T. Brown,  E. F. C. Byrd,  A. K. Chakraborty,  C.-L. Cheng,  
 Siu Hung Chien,  D. M. Chipman,  D. L. Crittenden,  H. Dachsel,  
 R. J. Doerksen,  A. D. Dutoi,  L. Fusti-Molnar,  W. A. Goddard III,  
 A. Golubeva-Zadorozhnaya,  S. R. Gwaltney,  G. Hawkins,  A. Heyden,  
 S. Hirata,  G. Kedziora,  F. J. Keil,  C. Kelley,  Jihan Kim,  R. A. King,  
 R. Z. Khaliullin,  P. P. Korambath,  W. Kurlancheek,  A. M. Lee,  M. S. Lee,  
 S. V. Levchenko,  Ching Yeh Lin,  D. Liotard,  R. C. Lochan,  I. Lotan,  
 P. E. Maslen,  N. Nair,  D. P. O'Neill,  D. Neuhauser,  E. Neuscamman,  
 C. M. Oana,  R. Olson,  B. Peters,  R. Peverati,  P. A. Pieniazek,  
 Y. M. Rhee,  J. Ritchie,  M. A. Rohrdanz,  E. Rosta,  N. J. Russ,  
 H. F. Schaefer III,  N. E. Schultz,  N. Shenvi,  A. C. Simmonett,  A. Sodt,  
 D. Stuck,  K. S. Thanthiriwatte,  V. Vanovschi,  Tao Wang,  A. Warshel,  
 C. F. Williams,  Q. Wu,  X. Xu,  W. Zhang

 Please cite Q-Chem as follows:
 Y. Shao et al., Mol. Phys. 113, 184-215 (2015)
 DOI: 10.1080/00268976.2014.952696

 Q-Chem 5.1.2 for Intel X86 EM64T Linux

 Parts of Q-Chem use Armadillo 8.300.2 (Tropical Shenanigans).
 http://arma.sourceforge.net/

 Q-Chem begins on Mon Nov 26 15:04:46 2018  

Host: 
0

     Scratch files written to /scratch/taweetham/qchem49055//
Input Ideriv = 2
Curr. Ideriv = -1
Max.  Ideriv = 2

Checking the input file for inconsistencies... 	...done.

--------------------------------------------------------------
User input:
--------------------------------------------------------------
$molecule
0 1
C 
P 1 1.5 
H 2 PH 1 120. 
Br 1 PBr 2 120.  3 180.0
I 1 PI 2 120.  3 0.0

PH=1.44
PF=1.54
PCl=2.03
PBr=2.5
PI=2.6
$end

$rem
   job_type	optimization
   basis	6-311++g**
   method	b3lyp
$end

--------------------------------------------------------------
 ----------------------------------------------------------------
             Standard Nuclear Orientation (Angstroms)
    I     Atom           X                Y                Z
 ----------------------------------------------------------------
    1      C       0.4633810910    -0.7682393185    -0.0000000000
    2      P       0.5704797568    -2.2644110586    -0.0000000000
    3      H      -0.6220067095    -3.0716136525    -0.0000000000
    4      Br      2.5336700950     0.6331540738     0.0000000000
    5      I      -1.8753571606     0.3676759030     0.0000000000
 ----------------------------------------------------------------
 Molecular Point Group                 Cs    NOp =  2
 Largest Abelian Subgroup              Cs    NOp =  2
 Nuclear Repulsion Energy =   577.8504113489 hartrees
 There are       55 alpha and       55 beta electrons
 Requested basis set is 6-311++G(d,p)
 There are 67 shells and 169 basis functions

 Total QAlloc Memory Limit   2000 MB
 Mega-Array Size       188 MB
 MEM_STATIC part       192 MB
 A cutoff of  1.0D-11 yielded   1713 shell pairs
 There are     11655 function pairs (     13111 Cartesian)

 -------------------------------------------------------
 OpenMP Integral Computing Module                       
 Release: version 1.0, May 2013, Q-Chem Inc. Pittsburgh 
 -------------------------------------------------------
 Integral Job Info:
 Integral job number is                      11
 Integral operator is                         1
 short-range coefficients                     0
 long-range coefficients              100000000
 Omega coefficients                           0
 if combine SR and LR in K                    0
 Integral screening is                        0
 Integral computing path is                   2
 max size of driver memory is            800000
 size of driver memory is                593474
 size of scratch memory is             29623520
 max col of scratch BK array               1296
 max len of scratch array in speh3          155
 max len of scratch index in speh4           18
 max int batch size is                      520
 min int batch size is                       52
 fixed nKL is                                45
 max L of basis functions is                  2
 order of int derivative is                   0
 number of shells is                         67
 number of basis is                         179
 number of cartesian basis is               179
 number of contracted shell pairs          1713
 number of primitive shell pairs           3810
 maxK2 (contraction) of shell pair           36
 max number of K2 of shell pair               1
 max number of CS2 of shell pair            275
 max number of PS2 of shell pair            275
 mem total for path MDJ                  527612
 -------------------------------------------------------
 Smallest overlap matrix eigenvalue = 5.93E-04

 Scale SEOQF with 1.000000e-01/1.000000e-01/1.000000e-01

 Standard Electronic Orientation quadrupole field applied
 Nucleus-field energy     =     0.0000000228 hartrees
 Guess from superposition of atomic densities
 Warning:  Energy on first SCF cycle will be non-variational
 SAD guess density has 110.000000 electrons

 -----------------------------------------------------------------------
  General SCF calculation program by
  Eric Jon Sundstrom, Paul Horn, Yuezhi Mao, Dmitri Zuev, Alec White,
  David Stuck, Shaama M.S., Shane Yost, Joonho Lee, David Small,
  Daniel Levine, Susi Lehtola, Hugh Burton, Evgeny Epifanovsky
 -----------------------------------------------------------------------
 Exchange:     0.2000 Hartree-Fock + 0.0800 Slater + 0.7200 B88
 Correlation:  0.1900 VWN1RPA + 0.8100 LYP
 Using SG-1 standard quadrature grid
 using 4 threads for integral computing
 -------------------------------------------------------
 OpenMP Integral computing Module                
 Release: version 2.0, May 2017, Q-Chem Inc. Pleasanton 
 -------------------------------------------------------
 -------------------------------------------------------
 OpenMP BLAS3 based DFT computing Module                
 Release: version 1.0, May 2013, Q-Chem Inc. Pittsburgh 
 -------------------------------------------------------
 A restricted SCF calculation will be
 performed using DIIS
 SCF converges when DIIS error is below 1.0e-08
 ---------------------------------------
  Cycle       Energy         DIIS error
 ---------------------------------------
    1   -9873.7637973604      3.27e-02  
    2   -9873.5703706280      2.76e-03  
    3   -9873.5163499167      4.26e-03  
    4   -9873.5737093779      2.29e-03  
    5   -9873.5935776100      5.00e-04  
    6   -9873.5946689825      2.50e-04  
    7   -9873.5949545569      1.90e-05  
    8   -9873.5949557514      6.39e-06  
    9   -9873.5949558773      8.02e-07  
   10   -9873.5949558785      1.09e-06  
   11   -9873.5949558854      3.20e-07  
   12   -9873.5949558859      5.05e-08  
   13   -9873.5949558859      1.89e-08  
   14   -9873.5949558859      2.37e-09  Convergence criterion met
 ---------------------------------------
 SCF time:   CPU 30.98s  wall 9.00s 
 SCF   energy in the final basis set =    -9873.5949558859
 Total energy in the final basis set =    -9873.5949558859

 --------------------------------------------------------------
             Orbital Energies (a.u.) and Symmetries
 --------------------------------------------------------------

 Alpha MOs, Restricted
 -- Occupied --                  
******* -482.85 -176.31 -165.72 -165.72 -165.72  -77.09  -62.50
  1 A'    2 A'    3 A'    4 A'    5 A'    1 A"    6 A'    7 A'                 
-56.325 -56.320 -56.320 -35.810 -31.304 -31.297 -31.297 -22.955
  8 A'    9 A'    2 A"   10 A'   11 A'   12 A'    3 A"   13 A'                 
-22.953 -22.953 -22.948 -22.948 -10.309  -8.710  -6.593  -6.544
 14 A'    4 A"   15 A'    5 A"   16 A'   17 A'   18 A'   19 A'                 
 -6.527  -6.527  -6.359  -4.772  -4.756  -4.755  -4.754  -4.753
 20 A'    6 A"   21 A'   22 A'   23 A'    7 A"   24 A'    8 A"                 
 -4.750  -2.654  -2.650  -2.650  -2.636  -2.636  -2.036  -2.032
 25 A'   26 A'   27 A'    9 A"   28 A'   10 A"   29 A'   30 A'                 
 -2.032  -2.018  -2.018  -0.800  -0.760  -0.642  -0.552  -0.412
 11 A"   31 A'   12 A"   32 A'   33 A'   34 A'   35 A'   36 A'                 
 -0.384  -0.354  -0.304  -0.301  -0.292  -0.276  -0.276
 37 A'   13 A"   38 A'   14 A"   39 A'   15 A"   40 A'                         
 -- Virtual --                   
 -0.188  -0.133  -0.094  -0.007   0.008   0.031   0.040   0.047
 41 A'   42 A'   16 A"   43 A'   44 A'   45 A'   17 A"   46 A'                 
  0.059   0.071   0.074   0.086   0.105   0.109   0.111   0.135
 47 A'   48 A'   18 A"   49 A'   50 A'   19 A"   51 A'   52 A'                 
  0.153   0.164   0.191   0.221   0.223   0.272   0.280   0.318
 53 A'   54 A'   55 A'   20 A"   56 A'   57 A'   21 A"   58 A'                 
  0.378   0.386   0.393   0.399   0.413   0.421   0.439   0.446
 59 A'   60 A'   22 A"   23 A"   61 A'   62 A'   24 A"   63 A'                 
  0.466   0.494   0.508   0.524   0.563   0.566   0.576   0.584
 64 A'   65 A'   25 A"   66 A'   67 A'   26 A"   68 A'   27 A"                 
  0.614   0.616   0.634   0.653   0.689   0.719   0.811   0.875
 69 A'   28 A"   70 A'   71 A'   29 A"   72 A'   73 A'   74 A'                 
  0.960   1.118   1.249   1.250   1.291   1.313   1.367   1.395
 75 A'   76 A'   77 A'   30 A"   78 A'   31 A"   79 A'   32 A"                 
  1.472   1.529   1.598   1.600   1.625   1.691   1.962   1.989
 80 A'   33 A"   34 A"   81 A'   82 A'   83 A'   84 A'   35 A"                 
  1.999   2.058   2.075   2.544   2.682   2.768   3.147   3.955
 85 A'   86 A'   87 A'   88 A'   36 A"   89 A'   90 A'   37 A"                 
  3.959   3.960   3.984   3.991   3.995   4.001   4.051   4.095
 38 A"   91 A'   92 A'   39 A"   93 A'   40 A"   94 A'   95 A'                 
  4.140   4.327   5.981   5.993   6.022   6.529   7.002   7.541
 96 A'   97 A'   41 A"   98 A'   99 A'  100 A'  101 A'   42 A"                 
  7.550   7.574  13.793  13.875  14.091  23.427  27.777  28.325
102 A'  103 A'   43 A"  104 A'  105 A'  106 A'  107 A'   44 A"                 
 28.335  28.352  28.529  28.531  28.532  28.553  28.602  47.824
108 A'  109 A'   45 A"  110 A'   46 A"  111 A'  112 A'  113 A'                 
127.871 127.879 127.898 151.587 163.186 289.730 289.739 289.777
 47 A"  114 A'  115 A'  116 A'  117 A'   48 A"  118 A'  119 A'                 
*******1901.747
120 A'  121 A'                                                                 

 Beta MOs, Restricted
 -- Occupied --                  
******* -482.85 -176.31 -165.72 -165.72 -165.72  -77.09  -62.50
  1 A'    2 A'    3 A'    4 A'    5 A'    1 A"    6 A'    7 A'                 
-56.325 -56.320 -56.320 -35.810 -31.304 -31.297 -31.297 -22.955
  8 A'    9 A'    2 A"   10 A'   11 A'   12 A'    3 A"   13 A'                 
-22.953 -22.953 -22.948 -22.948 -10.309  -8.710  -6.593  -6.544
 14 A'    4 A"   15 A'    5 A"   16 A'   17 A'   18 A'   19 A'                 
 -6.527  -6.527  -6.359  -4.772  -4.756  -4.755  -4.754  -4.753
 20 A'    6 A"   21 A'   22 A'   23 A'    7 A"   24 A'    8 A"                 
 -4.750  -2.654  -2.650  -2.650  -2.636  -2.636  -2.036  -2.032
 25 A'   26 A'   27 A'    9 A"   28 A'   10 A"   29 A'   30 A'                 
 -2.032  -2.018  -2.018  -0.800  -0.760  -0.642  -0.552  -0.412
 11 A"   31 A'   12 A"   32 A'   33 A'   34 A'   35 A'   36 A'                 
 -0.384  -0.354  -0.304  -0.301  -0.292  -0.276  -0.276
 37 A'   13 A"   38 A'   14 A"   39 A'   15 A"   40 A'                         
 -- Virtual --                   
 -0.188  -0.133  -0.094  -0.007   0.008   0.031   0.040   0.047
 41 A'   42 A'   16 A"   43 A'   44 A'   45 A'   17 A"   46 A'                 
  0.059   0.071   0.074   0.086   0.105   0.109   0.111   0.135
 47 A'   48 A'   18 A"   49 A'   50 A'   19 A"   51 A'   52 A'                 
  0.153   0.164   0.191   0.221   0.223   0.272   0.280   0.318
 53 A'   54 A'   55 A'   20 A"   56 A'   57 A'   21 A"   58 A'                 
  0.378   0.386   0.393   0.399   0.413   0.421   0.439   0.446
 59 A'   60 A'   22 A"   23 A"   61 A'   62 A'   24 A"   63 A'                 
  0.466   0.494   0.508   0.524   0.563   0.566   0.576   0.584
 64 A'   65 A'   25 A"   66 A'   67 A'   26 A"   68 A'   27 A"                 
  0.614   0.616   0.634   0.653   0.689   0.719   0.811   0.875
 69 A'   28 A"   70 A'   71 A'   29 A"   72 A'   73 A'   74 A'                 
  0.960   1.118   1.249   1.250   1.291   1.313   1.367   1.395
 75 A'   76 A'   77 A'   30 A"   78 A'   31 A"   79 A'   32 A"                 
  1.472   1.529   1.598   1.600   1.625   1.691   1.962   1.989
 80 A'   33 A"   34 A"   81 A'   82 A'   83 A'   84 A'   35 A"                 
  1.999   2.058   2.075   2.544   2.682   2.768   3.147   3.955
 85 A'   86 A'   87 A'   88 A'   36 A"   89 A'   90 A'   37 A"                 
  3.959   3.960   3.984   3.991   3.995   4.001   4.051   4.095
 38 A"   91 A'   92 A'   39 A"   93 A'   40 A"   94 A'   95 A'                 
  4.140   4.327   5.981   5.993   6.022   6.529   7.002   7.541
 96 A'   97 A'   41 A"   98 A'   99 A'  100 A'  101 A'   42 A"                 
  7.550   7.574  13.793  13.875  14.091  23.427  27.777  28.325
102 A'  103 A'   43 A"  104 A'  105 A'  106 A'  107 A'   44 A"                 
 28.335  28.352  28.529  28.531  28.532  28.553  28.602  47.824
108 A'  109 A'   45 A"  110 A'   46 A"  111 A'  112 A'  113 A'                 
127.871 127.879 127.898 151.587 163.186 289.730 289.739 289.777
 47 A"  114 A'  115 A'  116 A'  117 A'   48 A"  118 A'  119 A'                 
*******1901.747
120 A'  121 A'                                                                 
 --------------------------------------------------------------

          Ground-State Mulliken Net Atomic Charges

     Atom                 Charge (a.u.)
  ----------------------------------------
      1 C                    -0.143028
      2 P                     0.137812
      3 H                     0.039091
      4 Br                   -0.026203
      5 I                    -0.007671
  ----------------------------------------
  Sum of atomic charges =     0.000000

 -----------------------------------------------------------------
                    Cartesian Multipole Moments
 -----------------------------------------------------------------
    Charge (ESU x 10^10)
                 0.0000
    Dipole Moment (Debye)
         X      -1.0796      Y      -2.6847      Z      -0.0000
       Tot       2.8936
    Quadrupole Moments (Debye-Ang)
        XX     -66.2641     XY       2.1921     YY     -58.7813
        XZ       0.0000     YZ       0.0000     ZZ     -67.8929
    Octopole Moments (Debye-Ang^2)
       XXX     -16.2222    XXY      25.7451    XYY      -8.0886
       YYY      13.9068    XXZ      -0.0000    XYZ       0.0000
       YYZ      -0.0000    XZZ      -3.1350    YZZ      10.9517
       ZZZ      -0.0000
    Hexadecapole Moments (Debye-Ang^3)
      XXXX   -1358.0806   XXXY      38.3556   XXYY    -337.9162
      XYYY      46.3309   YYYY    -532.0629   XXXZ       0.0000
      XXYZ      -0.0000   XYYZ      -0.0000   YYYZ       0.0000
      XXZZ    -264.2098   XYZZ       6.9960   YYZZ    -114.2065
      XZZZ       0.0000   YZZZ      -0.0000   ZZZZ     -94.4982
 -----------------------------------------------------------------
 Calculating analytic gradient of the SCF energy
 Gradient of SCF Energy
            1           2           3           4           5
    1   0.0340668  -0.0499350   0.0070124   0.0477751  -0.0389193
    2  -0.1826128   0.1641748  -0.0200971   0.0299712   0.0085639
    3   0.0000000  -0.0000000   0.0000000  -0.0000000   0.0000000
 Max gradient component =       1.826E-01
 RMS gradient           =       6.791E-02
 Gradient time:  CPU 7.19 s  wall 1.90 s
 Geometry Optimization Parameters
   NAtoms,    NIC,     NZ,  NCons,   NDum,   NFix, NCnnct, MaxDiis
        5      20       5       0       0       0       0       0


** GEOMETRY OPTIMIZATION IN DELOCALIZED INTERNAL COORDINATES **
   Searching for a Minimum

   Optimization Cycle:   1

                       Coordinates (Angstroms)
     ATOM                X               Y               Z
      1  C         0.4633810910   -0.7682393185    0.0000000000
      2  P         0.5704797568   -2.2644110586    0.0000000000
      3  H        -0.6220067095   -3.0716136525    0.0000000000
      4  Br        2.5336700950    0.6331540738    0.0000000000
      5  I        -1.8753571606    0.3676759030    0.0000000000
   Point Group: cs    Number of degrees of freedom:     7


   Energy is  -9873.594955886


 Attempting to Generate Delocalized Internal Coordinates

  7 Hessian modes will be used to form the next step
  Hessian Eigenvalues:
     0.044459    0.052803    0.160000    0.198009    0.250000    0.250000
     0.766766

 Minimum Search - Taking Simple RFO Step
 Searching for Lamda that Minimizes Along All modes
 Value Taken    Lamda =  -0.07862250
 Calculated Step too Large.  Step scaled by  0.487096
 Step Taken.  Stepsize is  0.300000

                             Maximum     Tolerance    Cnvgd?
         Gradient           0.140900      0.000300      NO
         Displacement       0.177530      0.001200      NO
         Energy change     *********      0.000001      NO


 New Cartesian Coordinates Obtained by Inverse Iteration

 Displacement from previous Coordinates is:  0.324718
 ----------------------------------------------------------------
             Standard Nuclear Orientation (Angstroms)
    I     Atom           X                Y                Z
 ----------------------------------------------------------------
    1      C       0.4613950856    -0.7649408221     0.0000000000
    2      P       0.6178112669    -2.3017543449     0.0000000000
    3      H      -0.6339332175    -3.0032496559     0.0000000000
    4      Br      2.4175599941     0.6072515711     0.0000000000
    5      I      -1.7926660564     0.3592591989     0.0000000000
 ----------------------------------------------------------------
 Molecular Point Group                 Cs    NOp =  2
 Largest Abelian Subgroup              Cs    NOp =  2
 Nuclear Repulsion Energy =   593.8907028139 hartrees
 There are       55 alpha and       55 beta electrons
 Applying Cartesian multipole field
    Component          Value
    ---------          -----
     (2,0,0)        1.00000E-11
     (0,2,0)        2.00000E-11
     (0,0,2)       -3.00000E-11
 Nucleus-field energy     =     0.0000000216 hartrees
 Requested basis set is 6-311++G(d,p)
 There are 67 shells and 169 basis functions
 A cutoff of  1.0D-11 yielded   1747 shell pairs
 There are     11871 function pairs (     13354 Cartesian)
 Smallest overlap matrix eigenvalue = 5.91E-04
 Guess MOs from SCF MO coefficient file

 -----------------------------------------------------------------------
  General SCF calculation program by
  Eric Jon Sundstrom, Paul Horn, Yuezhi Mao, Dmitri Zuev, Alec White,
  David Stuck, Shaama M.S., Shane Yost, Joonho Lee, David Small,
  Daniel Levine, Susi Lehtola, Hugh Burton, Evgeny Epifanovsky
 -----------------------------------------------------------------------
 Exchange:     0.2000 Hartree-Fock + 0.0800 Slater + 0.7200 B88
 Correlation:  0.1900 VWN1RPA + 0.8100 LYP
 Using SG-1 standard quadrature grid
 using 4 threads for integral computing
 -------------------------------------------------------
 OpenMP Integral computing Module                
 Release: version 2.0, May 2017, Q-Chem Inc. Pleasanton 
 -------------------------------------------------------
 -------------------------------------------------------
 OpenMP BLAS3 based DFT computing Module                
 Release: version 1.0, May 2013, Q-Chem Inc. Pittsburgh 
 -------------------------------------------------------
 A restricted SCF calculation will be
 performed using DIIS
 SCF converges when DIIS error is below 1.0e-08
 ---------------------------------------
  Cycle       Energy         DIIS error
 ---------------------------------------
    1   -9873.6276586764      6.90e-04  
    2   -9873.6305029934      2.78e-04  
    3   -9873.6302686235      3.72e-04  
    4   -9873.6308500942      1.47e-04  
    5   -9873.6309218671      6.36e-05  
    6   -9873.6309391464      9.86e-06  
    7   -9873.6309395558      5.22e-06  
    8   -9873.6309396591      1.99e-06  
    9   -9873.6309396758      3.17e-07  
   10   -9873.6309396764      7.16e-08  
   11   -9873.6309396764      1.77e-08  
   12   -9873.6309396764      5.23e-09  Convergence criterion met
 ---------------------------------------
 SCF time:   CPU 27.14s  wall 7.00s 
 SCF   energy in the final basis set =    -9873.6309396764
 Total energy in the final basis set =    -9873.6309396764

 --------------------------------------------------------------
             Orbital Energies (a.u.) and Symmetries
 --------------------------------------------------------------

 Alpha MOs, Restricted
 -- Occupied --                  
******* -482.85 -176.32 -165.72 -165.72 -165.72  -77.09  -62.50
  1 A'    2 A'    3 A'    4 A'    5 A'    1 A"    6 A'    7 A'                 
-56.326 -56.321 -56.321 -35.814 -31.307 -31.300 -31.300 -22.958
  8 A'    9 A'    2 A"   10 A'   11 A'   12 A'    3 A"   13 A'                 
-22.956 -22.956 -22.951 -22.951 -10.312  -8.711  -6.590  -6.545
 14 A'    4 A"   15 A'    5 A"   16 A'   17 A'   18 A'   19 A'                 
 -6.529  -6.528  -6.362  -4.775  -4.759  -4.758  -4.751  -4.750
 20 A'    6 A"   21 A'   22 A'   23 A'    7 A"   24 A'    8 A"                 
 -4.747  -2.655  -2.650  -2.650  -2.638  -2.638  -2.039  -2.035
 25 A'   26 A'   27 A'    9 A"   28 A'   10 A"   29 A'   30 A'                 
 -2.035  -2.021  -2.021  -0.797  -0.757  -0.646  -0.545  -0.418
 11 A"   31 A'   12 A"   32 A'   33 A'   34 A'   35 A'   36 A'                 
 -0.388  -0.350  -0.307  -0.300  -0.298  -0.278  -0.277
 37 A'   13 A"   38 A'   14 A"   39 A'   40 A'   15 A"                         
 -- Virtual --                   
 -0.172  -0.121  -0.096  -0.005   0.011   0.033   0.041   0.047
 41 A'   42 A'   16 A"   43 A'   44 A'   45 A'   17 A"   46 A'                 
  0.054   0.071   0.073   0.086   0.105   0.110   0.114   0.131
 47 A'   48 A'   18 A"   49 A'   50 A'   19 A"   51 A'   52 A'                 
  0.150   0.166   0.189   0.221   0.223   0.271   0.282   0.318
 53 A'   54 A'   55 A'   20 A"   56 A'   57 A'   21 A"   58 A'                 
  0.378   0.383   0.391   0.397   0.418   0.426   0.439   0.445
 59 A'   60 A'   22 A"   23 A"   61 A'   62 A'   24 A"   63 A'                 
  0.462   0.487   0.502   0.535   0.564   0.564   0.587   0.588
 64 A'   65 A'   25 A"   66 A'   26 A"   67 A'   27 A"   68 A'                 
  0.598   0.611   0.631   0.664   0.706   0.742   0.831   0.885
 69 A'   28 A"   70 A'   71 A'   29 A"   72 A'   73 A'   74 A'                 
  0.967   1.086   1.249   1.258   1.290   1.322   1.364   1.402
 75 A'   76 A'   30 A"   77 A'   78 A'   31 A"   79 A'   32 A"                 
  1.479   1.517   1.587   1.618   1.638   1.708   1.939   1.987
 80 A'   33 A"   34 A"   81 A'   82 A'   83 A'   84 A'   35 A"                 
  2.000   2.070   2.087   2.554   2.676   2.762   3.110   3.953
 85 A'   86 A'   87 A'   88 A'   36 A"   89 A'   90 A'   37 A"                 
  3.958   3.960   3.990   3.991   3.995   4.007   4.065   4.121
 91 A'   38 A"   39 A"   92 A'   93 A'   40 A"   94 A'   95 A'                 
  4.169   4.330   5.980   5.995   6.025   6.531   6.992   7.540
 96 A'   97 A'   41 A"   98 A'   99 A'  100 A'  101 A'   42 A"                 
  7.551   7.592  13.796  13.883  14.052  23.383  27.780  28.324
102 A'  103 A'   43 A"  104 A'  105 A'  106 A'  107 A'   44 A"                 
 28.336  28.351  28.526  28.528  28.531  28.555  28.610  47.825
108 A'  109 A'   45 A"  110 A'   46 A"  111 A'  112 A'  113 A'                 
127.869 127.878 127.899 151.589 163.164 289.729 289.740 289.792
 47 A"  114 A'  115 A'  116 A'  117 A'   48 A"  118 A'  119 A'                 
*******1901.749
120 A'  121 A'                                                                 

 Beta MOs, Restricted
 -- Occupied --                  
******* -482.85 -176.32 -165.72 -165.72 -165.72  -77.09  -62.50
  1 A'    2 A'    3 A'    4 A'    5 A'    1 A"    6 A'    7 A'                 
-56.326 -56.321 -56.321 -35.814 -31.307 -31.300 -31.300 -22.958
  8 A'    9 A'    2 A"   10 A'   11 A'   12 A'    3 A"   13 A'                 
-22.956 -22.956 -22.951 -22.951 -10.312  -8.711  -6.590  -6.545
 14 A'    4 A"   15 A'    5 A"   16 A'   17 A'   18 A'   19 A'                 
 -6.529  -6.528  -6.362  -4.775  -4.759  -4.758  -4.751  -4.750
 20 A'    6 A"   21 A'   22 A'   23 A'    7 A"   24 A'    8 A"                 
 -4.747  -2.655  -2.650  -2.650  -2.638  -2.638  -2.039  -2.035
 25 A'   26 A'   27 A'    9 A"   28 A'   10 A"   29 A'   30 A'                 
 -2.035  -2.021  -2.021  -0.797  -0.757  -0.646  -0.545  -0.418
 11 A"   31 A'   12 A"   32 A'   33 A'   34 A'   35 A'   36 A'                 
 -0.388  -0.350  -0.307  -0.300  -0.298  -0.278  -0.277
 37 A'   13 A"   38 A'   14 A"   39 A'   40 A'   15 A"                         
 -- Virtual --                   
 -0.172  -0.121  -0.096  -0.005   0.011   0.033   0.041   0.047
 41 A'   42 A'   16 A"   43 A'   44 A'   45 A'   17 A"   46 A'                 
  0.054   0.071   0.073   0.086   0.105   0.110   0.114   0.131
 47 A'   48 A'   18 A"   49 A'   50 A'   19 A"   51 A'   52 A'                 
  0.150   0.166   0.189   0.221   0.223   0.271   0.282   0.318
 53 A'   54 A'   55 A'   20 A"   56 A'   57 A'   21 A"   58 A'                 
  0.378   0.383   0.391   0.397   0.418   0.426   0.439   0.445
 59 A'   60 A'   22 A"   23 A"   61 A'   62 A'   24 A"   63 A'                 
  0.462   0.487   0.502   0.535   0.564   0.564   0.587   0.588
 64 A'   65 A'   25 A"   66 A'   26 A"   67 A'   27 A"   68 A'                 
  0.598   0.611   0.631   0.664   0.706   0.742   0.831   0.885
 69 A'   28 A"   70 A'   71 A'   29 A"   72 A'   73 A'   74 A'                 
  0.967   1.086   1.249   1.258   1.290   1.322   1.364   1.402
 75 A'   76 A'   30 A"   77 A'   78 A'   31 A"   79 A'   32 A"                 
  1.479   1.517   1.587   1.618   1.638   1.708   1.939   1.987
 80 A'   33 A"   34 A"   81 A'   82 A'   83 A'   84 A'   35 A"                 
  2.000   2.070   2.087   2.554   2.676   2.762   3.110   3.953
 85 A'   86 A'   87 A'   88 A'   36 A"   89 A'   90 A'   37 A"                 
  3.958   3.960   3.990   3.991   3.995   4.007   4.065   4.121
 91 A'   38 A"   39 A"   92 A'   93 A'   40 A"   94 A'   95 A'                 
  4.169   4.330   5.980   5.995   6.025   6.531   6.992   7.540
 96 A'   97 A'   41 A"   98 A'   99 A'  100 A'  101 A'   42 A"                 
  7.551   7.592  13.796  13.883  14.052  23.383  27.780  28.324
102 A'  103 A'   43 A"  104 A'  105 A'  106 A'  107 A'   44 A"                 
 28.336  28.351  28.526  28.528  28.531  28.555  28.610  47.825
108 A'  109 A'   45 A"  110 A'   46 A"  111 A'  112 A'  113 A'                 
127.869 127.878 127.899 151.589 163.164 289.729 289.740 289.792
 47 A"  114 A'  115 A'  116 A'  117 A'   48 A"  118 A'  119 A'                 
*******1901.749
120 A'  121 A'                                                                 
 --------------------------------------------------------------

          Ground-State Mulliken Net Atomic Charges

     Atom                 Charge (a.u.)
  ----------------------------------------
      1 C                    -0.136235
      2 P                     0.116913
      3 H                     0.021653
      4 Br                   -0.026030
      5 I                     0.023699
  ----------------------------------------
  Sum of atomic charges =     0.000000

 -----------------------------------------------------------------
                    Cartesian Multipole Moments
 -----------------------------------------------------------------
    Charge (ESU x 10^10)
                 0.0000
    Dipole Moment (Debye)
         X      -1.0743      Y      -2.1780      Z      -0.0000
       Tot       2.4285
    Quadrupole Moments (Debye-Ang)
        XX     -65.6756     XY       1.8370     YY     -59.9040
        XZ      -0.0000     YZ       0.0000     ZZ     -67.8928
    Octopole Moments (Debye-Ang^2)
       XXX     -18.7625    XXY      27.5518    XYY      -8.5555
       YYY      22.3771    XXZ      -0.0000    XYZ       0.0000
       YYZ      -0.0000    XZZ      -4.0197    YZZ      12.6016
       ZZZ      -0.0000
    Hexadecapole Moments (Debye-Ang^3)
      XXXX   -1249.6274   XXXY      44.1361   XXYY    -320.4306
      XYYY      52.6037   YYYY    -552.9284   XXXZ      -0.0000
      XXYZ       0.0000   XYYZ      -0.0000   YYYZ       0.0000
      XXZZ    -244.1841   XYZZ       9.8934   YYZZ    -115.9907
      XZZZ      -0.0000   YZZZ       0.0000   ZZZZ     -94.4318
 -----------------------------------------------------------------
 Calculating analytic gradient of the SCF energy
 Gradient of SCF Energy
            1           2           3           4           5
    1   0.0267592  -0.0424727   0.0058940   0.0493469  -0.0395274
    2  -0.1351140   0.1103729  -0.0170352   0.0321866   0.0095896
    3   0.0000000  -0.0000000   0.0000000  -0.0000000   0.0000000
 Max gradient component =       1.351E-01
 RMS gradient           =       5.060E-02
 Gradient time:  CPU 7.39 s  wall 1.95 s
 Geometry Optimization Parameters
   NAtoms,    NIC,     NZ,  NCons,   NDum,   NFix, NCnnct, MaxDiis
        5      20       5       0       0       0       0       0

 Cartesian Hessian Update
 Hessian Updated using BFGS Update


** GEOMETRY OPTIMIZATION IN DELOCALIZED INTERNAL COORDINATES **
   Searching for a Minimum

   Optimization Cycle:   2

                       Coordinates (Angstroms)
     ATOM                X               Y               Z
      1  C         0.4613950856   -0.7649408221    0.0000000000
      2  P         0.6178112669   -2.3017543449    0.0000000000
      3  H        -0.6339332175   -3.0032496559    0.0000000000
      4  Br        2.4175599941    0.6072515711    0.0000000000
      5  I        -1.7926660564    0.3592591989    0.0000000000
   Point Group: cs    Number of degrees of freedom:     7


   Energy is  -9873.630939676

 Hessian Updated using BFGS Update

  7 Hessian modes will be used to form the next step
  Hessian Eigenvalues:
     0.018096    0.047053    0.149936    0.198523    0.239942    0.250244
     0.951552

 Minimum Search - Taking Simple RFO Step
 Searching for Lamda that Minimizes Along All modes
 Value Taken    Lamda =  -0.09153505
 Calculated Step too Large.  Step scaled by  0.347745
 Step Taken.  Stepsize is  0.300000

                             Maximum     Tolerance    Cnvgd?
         Gradient           0.102689      0.000300      NO
         Displacement       0.162393      0.001200      NO
         Energy change     -0.035984      0.000001      NO


 New Cartesian Coordinates Obtained by Inverse Iteration

 Displacement from previous Coordinates is:  0.334393
 ----------------------------------------------------------------
             Standard Nuclear Orientation (Angstroms)
    I     Atom           X                Y                Z
 ----------------------------------------------------------------
    1      C       0.4570864915    -0.7661641051     0.0000000000
    2      P       0.6636093006    -2.3302522053     0.0000000000
    3      H      -0.6353802421    -2.9345211155     0.0000000000
    4      Br      2.2937187462     0.5713550032     0.0000000000
    5      I      -1.7088672236     0.3561483700     0.0000000000
 ----------------------------------------------------------------
 Molecular Point Group                 Cs    NOp =  2
 Largest Abelian Subgroup              Cs    NOp =  2
 Nuclear Repulsion Energy =   612.8343915025 hartrees
 There are       55 alpha and       55 beta electrons
 Applying Cartesian multipole field
    Component          Value
    ---------          -----
     (2,0,0)        1.00000E-11
     (0,2,0)        2.00000E-11
     (0,0,2)       -3.00000E-11
 Nucleus-field energy     =     0.0000000204 hartrees
 Requested basis set is 6-311++G(d,p)
 There are 67 shells and 169 basis functions
 A cutoff of  1.0D-11 yielded   1769 shell pairs
 There are     12013 function pairs (     13505 Cartesian)
 Smallest overlap matrix eigenvalue = 5.90E-04
 Guess MOs from SCF MO coefficient file

 -----------------------------------------------------------------------
  General SCF calculation program by
  Eric Jon Sundstrom, Paul Horn, Yuezhi Mao, Dmitri Zuev, Alec White,
  David Stuck, Shaama M.S., Shane Yost, Joonho Lee, David Small,
  Daniel Levine, Susi Lehtola, Hugh Burton, Evgeny Epifanovsky
 -----------------------------------------------------------------------
 Exchange:     0.2000 Hartree-Fock + 0.0800 Slater + 0.7200 B88
 Correlation:  0.1900 VWN1RPA + 0.8100 LYP
 Using SG-1 standard quadrature grid
 using 4 threads for integral computing
 -------------------------------------------------------
 OpenMP Integral computing Module                
 Release: version 2.0, May 2017, Q-Chem Inc. Pleasanton 
 -------------------------------------------------------
 -------------------------------------------------------
 OpenMP BLAS3 based DFT computing Module                
 Release: version 1.0, May 2013, Q-Chem Inc. Pittsburgh 
 -------------------------------------------------------
 A restricted SCF calculation will be
 performed using DIIS
 SCF converges when DIIS error is below 1.0e-08
 ---------------------------------------
  Cycle       Energy         DIIS error
 ---------------------------------------
    1   -9873.6582443269      6.65e-04  
    2   -9873.6607303309      2.63e-04  
    3   -9873.6602613542      4.39e-04  
    4   -9873.6610178902      1.29e-04  
    5   -9873.6610826917      4.39e-05  
    6   -9873.6610906340      5.42e-06  
    7   -9873.6610907821      1.62e-06  
    8   -9873.6610907912      1.03e-06  
    9   -9873.6610907951      2.53e-07  
   10   -9873.6610907954      4.83e-08  
   11   -9873.6610907953      1.59e-08  
   12   -9873.6610907953      4.50e-09  Convergence criterion met
 ---------------------------------------
 SCF time:   CPU 27.87s  wall 7.00s 
 SCF   energy in the final basis set =    -9873.6610907953
 Total energy in the final basis set =    -9873.6610907953

 --------------------------------------------------------------
             Orbital Energies (a.u.) and Symmetries
 --------------------------------------------------------------

 Alpha MOs, Restricted
 -- Occupied --                  
******* -482.85 -176.32 -165.72 -165.72 -165.72  -77.09  -62.50
  1 A'    2 A'    3 A'    4 A'    5 A'    1 A"    6 A'    7 A'                 
-56.326 -56.321 -56.321 -35.815 -31.309 -31.302 -31.302 -22.960
  8 A'    9 A'    2 A"   10 A'   11 A'   12 A'    3 A"   13 A'                 
-22.958 -22.958 -22.953 -22.953 -10.312  -8.711  -6.587  -6.544
 14 A'    4 A"   15 A'    5 A"   16 A'   17 A'   18 A'   19 A'                 
 -6.529  -6.529  -6.364  -4.777  -4.761  -4.761  -4.747  -4.747
 20 A'    6 A"   21 A'   22 A'   23 A'    7 A"   24 A'    8 A"                 
 -4.744  -2.655  -2.650  -2.650  -2.638  -2.638  -2.042  -2.037
 25 A'   26 A'   27 A'    9 A"   28 A'   10 A"   29 A'   30 A'                 
 -2.037  -2.023  -2.023  -0.800  -0.752  -0.650  -0.540  -0.423
 11 A"   31 A'   12 A"   32 A'   33 A'   34 A'   35 A'   36 A'                 
 -0.393  -0.351  -0.309  -0.302  -0.298  -0.279  -0.276
 37 A'   13 A"   38 A'   39 A'   14 A"   40 A'   15 A"                         
 -- Virtual --                   
 -0.153  -0.106  -0.097  -0.004   0.013   0.033   0.043   0.044
 41 A'   42 A'   16 A"   43 A'   44 A'   45 A'   17 A"   46 A'                 
  0.054   0.071   0.072   0.085   0.104   0.111   0.118   0.129
 47 A'   48 A'   18 A"   49 A'   50 A'   19 A"   51 A'   52 A'                 
  0.151   0.167   0.189   0.221   0.224   0.271   0.284   0.316
 53 A'   54 A'   55 A'   20 A"   56 A'   57 A'   21 A"   58 A'                 
  0.377   0.382   0.390   0.396   0.421   0.438   0.439   0.440
 59 A'   60 A'   22 A"   23 A"   61 A'   24 A"   62 A'   63 A'                 
  0.457   0.483   0.496   0.538   0.562   0.569   0.578   0.591
 64 A'   65 A'   25 A"   66 A'   26 A"   67 A'   68 A'   27 A"                 
  0.605   0.605   0.634   0.688   0.725   0.768   0.847   0.893
 69 A'   28 A"   70 A'   71 A'   29 A"   72 A'   73 A'   74 A'                 
  0.971   1.061   1.252   1.273   1.300   1.332   1.374   1.408
 75 A'   76 A'   30 A"   77 A'   78 A'   31 A"   79 A'   32 A"                 
  1.500   1.501   1.590   1.619   1.656   1.727   1.921   1.987
 33 A"   80 A'   34 A"   81 A'   82 A'   83 A'   84 A'   35 A"                 
  2.004   2.066   2.122   2.562   2.673   2.773   3.085   3.951
 85 A'   86 A'   87 A'   88 A'   36 A"   89 A'   90 A'   37 A"                 
  3.958   3.963   3.990   3.996   4.002   4.016   4.081   4.152
 91 A'   38 A"   39 A"   92 A'   93 A'   40 A"   94 A'   95 A'                 
  4.217   4.332   5.981   5.999   6.027   6.533   6.989   7.540
 96 A'   97 A'   41 A"   98 A'   99 A'  100 A'  101 A'   42 A"                 
  7.554   7.615  13.799  13.890  14.028  23.360  27.784  28.324
102 A'  103 A'   43 A"  104 A'  105 A'  106 A'  107 A'   44 A"                 
 28.338  28.352  28.524  28.527  28.531  28.559  28.621  47.828
108 A'  109 A'   45 A"  110 A'   46 A"  111 A'  112 A'  113 A'                 
127.869 127.880 127.901 151.592 163.152 289.730 289.743 289.817
 47 A"  114 A'  115 A'  116 A'  117 A'   48 A"  118 A'  119 A'                 
*******1901.752
120 A'  121 A'                                                                 

 Beta MOs, Restricted
 -- Occupied --                  
******* -482.85 -176.32 -165.72 -165.72 -165.72  -77.09  -62.50
  1 A'    2 A'    3 A'    4 A'    5 A'    1 A"    6 A'    7 A'                 
-56.326 -56.321 -56.321 -35.815 -31.309 -31.302 -31.302 -22.960
  8 A'    9 A'    2 A"   10 A'   11 A'   12 A'    3 A"   13 A'                 
-22.958 -22.958 -22.953 -22.953 -10.312  -8.711  -6.587  -6.544
 14 A'    4 A"   15 A'    5 A"   16 A'   17 A'   18 A'   19 A'                 
 -6.529  -6.529  -6.364  -4.777  -4.761  -4.761  -4.747  -4.747
 20 A'    6 A"   21 A'   22 A'   23 A'    7 A"   24 A'    8 A"                 
 -4.744  -2.655  -2.650  -2.650  -2.638  -2.638  -2.042  -2.037
 25 A'   26 A'   27 A'    9 A"   28 A'   10 A"   29 A'   30 A'                 
 -2.037  -2.023  -2.023  -0.800  -0.752  -0.650  -0.540  -0.423
 11 A"   31 A'   12 A"   32 A'   33 A'   34 A'   35 A'   36 A'                 
 -0.393  -0.351  -0.309  -0.302  -0.298  -0.279  -0.276
 37 A'   13 A"   38 A'   39 A'   14 A"   40 A'   15 A"                         
 -- Virtual --                   
 -0.153  -0.106  -0.097  -0.004   0.013   0.033   0.043   0.044
 41 A'   42 A'   16 A"   43 A'   44 A'   45 A'   17 A"   46 A'                 
  0.054   0.071   0.072   0.085   0.104   0.111   0.118   0.129
 47 A'   48 A'   18 A"   49 A'   50 A'   19 A"   51 A'   52 A'                 
  0.151   0.167   0.189   0.221   0.224   0.271   0.284   0.316
 53 A'   54 A'   55 A'   20 A"   56 A'   57 A'   21 A"   58 A'                 
  0.377   0.382   0.390   0.396   0.421   0.438   0.439   0.440
 59 A'   60 A'   22 A"   23 A"   61 A'   24 A"   62 A'   63 A'                 
  0.457   0.483   0.496   0.538   0.562   0.569   0.578   0.591
 64 A'   65 A'   25 A"   66 A'   26 A"   67 A'   68 A'   27 A"                 
  0.605   0.605   0.634   0.688   0.725   0.768   0.847   0.893
 69 A'   28 A"   70 A'   71 A'   29 A"   72 A'   73 A'   74 A'                 
  0.971   1.061   1.252   1.273   1.300   1.332   1.374   1.408
 75 A'   76 A'   30 A"   77 A'   78 A'   31 A"   79 A'   32 A"                 
  1.500   1.501   1.590   1.619   1.656   1.727   1.921   1.987
 33 A"   80 A'   34 A"   81 A'   82 A'   83 A'   84 A'   35 A"                 
  2.004   2.066   2.122   2.562   2.673   2.773   3.085   3.951
 85 A'   86 A'   87 A'   88 A'   36 A"   89 A'   90 A'   37 A"                 
  3.958   3.963   3.990   3.996   4.002   4.016   4.081   4.152
 91 A'   38 A"   39 A"   92 A'   93 A'   40 A"   94 A'   95 A'                 
  4.217   4.332   5.981   5.999   6.027   6.533   6.989   7.540
 96 A'   97 A'   41 A"   98 A'   99 A'  100 A'  101 A'   42 A"                 
  7.554   7.615  13.799  13.890  14.028  23.360  27.784  28.324
102 A'  103 A'   43 A"  104 A'  105 A'  106 A'  107 A'   44 A"                 
 28.338  28.352  28.524  28.527  28.531  28.559  28.621  47.828
108 A'  109 A'   45 A"  110 A'   46 A"  111 A'  112 A'  113 A'                 
127.869 127.880 127.901 151.592 163.152 289.730 289.743 289.817
 47 A"  114 A'  115 A'  116 A'  117 A'   48 A"  118 A'  119 A'                 
*******1901.752
120 A'  121 A'                                                                 
 --------------------------------------------------------------

          Ground-State Mulliken Net Atomic Charges

     Atom                 Charge (a.u.)
  ----------------------------------------
      1 C                    -0.133925
      2 P                     0.104342
      3 H                     0.006827
      4 Br                   -0.028518
      5 I                     0.051274
  ----------------------------------------
  Sum of atomic charges =     0.000000

 -----------------------------------------------------------------
                    Cartesian Multipole Moments
 -----------------------------------------------------------------
    Charge (ESU x 10^10)
                 0.0000
    Dipole Moment (Debye)
         X      -1.0216      Y      -1.7914      Z       0.0000
       Tot       2.0622
    Quadrupole Moments (Debye-Ang)
        XX     -65.3219     XY       1.3851     YY     -60.6711
        XZ      -0.0000     YZ      -0.0000     ZZ     -67.8310
    Octopole Moments (Debye-Ang^2)
       XXX     -20.5779    XXY      28.6546    XYY      -8.6937
       YYY      29.3026    XXZ       0.0000    XYZ      -0.0000
       YYZ       0.0000    XZZ      -4.6722    YZZ      14.1168
       ZZZ       0.0000
    Hexadecapole Moments (Debye-Ang^3)
      XXXX   -1145.8297   XXXY      51.2098   XXYY    -302.3674
      XYYY      59.7410   YYYY    -566.3184   XXXZ      -0.0000
      XXYZ      -0.0000   XYYZ       0.0000   YYYZ      -0.0000
      XXZZ    -224.4332   XYZZ      13.3744   YYZZ    -117.1502
      XZZZ      -0.0000   YZZZ      -0.0000   ZZZZ     -94.2368
 -----------------------------------------------------------------
 Calculating analytic gradient of the SCF energy
 Gradient of SCF Energy
            1           2           3           4           5
    1   0.0184470  -0.0308272   0.0031897   0.0484886  -0.0392980
    2  -0.1088339   0.0766371  -0.0127850   0.0325760   0.0124059
    3  -0.0000000   0.0000000  -0.0000000   0.0000000   0.0000000
 Max gradient component =       1.088E-01
 RMS gradient           =       4.024E-02
 Gradient time:  CPU 7.62 s  wall 2.00 s
 Geometry Optimization Parameters
   NAtoms,    NIC,     NZ,  NCons,   NDum,   NFix, NCnnct, MaxDiis
        5      20       5       0       0       0       0       0

 Cartesian Hessian Update
 Hessian Updated using BFGS Update


** GEOMETRY OPTIMIZATION IN DELOCALIZED INTERNAL COORDINATES **
   Searching for a Minimum

   Optimization Cycle:   3

                       Coordinates (Angstroms)
     ATOM                X               Y               Z
      1  C         0.4570864915   -0.7661641051    0.0000000000
      2  P         0.6636093006   -2.3302522053    0.0000000000
      3  H        -0.6353802421   -2.9345211155    0.0000000000
      4  Br        2.2937187462    0.5713550032    0.0000000000
      5  I        -1.7088672236    0.3561483700    0.0000000000
   Point Group: cs    Number of degrees of freedom:     7


   Energy is  -9873.661090795

 Hessian Updated using BFGS Update

  7 Hessian modes will be used to form the next step
  Hessian Eigenvalues:
     0.019458    0.047939    0.176035    0.198567    0.242397    0.253336
     0.921962

 Minimum Search - Taking Simple RFO Step
 Searching for Lamda that Minimizes Along All modes
 Value Taken    Lamda =  -0.07850278
 Calculated Step too Large.  Step scaled by  0.346424
 Step Taken.  Stepsize is  0.300000

                             Maximum     Tolerance    Cnvgd?
         Gradient           0.079783      0.000300      NO
         Displacement       0.155840      0.001200      NO
         Energy change     -0.030151      0.000001      NO


 New Cartesian Coordinates Obtained by Inverse Iteration

 Displacement from previous Coordinates is:  0.317613
 ----------------------------------------------------------------
             Standard Nuclear Orientation (Angstroms)
    I     Atom           X                Y                Z
 ----------------------------------------------------------------
    1      C       0.4528576693    -0.7592822127     0.0000000000
    2      P       0.6952059867    -2.3464191691     0.0000000000
    3      H      -0.6313628927    -2.8815193384     0.0000000000
    4      Br      2.1728687681     0.5331531193     0.0000000000
    5      I      -1.6194024586     0.3506335481     0.0000000000
 ----------------------------------------------------------------
 Molecular Point Group                 Cs    NOp =  2
 Largest Abelian Subgroup              Cs    NOp =  2
 Nuclear Repulsion Energy =   635.0267292296 hartrees
 There are       55 alpha and       55 beta electrons
 Applying Cartesian multipole field
    Component          Value
    ---------          -----
     (2,0,0)        1.00000E-11
     (0,2,0)        2.00000E-11
     (0,0,2)       -3.00000E-11
 Nucleus-field energy     =     0.0000000191 hartrees
 Requested basis set is 6-311++G(d,p)
 There are 67 shells and 169 basis functions
 A cutoff of  1.0D-11 yielded   1787 shell pairs
 There are     12130 function pairs (     13631 Cartesian)
 Smallest overlap matrix eigenvalue = 5.87E-04
 Guess MOs from SCF MO coefficient file

 -----------------------------------------------------------------------
  General SCF calculation program by
  Eric Jon Sundstrom, Paul Horn, Yuezhi Mao, Dmitri Zuev, Alec White,
  David Stuck, Shaama M.S., Shane Yost, Joonho Lee, David Small,
  Daniel Levine, Susi Lehtola, Hugh Burton, Evgeny Epifanovsky
 -----------------------------------------------------------------------
 Exchange:     0.2000 Hartree-Fock + 0.0800 Slater + 0.7200 B88
 Correlation:  0.1900 VWN1RPA + 0.8100 LYP
 Using SG-1 standard quadrature grid
 using 4 threads for integral computing
 -------------------------------------------------------
 OpenMP Integral computing Module                
 Release: version 2.0, May 2017, Q-Chem Inc. Pleasanton 
 -------------------------------------------------------
 -------------------------------------------------------
 OpenMP BLAS3 based DFT computing Module                
 Release: version 1.0, May 2013, Q-Chem Inc. Pittsburgh 
 -------------------------------------------------------
 A restricted SCF calculation will be
 performed using DIIS
 SCF converges when DIIS error is below 1.0e-08
 ---------------------------------------
  Cycle       Energy         DIIS error
 ---------------------------------------
    1   -9873.6834240686      6.88e-04  
    2   -9873.6855239576      4.12e-04  
    3   -9873.6846570698      6.31e-04  
    4   -9873.6861919151      1.01e-04  
    5   -9873.6862366135      3.47e-05  
    6   -9873.6862414770      4.50e-06  
    7   -9873.6862415680      9.84e-07  
    8   -9873.6862415728      3.28e-07  
    9   -9873.6862415734      1.83e-07  
   10   -9873.6862415734      3.40e-08  
   11   -9873.6862415734      1.15e-08  
   12   -9873.6862415734      3.56e-09  Convergence criterion met
 ---------------------------------------
 SCF time:   CPU 28.56s  wall 9.00s 
 SCF   energy in the final basis set =    -9873.6862415734
 Total energy in the final basis set =    -9873.6862415734

 --------------------------------------------------------------
             Orbital Energies (a.u.) and Symmetries
 --------------------------------------------------------------

 Alpha MOs, Restricted
 -- Occupied --                  
******* -482.85 -176.32 -165.72 -165.72 -165.72  -77.08  -62.51
  1 A'    2 A'    3 A'    4 A'    1 A"    5 A'    6 A'    7 A'                 
-56.326 -56.321 -56.321 -35.816 -31.310 -31.303 -31.303 -22.960
  8 A'    2 A"    9 A'   10 A'   11 A'    3 A"   12 A'   13 A'                 
-22.959 -22.959 -22.954 -22.954 -10.308  -8.712  -6.582  -6.545
  4 A"   14 A'   15 A'    5 A"   16 A'   17 A'   18 A'   19 A'                 
 -6.530  -6.530  -6.365  -4.778  -4.762  -4.762  -4.743  -4.743
  6 A"   20 A'   21 A'   22 A'    7 A"   23 A'   24 A'    8 A"                 
 -4.739  -2.655  -2.651  -2.651  -2.639  -2.639  -2.043  -2.038
 25 A'   26 A'   27 A'    9 A"   28 A'   10 A"   29 A'   11 A"                 
 -2.038  -2.024  -2.024  -0.810  -0.745  -0.655  -0.538  -0.427
 30 A'   31 A'   12 A"   32 A'   33 A'   34 A'   35 A'   36 A'                 
 -0.399  -0.355  -0.314  -0.305  -0.297  -0.278  -0.273
 37 A'   13 A"   38 A'   39 A'   14 A"   40 A'   15 A"                         
 -- Virtual --                   
 -0.132  -0.098  -0.085  -0.004   0.015   0.034   0.042   0.044
 41 A'   16 A"   42 A'   43 A'   44 A'   45 A'   46 A'   17 A"                 
  0.055   0.071   0.071   0.085   0.103   0.112   0.118   0.129
 47 A'   48 A'   18 A"   49 A'   50 A'   19 A"   51 A'   52 A'                 
  0.153   0.166   0.191   0.222   0.225   0.271   0.287   0.313
 53 A'   54 A'   55 A'   20 A"   56 A'   57 A'   21 A"   58 A'                 
  0.373   0.383   0.391   0.394   0.426   0.434   0.436   0.446
 59 A'   60 A'   22 A"   23 A"   61 A'   62 A'   24 A"   63 A'                 
  0.460   0.482   0.494   0.536   0.559   0.569   0.588   0.593
 64 A'   65 A'   25 A"   66 A'   26 A"   67 A'   68 A'   27 A"                 
  0.602   0.613   0.640   0.725   0.746   0.795   0.852   0.902
 28 A"   69 A'   70 A'   71 A'   29 A"   72 A'   73 A'   74 A'                 
  0.977   1.036   1.257   1.292   1.319   1.344   1.393   1.414
 75 A'   76 A'   30 A"   77 A'   78 A'   31 A"   79 A'   32 A"                 
  1.487   1.541   1.593   1.621   1.670   1.746   1.903   1.987
 33 A"   80 A'   34 A"   81 A'   82 A'   83 A'   84 A'   35 A"                 
  2.012   2.065   2.153   2.572   2.672   2.787   3.068   3.950
 85 A'   86 A'   87 A'   88 A'   36 A"   89 A'   90 A'   37 A"                 
  3.958   3.970   3.988   3.995   4.017   4.029   4.097   4.189
 91 A'   38 A"   39 A"   92 A'   93 A'   40 A"   94 A'   95 A'                 
  4.272   4.337   5.983   6.004   6.030   6.537   6.988   7.539
 96 A'   97 A'   41 A"   98 A'   99 A'  100 A'  101 A'   42 A"                 
  7.559   7.635  13.804  13.896  14.015  23.347  27.791  28.326
102 A'  103 A'   43 A"  104 A'  105 A'  106 A'  107 A'   44 A"                 
 28.342  28.353  28.523  28.527  28.534  28.564  28.636  47.832
108 A'  109 A'   45 A"  110 A'   46 A"  111 A'  112 A'  113 A'                 
127.870 127.883 127.904 151.597 163.145 289.731 289.748 289.843
 47 A"  114 A'  115 A'  116 A'  117 A'   48 A"  118 A'  119 A'                 
*******1901.758
120 A'  121 A'                                                                 

 Beta MOs, Restricted
 -- Occupied --                  
******* -482.85 -176.32 -165.72 -165.72 -165.72  -77.08  -62.51
  1 A'    2 A'    3 A'    4 A'    1 A"    5 A'    6 A'    7 A'                 
-56.326 -56.321 -56.321 -35.816 -31.310 -31.303 -31.303 -22.960
  8 A'    2 A"    9 A'   10 A'   11 A'    3 A"   12 A'   13 A'                 
-22.959 -22.959 -22.954 -22.954 -10.308  -8.712  -6.582  -6.545
  4 A"   14 A'   15 A'    5 A"   16 A'   17 A'   18 A'   19 A'                 
 -6.530  -6.530  -6.365  -4.778  -4.762  -4.762  -4.743  -4.743
  6 A"   20 A'   21 A'   22 A'    7 A"   23 A'   24 A'    8 A"                 
 -4.739  -2.655  -2.651  -2.651  -2.639  -2.639  -2.043  -2.038
 25 A'   26 A'   27 A'    9 A"   28 A'   10 A"   29 A'   11 A"                 
 -2.038  -2.024  -2.024  -0.810  -0.745  -0.655  -0.538  -0.427
 30 A'   31 A'   12 A"   32 A'   33 A'   34 A'   35 A'   36 A'                 
 -0.399  -0.355  -0.314  -0.305  -0.297  -0.278  -0.273
 37 A'   13 A"   38 A'   39 A'   14 A"   40 A'   15 A"                         
 -- Virtual --                   
 -0.132  -0.098  -0.085  -0.004   0.015   0.034   0.042   0.044
 41 A'   16 A"   42 A'   43 A'   44 A'   45 A'   46 A'   17 A"                 
  0.055   0.071   0.071   0.085   0.103   0.112   0.118   0.129
 47 A'   48 A'   18 A"   49 A'   50 A'   19 A"   51 A'   52 A'                 
  0.153   0.166   0.191   0.222   0.225   0.271   0.287   0.313
 53 A'   54 A'   55 A'   20 A"   56 A'   57 A'   21 A"   58 A'                 
  0.373   0.383   0.391   0.394   0.426   0.434   0.436   0.446
 59 A'   60 A'   22 A"   23 A"   61 A'   62 A'   24 A"   63 A'                 
  0.460   0.482   0.494   0.536   0.559   0.569   0.588   0.593
 64 A'   65 A'   25 A"   66 A'   26 A"   67 A'   68 A'   27 A"                 
  0.602   0.613   0.640   0.725   0.746   0.795   0.852   0.902
 28 A"   69 A'   70 A'   71 A'   29 A"   72 A'   73 A'   74 A'                 
  0.977   1.036   1.257   1.292   1.319   1.344   1.393   1.414
 75 A'   76 A'   30 A"   77 A'   78 A'   31 A"   79 A'   32 A"                 
  1.487   1.541   1.593   1.621   1.670   1.746   1.903   1.987
 33 A"   80 A'   34 A"   81 A'   82 A'   83 A'   84 A'   35 A"                 
  2.012   2.065   2.153   2.572   2.672   2.787   3.068   3.950
 85 A'   86 A'   87 A'   88 A'   36 A"   89 A'   90 A'   37 A"                 
  3.958   3.970   3.988   3.995   4.017   4.029   4.097   4.189
 91 A'   38 A"   39 A"   92 A'   93 A'   40 A"   94 A'   95 A'                 
  4.272   4.337   5.983   6.004   6.030   6.537   6.988   7.539
 96 A'   97 A'   41 A"   98 A'   99 A'  100 A'  101 A'   42 A"                 
  7.559   7.635  13.804  13.896  14.015  23.347  27.791  28.326
102 A'  103 A'   43 A"  104 A'  105 A'  106 A'  107 A'   44 A"                 
 28.342  28.353  28.523  28.527  28.534  28.564  28.636  47.832
108 A'  109 A'   45 A"  110 A'   46 A"  111 A'  112 A'  113 A'                 
127.870 127.883 127.904 151.597 163.145 289.731 289.748 289.843
 47 A"  114 A'  115 A'  116 A'  117 A'   48 A"  118 A'  119 A'                 
*******1901.758
120 A'  121 A'                                                                 
 --------------------------------------------------------------

          Ground-State Mulliken Net Atomic Charges

     Atom                 Charge (a.u.)
  ----------------------------------------
      1 C                    -0.141442
      2 P                     0.094464
      3 H                    -0.006194
      4 Br                   -0.022686
      5 I                     0.075859
  ----------------------------------------
  Sum of atomic charges =     0.000000

 -----------------------------------------------------------------
                    Cartesian Multipole Moments
 -----------------------------------------------------------------
    Charge (ESU x 10^10)
                 0.0000
    Dipole Moment (Debye)
         X      -0.9288      Y      -1.4078      Z       0.0000
       Tot       1.6866
    Quadrupole Moments (Debye-Ang)
        XX     -65.0748     XY       1.1616     YY     -61.4090
        XZ      -0.0000     YZ       0.0000     ZZ     -67.7111
    Octopole Moments (Debye-Ang^2)
       XXX     -21.8565    XXY      29.5232    XYY      -9.1526
       YYY      35.6944    XXZ       0.0000    XYZ      -0.0000
       YYZ      -0.0000    XZZ      -5.3043    YZZ      15.5794
       ZZZ       0.0000
    Hexadecapole Moments (Debye-Ang^3)
      XXXX   -1045.3801   XXXY      57.3576   XXYY    -284.6740
      XYYY      65.9365   YYYY    -574.1946   XXXZ      -0.0000
      XXYZ       0.0000   XYYZ      -0.0000   YYYZ       0.0000
      XXZZ    -205.2177   XYZZ      16.2492   YYZZ    -117.7001
      XZZZ      -0.0000   YZZZ       0.0000   ZZZZ     -93.9130
 -----------------------------------------------------------------
 Calculating analytic gradient of the SCF energy
 Gradient of SCF Energy
            1           2           3           4           5
    1   0.0143875  -0.0203919   0.0015084   0.0406411  -0.0361450
    2  -0.0859052   0.0525442  -0.0090579   0.0280188   0.0144001
    3  -0.0000000   0.0000000  -0.0000000   0.0000000   0.0000000
 Max gradient component =       8.591E-02
 RMS gradient           =       3.141E-02
 Gradient time:  CPU 7.93 s  wall 2.09 s
 Geometry Optimization Parameters
   NAtoms,    NIC,     NZ,  NCons,   NDum,   NFix, NCnnct, MaxDiis
        5      20       5       0       0       0       0       0

 Cartesian Hessian Update
 Hessian Updated using BFGS Update


** GEOMETRY OPTIMIZATION IN DELOCALIZED INTERNAL COORDINATES **
   Searching for a Minimum

   Optimization Cycle:   4

                       Coordinates (Angstroms)
     ATOM                X               Y               Z
      1  C         0.4528576693   -0.7592822127    0.0000000000
      2  P         0.6952059867   -2.3464191691    0.0000000000
      3  H        -0.6313628927   -2.8815193384    0.0000000000
      4  Br        2.1728687681    0.5331531193    0.0000000000
      5  I        -1.6194024586    0.3506335481    0.0000000000
   Point Group: cs    Number of degrees of freedom:     7


   Energy is  -9873.686241573

 Hessian Updated using BFGS Update

  7 Hessian modes will be used to form the next step
  Hessian Eigenvalues:
     0.032968    0.056851    0.178959    0.198543    0.245432    0.260012
     0.860221

 Minimum Search - Taking Simple RFO Step
 Searching for Lamda that Minimizes Along All modes
 Value Taken    Lamda =  -0.05515375
 Calculated Step too Large.  Step scaled by  0.397410
 Step Taken.  Stepsize is  0.300000

                             Maximum     Tolerance    Cnvgd?
         Gradient           0.061264      0.000300      NO
         Displacement       0.170254      0.001200      NO
         Energy change     -0.025151      0.000001      NO


 New Cartesian Coordinates Obtained by Inverse Iteration

 Displacement from previous Coordinates is:  0.303684
 ----------------------------------------------------------------
             Standard Nuclear Orientation (Angstroms)
    I     Atom           X                Y                Z
 ----------------------------------------------------------------
    1      C       0.4481395980    -0.7457771529     0.0000000000
    2      P       0.7132568680    -2.3543792617     0.0000000000
    3      H      -0.6328991815    -2.8313771785     0.0000000000
    4      Br      2.0643174935     0.5021842014     0.0000000000
    5      I      -1.5226477053     0.3259153389     0.0000000000
 ----------------------------------------------------------------
 Molecular Point Group                 Cs    NOp =  2
 Largest Abelian Subgroup              Cs    NOp =  2
 Nuclear Repulsion Energy =   660.2076858453 hartrees
 There are       55 alpha and       55 beta electrons
 Applying Cartesian multipole field
    Component          Value
    ---------          -----
     (2,0,0)        1.00000E-11
     (0,2,0)        2.00000E-11
     (0,0,2)       -3.00000E-11
 Nucleus-field energy     =     0.0000000178 hartrees
 Requested basis set is 6-311++G(d,p)
 There are 67 shells and 169 basis functions
 A cutoff of  1.0D-11 yielded   1804 shell pairs
 There are     12205 function pairs (     13707 Cartesian)
 Smallest overlap matrix eigenvalue = 5.78E-04
 Guess MOs from SCF MO coefficient file

 -----------------------------------------------------------------------
  General SCF calculation program by
  Eric Jon Sundstrom, Paul Horn, Yuezhi Mao, Dmitri Zuev, Alec White,
  David Stuck, Shaama M.S., Shane Yost, Joonho Lee, David Small,
  Daniel Levine, Susi Lehtola, Hugh Burton, Evgeny Epifanovsky
 -----------------------------------------------------------------------
 Exchange:     0.2000 Hartree-Fock + 0.0800 Slater + 0.7200 B88
 Correlation:  0.1900 VWN1RPA + 0.8100 LYP
 Using SG-1 standard quadrature grid
 using 4 threads for integral computing
 -------------------------------------------------------
 OpenMP Integral computing Module                
 Release: version 2.0, May 2017, Q-Chem Inc. Pleasanton 
 -------------------------------------------------------
 -------------------------------------------------------
 OpenMP BLAS3 based DFT computing Module                
 Release: version 1.0, May 2013, Q-Chem Inc. Pittsburgh 
 -------------------------------------------------------
 A restricted SCF calculation will be
 performed using DIIS
 SCF converges when DIIS error is below 1.0e-08
 ---------------------------------------
  Cycle       Energy         DIIS error
 ---------------------------------------
    1   -9873.7015305432      7.66e-04  
    2   -9873.7033548252      5.94e-04  
    3   -9873.7028962990      6.86e-04  
    4   -9873.7046783369      1.04e-04  
    5   -9873.7047290105      3.41e-05  
    6   -9873.7047334630      4.26e-06  
    7   -9873.7047335379      1.05e-06  
    8   -9873.7047335421      2.64e-07  
    9   -9873.7047335424      6.05e-08  
   10   -9873.7047335424      2.52e-08  
   11   -9873.7047335424      9.13e-09  Convergence criterion met
 ---------------------------------------
 SCF time:   CPU 26.92s  wall 8.00s 
 SCF   energy in the final basis set =    -9873.7047335424
 Total energy in the final basis set =    -9873.7047335424

 --------------------------------------------------------------
             Orbital Energies (a.u.) and Symmetries
 --------------------------------------------------------------

 Alpha MOs, Restricted
 -- Occupied --                  
******* -482.85 -176.32 -165.72 -165.72 -165.72  -77.08  -62.51
  1 A'    2 A'    3 A'    4 A'    1 A"    5 A'    6 A'    7 A'                 
-56.327 -56.322 -56.322 -35.817 -31.311 -31.304 -31.304 -22.961
  8 A'    2 A"    9 A'   10 A'   11 A'    3 A"   12 A'   13 A'                 
-22.960 -22.959 -22.955 -22.955 -10.303  -8.714  -6.577  -6.546
  4 A"   14 A'   15 A'    5 A"   16 A'   17 A'   18 A'   19 A'                 
 -6.532  -6.532  -6.366  -4.779  -4.763  -4.763  -4.738  -4.737
  6 A"   20 A'   21 A'   22 A'    7 A"   23 A'   24 A'    8 A"                 
 -4.734  -2.657  -2.653  -2.653  -2.641  -2.641  -2.044  -2.040
 25 A'   26 A'    9 A"   27 A'   10 A"   28 A'   29 A'   11 A"                 
 -2.039  -2.026  -2.026  -0.824  -0.739  -0.660  -0.537  -0.432
 30 A'   31 A'   12 A"   32 A'   33 A'   34 A'   35 A'   36 A'                 
 -0.406  -0.362  -0.318  -0.306  -0.297  -0.277  -0.268
 37 A'   13 A"   38 A'   39 A'   14 A"   40 A'   15 A"                         
 -- Virtual --                   
 -0.109  -0.097  -0.062  -0.002   0.017   0.035   0.041   0.045
 41 A'   16 A"   42 A'   43 A'   44 A'   45 A'   46 A'   17 A"                 
  0.056   0.070   0.071   0.086   0.103   0.113   0.118   0.130
 47 A'   18 A"   48 A'   49 A'   50 A'   19 A"   51 A'   52 A'                 
  0.155   0.165   0.196   0.222   0.225   0.272   0.289   0.311
 53 A'   54 A'   55 A'   20 A"   56 A'   57 A'   21 A"   58 A'                 
  0.368   0.384   0.390   0.393   0.426   0.432   0.432   0.447
 59 A'   60 A'   22 A"   23 A"   61 A'   24 A"   62 A'   63 A'                 
  0.472   0.479   0.495   0.541   0.555   0.568   0.588   0.607
 64 A'   65 A'   25 A"   66 A'   26 A"   67 A'   27 A"   28 A"                 
  0.611   0.620   0.649   0.764   0.767   0.820   0.848   0.912
 68 A'   69 A'   70 A'   71 A'   29 A"   72 A'   73 A'   74 A'                 
  0.989   1.014   1.264   1.308   1.351   1.359   1.413   1.420
 75 A'   76 A'   30 A"   77 A'   78 A'   31 A"   79 A'   32 A"                 
  1.478   1.584   1.597   1.625   1.681   1.766   1.883   1.989
 33 A"   80 A'   34 A"   81 A'   82 A'   83 A'   84 A'   35 A"                 
  2.023   2.070   2.172   2.583   2.670   2.802   3.058   3.949
 85 A'   86 A'   87 A'   88 A'   36 A"   89 A'   90 A'   37 A"                 
  3.959   3.979   3.987   3.993   4.037   4.043   4.112   4.225
 91 A'   38 A"   39 A"   92 A'   93 A'   40 A"   94 A'   95 A'                 
  4.311   4.356   5.985   6.010   6.032   6.547   6.990   7.539
 96 A'   97 A'   41 A"   98 A'   99 A'  100 A'  101 A'   42 A"                 
  7.565   7.643  13.810  13.903  14.009  23.340  27.804  28.328
102 A'  103 A'   43 A"  104 A'  105 A'  106 A'  107 A'   44 A"                 
 28.347  28.354  28.523  28.527  28.538  28.572  28.653  47.839
108 A'  109 A'   45 A"  110 A'   46 A"  111 A'  112 A'  113 A'                 
127.872 127.886 127.906 151.608 163.142 289.732 289.756 289.861
 47 A"  114 A'  115 A'  116 A'  117 A'   48 A"  118 A'  119 A'                 
*******1901.769
120 A'  121 A'                                                                 

 Beta MOs, Restricted
 -- Occupied --                  
******* -482.85 -176.32 -165.72 -165.72 -165.72  -77.08  -62.51
  1 A'    2 A'    3 A'    4 A'    1 A"    5 A'    6 A'    7 A'                 
-56.327 -56.322 -56.322 -35.817 -31.311 -31.304 -31.304 -22.961
  8 A'    2 A"    9 A'   10 A'   11 A'    3 A"   12 A'   13 A'                 
-22.960 -22.959 -22.955 -22.955 -10.303  -8.714  -6.577  -6.546
  4 A"   14 A'   15 A'    5 A"   16 A'   17 A'   18 A'   19 A'                 
 -6.532  -6.532  -6.366  -4.779  -4.763  -4.763  -4.738  -4.737
  6 A"   20 A'   21 A'   22 A'    7 A"   23 A'   24 A'    8 A"                 
 -4.734  -2.657  -2.653  -2.653  -2.641  -2.641  -2.044  -2.040
 25 A'   26 A'    9 A"   27 A'   10 A"   28 A'   29 A'   11 A"                 
 -2.039  -2.026  -2.026  -0.824  -0.739  -0.660  -0.537  -0.432
 30 A'   31 A'   12 A"   32 A'   33 A'   34 A'   35 A'   36 A'                 
 -0.406  -0.362  -0.318  -0.306  -0.297  -0.277  -0.268
 37 A'   13 A"   38 A'   39 A'   14 A"   40 A'   15 A"                         
 -- Virtual --                   
 -0.109  -0.097  -0.062  -0.002   0.017   0.035   0.041   0.045
 41 A'   16 A"   42 A'   43 A'   44 A'   45 A'   46 A'   17 A"                 
  0.056   0.070   0.071   0.086   0.103   0.113   0.118   0.130
 47 A'   18 A"   48 A'   49 A'   50 A'   19 A"   51 A'   52 A'                 
  0.155   0.165   0.196   0.222   0.225   0.272   0.289   0.311
 53 A'   54 A'   55 A'   20 A"   56 A'   57 A'   21 A"   58 A'                 
  0.368   0.384   0.390   0.393   0.426   0.432   0.432   0.447
 59 A'   60 A'   22 A"   23 A"   61 A'   24 A"   62 A'   63 A'                 
  0.472   0.479   0.495   0.541   0.555   0.568   0.588   0.607
 64 A'   65 A'   25 A"   66 A'   26 A"   67 A'   27 A"   28 A"                 
  0.611   0.620   0.649   0.764   0.767   0.820   0.848   0.912
 68 A'   69 A'   70 A'   71 A'   29 A"   72 A'   73 A'   74 A'                 
  0.989   1.014   1.264   1.308   1.351   1.359   1.413   1.420
 75 A'   76 A'   30 A"   77 A'   78 A'   31 A"   79 A'   32 A"                 
  1.478   1.584   1.597   1.625   1.681   1.766   1.883   1.989
 33 A"   80 A'   34 A"   81 A'   82 A'   83 A'   84 A'   35 A"                 
  2.023   2.070   2.172   2.583   2.670   2.802   3.058   3.949
 85 A'   86 A'   87 A'   88 A'   36 A"   89 A'   90 A'   37 A"                 
  3.959   3.979   3.987   3.993   4.037   4.043   4.112   4.225
 91 A'   38 A"   39 A"   92 A'   93 A'   40 A"   94 A'   95 A'                 
  4.311   4.356   5.985   6.010   6.032   6.547   6.990   7.539
 96 A'   97 A'   41 A"   98 A'   99 A'  100 A'  101 A'   42 A"                 
  7.565   7.643  13.810  13.903  14.009  23.340  27.804  28.328
102 A'  103 A'   43 A"  104 A'  105 A'  106 A'  107 A'   44 A"                 
 28.347  28.354  28.523  28.527  28.538  28.572  28.653  47.839
108 A'  109 A'   45 A"  110 A'   46 A"  111 A'  112 A'  113 A'                 
127.872 127.886 127.906 151.608 163.142 289.732 289.756 289.861
 47 A"  114 A'  115 A'  116 A'  117 A'   48 A"  118 A'  119 A'                 
*******1901.769
120 A'  121 A'                                                                 
 --------------------------------------------------------------

          Ground-State Mulliken Net Atomic Charges

     Atom                 Charge (a.u.)
  ----------------------------------------
      1 C                    -0.156398
      2 P                     0.083866
      3 H                    -0.018923
      4 Br                   -0.012090
      5 I                     0.103546
  ----------------------------------------
  Sum of atomic charges =     0.000000

 -----------------------------------------------------------------
                    Cartesian Multipole Moments
 -----------------------------------------------------------------
    Charge (ESU x 10^10)
                 0.0000
    Dipole Moment (Debye)
         X      -0.8815      Y      -1.0014      Z      -0.0000
       Tot       1.3341
    Quadrupole Moments (Debye-Ang)
        XX     -64.9183     XY       1.1530     YY     -62.2793
        XZ      -0.0000     YZ       0.0000     ZZ     -67.5252
    Octopole Moments (Debye-Ang^2)
       XXX     -24.0093    XXY      30.5235    XYY     -10.1619
       YYY      43.1554    XXZ      -0.0000    XYZ       0.0000
       YYZ      -0.0000    XZZ      -6.2508    YZZ      17.3662
       ZZZ      -0.0000
    Hexadecapole Moments (Debye-Ang^3)
      XXXX    -951.3054   XXXY      59.1426   XXYY    -268.1713
      XYYY      67.9959   YYYY    -579.1365   XXXZ      -0.0000
      XXYZ       0.0000   XYYZ      -0.0000   YYYZ       0.0000
      XXZZ    -187.1848   XYZZ      17.3133   YYZZ    -117.7429
      XZZZ      -0.0000   YZZZ       0.0000   ZZZZ     -93.4104
 -----------------------------------------------------------------
 Calculating analytic gradient of the SCF energy
 Gradient of SCF Energy
            1           2           3           4           5
    1   0.0077314  -0.0124455   0.0005318   0.0267737  -0.0225914
    2  -0.0588760   0.0350780  -0.0056421   0.0198697   0.0095704
    3   0.0000000  -0.0000000   0.0000000  -0.0000000  -0.0000000
 Max gradient component =       5.888E-02
 RMS gradient           =       2.107E-02
 Gradient time:  CPU 8.21 s  wall 2.15 s
 Geometry Optimization Parameters
   NAtoms,    NIC,     NZ,  NCons,   NDum,   NFix, NCnnct, MaxDiis
        5      20       5       0       0       0       0       0

 Cartesian Hessian Update
 Hessian Updated using BFGS Update


** GEOMETRY OPTIMIZATION IN DELOCALIZED INTERNAL COORDINATES **
   Searching for a Minimum

   Optimization Cycle:   5

                       Coordinates (Angstroms)
     ATOM                X               Y               Z
      1  C         0.4481395980   -0.7457771529    0.0000000000
      2  P         0.7132568680   -2.3543792617    0.0000000000
      3  H        -0.6328991815   -2.8313771785    0.0000000000
      4  Br        2.0643174935    0.5021842014    0.0000000000
      5  I        -1.5226477053    0.3259153389    0.0000000000
   Point Group: cs    Number of degrees of freedom:     7


   Energy is  -9873.704733542

 Hessian Updated using BFGS Update

  7 Hessian modes will be used to form the next step
  Hessian Eigenvalues:
     0.050525    0.078514    0.178783    0.198507    0.246988    0.259435
     0.823852

 Minimum Search - Taking Simple RFO Step
 Searching for Lamda that Minimizes Along All modes
 Value Taken    Lamda =  -0.02179689
 Calculated Step too Large.  Step scaled by  0.664688
 Step Taken.  Stepsize is  0.300000

                             Maximum     Tolerance    Cnvgd?
         Gradient           0.040904      0.000300      NO
         Displacement       0.160258      0.001200      NO
         Energy change     -0.018492      0.000001      NO


 New Cartesian Coordinates Obtained by Inverse Iteration

 Displacement from previous Coordinates is:  0.292109
 ----------------------------------------------------------------
             Standard Nuclear Orientation (Angstroms)
    I     Atom           X                Y                Z
 ----------------------------------------------------------------
    1      C       0.4479023854    -0.7260441910     0.0000000000
    2      P       0.7333777993    -2.3594520481     0.0000000000
    3      H      -0.6275077904    -2.7825477633     0.0000000000
    4      Br      1.9568506498     0.4573866015     0.0000000000
    5      I      -1.4404559714     0.3072233481     0.0000000000
 ----------------------------------------------------------------
 Molecular Point Group                 Cs    NOp =  2
 Largest Abelian Subgroup              Cs    NOp =  2
 Nuclear Repulsion Energy =   686.4344215663 hartrees
 There are       55 alpha and       55 beta electrons
 Applying Cartesian multipole field
    Component          Value
    ---------          -----
     (2,0,0)        1.00000E-11
     (0,2,0)        2.00000E-11
     (0,0,2)       -3.00000E-11
 Nucleus-field energy     =     0.0000000167 hartrees
 Requested basis set is 6-311++G(d,p)
 There are 67 shells and 169 basis functions
 A cutoff of  1.0D-11 yielded   1816 shell pairs
 There are     12287 function pairs (     13804 Cartesian)
 Smallest overlap matrix eigenvalue = 5.58E-04
 Guess MOs from SCF MO coefficient file

 -----------------------------------------------------------------------
  General SCF calculation program by
  Eric Jon Sundstrom, Paul Horn, Yuezhi Mao, Dmitri Zuev, Alec White,
  David Stuck, Shaama M.S., Shane Yost, Joonho Lee, David Small,
  Daniel Levine, Susi Lehtola, Hugh Burton, Evgeny Epifanovsky
 -----------------------------------------------------------------------
 Exchange:     0.2000 Hartree-Fock + 0.0800 Slater + 0.7200 B88
 Correlation:  0.1900 VWN1RPA + 0.8100 LYP
 Using SG-1 standard quadrature grid
 using 4 threads for integral computing
 -------------------------------------------------------
 OpenMP Integral computing Module                
 Release: version 2.0, May 2017, Q-Chem Inc. Pleasanton 
 -------------------------------------------------------
 -------------------------------------------------------
 OpenMP BLAS3 based DFT computing Module                
 Release: version 1.0, May 2013, Q-Chem Inc. Pittsburgh 
 -------------------------------------------------------
 A restricted SCF calculation will be
 performed using DIIS
 SCF converges when DIIS error is below 1.0e-08
 ---------------------------------------
  Cycle       Energy         DIIS error
 ---------------------------------------
    1   -9873.7093418332      9.01e-04  
    2   -9873.7116227667      7.06e-04  
    3   -9873.7113341240      7.46e-04  
    4   -9873.7133829988      1.32e-04  
    5   -9873.7134640676      3.93e-05  
    6   -9873.7134697996      4.74e-06  
    7   -9873.7134698912      1.27e-06  
    8   -9873.7134698981      6.05e-07  
    9   -9873.7134698989      1.38e-07  
   10   -9873.7134698991      2.07e-08  
   11   -9873.7134698990      5.73e-09  Convergence criterion met
 ---------------------------------------
 SCF time:   CPU 27.49s  wall 7.00s 
 SCF   energy in the final basis set =    -9873.7134698990
 Total energy in the final basis set =    -9873.7134698990

 --------------------------------------------------------------
             Orbital Energies (a.u.) and Symmetries
 --------------------------------------------------------------

 Alpha MOs, Restricted
 -- Occupied --                  
******* -482.86 -176.32 -165.72 -165.72 -165.72  -77.07  -62.51
  1 A'    2 A'    3 A'    4 A'    1 A"    5 A'    6 A'    7 A'                 
-56.329 -56.325 -56.325 -35.817 -31.310 -31.304 -31.304 -22.961
  8 A'    2 A"    9 A'   10 A'   11 A'    3 A"   12 A'   13 A'                 
-22.959 -22.959 -22.955 -22.955 -10.295  -8.717  -6.571  -6.549
  4 A"   14 A'    5 A"   15 A'   16 A'   17 A'   18 A'   19 A'                 
 -6.536  -6.535  -6.366  -4.779  -4.764  -4.763  -4.732  -4.731
  6 A"   20 A'   21 A'   22 A'    7 A"   23 A'   24 A'    8 A"                 
 -4.728  -2.660  -2.656  -2.656  -2.645  -2.645  -2.044  -2.040
 25 A'   26 A'    9 A"   27 A'   10 A"   28 A'   29 A'   11 A"                 
 -2.040  -2.027  -2.026  -0.847  -0.734  -0.664  -0.538  -0.437
 30 A'   31 A'   12 A"   32 A'   33 A'   34 A'   35 A'   36 A'                 
 -0.412  -0.374  -0.323  -0.306  -0.297  -0.275  -0.261
 37 A'   13 A"   38 A'   39 A'   14 A"   40 A'   15 A"                         
 -- Virtual --                   
 -0.097  -0.089  -0.035  -0.001   0.018   0.035   0.040   0.046
 16 A"   41 A'   42 A'   43 A'   44 A'   45 A'   46 A'   17 A"                 
  0.057   0.069   0.074   0.087   0.103   0.113   0.118   0.130
 47 A'   18 A"   48 A'   49 A'   50 A'   19 A"   51 A'   52 A'                 
  0.155   0.166   0.203   0.223   0.226   0.274   0.292   0.309
 53 A'   54 A'   55 A'   20 A"   56 A'   57 A'   21 A"   58 A'                 
  0.362   0.386   0.387   0.396   0.421   0.426   0.432   0.453
 59 A'   22 A"   60 A'   23 A"   61 A'   24 A"   62 A'   63 A'                 
  0.473   0.486   0.502   0.548   0.552   0.569   0.581   0.614
 64 A'   65 A'   25 A"   26 A"   66 A'   67 A'   27 A"   28 A"                 
  0.621   0.637   0.666   0.787   0.803   0.834   0.854   0.924
 68 A'   69 A'   70 A'   29 A"   71 A'   72 A'   73 A'   74 A'                 
  0.992   1.003   1.274   1.321   1.376   1.379   1.428   1.431
 75 A'   76 A'   30 A"   77 A'   31 A"   78 A'   32 A"   79 A'                 
  1.471   1.602   1.616   1.638   1.696   1.795   1.860   1.990
 33 A"   34 A"   80 A'   81 A'   82 A'   83 A'   84 A'   35 A"                 
  2.033   2.079   2.172   2.595   2.667   2.821   3.056   3.949
 85 A'   86 A'   87 A'   88 A'   36 A"   89 A'   90 A'   37 A"                 
  3.960   3.983   3.989   3.989   4.059   4.061   4.123   4.239
 91 A'   38 A"   39 A"   92 A'   40 A"   93 A'   94 A'   95 A'                 
  4.328   4.388   5.988   6.014   6.037   6.576   6.991   7.538
 96 A'   97 A'   41 A"   98 A'   99 A'  100 A'  101 A'   42 A"                 
  7.570   7.641  13.817  13.910  14.005  23.338  27.822  28.330
102 A'  103 A'   43 A"  104 A'  105 A'  106 A'  107 A'   44 A"                 
 28.351  28.359  28.523  28.529  28.542  28.580  28.665  47.858
108 A'  109 A'   45 A"  110 A'   46 A"  111 A'  112 A'  113 A'                 
127.874 127.891 127.911 151.623 163.138 289.733 289.763 289.867
 47 A"  114 A'  115 A'  116 A'  117 A'   48 A"  118 A'  119 A'                 
*******1901.785
120 A'  121 A'                                                                 

 Beta MOs, Restricted
 -- Occupied --                  
******* -482.86 -176.32 -165.72 -165.72 -165.72  -77.07  -62.51
  1 A'    2 A'    3 A'    4 A'    1 A"    5 A'    6 A'    7 A'                 
-56.329 -56.325 -56.325 -35.817 -31.310 -31.304 -31.304 -22.961
  8 A'    2 A"    9 A'   10 A'   11 A'    3 A"   12 A'   13 A'                 
-22.959 -22.959 -22.955 -22.955 -10.295  -8.717  -6.571  -6.549
  4 A"   14 A'    5 A"   15 A'   16 A'   17 A'   18 A'   19 A'                 
 -6.536  -6.535  -6.366  -4.779  -4.764  -4.763  -4.732  -4.731
  6 A"   20 A'   21 A'   22 A'    7 A"   23 A'   24 A'    8 A"                 
 -4.728  -2.660  -2.656  -2.656  -2.645  -2.645  -2.044  -2.040
 25 A'   26 A'    9 A"   27 A'   10 A"   28 A'   29 A'   11 A"                 
 -2.040  -2.027  -2.026  -0.847  -0.734  -0.664  -0.538  -0.437
 30 A'   31 A'   12 A"   32 A'   33 A'   34 A'   35 A'   36 A'                 
 -0.412  -0.374  -0.323  -0.306  -0.297  -0.275  -0.261
 37 A'   13 A"   38 A'   39 A'   14 A"   40 A'   15 A"                         
 -- Virtual --                   
 -0.097  -0.089  -0.035  -0.001   0.018   0.035   0.040   0.046
 16 A"   41 A'   42 A'   43 A'   44 A'   45 A'   46 A'   17 A"                 
  0.057   0.069   0.074   0.087   0.103   0.113   0.118   0.130
 47 A'   18 A"   48 A'   49 A'   50 A'   19 A"   51 A'   52 A'                 
  0.155   0.166   0.203   0.223   0.226   0.274   0.292   0.309
 53 A'   54 A'   55 A'   20 A"   56 A'   57 A'   21 A"   58 A'                 
  0.362   0.386   0.387   0.396   0.421   0.426   0.432   0.453
 59 A'   22 A"   60 A'   23 A"   61 A'   24 A"   62 A'   63 A'                 
  0.473   0.486   0.502   0.548   0.552   0.569   0.581   0.614
 64 A'   65 A'   25 A"   26 A"   66 A'   67 A'   27 A"   28 A"                 
  0.621   0.637   0.666   0.787   0.803   0.834   0.854   0.924
 68 A'   69 A'   70 A'   29 A"   71 A'   72 A'   73 A'   74 A'                 
  0.992   1.003   1.274   1.321   1.376   1.379   1.428   1.431
 75 A'   76 A'   30 A"   77 A'   31 A"   78 A'   32 A"   79 A'                 
  1.471   1.602   1.616   1.638   1.696   1.795   1.860   1.990
 33 A"   34 A"   80 A'   81 A'   82 A'   83 A'   84 A'   35 A"                 
  2.033   2.079   2.172   2.595   2.667   2.821   3.056   3.949
 85 A'   86 A'   87 A'   88 A'   36 A"   89 A'   90 A'   37 A"                 
  3.960   3.983   3.989   3.989   4.059   4.061   4.123   4.239
 91 A'   38 A"   39 A"   92 A'   40 A"   93 A'   94 A'   95 A'                 
  4.328   4.388   5.988   6.014   6.037   6.576   6.991   7.538
 96 A'   97 A'   41 A"   98 A'   99 A'  100 A'  101 A'   42 A"                 
  7.570   7.641  13.817  13.910  14.005  23.338  27.822  28.330
102 A'  103 A'   43 A"  104 A'  105 A'  106 A'  107 A'   44 A"                 
 28.351  28.359  28.523  28.529  28.542  28.580  28.665  47.858
108 A'  109 A'   45 A"  110 A'   46 A"  111 A'  112 A'  113 A'                 
127.874 127.891 127.911 151.623 163.138 289.733 289.763 289.867
 47 A"  114 A'  115 A'  116 A'  117 A'   48 A"  118 A'  119 A'                 
*******1901.785
120 A'  121 A'                                                                 
 --------------------------------------------------------------

          Ground-State Mulliken Net Atomic Charges

     Atom                 Charge (a.u.)
  ----------------------------------------
      1 C                    -0.172851
      2 P                     0.070614
      3 H                    -0.030552
      4 Br                    0.009266
      5 I                     0.123524
  ----------------------------------------
  Sum of atomic charges =     0.000000

 -----------------------------------------------------------------
                    Cartesian Multipole Moments
 -----------------------------------------------------------------
    Charge (ESU x 10^10)
                 0.0000
    Dipole Moment (Debye)
         X      -0.7296      Y      -0.5736      Z      -0.0000
       Tot       0.9281
    Quadrupole Moments (Debye-Ang)
        XX     -64.7311     XY       1.2117     YY     -63.2338
        XZ      -0.0000     YZ       0.0000     ZZ     -67.3099
    Octopole Moments (Debye-Ang^2)
       XXX     -24.5654    XXY      31.5038    XYY     -10.8489
       YYY      50.6107    XXZ      -0.0000    XYZ       0.0000
       YYZ      -0.0000    XZZ      -6.7089    YZZ      19.2862
       ZZZ      -0.0000
    Hexadecapole Moments (Debye-Ang^3)
      XXXX    -869.4608   XXXY      63.8427   XXYY    -254.0867
      XYYY      72.9972   YYYY    -582.6516   XXXZ      -0.0000
      XXYZ       0.0000   XYYZ      -0.0000   YYYZ       0.0000
      XXZZ    -171.4796   XYZZ      19.4633   YYZZ    -117.8702
      XZZZ      -0.0000   YZZZ       0.0000   ZZZZ     -92.8892
 -----------------------------------------------------------------
 Calculating analytic gradient of the SCF energy
 Gradient of SCF Energy
            1           2           3           4           5
    1   0.0038656  -0.0035899   0.0001939   0.0011518  -0.0016215
    2  -0.0199361   0.0187117  -0.0016797   0.0014196   0.0014845
    3  -0.0000000   0.0000000  -0.0000000   0.0000000   0.0000000
 Max gradient component =       1.994E-02
 RMS gradient           =       7.241E-03
 Gradient time:  CPU 8.57 s  wall 2.24 s
 Geometry Optimization Parameters
   NAtoms,    NIC,     NZ,  NCons,   NDum,   NFix, NCnnct, MaxDiis
        5      20       5       0       0       0       0       0

 Cartesian Hessian Update
 Hessian Updated using BFGS Update


** GEOMETRY OPTIMIZATION IN DELOCALIZED INTERNAL COORDINATES **
   Searching for a Minimum

   Optimization Cycle:   6

                       Coordinates (Angstroms)
     ATOM                X               Y               Z
      1  C         0.4479023854   -0.7260441910    0.0000000000
      2  P         0.7333777993   -2.3594520481    0.0000000000
      3  H        -0.6275077904   -2.7825477633    0.0000000000
      4  Br        1.9568506498    0.4573866015    0.0000000000
      5  I        -1.4404559714    0.3072233481    0.0000000000
   Point Group: cs    Number of degrees of freedom:     7


   Energy is  -9873.713469899

 Hessian Updated using BFGS Update

  7 Hessian modes will be used to form the next step
  Hessian Eigenvalues:
     0.050517    0.131664    0.177521    0.198496    0.248528    0.264410
     0.793921

 Minimum Search - Taking Simple RFO Step
 Searching for Lamda that Minimizes Along All modes
 Value Taken    Lamda =  -0.00067483
 Step Taken.  Stepsize is  0.051840

                             Maximum     Tolerance    Cnvgd?
         Gradient           0.015086      0.000300      NO
         Displacement       0.040890      0.001200      NO
         Energy change     -0.008736      0.000001      NO


 New Cartesian Coordinates Obtained by Inverse Iteration

 Displacement from previous Coordinates is:  0.063784
 ----------------------------------------------------------------
             Standard Nuclear Orientation (Angstroms)
    I     Atom           X                Y                Z
 ----------------------------------------------------------------
    1      C       0.4501313966    -0.7225320015     0.0000000000
    2      P       0.7366073773    -2.3698726583     0.0000000000
    3      H      -0.6332683079    -2.7601015932     0.0000000000
    4      Br      1.9471693470     0.4583308726     0.0000000000
    5      I      -1.4304727404     0.2907413276     0.0000000000
 ----------------------------------------------------------------
 Molecular Point Group                 Cs    NOp =  2
 Largest Abelian Subgroup              Cs    NOp =  2
 Nuclear Repulsion Energy =   689.0443760537 hartrees
 There are       55 alpha and       55 beta electrons
 Applying Cartesian multipole field
    Component          Value
    ---------          -----
     (2,0,0)        1.00000E-11
     (0,2,0)        2.00000E-11
     (0,0,2)       -3.00000E-11
 Nucleus-field energy     =     0.0000000166 hartrees
 Requested basis set is 6-311++G(d,p)
 There are 67 shells and 169 basis functions
 A cutoff of  1.0D-11 yielded   1818 shell pairs
 There are     12299 function pairs (     13816 Cartesian)
 Smallest overlap matrix eigenvalue = 5.49E-04
 Guess MOs from SCF MO coefficient file

 -----------------------------------------------------------------------
  General SCF calculation program by
  Eric Jon Sundstrom, Paul Horn, Yuezhi Mao, Dmitri Zuev, Alec White,
  David Stuck, Shaama M.S., Shane Yost, Joonho Lee, David Small,
  Daniel Levine, Susi Lehtola, Hugh Burton, Evgeny Epifanovsky
 -----------------------------------------------------------------------
 Exchange:     0.2000 Hartree-Fock + 0.0800 Slater + 0.7200 B88
 Correlation:  0.1900 VWN1RPA + 0.8100 LYP
 Using SG-1 standard quadrature grid
 using 4 threads for integral computing
 -------------------------------------------------------
 OpenMP Integral computing Module                
 Release: version 2.0, May 2017, Q-Chem Inc. Pleasanton 
 -------------------------------------------------------
 -------------------------------------------------------
 OpenMP BLAS3 based DFT computing Module                
 Release: version 1.0, May 2013, Q-Chem Inc. Pittsburgh 
 -------------------------------------------------------
 A restricted SCF calculation will be
 performed using DIIS
 SCF converges when DIIS error is below 1.0e-08
 ---------------------------------------
  Cycle       Energy         DIIS error
 ---------------------------------------
    1   -9873.7137198258      1.75e-04  
    2   -9873.7138767163      5.30e-05  
    3   -9873.7138700358      6.44e-05  
    4   -9873.7138873969      2.83e-05  
    5   -9873.7138902244      8.60e-06  
    6   -9873.7138904890      1.65e-06  
    7   -9873.7138904990      3.19e-07  
    8   -9873.7138904994      6.55e-08  
    9   -9873.7138904993      2.02e-08  
   10   -9873.7138904994      6.07e-09  Convergence criterion met
 ---------------------------------------
 SCF time:   CPU 25.05s  wall 6.00s 
 SCF   energy in the final basis set =    -9873.7138904994
 Total energy in the final basis set =    -9873.7138904994

 --------------------------------------------------------------
             Orbital Energies (a.u.) and Symmetries
 --------------------------------------------------------------

 Alpha MOs, Restricted
 -- Occupied --                  
******* -482.86 -176.32 -165.72 -165.72 -165.72  -77.07  -62.51
  1 A'    2 A'    3 A'    4 A'    1 A"    5 A'    6 A'    7 A'                 
-56.330 -56.326 -56.325 -35.817 -31.311 -31.305 -31.304 -22.961
  8 A'    2 A"    9 A'   10 A'   11 A'    3 A"   12 A'   13 A'                 
-22.960 -22.960 -22.955 -22.955 -10.295  -8.718  -6.570  -6.550
  4 A"   14 A'    5 A"   15 A'   16 A'   17 A'   18 A'   19 A'                 
 -6.536  -6.536  -6.367  -4.779  -4.764  -4.764  -4.731  -4.731
  6 A"   20 A'   21 A'   22 A'    7 A"   23 A'   24 A'    8 A"                 
 -4.727  -2.660  -2.657  -2.656  -2.645  -2.645  -2.045  -2.041
 25 A'   26 A'    9 A"   27 A'   10 A"   28 A'   29 A'   11 A"                 
 -2.040  -2.027  -2.027  -0.848  -0.733  -0.664  -0.538  -0.437
 30 A'   31 A'   12 A"   32 A'   33 A'   34 A'   35 A'   36 A'                 
 -0.412  -0.375  -0.325  -0.307  -0.297  -0.275  -0.259
 37 A'   13 A"   38 A'   39 A'   14 A"   40 A'   15 A"                         
 -- Virtual --                   
 -0.098  -0.086  -0.031  -0.000   0.018   0.035   0.040   0.046
 16 A"   41 A'   42 A'   43 A'   44 A'   45 A'   46 A'   17 A"                 
  0.057   0.069   0.074   0.087   0.103   0.113   0.117   0.129
 47 A'   18 A"   48 A'   49 A'   50 A'   19 A"   51 A'   52 A'                 
  0.155   0.167   0.203   0.223   0.226   0.274   0.293   0.309
 53 A'   54 A'   55 A'   20 A"   56 A'   57 A'   21 A"   58 A'                 
  0.360   0.385   0.387   0.396   0.420   0.425   0.430   0.454
 59 A'   22 A"   60 A'   23 A"   61 A'   24 A"   62 A'   63 A'                 
  0.471   0.489   0.503   0.548   0.554   0.570   0.579   0.615
 64 A'   65 A'   25 A"   26 A"   66 A'   67 A'   27 A"   28 A"                 
  0.621   0.639   0.668   0.791   0.806   0.836   0.857   0.923
 68 A'   69 A'   70 A'   29 A"   71 A'   72 A'   73 A'   74 A'                 
  0.983   1.004   1.275   1.325   1.380   1.380   1.428   1.437
 75 A'   76 A'   30 A"   77 A'   31 A"   78 A'   32 A"   79 A'                 
  1.465   1.603   1.615   1.642   1.698   1.795   1.852   1.990
 33 A"   34 A"   80 A'   81 A'   82 A'   83 A'   84 A'   35 A"                 
  2.033   2.080   2.171   2.596   2.666   2.822   3.047   3.948
 85 A'   86 A'   87 A'   88 A'   36 A"   89 A'   90 A'   37 A"                 
  3.959   3.983   3.988   3.990   4.061   4.064   4.125   4.239
 91 A'   38 A"   92 A'   39 A"   40 A"   93 A'   94 A'   95 A'                 
  4.329   4.393   5.988   6.015   6.037   6.580   6.987   7.538
 96 A'   97 A'   41 A"   98 A'   99 A'  100 A'  101 A'   42 A"                 
  7.570   7.641  13.818  13.910  13.997  23.334  27.825  28.330
102 A'  103 A'   43 A"  104 A'  105 A'  106 A'  107 A'   44 A"                 
 28.352  28.360  28.522  28.528  28.543  28.581  28.665  47.860
108 A'  109 A'   45 A"  110 A'   46 A"  111 A'  112 A'  113 A'                 
127.874 127.891 127.911 151.626 163.132 289.733 289.763 289.867
 47 A"  114 A'  115 A'  116 A'  117 A'   48 A"  118 A'  119 A'                 
*******1901.787
120 A'  121 A'                                                                 

 Beta MOs, Restricted
 -- Occupied --                  
******* -482.86 -176.32 -165.72 -165.72 -165.72  -77.07  -62.51
  1 A'    2 A'    3 A'    4 A'    1 A"    5 A'    6 A'    7 A'                 
-56.330 -56.326 -56.325 -35.817 -31.311 -31.305 -31.304 -22.961
  8 A'    2 A"    9 A'   10 A'   11 A'    3 A"   12 A'   13 A'                 
-22.960 -22.960 -22.955 -22.955 -10.295  -8.718  -6.570  -6.550
  4 A"   14 A'    5 A"   15 A'   16 A'   17 A'   18 A'   19 A'                 
 -6.536  -6.536  -6.367  -4.779  -4.764  -4.764  -4.731  -4.731
  6 A"   20 A'   21 A'   22 A'    7 A"   23 A'   24 A'    8 A"                 
 -4.727  -2.660  -2.657  -2.656  -2.645  -2.645  -2.045  -2.041
 25 A'   26 A'    9 A"   27 A'   10 A"   28 A'   29 A'   11 A"                 
 -2.040  -2.027  -2.027  -0.848  -0.733  -0.664  -0.538  -0.437
 30 A'   31 A'   12 A"   32 A'   33 A'   34 A'   35 A'   36 A'                 
 -0.412  -0.375  -0.325  -0.307  -0.297  -0.275  -0.259
 37 A'   13 A"   38 A'   39 A'   14 A"   40 A'   15 A"                         
 -- Virtual --                   
 -0.098  -0.086  -0.031  -0.000   0.018   0.035   0.040   0.046
 16 A"   41 A'   42 A'   43 A'   44 A'   45 A'   46 A'   17 A"                 
  0.057   0.069   0.074   0.087   0.103   0.113   0.117   0.129
 47 A'   18 A"   48 A'   49 A'   50 A'   19 A"   51 A'   52 A'                 
  0.155   0.167   0.203   0.223   0.226   0.274   0.293   0.309
 53 A'   54 A'   55 A'   20 A"   56 A'   57 A'   21 A"   58 A'                 
  0.360   0.385   0.387   0.396   0.420   0.425   0.430   0.454
 59 A'   22 A"   60 A'   23 A"   61 A'   24 A"   62 A'   63 A'                 
  0.471   0.489   0.503   0.548   0.554   0.570   0.579   0.615
 64 A'   65 A'   25 A"   26 A"   66 A'   67 A'   27 A"   28 A"                 
  0.621   0.639   0.668   0.791   0.806   0.836   0.857   0.923
 68 A'   69 A'   70 A'   29 A"   71 A'   72 A'   73 A'   74 A'                 
  0.983   1.004   1.275   1.325   1.380   1.380   1.428   1.437
 75 A'   76 A'   30 A"   77 A'   31 A"   78 A'   32 A"   79 A'                 
  1.465   1.603   1.615   1.642   1.698   1.795   1.852   1.990
 33 A"   34 A"   80 A'   81 A'   82 A'   83 A'   84 A'   35 A"                 
  2.033   2.080   2.171   2.596   2.666   2.822   3.047   3.948
 85 A'   86 A'   87 A'   88 A'   36 A"   89 A'   90 A'   37 A"                 
  3.959   3.983   3.988   3.990   4.061   4.064   4.125   4.239
 91 A'   38 A"   92 A'   39 A"   40 A"   93 A'   94 A'   95 A'                 
  4.329   4.393   5.988   6.015   6.037   6.580   6.987   7.538
 96 A'   97 A'   41 A"   98 A'   99 A'  100 A'  101 A'   42 A"                 
  7.570   7.641  13.818  13.910  13.997  23.334  27.825  28.330
102 A'  103 A'   43 A"  104 A'  105 A'  106 A'  107 A'   44 A"                 
 28.352  28.360  28.522  28.528  28.543  28.581  28.665  47.860
108 A'  109 A'   45 A"  110 A'   46 A"  111 A'  112 A'  113 A'                 
127.874 127.891 127.911 151.626 163.132 289.733 289.763 289.867
 47 A"  114 A'  115 A'  116 A'  117 A'   48 A"  118 A'  119 A'                 
*******1901.787
120 A'  121 A'                                                                 
 --------------------------------------------------------------

          Ground-State Mulliken Net Atomic Charges

     Atom                 Charge (a.u.)
  ----------------------------------------
      1 C                    -0.174064
      2 P                     0.068724
      3 H                    -0.033186
      4 Br                    0.009409
      5 I                     0.129117
  ----------------------------------------
  Sum of atomic charges =     0.000000

 -----------------------------------------------------------------
                    Cartesian Multipole Moments
 -----------------------------------------------------------------
    Charge (ESU x 10^10)
                 0.0000
    Dipole Moment (Debye)
         X      -0.7303      Y      -0.5089      Z       0.0000
       Tot       0.8901
    Quadrupole Moments (Debye-Ang)
        XX     -64.6562     XY       1.2191     YY     -63.4254
        XZ       0.0000     YZ      -0.0000     ZZ     -67.3138
    Octopole Moments (Debye-Ang^2)
       XXX     -25.0692    XXY      31.8973    XYY     -10.8952
       YYY      52.8597    XXZ       0.0000    XYZ      -0.0000
       YYZ       0.0000    XZZ      -6.9086    YZZ      20.0183
       ZZZ       0.0000
    Hexadecapole Moments (Debye-Ang^3)
      XXXX    -860.8677   XXXY      62.3912   XXYY    -253.1338
      XYYY      71.5306   YYYY    -586.0548   XXXZ      -0.0000
      XXYZ      -0.0000   XYYZ       0.0000   YYYZ      -0.0000
      XXZZ    -169.9030   XYZZ      19.0570   YYZZ    -118.5059
      XZZZ       0.0000   YZZZ      -0.0000   ZZZZ     -92.9253
 -----------------------------------------------------------------
 Calculating analytic gradient of the SCF energy
 Gradient of SCF Energy
            1           2           3           4           5
    1   0.0015996  -0.0010546  -0.0000349  -0.0020930   0.0015828
    2  -0.0082075   0.0094651  -0.0001662  -0.0007210  -0.0003703
    3  -0.0000000   0.0000000  -0.0000000   0.0000000  -0.0000000
 Max gradient component =       9.465E-03
 RMS gradient           =       3.349E-03
 Gradient time:  CPU 8.53 s  wall 2.23 s
 Geometry Optimization Parameters
   NAtoms,    NIC,     NZ,  NCons,   NDum,   NFix, NCnnct, MaxDiis
        5      20       5       0       0       0       0       0

 Cartesian Hessian Update
 Hessian Updated using BFGS Update


** GEOMETRY OPTIMIZATION IN DELOCALIZED INTERNAL COORDINATES **
   Searching for a Minimum

   Optimization Cycle:   7

                       Coordinates (Angstroms)
     ATOM                X               Y               Z
      1  C         0.4501313966   -0.7225320015    0.0000000000
      2  P         0.7366073773   -2.3698726583    0.0000000000
      3  H        -0.6332683079   -2.7601015932    0.0000000000
      4  Br        1.9471693470    0.4583308726    0.0000000000
      5  I        -1.4304727404    0.2907413276    0.0000000000
   Point Group: cs    Number of degrees of freedom:     7


   Energy is  -9873.713890499

 Hessian Updated using BFGS Update

  7 Hessian modes will be used to form the next step
  Hessian Eigenvalues:
     0.050928    0.153390    0.178476    0.198427    0.254104    0.270149
     0.484163

 Minimum Search - Taking Simple RFO Step
 Searching for Lamda that Minimizes Along All modes
 Value Taken    Lamda =  -0.00022624
 Step Taken.  Stepsize is  0.024094

                             Maximum     Tolerance    Cnvgd?
         Gradient           0.006363      0.000300      NO
         Displacement       0.015752      0.001200      NO
         Energy change     -0.000421      0.000001      NO


 New Cartesian Coordinates Obtained by Inverse Iteration

 Displacement from previous Coordinates is:  0.023787
 ----------------------------------------------------------------
             Standard Nuclear Orientation (Angstroms)
    I     Atom           X                Y                Z
 ----------------------------------------------------------------
    1      C       0.4512999272    -0.7186483630     0.0000000000
    2      P       0.7372961387    -2.3772534089     0.0000000000
    3      H      -0.6351842841    -2.7558343762     0.0000000000
    4      Br      1.9520213580     0.4609751377     0.0000000000
    5      I      -1.4352660672     0.2873269577     0.0000000000
 ----------------------------------------------------------------
 Molecular Point Group                 Cs    NOp =  2
 Largest Abelian Subgroup              Cs    NOp =  2
 Nuclear Repulsion Energy =   687.3427657109 hartrees
 There are       55 alpha and       55 beta electrons
 Applying Cartesian multipole field
    Component          Value
    ---------          -----
     (2,0,0)        1.00000E-11
     (0,2,0)        2.00000E-11
     (0,0,2)       -3.00000E-11
 Nucleus-field energy     =     0.0000000167 hartrees
 Requested basis set is 6-311++G(d,p)
 There are 67 shells and 169 basis functions
 A cutoff of  1.0D-11 yielded   1817 shell pairs
 There are     12290 function pairs (     13807 Cartesian)
 Smallest overlap matrix eigenvalue = 5.53E-04
 Guess MOs from SCF MO coefficient file

 -----------------------------------------------------------------------
  General SCF calculation program by
  Eric Jon Sundstrom, Paul Horn, Yuezhi Mao, Dmitri Zuev, Alec White,
  David Stuck, Shaama M.S., Shane Yost, Joonho Lee, David Small,
  Daniel Levine, Susi Lehtola, Hugh Burton, Evgeny Epifanovsky
 -----------------------------------------------------------------------
 Exchange:     0.2000 Hartree-Fock + 0.0800 Slater + 0.7200 B88
 Correlation:  0.1900 VWN1RPA + 0.8100 LYP
 Using SG-1 standard quadrature grid
 using 4 threads for integral computing
 -------------------------------------------------------
 OpenMP Integral computing Module                
 Release: version 2.0, May 2017, Q-Chem Inc. Pleasanton 
 -------------------------------------------------------
 -------------------------------------------------------
 OpenMP BLAS3 based DFT computing Module                
 Release: version 1.0, May 2013, Q-Chem Inc. Pittsburgh 
 -------------------------------------------------------
 A restricted SCF calculation will be
 performed using DIIS
 SCF converges when DIIS error is below 1.0e-08
 ---------------------------------------
  Cycle       Energy         DIIS error
 ---------------------------------------
    1   -9873.7139840319      9.68e-05  
    2   -9873.7139637115      1.31e-04  
    3   -9873.7140139498      6.26e-05  
    4   -9873.7140294434      8.53e-06  
    5   -9873.7140296994      2.49e-06  
    6   -9873.7140297158      8.60e-07  
    7   -9873.7140297194      1.76e-07  
    8   -9873.7140297194      4.50e-08  
    9   -9873.7140297195      1.25e-08  
   10   -9873.7140297194      3.87e-09  Convergence criterion met
 ---------------------------------------
 SCF time:   CPU 25.05s  wall 6.00s 
 SCF   energy in the final basis set =    -9873.7140297194
 Total energy in the final basis set =    -9873.7140297194

 --------------------------------------------------------------
             Orbital Energies (a.u.) and Symmetries
 --------------------------------------------------------------

 Alpha MOs, Restricted
 -- Occupied --                  
******* -482.86 -176.32 -165.73 -165.72 -165.72  -77.07  -62.51
  1 A'    2 A'    3 A'    4 A'    1 A"    5 A'    6 A'    7 A'                 
-56.330 -56.326 -56.326 -35.818 -31.311 -31.305 -31.304 -22.961
  8 A'    2 A"    9 A'   10 A'   11 A'    3 A"   12 A'   13 A'                 
-22.960 -22.960 -22.955 -22.955 -10.296  -8.718  -6.571  -6.550
  4 A"   14 A'    5 A"   15 A'   16 A'   17 A'   18 A'   19 A'                 
 -6.536  -6.536  -6.367  -4.780  -4.765  -4.764  -4.732  -4.731
  6 A"   20 A'   21 A'   22 A'    7 A"   23 A'   24 A'    8 A"                 
 -4.728  -2.661  -2.657  -2.656  -2.646  -2.646  -2.045  -2.041
 25 A'   26 A'    9 A"   27 A'   10 A"   28 A'   29 A'   11 A"                 
 -2.040  -2.027  -2.027  -0.847  -0.732  -0.663  -0.539  -0.436
 30 A'   31 A'   12 A"   32 A'   33 A'   34 A'   35 A'   36 A'                 
 -0.412  -0.374  -0.325  -0.307  -0.297  -0.275  -0.259
 37 A'   13 A"   38 A'   39 A'   14 A"   40 A'   15 A"                         
 -- Virtual --                   
 -0.099  -0.087  -0.031  -0.000   0.018   0.034   0.040   0.046
 16 A"   41 A'   42 A'   43 A'   44 A'   45 A'   46 A'   17 A"                 
  0.057   0.069   0.074   0.087   0.103   0.113   0.117   0.128
 47 A'   18 A"   48 A'   49 A'   50 A'   19 A"   51 A'   52 A'                 
  0.155   0.168   0.203   0.223   0.226   0.273   0.293   0.309
 53 A'   54 A'   55 A'   20 A"   56 A'   57 A'   21 A"   58 A'                 
  0.360   0.385   0.387   0.396   0.420   0.425   0.429   0.454
 59 A'   22 A"   60 A'   23 A"   61 A'   24 A"   62 A'   63 A'                 
  0.470   0.489   0.502   0.547   0.554   0.570   0.578   0.615
 64 A'   65 A'   25 A"   26 A"   66 A'   67 A'   27 A"   28 A"                 
  0.620   0.637   0.666   0.790   0.806   0.837   0.856   0.922
 68 A'   69 A'   70 A'   29 A"   71 A'   72 A'   73 A'   74 A'                 
  0.975   1.003   1.274   1.325   1.378   1.381   1.427   1.438
 75 A'   76 A'   30 A"   77 A'   78 A'   31 A"   32 A"   79 A'                 
  1.460   1.603   1.614   1.642   1.698   1.793   1.846   1.989
 33 A"   34 A"   80 A'   81 A'   82 A'   83 A'   84 A'   35 A"                 
  2.032   2.079   2.171   2.596   2.665   2.820   3.038   3.948
 85 A'   86 A'   87 A'   88 A'   36 A"   89 A'   90 A'   37 A"                 
  3.959   3.983   3.988   3.989   4.060   4.062   4.124   4.239
 91 A'   38 A"   92 A'   39 A"   40 A"   93 A'   94 A'   95 A'                 
  4.329   4.391   5.988   6.015   6.037   6.578   6.982   7.537
 96 A'   97 A'   41 A"   98 A'   99 A'  100 A'  101 A'   42 A"                 
  7.569   7.640  13.817  13.909  13.991  23.329  27.824  28.330
102 A'  103 A'   43 A"  104 A'  105 A'  106 A'  107 A'   44 A"                 
 28.352  28.359  28.522  28.528  28.542  28.580  28.665  47.859
108 A'  109 A'   45 A"  110 A'   46 A"  111 A'  112 A'  113 A'                 
127.874 127.891 127.910 151.625 163.125 289.733 289.763 289.866
 47 A"  114 A'  115 A'  116 A'  117 A'   48 A"  118 A'  119 A'                 
*******1901.786
120 A'  121 A'                                                                 

 Beta MOs, Restricted
 -- Occupied --                  
******* -482.86 -176.32 -165.73 -165.72 -165.72  -77.07  -62.51
  1 A'    2 A'    3 A'    4 A'    1 A"    5 A'    6 A'    7 A'                 
-56.330 -56.326 -56.326 -35.818 -31.311 -31.305 -31.304 -22.961
  8 A'    2 A"    9 A'   10 A'   11 A'    3 A"   12 A'   13 A'                 
-22.960 -22.960 -22.955 -22.955 -10.296  -8.718  -6.571  -6.550
  4 A"   14 A'    5 A"   15 A'   16 A'   17 A'   18 A'   19 A'                 
 -6.536  -6.536  -6.367  -4.780  -4.765  -4.764  -4.732  -4.731
  6 A"   20 A'   21 A'   22 A'    7 A"   23 A'   24 A'    8 A"                 
 -4.728  -2.661  -2.657  -2.656  -2.646  -2.646  -2.045  -2.041
 25 A'   26 A'    9 A"   27 A'   10 A"   28 A'   29 A'   11 A"                 
 -2.040  -2.027  -2.027  -0.847  -0.732  -0.663  -0.539  -0.436
 30 A'   31 A'   12 A"   32 A'   33 A'   34 A'   35 A'   36 A'                 
 -0.412  -0.374  -0.325  -0.307  -0.297  -0.275  -0.259
 37 A'   13 A"   38 A'   39 A'   14 A"   40 A'   15 A"                         
 -- Virtual --                   
 -0.099  -0.087  -0.031  -0.000   0.018   0.034   0.040   0.046
 16 A"   41 A'   42 A'   43 A'   44 A'   45 A'   46 A'   17 A"                 
  0.057   0.069   0.074   0.087   0.103   0.113   0.117   0.128
 47 A'   18 A"   48 A'   49 A'   50 A'   19 A"   51 A'   52 A'                 
  0.155   0.168   0.203   0.223   0.226   0.273   0.293   0.309
 53 A'   54 A'   55 A'   20 A"   56 A'   57 A'   21 A"   58 A'                 
  0.360   0.385   0.387   0.396   0.420   0.425   0.429   0.454
 59 A'   22 A"   60 A'   23 A"   61 A'   24 A"   62 A'   63 A'                 
  0.470   0.489   0.502   0.547   0.554   0.570   0.578   0.615
 64 A'   65 A'   25 A"   26 A"   66 A'   67 A'   27 A"   28 A"                 
  0.620   0.637   0.666   0.790   0.806   0.837   0.856   0.922
 68 A'   69 A'   70 A'   29 A"   71 A'   72 A'   73 A'   74 A'                 
  0.975   1.003   1.274   1.325   1.378   1.381   1.427   1.438
 75 A'   76 A'   30 A"   77 A'   78 A'   31 A"   32 A"   79 A'                 
  1.460   1.603   1.614   1.642   1.698   1.793   1.846   1.989
 33 A"   34 A"   80 A'   81 A'   82 A'   83 A'   84 A'   35 A"                 
  2.032   2.079   2.171   2.596   2.665   2.820   3.038   3.948
 85 A'   86 A'   87 A'   88 A'   36 A"   89 A'   90 A'   37 A"                 
  3.959   3.983   3.988   3.989   4.060   4.062   4.124   4.239
 91 A'   38 A"   92 A'   39 A"   40 A"   93 A'   94 A'   95 A'                 
  4.329   4.391   5.988   6.015   6.037   6.578   6.982   7.537
 96 A'   97 A'   41 A"   98 A'   99 A'  100 A'  101 A'   42 A"                 
  7.569   7.640  13.817  13.909  13.991  23.329  27.824  28.330
102 A'  103 A'   43 A"  104 A'  105 A'  106 A'  107 A'   44 A"                 
 28.352  28.359  28.522  28.528  28.542  28.580  28.665  47.859
108 A'  109 A'   45 A"  110 A'   46 A"  111 A'  112 A'  113 A'                 
127.874 127.891 127.910 151.625 163.125 289.733 289.763 289.866
 47 A"  114 A'  115 A'  116 A'  117 A'   48 A"  118 A'  119 A'                 
*******1901.786
120 A'  121 A'                                                                 
 --------------------------------------------------------------

          Ground-State Mulliken Net Atomic Charges

     Atom                 Charge (a.u.)
  ----------------------------------------
      1 C                    -0.174254
      2 P                     0.069217
      3 H                    -0.033531
      4 Br                    0.008532
      5 I                     0.130037
  ----------------------------------------
  Sum of atomic charges =     0.000000

 -----------------------------------------------------------------
                    Cartesian Multipole Moments
 -----------------------------------------------------------------
    Charge (ESU x 10^10)
                 0.0000
    Dipole Moment (Debye)
         X      -0.7337      Y      -0.5003      Z       0.0000
       Tot       0.8880
    Quadrupole Moments (Debye-Ang)
        XX     -64.5919     XY       1.2228     YY     -63.4614
        XZ       0.0000     YZ      -0.0000     ZZ     -67.3580
    Octopole Moments (Debye-Ang^2)
       XXX     -25.0138    XXY      32.0052    XYY     -10.8163
       YYY      53.2110    XXZ       0.0000    XYZ       0.0000
       YYZ       0.0000    XZZ      -6.9107    YZZ      20.2329
       ZZZ       0.0000
    Hexadecapole Moments (Debye-Ang^3)
      XXXX    -864.2994   XXXY      62.0294   XXYY    -254.3153
      XYYY      71.0859   YYYY    -588.3779   XXXZ       0.0000
      XXYZ      -0.0000   XYYZ       0.0000   YYYZ      -0.0000
      XXZZ    -170.6649   XYZZ      18.9675   YYZZ    -119.1073
      XZZZ       0.0000   YZZZ      -0.0000   ZZZZ     -93.0715
 -----------------------------------------------------------------
 Calculating analytic gradient of the SCF energy
 Gradient of SCF Energy
            1           2           3           4           5
    1   0.0000299   0.0000784   0.0000905  -0.0007603   0.0005615
    2  -0.0019478   0.0022100   0.0001713  -0.0000607  -0.0003728
    3   0.0000000  -0.0000000   0.0000000   0.0000000  -0.0000000
 Max gradient component =       2.210E-03
 RMS gradient           =       8.066E-04
 Gradient time:  CPU 8.58 s  wall 2.25 s
 Geometry Optimization Parameters
   NAtoms,    NIC,     NZ,  NCons,   NDum,   NFix, NCnnct, MaxDiis
        5      20       5       0       0       0       0       0

 Cartesian Hessian Update
 Hessian Updated using BFGS Update


** GEOMETRY OPTIMIZATION IN DELOCALIZED INTERNAL COORDINATES **
   Searching for a Minimum

   Optimization Cycle:   8

                       Coordinates (Angstroms)
     ATOM                X               Y               Z
      1  C         0.4512999272   -0.7186483630    0.0000000000
      2  P         0.7372961387   -2.3772534089    0.0000000000
      3  H        -0.6351842841   -2.7558343762    0.0000000000
      4  Br        1.9520213580    0.4609751377    0.0000000000
      5  I        -1.4352660672    0.2873269577    0.0000000000
   Point Group: cs    Number of degrees of freedom:     7


   Energy is  -9873.714029719

 Hessian Updated using BFGS Update

  7 Hessian modes will be used to form the next step
  Hessian Eigenvalues:
     0.050855    0.154023    0.189137    0.198381    0.250988    0.261663
     0.363182

 Minimum Search - Taking Simple RFO Step
 Searching for Lamda that Minimizes Along All modes
 Value Taken    Lamda =  -0.00002393
 Step Taken.  Stepsize is  0.009823

                             Maximum     Tolerance    Cnvgd?
         Gradient           0.001554      0.000300      NO
         Displacement       0.005656      0.001200      NO
         Energy change     -0.000139      0.000001      NO


 New Cartesian Coordinates Obtained by Inverse Iteration

 Displacement from previous Coordinates is:  0.012887
 ----------------------------------------------------------------
             Standard Nuclear Orientation (Angstroms)
    I     Atom           X                Y                Z
 ----------------------------------------------------------------
    1      C       0.4517546496    -0.7161248153     0.0000000000
    2      P       0.7369980664    -2.3785425589     0.0000000000
    3      H      -0.6345679946    -2.7599918461     0.0000000000
    4      Br      1.9540831539     0.4610299280     0.0000000000
    5      I      -1.4381008026     0.2901952395     0.0000000000
 ----------------------------------------------------------------
 Molecular Point Group                 Cs    NOp =  2
 Largest Abelian Subgroup              Cs    NOp =  2
 Nuclear Repulsion Energy =   686.5088080050 hartrees
 There are       55 alpha and       55 beta electrons
 Applying Cartesian multipole field
    Component          Value
    ---------          -----
     (2,0,0)        1.00000E-11
     (0,2,0)        2.00000E-11
     (0,0,2)       -3.00000E-11
 Nucleus-field energy     =     0.0000000167 hartrees
 Requested basis set is 6-311++G(d,p)
 There are 67 shells and 169 basis functions
 A cutoff of  1.0D-11 yielded   1817 shell pairs
 There are     12290 function pairs (     13807 Cartesian)
 Smallest overlap matrix eigenvalue = 5.55E-04
 Guess MOs from SCF MO coefficient file

 -----------------------------------------------------------------------
  General SCF calculation program by
  Eric Jon Sundstrom, Paul Horn, Yuezhi Mao, Dmitri Zuev, Alec White,
  David Stuck, Shaama M.S., Shane Yost, Joonho Lee, David Small,
  Daniel Levine, Susi Lehtola, Hugh Burton, Evgeny Epifanovsky
 -----------------------------------------------------------------------
 Exchange:     0.2000 Hartree-Fock + 0.0800 Slater + 0.7200 B88
 Correlation:  0.1900 VWN1RPA + 0.8100 LYP
 Using SG-1 standard quadrature grid
 using 4 threads for integral computing
 -------------------------------------------------------
 OpenMP Integral computing Module                
 Release: version 2.0, May 2017, Q-Chem Inc. Pleasanton 
 -------------------------------------------------------
 -------------------------------------------------------
 OpenMP BLAS3 based DFT computing Module                
 Release: version 1.0, May 2013, Q-Chem Inc. Pittsburgh 
 -------------------------------------------------------
 A restricted SCF calculation will be
 performed using DIIS
 SCF converges when DIIS error is below 1.0e-08
 ---------------------------------------
  Cycle       Energy         DIIS error
 ---------------------------------------
    1   -9873.7140350978      3.62e-05  
    2   -9873.7140330348      4.65e-05  
    3   -9873.7140388706      2.50e-05  
    4   -9873.7140413162      3.63e-06  
    5   -9873.7140413653      1.09e-06  
    6   -9873.7140413698      2.36e-07  
    7   -9873.7140413700      8.29e-08  
    8   -9873.7140413701      1.79e-08  
    9   -9873.7140413700      6.47e-09  Convergence criterion met
 ---------------------------------------
 SCF time:   CPU 22.52s  wall 6.00s 
 SCF   energy in the final basis set =    -9873.7140413700
 Total energy in the final basis set =    -9873.7140413700

 --------------------------------------------------------------
             Orbital Energies (a.u.) and Symmetries
 --------------------------------------------------------------

 Alpha MOs, Restricted
 -- Occupied --                  
******* -482.86 -176.32 -165.73 -165.72 -165.72  -77.07  -62.51
  1 A'    2 A'    3 A'    4 A'    1 A"    5 A'    6 A'    7 A'                 
-56.330 -56.326 -56.326 -35.818 -31.311 -31.305 -31.304 -22.961
  8 A'    2 A"    9 A'   10 A'   11 A'    3 A"   12 A'   13 A'                 
-22.960 -22.960 -22.955 -22.955 -10.297  -8.718  -6.571  -6.550
  4 A"   14 A'    5 A"   15 A'   16 A'   17 A'   18 A'   19 A'                 
 -6.537  -6.536  -6.367  -4.780  -4.765  -4.764  -4.732  -4.731
  6 A"   20 A'   21 A'   22 A'    7 A"   23 A'   24 A'    8 A"                 
 -4.728  -2.661  -2.657  -2.657  -2.646  -2.646  -2.045  -2.041
 25 A'   26 A'    9 A"   27 A'   10 A"   28 A'   29 A'   11 A"                 
 -2.040  -2.027  -2.027  -0.847  -0.732  -0.663  -0.539  -0.436
 30 A'   31 A'   12 A"   32 A'   33 A'   34 A'   35 A'   36 A'                 
 -0.412  -0.374  -0.325  -0.307  -0.297  -0.275  -0.259
 37 A'   13 A"   38 A'   39 A'   14 A"   40 A'   15 A"                         
 -- Virtual --                   
 -0.099  -0.088  -0.031  -0.000   0.018   0.034   0.040   0.046
 16 A"   41 A'   42 A'   43 A'   44 A'   45 A'   46 A'   17 A"                 
  0.057   0.069   0.074   0.087   0.103   0.113   0.117   0.128
 47 A'   18 A"   48 A'   49 A'   50 A'   19 A"   51 A'   52 A'                 
  0.155   0.168   0.203   0.223   0.226   0.273   0.293   0.308
 53 A'   54 A'   55 A'   20 A"   56 A'   57 A'   21 A"   58 A'                 
  0.360   0.385   0.387   0.396   0.420   0.425   0.429   0.454
 59 A'   22 A"   60 A'   23 A"   61 A'   24 A"   62 A'   63 A'                 
  0.470   0.488   0.502   0.547   0.553   0.569   0.577   0.615
 64 A'   65 A'   25 A"   26 A"   66 A'   67 A'   27 A"   28 A"                 
  0.619   0.636   0.665   0.790   0.806   0.838   0.855   0.922
 68 A'   69 A'   70 A'   29 A"   71 A'   72 A'   73 A'   74 A'                 
  0.972   1.002   1.274   1.325   1.378   1.381   1.427   1.436
 75 A'   76 A'   30 A"   77 A'   78 A'   31 A"   32 A"   79 A'                 
  1.459   1.603   1.613   1.642   1.698   1.794   1.844   1.989
 33 A"   34 A"   80 A'   81 A'   82 A'   83 A'   84 A'   35 A"                 
  2.032   2.079   2.171   2.595   2.665   2.819   3.034   3.948
 85 A'   86 A'   87 A'   88 A'   36 A"   89 A'   90 A'   37 A"                 
  3.959   3.983   3.988   3.989   4.060   4.062   4.124   4.239
 91 A'   38 A"   92 A'   39 A"   40 A"   93 A'   94 A'   95 A'                 
  4.328   4.390   5.988   6.015   6.036   6.578   6.980   7.537
 96 A'   97 A'   41 A"   98 A'   99 A'  100 A'  101 A'   42 A"                 
  7.569   7.640  13.817  13.909  13.988  23.328  27.824  28.330
102 A'  103 A'   43 A"  104 A'  105 A'  106 A'  107 A'   44 A"                 
 28.352  28.359  28.522  28.528  28.542  28.580  28.664  47.859
108 A'  109 A'   45 A"  110 A'   46 A"  111 A'  112 A'  113 A'                 
127.874 127.891 127.910 151.624 163.122 289.733 289.762 289.866
 47 A"  114 A'  115 A'  116 A'  117 A'   48 A"  118 A'  119 A'                 
*******1901.786
120 A'  121 A'                                                                 

 Beta MOs, Restricted
 -- Occupied --                  
******* -482.86 -176.32 -165.73 -165.72 -165.72  -77.07  -62.51
  1 A'    2 A'    3 A'    4 A'    1 A"    5 A'    6 A'    7 A'                 
-56.330 -56.326 -56.326 -35.818 -31.311 -31.305 -31.304 -22.961
  8 A'    2 A"    9 A'   10 A'   11 A'    3 A"   12 A'   13 A'                 
-22.960 -22.960 -22.955 -22.955 -10.297  -8.718  -6.571  -6.550
  4 A"   14 A'    5 A"   15 A'   16 A'   17 A'   18 A'   19 A'                 
 -6.537  -6.536  -6.367  -4.780  -4.765  -4.764  -4.732  -4.731
  6 A"   20 A'   21 A'   22 A'    7 A"   23 A'   24 A'    8 A"                 
 -4.728  -2.661  -2.657  -2.657  -2.646  -2.646  -2.045  -2.041
 25 A'   26 A'    9 A"   27 A'   10 A"   28 A'   29 A'   11 A"                 
 -2.040  -2.027  -2.027  -0.847  -0.732  -0.663  -0.539  -0.436
 30 A'   31 A'   12 A"   32 A'   33 A'   34 A'   35 A'   36 A'                 
 -0.412  -0.374  -0.325  -0.307  -0.297  -0.275  -0.259
 37 A'   13 A"   38 A'   39 A'   14 A"   40 A'   15 A"                         
 -- Virtual --                   
 -0.099  -0.088  -0.031  -0.000   0.018   0.034   0.040   0.046
 16 A"   41 A'   42 A'   43 A'   44 A'   45 A'   46 A'   17 A"                 
  0.057   0.069   0.074   0.087   0.103   0.113   0.117   0.128
 47 A'   18 A"   48 A'   49 A'   50 A'   19 A"   51 A'   52 A'                 
  0.155   0.168   0.203   0.223   0.226   0.273   0.293   0.308
 53 A'   54 A'   55 A'   20 A"   56 A'   57 A'   21 A"   58 A'                 
  0.360   0.385   0.387   0.396   0.420   0.425   0.429   0.454
 59 A'   22 A"   60 A'   23 A"   61 A'   24 A"   62 A'   63 A'                 
  0.470   0.488   0.502   0.547   0.553   0.569   0.577   0.615
 64 A'   65 A'   25 A"   26 A"   66 A'   67 A'   27 A"   28 A"                 
  0.619   0.636   0.665   0.790   0.806   0.838   0.855   0.922
 68 A'   69 A'   70 A'   29 A"   71 A'   72 A'   73 A'   74 A'                 
  0.972   1.002   1.274   1.325   1.378   1.381   1.427   1.436
 75 A'   76 A'   30 A"   77 A'   78 A'   31 A"   32 A"   79 A'                 
  1.459   1.603   1.613   1.642   1.698   1.794   1.844   1.989
 33 A"   34 A"   80 A'   81 A'   82 A'   83 A'   84 A'   35 A"                 
  2.032   2.079   2.171   2.595   2.665   2.819   3.034   3.948
 85 A'   86 A'   87 A'   88 A'   36 A"   89 A'   90 A'   37 A"                 
  3.959   3.983   3.988   3.989   4.060   4.062   4.124   4.239
 91 A'   38 A"   92 A'   39 A"   40 A"   93 A'   94 A'   95 A'                 
  4.328   4.390   5.988   6.015   6.036   6.578   6.980   7.537
 96 A'   97 A'   41 A"   98 A'   99 A'  100 A'  101 A'   42 A"                 
  7.569   7.640  13.817  13.909  13.988  23.328  27.824  28.330
102 A'  103 A'   43 A"  104 A'  105 A'  106 A'  107 A'   44 A"                 
 28.352  28.359  28.522  28.528  28.542  28.580  28.664  47.859
108 A'  109 A'   45 A"  110 A'   46 A"  111 A'  112 A'  113 A'                 
127.874 127.891 127.910 151.624 163.122 289.733 289.762 289.866
 47 A"  114 A'  115 A'  116 A'  117 A'   48 A"  118 A'  119 A'                 
*******1901.786
120 A'  121 A'                                                                 
 --------------------------------------------------------------

          Ground-State Mulliken Net Atomic Charges

     Atom                 Charge (a.u.)
  ----------------------------------------
      1 C                    -0.174827
      2 P                     0.069227
      3 H                    -0.033230
      4 Br                    0.009495
      5 I                     0.129334
  ----------------------------------------
  Sum of atomic charges =     0.000000

 -----------------------------------------------------------------
                    Cartesian Multipole Moments
 -----------------------------------------------------------------
    Charge (ESU x 10^10)
                 0.0000
    Dipole Moment (Debye)
         X      -0.7281      Y      -0.4971      Z      -0.0000
       Tot       0.8816
    Quadrupole Moments (Debye-Ang)
        XX     -64.5713     XY       1.2369     YY     -63.4624
        XZ      -0.0000     YZ       0.0000     ZZ     -67.3755
    Octopole Moments (Debye-Ang^2)
       XXX     -24.8364    XXY      31.9760    XYY     -10.8032
       YYY      52.9374    XXZ      -0.0000    XYZ       0.0000
       YYZ      -0.0000    XZZ      -6.8656    YZZ      20.1867
       ZZZ      -0.0000
    Hexadecapole Moments (Debye-Ang^3)
      XXXX    -866.0707   XXXY      62.4410   XXYY    -254.8466
      XYYY      71.5223   YYYY    -588.9418   XXXZ      -0.0000
      XXYZ       0.0000   XYYZ      -0.0000   YYYZ       0.0000
      XXZZ    -171.0443   XYZZ      19.1165   YYZZ    -119.3026
      XZZZ      -0.0000   YZZZ       0.0000   ZZZZ     -93.1321
 -----------------------------------------------------------------
 Calculating analytic gradient of the SCF energy
 Gradient of SCF Energy
            1           2           3           4           5
    1   0.0002570   0.0001999   0.0002000  -0.0004495  -0.0002074
    2   0.0001598   0.0000565  -0.0001005  -0.0000148  -0.0001009
    3   0.0000000  -0.0000000   0.0000000  -0.0000000   0.0000000
 Max gradient component =       4.495E-04
 RMS gradient           =       1.713E-04
 Gradient time:  CPU 8.62 s  wall 2.26 s
 Geometry Optimization Parameters
   NAtoms,    NIC,     NZ,  NCons,   NDum,   NFix, NCnnct, MaxDiis
        5      20       5       0       0       0       0       0

 Cartesian Hessian Update
 Hessian Updated using BFGS Update


** GEOMETRY OPTIMIZATION IN DELOCALIZED INTERNAL COORDINATES **
   Searching for a Minimum

   Optimization Cycle:   9

                       Coordinates (Angstroms)
     ATOM                X               Y               Z
      1  C         0.4517546496   -0.7161248153    0.0000000000
      2  P         0.7369980664   -2.3785425589    0.0000000000
      3  H        -0.6345679946   -2.7599918461    0.0000000000
      4  Br        1.9540831539    0.4610299280    0.0000000000
      5  I        -1.4381008026    0.2901952395    0.0000000000
   Point Group: cs    Number of degrees of freedom:     7


   Energy is  -9873.714041370

 Hessian Updated using BFGS Update

  7 Hessian modes will be used to form the next step
  Hessian Eigenvalues:
     0.056694    0.153307    0.189217    0.198304    0.234229    0.256290
     0.366581

 Minimum Search - Taking Simple RFO Step
 Searching for Lamda that Minimizes Along All modes
 Value Taken    Lamda =  -0.00000186
 Step Taken.  Stepsize is  0.005308

                             Maximum     Tolerance    Cnvgd?
         Gradient           0.000226      0.000300     YES
         Displacement       0.004150      0.001200      NO
         Energy change     -0.000012      0.000001      NO


 New Cartesian Coordinates Obtained by Inverse Iteration

 Displacement from previous Coordinates is:  0.004996
 ----------------------------------------------------------------
             Standard Nuclear Orientation (Angstroms)
    I     Atom           X                Y                Z
 ----------------------------------------------------------------
    1      C       0.4512332418    -0.7160851477     0.0000000000
    2      P       0.7363528322    -2.3786781376     0.0000000000
    3      H      -0.6352695919    -2.7599463140     0.0000000000
    4      Br      1.9553353517     0.4624402082     0.0000000000
    5      I      -1.4374847611     0.2888353384     0.0000000000
 ----------------------------------------------------------------
 Molecular Point Group                 Cs    NOp =  2
 Largest Abelian Subgroup              Cs    NOp =  2
 Nuclear Repulsion Energy =   686.4341631833 hartrees
 There are       55 alpha and       55 beta electrons
 Applying Cartesian multipole field
    Component          Value
    ---------          -----
     (2,0,0)        1.00000E-11
     (0,2,0)        2.00000E-11
     (0,0,2)       -3.00000E-11
 Nucleus-field energy     =     0.0000000167 hartrees
 Requested basis set is 6-311++G(d,p)
 There are 67 shells and 169 basis functions
 A cutoff of  1.0D-11 yielded   1817 shell pairs
 There are     12290 function pairs (     13807 Cartesian)
 Smallest overlap matrix eigenvalue = 5.56E-04
 Guess MOs from SCF MO coefficient file

 -----------------------------------------------------------------------
  General SCF calculation program by
  Eric Jon Sundstrom, Paul Horn, Yuezhi Mao, Dmitri Zuev, Alec White,
  David Stuck, Shaama M.S., Shane Yost, Joonho Lee, David Small,
  Daniel Levine, Susi Lehtola, Hugh Burton, Evgeny Epifanovsky
 -----------------------------------------------------------------------
 Exchange:     0.2000 Hartree-Fock + 0.0800 Slater + 0.7200 B88
 Correlation:  0.1900 VWN1RPA + 0.8100 LYP
 Using SG-1 standard quadrature grid
 using 4 threads for integral computing
 -------------------------------------------------------
 OpenMP Integral computing Module                
 Release: version 2.0, May 2017, Q-Chem Inc. Pleasanton 
 -------------------------------------------------------
 -------------------------------------------------------
 OpenMP BLAS3 based DFT computing Module                
 Release: version 1.0, May 2013, Q-Chem Inc. Pittsburgh 
 -------------------------------------------------------
 A restricted SCF calculation will be
 performed using DIIS
 SCF converges when DIIS error is below 1.0e-08
 ---------------------------------------
  Cycle       Energy         DIIS error
 ---------------------------------------
    1   -9873.7140393880      1.73e-05  
    2   -9873.7140409293      6.27e-06  
    3   -9873.7140408353      8.27e-06  
    4   -9873.7140410427      3.24e-06  
    5   -9873.7140410852      6.12e-07  
    6   -9873.7140410860      1.21e-07  
    7   -9873.7140410860      3.45e-08  
    8   -9873.7140410859      1.70e-08  
    9   -9873.7140410860      3.40e-09  Convergence criterion met
 ---------------------------------------
 SCF time:   CPU 22.54s  wall 6.00s 
 SCF   energy in the final basis set =    -9873.7140410860
 Total energy in the final basis set =    -9873.7140410860

 --------------------------------------------------------------
             Orbital Energies (a.u.) and Symmetries
 --------------------------------------------------------------

 Alpha MOs, Restricted
 -- Occupied --                  
******* -482.86 -176.32 -165.73 -165.72 -165.72  -77.07  -62.51
  1 A'    2 A'    3 A'    4 A'    1 A"    5 A'    6 A'    7 A'                 
-56.330 -56.326 -56.326 -35.818 -31.311 -31.305 -31.305 -22.961
  8 A'    2 A"    9 A'   10 A'   11 A'    3 A"   12 A'   13 A'                 
-22.960 -22.960 -22.956 -22.956 -10.297  -8.718  -6.571  -6.550
  4 A"   14 A'    5 A"   15 A'   16 A'   17 A'   18 A'   19 A'                 
 -6.536  -6.536  -6.367  -4.780  -4.765  -4.764  -4.732  -4.731
  6 A"   20 A'   21 A'   22 A'    7 A"   23 A'   24 A'    8 A"                 
 -4.728  -2.661  -2.657  -2.657  -2.646  -2.646  -2.045  -2.041
 25 A'   26 A'    9 A"   27 A'   10 A"   28 A'   29 A'   11 A"                 
 -2.040  -2.027  -2.027  -0.847  -0.732  -0.663  -0.539  -0.436
 30 A'   31 A'   12 A"   32 A'   33 A'   34 A'   35 A'   36 A'                 
 -0.412  -0.374  -0.325  -0.307  -0.297  -0.275  -0.259
 37 A'   13 A"   38 A'   39 A'   14 A"   40 A'   15 A"                         
 -- Virtual --                   
 -0.099  -0.087  -0.032  -0.000   0.018   0.034   0.040   0.046
 16 A"   41 A'   42 A'   43 A'   44 A'   45 A'   46 A'   17 A"                 
  0.057   0.069   0.074   0.086   0.103   0.113   0.117   0.127
 47 A'   18 A"   48 A'   49 A'   50 A'   19 A"   51 A'   52 A'                 
  0.155   0.168   0.203   0.223   0.226   0.273   0.293   0.308
 53 A'   54 A'   55 A'   20 A"   56 A'   57 A'   21 A"   58 A'                 
  0.360   0.385   0.387   0.396   0.420   0.426   0.429   0.454
 59 A'   22 A"   60 A'   23 A"   61 A'   24 A"   62 A'   63 A'                 
  0.470   0.488   0.502   0.547   0.554   0.569   0.577   0.615
 64 A'   65 A'   25 A"   26 A"   66 A'   67 A'   27 A"   28 A"                 
  0.619   0.636   0.665   0.790   0.806   0.838   0.855   0.922
 68 A'   69 A'   70 A'   29 A"   71 A'   72 A'   73 A'   74 A'                 
  0.972   1.002   1.274   1.325   1.378   1.380   1.427   1.436
 75 A'   76 A'   30 A"   77 A'   78 A'   31 A"   32 A"   79 A'                 
  1.458   1.603   1.613   1.642   1.698   1.793   1.844   1.989
 33 A"   34 A"   80 A'   81 A'   82 A'   83 A'   84 A'   35 A"                 
  2.032   2.078   2.172   2.595   2.665   2.819   3.034   3.948
 85 A'   86 A'   87 A'   88 A'   36 A"   89 A'   90 A'   37 A"                 
  3.959   3.983   3.988   3.989   4.060   4.061   4.124   4.239
 91 A'   38 A"   92 A'   39 A"   40 A"   93 A'   94 A'   95 A'                 
  4.329   4.390   5.988   6.015   6.036   6.577   6.980   7.537
 96 A'   97 A'   41 A"   98 A'   99 A'  100 A'  101 A'   42 A"                 
  7.569   7.640  13.817  13.909  13.988  23.328  27.824  28.330
102 A'  103 A'   43 A"  104 A'  105 A'  106 A'  107 A'   44 A"                 
 28.352  28.359  28.522  28.528  28.542  28.580  28.664  47.858
108 A'  109 A'   45 A"  110 A'   46 A"  111 A'  112 A'  113 A'                 
127.873 127.891 127.910 151.624 163.122 289.733 289.762 289.866
 47 A"  114 A'  115 A'  116 A'  117 A'   48 A"  118 A'  119 A'                 
*******1901.786
120 A'  121 A'                                                                 

 Beta MOs, Restricted
 -- Occupied --                  
******* -482.86 -176.32 -165.73 -165.72 -165.72  -77.07  -62.51
  1 A'    2 A'    3 A'    4 A'    1 A"    5 A'    6 A'    7 A'                 
-56.330 -56.326 -56.326 -35.818 -31.311 -31.305 -31.305 -22.961
  8 A'    2 A"    9 A'   10 A'   11 A'    3 A"   12 A'   13 A'                 
-22.960 -22.960 -22.956 -22.956 -10.297  -8.718  -6.571  -6.550
  4 A"   14 A'    5 A"   15 A'   16 A'   17 A'   18 A'   19 A'                 
 -6.536  -6.536  -6.367  -4.780  -4.765  -4.764  -4.732  -4.731
  6 A"   20 A'   21 A'   22 A'    7 A"   23 A'   24 A'    8 A"                 
 -4.728  -2.661  -2.657  -2.657  -2.646  -2.646  -2.045  -2.041
 25 A'   26 A'    9 A"   27 A'   10 A"   28 A'   29 A'   11 A"                 
 -2.040  -2.027  -2.027  -0.847  -0.732  -0.663  -0.539  -0.436
 30 A'   31 A'   12 A"   32 A'   33 A'   34 A'   35 A'   36 A'                 
 -0.412  -0.374  -0.325  -0.307  -0.297  -0.275  -0.259
 37 A'   13 A"   38 A'   39 A'   14 A"   40 A'   15 A"                         
 -- Virtual --                   
 -0.099  -0.087  -0.032  -0.000   0.018   0.034   0.040   0.046
 16 A"   41 A'   42 A'   43 A'   44 A'   45 A'   46 A'   17 A"                 
  0.057   0.069   0.074   0.086   0.103   0.113   0.117   0.127
 47 A'   18 A"   48 A'   49 A'   50 A'   19 A"   51 A'   52 A'                 
  0.155   0.168   0.203   0.223   0.226   0.273   0.293   0.308
 53 A'   54 A'   55 A'   20 A"   56 A'   57 A'   21 A"   58 A'                 
  0.360   0.385   0.387   0.396   0.420   0.426   0.429   0.454
 59 A'   22 A"   60 A'   23 A"   61 A'   24 A"   62 A'   63 A'                 
  0.470   0.488   0.502   0.547   0.554   0.569   0.577   0.615
 64 A'   65 A'   25 A"   26 A"   66 A'   67 A'   27 A"   28 A"                 
  0.619   0.636   0.665   0.790   0.806   0.838   0.855   0.922
 68 A'   69 A'   70 A'   29 A"   71 A'   72 A'   73 A'   74 A'                 
  0.972   1.002   1.274   1.325   1.378   1.380   1.427   1.436
 75 A'   76 A'   30 A"   77 A'   78 A'   31 A"   32 A"   79 A'                 
  1.458   1.603   1.613   1.642   1.698   1.793   1.844   1.989
 33 A"   34 A"   80 A'   81 A'   82 A'   83 A'   84 A'   35 A"                 
  2.032   2.078   2.172   2.595   2.665   2.819   3.034   3.948
 85 A'   86 A'   87 A'   88 A'   36 A"   89 A'   90 A'   37 A"                 
  3.959   3.983   3.988   3.989   4.060   4.061   4.124   4.239
 91 A'   38 A"   92 A'   39 A"   40 A"   93 A'   94 A'   95 A'                 
  4.329   4.390   5.988   6.015   6.036   6.577   6.980   7.537
 96 A'   97 A'   41 A"   98 A'   99 A'  100 A'  101 A'   42 A"                 
  7.569   7.640  13.817  13.909  13.988  23.328  27.824  28.330
102 A'  103 A'   43 A"  104 A'  105 A'  106 A'  107 A'   44 A"                 
 28.352  28.359  28.522  28.528  28.542  28.580  28.664  47.858
108 A'  109 A'   45 A"  110 A'   46 A"  111 A'  112 A'  113 A'                 
127.873 127.891 127.910 151.624 163.122 289.733 289.762 289.866
 47 A"  114 A'  115 A'  116 A'  117 A'   48 A"  118 A'  119 A'                 
*******1901.786
120 A'  121 A'                                                                 
 --------------------------------------------------------------

          Ground-State Mulliken Net Atomic Charges

     Atom                 Charge (a.u.)
  ----------------------------------------
      1 C                    -0.175092
      2 P                     0.069406
      3 H                    -0.033310
      4 Br                    0.008776
      5 I                     0.130220
  ----------------------------------------
  Sum of atomic charges =     0.000000

 -----------------------------------------------------------------
                    Cartesian Multipole Moments
 -----------------------------------------------------------------
    Charge (ESU x 10^10)
                 0.0000
    Dipole Moment (Debye)
         X      -0.7393      Y      -0.4992      Z      -0.0000
       Tot       0.8920
    Quadrupole Moments (Debye-Ang)
        XX     -64.5767     XY       1.2395     YY     -63.4621
        XZ      -0.0000     YZ       0.0000     ZZ     -67.3760
    Octopole Moments (Debye-Ang^2)
       XXX     -24.9830    XXY      31.9856    XYY     -10.8395
       YYY      52.9769    XXZ      -0.0000    XYZ       0.0000
       YYZ      -0.0000    XZZ      -6.9128    YZZ      20.1982
       ZZZ      -0.0000
    Hexadecapole Moments (Debye-Ang^3)
      XXXX    -866.2391   XXXY      62.0551   XXYY    -254.8878
      XYYY      71.1323   YYYY    -589.0062   XXXZ      -0.0000
      XXYZ       0.0000   XYYZ      -0.0000   YYYZ       0.0000
      XXZZ    -171.0808   XYZZ      18.9692   YYZZ    -119.3065
      XZZZ      -0.0000   YZZZ       0.0000   ZZZZ     -93.1298
 -----------------------------------------------------------------
 Calculating analytic gradient of the SCF energy
 Gradient of SCF Energy
            1           2           3           4           5
    1  -0.0003776   0.0000458   0.0002038   0.0001283  -0.0000002
    2   0.0000087  -0.0000612  -0.0001279   0.0004828  -0.0003025
    3   0.0000000  -0.0000000   0.0000000  -0.0000000   0.0000000
 Max gradient component =       4.828E-04
 RMS gradient           =       1.910E-04
 Gradient time:  CPU 8.55 s  wall 2.24 s
 Geometry Optimization Parameters
   NAtoms,    NIC,     NZ,  NCons,   NDum,   NFix, NCnnct, MaxDiis
        5      20       5       0       0       0       0       0

 Cartesian Hessian Update
 Hessian Updated using BFGS Update


** GEOMETRY OPTIMIZATION IN DELOCALIZED INTERNAL COORDINATES **
   Searching for a Minimum

   Optimization Cycle:  10

                       Coordinates (Angstroms)
     ATOM                X               Y               Z
      1  C         0.4512332418   -0.7160851477    0.0000000000
      2  P         0.7363528322   -2.3786781376    0.0000000000
      3  H        -0.6352695919   -2.7599463140    0.0000000000
      4  Br        1.9553353517    0.4624402082    0.0000000000
      5  I        -1.4374847611    0.2888353384    0.0000000000
   Point Group: cs    Number of degrees of freedom:     7


   Energy is  -9873.714041086

 Hessian Updated using BFGS Update

  7 Hessian modes will be used to form the next step
  Hessian Eigenvalues:
     0.104049    0.162236    0.189994    0.198414    0.238481    0.298605
     0.364531

 Minimum Search - Taking Simple RFO Step
 Searching for Lamda that Minimizes Along All modes
 Value Taken    Lamda =  -0.00000142
 Step Taken.  Stepsize is  0.003050

                             Maximum     Tolerance    Cnvgd?
         Gradient           0.000363      0.000300      NO
         Displacement       0.002245      0.001200      NO
         Energy change      0.000000      0.000001     YES


 New Cartesian Coordinates Obtained by Inverse Iteration

 Displacement from previous Coordinates is:  0.002936
 ----------------------------------------------------------------
             Standard Nuclear Orientation (Angstroms)
    I     Atom           X                Y                Z
 ----------------------------------------------------------------
    1      C       0.4515091335    -0.7161753285     0.0000000000
    2      P       0.7368038140    -2.3785498474     0.0000000000
    3      H      -0.6348656301    -2.7596541386     0.0000000000
    4      Br      1.9547685205     0.4615108371     0.0000000000
    5      I      -1.4380487653     0.2894344247     0.0000000000
 ----------------------------------------------------------------
 Molecular Point Group                 Cs    NOp =  2
 Largest Abelian Subgroup              Cs    NOp =  2
 Nuclear Repulsion Energy =   686.4455309281 hartrees
 There are       55 alpha and       55 beta electrons
 Applying Cartesian multipole field
    Component          Value
    ---------          -----
     (2,0,0)        1.00000E-11
     (0,2,0)        2.00000E-11
     (0,0,2)       -3.00000E-11
 Nucleus-field energy     =     0.0000000167 hartrees
 Requested basis set is 6-311++G(d,p)
 There are 67 shells and 169 basis functions
 A cutoff of  1.0D-11 yielded   1817 shell pairs
 There are     12290 function pairs (     13807 Cartesian)
 Smallest overlap matrix eigenvalue = 5.56E-04
 Guess MOs from SCF MO coefficient file

 -----------------------------------------------------------------------
  General SCF calculation program by
  Eric Jon Sundstrom, Paul Horn, Yuezhi Mao, Dmitri Zuev, Alec White,
  David Stuck, Shaama M.S., Shane Yost, Joonho Lee, David Small,
  Daniel Levine, Susi Lehtola, Hugh Burton, Evgeny Epifanovsky
 -----------------------------------------------------------------------
 Exchange:     0.2000 Hartree-Fock + 0.0800 Slater + 0.7200 B88
 Correlation:  0.1900 VWN1RPA + 0.8100 LYP
 Using SG-1 standard quadrature grid
 using 4 threads for integral computing
 -------------------------------------------------------
 OpenMP Integral computing Module                
 Release: version 2.0, May 2017, Q-Chem Inc. Pleasanton 
 -------------------------------------------------------
 -------------------------------------------------------
 OpenMP BLAS3 based DFT computing Module                
 Release: version 1.0, May 2013, Q-Chem Inc. Pittsburgh 
 -------------------------------------------------------
 A restricted SCF calculation will be
 performed using DIIS
 SCF converges when DIIS error is below 1.0e-08
 ---------------------------------------
  Cycle       Energy         DIIS error
 ---------------------------------------
    1   -9873.7140412530      9.86e-06  
    2   -9873.7140417466      3.37e-06  
    3   -9873.7140417362      3.93e-06  
    4   -9873.7140417787      1.86e-06  
    5   -9873.7140417923      3.53e-07  
    6   -9873.7140417926      7.02e-08  
    7   -9873.7140417926      1.45e-08  
    8   -9873.7140417926      7.06e-09  Convergence criterion met
 ---------------------------------------
 SCF time:   CPU 20.04s  wall 5.00s 
 SCF   energy in the final basis set =    -9873.7140417926
 Total energy in the final basis set =    -9873.7140417926

 --------------------------------------------------------------
             Orbital Energies (a.u.) and Symmetries
 --------------------------------------------------------------

 Alpha MOs, Restricted
 -- Occupied --                  
******* -482.86 -176.32 -165.73 -165.72 -165.72  -77.07  -62.51
  1 A'    2 A'    3 A'    4 A'    1 A"    5 A'    6 A'    7 A'                 
-56.330 -56.326 -56.326 -35.818 -31.311 -31.305 -31.305 -22.961
  8 A'    2 A"    9 A'   10 A'   11 A'    3 A"   12 A'   13 A'                 
-22.960 -22.960 -22.955 -22.955 -10.297  -8.718  -6.571  -6.550
  4 A"   14 A'    5 A"   15 A'   16 A'   17 A'   18 A'   19 A'                 
 -6.536  -6.536  -6.367  -4.780  -4.765  -4.764  -4.732  -4.731
  6 A"   20 A'   21 A'   22 A'    7 A"   23 A'   24 A'    8 A"                 
 -4.728  -2.661  -2.657  -2.657  -2.646  -2.646  -2.045  -2.041
 25 A'   26 A'    9 A"   27 A'   10 A"   28 A'   29 A'   11 A"                 
 -2.040  -2.027  -2.027  -0.847  -0.732  -0.663  -0.539  -0.436
 30 A'   31 A'   12 A"   32 A'   33 A'   34 A'   35 A'   36 A'                 
 -0.412  -0.374  -0.325  -0.307  -0.297  -0.275  -0.259
 37 A'   13 A"   38 A'   39 A'   14 A"   40 A'   15 A"                         
 -- Virtual --                   
 -0.099  -0.088  -0.031  -0.000   0.018   0.034   0.040   0.046
 16 A"   41 A'   42 A'   43 A'   44 A'   45 A'   46 A'   17 A"                 
  0.057   0.069   0.074   0.086   0.103   0.113   0.117   0.128
 47 A'   18 A"   48 A'   49 A'   50 A'   19 A"   51 A'   52 A'                 
  0.155   0.168   0.203   0.223   0.226   0.273   0.293   0.308
 53 A'   54 A'   55 A'   20 A"   56 A'   57 A'   21 A"   58 A'                 
  0.360   0.385   0.387   0.396   0.420   0.425   0.429   0.454
 59 A'   22 A"   60 A'   23 A"   61 A'   24 A"   62 A'   63 A'                 
  0.470   0.488   0.502   0.547   0.553   0.569   0.577   0.615
 64 A'   65 A'   25 A"   26 A"   66 A'   67 A'   27 A"   28 A"                 
  0.619   0.636   0.665   0.790   0.806   0.838   0.855   0.922
 68 A'   69 A'   70 A'   29 A"   71 A'   72 A'   73 A'   74 A'                 
  0.972   1.002   1.274   1.325   1.378   1.381   1.427   1.436
 75 A'   76 A'   30 A"   77 A'   78 A'   31 A"   32 A"   79 A'                 
  1.459   1.603   1.613   1.642   1.698   1.793   1.844   1.989
 33 A"   34 A"   80 A'   81 A'   82 A'   83 A'   84 A'   35 A"                 
  2.032   2.079   2.171   2.595   2.665   2.819   3.034   3.948
 85 A'   86 A'   87 A'   88 A'   36 A"   89 A'   90 A'   37 A"                 
  3.959   3.983   3.988   3.989   4.060   4.061   4.124   4.239
 91 A'   38 A"   92 A'   39 A"   40 A"   93 A'   94 A'   95 A'                 
  4.328   4.390   5.988   6.015   6.036   6.577   6.980   7.537
 96 A'   97 A'   41 A"   98 A'   99 A'  100 A'  101 A'   42 A"                 
  7.569   7.640  13.817  13.909  13.988  23.328  27.824  28.330
102 A'  103 A'   43 A"  104 A'  105 A'  106 A'  107 A'   44 A"                 
 28.352  28.359  28.522  28.528  28.542  28.580  28.664  47.859
108 A'  109 A'   45 A"  110 A'   46 A"  111 A'  112 A'  113 A'                 
127.874 127.891 127.910 151.624 163.122 289.733 289.762 289.866
 47 A"  114 A'  115 A'  116 A'  117 A'   48 A"  118 A'  119 A'                 
*******1901.786
120 A'  121 A'                                                                 

 Beta MOs, Restricted
 -- Occupied --                  
******* -482.86 -176.32 -165.73 -165.72 -165.72  -77.07  -62.51
  1 A'    2 A'    3 A'    4 A'    1 A"    5 A'    6 A'    7 A'                 
-56.330 -56.326 -56.326 -35.818 -31.311 -31.305 -31.305 -22.961
  8 A'    2 A"    9 A'   10 A'   11 A'    3 A"   12 A'   13 A'                 
-22.960 -22.960 -22.955 -22.955 -10.297  -8.718  -6.571  -6.550
  4 A"   14 A'    5 A"   15 A'   16 A'   17 A'   18 A'   19 A'                 
 -6.536  -6.536  -6.367  -4.780  -4.765  -4.764  -4.732  -4.731
  6 A"   20 A'   21 A'   22 A'    7 A"   23 A'   24 A'    8 A"                 
 -4.728  -2.661  -2.657  -2.657  -2.646  -2.646  -2.045  -2.041
 25 A'   26 A'    9 A"   27 A'   10 A"   28 A'   29 A'   11 A"                 
 -2.040  -2.027  -2.027  -0.847  -0.732  -0.663  -0.539  -0.436
 30 A'   31 A'   12 A"   32 A'   33 A'   34 A'   35 A'   36 A'                 
 -0.412  -0.374  -0.325  -0.307  -0.297  -0.275  -0.259
 37 A'   13 A"   38 A'   39 A'   14 A"   40 A'   15 A"                         
 -- Virtual --                   
 -0.099  -0.088  -0.031  -0.000   0.018   0.034   0.040   0.046
 16 A"   41 A'   42 A'   43 A'   44 A'   45 A'   46 A'   17 A"                 
  0.057   0.069   0.074   0.086   0.103   0.113   0.117   0.128
 47 A'   18 A"   48 A'   49 A'   50 A'   19 A"   51 A'   52 A'                 
  0.155   0.168   0.203   0.223   0.226   0.273   0.293   0.308
 53 A'   54 A'   55 A'   20 A"   56 A'   57 A'   21 A"   58 A'                 
  0.360   0.385   0.387   0.396   0.420   0.425   0.429   0.454
 59 A'   22 A"   60 A'   23 A"   61 A'   24 A"   62 A'   63 A'                 
  0.470   0.488   0.502   0.547   0.553   0.569   0.577   0.615
 64 A'   65 A'   25 A"   26 A"   66 A'   67 A'   27 A"   28 A"                 
  0.619   0.636   0.665   0.790   0.806   0.838   0.855   0.922
 68 A'   69 A'   70 A'   29 A"   71 A'   72 A'   73 A'   74 A'                 
  0.972   1.002   1.274   1.325   1.378   1.381   1.427   1.436
 75 A'   76 A'   30 A"   77 A'   78 A'   31 A"   32 A"   79 A'                 
  1.459   1.603   1.613   1.642   1.698   1.793   1.844   1.989
 33 A"   34 A"   80 A'   81 A'   82 A'   83 A'   84 A'   35 A"                 
  2.032   2.079   2.171   2.595   2.665   2.819   3.034   3.948
 85 A'   86 A'   87 A'   88 A'   36 A"   89 A'   90 A'   37 A"                 
  3.959   3.983   3.988   3.989   4.060   4.061   4.124   4.239
 91 A'   38 A"   92 A'   39 A"   40 A"   93 A'   94 A'   95 A'                 
  4.328   4.390   5.988   6.015   6.036   6.577   6.980   7.537
 96 A'   97 A'   41 A"   98 A'   99 A'  100 A'  101 A'   42 A"                 
  7.569   7.640  13.817  13.909  13.988  23.328  27.824  28.330
102 A'  103 A'   43 A"  104 A'  105 A'  106 A'  107 A'   44 A"                 
 28.352  28.359  28.522  28.528  28.542  28.580  28.664  47.859
108 A'  109 A'   45 A"  110 A'   46 A"  111 A'  112 A'  113 A'                 
127.874 127.891 127.910 151.624 163.122 289.733 289.762 289.866
 47 A"  114 A'  115 A'  116 A'  117 A'   48 A"  118 A'  119 A'                 
*******1901.786
120 A'  121 A'                                                                 
 --------------------------------------------------------------

          Ground-State Mulliken Net Atomic Charges

     Atom                 Charge (a.u.)
  ----------------------------------------
      1 C                    -0.174873
      2 P                     0.069352
      3 H                    -0.033271
      4 Br                    0.009096
      5 I                     0.129696
  ----------------------------------------
  Sum of atomic charges =     0.000000

 -----------------------------------------------------------------
                    Cartesian Multipole Moments
 -----------------------------------------------------------------
    Charge (ESU x 10^10)
                 0.0000
    Dipole Moment (Debye)
         X      -0.7328      Y      -0.4987      Z      -0.0000
       Tot       0.8864
    Quadrupole Moments (Debye-Ang)
        XX     -64.5724     XY       1.2362     YY     -63.4623
        XZ      -0.0000     YZ       0.0000     ZZ     -67.3757
    Octopole Moments (Debye-Ang^2)
       XXX     -24.8941    XXY      31.9835    XYY     -10.8120
       YYY      52.9715    XXZ      -0.0000    XYZ       0.0000
       YYZ      -0.0000    XZZ      -6.8832    YZZ      20.1970
       ZZZ      -0.0000
    Hexadecapole Moments (Debye-Ang^3)
      XXXX    -866.2914   XXXY      62.2700   XXYY    -254.8839
      XYYY      71.3389   YYYY    -588.9160   XXXZ       0.0000
      XXYZ       0.0000   XYYZ      -0.0000   YYYZ       0.0000
      XXZZ    -171.0900   XYZZ      19.0513   YYZZ    -119.2923
      XZZZ      -0.0000   YZZZ       0.0000   ZZZZ     -93.1308
 -----------------------------------------------------------------
 Calculating analytic gradient of the SCF energy
 Gradient of SCF Energy
            1           2           3           4           5
    1  -0.0000342   0.0001574   0.0001949  -0.0001625  -0.0001556
    2   0.0000182   0.0000544  -0.0000894   0.0002008  -0.0001840
    3   0.0000000  -0.0000000   0.0000000  -0.0000000   0.0000000
 Max gradient component =       2.008E-04
 RMS gradient           =       1.155E-04
 Gradient time:  CPU 8.53 s  wall 2.23 s
 Geometry Optimization Parameters
   NAtoms,    NIC,     NZ,  NCons,   NDum,   NFix, NCnnct, MaxDiis
        5      20       5       0       0       0       0       0

 Cartesian Hessian Update
 Hessian Updated using BFGS Update


** GEOMETRY OPTIMIZATION IN DELOCALIZED INTERNAL COORDINATES **
   Searching for a Minimum

   Optimization Cycle:  11

                       Coordinates (Angstroms)
     ATOM                X               Y               Z
      1  C         0.4515091335   -0.7161753285    0.0000000000
      2  P         0.7368038140   -2.3785498474    0.0000000000
      3  H        -0.6348656301   -2.7596541386    0.0000000000
      4  Br        1.9547685205    0.4615108371    0.0000000000
      5  I        -1.4380487653    0.2894344247    0.0000000000
   Point Group: cs    Number of degrees of freedom:     7


   Energy is  -9873.714041793

 Hessian Updated using BFGS Update

  7 Hessian modes will be used to form the next step
  Hessian Eigenvalues:
     0.106613    0.158547    0.191050    0.198413    0.238694    0.296935
     0.364970

 Minimum Search - Taking Simple RFO Step
 Searching for Lamda that Minimizes Along All modes
 Value Taken    Lamda =   0.00000000
 Step Taken.  Stepsize is  0.000134

                             Maximum     Tolerance    Cnvgd?
         Gradient           0.000015      0.000300     YES
         Displacement       0.000098      0.001200     YES
         Energy change     -0.000001      0.000001     YES


                       Distance Matrix (Angstroms)
             C (  1)   P (  2)   H (  3)   Br(  4)
   P (  2)  1.686678
   H (  3)  2.314307  1.423628
   Br(  4)  1.909642  3.090208  4.133051
   I (  5)  2.140486  3.442110  3.153101  3.397178

 Final energy is   -9873.7140417926457     


 ******************************
 **  OPTIMIZATION CONVERGED  **
 ******************************

                       Coordinates (Angstroms)
     ATOM                X               Y               Z
      1  C         0.4515091335   -0.7161753285    0.0000000000
      2  P         0.7368038140   -2.3785498474    0.0000000000
      3  H        -0.6348656301   -2.7596541386    0.0000000000
      4  Br        1.9547685205    0.4615108371    0.0000000000
      5  I        -1.4380487653    0.2894344247    0.0000000000

Z-matrix Print:
$molecule
0 1
I 
C  1 2.140486
P  2 1.686678 1 127.759767
H  3 1.423628 2 95.789242 1 -0.000000 0
Br 2 1.909642 1 113.902475 3 -180.000000 0
$end


 --------------------------------------------------------------
             Orbital Energies (a.u.) and Symmetries
 --------------------------------------------------------------

 Alpha MOs, Restricted
 -- Occupied --                  
******* -482.86 -176.32 -165.73 -165.72 -165.72  -77.07  -62.51
  1 A'    2 A'    3 A'    4 A'    1 A"    5 A'    6 A'    7 A'                 
-56.330 -56.326 -56.326 -35.818 -31.311 -31.305 -31.305 -22.961
  8 A'    2 A"    9 A'   10 A'   11 A'    3 A"   12 A'   13 A'                 
-22.960 -22.960 -22.955 -22.955 -10.297  -8.718  -6.571  -6.550
  4 A"   14 A'    5 A"   15 A'   16 A'   17 A'   18 A'   19 A'                 
 -6.536  -6.536  -6.367  -4.780  -4.765  -4.764  -4.732  -4.731
  6 A"   20 A'   21 A'   22 A'    7 A"   23 A'   24 A'    8 A"                 
 -4.728  -2.661  -2.657  -2.657  -2.646  -2.646  -2.045  -2.041
 25 A'   26 A'    9 A"   27 A'   10 A"   28 A'   29 A'   11 A"                 
 -2.040  -2.027  -2.027  -0.847  -0.732  -0.663  -0.539  -0.436
 30 A'   31 A'   12 A"   32 A'   33 A'   34 A'   35 A'   36 A'                 
 -0.412  -0.374  -0.325  -0.307  -0.297  -0.275  -0.259
 37 A'   13 A"   38 A'   39 A'   14 A"   40 A'   15 A"                         
 -- Virtual --                   
 -0.099  -0.088  -0.031  -0.000   0.018   0.034   0.040   0.046
 16 A"   41 A'   42 A'   43 A'   44 A'   45 A'   46 A'   17 A"                 
  0.057   0.069   0.074   0.086   0.103   0.113   0.117   0.128
 47 A'   18 A"   48 A'   49 A'   50 A'   19 A"   51 A'   52 A'                 
  0.155   0.168   0.203   0.223   0.226   0.273   0.293   0.308
 53 A'   54 A'   55 A'   20 A"   56 A'   57 A'   21 A"   58 A'                 
  0.360   0.385   0.387   0.396   0.420   0.425   0.429   0.454
 59 A'   22 A"   60 A'   23 A"   61 A'   24 A"   62 A'   63 A'                 
  0.470   0.488   0.502   0.547   0.553   0.569   0.577   0.615
 64 A'   65 A'   25 A"   26 A"   66 A'   67 A'   27 A"   28 A"                 
  0.619   0.636   0.665   0.790   0.806   0.838   0.855   0.922
 68 A'   69 A'   70 A'   29 A"   71 A'   72 A'   73 A'   74 A'                 
  0.972   1.002   1.274   1.325   1.378   1.381   1.427   1.436
 75 A'   76 A'   30 A"   77 A'   78 A'   31 A"   32 A"   79 A'                 
  1.459   1.603   1.613   1.642   1.698   1.793   1.844   1.989
 33 A"   34 A"   80 A'   81 A'   82 A'   83 A'   84 A'   35 A"                 
  2.032   2.079   2.171   2.595   2.665   2.819   3.034   3.948
 85 A'   86 A'   87 A'   88 A'   36 A"   89 A'   90 A'   37 A"                 
  3.959   3.983   3.988   3.989   4.060   4.061   4.124   4.239
 91 A'   38 A"   92 A'   39 A"   40 A"   93 A'   94 A'   95 A'                 
  4.328   4.390   5.988   6.015   6.036   6.577   6.980   7.537
 96 A'   97 A'   41 A"   98 A'   99 A'  100 A'  101 A'   42 A"                 
  7.569   7.640  13.817  13.909  13.988  23.328  27.824  28.330
102 A'  103 A'   43 A"  104 A'  105 A'  106 A'  107 A'   44 A"                 
 28.352  28.359  28.522  28.528  28.542  28.580  28.664  47.859
108 A'  109 A'   45 A"  110 A'   46 A"  111 A'  112 A'  113 A'                 
127.874 127.891 127.910 151.624 163.122 289.733 289.762 289.866
 47 A"  114 A'  115 A'  116 A'  117 A'   48 A"  118 A'  119 A'                 
*******1901.786
120 A'  121 A'                                                                 

 Beta MOs, Restricted
 -- Occupied --                  
******* -482.86 -176.32 -165.73 -165.72 -165.72  -77.07  -62.51
  1 A'    2 A'    3 A'    4 A'    1 A"    5 A'    6 A'    7 A'                 
-56.330 -56.326 -56.326 -35.818 -31.311 -31.305 -31.305 -22.961
  8 A'    2 A"    9 A'   10 A'   11 A'    3 A"   12 A'   13 A'                 
-22.960 -22.960 -22.955 -22.955 -10.297  -8.718  -6.571  -6.550
  4 A"   14 A'    5 A"   15 A'   16 A'   17 A'   18 A'   19 A'                 
 -6.536  -6.536  -6.367  -4.780  -4.765  -4.764  -4.732  -4.731
  6 A"   20 A'   21 A'   22 A'    7 A"   23 A'   24 A'    8 A"                 
 -4.728  -2.661  -2.657  -2.657  -2.646  -2.646  -2.045  -2.041
 25 A'   26 A'    9 A"   27 A'   10 A"   28 A'   29 A'   11 A"                 
 -2.040  -2.027  -2.027  -0.847  -0.732  -0.663  -0.539  -0.436
 30 A'   31 A'   12 A"   32 A'   33 A'   34 A'   35 A'   36 A'                 
 -0.412  -0.374  -0.325  -0.307  -0.297  -0.275  -0.259
 37 A'   13 A"   38 A'   39 A'   14 A"   40 A'   15 A"                         
 -- Virtual --                   
 -0.099  -0.088  -0.031  -0.000   0.018   0.034   0.040   0.046
 16 A"   41 A'   42 A'   43 A'   44 A'   45 A'   46 A'   17 A"                 
  0.057   0.069   0.074   0.086   0.103   0.113   0.117   0.128
 47 A'   18 A"   48 A'   49 A'   50 A'   19 A"   51 A'   52 A'                 
  0.155   0.168   0.203   0.223   0.226   0.273   0.293   0.308
 53 A'   54 A'   55 A'   20 A"   56 A'   57 A'   21 A"   58 A'                 
  0.360   0.385   0.387   0.396   0.420   0.425   0.429   0.454
 59 A'   22 A"   60 A'   23 A"   61 A'   24 A"   62 A'   63 A'                 
  0.470   0.488   0.502   0.547   0.553   0.569   0.577   0.615
 64 A'   65 A'   25 A"   26 A"   66 A'   67 A'   27 A"   28 A"                 
  0.619   0.636   0.665   0.790   0.806   0.838   0.855   0.922
 68 A'   69 A'   70 A'   29 A"   71 A'   72 A'   73 A'   74 A'                 
  0.972   1.002   1.274   1.325   1.378   1.381   1.427   1.436
 75 A'   76 A'   30 A"   77 A'   78 A'   31 A"   32 A"   79 A'                 
  1.459   1.603   1.613   1.642   1.698   1.793   1.844   1.989
 33 A"   34 A"   80 A'   81 A'   82 A'   83 A'   84 A'   35 A"                 
  2.032   2.079   2.171   2.595   2.665   2.819   3.034   3.948
 85 A'   86 A'   87 A'   88 A'   36 A"   89 A'   90 A'   37 A"                 
  3.959   3.983   3.988   3.989   4.060   4.061   4.124   4.239
 91 A'   38 A"   92 A'   39 A"   40 A"   93 A'   94 A'   95 A'                 
  4.328   4.390   5.988   6.015   6.036   6.577   6.980   7.537
 96 A'   97 A'   41 A"   98 A'   99 A'  100 A'  101 A'   42 A"                 
  7.569   7.640  13.817  13.909  13.988  23.328  27.824  28.330
102 A'  103 A'   43 A"  104 A'  105 A'  106 A'  107 A'   44 A"                 
 28.352  28.359  28.522  28.528  28.542  28.580  28.664  47.859
108 A'  109 A'   45 A"  110 A'   46 A"  111 A'  112 A'  113 A'                 
127.874 127.891 127.910 151.624 163.122 289.733 289.762 289.866
 47 A"  114 A'  115 A'  116 A'  117 A'   48 A"  118 A'  119 A'                 
*******1901.786
120 A'  121 A'                                                                 
 --------------------------------------------------------------

          Ground-State Mulliken Net Atomic Charges

     Atom                 Charge (a.u.)
  ----------------------------------------
      1 C                    -0.174873
      2 P                     0.069352
      3 H                    -0.033271
      4 Br                    0.009096
      5 I                     0.129696
  ----------------------------------------
  Sum of atomic charges =     0.000000

 -----------------------------------------------------------------
                    Cartesian Multipole Moments
 -----------------------------------------------------------------
    Charge (ESU x 10^10)
                 0.0000
    Dipole Moment (Debye)
         X      -0.7328      Y      -0.4987      Z      -0.0000
       Tot       0.8864
    Quadrupole Moments (Debye-Ang)
        XX     -64.5724     XY       1.2362     YY     -63.4623
        XZ      -0.0000     YZ       0.0000     ZZ     -67.3757
    Octopole Moments (Debye-Ang^2)
       XXX     -24.8941    XXY      31.9835    XYY     -10.8120
       YYY      52.9715    XXZ      -0.0000    XYZ       0.0000
       YYZ      -0.0000    XZZ      -6.8832    YZZ      20.1970
       ZZZ      -0.0000
    Hexadecapole Moments (Debye-Ang^3)
      XXXX    -866.2914   XXXY      62.2700   XXYY    -254.8839
      XYYY      71.3389   YYYY    -588.9160   XXXZ       0.0000
      XXYZ       0.0000   XYYZ      -0.0000   YYYZ       0.0000
      XXZZ    -171.0900   XYZZ      19.0513   YYZZ    -119.2923
      XZZZ      -0.0000   YZZZ       0.0000   ZZZZ     -93.1308
 -----------------------------------------------------------------
Archival summary:
1\1\TWL02\OPT\ProcedureUnspecified\BasisUnspecified\1r1111\taweetha\MonNov2615:06:282018MonNov2615:06:282018\0\\#,OPT,ProcedureUnspecified,BasisUnspecified,\\0,1\I\C,1,2.14049\P,2,1.68668,1,127.76\H,3,1.42363,2,95.7892,1,-0,0\Br,2,1.90964,1,113.902,3,-180,0\\\@

 Total job time:  102.11s(wall), 375.20s(cpu) 
 Mon Nov 26 15:06:28 2018

        *************************************************************
        *                                                           *
        *  Thank you very much for using Q-Chem.  Have a nice day.  *
        *                                                           *
        *************************************************************


 
User input: 2 of 2 
 
Q-Chem Developer Version!
                  Welcome to Q-Chem
     A Quantum Leap Into The Future Of Chemistry


 Q-Chem 5.1, Q-Chem, Inc., Pleasanton, CA (2018)

 Yihan Shao,  Zhengting Gan,  E. Epifanovsky,  A. T. B. Gilbert,  M. Wormit,  
 J. Kussmann,  A. W. Lange,  A. Behn,  Jia Deng,  Xintian Feng,  D. Ghosh,  
 M. Goldey,  P. R. Horn,  L. D. Jacobson,  I. Kaliman,  T. Kus,  A. Landau,  
 Jie Liu,  E. I. Proynov,  R. M. Richard,  R. P. Steele,  E. J. Sundstrom,  
 H. L. Woodcock III,  P. M. Zimmerman,  D. Zuev,  B. Albrecht,  E. Alguire,  
 S. A. Baeppler,  D. Barton,  Z. Benda,  Y. A. Bernard,  E. J. Berquist,  
 K. B. Bravaya,  H. Burton,  D. Casanova,  Chun-Min Chang,  Yunqing Chen,  
 A. Chien,  K. D. Closser,  M. P. Coons,  S. Coriani,  S. Dasgupta,  
 A. L. Dempwolff,  M. Diedenhofen,  Hainam Do,  R. G. Edgar,  Po-Tung Fang,  
 S. Faraji,  S. Fatehi,  Qingguo Feng,  K. D. Fenk,  J. Fosso-Tande,  
 Qinghui Ge,  A. Ghysels,  G. Gidofalvi,  J. Gomes,  J. Gonthier,  A. Gunina,  
 D. Hait,  M. W. D. Hanson-Heine,  P. H. P. Harbach,  A. W. Hauser,  
 J. E. Herr,  E. G. Hohenstein,  Z. C. Holden,  Kerwin Hui,  B. C. Huynh,  
 T.-C. Jagau,  Hyunjun Ji,  B. Kaduk,  K. Khistyaev,  Jaehoon Kim,  
 P. Klunzinger,  K. Koh,  D. Kosenkov,  L. Koulias,  T. Kowalczyk,  
 C. M. Krauter,  A. Kunitsa,  Ka Un Lao,  A. Laurent,  K. V. Lawler,  
 Joonho Lee,  D. Lefrancois,  S. Lehtola,  D. S. Levine,  Yi-Pei Li,  
 You-Sheng Lin,  Fenglai Liu,  E. Livshits,  A. Luenser,  P. Manohar,  
 E. Mansoor,  S. F. Manzer,  Shan-Ping Mao,  Yuezhi Mao,  N. Mardirossian,  
 A. V. Marenich,  T. Markovich,  L. A. Martinez-Martinez,  S. A. Maurer,  
 N. J. Mayhall,  S. C. McKenzie,  J.-M. Mewes,  A. F. Morrison,  
 J. W. Mullinax,  K. Nanda,  T. S. Nguyen-Beck,  R. Olivares-Amaya,  
 J. A. Parkhill,  T. M. Perrine,  F. Plasser,  P. Pokhilko,  S. Prager,  
 A. Prociuk,  E. Ramos,  D. R. Rehn,  F. Rob,  M. Schneider,  N. Sergueev,  
 S. M. Sharada,  S. Sharma,  D. W. Small,  T. Stauch,  T. Stein,  
 Yu-Chuan Su,  A. J. W. Thom,  A. Tkatchenko,  T. Tsuchimochi,  N. M. Tubman,  
 L. Vogt,  M. L. Vidal,  O. Vydrov,  M. A. Watson,  J. Wenzel,  
 M. de Wergifosse,  T. A. Wesolowski,  A. White,  J. Witte,  A. Yamada,  
 Jun Yang,  K. Yao,  S. Yeganeh,  S. R. Yost,  Zhi-Qiang You,  A. Zech,  
 Igor Ying Zhang,  Xing Zhang,  Yan Zhao,  Ying Zhu,  B. R. Brooks,  
 G. K. L. Chan,  C. J. Cramer,  M. S. Gordon,  W. J. Hehre,  A. Klamt,  
 M. W. Schmidt,  C. D. Sherrill,  D. G. Truhlar,  A. Aspuru-Guzik,  R. Baer,  
 A. T. Bell,  N. A. Besley,  Jeng-Da Chai,  A. E. DePrince, III,  
 R. A. DiStasio Jr.,  A. Dreuw,  B. D. Dunietz,  T. R. Furlani,  
 Chao-Ping Hsu,  Yousung Jung,  Jing Kong,  D. S. Lambrecht,  WanZhen Liang,  
 C. Ochsenfeld,  V. A. Rassolov,  L. V. Slipchenko,  J. E. Subotnik,  
 T. Van Voorhis,  J. M. Herbert,  A. I. Krylov,  P. M. W. Gill,  M. Head-Gordon

 Contributors to earlier versions of Q-Chem not listed above: 
 R. D. Adamson,  B. Austin,  J. Baker,  G. J. O. Beran,  K. Brandhorst,  
 S. T. Brown,  E. F. C. Byrd,  A. K. Chakraborty,  C.-L. Cheng,  
 Siu Hung Chien,  D. M. Chipman,  D. L. Crittenden,  H. Dachsel,  
 R. J. Doerksen,  A. D. Dutoi,  L. Fusti-Molnar,  W. A. Goddard III,  
 A. Golubeva-Zadorozhnaya,  S. R. Gwaltney,  G. Hawkins,  A. Heyden,  
 S. Hirata,  G. Kedziora,  F. J. Keil,  C. Kelley,  Jihan Kim,  R. A. King,  
 R. Z. Khaliullin,  P. P. Korambath,  W. Kurlancheek,  A. M. Lee,  M. S. Lee,  
 S. V. Levchenko,  Ching Yeh Lin,  D. Liotard,  R. C. Lochan,  I. Lotan,  
 P. E. Maslen,  N. Nair,  D. P. O'Neill,  D. Neuhauser,  E. Neuscamman,  
 C. M. Oana,  R. Olson,  B. Peters,  R. Peverati,  P. A. Pieniazek,  
 Y. M. Rhee,  J. Ritchie,  M. A. Rohrdanz,  E. Rosta,  N. J. Russ,  
 H. F. Schaefer III,  N. E. Schultz,  N. Shenvi,  A. C. Simmonett,  A. Sodt,  
 D. Stuck,  K. S. Thanthiriwatte,  V. Vanovschi,  Tao Wang,  A. Warshel,  
 C. F. Williams,  Q. Wu,  X. Xu,  W. Zhang

 Please cite Q-Chem as follows:
 Y. Shao et al., Mol. Phys. 113, 184-215 (2015)
 DOI: 10.1080/00268976.2014.952696

 Q-Chem 5.1.2 for Intel X86 EM64T Linux

 Parts of Q-Chem use Armadillo 8.300.2 (Tropical Shenanigans).
 http://arma.sourceforge.net/

 Q-Chem begins on Mon Nov 26 15:06:28 2018  

Host: 
0

     Scratch files written to /scratch/taweetham/qchem49055//
The previous job contains 0 fragments, simply inherited here
Input Ideriv = 2
Curr. Ideriv = -1
Max.  Ideriv = 2

Checking the input file for inconsistencies... 	...done.

--------------------------------------------------------------
User input:
--------------------------------------------------------------

$molecule
read
$end

$rem
   job_type 	frequency
   basis 	6-311++g**
   method	b3lyp	
$end


--------------------------------------------------------------
 ----------------------------------------------------------------
             Standard Nuclear Orientation (Angstroms)
    I     Atom           X                Y                Z
 ----------------------------------------------------------------
    1      C       0.4681618708    -0.5659220965     0.0000000000
    2      P       0.9345431143    -2.1868386988     0.0000000000
    3      H      -0.3868951660    -2.7164785915     0.0000000000
    4      Br      1.8327891067     0.7699394219    -0.0000000000
    5      I      -1.5205253115     0.2257870167    -0.0000000000
 ----------------------------------------------------------------
 Molecular Point Group                 Cs    NOp =  2
 Largest Abelian Subgroup              Cs    NOp =  2
 Nuclear Repulsion Energy =   686.4455309281 hartrees
 There are       55 alpha and       55 beta electrons
 Requested basis set is 6-311++G(d,p)
 There are 67 shells and 169 basis functions

 Total QAlloc Memory Limit   2000 MB
 Mega-Array Size       188 MB
 MEM_STATIC part       192 MB

                       Distance Matrix (Angstroms)
             C (  1)   P (  2)   H (  3)   Br(  4)
   P (  2)  1.686678
   H (  3)  2.314307  1.423628
   Br(  4)  1.909642  3.090208  4.133051
   I (  5)  2.140486  3.442110  3.153101  3.397178

 A cutoff of  1.0D-11 yielded   1817 shell pairs
 There are     12290 function pairs (     13807 Cartesian)

 -------------------------------------------------------
 OpenMP Integral Computing Module                       
 Release: version 1.0, May 2013, Q-Chem Inc. Pittsburgh 
 -------------------------------------------------------
 Integral Job Info:
 Integral job number is                      11
 Integral operator is                         1
 short-range coefficients                     0
 long-range coefficients              100000000
 Omega coefficients                           0
 if combine SR and LR in K                    0
 Integral screening is                        0
 Integral computing path is                   2
 max size of driver memory is            800000
 size of driver memory is                593474
 size of scratch memory is             29623520
 max col of scratch BK array               1296
 max len of scratch array in speh3          155
 max len of scratch index in speh4           18
 max int batch size is                      520
 min int batch size is                       52
 fixed nKL is                                45
 max L of basis functions is                  2
 order of int derivative is                   0
 number of shells is                         67
 number of basis is                         179
 number of cartesian basis is               179
 number of contracted shell pairs          1817
 number of primitive shell pairs           4059
 maxK2 (contraction) of shell pair           36
 max number of K2 of shell pair               1
 max number of CS2 of shell pair            290
 max number of PS2 of shell pair            290
 mem total for path MDJ                  529276
 -------------------------------------------------------
 Smallest overlap matrix eigenvalue = 5.56E-04
 Guess from superposition of atomic densities
 Warning:  Energy on first SCF cycle will be non-variational
 SAD guess density has 110.000000 electrons

 -----------------------------------------------------------------------
  General SCF calculation program by
  Eric Jon Sundstrom, Paul Horn, Yuezhi Mao, Dmitri Zuev, Alec White,
  David Stuck, Shaama M.S., Shane Yost, Joonho Lee, David Small,
  Daniel Levine, Susi Lehtola, Hugh Burton, Evgeny Epifanovsky
 -----------------------------------------------------------------------
 Exchange:     0.2000 Hartree-Fock + 0.0800 Slater + 0.7200 B88
 Correlation:  0.1900 VWN1RPA + 0.8100 LYP
 Using SG-1 standard quadrature grid
 using 4 threads for integral computing
 -------------------------------------------------------
 OpenMP Integral computing Module                
 Release: version 2.0, May 2017, Q-Chem Inc. Pleasanton 
 -------------------------------------------------------
 -------------------------------------------------------
 OpenMP BLAS3 based DFT computing Module                
 Release: version 1.0, May 2013, Q-Chem Inc. Pittsburgh 
 -------------------------------------------------------
 A restricted SCF calculation will be
 performed using DIIS
 SCF converges when DIIS error is below 1.0e-08
 ---------------------------------------
  Cycle       Energy         DIIS error
 ---------------------------------------
    1   -9874.0756647388      3.89e-02  
    2   -9873.7046365546      2.35e-03  
    3   -9873.7001180239      2.48e-03  
    4   -9873.7077301435      1.23e-03  
    5   -9873.7133444873      2.11e-04  
    6   -9873.7134588157      9.19e-05  
    7   -9873.7135029207      1.43e-05  
    8   -9873.7135039289      3.14e-06  
    9   -9873.7135039515      9.92e-07  
   10   -9873.7135039553      3.64e-07  
   11   -9873.7135039557      5.85e-08  
   12   -9873.7135039557      1.08e-08  
   13   -9873.7135039557      3.83e-09  Convergence criterion met
 ---------------------------------------
 SCF time:   CPU 32.51s  wall 9.00s 
 SCF   energy in the final basis set =    -9873.7135039557
 Total energy in the final basis set =    -9873.7135039557

 --------------------------------------------------------------
             Orbital Energies (a.u.) and Symmetries
 --------------------------------------------------------------

 Alpha MOs, Restricted
 -- Occupied --                  
******* -482.86 -176.32 -165.73 -165.72 -165.72  -77.07  -62.51
  1 A'    2 A'    3 A'    4 A'    1 A"    5 A'    6 A'    7 A'                 
-56.330 -56.326 -56.326 -35.818 -31.311 -31.305 -31.305 -22.962
  8 A'    2 A"    9 A'   10 A'   11 A'    3 A"   12 A'   13 A'                 
-22.960 -22.960 -22.956 -22.956 -10.297  -8.718  -6.571  -6.550
  4 A"   14 A'    5 A"   15 A'   16 A'   17 A'   18 A'   19 A'                 
 -6.536  -6.536  -6.367  -4.780  -4.765  -4.764  -4.732  -4.731
  6 A"   20 A'   21 A'   22 A'    7 A"   23 A'   24 A'    8 A"                 
 -4.728  -2.661  -2.657  -2.656  -2.646  -2.646  -2.045  -2.041
 25 A'   26 A'    9 A"   27 A'   10 A"   28 A'   29 A'   11 A"                 
 -2.040  -2.027  -2.027  -0.847  -0.732  -0.663  -0.539  -0.436
 30 A'   12 A"   31 A'   32 A'   33 A'   34 A'   35 A'   36 A'                 
 -0.412  -0.374  -0.325  -0.307  -0.297  -0.275  -0.259
 37 A'   13 A"   38 A'   39 A'   14 A"   40 A'   15 A"                         
 -- Virtual --                   
 -0.099  -0.088  -0.031  -0.000   0.018   0.034   0.040   0.046
 16 A"   41 A'   42 A'   43 A'   44 A'   45 A'   46 A'   17 A"                 
  0.057   0.069   0.074   0.086   0.103   0.113   0.117   0.128
 47 A'   18 A"   48 A'   49 A'   50 A'   19 A"   51 A'   52 A'                 
  0.155   0.168   0.203   0.223   0.226   0.273   0.293   0.308
 53 A'   54 A'   55 A'   20 A"   56 A'   57 A'   21 A"   58 A'                 
  0.360   0.385   0.387   0.395   0.420   0.425   0.429   0.454
 59 A'   22 A"   60 A'   23 A"   61 A'   24 A"   62 A'   63 A'                 
  0.470   0.488   0.502   0.547   0.553   0.569   0.577   0.615
 64 A'   65 A'   25 A"   26 A"   66 A'   67 A'   27 A"   28 A"                 
  0.619   0.636   0.665   0.790   0.806   0.838   0.855   0.922
 68 A'   69 A'   70 A'   29 A"   71 A'   72 A'   73 A'   74 A'                 
  0.972   1.002   1.274   1.326   1.378   1.381   1.427   1.436
 75 A'   76 A'   30 A"   77 A'   78 A'   31 A"   32 A"   79 A'                 
  1.459   1.603   1.613   1.642   1.698   1.793   1.844   1.990
 33 A"   34 A"   80 A'   81 A'   82 A'   83 A'   84 A'   35 A"                 
  2.032   2.079   2.171   2.595   2.665   2.819   3.034   3.949
 85 A'   86 A'   87 A'   88 A'   36 A"   89 A'   90 A'   37 A"                 
  3.959   3.982   3.988   3.989   4.059   4.061   4.124   4.239
 91 A'   38 A"   92 A'   39 A"   40 A"   93 A'   94 A'   95 A'                 
  4.329   4.389   5.987   6.015   6.036   6.578   6.980   7.538
 96 A'   97 A'   41 A"   98 A'   99 A'  100 A'  101 A'   42 A"                 
  7.569   7.640  13.817  13.909  13.988  23.328  27.824  28.330
102 A'  103 A'   43 A"  104 A'  105 A'  106 A'  107 A'   44 A"                 
 28.352  28.359  28.522  28.528  28.542  28.580  28.664  47.859
108 A'  109 A'   45 A"  110 A'   46 A"  111 A'  112 A'  113 A'                 
127.873 127.891 127.910 151.624 163.122 289.733 289.762 289.866
 47 A"  114 A'  115 A'  116 A'  117 A'   48 A"  118 A'  119 A'                 
*******1901.786
120 A'  121 A'                                                                 

 Beta MOs, Restricted
 -- Occupied --                  
******* -482.86 -176.32 -165.73 -165.72 -165.72  -77.07  -62.51
  1 A'    2 A'    3 A'    4 A'    1 A"    5 A'    6 A'    7 A'                 
-56.330 -56.326 -56.326 -35.818 -31.311 -31.305 -31.305 -22.962
  8 A'    2 A"    9 A'   10 A'   11 A'    3 A"   12 A'   13 A'                 
-22.960 -22.960 -22.956 -22.956 -10.297  -8.718  -6.571  -6.550
  4 A"   14 A'    5 A"   15 A'   16 A'   17 A'   18 A'   19 A'                 
 -6.536  -6.536  -6.367  -4.780  -4.765  -4.764  -4.732  -4.731
  6 A"   20 A'   21 A'   22 A'    7 A"   23 A'   24 A'    8 A"                 
 -4.728  -2.661  -2.657  -2.656  -2.646  -2.646  -2.045  -2.041
 25 A'   26 A'    9 A"   27 A'   10 A"   28 A'   29 A'   11 A"                 
 -2.040  -2.027  -2.027  -0.847  -0.732  -0.663  -0.539  -0.436
 30 A'   12 A"   31 A'   32 A'   33 A'   34 A'   35 A'   36 A'                 
 -0.412  -0.374  -0.325  -0.307  -0.297  -0.275  -0.259
 37 A'   13 A"   38 A'   39 A'   14 A"   40 A'   15 A"                         
 -- Virtual --                   
 -0.099  -0.088  -0.031  -0.000   0.018   0.034   0.040   0.046
 16 A"   41 A'   42 A'   43 A'   44 A'   45 A'   46 A'   17 A"                 
  0.057   0.069   0.074   0.086   0.103   0.113   0.117   0.128
 47 A'   18 A"   48 A'   49 A'   50 A'   19 A"   51 A'   52 A'                 
  0.155   0.168   0.203   0.223   0.226   0.273   0.293   0.308
 53 A'   54 A'   55 A'   20 A"   56 A'   57 A'   21 A"   58 A'                 
  0.360   0.385   0.387   0.395   0.420   0.425   0.429   0.454
 59 A'   22 A"   60 A'   23 A"   61 A'   24 A"   62 A'   63 A'                 
  0.470   0.488   0.502   0.547   0.553   0.569   0.577   0.615
 64 A'   65 A'   25 A"   26 A"   66 A'   67 A'   27 A"   28 A"                 
  0.619   0.636   0.665   0.790   0.806   0.838   0.855   0.922
 68 A'   69 A'   70 A'   29 A"   71 A'   72 A'   73 A'   74 A'                 
  0.972   1.002   1.274   1.326   1.378   1.381   1.427   1.436
 75 A'   76 A'   30 A"   77 A'   78 A'   31 A"   32 A"   79 A'                 
  1.459   1.603   1.613   1.642   1.698   1.793   1.844   1.990
 33 A"   34 A"   80 A'   81 A'   82 A'   83 A'   84 A'   35 A"                 
  2.032   2.079   2.171   2.595   2.665   2.819   3.034   3.949
 85 A'   86 A'   87 A'   88 A'   36 A"   89 A'   90 A'   37 A"                 
  3.959   3.982   3.988   3.989   4.059   4.061   4.124   4.239
 91 A'   38 A"   92 A'   39 A"   40 A"   93 A'   94 A'   95 A'                 
  4.329   4.389   5.987   6.015   6.036   6.578   6.980   7.538
 96 A'   97 A'   41 A"   98 A'   99 A'  100 A'  101 A'   42 A"                 
  7.569   7.640  13.817  13.909  13.988  23.328  27.824  28.330
102 A'  103 A'   43 A"  104 A'  105 A'  106 A'  107 A'   44 A"                 
 28.352  28.359  28.522  28.528  28.542  28.580  28.664  47.859
108 A'  109 A'   45 A"  110 A'   46 A"  111 A'  112 A'  113 A'                 
127.873 127.891 127.910 151.624 163.122 289.733 289.762 289.866
 47 A"  114 A'  115 A'  116 A'  117 A'   48 A"  118 A'  119 A'                 
*******1901.786
120 A'  121 A'                                                                 
 --------------------------------------------------------------

          Ground-State Mulliken Net Atomic Charges

     Atom                 Charge (a.u.)
  ----------------------------------------
      1 C                    -0.175249
      2 P                     0.069460
      3 H                    -0.033180
      4 Br                    0.008906
      5 I                     0.130064
  ----------------------------------------
  Sum of atomic charges =     0.000000

 -----------------------------------------------------------------
                    Cartesian Multipole Moments
 -----------------------------------------------------------------
    Charge (ESU x 10^10)
                 0.0000
    Dipole Moment (Debye)
         X      -0.6759      Y      -0.5768      Z       0.0000
       Tot       0.8886
    Quadrupole Moments (Debye-Ang)
        XX     -64.7481     XY       1.0558     YY     -63.3174
        XZ       0.0000     YZ      -0.0000     ZZ     -67.3772
    Octopole Moments (Debye-Ang^2)
       XXX     -23.8123    XXY      24.5383    XYY      -5.5440
       YYY      31.3343    XXZ       0.0000    XYZ      -0.0000
       YYZ       0.0000    XZZ      -5.0633    YZZ      12.8308
       ZZZ       0.0000
    Hexadecapole Moments (Debye-Ang^3)
      XXXX    -884.0585   XXXY      42.1096   XXYY    -249.7101
      XYYY      45.6099   YYYY    -546.4316   XXXZ       0.0000
      XXYZ      -0.0000   XYYZ       0.0000   YYYZ      -0.0000
      XXZZ    -173.7939   XYZZ      11.2999   YYZZ    -112.6671
      XZZZ       0.0000   YZZZ      -0.0000   ZZZZ     -93.1420
 -----------------------------------------------------------------
 Calculating MO derivatives via CPSCF
 D1JvT checksum  = 249180 16632.0710544605
 D1KAT checksum  = 589980 646.3426269292
   1         3          15      0.129002    0.048180
   2         3          15      0.016314    0.006303
   3         3          15      0.002172    0.000822
   4         3          15      0.000207    0.000087
   5        16           2      0.000016    0.000009
   6        18           0      0.000000    0.000000    Roots Converged
 Time for AOints: 9.3 s (CPU) 2.4 s (wall)
 ------------------------------------------------------------------------------
                     AOints        : Timing summary (seconds)
 ------------------------------------------------------------------------------
     job step          cpu (% of tot)      sys (% of tot)     wall (% of tot)
 ------------------------------------------------------------------------------
  cpscf_lag         0.4882E+02 (35.5)   0.5000E-05 (22.7)   0.1261E+02 (35.2)
  iterzp            0.7912E+02 (57.6)   0.1600E-04 (72.7)   0.2070E+02 (57.8)
  make_fx           0.0000E+00 ( 0.0)   0.0000E+00 ( 0.0)   0.0000E+00 ( 0.0)
  AOints            0.9330E+01 ( 6.8)   0.1000E-05 ( 4.5)   0.2364E+01 ( 6.6)
 ------------------------------------------------------------------------------
   Grand Totals     0.1374E+03          0.2200E-04          0.3584E+02
 ------------------------------------------------------------------------------
 Calculating analytic Hessian of the SCF energy
 Polarizability Matrix (a.u.)
            1           2           3
    1-106.6067416   8.6320033   0.0000000
    2   8.6320033-108.6707129   0.0000000
    3   0.0000000   0.0000000 -53.9303291

 Direct stationary perturbation theory relativistic correction:

 rels  =     114.206529342751
 relv  =    -380.446047308402
 rel2e =      51.634950396408
 E_rel =    -214.604567569244

 Hessian of the SCF Energy
            1           2           3           4           5           6
    1   0.1812746  -0.0149372  -0.0000000  -0.0609295   0.0895195   0.0000000
    2  -0.0149372   0.3906329   0.0000000   0.0689452  -0.2705005  -0.0000000
    3  -0.0000000   0.0000000   0.0486019   0.0000000  -0.0000000  -0.0172673
    4  -0.0609295   0.0689452   0.0000000   0.2627946  -0.0258406  -0.0000000
    5   0.0895195  -0.2705005  -0.0000000  -0.0258406   0.3327437   0.0000000
    6   0.0000000  -0.0000000  -0.0172673  -0.0000000   0.0000000   0.0173751
    7   0.0014645   0.0023329   0.0000000  -0.1835035  -0.0643352   0.0000000
    8  -0.0210724  -0.0125100  -0.0000000  -0.0363494  -0.0330667   0.0000000
    9   0.0000000   0.0000000  -0.0031738   0.0000000  -0.0000000  -0.0093001
   10  -0.0845291  -0.0672715   0.0000000  -0.0043401  -0.0094838  -0.0000000
   11  -0.0598416  -0.0918831   0.0000000  -0.0241757  -0.0203471  -0.0000000
   12   0.0000000  -0.0000000  -0.0175564   0.0000000   0.0000000   0.0003506
   13  -0.0372805   0.0109306   0.0000000  -0.0140216   0.0101401  -0.0000000
   14   0.0063317  -0.0157393   0.0000000   0.0174204  -0.0088293   0.0000000
   15   0.0000000   0.0000000  -0.0106044  -0.0000000   0.0000000   0.0088417
            7           8           9          10          11          12
    1   0.0014645  -0.0210724   0.0000000  -0.0845291  -0.0598416   0.0000000
    2   0.0023329  -0.0125100   0.0000000  -0.0672715  -0.0918831  -0.0000000
    3   0.0000000  -0.0000000  -0.0031738   0.0000000   0.0000000  -0.0175564
    4  -0.1835035  -0.0363494   0.0000000  -0.0043401  -0.0241757   0.0000000
    5  -0.0643352  -0.0330667  -0.0000000  -0.0094838  -0.0203471   0.0000000
    6   0.0000000   0.0000000  -0.0093001  -0.0000000  -0.0000000   0.0003506
    7   0.1786946   0.0599053  -0.0000000   0.0024069   0.0013137  -0.0000000
    8   0.0599053   0.0522037  -0.0000000  -0.0010531  -0.0060753   0.0000000
    9  -0.0000000  -0.0000000   0.0096112  -0.0000000  -0.0000000   0.0060361
   10   0.0024069  -0.0010531  -0.0000000   0.1143112   0.0864968  -0.0000000
   11   0.0013137  -0.0060753  -0.0000000   0.0864968   0.1153045  -0.0000000
   12  -0.0000000   0.0000000   0.0060361  -0.0000000  -0.0000000   0.0079354
   13   0.0009375  -0.0014305  -0.0000000  -0.0278489  -0.0037933   0.0000000
   14   0.0007832  -0.0005516   0.0000000  -0.0086885   0.0030010  -0.0000000
   15  -0.0000000  -0.0000000  -0.0031734   0.0000000   0.0000000   0.0032343
           13          14          15
    1  -0.0372805   0.0063317   0.0000000
    2   0.0109306  -0.0157393   0.0000000
    3   0.0000000   0.0000000  -0.0106044
    4  -0.0140216   0.0174204  -0.0000000
    5   0.0101401  -0.0088293   0.0000000
    6  -0.0000000   0.0000000   0.0088417
    7   0.0009375   0.0007832  -0.0000000
    8  -0.0014305  -0.0005516  -0.0000000
    9  -0.0000000   0.0000000  -0.0031734
   10  -0.0278489  -0.0086885   0.0000000
   11  -0.0037933   0.0030010   0.0000000
   12   0.0000000  -0.0000000   0.0032343
   13   0.0782135  -0.0158469  -0.0000000
   14  -0.0158469   0.0221191  -0.0000000
   15  -0.0000000  -0.0000000   0.0017017
 Gradient time:  CPU 202.43 s  wall 52.98 s
 **********************************************************************
 **                                                                  **
 **                       VIBRATIONAL ANALYSIS                       **
 **                       --------------------                       **
 **                                                                  **
 **        VIBRATIONAL FREQUENCIES (CM**-1) AND NORMAL MODES         **
 **     FORCE CONSTANTS (mDYN/ANGSTROM) AND REDUCED MASSES (AMU)     **
 **                  INFRARED INTENSITIES (KM/MOL)                   **
 **                                                                  **
 **********************************************************************


 Mode:                 1                      2                      3
 Frequency:       147.64                 180.43                 280.54
 Force Cnst:      0.7414                 0.2349                 1.2119
 Red. Mass:      57.7308                12.2458                26.1341
 IR Active:          YES                    YES                    YES
 IR Intens:        0.136                  0.913                  9.087
 Raman Active:       YES                    YES                    YES
               X      Y      Z        X      Y      Z        X      Y      Z
 C          0.077  0.398  0.000    0.004 -0.157 -0.000   -0.500  0.395  0.000
 P          0.001  0.395 -0.000    0.483 -0.018  0.000    0.009  0.667 -0.000
 H          0.009  0.368 -0.000    0.668 -0.507  0.000    0.255  0.003  0.000
 Br         0.615 -0.054 -0.000   -0.053 -0.131  0.000   -0.116 -0.234 -0.000
 I         -0.390 -0.103 -0.000   -0.091  0.105  0.000    0.115 -0.055 -0.000
 TransDip   0.008 -0.009 -0.000    0.020 -0.023  0.000   -0.085  0.047 -0.000

 Mode:                 4                      5                      6
 Frequency:       337.33                 513.81                 613.64
 Force Cnst:      0.7760                 0.1644                 1.0160
 Red. Mass:      11.5749                 1.0572                 4.5795
 IR Active:          YES                    YES                    YES
 IR Intens:        8.622                  2.828                101.882
 Raman Active:       YES                    YES                    YES
               X      Y      Z        X      Y      Z        X      Y      Z
 C          0.000 -0.000  0.935   -0.000 -0.000 -0.039    0.508  0.118 -0.000
 P          0.000 -0.000 -0.155   -0.000 -0.000 -0.030   -0.006  0.058 -0.000
 H         -0.000  0.000  0.314    0.000 -0.000  0.999   -0.280  0.800  0.000
 Br        -0.000  0.000 -0.041    0.000  0.000  0.008   -0.056 -0.053  0.000
 I         -0.000  0.000 -0.028    0.000 -0.000 -0.002   -0.009  0.001  0.000
 TransDip   0.000  0.000 -0.094   -0.000 -0.000  0.054    0.314  0.077  0.000

 Mode:                 7                      8                      9
 Frequency:       926.98                1036.03                2340.40
 Force Cnst:      0.6420                 7.5265                 3.3523
 Red. Mass:       1.2681                11.9014                 1.0387
 IR Active:          YES                    YES                    YES
 IR Intens:        9.190                 56.208                 50.775
 Raman Active:       YES                    YES                    YES
               X      Y      Z        X      Y      Z        X      Y      Z
 C         -0.124 -0.009  0.000   -0.099  0.880  0.000   -0.002 -0.001  0.000
 P          0.047 -0.028 -0.000    0.068 -0.263 -0.000   -0.030 -0.012  0.000
 H         -0.335  0.932  0.000    0.110 -0.358  0.000    0.930  0.365 -0.000
 Br         0.004  0.001  0.000   -0.016 -0.022  0.000    0.000 -0.000 -0.000
 I          0.000  0.000 -0.000    0.002 -0.003 -0.000    0.000  0.000  0.000
 TransDip  -0.078 -0.058 -0.000   -0.022  0.239 -0.000   -0.187 -0.131  0.000

 STANDARD THERMODYNAMIC QUANTITIES AT   298.15 K  AND     1.00 ATM

   This Molecule has  0 Imaginary Frequencies
   Zero point vibrational energy:        9.116 kcal/mol

   Atom    1 Element C  Has Mass   12.00000
   Atom    2 Element P  Has Mass   30.97376
   Atom    3 Element H  Has Mass    1.00783
   Atom    4 Element Br Has Mass   78.91830
   Atom    5 Element I  Has Mass  126.90440
   Molecular Mass:   249.804290 amu
   Principal axes and moments of inertia in amu*Bohr^2:
                             1           2           3
    Eigenvalues --      757.21438  2098.19615  2855.41053
          X               0.99997    -0.00816     0.00000
          Y               0.00816     0.99997     0.00000
          Z              -0.00000    -0.00000     1.00000
   Rotational Symmetry Number is   1
   The Molecule is an Asymmetric Top
   Translational Enthalpy:        0.889 kcal/mol
   Rotational Enthalpy:           0.889 kcal/mol
   Vibrational Enthalpy:         10.690 kcal/mol
   gas constant (RT):             0.592 kcal/mol
   Translational Entropy:        42.447  cal/mol.K
   Rotational Entropy:           29.896  cal/mol.K
   Vibrational Entropy:           9.039  cal/mol.K

   Total Enthalpy:               13.060 kcal/mol
   Total Entropy:                81.382  cal/mol.K
Archival summary:
1\1\TWL02\FREQ\ProcedureUnspecified\BasisUnspecified\1r1111\taweetha\MonNov2615:07:302018MonNov2615:07:302018\0\\#,FREQ,ProcedureUnspecified,BasisUnspecified,\\0,1\I\C,1,2.14049\P,2,1.68668,1,127.76\H,3,1.42363,2,95.7892,1,0,0\Br,2,1.90964,1,113.902,3,-180,0\\\@

 Total job time:  61.77s(wall), 235.09s(cpu) 
 Mon Nov 26 15:07:30 2018

        *************************************************************
        *                                                           *
        *  Thank you very much for using Q-Chem.  Have a nice day.  *
        *                                                           *
        *************************************************************
