# Supplementary material for: Geometric and energetic data from ab initio calculations of haloethene, haloimine, halomethylenephosphine, haloiminophosphine, halodiazene, halodiphosphene and halocyclopropane
Source: Data Brief. 2019 Nov 2;27:104738. doi: 10.1016/j.dib.2019.104738 (PMC6861602; doi:10.1016/j.dib.2019.104738)
Supplement: Multimedia component 5 [file mmc5.zip › CP/B3LYP/IBrCPIE.out]

Q-Chem Developer Version!
                  Welcome to Q-Chem
     A Quantum Leap Into The Future Of Chemistry


 Q-Chem 5.1, Q-Chem, Inc., Pleasanton, CA (2018)

 Yihan Shao,  Zhengting Gan,  E. Epifanovsky,  A. T. B. Gilbert,  M. Wormit,  
 J. Kussmann,  A. W. Lange,  A. Behn,  Jia Deng,  Xintian Feng,  D. Ghosh,  
 M. Goldey,  P. R. Horn,  L. D. Jacobson,  I. Kaliman,  T. Kus,  A. Landau,  
 Jie Liu,  E. I. Proynov,  R. M. Richard,  R. P. Steele,  E. J. Sundstrom,  
 H. L. Woodcock III,  P. M. Zimmerman,  D. Zuev,  B. Albrecht,  E. Alguire,  
 S. A. Baeppler,  D. Barton,  Z. Benda,  Y. A. Bernard,  E. J. Berquist,  
 K. B. Bravaya,  H. Burton,  D. Casanova,  Chun-Min Chang,  Yunqing Chen,  
 A. Chien,  K. D. Closser,  M. P. Coons,  S. Coriani,  S. Dasgupta,  
 A. L. Dempwolff,  M. Diedenhofen,  Hainam Do,  R. G. Edgar,  Po-Tung Fang,  
 S. Faraji,  S. Fatehi,  Qingguo Feng,  K. D. Fenk,  J. Fosso-Tande,  
 Qinghui Ge,  A. Ghysels,  G. Gidofalvi,  J. Gomes,  J. Gonthier,  A. Gunina,  
 D. Hait,  M. W. D. Hanson-Heine,  P. H. P. Harbach,  A. W. Hauser,  
 J. E. Herr,  E. G. Hohenstein,  Z. C. Holden,  Kerwin Hui,  B. C. Huynh,  
 T.-C. Jagau,  Hyunjun Ji,  B. Kaduk,  K. Khistyaev,  Jaehoon Kim,  
 P. Klunzinger,  K. Koh,  D. Kosenkov,  L. Koulias,  T. Kowalczyk,  
 C. M. Krauter,  A. Kunitsa,  Ka Un Lao,  A. Laurent,  K. V. Lawler,  
 Joonho Lee,  D. Lefrancois,  S. Lehtola,  D. S. Levine,  Yi-Pei Li,  
 You-Sheng Lin,  Fenglai Liu,  E. Livshits,  A. Luenser,  P. Manohar,  
 E. Mansoor,  S. F. Manzer,  Shan-Ping Mao,  Yuezhi Mao,  N. Mardirossian,  
 A. V. Marenich,  T. Markovich,  L. A. Martinez-Martinez,  S. A. Maurer,  
 N. J. Mayhall,  S. C. McKenzie,  J.-M. Mewes,  A. F. Morrison,  
 J. W. Mullinax,  K. Nanda,  T. S. Nguyen-Beck,  R. Olivares-Amaya,  
 J. A. Parkhill,  T. M. Perrine,  F. Plasser,  P. Pokhilko,  S. Prager,  
 A. Prociuk,  E. Ramos,  D. R. Rehn,  F. Rob,  M. Schneider,  N. Sergueev,  
 S. M. Sharada,  S. Sharma,  D. W. Small,  T. Stauch,  T. Stein,  
 Yu-Chuan Su,  A. J. W. Thom,  A. Tkatchenko,  T. Tsuchimochi,  N. M. Tubman,  
 L. Vogt,  M. L. Vidal,  O. Vydrov,  M. A. Watson,  J. Wenzel,  
 M. de Wergifosse,  T. A. Wesolowski,  A. White,  J. Witte,  A. Yamada,  
 Jun Yang,  K. Yao,  S. Yeganeh,  S. R. Yost,  Zhi-Qiang You,  A. Zech,  
 Igor Ying Zhang,  Xing Zhang,  Yan Zhao,  Ying Zhu,  B. R. Brooks,  
 G. K. L. Chan,  C. J. Cramer,  M. S. Gordon,  W. J. Hehre,  A. Klamt,  
 M. W. Schmidt,  C. D. Sherrill,  D. G. Truhlar,  A. Aspuru-Guzik,  R. Baer,  
 A. T. Bell,  N. A. Besley,  Jeng-Da Chai,  A. E. DePrince, III,  
 R. A. DiStasio Jr.,  A. Dreuw,  B. D. Dunietz,  T. R. Furlani,  
 Chao-Ping Hsu,  Yousung Jung,  Jing Kong,  D. S. Lambrecht,  WanZhen Liang,  
 C. Ochsenfeld,  V. A. Rassolov,  L. V. Slipchenko,  J. E. Subotnik,  
 T. Van Voorhis,  J. M. Herbert,  A. I. Krylov,  P. M. W. Gill,  M. Head-Gordon

 Contributors to earlier versions of Q-Chem not listed above: 
 R. D. Adamson,  B. Austin,  J. Baker,  G. J. O. Beran,  K. Brandhorst,  
 S. T. Brown,  E. F. C. Byrd,  A. K. Chakraborty,  C.-L. Cheng,  
 Siu Hung Chien,  D. M. Chipman,  D. L. Crittenden,  H. Dachsel,  
 R. J. Doerksen,  A. D. Dutoi,  L. Fusti-Molnar,  W. A. Goddard III,  
 A. Golubeva-Zadorozhnaya,  S. R. Gwaltney,  G. Hawkins,  A. Heyden,  
 S. Hirata,  G. Kedziora,  F. J. Keil,  C. Kelley,  Jihan Kim,  R. A. King,  
 R. Z. Khaliullin,  P. P. Korambath,  W. Kurlancheek,  A. M. Lee,  M. S. Lee,  
 S. V. Levchenko,  Ching Yeh Lin,  D. Liotard,  R. C. Lochan,  I. Lotan,  
 P. E. Maslen,  N. Nair,  D. P. O'Neill,  D. Neuhauser,  E. Neuscamman,  
 C. M. Oana,  R. Olson,  B. Peters,  R. Peverati,  P. A. Pieniazek,  
 Y. M. Rhee,  J. Ritchie,  M. A. Rohrdanz,  E. Rosta,  N. J. Russ,  
 H. F. Schaefer III,  N. E. Schultz,  N. Shenvi,  A. C. Simmonett,  A. Sodt,  
 D. Stuck,  K. S. Thanthiriwatte,  V. Vanovschi,  Tao Wang,  A. Warshel,  
 C. F. Williams,  Q. Wu,  X. Xu,  W. Zhang

 Please cite Q-Chem as follows:
 Y. Shao et al., Mol. Phys. 113, 184-215 (2015)
 DOI: 10.1080/00268976.2014.952696

 Q-Chem 5.1.2 for Intel X86 EM64T Linux

 Parts of Q-Chem use Armadillo 8.300.2 (Tropical Shenanigans).
 http://arma.sourceforge.net/

 Q-Chem begins on Mon Nov 26 15:46:29 2018  

Host: 
0

     Scratch files written to /scratch/taweetham/qchem50507//
Input Ideriv = 2
Curr. Ideriv = -1
Max.  Ideriv = 2

Checking the input file for inconsistencies... 	...done.

--------------------------------------------------------------
User input:
--------------------------------------------------------------
$molecule
0 1
C 
P 1 1.5 
I 2 PI 1 120. 
Br 1 PBr 2 120.  3 180.0
I 1 PI 2 120.  3 0.0

PH=1.44
PF=1.54
PCl=2.03
PBr=2.5
PI=2.6
$end

$rem
   job_type	optimization
   basis	6-311++g**
   method	b3lyp
$end

--------------------------------------------------------------
 ----------------------------------------------------------------
             Standard Nuclear Orientation (Angstroms)
    I     Atom           X                Y                Z
 ----------------------------------------------------------------
    1      C       0.9460151313     0.4954580772    -0.0000000000
    2      P      -0.1566877478     1.5123387785    -0.0000000000
    3      I      -2.6388140774     0.7383562957    -0.0000000000
    4      Br      3.3326750636     1.2396720030    -0.0000000000
    5      I       0.3752404586    -2.0411176211     0.0000000000
 ----------------------------------------------------------------
 Molecular Point Group                 Cs    NOp =  2
 Largest Abelian Subgroup              Cs    NOp =  2
 Nuclear Repulsion Energy =  1294.6239070636 hartrees
 There are       81 alpha and       81 beta electrons
 Requested basis set is 6-311++G(d,p)
 There are 86 shells and 224 basis functions

 Total QAlloc Memory Limit   2000 MB
 Mega-Array Size       188 MB
 MEM_STATIC part       192 MB
 A cutoff of  1.0D-11 yielded   2433 shell pairs
 There are     17873 function pairs (     20309 Cartesian)

 -------------------------------------------------------
 OpenMP Integral Computing Module                       
 Release: version 1.0, May 2013, Q-Chem Inc. Pittsburgh 
 -------------------------------------------------------
 Integral Job Info:
 Integral job number is                      11
 Integral operator is                         1
 short-range coefficients                     0
 long-range coefficients              100000000
 Omega coefficients                           0
 if combine SR and LR in K                    0
 Integral screening is                        0
 Integral computing path is                   2
 max size of driver memory is            800000
 size of driver memory is                593474
 size of scratch memory is             29623520
 max col of scratch BK array               1296
 max len of scratch array in speh3          155
 max len of scratch index in speh4           18
 max int batch size is                      520
 min int batch size is                       52
 fixed nKL is                                45
 max L of basis functions is                  2
 order of int derivative is                   0
 number of shells is                         86
 number of basis is                         239
 number of cartesian basis is               239
 number of contracted shell pairs          2433
 number of primitive shell pairs           5030
 maxK2 (contraction) of shell pair           36
 max number of K2 of shell pair               1
 max number of CS2 of shell pair            416
 max number of PS2 of shell pair            416
 mem total for path MDJ                  547996
 -------------------------------------------------------
 Smallest overlap matrix eigenvalue = 8.53E-04

 Scale SEOQF with 1.000000e-01/1.000000e-01/1.000000e-01

 Standard Electronic Orientation quadrupole field applied
 Nucleus-field energy     =     0.0000000518 hartrees
 Guess from superposition of atomic densities
 Warning:  Energy on first SCF cycle will be non-variational
 SAD guess density has 162.000000 electrons

 -----------------------------------------------------------------------
  General SCF calculation program by
  Eric Jon Sundstrom, Paul Horn, Yuezhi Mao, Dmitri Zuev, Alec White,
  David Stuck, Shaama M.S., Shane Yost, Joonho Lee, David Small,
  Daniel Levine, Susi Lehtola, Hugh Burton, Evgeny Epifanovsky
 -----------------------------------------------------------------------
 Exchange:     0.2000 Hartree-Fock + 0.0800 Slater + 0.7200 B88
 Correlation:  0.1900 VWN1RPA + 0.8100 LYP
 Using SG-1 standard quadrature grid
 using 4 threads for integral computing
 -------------------------------------------------------
 OpenMP Integral computing Module                
 Release: version 2.0, May 2017, Q-Chem Inc. Pleasanton 
 -------------------------------------------------------
 -------------------------------------------------------
 OpenMP BLAS3 based DFT computing Module                
 Release: version 1.0, May 2013, Q-Chem Inc. Pittsburgh 
 -------------------------------------------------------
 A restricted SCF calculation will be
 performed using DIIS
 SCF converges when DIIS error is below 1.0e-08
 ---------------------------------------
  Cycle       Energy         DIIS error
 ---------------------------------------
    1  -16792.7168561642      2.84e-02  
    2  -16792.5176306945      2.38e-03  
    3  -16792.4419391949      3.85e-03  
    4  -16792.5204536344      1.83e-03  
    5  -16792.5430284849      4.84e-04  
    6  -16792.5448482190      2.06e-04  
    7  -16792.5451724091      2.26e-05  
    8  -16792.5451741889      1.82e-05  
    9  -16792.5451769182      3.91e-06  
   10  -16792.5451770194      1.47e-06  
   11  -16792.5451770417      8.45e-07  
   12  -16792.5451770472      1.76e-07  
   13  -16792.5451770477      2.55e-08  
   14  -16792.5451770477      1.48e-08  
   15  -16792.5451770476      2.94e-09  Convergence criterion met
 ---------------------------------------
 SCF time:   CPU 66.55s  wall 18.00s 
 SCF   energy in the final basis set =   -16792.5451770476
 Total energy in the final basis set =   -16792.5451770476

 --------------------------------------------------------------
             Orbital Energies (a.u.) and Symmetries
 --------------------------------------------------------------

 Alpha MOs, Restricted
 -- Occupied --                  
*******-1165.89 -482.86 -176.33 -176.32 -165.73 -165.73 -165.73
  1 A'    2 A'    3 A'    4 A'    5 A'    6 A'    1 A"    7 A'                 
-165.73 -165.72 -165.72  -77.11  -62.52  -56.34  -56.33  -56.33
  8 A'    9 A'    2 A"   10 A'   11 A'   12 A'   13 A'    3 A"                 
-35.826 -35.818 -31.319 -31.313 -31.313 -31.312 -31.305 -31.305
 14 A'   15 A'   16 A'    4 A"   17 A'   18 A'   19 A'    5 A"                 
-22.969 -22.968 -22.968 -22.964 -22.964 -22.962 -22.961 -22.961
 20 A'    6 A"   21 A'   22 A'    7 A"   23 A'   24 A'    8 A"                 
-22.956 -22.956 -10.307  -8.723  -6.615  -6.557  -6.540  -6.539
 25 A'    9 A"   26 A'   27 A'   28 A'   29 A'   30 A'   10 A"                 
 -6.375  -6.366  -4.787  -4.780  -4.776  -4.774  -4.772  -4.772
 31 A'   32 A'   33 A'   34 A'   35 A'   11 A"   12 A"   36 A'                 
 -4.772  -4.763  -4.763  -2.667  -2.662  -2.662  -2.648  -2.648
 37 A'   38 A'   13 A"   39 A'   40 A'   14 A"   15 A"   41 A'                 
 -2.053  -2.048  -2.048  -2.044  -2.040  -2.039  -2.035  -2.035
 42 A'   16 A"   43 A'   44 A'   45 A'   17 A"   18 A"   46 A'                 
 -2.025  -2.025  -0.809  -0.771  -0.672  -0.647  -0.495  -0.404
 47 A'   19 A"   48 A'   49 A'   50 A'   51 A'   52 A'   53 A'                 
 -0.391  -0.365  -0.317  -0.314  -0.311  -0.295  -0.290  -0.281
 54 A'   20 A"   55 A'   21 A"   56 A'   22 A"   57 A'   23 A"                 
 -0.277
 58 A'                                                                         
 -- Virtual --                   
 -0.201  -0.170  -0.092  -0.045   0.002   0.021   0.036   0.040
 59 A'   60 A'   24 A"   61 A'   62 A'   63 A'   64 A'   25 A"                 
  0.053   0.069   0.073   0.079   0.101   0.104   0.106   0.147
 65 A'   66 A'   26 A"   67 A'   68 A'   27 A"   69 A'   70 A'                 
  0.151   0.172   0.185   0.197   0.211   0.231   0.233   0.262
 71 A'   72 A'   73 A'   28 A"   74 A'   29 A"   75 A'   76 A'                 
  0.269   0.320   0.358   0.374   0.381   0.382   0.392   0.396
 30 A"   77 A'   78 A'   31 A"   32 A"   79 A'   33 A"   80 A'                 
  0.398   0.399   0.412   0.432   0.435   0.449   0.469   0.471
 81 A'   34 A"   82 A'   83 A'   35 A"   84 A'   85 A'   86 A'                 
  0.498   0.502   0.554   0.556   0.559   0.564   0.608   0.620
 87 A'   36 A"   88 A'   37 A"   89 A'   90 A'   38 A"   91 A'                 
  0.632   0.648   0.649   0.683   0.719   0.845   0.865   0.956
 92 A'   93 A'   39 A"   40 A"   94 A'   95 A'   96 A'   97 A'                 
  1.141   1.233   1.261   1.275   1.294   1.308   1.331   1.357
 98 A'   99 A'   41 A"   42 A"  100 A'  101 A'   43 A"  102 A'                 
  1.465   1.497   1.569   1.592   1.630   1.663   1.979   1.988
103 A'   44 A"  104 A'   45 A"  105 A'  106 A'   46 A"  107 A'                 
  2.022   2.052   2.681   2.757   3.133   3.938   3.940   3.944
108 A'  109 A'   47 A"  110 A'  111 A'   48 A"  112 A'   49 A"                 
  3.950   3.953   3.957   3.974   3.980   3.981   3.991   3.992
 50 A"   51 A"  113 A'  114 A'   52 A"  115 A'  116 A'   53 A"                 
  4.040   4.067   4.088   4.131   4.248   4.350   5.963   5.979
117 A'  118 A'  119 A'  120 A'  121 A'  122 A'   54 A"   55 A"                 
  5.982   5.989   6.008   6.017   6.519   6.953   7.530   7.538
123 A'  124 A'  125 A'  126 A'  127 A'  128 A'   56 A"  129 A'                 
  7.564  13.771  13.873  14.064  23.422  27.707  27.791  28.308
130 A'   57 A"  131 A'  132 A'  133 A'  134 A'  135 A'   58 A"                 
 28.321  28.324  28.326  28.342  28.350  28.513  28.516  28.517
 59 A"  136 A'  137 A'  138 A'  139 A'   60 A"   61 A"  140 A'                 
 28.522  28.524  28.525  28.535  28.547  28.580  28.604  47.812
 62 A"  141 A'   63 A"  142 A'  143 A'  144 A'  145 A'  146 A'                 
127.855 127.866 127.868 127.871 127.888 127.892 151.526 151.598
 64 A"   65 A"  147 A'  148 A'  149 A'  150 A'  151 A'  152 A'                 
163.131 289.718 289.726 289.7681020.5821901.6841901.759
153 A'   66 A"  154 A'  155 A'  156 A'  157 A'  158 A'                         

 Beta MOs, Restricted
 -- Occupied --                  
*******-1165.89 -482.86 -176.33 -176.32 -165.73 -165.73 -165.73
  1 A'    2 A'    3 A'    4 A'    5 A'    6 A'    1 A"    7 A'                 
-165.73 -165.72 -165.72  -77.11  -62.52  -56.34  -56.33  -56.33
  8 A'    9 A'    2 A"   10 A'   11 A'   12 A'   13 A'    3 A"                 
-35.826 -35.818 -31.319 -31.313 -31.313 -31.312 -31.305 -31.305
 14 A'   15 A'   16 A'    4 A"   17 A'   18 A'   19 A'    5 A"                 
-22.969 -22.968 -22.968 -22.964 -22.964 -22.962 -22.961 -22.961
 20 A'    6 A"   21 A'   22 A'    7 A"   23 A'   24 A'    8 A"                 
-22.956 -22.956 -10.307  -8.723  -6.615  -6.557  -6.540  -6.539
 25 A'    9 A"   26 A'   27 A'   28 A'   29 A'   30 A'   10 A"                 
 -6.375  -6.366  -4.787  -4.780  -4.776  -4.774  -4.772  -4.772
 31 A'   32 A'   33 A'   34 A'   35 A'   11 A"   12 A"   36 A'                 
 -4.772  -4.763  -4.763  -2.667  -2.662  -2.662  -2.648  -2.648
 37 A'   38 A'   13 A"   39 A'   40 A'   14 A"   15 A"   41 A'                 
 -2.053  -2.048  -2.048  -2.044  -2.040  -2.039  -2.035  -2.035
 42 A'   16 A"   43 A'   44 A'   45 A'   17 A"   18 A"   46 A'                 
 -2.025  -2.025  -0.809  -0.771  -0.672  -0.647  -0.495  -0.404
 47 A'   19 A"   48 A'   49 A'   50 A'   51 A'   52 A'   53 A'                 
 -0.391  -0.365  -0.317  -0.314  -0.311  -0.295  -0.290  -0.281
 54 A'   20 A"   55 A'   21 A"   56 A'   22 A"   57 A'   23 A"                 
 -0.277
 58 A'                                                                         
 -- Virtual --                   
 -0.201  -0.170  -0.092  -0.045   0.002   0.021   0.036   0.040
 59 A'   60 A'   24 A"   61 A'   62 A'   63 A'   64 A'   25 A"                 
  0.053   0.069   0.073   0.079   0.101   0.104   0.106   0.147
 65 A'   66 A'   26 A"   67 A'   68 A'   27 A"   69 A'   70 A'                 
  0.151   0.172   0.185   0.197   0.211   0.231   0.233   0.262
 71 A'   72 A'   73 A'   28 A"   74 A'   29 A"   75 A'   76 A'                 
  0.269   0.320   0.358   0.374   0.381   0.382   0.392   0.396
 30 A"   77 A'   78 A'   31 A"   32 A"   79 A'   33 A"   80 A'                 
  0.398   0.399   0.412   0.432   0.435   0.449   0.469   0.471
 81 A'   34 A"   82 A'   83 A'   35 A"   84 A'   85 A'   86 A'                 
  0.498   0.502   0.554   0.556   0.559   0.564   0.608   0.620
 87 A'   36 A"   88 A'   37 A"   89 A'   90 A'   38 A"   91 A'                 
  0.632   0.648   0.649   0.683   0.719   0.845   0.865   0.956
 92 A'   93 A'   39 A"   40 A"   94 A'   95 A'   96 A'   97 A'                 
  1.141   1.233   1.261   1.275   1.294   1.308   1.331   1.357
 98 A'   99 A'   41 A"   42 A"  100 A'  101 A'   43 A"  102 A'                 
  1.465   1.497   1.569   1.592   1.630   1.663   1.979   1.988
103 A'   44 A"  104 A'   45 A"  105 A'  106 A'   46 A"  107 A'                 
  2.022   2.052   2.681   2.757   3.133   3.938   3.940   3.944
108 A'  109 A'   47 A"  110 A'  111 A'   48 A"  112 A'   49 A"                 
  3.950   3.953   3.957   3.974   3.980   3.981   3.991   3.992
 50 A"   51 A"  113 A'  114 A'   52 A"  115 A'  116 A'   53 A"                 
  4.040   4.067   4.088   4.131   4.248   4.350   5.963   5.979
117 A'  118 A'  119 A'  120 A'  121 A'  122 A'   54 A"   55 A"                 
  5.982   5.989   6.008   6.017   6.519   6.953   7.530   7.538
123 A'  124 A'  125 A'  126 A'  127 A'  128 A'   56 A"  129 A'                 
  7.564  13.771  13.873  14.064  23.422  27.707  27.791  28.308
130 A'   57 A"  131 A'  132 A'  133 A'  134 A'  135 A'   58 A"                 
 28.321  28.324  28.326  28.342  28.350  28.513  28.516  28.517
 59 A"  136 A'  137 A'  138 A'  139 A'   60 A"   61 A"  140 A'                 
 28.522  28.524  28.525  28.535  28.547  28.580  28.604  47.812
 62 A"  141 A'   63 A"  142 A'  143 A'  144 A'  145 A'  146 A'                 
127.855 127.866 127.868 127.871 127.888 127.892 151.526 151.598
 64 A"   65 A"  147 A'  148 A'  149 A'  150 A'  151 A'  152 A'                 
163.131 289.718 289.726 289.7681020.5821901.6841901.759
153 A'   66 A"  154 A'  155 A'  156 A'  157 A'  158 A'                         
 --------------------------------------------------------------

          Ground-State Mulliken Net Atomic Charges

     Atom                 Charge (a.u.)
  ----------------------------------------
      1 C                    -0.049023
      2 P                     0.099178
      3 I                    -0.069836
      4 Br                   -0.020283
      5 I                     0.039965
  ----------------------------------------
  Sum of atomic charges =     0.000000

 -----------------------------------------------------------------
                    Cartesian Multipole Moments
 -----------------------------------------------------------------
    Charge (ESU x 10^10)
                 0.0000
    Dipole Moment (Debye)
         X      -1.2746      Y       0.3966      Z      -0.0000
       Tot       1.3349
    Quadrupole Moments (Debye-Ang)
        XX     -91.4972     XY       1.6953     YY     -91.8434
        XZ      -0.0000     YZ      -0.0000     ZZ     -95.9443
    Octopole Moments (Debye-Ang^2)
       XXX      -6.4813    XXY      -1.9276    XYY      -2.5859
       YYY     -41.2692    XXZ      -0.0000    XYZ      -0.0000
       YYZ       0.0000    XZZ      -2.5024    YZZ      -6.5720
       ZZZ       0.0000
    Hexadecapole Moments (Debye-Ang^3)
      XXXX   -2379.5848   XXXY      53.3829   XXYY    -649.1630
      XYYY      16.7404   YYYY   -1230.3149   XXXZ       0.0000
      XXYZ      -0.0000   XYYZ      -0.0000   YYYZ      -0.0000
      XXZZ    -468.5744   XYZZ       0.8142   YYZZ    -240.7405
      XZZZ      -0.0000   YZZZ      -0.0000   ZZZZ    -134.5314
 -----------------------------------------------------------------
 Calculating analytic gradient of the SCF energy
 Gradient of SCF Energy
            1           2           3           4           5
    1  -0.1287298   0.1102722  -0.0141948   0.0530737  -0.0204212
    2   0.1486711  -0.1290066   0.0014241   0.0167524  -0.0378409
    3   0.0000000  -0.0000000   0.0000000  -0.0000000  -0.0000000
 Max gradient component =       1.487E-01
 RMS gradient           =       6.958E-02
 Gradient time:  CPU 14.66 s  wall 3.78 s
 Geometry Optimization Parameters
   NAtoms,    NIC,     NZ,  NCons,   NDum,   NFix, NCnnct, MaxDiis
        5      20       5       0       0       0       0       0


** GEOMETRY OPTIMIZATION IN DELOCALIZED INTERNAL COORDINATES **
   Searching for a Minimum

   Optimization Cycle:   1

                       Coordinates (Angstroms)
     ATOM                X               Y               Z
      1  C         0.9460151313    0.4954580772    0.0000000000
      2  P        -0.1566877478    1.5123387785    0.0000000000
      3  I        -2.6388140774    0.7383562957    0.0000000000
      4  Br        3.3326750636    1.2396720030    0.0000000000
      5  I         0.3752404586   -2.0411176211    0.0000000000
   Point Group: cs    Number of degrees of freedom:     7


   Energy is -16792.545177048


 Attempting to Generate Delocalized Internal Coordinates

  7 Hessian modes will be used to form the next step
  Hessian Eigenvalues:
     0.044459    0.052803    0.075278    0.250000    0.250000    0.250000
     0.766766

 Minimum Search - Taking Simple RFO Step
 Searching for Lamda that Minimizes Along All modes
 Value Taken    Lamda =  -0.07693644
 Calculated Step too Large.  Step scaled by  0.494191
 Step Taken.  Stepsize is  0.300000

                             Maximum     Tolerance    Cnvgd?
         Gradient           0.142906      0.000300      NO
         Displacement       0.185422      0.001200      NO
         Energy change     *********      0.000001      NO


 New Cartesian Coordinates Obtained by Inverse Iteration

 Displacement from previous Coordinates is:  0.316931
 ----------------------------------------------------------------
             Standard Nuclear Orientation (Angstroms)
    I     Atom           X                Y                Z
 ----------------------------------------------------------------
    1      C       0.9457596120     0.4662533818     0.0000000000
    2      P      -0.1611919604     1.5493940506     0.0000000000
    3      I      -2.6131748893     0.7553574627     0.0000000000
    4      Br      3.2272508650     1.1708375230     0.0000000000
    5      I       0.4597852010    -1.9971348848     0.0000000000
 ----------------------------------------------------------------
 Molecular Point Group                 Cs    NOp =  2
 Largest Abelian Subgroup              Cs    NOp =  2
 Nuclear Repulsion Energy =  1314.3169062290 hartrees
 There are       81 alpha and       81 beta electrons
 Applying Cartesian multipole field
    Component          Value
    ---------          -----
     (2,0,0)        1.00000E-11
     (0,2,0)        2.00000E-11
     (0,0,2)       -3.00000E-11
 Nucleus-field energy     =     0.0000000499 hartrees
 Requested basis set is 6-311++G(d,p)
 There are 86 shells and 224 basis functions
 A cutoff of  1.0D-11 yielded   2466 shell pairs
 There are     18116 function pairs (     20580 Cartesian)
 Smallest overlap matrix eigenvalue = 8.67E-04
 Guess MOs from SCF MO coefficient file

 -----------------------------------------------------------------------
  General SCF calculation program by
  Eric Jon Sundstrom, Paul Horn, Yuezhi Mao, Dmitri Zuev, Alec White,
  David Stuck, Shaama M.S., Shane Yost, Joonho Lee, David Small,
  Daniel Levine, Susi Lehtola, Hugh Burton, Evgeny Epifanovsky
 -----------------------------------------------------------------------
 Exchange:     0.2000 Hartree-Fock + 0.0800 Slater + 0.7200 B88
 Correlation:  0.1900 VWN1RPA + 0.8100 LYP
 Using SG-1 standard quadrature grid
 using 4 threads for integral computing
 -------------------------------------------------------
 OpenMP Integral computing Module                
 Release: version 2.0, May 2017, Q-Chem Inc. Pleasanton 
 -------------------------------------------------------
 -------------------------------------------------------
 OpenMP BLAS3 based DFT computing Module                
 Release: version 1.0, May 2013, Q-Chem Inc. Pittsburgh 
 -------------------------------------------------------
 A restricted SCF calculation will be
 performed using DIIS
 SCF converges when DIIS error is below 1.0e-08
 ---------------------------------------
  Cycle       Energy         DIIS error
 ---------------------------------------
    1  -16792.5775139624      5.19e-04  
    2  -16792.5801076593      1.88e-04  
    3  -16792.5798859402      2.58e-04  
    4  -16792.5803096056      1.19e-04  
    5  -16792.5804002623      4.09e-05  
    6  -16792.5804127158      7.69e-06  
    7  -16792.5804131465      3.75e-06  
    8  -16792.5804132511      1.42e-06  
    9  -16792.5804132666      3.69e-07  
   10  -16792.5804132676      2.09e-07  
   11  -16792.5804132680      3.14e-08  
   12  -16792.5804132681      1.10e-08  
   13  -16792.5804132680      1.66e-09  Convergence criterion met
 ---------------------------------------
 SCF time:   CPU 58.23s  wall 15.00s 
 SCF   energy in the final basis set =   -16792.5804132680
 Total energy in the final basis set =   -16792.5804132680

 --------------------------------------------------------------
             Orbital Energies (a.u.) and Symmetries
 --------------------------------------------------------------

 Alpha MOs, Restricted
 -- Occupied --                  
*******-1165.89 -482.86 -176.33 -176.32 -165.73 -165.73 -165.73
  1 A'    2 A'    3 A'    4 A'    5 A'    6 A'    7 A'    1 A"                 
-165.73 -165.73 -165.73  -77.12  -62.52  -56.34  -56.33  -56.33
  8 A'    9 A'    2 A"   10 A'   11 A'   12 A'   13 A'    3 A"                 
-35.823 -35.820 -31.316 -31.314 -31.310 -31.310 -31.307 -31.307
 14 A'   15 A'   16 A'   17 A'    4 A"   18 A'   19 A'    5 A"                 
-22.966 -22.965 -22.965 -22.964 -22.963 -22.963 -22.961 -22.961
 20 A'    6 A"   21 A'   22 A'   23 A'    7 A"    8 A"   24 A'                 
-22.958 -22.958 -10.312  -8.722  -6.616  -6.556  -6.540  -6.539
 25 A'    9 A"   26 A'   27 A'   28 A'   29 A'   30 A'   10 A"                 
 -6.371  -6.368  -4.784  -4.782  -4.778  -4.775  -4.774  -4.769
 31 A'   32 A'   33 A'   34 A'   35 A'   11 A"   36 A'   12 A"                 
 -4.769  -4.765  -4.765  -2.666  -2.662  -2.661  -2.648  -2.648
 37 A'   38 A'   13 A"   39 A'   40 A'   14 A"   15 A"   41 A'                 
 -2.049  -2.046  -2.045  -2.044  -2.042  -2.042  -2.032  -2.032
 42 A'   43 A'   16 A"   44 A'   45 A'   17 A"   18 A"   46 A'                 
 -2.027  -2.027  -0.806  -0.767  -0.671  -0.650  -0.500  -0.407
 47 A'   19 A"   48 A'   49 A'   50 A'   51 A'   52 A'   53 A'                 
 -0.397  -0.362  -0.319  -0.314  -0.312  -0.293  -0.290  -0.279
 54 A'   20 A"   55 A'   21 A"   56 A'   22 A"   57 A'   23 A"                 
 -0.278
 58 A'                                                                         
 -- Virtual --                   
 -0.183  -0.158  -0.098  -0.044   0.002   0.021   0.036   0.041
 59 A'   60 A'   24 A"   61 A'   62 A'   63 A'   64 A'   25 A"                 
  0.055   0.068   0.072   0.079   0.098   0.104   0.105   0.143
 65 A'   66 A'   26 A"   67 A'   68 A'   27 A"   69 A'   70 A'                 
  0.149   0.173   0.184   0.198   0.212   0.231   0.235   0.262
 71 A'   72 A'   73 A'   28 A"   74 A'   29 A"   75 A'   76 A'                 
  0.272   0.313   0.358   0.371   0.382   0.388   0.392   0.396
 30 A"   77 A'   78 A'   31 A"   32 A"   79 A'   33 A"   80 A'                 
  0.398   0.399   0.412   0.435   0.435   0.446   0.464   0.477
 34 A"   81 A'   82 A'   35 A"   83 A'   84 A'   85 A'   86 A'                 
  0.495   0.496   0.553   0.555   0.570   0.576   0.600   0.611
 87 A'   36 A"   88 A'   37 A"   89 A'   90 A'   38 A"   91 A'                 
  0.636   0.654   0.661   0.699   0.743   0.854   0.874   0.964
 92 A'   39 A"   93 A'   40 A"   94 A'   95 A'   96 A'   97 A'                 
  1.083   1.249   1.257   1.277   1.295   1.311   1.338   1.365
 98 A'   99 A'   41 A"   42 A"  100 A'  101 A'   43 A"  102 A'                 
  1.469   1.487   1.572   1.583   1.637   1.671   1.979   1.980
103 A'   44 A"   45 A"  104 A'  105 A'  106 A'   46 A"  107 A'                 
  1.995   2.076   2.674   2.744   3.088   3.941   3.943   3.947
108 A'  109 A'   47 A"  110 A'  111 A'   48 A"  112 A'   49 A"                 
  3.949   3.956   3.959   3.980   3.980   3.986   3.993   3.999
 50 A"   51 A"  113 A'  114 A'   52 A"  115 A'  116 A'   53 A"                 
  4.054   4.082   4.118   4.158   4.255   4.352   5.966   5.980
117 A'  118 A'  119 A'  120 A'  121 A'  122 A'   54 A"   55 A"                 
  5.986   5.990   6.012   6.022   6.526   6.934   7.530   7.540
123 A'  124 A'  125 A'  126 A'  127 A'  128 A'   56 A"  129 A'                 
  7.583  13.769  13.873  14.021  23.376  27.715  27.794  28.311
130 A'   57 A"  131 A'  132 A'  133 A'  134 A'  135 A'   58 A"                 
 28.322  28.326  28.328  28.343  28.353  28.516  28.519  28.519
 59 A"  136 A'  137 A'  138 A'  139 A'   60 A"   61 A"  140 A'                 
 28.520  28.525  28.526  28.537  28.550  28.588  28.612  47.819
 62 A"  141 A'   63 A"  142 A'  143 A'  144 A'  145 A'  146 A'                 
127.858 127.866 127.871 127.872 127.891 127.896 151.532 151.600
 64 A"   65 A"  147 A'  148 A'  149 A'  150 A'  151 A'  152 A'                 
163.097 289.719 289.729 289.7841020.5911901.6911901.761
153 A'   66 A"  154 A'  155 A'  156 A'  157 A'  158 A'                         

 Beta MOs, Restricted
 -- Occupied --                  
*******-1165.89 -482.86 -176.33 -176.32 -165.73 -165.73 -165.73
  1 A'    2 A'    3 A'    4 A'    5 A'    6 A'    7 A'    1 A"                 
-165.73 -165.73 -165.73  -77.12  -62.52  -56.34  -56.33  -56.33
  8 A'    9 A'    2 A"   10 A'   11 A'   12 A'   13 A'    3 A"                 
-35.823 -35.820 -31.316 -31.314 -31.310 -31.310 -31.307 -31.307
 14 A'   15 A'   16 A'   17 A'    4 A"   18 A'   19 A'    5 A"                 
-22.966 -22.965 -22.965 -22.964 -22.963 -22.963 -22.961 -22.961
 20 A'    6 A"   21 A'   22 A'   23 A'    7 A"    8 A"   24 A'                 
-22.958 -22.958 -10.312  -8.722  -6.616  -6.556  -6.540  -6.539
 25 A'    9 A"   26 A'   27 A'   28 A'   29 A'   30 A'   10 A"                 
 -6.371  -6.368  -4.784  -4.782  -4.778  -4.775  -4.774  -4.769
 31 A'   32 A'   33 A'   34 A'   35 A'   11 A"   36 A'   12 A"                 
 -4.769  -4.765  -4.765  -2.666  -2.662  -2.661  -2.648  -2.648
 37 A'   38 A'   13 A"   39 A'   40 A'   14 A"   15 A"   41 A'                 
 -2.049  -2.046  -2.045  -2.044  -2.042  -2.042  -2.032  -2.032
 42 A'   43 A'   16 A"   44 A'   45 A'   17 A"   18 A"   46 A'                 
 -2.027  -2.027  -0.806  -0.767  -0.671  -0.650  -0.500  -0.407
 47 A'   19 A"   48 A'   49 A'   50 A'   51 A'   52 A'   53 A'                 
 -0.397  -0.362  -0.319  -0.314  -0.312  -0.293  -0.290  -0.279
 54 A'   20 A"   55 A'   21 A"   56 A'   22 A"   57 A'   23 A"                 
 -0.278
 58 A'                                                                         
 -- Virtual --                   
 -0.183  -0.158  -0.098  -0.044   0.002   0.021   0.036   0.041
 59 A'   60 A'   24 A"   61 A'   62 A'   63 A'   64 A'   25 A"                 
  0.055   0.068   0.072   0.079   0.098   0.104   0.105   0.143
 65 A'   66 A'   26 A"   67 A'   68 A'   27 A"   69 A'   70 A'                 
  0.149   0.173   0.184   0.198   0.212   0.231   0.235   0.262
 71 A'   72 A'   73 A'   28 A"   74 A'   29 A"   75 A'   76 A'                 
  0.272   0.313   0.358   0.371   0.382   0.388   0.392   0.396
 30 A"   77 A'   78 A'   31 A"   32 A"   79 A'   33 A"   80 A'                 
  0.398   0.399   0.412   0.435   0.435   0.446   0.464   0.477
 34 A"   81 A'   82 A'   35 A"   83 A'   84 A'   85 A'   86 A'                 
  0.495   0.496   0.553   0.555   0.570   0.576   0.600   0.611
 87 A'   36 A"   88 A'   37 A"   89 A'   90 A'   38 A"   91 A'                 
  0.636   0.654   0.661   0.699   0.743   0.854   0.874   0.964
 92 A'   39 A"   93 A'   40 A"   94 A'   95 A'   96 A'   97 A'                 
  1.083   1.249   1.257   1.277   1.295   1.311   1.338   1.365
 98 A'   99 A'   41 A"   42 A"  100 A'  101 A'   43 A"  102 A'                 
  1.469   1.487   1.572   1.583   1.637   1.671   1.979   1.980
103 A'   44 A"   45 A"  104 A'  105 A'  106 A'   46 A"  107 A'                 
  1.995   2.076   2.674   2.744   3.088   3.941   3.943   3.947
108 A'  109 A'   47 A"  110 A'  111 A'   48 A"  112 A'   49 A"                 
  3.949   3.956   3.959   3.980   3.980   3.986   3.993   3.999
 50 A"   51 A"  113 A'  114 A'   52 A"  115 A'  116 A'   53 A"                 
  4.054   4.082   4.118   4.158   4.255   4.352   5.966   5.980
117 A'  118 A'  119 A'  120 A'  121 A'  122 A'   54 A"   55 A"                 
  5.986   5.990   6.012   6.022   6.526   6.934   7.530   7.540
123 A'  124 A'  125 A'  126 A'  127 A'  128 A'   56 A"  129 A'                 
  7.583  13.769  13.873  14.021  23.376  27.715  27.794  28.311
130 A'   57 A"  131 A'  132 A'  133 A'  134 A'  135 A'   58 A"                 
 28.322  28.326  28.328  28.343  28.353  28.516  28.519  28.519
 59 A"  136 A'  137 A'  138 A'  139 A'   60 A"   61 A"  140 A'                 
 28.520  28.525  28.526  28.537  28.550  28.588  28.612  47.819
 62 A"  141 A'   63 A"  142 A'  143 A'  144 A'  145 A'  146 A'                 
127.858 127.866 127.871 127.872 127.891 127.896 151.532 151.600
 64 A"   65 A"  147 A'  148 A'  149 A'  150 A'  151 A'  152 A'                 
163.097 289.719 289.729 289.7841020.5911901.6911901.761
153 A'   66 A"  154 A'  155 A'  156 A'  157 A'  158 A'                         
 --------------------------------------------------------------

          Ground-State Mulliken Net Atomic Charges

     Atom                 Charge (a.u.)
  ----------------------------------------
      1 C                    -0.062378
      2 P                     0.099073
      3 I                    -0.084633
      4 Br                   -0.019135
      5 I                     0.067073
  ----------------------------------------
  Sum of atomic charges =     0.000000

 -----------------------------------------------------------------
                    Cartesian Multipole Moments
 -----------------------------------------------------------------
    Charge (ESU x 10^10)
                 0.0000
    Dipole Moment (Debye)
         X      -1.0036      Y       0.2171      Z       0.0000
       Tot       1.0268
    Quadrupole Moments (Debye-Ang)
        XX     -91.9341     XY       1.5131     YY     -91.4419
        XZ      -0.0000     YZ      -0.0000     ZZ     -95.9587
    Octopole Moments (Debye-Ang^2)
       XXX      -8.3215    XXY      -3.3572    XYY      -2.5742
       YYY     -45.0373    XXZ       0.0000    XYZ      -0.0000
       YYZ       0.0000    XZZ      -3.3809    YZZ      -7.6851
       ZZZ       0.0000
    Hexadecapole Moments (Debye-Ang^3)
      XXXX   -2309.1208   XXXY      85.7417   XXYY    -629.7413
      XYYY      48.1740   YYYY   -1189.1966   XXXZ      -0.0000
      XXYZ       0.0000   XYYZ       0.0000   YYYZ      -0.0000
      XXZZ    -453.3482   XYZZ      13.0407   YYZZ    -234.0504
      XZZZ      -0.0000   YZZZ      -0.0000   ZZZZ    -134.5717
 -----------------------------------------------------------------
 Calculating analytic gradient of the SCF energy
 Gradient of SCF Energy
            1           2           3           4           5
    1  -0.0907997   0.0665728  -0.0140588   0.0556415  -0.0173557
    2   0.1078572  -0.0886603   0.0020310   0.0176117  -0.0388396
    3  -0.0000000  -0.0000000   0.0000000  -0.0000000   0.0000000
 Max gradient component =       1.079E-01
 RMS gradient           =       5.006E-02
 Gradient time:  CPU 15.18 s  wall 3.91 s
 Geometry Optimization Parameters
   NAtoms,    NIC,     NZ,  NCons,   NDum,   NFix, NCnnct, MaxDiis
        5      20       5       0       0       0       0       0

 Cartesian Hessian Update
 Hessian Updated using BFGS Update


** GEOMETRY OPTIMIZATION IN DELOCALIZED INTERNAL COORDINATES **
   Searching for a Minimum

   Optimization Cycle:   2

                       Coordinates (Angstroms)
     ATOM                X               Y               Z
      1  C         0.9457596120    0.4662533818    0.0000000000
      2  P        -0.1611919604    1.5493940506    0.0000000000
      3  I        -2.6131748893    0.7553574627    0.0000000000
      4  Br        3.2272508650    1.1708375230    0.0000000000
      5  I         0.4597852010   -1.9971348848    0.0000000000
   Point Group: cs    Number of degrees of freedom:     7


   Energy is -16792.580413268

 Hessian Updated using BFGS Update

  6 Hessian modes will be used to form the next step
  Hessian Eigenvalues:
     0.018694    0.047272    0.074779    0.220206    0.257701    1.021399

 Minimum Search - Taking Simple RFO Step
 Searching for Lamda that Minimizes Along All modes
 Value Taken    Lamda =  -0.08812696
 Calculated Step too Large.  Step scaled by  0.350035
 Step Taken.  Stepsize is  0.300000

                             Maximum     Tolerance    Cnvgd?
         Gradient           0.101538      0.000300      NO
         Displacement       0.162666      0.001200      NO
         Energy change     -0.035236      0.000001      NO


 New Cartesian Coordinates Obtained by Inverse Iteration

 Displacement from previous Coordinates is:  0.327759
 ----------------------------------------------------------------
             Standard Nuclear Orientation (Angstroms)
    I     Atom           X                Y                Z
 ----------------------------------------------------------------
    1      C       0.9411179182     0.4515343699     0.0000000000
    2      P      -0.1519536921     1.5965959633     0.0000000000
    3      I      -2.5575775825     0.7360709843     0.0000000000
    4      Br      3.1155178290     1.0977559141     0.0000000000
    5      I       0.5113243556    -1.9372496983     0.0000000000
 ----------------------------------------------------------------
 Molecular Point Group                 Cs    NOp =  2
 Largest Abelian Subgroup              Cs    NOp =  2
 Nuclear Repulsion Energy =  1345.4282127105 hartrees
 There are       81 alpha and       81 beta electrons
 Applying Cartesian multipole field
    Component          Value
    ---------          -----
     (2,0,0)        1.00000E-11
     (0,2,0)        2.00000E-11
     (0,0,2)       -3.00000E-11
 Nucleus-field energy     =     0.0000000473 hartrees
 Requested basis set is 6-311++G(d,p)
 There are 86 shells and 224 basis functions
 A cutoff of  1.0D-11 yielded   2501 shell pairs
 There are     18308 function pairs (     20780 Cartesian)
 Smallest overlap matrix eigenvalue = 8.51E-04
 Guess MOs from SCF MO coefficient file

 -----------------------------------------------------------------------
  General SCF calculation program by
  Eric Jon Sundstrom, Paul Horn, Yuezhi Mao, Dmitri Zuev, Alec White,
  David Stuck, Shaama M.S., Shane Yost, Joonho Lee, David Small,
  Daniel Levine, Susi Lehtola, Hugh Burton, Evgeny Epifanovsky
 -----------------------------------------------------------------------
 Exchange:     0.2000 Hartree-Fock + 0.0800 Slater + 0.7200 B88
 Correlation:  0.1900 VWN1RPA + 0.8100 LYP
 Using SG-1 standard quadrature grid
 using 4 threads for integral computing
 -------------------------------------------------------
 OpenMP Integral computing Module                
 Release: version 2.0, May 2017, Q-Chem Inc. Pleasanton 
 -------------------------------------------------------
 -------------------------------------------------------
 OpenMP BLAS3 based DFT computing Module                
 Release: version 1.0, May 2013, Q-Chem Inc. Pittsburgh 
 -------------------------------------------------------
 A restricted SCF calculation will be
 performed using DIIS
 SCF converges when DIIS error is below 1.0e-08
 ---------------------------------------
  Cycle       Energy         DIIS error
 ---------------------------------------
    1  -16792.6069181688      5.17e-04  
    2  -16792.6094999317      2.07e-04  
    3  -16792.6087306572      3.90e-04  
    4  -16792.6098072715      8.43e-05  
    5  -16792.6098564926      3.03e-05  
    6  -16792.6098629190      6.37e-06  
    7  -16792.6098631919      3.66e-06  
    8  -16792.6098632800      8.33e-07  
    9  -16792.6098632844      3.18e-07  
   10  -16792.6098632852      1.06e-07  
   11  -16792.6098632851      2.17e-08  
   12  -16792.6098632852      6.56e-09  Convergence criterion met
 ---------------------------------------
 SCF time:   CPU 54.97s  wall 15.00s 
 SCF   energy in the final basis set =   -16792.6098632852
 Total energy in the final basis set =   -16792.6098632852

 --------------------------------------------------------------
             Orbital Energies (a.u.) and Symmetries
 --------------------------------------------------------------

 Alpha MOs, Restricted
 -- Occupied --                  
*******-1165.89 -482.86 -176.33 -176.32 -165.73 -165.73 -165.73
  1 A'    2 A'    3 A'    4 A'    5 A'    6 A'    1 A"    7 A'                 
-165.73 -165.72 -165.72  -77.12  -62.52  -56.34  -56.33  -56.33
  8 A'    2 A"    9 A'   10 A'   11 A'   12 A'   13 A'    3 A"                 
-35.821 -35.819 -31.315 -31.312 -31.308 -31.308 -31.306 -31.306
 14 A'   15 A'   16 A'   17 A'    4 A"   18 A'    5 A"   19 A'                 
-22.966 -22.964 -22.964 -22.963 -22.961 -22.961 -22.959 -22.959
 20 A'    6 A"   21 A'   22 A'    7 A"   23 A'   24 A'    8 A"                 
-22.957 -22.957 -10.312  -8.722  -6.616  -6.556  -6.540  -6.539
  9 A"   25 A'   26 A'   27 A'   28 A'   29 A'   30 A'   10 A"                 
 -6.369  -6.368  -4.783  -4.780  -4.777  -4.774  -4.773  -4.766
 31 A'   32 A'   33 A'   34 A'   35 A'   11 A"   36 A'   12 A"                 
 -4.766  -4.766  -4.766  -2.666  -2.662  -2.661  -2.649  -2.649
 13 A"   37 A'   38 A'   39 A'   40 A'   14 A"   15 A"   41 A'                 
 -2.048  -2.046  -2.043  -2.043  -2.041  -2.041  -2.029  -2.029
 42 A'   43 A'   16 A"   44 A'   17 A"   45 A'   18 A"   46 A'                 
 -2.029  -2.028  -0.810  -0.762  -0.670  -0.652  -0.505  -0.412
 47 A'   19 A"   48 A'   49 A'   50 A'   51 A'   52 A'   53 A'                 
 -0.403  -0.363  -0.321  -0.314  -0.313  -0.292  -0.292  -0.276
 54 A'   20 A"   55 A'   56 A'   21 A"   22 A"   57 A'   58 A'                 
 -0.276
 23 A"                                                                         
 -- Virtual --                   
 -0.161  -0.146  -0.101  -0.040   0.002   0.021   0.036   0.041
 59 A'   60 A'   24 A"   61 A'   62 A'   63 A'   64 A'   25 A"                 
  0.055   0.068   0.072   0.080   0.095   0.104   0.105   0.140
 65 A'   66 A'   26 A"   67 A'   68 A'   27 A"   69 A'   70 A'                 
  0.148   0.176   0.185   0.199   0.215   0.232   0.238   0.261
 71 A'   72 A'   73 A'   28 A"   74 A'   29 A"   75 A'   76 A'                 
  0.275   0.308   0.355   0.369   0.384   0.390   0.392   0.394
 30 A"   77 A'   78 A'   31 A"   32 A"   79 A'   33 A"   80 A'                 
  0.399   0.400   0.416   0.434   0.434   0.444   0.458   0.484
 34 A"   81 A'   82 A'   35 A"   83 A'   84 A'   85 A'   86 A'                 
  0.491   0.500   0.551   0.554   0.577   0.588   0.592   0.616
 36 A"   87 A'   88 A'   37 A"   89 A'   90 A'   38 A"   91 A'                 
  0.638   0.661   0.693   0.718   0.768   0.862   0.882   0.969
 92 A'   39 A"   93 A'   40 A"   94 A'   95 A'   96 A'   97 A'                 
  1.047   1.257   1.273   1.279   1.301   1.315   1.346   1.369
 98 A'   41 A"   99 A'   42 A"  100 A'  101 A'   43 A"  102 A'                 
  1.477   1.498   1.563   1.599   1.645   1.678   1.952   1.978
 44 A"  103 A'   45 A"  104 A'  105 A'  106 A'  107 A'   46 A"                 
  1.999   2.106   2.670   2.743   3.059   3.943   3.944   3.949
108 A'  109 A'   47 A"  110 A'  111 A'   48 A"  112 A'   49 A"                 
  3.951   3.961   3.961   3.980   3.982   3.996   3.999   4.008
 50 A"  113 A'   51 A"   52 A"  114 A'  115 A'  116 A'   53 A"                 
  4.068   4.096   4.150   4.203   4.265   4.355   5.969   5.981
117 A'  118 A'  119 A'  120 A'  121 A'  122 A'   54 A"   55 A"                 
  5.989   5.997   6.016   6.025   6.533   6.922   7.531   7.544
123 A'  124 A'  125 A'  126 A'  127 A'  128 A'   56 A"  129 A'                 
  7.606  13.770  13.877  13.996  23.353  27.721  27.799  28.314
130 A'   57 A"  131 A'  132 A'  133 A'  134 A'  135 A'   58 A"                 
 28.323  28.329  28.332  28.346  28.356  28.518  28.521  28.521
 59 A"  136 A'  137 A'  138 A'  139 A'   60 A"   61 A"  140 A'                 
 28.522  28.527  28.528  28.542  28.554  28.597  28.622  47.826
 62 A"  141 A'   63 A"  142 A'  143 A'  144 A'  145 A'  146 A'                 
127.861 127.867 127.874 127.876 127.894 127.899 151.539 151.605
 64 A"   65 A"  147 A'  148 A'  149 A'  150 A'  151 A'  152 A'                 
163.076 289.720 289.732 289.8081020.5991901.6971901.766
153 A'   66 A"  154 A'  155 A'  156 A'  157 A'  158 A'                         

 Beta MOs, Restricted
 -- Occupied --                  
*******-1165.89 -482.86 -176.33 -176.32 -165.73 -165.73 -165.73
  1 A'    2 A'    3 A'    4 A'    5 A'    6 A'    1 A"    7 A'                 
-165.73 -165.72 -165.72  -77.12  -62.52  -56.34  -56.33  -56.33
  8 A'    2 A"    9 A'   10 A'   11 A'   12 A'   13 A'    3 A"                 
-35.821 -35.819 -31.315 -31.312 -31.308 -31.308 -31.306 -31.306
 14 A'   15 A'   16 A'   17 A'    4 A"   18 A'    5 A"   19 A'                 
-22.966 -22.964 -22.964 -22.963 -22.961 -22.961 -22.959 -22.959
 20 A'    6 A"   21 A'   22 A'    7 A"   23 A'   24 A'    8 A"                 
-22.957 -22.957 -10.312  -8.722  -6.616  -6.556  -6.540  -6.539
  9 A"   25 A'   26 A'   27 A'   28 A'   29 A'   30 A'   10 A"                 
 -6.369  -6.368  -4.783  -4.780  -4.777  -4.774  -4.773  -4.766
 31 A'   32 A'   33 A'   34 A'   35 A'   11 A"   36 A'   12 A"                 
 -4.766  -4.766  -4.766  -2.666  -2.662  -2.661  -2.649  -2.649
 13 A"   37 A'   38 A'   39 A'   40 A'   14 A"   15 A"   41 A'                 
 -2.048  -2.046  -2.043  -2.043  -2.041  -2.041  -2.029  -2.029
 42 A'   43 A'   16 A"   44 A'   17 A"   45 A'   18 A"   46 A'                 
 -2.029  -2.028  -0.810  -0.762  -0.670  -0.652  -0.505  -0.412
 47 A'   19 A"   48 A'   49 A'   50 A'   51 A'   52 A'   53 A'                 
 -0.403  -0.363  -0.321  -0.314  -0.313  -0.292  -0.292  -0.276
 54 A'   20 A"   55 A'   56 A'   21 A"   22 A"   57 A'   58 A'                 
 -0.276
 23 A"                                                                         
 -- Virtual --                   
 -0.161  -0.146  -0.101  -0.040   0.002   0.021   0.036   0.041
 59 A'   60 A'   24 A"   61 A'   62 A'   63 A'   64 A'   25 A"                 
  0.055   0.068   0.072   0.080   0.095   0.104   0.105   0.140
 65 A'   66 A'   26 A"   67 A'   68 A'   27 A"   69 A'   70 A'                 
  0.148   0.176   0.185   0.199   0.215   0.232   0.238   0.261
 71 A'   72 A'   73 A'   28 A"   74 A'   29 A"   75 A'   76 A'                 
  0.275   0.308   0.355   0.369   0.384   0.390   0.392   0.394
 30 A"   77 A'   78 A'   31 A"   32 A"   79 A'   33 A"   80 A'                 
  0.399   0.400   0.416   0.434   0.434   0.444   0.458   0.484
 34 A"   81 A'   82 A'   35 A"   83 A'   84 A'   85 A'   86 A'                 
  0.491   0.500   0.551   0.554   0.577   0.588   0.592   0.616
 36 A"   87 A'   88 A'   37 A"   89 A'   90 A'   38 A"   91 A'                 
  0.638   0.661   0.693   0.718   0.768   0.862   0.882   0.969
 92 A'   39 A"   93 A'   40 A"   94 A'   95 A'   96 A'   97 A'                 
  1.047   1.257   1.273   1.279   1.301   1.315   1.346   1.369
 98 A'   41 A"   99 A'   42 A"  100 A'  101 A'   43 A"  102 A'                 
  1.477   1.498   1.563   1.599   1.645   1.678   1.952   1.978
 44 A"  103 A'   45 A"  104 A'  105 A'  106 A'  107 A'   46 A"                 
  1.999   2.106   2.670   2.743   3.059   3.943   3.944   3.949
108 A'  109 A'   47 A"  110 A'  111 A'   48 A"  112 A'   49 A"                 
  3.951   3.961   3.961   3.980   3.982   3.996   3.999   4.008
 50 A"  113 A'   51 A"   52 A"  114 A'  115 A'  116 A'   53 A"                 
  4.068   4.096   4.150   4.203   4.265   4.355   5.969   5.981
117 A'  118 A'  119 A'  120 A'  121 A'  122 A'   54 A"   55 A"                 
  5.989   5.997   6.016   6.025   6.533   6.922   7.531   7.544
123 A'  124 A'  125 A'  126 A'  127 A'  128 A'   56 A"  129 A'                 
  7.606  13.770  13.877  13.996  23.353  27.721  27.799  28.314
130 A'   57 A"  131 A'  132 A'  133 A'  134 A'  135 A'   58 A"                 
 28.323  28.329  28.332  28.346  28.356  28.518  28.521  28.521
 59 A"  136 A'  137 A'  138 A'  139 A'   60 A"   61 A"  140 A'                 
 28.522  28.527  28.528  28.542  28.554  28.597  28.622  47.826
 62 A"  141 A'   63 A"  142 A'  143 A'  144 A'  145 A'  146 A'                 
127.861 127.867 127.874 127.876 127.894 127.899 151.539 151.605
 64 A"   65 A"  147 A'  148 A'  149 A'  150 A'  151 A'  152 A'                 
163.076 289.720 289.732 289.8081020.5991901.6971901.766
153 A'   66 A"  154 A'  155 A'  156 A'  157 A'  158 A'                         
 --------------------------------------------------------------

          Ground-State Mulliken Net Atomic Charges

     Atom                 Charge (a.u.)
  ----------------------------------------
      1 C                    -0.075193
      2 P                     0.097337
      3 I                    -0.098258
      4 Br                   -0.014700
      5 I                     0.090814
  ----------------------------------------
  Sum of atomic charges =     0.000000

 -----------------------------------------------------------------
                    Cartesian Multipole Moments
 -----------------------------------------------------------------
    Charge (ESU x 10^10)
                 0.0000
    Dipole Moment (Debye)
         X      -0.7023      Y       0.0958      Z       0.0000
       Tot       0.7088
    Quadrupole Moments (Debye-Ang)
        XX     -92.2701     XY       1.5466     YY     -91.0743
        XZ      -0.0000     YZ       0.0000     ZZ     -95.8814
    Octopole Moments (Debye-Ang^2)
       XXX      -9.2135    XXY      -5.1342    XYY      -2.6754
       YYY     -46.1767    XXZ      -0.0000    XYZ      -0.0000
       YYZ       0.0000    XZZ      -4.0520    YZZ      -8.2401
       ZZZ      -0.0000
    Hexadecapole Moments (Debye-Ang^3)
      XXXX   -2209.4060   XXXY     103.6381   XXYY    -602.3370
      XYYY      63.2817   YYYY   -1135.0397   XXXZ      -0.0000
      XXYZ      -0.0000   XYYZ      -0.0000   YYYZ      -0.0000
      XXZZ    -432.4796   XYZZ      19.5055   YYZZ    -224.5831
      XZZZ      -0.0000   YZZZ      -0.0000   ZZZZ    -134.3660
 -----------------------------------------------------------------
 Calculating analytic gradient of the SCF energy
 Gradient of SCF Energy
            1           2           3           4           5
    1  -0.0714440   0.0430493  -0.0117488   0.0554091  -0.0152656
    2   0.0849335  -0.0620001   0.0006909   0.0163827  -0.0400069
    3  -0.0000000   0.0000000  -0.0000000  -0.0000000  -0.0000000
 Max gradient component =       8.493E-02
 RMS gradient           =       3.943E-02
 Gradient time:  CPU 15.58 s  wall 4.01 s
 Geometry Optimization Parameters
   NAtoms,    NIC,     NZ,  NCons,   NDum,   NFix, NCnnct, MaxDiis
        5      20       5       0       0       0       0       0

 Cartesian Hessian Update
 Hessian Updated using BFGS Update


** GEOMETRY OPTIMIZATION IN DELOCALIZED INTERNAL COORDINATES **
   Searching for a Minimum

   Optimization Cycle:   3

                       Coordinates (Angstroms)
     ATOM                X               Y               Z
      1  C         0.9411179182    0.4515343699    0.0000000000
      2  P        -0.1519536921    1.5965959633    0.0000000000
      3  I        -2.5575775825    0.7360709843    0.0000000000
      4  Br        3.1155178290    1.0977559141    0.0000000000
      5  I         0.5113243556   -1.9372496983    0.0000000000
   Point Group: cs    Number of degrees of freedom:     7


   Energy is -16792.609863285

 Hessian Updated using BFGS Update

  7 Hessian modes will be used to form the next step
  Hessian Eigenvalues:
     0.017846    0.048124    0.075731    0.229279    0.250662    0.263736
     1.059130

 Minimum Search - Taking Simple RFO Step
 Searching for Lamda that Minimizes Along All modes
 Value Taken    Lamda =  -0.07831943
 Calculated Step too Large.  Step scaled by  0.342350
 Step Taken.  Stepsize is  0.300000

                             Maximum     Tolerance    Cnvgd?
         Gradient           0.078056      0.000300      NO
         Displacement       0.164857      0.001200      NO
         Energy change     -0.029450      0.000001      NO


 New Cartesian Coordinates Obtained by Inverse Iteration

 Displacement from previous Coordinates is:  0.313859
 ----------------------------------------------------------------
             Standard Nuclear Orientation (Angstroms)
    I     Atom           X                Y                Z
 ----------------------------------------------------------------
    1      C       0.9394553884     0.4293084976     0.0000000000
    2      P      -0.1381458372     1.6257894730     0.0000000000
    3      I      -2.5134948845     0.7328280403     0.0000000000
    4      Br      3.0011167451     1.0341979373     0.0000000000
    5      I       0.5694974164    -1.8774164148     0.0000000000
 ----------------------------------------------------------------
 Molecular Point Group                 Cs    NOp =  2
 Largest Abelian Subgroup              Cs    NOp =  2
 Nuclear Repulsion Energy =  1376.8176482580 hartrees
 There are       81 alpha and       81 beta electrons
 Applying Cartesian multipole field
    Component          Value
    ---------          -----
     (2,0,0)        1.00000E-11
     (0,2,0)        2.00000E-11
     (0,0,2)       -3.00000E-11
 Nucleus-field energy     =     0.0000000450 hartrees
 Requested basis set is 6-311++G(d,p)
 There are 86 shells and 224 basis functions
 A cutoff of  1.0D-11 yielded   2517 shell pairs
 There are     18380 function pairs (     20858 Cartesian)
 Smallest overlap matrix eigenvalue = 7.96E-04
 Guess MOs from SCF MO coefficient file

 -----------------------------------------------------------------------
  General SCF calculation program by
  Eric Jon Sundstrom, Paul Horn, Yuezhi Mao, Dmitri Zuev, Alec White,
  David Stuck, Shaama M.S., Shane Yost, Joonho Lee, David Small,
  Daniel Levine, Susi Lehtola, Hugh Burton, Evgeny Epifanovsky
 -----------------------------------------------------------------------
 Exchange:     0.2000 Hartree-Fock + 0.0800 Slater + 0.7200 B88
 Correlation:  0.1900 VWN1RPA + 0.8100 LYP
 Using SG-1 standard quadrature grid
 using 4 threads for integral computing
 -------------------------------------------------------
 OpenMP Integral computing Module                
 Release: version 2.0, May 2017, Q-Chem Inc. Pleasanton 
 -------------------------------------------------------
 -------------------------------------------------------
 OpenMP BLAS3 based DFT computing Module                
 Release: version 1.0, May 2013, Q-Chem Inc. Pittsburgh 
 -------------------------------------------------------
 A restricted SCF calculation will be
 performed using DIIS
 SCF converges when DIIS error is below 1.0e-08
 ---------------------------------------
  Cycle       Energy         DIIS error
 ---------------------------------------
    1  -16792.6315870822      5.42e-04  
    2  -16792.6337360484      3.44e-04  
    3  -16792.6326276574      5.27e-04  
    4  -16792.6345539628      7.07e-05  
    5  -16792.6345919563      2.52e-05  
    6  -16792.6345959603      6.00e-06  
    7  -16792.6345961825      3.53e-06  
    8  -16792.6345962641      6.59e-07  
    9  -16792.6345962670      2.87e-07  
   10  -16792.6345962675      7.05e-08  
   11  -16792.6345962674      1.73e-08  
   12  -16792.6345962673      4.87e-09  Convergence criterion met
 ---------------------------------------
 SCF time:   CPU 56.27s  wall 15.00s 
 SCF   energy in the final basis set =   -16792.6345962673
 Total energy in the final basis set =   -16792.6345962673

 --------------------------------------------------------------
             Orbital Energies (a.u.) and Symmetries
 --------------------------------------------------------------

 Alpha MOs, Restricted
 -- Occupied --                  
*******-1165.89 -482.86 -176.33 -176.32 -165.73 -165.73 -165.73
  1 A'    2 A'    3 A'    4 A'    5 A'    6 A'    1 A"    7 A'                 
-165.72 -165.72 -165.72  -77.12  -62.52  -56.34  -56.33  -56.33
  8 A'    2 A"    9 A'   10 A'   11 A'   12 A'   13 A'    3 A"                 
-35.822 -35.815 -31.316 -31.309 -31.309 -31.308 -31.303 -31.302
 14 A'   15 A'   16 A'    4 A"   17 A'   18 A'    5 A"   19 A'                 
-22.966 -22.965 -22.965 -22.960 -22.960 -22.958 -22.957 -22.957
 20 A'    6 A"   21 A'   22 A'    7 A"   23 A'    8 A"   24 A'                 
-22.953 -22.953 -10.310  -8.723  -6.613  -6.556  -6.541  -6.541
  9 A"   25 A'   26 A'   27 A'   28 A'   29 A'   30 A'   10 A"                 
 -6.371  -6.364  -4.784  -4.776  -4.775  -4.772  -4.771  -4.768
 31 A'   32 A'   33 A'   34 A'   35 A'   11 A"   36 A'   12 A"                 
 -4.767  -4.762  -4.762  -2.667  -2.663  -2.662  -2.650  -2.650
 37 A'   13 A"   38 A'   39 A'   40 A'   14 A"   15 A"   41 A'                 
 -2.049  -2.044  -2.044  -2.042  -2.037  -2.037  -2.030  -2.030
 42 A'   16 A"   43 A'   44 A'   17 A"   45 A'   46 A'   18 A"                 
 -2.026  -2.026  -0.821  -0.756  -0.672  -0.653  -0.510  -0.418
 19 A"   47 A'   48 A'   49 A'   50 A'   51 A'   52 A'   53 A'                 
 -0.409  -0.367  -0.322  -0.316  -0.313  -0.292  -0.291  -0.275
 54 A'   20 A"   55 A'   56 A'   21 A"   22 A"   57 A'   58 A'                 
 -0.271
 23 A"                                                                         
 -- Virtual --                   
 -0.137  -0.132  -0.102  -0.035   0.003   0.022   0.036   0.042
 59 A'   60 A'   24 A"   61 A'   62 A'   63 A'   64 A'   25 A"                 
  0.055   0.069   0.071   0.081   0.094   0.104   0.106   0.137
 65 A'   66 A'   26 A"   67 A'   68 A'   27 A"   69 A'   70 A'                 
  0.148   0.178   0.187   0.201   0.217   0.232   0.240   0.262
 71 A'   72 A'   73 A'   28 A"   74 A'   29 A"   75 A'   76 A'                 
  0.278   0.305   0.353   0.367   0.385   0.386   0.393   0.396
 30 A"   77 A'   78 A'   31 A"   32 A"   79 A'   33 A"   80 A'                 
  0.399   0.400   0.420   0.431   0.432   0.444   0.457   0.489
 81 A'   34 A"   82 A'   83 A'   35 A"   84 A'   85 A'   36 A"                 
  0.491   0.510   0.551   0.551   0.573   0.584   0.602   0.630
 86 A'   87 A'   37 A"   88 A'   89 A'   38 A"   90 A'   91 A'                 
  0.644   0.668   0.734   0.737   0.792   0.863   0.892   0.973
 92 A'   39 A"   93 A'   40 A"   94 A'   95 A'   96 A'   97 A'                 
  1.020   1.261   1.283   1.302   1.307   1.321   1.357   1.375
 98 A'   41 A"   42 A"   99 A'  100 A'  101 A'   43 A"  102 A'                 
  1.469   1.543   1.559   1.619   1.651   1.682   1.926   1.979
 44 A"  103 A'   45 A"  104 A'  105 A'  106 A'  107 A'   46 A"                 
  2.007   2.133   2.667   2.753   3.039   3.944   3.946   3.951
108 A'  109 A'   47 A"  110 A'  111 A'   48 A"  112 A'   49 A"                 
  3.956   3.964   3.968   3.979   3.984   4.004   4.012   4.020
 50 A"  113 A'   51 A"   52 A"  114 A'  115 A'  116 A'   53 A"                 
  4.080   4.108   4.188   4.246   4.287   4.360   5.972   5.983
117 A'  118 A'  119 A'  120 A'  121 A'  122 A'   54 A"   55 A"                 
  5.993   6.002   6.020   6.029   6.540   6.915   7.531   7.550
123 A'  124 A'  125 A'  126 A'  127 A'  128 A'   56 A"  129 A'                 
  7.625  13.773  13.881  13.983  23.340  27.730  27.806  28.317
130 A'   57 A"  131 A'  132 A'  133 A'  134 A'  135 A'   58 A"                 
 28.325  28.333  28.337  28.348  28.359  28.518  28.522  28.524
 59 A"  136 A'  137 A'  138 A'  139 A'   60 A"  140 A'   61 A"                 
 28.525  28.530  28.532  28.546  28.559  28.605  28.636  47.832
 62 A"  141 A'   63 A"  142 A'  143 A'  144 A'  145 A'  146 A'                 
127.863 127.870 127.877 127.881 127.898 127.902 151.547 151.611
 64 A"   65 A"  147 A'  148 A'  149 A'  150 A'  151 A'  152 A'                 
163.063 289.721 289.739 289.8331020.6081901.7051901.772
153 A'   66 A"  154 A'  155 A'  156 A'  157 A'  158 A'                         

 Beta MOs, Restricted
 -- Occupied --                  
*******-1165.89 -482.86 -176.33 -176.32 -165.73 -165.73 -165.73
  1 A'    2 A'    3 A'    4 A'    5 A'    6 A'    1 A"    7 A'                 
-165.72 -165.72 -165.72  -77.12  -62.52  -56.34  -56.33  -56.33
  8 A'    2 A"    9 A'   10 A'   11 A'   12 A'   13 A'    3 A"                 
-35.822 -35.815 -31.316 -31.309 -31.309 -31.308 -31.303 -31.302
 14 A'   15 A'   16 A'    4 A"   17 A'   18 A'    5 A"   19 A'                 
-22.966 -22.965 -22.965 -22.960 -22.960 -22.958 -22.957 -22.957
 20 A'    6 A"   21 A'   22 A'    7 A"   23 A'    8 A"   24 A'                 
-22.953 -22.953 -10.310  -8.723  -6.613  -6.556  -6.541  -6.541
  9 A"   25 A'   26 A'   27 A'   28 A'   29 A'   30 A'   10 A"                 
 -6.371  -6.364  -4.784  -4.776  -4.775  -4.772  -4.771  -4.768
 31 A'   32 A'   33 A'   34 A'   35 A'   11 A"   36 A'   12 A"                 
 -4.767  -4.762  -4.762  -2.667  -2.663  -2.662  -2.650  -2.650
 37 A'   13 A"   38 A'   39 A'   40 A'   14 A"   15 A"   41 A'                 
 -2.049  -2.044  -2.044  -2.042  -2.037  -2.037  -2.030  -2.030
 42 A'   16 A"   43 A'   44 A'   17 A"   45 A'   46 A'   18 A"                 
 -2.026  -2.026  -0.821  -0.756  -0.672  -0.653  -0.510  -0.418
 19 A"   47 A'   48 A'   49 A'   50 A'   51 A'   52 A'   53 A'                 
 -0.409  -0.367  -0.322  -0.316  -0.313  -0.292  -0.291  -0.275
 54 A'   20 A"   55 A'   56 A'   21 A"   22 A"   57 A'   58 A'                 
 -0.271
 23 A"                                                                         
 -- Virtual --                   
 -0.137  -0.132  -0.102  -0.035   0.003   0.022   0.036   0.042
 59 A'   60 A'   24 A"   61 A'   62 A'   63 A'   64 A'   25 A"                 
  0.055   0.069   0.071   0.081   0.094   0.104   0.106   0.137
 65 A'   66 A'   26 A"   67 A'   68 A'   27 A"   69 A'   70 A'                 
  0.148   0.178   0.187   0.201   0.217   0.232   0.240   0.262
 71 A'   72 A'   73 A'   28 A"   74 A'   29 A"   75 A'   76 A'                 
  0.278   0.305   0.353   0.367   0.385   0.386   0.393   0.396
 30 A"   77 A'   78 A'   31 A"   32 A"   79 A'   33 A"   80 A'                 
  0.399   0.400   0.420   0.431   0.432   0.444   0.457   0.489
 81 A'   34 A"   82 A'   83 A'   35 A"   84 A'   85 A'   36 A"                 
  0.491   0.510   0.551   0.551   0.573   0.584   0.602   0.630
 86 A'   87 A'   37 A"   88 A'   89 A'   38 A"   90 A'   91 A'                 
  0.644   0.668   0.734   0.737   0.792   0.863   0.892   0.973
 92 A'   39 A"   93 A'   40 A"   94 A'   95 A'   96 A'   97 A'                 
  1.020   1.261   1.283   1.302   1.307   1.321   1.357   1.375
 98 A'   41 A"   42 A"   99 A'  100 A'  101 A'   43 A"  102 A'                 
  1.469   1.543   1.559   1.619   1.651   1.682   1.926   1.979
 44 A"  103 A'   45 A"  104 A'  105 A'  106 A'  107 A'   46 A"                 
  2.007   2.133   2.667   2.753   3.039   3.944   3.946   3.951
108 A'  109 A'   47 A"  110 A'  111 A'   48 A"  112 A'   49 A"                 
  3.956   3.964   3.968   3.979   3.984   4.004   4.012   4.020
 50 A"  113 A'   51 A"   52 A"  114 A'  115 A'  116 A'   53 A"                 
  4.080   4.108   4.188   4.246   4.287   4.360   5.972   5.983
117 A'  118 A'  119 A'  120 A'  121 A'  122 A'   54 A"   55 A"                 
  5.993   6.002   6.020   6.029   6.540   6.915   7.531   7.550
123 A'  124 A'  125 A'  126 A'  127 A'  128 A'   56 A"  129 A'                 
  7.625  13.773  13.881  13.983  23.340  27.730  27.806  28.317
130 A'   57 A"  131 A'  132 A'  133 A'  134 A'  135 A'   58 A"                 
 28.325  28.333  28.337  28.348  28.359  28.518  28.522  28.524
 59 A"  136 A'  137 A'  138 A'  139 A'   60 A"  140 A'   61 A"                 
 28.525  28.530  28.532  28.546  28.559  28.605  28.636  47.832
 62 A"  141 A'   63 A"  142 A'  143 A'  144 A'  145 A'  146 A'                 
127.863 127.870 127.877 127.881 127.898 127.902 151.547 151.611
 64 A"   65 A"  147 A'  148 A'  149 A'  150 A'  151 A'  152 A'                 
163.063 289.721 289.739 289.8331020.6081901.7051901.772
153 A'   66 A"  154 A'  155 A'  156 A'  157 A'  158 A'                         
 --------------------------------------------------------------

          Ground-State Mulliken Net Atomic Charges

     Atom                 Charge (a.u.)
  ----------------------------------------
      1 C                    -0.090007
      2 P                     0.091648
      3 I                    -0.112571
      4 Br                   -0.003796
      5 I                     0.114726
  ----------------------------------------
  Sum of atomic charges =     0.000000

 -----------------------------------------------------------------
                    Cartesian Multipole Moments
 -----------------------------------------------------------------
    Charge (ESU x 10^10)
                 0.0000
    Dipole Moment (Debye)
         X      -0.3243      Y      -0.0352      Z      -0.0000
       Tot       0.3262
    Quadrupole Moments (Debye-Ang)
        XX     -92.4531     XY       1.5685     YY     -90.8650
        XZ      -0.0000     YZ       0.0000     ZZ     -95.7388
    Octopole Moments (Debye-Ang^2)
       XXX      -9.5110    XXY      -6.8119    XYY      -2.3944
       YYY     -48.2287    XXZ      -0.0000    XYZ       0.0000
       YYZ      -0.0000    XZZ      -4.4367    YZZ      -9.1718
       ZZZ      -0.0000
    Hexadecapole Moments (Debye-Ang^3)
      XXXX   -2121.2962   XXXY     123.2114   XXYY    -576.9905
      XYYY      81.0474   YYYY   -1087.3544   XXXZ      -0.0000
      XXYZ      -0.0000   XYYZ      -0.0000   YYYZ       0.0000
      XXZZ    -413.8417   XYZZ      26.7675   YYZZ    -215.9639
      XZZZ       0.0000   YZZZ      -0.0000   ZZZZ    -133.9861
 -----------------------------------------------------------------
 Calculating analytic gradient of the SCF energy
 Gradient of SCF Energy
            1           2           3           4           5
    1  -0.0523595   0.0288064  -0.0091540   0.0448892  -0.0121821
    2   0.0674918  -0.0424801   0.0001839   0.0136462  -0.0388418
    3  -0.0000000  -0.0000000  -0.0000000   0.0000000   0.0000000
 Max gradient component =       6.749E-02
 RMS gradient           =       3.041E-02
 Gradient time:  CPU 16.21 s  wall 4.16 s
 Geometry Optimization Parameters
   NAtoms,    NIC,     NZ,  NCons,   NDum,   NFix, NCnnct, MaxDiis
        5      20       5       0       0       0       0       0

 Cartesian Hessian Update
 Hessian Updated using BFGS Update


** GEOMETRY OPTIMIZATION IN DELOCALIZED INTERNAL COORDINATES **
   Searching for a Minimum

   Optimization Cycle:   4

                       Coordinates (Angstroms)
     ATOM                X               Y               Z
      1  C         0.9394553884    0.4293084976    0.0000000000
      2  P        -0.1381458372    1.6257894730    0.0000000000
      3  I        -2.5134948845    0.7328280403    0.0000000000
      4  Br        3.0011167451    1.0341979373    0.0000000000
      5  I         0.5694974164   -1.8774164148    0.0000000000
   Point Group: cs    Number of degrees of freedom:     7


   Energy is -16792.634596267

 Hessian Updated using BFGS Update

  7 Hessian modes will be used to form the next step
  Hessian Eigenvalues:
     0.031978    0.064088    0.076320    0.226465    0.250706    0.262871
     0.992902

 Minimum Search - Taking Simple RFO Step
 Searching for Lamda that Minimizes Along All modes
 Value Taken    Lamda =  -0.05378688
 Calculated Step too Large.  Step scaled by  0.400441
 Step Taken.  Stepsize is  0.300000

                             Maximum     Tolerance    Cnvgd?
         Gradient           0.060032      0.000300      NO
         Displacement       0.185295      0.001200      NO
         Energy change     -0.024733      0.000001      NO


 New Cartesian Coordinates Obtained by Inverse Iteration

 Displacement from previous Coordinates is:  0.302496
 ----------------------------------------------------------------
             Standard Nuclear Orientation (Angstroms)
    I     Atom           X                Y                Z
 ----------------------------------------------------------------
    1      C       0.9369333457     0.4053638814     0.0000000000
    2      P      -0.1276070703     1.6449863543     0.0000000000
    3      I      -2.4741819334     0.7186428938     0.0000000000
    4      Br      2.9069027927     0.9676249681     0.0000000000
    5      I       0.6163816937    -1.7919105642     0.0000000000
 ----------------------------------------------------------------
 Molecular Point Group                 Cs    NOp =  2
 Largest Abelian Subgroup              Cs    NOp =  2
 Nuclear Repulsion Energy =  1413.3038405181 hartrees
 There are       81 alpha and       81 beta electrons
 Applying Cartesian multipole field
    Component          Value
    ---------          -----
     (2,0,0)        1.00000E-11
     (0,2,0)        2.00000E-11
     (0,0,2)       -3.00000E-11
 Nucleus-field energy     =     0.0000000425 hartrees
 Requested basis set is 6-311++G(d,p)
 There are 86 shells and 224 basis functions
 A cutoff of  1.0D-11 yielded   2534 shell pairs
 There are     18473 function pairs (     20960 Cartesian)
 Smallest overlap matrix eigenvalue = 7.00E-04
 Guess MOs from SCF MO coefficient file

 -----------------------------------------------------------------------
  General SCF calculation program by
  Eric Jon Sundstrom, Paul Horn, Yuezhi Mao, Dmitri Zuev, Alec White,
  David Stuck, Shaama M.S., Shane Yost, Joonho Lee, David Small,
  Daniel Levine, Susi Lehtola, Hugh Burton, Evgeny Epifanovsky
 -----------------------------------------------------------------------
 Exchange:     0.2000 Hartree-Fock + 0.0800 Slater + 0.7200 B88
 Correlation:  0.1900 VWN1RPA + 0.8100 LYP
 Using SG-1 standard quadrature grid
 using 4 threads for integral computing
 -------------------------------------------------------
 OpenMP Integral computing Module                
 Release: version 2.0, May 2017, Q-Chem Inc. Pleasanton 
 -------------------------------------------------------
 -------------------------------------------------------
 OpenMP BLAS3 based DFT computing Module                
 Release: version 1.0, May 2013, Q-Chem Inc. Pittsburgh 
 -------------------------------------------------------
 A restricted SCF calculation will be
 performed using DIIS
 SCF converges when DIIS error is below 1.0e-08
 ---------------------------------------
  Cycle       Energy         DIIS error
 ---------------------------------------
    1  -16792.6490383354      6.01e-04  
    2  -16792.6508031488      4.89e-04  
    3  -16792.6503138191      5.53e-04  
    4  -16792.6523931683      7.77e-05  
    5  -16792.6524402441      2.60e-05  
    6  -16792.6524441876      7.02e-06  
    7  -16792.6524445268      3.60e-06  
    8  -16792.6524446075      5.79e-07  
    9  -16792.6524446094      2.81e-07  
   10  -16792.6524446101      5.27e-08  
   11  -16792.6524446098      1.13e-08  
   12  -16792.6524446100      4.21e-09  Convergence criterion met
 ---------------------------------------
 SCF time:   CPU 57.64s  wall 16.00s 
 SCF   energy in the final basis set =   -16792.6524446100
 Total energy in the final basis set =   -16792.6524446100

 --------------------------------------------------------------
             Orbital Energies (a.u.) and Symmetries
 --------------------------------------------------------------

 Alpha MOs, Restricted
 -- Occupied --                  
*******-1165.88 -482.86 -176.33 -176.31 -165.73 -165.73 -165.73
  1 A'    2 A'    3 A'    4 A'    5 A'    6 A'    1 A"    7 A'                 
-165.72 -165.72 -165.72  -77.11  -62.52  -56.34  -56.33  -56.33
  8 A'    2 A"    9 A'   10 A'   11 A'   12 A'   13 A'    3 A"                 
-35.824 -35.811 -31.318 -31.311 -31.310 -31.304 -31.299 -31.299
 14 A'   15 A'   16 A'    4 A"   17 A'   18 A'    5 A"   19 A'                 
-22.968 -22.966 -22.966 -22.961 -22.961 -22.955 -22.953 -22.953
 20 A'    6 A"   21 A'   22 A'    7 A"   23 A'    8 A"   24 A'                 
-22.950 -22.950 -10.306  -8.724  -6.610  -6.557  -6.542  -6.542
  9 A"   25 A'   26 A'   27 A'   28 A'   29 A'   30 A'   10 A"                 
 -6.373  -6.360  -4.786  -4.772  -4.772  -4.770  -4.769  -4.769
 31 A'   32 A'   33 A'   34 A'   35 A'   11 A"   36 A'   12 A"                 
 -4.767  -4.759  -4.758  -2.667  -2.663  -2.663  -2.651  -2.651
 37 A'   13 A"   38 A'   39 A'   40 A'   14 A"   15 A"   41 A'                 
 -2.051  -2.047  -2.046  -2.038  -2.033  -2.033  -2.032  -2.032
 42 A'   16 A"   43 A'   44 A'   17 A"   45 A'   46 A'   18 A"                 
 -2.022  -2.022  -0.834  -0.752  -0.678  -0.651  -0.514  -0.427
 19 A"   47 A'   48 A'   49 A'   50 A'   51 A'   52 A'   53 A'                 
 -0.413  -0.374  -0.324  -0.319  -0.312  -0.293  -0.290  -0.274
 54 A'   20 A"   55 A'   56 A'   21 A"   22 A"   57 A'   58 A'                 
 -0.265
 23 A"                                                                         
 -- Virtual --                   
 -0.118  -0.111  -0.103  -0.027   0.003   0.022   0.036   0.042
 59 A'   60 A'   24 A"   61 A'   62 A'   63 A'   64 A'   25 A"                 
  0.053   0.071   0.071   0.082   0.093   0.104   0.107   0.133
 65 A'   26 A"   66 A'   67 A'   68 A'   27 A"   69 A'   70 A'                 
  0.149   0.181   0.192   0.203   0.216   0.232   0.243   0.263
 71 A'   72 A'   73 A'   28 A"   74 A'   29 A"   75 A'   76 A'                 
  0.280   0.302   0.350   0.366   0.379   0.382   0.392   0.396
 30 A"   77 A'   78 A'   31 A"   79 A'   32 A"   80 A'   33 A"                 
  0.401   0.402   0.419   0.429   0.429   0.449   0.461   0.490
 81 A'   34 A"   82 A'   35 A"   83 A'   84 A'   85 A'   36 A"                 
  0.501   0.523   0.548   0.554   0.571   0.577   0.617   0.651
 86 A'   87 A'   37 A"   88 A'   89 A'   38 A"   90 A'   91 A'                 
  0.653   0.675   0.758   0.770   0.809   0.862   0.904   0.981
 92 A'   39 A"   40 A"   93 A'   94 A'   95 A'   96 A'   97 A'                 
  0.999   1.266   1.286   1.313   1.321   1.343   1.369   1.385
 98 A'   41 A"   42 A"   99 A'  100 A'  101 A'   43 A"  102 A'                 
  1.464   1.557   1.584   1.637   1.662   1.688   1.902   1.981
 44 A"   45 A"  103 A'  104 A'  105 A'  106 A'  107 A'   46 A"                 
  2.016   2.151   2.663   2.769   3.026   3.942   3.946   3.954
108 A'  109 A'   47 A"  110 A'  111 A'   48 A"  112 A'   49 A"                 
  3.961   3.967   3.976   3.979   3.985   4.010   4.032   4.033
 50 A"  113 A'   51 A"   52 A"  114 A'  115 A'  116 A'   53 A"                 
  4.090   4.118   4.224   4.265   4.319   4.373   5.976   5.986
117 A'  118 A'  119 A'  120 A'  121 A'  122 A'   54 A"   55 A"                 
  5.996   6.009   6.024   6.031   6.552   6.911   7.531   7.557
123 A'  124 A'  125 A'  126 A'  127 A'  128 A'   56 A"  129 A'                 
  7.633  13.777  13.887  13.975  23.332  27.740  27.819  28.320
130 A'   57 A"  131 A'  132 A'  133 A'  134 A'  135 A'   58 A"                 
 28.328  28.337  28.343  28.350  28.362  28.516  28.521  28.528
 59 A"  136 A'  137 A'  138 A'  139 A'   60 A"  140 A'   61 A"                 
 28.529  28.534  28.535  28.551  28.566  28.612  28.652  47.842
 62 A"  141 A'   63 A"  142 A'  143 A'  144 A'  145 A'  146 A'                 
127.865 127.873 127.880 127.886 127.902 127.905 151.555 151.621
 64 A"   65 A"  147 A'  148 A'  149 A'  150 A'  151 A'  152 A'                 
163.054 289.723 289.747 289.8491020.6201901.7141901.782
153 A'   66 A"  154 A'  155 A'  156 A'  157 A'  158 A'                         

 Beta MOs, Restricted
 -- Occupied --                  
*******-1165.88 -482.86 -176.33 -176.31 -165.73 -165.73 -165.73
  1 A'    2 A'    3 A'    4 A'    5 A'    6 A'    1 A"    7 A'                 
-165.72 -165.72 -165.72  -77.11  -62.52  -56.34  -56.33  -56.33
  8 A'    2 A"    9 A'   10 A'   11 A'   12 A'   13 A'    3 A"                 
-35.824 -35.811 -31.318 -31.311 -31.310 -31.304 -31.299 -31.299
 14 A'   15 A'   16 A'    4 A"   17 A'   18 A'    5 A"   19 A'                 
-22.968 -22.966 -22.966 -22.961 -22.961 -22.955 -22.953 -22.953
 20 A'    6 A"   21 A'   22 A'    7 A"   23 A'    8 A"   24 A'                 
-22.950 -22.950 -10.306  -8.724  -6.610  -6.557  -6.542  -6.542
  9 A"   25 A'   26 A'   27 A'   28 A'   29 A'   30 A'   10 A"                 
 -6.373  -6.360  -4.786  -4.772  -4.772  -4.770  -4.769  -4.769
 31 A'   32 A'   33 A'   34 A'   35 A'   11 A"   36 A'   12 A"                 
 -4.767  -4.759  -4.758  -2.667  -2.663  -2.663  -2.651  -2.651
 37 A'   13 A"   38 A'   39 A'   40 A'   14 A"   15 A"   41 A'                 
 -2.051  -2.047  -2.046  -2.038  -2.033  -2.033  -2.032  -2.032
 42 A'   16 A"   43 A'   44 A'   17 A"   45 A'   46 A'   18 A"                 
 -2.022  -2.022  -0.834  -0.752  -0.678  -0.651  -0.514  -0.427
 19 A"   47 A'   48 A'   49 A'   50 A'   51 A'   52 A'   53 A'                 
 -0.413  -0.374  -0.324  -0.319  -0.312  -0.293  -0.290  -0.274
 54 A'   20 A"   55 A'   56 A'   21 A"   22 A"   57 A'   58 A'                 
 -0.265
 23 A"                                                                         
 -- Virtual --                   
 -0.118  -0.111  -0.103  -0.027   0.003   0.022   0.036   0.042
 59 A'   60 A'   24 A"   61 A'   62 A'   63 A'   64 A'   25 A"                 
  0.053   0.071   0.071   0.082   0.093   0.104   0.107   0.133
 65 A'   26 A"   66 A'   67 A'   68 A'   27 A"   69 A'   70 A'                 
  0.149   0.181   0.192   0.203   0.216   0.232   0.243   0.263
 71 A'   72 A'   73 A'   28 A"   74 A'   29 A"   75 A'   76 A'                 
  0.280   0.302   0.350   0.366   0.379   0.382   0.392   0.396
 30 A"   77 A'   78 A'   31 A"   79 A'   32 A"   80 A'   33 A"                 
  0.401   0.402   0.419   0.429   0.429   0.449   0.461   0.490
 81 A'   34 A"   82 A'   35 A"   83 A'   84 A'   85 A'   36 A"                 
  0.501   0.523   0.548   0.554   0.571   0.577   0.617   0.651
 86 A'   87 A'   37 A"   88 A'   89 A'   38 A"   90 A'   91 A'                 
  0.653   0.675   0.758   0.770   0.809   0.862   0.904   0.981
 92 A'   39 A"   40 A"   93 A'   94 A'   95 A'   96 A'   97 A'                 
  0.999   1.266   1.286   1.313   1.321   1.343   1.369   1.385
 98 A'   41 A"   42 A"   99 A'  100 A'  101 A'   43 A"  102 A'                 
  1.464   1.557   1.584   1.637   1.662   1.688   1.902   1.981
 44 A"   45 A"  103 A'  104 A'  105 A'  106 A'  107 A'   46 A"                 
  2.016   2.151   2.663   2.769   3.026   3.942   3.946   3.954
108 A'  109 A'   47 A"  110 A'  111 A'   48 A"  112 A'   49 A"                 
  3.961   3.967   3.976   3.979   3.985   4.010   4.032   4.033
 50 A"  113 A'   51 A"   52 A"  114 A'  115 A'  116 A'   53 A"                 
  4.090   4.118   4.224   4.265   4.319   4.373   5.976   5.986
117 A'  118 A'  119 A'  120 A'  121 A'  122 A'   54 A"   55 A"                 
  5.996   6.009   6.024   6.031   6.552   6.911   7.531   7.557
123 A'  124 A'  125 A'  126 A'  127 A'  128 A'   56 A"  129 A'                 
  7.633  13.777  13.887  13.975  23.332  27.740  27.819  28.320
130 A'   57 A"  131 A'  132 A'  133 A'  134 A'  135 A'   58 A"                 
 28.328  28.337  28.343  28.350  28.362  28.516  28.521  28.528
 59 A"  136 A'  137 A'  138 A'  139 A'   60 A"  140 A'   61 A"                 
 28.529  28.534  28.535  28.551  28.566  28.612  28.652  47.842
 62 A"  141 A'   63 A"  142 A'  143 A'  144 A'  145 A'  146 A'                 
127.865 127.873 127.880 127.886 127.902 127.905 151.555 151.621
 64 A"   65 A"  147 A'  148 A'  149 A'  150 A'  151 A'  152 A'                 
163.054 289.723 289.747 289.8491020.6201901.7141901.782
153 A'   66 A"  154 A'  155 A'  156 A'  157 A'  158 A'                         
 --------------------------------------------------------------

          Ground-State Mulliken Net Atomic Charges

     Atom                 Charge (a.u.)
  ----------------------------------------
      1 C                    -0.105263
      2 P                     0.080903
      3 I                    -0.126542
      4 Br                    0.005632
      5 I                     0.145270
  ----------------------------------------
  Sum of atomic charges =    -0.000000

 -----------------------------------------------------------------
                    Cartesian Multipole Moments
 -----------------------------------------------------------------
    Charge (ESU x 10^10)
                -0.0000
    Dipole Moment (Debye)
         X       0.0268      Y      -0.2411      Z      -0.0000
       Tot       0.2426
    Quadrupole Moments (Debye-Ang)
        XX     -92.6776     XY       1.5122     YY     -90.8475
        XZ      -0.0000     YZ      -0.0000     ZZ     -95.5272
    Octopole Moments (Debye-Ang^2)
       XXX      -9.6859    XXY      -9.0201    XYY      -2.3028
       YYY     -50.8664    XXZ       0.0000    XYZ      -0.0000
       YYZ      -0.0000    XZZ      -4.6330    YZZ     -10.4750
       ZZZ       0.0000
    Hexadecapole Moments (Debye-Ang^3)
      XXXX   -2051.4839   XXXY     135.0616   XXYY    -551.7859
      XYYY      92.0600   YYYY   -1024.1194   XXXZ      -0.0000
      XXYZ      -0.0000   XYYZ      -0.0000   YYYZ      -0.0000
      XXZZ    -398.5527   XYZZ      31.5316   YYZZ    -204.1322
      XZZZ      -0.0000   YZZZ      -0.0000   ZZZZ    -133.4001
 -----------------------------------------------------------------
 Calculating analytic gradient of the SCF energy
 Gradient of SCF Energy
            1           2           3           4           5
    1  -0.0377231   0.0190748  -0.0062023   0.0310099  -0.0061593
    2   0.0411638  -0.0280136  -0.0003314   0.0086352  -0.0214541
    3   0.0000000  -0.0000000  -0.0000000  -0.0000000   0.0000000
 Max gradient component =       4.116E-02
 RMS gradient           =       1.973E-02
 Gradient time:  CPU 17.04 s  wall 4.37 s
 Geometry Optimization Parameters
   NAtoms,    NIC,     NZ,  NCons,   NDum,   NFix, NCnnct, MaxDiis
        5      20       5       0       0       0       0       0

 Cartesian Hessian Update
 Hessian Updated using BFGS Update


** GEOMETRY OPTIMIZATION IN DELOCALIZED INTERNAL COORDINATES **
   Searching for a Minimum

   Optimization Cycle:   5

                       Coordinates (Angstroms)
     ATOM                X               Y               Z
      1  C         0.9369333457    0.4053638814    0.0000000000
      2  P        -0.1276070703    1.6449863543    0.0000000000
      3  I        -2.4741819334    0.7186428938    0.0000000000
      4  Br        2.9069027927    0.9676249681    0.0000000000
      5  I         0.6163816937   -1.7919105642    0.0000000000
   Point Group: cs    Number of degrees of freedom:     7


   Energy is -16792.652444610

 Hessian Updated using BFGS Update

  7 Hessian modes will be used to form the next step
  Hessian Eigenvalues:
     0.054843    0.075473    0.085549    0.222282    0.251814    0.262667
     0.959711

 Minimum Search - Taking Simple RFO Step
 Searching for Lamda that Minimizes Along All modes
 Value Taken    Lamda =  -0.01982722
 Calculated Step too Large.  Step scaled by  0.698046
 Step Taken.  Stepsize is  0.300000

                             Maximum     Tolerance    Cnvgd?
         Gradient           0.037804      0.000300      NO
         Displacement       0.155774      0.001200      NO
         Energy change     -0.017848      0.000001      NO


 New Cartesian Coordinates Obtained by Inverse Iteration

 Displacement from previous Coordinates is:  0.308108
 ----------------------------------------------------------------
             Standard Nuclear Orientation (Angstroms)
    I     Atom           X                Y                Z
 ----------------------------------------------------------------
    1      C       0.9441133065     0.3893378087     0.0000000000
    2      P      -0.1092849733     1.6739759155     0.0000000000
    3      I      -2.4188250362     0.7077148376     0.0000000000
    4      Br      2.7857433932     0.9136488854     0.0000000000
    5      I       0.6566821382    -1.7399699140     0.0000000000
 ----------------------------------------------------------------
 Molecular Point Group                 Cs    NOp =  2
 Largest Abelian Subgroup              Cs    NOp =  2
 Nuclear Repulsion Energy =  1451.0998936370 hartrees
 There are       81 alpha and       81 beta electrons
 Applying Cartesian multipole field
    Component          Value
    ---------          -----
     (2,0,0)        1.00000E-11
     (0,2,0)        2.00000E-11
     (0,0,2)       -3.00000E-11
 Nucleus-field energy     =     0.0000000403 hartrees
 Requested basis set is 6-311++G(d,p)
 There are 86 shells and 224 basis functions
 A cutoff of  1.0D-11 yielded   2567 shell pairs
 There are     18717 function pairs (     21250 Cartesian)
 Smallest overlap matrix eigenvalue = 5.43E-04
 Guess MOs from SCF MO coefficient file

 -----------------------------------------------------------------------
  General SCF calculation program by
  Eric Jon Sundstrom, Paul Horn, Yuezhi Mao, Dmitri Zuev, Alec White,
  David Stuck, Shaama M.S., Shane Yost, Joonho Lee, David Small,
  Daniel Levine, Susi Lehtola, Hugh Burton, Evgeny Epifanovsky
 -----------------------------------------------------------------------
 Exchange:     0.2000 Hartree-Fock + 0.0800 Slater + 0.7200 B88
 Correlation:  0.1900 VWN1RPA + 0.8100 LYP
 Using SG-1 standard quadrature grid
 using 4 threads for integral computing
 -------------------------------------------------------
 OpenMP Integral computing Module                
 Release: version 2.0, May 2017, Q-Chem Inc. Pleasanton 
 -------------------------------------------------------
 -------------------------------------------------------
 OpenMP BLAS3 based DFT computing Module                
 Release: version 1.0, May 2013, Q-Chem Inc. Pittsburgh 
 -------------------------------------------------------
 A restricted SCF calculation will be
 performed using DIIS
 SCF converges when DIIS error is below 1.0e-08
 ---------------------------------------
  Cycle       Energy         DIIS error
 ---------------------------------------
    1  -16792.6559887734      7.13e-04  
    2  -16792.6587925777      5.20e-04  
    3  -16792.6580289807      6.09e-04  
    4  -16792.6604740327      1.04e-04  
    5  -16792.6605542726      3.30e-05  
    6  -16792.6605609998      8.78e-06  
    7  -16792.6605615425      4.15e-06  
    8  -16792.6605616461      5.75e-07  
    9  -16792.6605616483      2.01e-07  
   10  -16792.6605616485      5.16e-08  
   11  -16792.6605616483      1.46e-08  
   12  -16792.6605616483      3.91e-09  Convergence criterion met
 ---------------------------------------
 SCF time:   CPU 59.08s  wall 16.00s 
 SCF   energy in the final basis set =   -16792.6605616483
 Total energy in the final basis set =   -16792.6605616483

 --------------------------------------------------------------
             Orbital Energies (a.u.) and Symmetries
 --------------------------------------------------------------

 Alpha MOs, Restricted
 -- Occupied --                  
*******-1165.88 -482.87 -176.33 -176.31 -165.73 -165.73 -165.73
  1 A'    2 A'    3 A'    4 A'    5 A'    6 A'    1 A"    7 A'                 
-165.71 -165.71 -165.71  -77.11  -62.52  -56.34  -56.34  -56.34
  8 A'    2 A"    9 A'   10 A'   11 A'   12 A'    3 A"   13 A'                 
-35.823 -35.807 -31.317 -31.311 -31.310 -31.300 -31.295 -31.294
 14 A'   15 A'   16 A'    4 A"   17 A'   18 A'    5 A"   19 A'                 
-22.967 -22.966 -22.966 -22.961 -22.961 -22.950 -22.949 -22.949
 20 A'    6 A"   21 A'    7 A"   22 A'   23 A'    8 A"   24 A'                 
-22.946 -22.946 -10.300  -8.728  -6.605  -6.560  -6.546  -6.546
  9 A"   25 A'   26 A'   27 A'   28 A'   29 A'   30 A'   10 A"                 
 -6.373  -6.356  -4.786  -4.770  -4.769  -4.768  -4.767  -4.764
 31 A'   32 A'   33 A'   11 A"   34 A'   35 A'   36 A'   12 A"                 
 -4.763  -4.755  -4.754  -2.671  -2.667  -2.666  -2.655  -2.655
 37 A'   13 A"   38 A'   39 A'   40 A'   14 A"   15 A"   41 A'                 
 -2.051  -2.047  -2.046  -2.033  -2.033  -2.032  -2.029  -2.029
 42 A'   16 A"   43 A'   44 A'   45 A'   17 A"   18 A"   46 A'                 
 -2.018  -2.018  -0.859  -0.746  -0.683  -0.646  -0.521  -0.435
 19 A"   47 A'   48 A'   49 A'   50 A'   51 A'   52 A'   53 A'                 
 -0.417  -0.386  -0.326  -0.321  -0.311  -0.293  -0.288  -0.271
 54 A'   20 A"   55 A'   56 A'   21 A"   22 A"   57 A'   58 A'                 
 -0.257
 23 A"                                                                         
 -- Virtual --                   
 -0.104  -0.104  -0.084  -0.017   0.003   0.023   0.037   0.043
 24 A"   59 A'   60 A'   61 A'   62 A'   63 A'   64 A'   25 A"                 
  0.050   0.070   0.074   0.084   0.093   0.103   0.107   0.131
 65 A'   26 A"   66 A'   67 A'   68 A'   27 A"   69 A'   70 A'                 
  0.151   0.183   0.199   0.205   0.217   0.232   0.246   0.265
 71 A'   72 A'   73 A'   28 A"   74 A'   29 A"   75 A'   76 A'                 
  0.284   0.301   0.348   0.364   0.371   0.379   0.388   0.400
 30 A"   77 A'   78 A'   31 A"   79 A'   32 A"   80 A'   33 A"                 
  0.404   0.404   0.417   0.424   0.429   0.453   0.468   0.498
 81 A'   34 A"   82 A'   35 A"   83 A'   84 A'   85 A'   36 A"                 
  0.507   0.537   0.540   0.558   0.569   0.573   0.625   0.666
 86 A'   87 A'   37 A"   88 A'   38 A"   89 A'   90 A'   91 A'                 
  0.676   0.684   0.774   0.798   0.833   0.872   0.919   0.975
 92 A'   39 A"   40 A"   93 A'   94 A'   95 A'   96 A'   97 A'                 
  0.990   1.276   1.290   1.320   1.325   1.361   1.388   1.397
 98 A'   41 A"   42 A"   99 A'  100 A'  101 A'   43 A"  102 A'                 
  1.457   1.558   1.623   1.635   1.687   1.717   1.880   1.982
 44 A"   45 A"  103 A'  104 A'  105 A'  106 A'  107 A'   46 A"                 
  2.024   2.153   2.660   2.797   3.020   3.942   3.946   3.958
108 A'  109 A'   47 A"  110 A'  111 A'   48 A"  112 A'   49 A"                 
  3.965   3.971   3.976   3.983   3.985   4.018   4.050   4.054
 50 A"  113 A'   51 A"  114 A'   52 A"  115 A'   53 A"  116 A'                 
  4.099   4.127   4.237   4.276   4.342   4.395   5.980   5.988
117 A'  118 A'  119 A'  120 A'  121 A'  122 A'   54 A"   55 A"                 
  5.999   6.017   6.030   6.038   6.583   6.906   7.529   7.563
123 A'  124 A'  125 A'  126 A'  127 A'  128 A'   56 A"  129 A'                 
  7.628  13.782  13.892  13.968  23.330  27.750  27.832  28.323
130 A'   57 A"  131 A'  132 A'  133 A'  134 A'  135 A'   58 A"                 
 28.331  28.340  28.350  28.355  28.367  28.517  28.523  28.532
 59 A"  136 A'  137 A'  138 A'  139 A'   60 A"  140 A'   61 A"                 
 28.534  28.538  28.540  28.557  28.572  28.619  28.662  47.863
 62 A"  141 A'   63 A"  142 A'  143 A'  144 A'  145 A'  146 A'                 
127.868 127.877 127.883 127.892 127.907 127.910 151.565 151.632
 64 A"   65 A"  147 A'  148 A'  149 A'  150 A'  151 A'  152 A'                 
163.046 289.724 289.756 289.8541020.6471901.7241901.794
153 A'   66 A"  154 A'  155 A'  156 A'  157 A'  158 A'                         

 Beta MOs, Restricted
 -- Occupied --                  
*******-1165.88 -482.87 -176.33 -176.31 -165.73 -165.73 -165.73
  1 A'    2 A'    3 A'    4 A'    5 A'    6 A'    1 A"    7 A'                 
-165.71 -165.71 -165.71  -77.11  -62.52  -56.34  -56.34  -56.34
  8 A'    2 A"    9 A'   10 A'   11 A'   12 A'    3 A"   13 A'                 
-35.823 -35.807 -31.317 -31.311 -31.310 -31.300 -31.295 -31.294
 14 A'   15 A'   16 A'    4 A"   17 A'   18 A'    5 A"   19 A'                 
-22.967 -22.966 -22.966 -22.961 -22.961 -22.950 -22.949 -22.949
 20 A'    6 A"   21 A'    7 A"   22 A'   23 A'    8 A"   24 A'                 
-22.946 -22.946 -10.300  -8.728  -6.605  -6.560  -6.546  -6.546
  9 A"   25 A'   26 A'   27 A'   28 A'   29 A'   30 A'   10 A"                 
 -6.373  -6.356  -4.786  -4.770  -4.769  -4.768  -4.767  -4.764
 31 A'   32 A'   33 A'   11 A"   34 A'   35 A'   36 A'   12 A"                 
 -4.763  -4.755  -4.754  -2.671  -2.667  -2.666  -2.655  -2.655
 37 A'   13 A"   38 A'   39 A'   40 A'   14 A"   15 A"   41 A'                 
 -2.051  -2.047  -2.046  -2.033  -2.033  -2.032  -2.029  -2.029
 42 A'   16 A"   43 A'   44 A'   45 A'   17 A"   18 A"   46 A'                 
 -2.018  -2.018  -0.859  -0.746  -0.683  -0.646  -0.521  -0.435
 19 A"   47 A'   48 A'   49 A'   50 A'   51 A'   52 A'   53 A'                 
 -0.417  -0.386  -0.326  -0.321  -0.311  -0.293  -0.288  -0.271
 54 A'   20 A"   55 A'   56 A'   21 A"   22 A"   57 A'   58 A'                 
 -0.257
 23 A"                                                                         
 -- Virtual --                   
 -0.104  -0.104  -0.084  -0.017   0.003   0.023   0.037   0.043
 24 A"   59 A'   60 A'   61 A'   62 A'   63 A'   64 A'   25 A"                 
  0.050   0.070   0.074   0.084   0.093   0.103   0.107   0.131
 65 A'   26 A"   66 A'   67 A'   68 A'   27 A"   69 A'   70 A'                 
  0.151   0.183   0.199   0.205   0.217   0.232   0.246   0.265
 71 A'   72 A'   73 A'   28 A"   74 A'   29 A"   75 A'   76 A'                 
  0.284   0.301   0.348   0.364   0.371   0.379   0.388   0.400
 30 A"   77 A'   78 A'   31 A"   79 A'   32 A"   80 A'   33 A"                 
  0.404   0.404   0.417   0.424   0.429   0.453   0.468   0.498
 81 A'   34 A"   82 A'   35 A"   83 A'   84 A'   85 A'   36 A"                 
  0.507   0.537   0.540   0.558   0.569   0.573   0.625   0.666
 86 A'   87 A'   37 A"   88 A'   38 A"   89 A'   90 A'   91 A'                 
  0.676   0.684   0.774   0.798   0.833   0.872   0.919   0.975
 92 A'   39 A"   40 A"   93 A'   94 A'   95 A'   96 A'   97 A'                 
  0.990   1.276   1.290   1.320   1.325   1.361   1.388   1.397
 98 A'   41 A"   42 A"   99 A'  100 A'  101 A'   43 A"  102 A'                 
  1.457   1.558   1.623   1.635   1.687   1.717   1.880   1.982
 44 A"   45 A"  103 A'  104 A'  105 A'  106 A'  107 A'   46 A"                 
  2.024   2.153   2.660   2.797   3.020   3.942   3.946   3.958
108 A'  109 A'   47 A"  110 A'  111 A'   48 A"  112 A'   49 A"                 
  3.965   3.971   3.976   3.983   3.985   4.018   4.050   4.054
 50 A"  113 A'   51 A"  114 A'   52 A"  115 A'   53 A"  116 A'                 
  4.099   4.127   4.237   4.276   4.342   4.395   5.980   5.988
117 A'  118 A'  119 A'  120 A'  121 A'  122 A'   54 A"   55 A"                 
  5.999   6.017   6.030   6.038   6.583   6.906   7.529   7.563
123 A'  124 A'  125 A'  126 A'  127 A'  128 A'   56 A"  129 A'                 
  7.628  13.782  13.892  13.968  23.330  27.750  27.832  28.323
130 A'   57 A"  131 A'  132 A'  133 A'  134 A'  135 A'   58 A"                 
 28.331  28.340  28.350  28.355  28.367  28.517  28.523  28.532
 59 A"  136 A'  137 A'  138 A'  139 A'   60 A"  140 A'   61 A"                 
 28.534  28.538  28.540  28.557  28.572  28.619  28.662  47.863
 62 A"  141 A'   63 A"  142 A'  143 A'  144 A'  145 A'  146 A'                 
127.868 127.877 127.883 127.892 127.907 127.910 151.565 151.632
 64 A"   65 A"  147 A'  148 A'  149 A'  150 A'  151 A'  152 A'                 
163.046 289.724 289.756 289.8541020.6471901.7241901.794
153 A'   66 A"  154 A'  155 A'  156 A'  157 A'  158 A'                         
 --------------------------------------------------------------

          Ground-State Mulliken Net Atomic Charges

     Atom                 Charge (a.u.)
  ----------------------------------------
      1 C                    -0.117558
      2 P                     0.066114
      3 I                    -0.137638
      4 Br                    0.031291
      5 I                     0.157791
  ----------------------------------------
  Sum of atomic charges =    -0.000000

 -----------------------------------------------------------------
                    Cartesian Multipole Moments
 -----------------------------------------------------------------
    Charge (ESU x 10^10)
                -0.0000
    Dipole Moment (Debye)
         X       0.5018      Y      -0.2954      Z       0.0000
       Tot       0.5823
    Quadrupole Moments (Debye-Ang)
        XX     -92.5139     XY       1.7232     YY     -90.8837
        XZ       0.0000     YZ      -0.0000     ZZ     -95.2943
    Octopole Moments (Debye-Ang^2)
       XXX      -8.6260    XXY     -10.1129    XYY      -2.0085
       YYY     -51.3373    XXZ      -0.0000    XYZ       0.0000
       YYZ       0.0000    XZZ      -4.4856    YZZ     -11.1295
       ZZZ       0.0000
    Hexadecapole Moments (Debye-Ang^3)
      XXXX   -1952.7994   XXXY     147.2035   XXYY    -525.7155
      XYYY     102.6089   YYYY    -989.4621   XXXZ       0.0000
      XXYZ      -0.0000   XYYZ       0.0000   YYYZ      -0.0000
      XXZZ    -377.9381   XYZZ      35.9860   YYZZ    -197.5575
      XZZZ       0.0000   YZZZ      -0.0000   ZZZZ    -132.8242
 -----------------------------------------------------------------
 Calculating analytic gradient of the SCF energy
 Gradient of SCF Energy
            1           2           3           4           5
    1  -0.0092034   0.0124569  -0.0019542  -0.0019277   0.0006284
    2   0.0195613  -0.0117300  -0.0008898  -0.0015531  -0.0053884
    3   0.0000000  -0.0000000   0.0000000  -0.0000000  -0.0000000
 Max gradient component =       1.956E-02
 RMS gradient           =       7.304E-03
 Gradient time:  CPU 17.52 s  wall 4.49 s
 Geometry Optimization Parameters
   NAtoms,    NIC,     NZ,  NCons,   NDum,   NFix, NCnnct, MaxDiis
        5      20       5       0       0       0       0       0

 Cartesian Hessian Update
 Hessian Updated using BFGS Update


** GEOMETRY OPTIMIZATION IN DELOCALIZED INTERNAL COORDINATES **
   Searching for a Minimum

   Optimization Cycle:   6

                       Coordinates (Angstroms)
     ATOM                X               Y               Z
      1  C         0.9441133065    0.3893378087    0.0000000000
      2  P        -0.1092849733    1.6739759155    0.0000000000
      3  I        -2.4188250362    0.7077148376    0.0000000000
      4  Br        2.7857433932    0.9136488854    0.0000000000
      5  I         0.6566821382   -1.7399699140    0.0000000000
   Point Group: cs    Number of degrees of freedom:     7


   Energy is -16792.660561648

 Hessian Updated using BFGS Update

  7 Hessian modes will be used to form the next step
  Hessian Eigenvalues:
     0.057578    0.075398    0.130082    0.230438    0.255552    0.263226
     0.931342

 Minimum Search - Taking Simple RFO Step
 Searching for Lamda that Minimizes Along All modes
 Value Taken    Lamda =  -0.00109746
 Step Taken.  Stepsize is  0.113474

                             Maximum     Tolerance    Cnvgd?
         Gradient           0.015836      0.000300      NO
         Displacement       0.086974      0.001200      NO
         Energy change     -0.008117      0.000001      NO


 New Cartesian Coordinates Obtained by Inverse Iteration

 Displacement from previous Coordinates is:  0.096360
 ----------------------------------------------------------------
             Standard Nuclear Orientation (Angstroms)
    I     Atom           X                Y                Z
 ----------------------------------------------------------------
    1      C       0.9410548517     0.3728849978     0.0000000000
    2      P      -0.1165441218     1.6695769372     0.0000000000
    3      I      -2.4048121862     0.6939266523     0.0000000000
    4      Br      2.7966980417     0.9094403939     0.0000000000
    5      I       0.6420322429    -1.7011214480     0.0000000000
 ----------------------------------------------------------------
 Molecular Point Group                 Cs    NOp =  2
 Largest Abelian Subgroup              Cs    NOp =  2
 Nuclear Repulsion Energy =  1461.6295502276 hartrees
 There are       81 alpha and       81 beta electrons
 Applying Cartesian multipole field
    Component          Value
    ---------          -----
     (2,0,0)        1.00000E-11
     (0,2,0)        2.00000E-11
     (0,0,2)       -3.00000E-11
 Nucleus-field energy     =     0.0000000396 hartrees
 Requested basis set is 6-311++G(d,p)
 There are 86 shells and 224 basis functions
 A cutoff of  1.0D-11 yielded   2571 shell pairs
 There are     18727 function pairs (     21259 Cartesian)
 Smallest overlap matrix eigenvalue = 5.52E-04
 Guess MOs from SCF MO coefficient file

 -----------------------------------------------------------------------
  General SCF calculation program by
  Eric Jon Sundstrom, Paul Horn, Yuezhi Mao, Dmitri Zuev, Alec White,
  David Stuck, Shaama M.S., Shane Yost, Joonho Lee, David Small,
  Daniel Levine, Susi Lehtola, Hugh Burton, Evgeny Epifanovsky
 -----------------------------------------------------------------------
 Exchange:     0.2000 Hartree-Fock + 0.0800 Slater + 0.7200 B88
 Correlation:  0.1900 VWN1RPA + 0.8100 LYP
 Using SG-1 standard quadrature grid
 using 4 threads for integral computing
 -------------------------------------------------------
 OpenMP Integral computing Module                
 Release: version 2.0, May 2017, Q-Chem Inc. Pleasanton 
 -------------------------------------------------------
 -------------------------------------------------------
 OpenMP BLAS3 based DFT computing Module                
 Release: version 1.0, May 2013, Q-Chem Inc. Pittsburgh 
 -------------------------------------------------------
 A restricted SCF calculation will be
 performed using DIIS
 SCF converges when DIIS error is below 1.0e-08
 ---------------------------------------
  Cycle       Energy         DIIS error
 ---------------------------------------
    1  -16792.6603041913      2.65e-04  
    2  -16792.6608932024      1.07e-04  
    3  -16792.6608313893      1.45e-04  
    4  -16792.6609625197      4.67e-05  
    5  -16792.6609770737      1.30e-05  
    6  -16792.6609780950      4.27e-06  
    7  -16792.6609782343      1.29e-06  
    8  -16792.6609782430      2.11e-07  
    9  -16792.6609782433      8.68e-08  
   10  -16792.6609782435      2.25e-08  
   11  -16792.6609782433      4.06e-09  Convergence criterion met
 ---------------------------------------
 SCF time:   CPU 54.45s  wall 14.00s 
 SCF   energy in the final basis set =   -16792.6609782433
 Total energy in the final basis set =   -16792.6609782433

 --------------------------------------------------------------
             Orbital Energies (a.u.) and Symmetries
 --------------------------------------------------------------

 Alpha MOs, Restricted
 -- Occupied --                  
*******-1165.88 -482.86 -176.33 -176.31 -165.73 -165.73 -165.73
  1 A'    2 A'    3 A'    4 A'    5 A'    6 A'    1 A"    7 A'                 
-165.71 -165.71 -165.71  -77.11  -62.52  -56.34  -56.33  -56.33
  8 A'    2 A"    9 A'   10 A'   11 A'   12 A'    3 A"   13 A'                 
-35.825 -35.807 -31.319 -31.313 -31.312 -31.300 -31.295 -31.295
 14 A'   15 A'   16 A'    4 A"   17 A'   18 A'    5 A"   19 A'                 
-22.969 -22.968 -22.967 -22.963 -22.963 -22.951 -22.949 -22.949
 20 A'    6 A"   21 A'    7 A"   22 A'   23 A'    8 A"   24 A'                 
-22.946 -22.946 -10.299  -8.725  -6.604  -6.558  -6.543  -6.543
  9 A"   25 A'   26 A'   27 A'   28 A'   29 A'   30 A'   10 A"                 
 -6.375  -6.357  -4.787  -4.772  -4.771  -4.768  -4.767  -4.763
 31 A'   32 A'   33 A'   11 A"   34 A'   35 A'   36 A'   12 A"                 
 -4.762  -4.755  -4.755  -2.668  -2.664  -2.664  -2.653  -2.653
 37 A'   13 A"   38 A'   39 A'   40 A'   14 A"   15 A"   41 A'                 
 -2.053  -2.049  -2.048  -2.035  -2.035  -2.034  -2.030  -2.029
 42 A'   16 A"   43 A'   44 A'   17 A"   45 A'   18 A"   46 A'                 
 -2.019  -2.019  -0.855  -0.748  -0.688  -0.645  -0.520  -0.437
 19 A"   47 A'   48 A'   49 A'   50 A'   51 A'   52 A'   53 A'                 
 -0.417  -0.385  -0.326  -0.321  -0.312  -0.295  -0.289  -0.271
 54 A'   20 A"   55 A'   56 A'   21 A"   22 A"   57 A'   58 A'                 
 -0.256
 23 A"                                                                         
 -- Virtual --                   
 -0.105  -0.098  -0.082  -0.015   0.003   0.023   0.037   0.043
 24 A"   59 A'   60 A'   61 A'   62 A'   63 A'   64 A'   25 A"                 
  0.050   0.070   0.074   0.084   0.092   0.103   0.108   0.130
 65 A'   26 A"   66 A'   67 A'   68 A'   27 A"   69 A'   70 A'                 
  0.153   0.182   0.202   0.205   0.215   0.232   0.247   0.265
 71 A'   72 A'   73 A'   28 A"   74 A'   29 A"   75 A'   76 A'                 
  0.284   0.302   0.342   0.363   0.370   0.376   0.386   0.402
 30 A"   77 A'   78 A'   31 A"   79 A'   32 A"   80 A'   33 A"                 
  0.403   0.404   0.417   0.425   0.431   0.458   0.470   0.497
 81 A'   34 A"   82 A'   35 A"   83 A'   84 A'   85 A'   36 A"                 
  0.517   0.537   0.542   0.559   0.569   0.579   0.626   0.667
 86 A'   87 A'   37 A"   88 A'   38 A"   89 A'   90 A'   91 A'                 
  0.685   0.688   0.779   0.796   0.834   0.875   0.922   0.968
 92 A'   39 A"   40 A"   93 A'   94 A'   95 A'   96 A'   97 A'                 
  0.990   1.277   1.290   1.321   1.329   1.365   1.386   1.400
 98 A'   41 A"   42 A"   99 A'  100 A'  101 A'   43 A"  102 A'                 
  1.453   1.558   1.624   1.638   1.688   1.713   1.871   1.983
 44 A"   45 A"  103 A'  104 A'  105 A'  106 A'  107 A'   46 A"                 
  2.025   2.157   2.658   2.797   3.008   3.940   3.943   3.958
108 A'  109 A'   47 A"  110 A'  111 A'   48 A"  112 A'   49 A"                 
  3.966   3.971   3.978   3.985   3.987   4.020   4.051   4.058
 50 A"  113 A'   51 A"  114 A'   52 A"  115 A'   53 A"  116 A'                 
  4.101   4.129   4.237   4.282   4.343   4.408   5.979   5.988
117 A'  118 A'  119 A'  120 A'  121 A'  122 A'   54 A"   55 A"                 
  5.997   6.020   6.030   6.044   6.581   6.901   7.531   7.564
123 A'  124 A'  125 A'  126 A'  127 A'  128 A'   56 A"  129 A'                 
  7.632  13.784  13.896  13.963  23.326  27.753  27.840  28.323
130 A'   57 A"  131 A'  132 A'  133 A'  134 A'  135 A'   58 A"                 
 28.331  28.339  28.354  28.358  28.366  28.515  28.521  28.532
 59 A"  136 A'  137 A'  138 A'  139 A'   60 A"  140 A'   61 A"                 
 28.534  28.538  28.540  28.558  28.574  28.621  28.664  47.862
 62 A"  141 A'   63 A"  142 A'  143 A'  144 A'  145 A'  146 A'                 
127.867 127.877 127.883 127.893 127.909 127.909 151.567 151.638
 64 A"   65 A"  147 A'  148 A'  149 A'  150 A'  151 A'  152 A'                 
163.038 289.726 289.757 289.8571020.6451901.7271901.801
153 A'   66 A"  154 A'  155 A'  156 A'  157 A'  158 A'                         

 Beta MOs, Restricted
 -- Occupied --                  
*******-1165.88 -482.86 -176.33 -176.31 -165.73 -165.73 -165.73
  1 A'    2 A'    3 A'    4 A'    5 A'    6 A'    1 A"    7 A'                 
-165.71 -165.71 -165.71  -77.11  -62.52  -56.34  -56.33  -56.33
  8 A'    2 A"    9 A'   10 A'   11 A'   12 A'    3 A"   13 A'                 
-35.825 -35.807 -31.319 -31.313 -31.312 -31.300 -31.295 -31.295
 14 A'   15 A'   16 A'    4 A"   17 A'   18 A'    5 A"   19 A'                 
-22.969 -22.968 -22.967 -22.963 -22.963 -22.951 -22.949 -22.949
 20 A'    6 A"   21 A'    7 A"   22 A'   23 A'    8 A"   24 A'                 
-22.946 -22.946 -10.299  -8.725  -6.604  -6.558  -6.543  -6.543
  9 A"   25 A'   26 A'   27 A'   28 A'   29 A'   30 A'   10 A"                 
 -6.375  -6.357  -4.787  -4.772  -4.771  -4.768  -4.767  -4.763
 31 A'   32 A'   33 A'   11 A"   34 A'   35 A'   36 A'   12 A"                 
 -4.762  -4.755  -4.755  -2.668  -2.664  -2.664  -2.653  -2.653
 37 A'   13 A"   38 A'   39 A'   40 A'   14 A"   15 A"   41 A'                 
 -2.053  -2.049  -2.048  -2.035  -2.035  -2.034  -2.030  -2.029
 42 A'   16 A"   43 A'   44 A'   17 A"   45 A'   18 A"   46 A'                 
 -2.019  -2.019  -0.855  -0.748  -0.688  -0.645  -0.520  -0.437
 19 A"   47 A'   48 A'   49 A'   50 A'   51 A'   52 A'   53 A'                 
 -0.417  -0.385  -0.326  -0.321  -0.312  -0.295  -0.289  -0.271
 54 A'   20 A"   55 A'   56 A'   21 A"   22 A"   57 A'   58 A'                 
 -0.256
 23 A"                                                                         
 -- Virtual --                   
 -0.105  -0.098  -0.082  -0.015   0.003   0.023   0.037   0.043
 24 A"   59 A'   60 A'   61 A'   62 A'   63 A'   64 A'   25 A"                 
  0.050   0.070   0.074   0.084   0.092   0.103   0.108   0.130
 65 A'   26 A"   66 A'   67 A'   68 A'   27 A"   69 A'   70 A'                 
  0.153   0.182   0.202   0.205   0.215   0.232   0.247   0.265
 71 A'   72 A'   73 A'   28 A"   74 A'   29 A"   75 A'   76 A'                 
  0.284   0.302   0.342   0.363   0.370   0.376   0.386   0.402
 30 A"   77 A'   78 A'   31 A"   79 A'   32 A"   80 A'   33 A"                 
  0.403   0.404   0.417   0.425   0.431   0.458   0.470   0.497
 81 A'   34 A"   82 A'   35 A"   83 A'   84 A'   85 A'   36 A"                 
  0.517   0.537   0.542   0.559   0.569   0.579   0.626   0.667
 86 A'   87 A'   37 A"   88 A'   38 A"   89 A'   90 A'   91 A'                 
  0.685   0.688   0.779   0.796   0.834   0.875   0.922   0.968
 92 A'   39 A"   40 A"   93 A'   94 A'   95 A'   96 A'   97 A'                 
  0.990   1.277   1.290   1.321   1.329   1.365   1.386   1.400
 98 A'   41 A"   42 A"   99 A'  100 A'  101 A'   43 A"  102 A'                 
  1.453   1.558   1.624   1.638   1.688   1.713   1.871   1.983
 44 A"   45 A"  103 A'  104 A'  105 A'  106 A'  107 A'   46 A"                 
  2.025   2.157   2.658   2.797   3.008   3.940   3.943   3.958
108 A'  109 A'   47 A"  110 A'  111 A'   48 A"  112 A'   49 A"                 
  3.966   3.971   3.978   3.985   3.987   4.020   4.051   4.058
 50 A"  113 A'   51 A"  114 A'   52 A"  115 A'   53 A"  116 A'                 
  4.101   4.129   4.237   4.282   4.343   4.408   5.979   5.988
117 A'  118 A'  119 A'  120 A'  121 A'  122 A'   54 A"   55 A"                 
  5.997   6.020   6.030   6.044   6.581   6.901   7.531   7.564
123 A'  124 A'  125 A'  126 A'  127 A'  128 A'   56 A"  129 A'                 
  7.632  13.784  13.896  13.963  23.326  27.753  27.840  28.323
130 A'   57 A"  131 A'  132 A'  133 A'  134 A'  135 A'   58 A"                 
 28.331  28.339  28.354  28.358  28.366  28.515  28.521  28.532
 59 A"  136 A'  137 A'  138 A'  139 A'   60 A"  140 A'   61 A"                 
 28.534  28.538  28.540  28.558  28.574  28.621  28.664  47.862
 62 A"  141 A'   63 A"  142 A'  143 A'  144 A'  145 A'  146 A'                 
127.867 127.877 127.883 127.893 127.909 127.909 151.567 151.638
 64 A"   65 A"  147 A'  148 A'  149 A'  150 A'  151 A'  152 A'                 
163.038 289.726 289.757 289.8571020.6451901.7271901.801
153 A'   66 A"  154 A'  155 A'  156 A'  157 A'  158 A'                         
 --------------------------------------------------------------

          Ground-State Mulliken Net Atomic Charges

     Atom                 Charge (a.u.)
  ----------------------------------------
      1 C                    -0.128220
      2 P                     0.067126
      3 I                    -0.137132
      4 Br                    0.019863
      5 I                     0.178362
  ----------------------------------------
  Sum of atomic charges =    -0.000000

 -----------------------------------------------------------------
                    Cartesian Multipole Moments
 -----------------------------------------------------------------
    Charge (ESU x 10^10)
                -0.0000
    Dipole Moment (Debye)
         X       0.3804      Y      -0.4611      Z       0.0000
       Tot       0.5978
    Quadrupole Moments (Debye-Ang)
        XX     -92.7651     XY       1.5831     YY     -90.9536
        XZ      -0.0000     YZ       0.0000     ZZ     -95.2276
    Octopole Moments (Debye-Ang^2)
       XXX      -9.7859    XXY     -10.9974    XYY      -2.5508
       YYY     -53.0459    XXZ       0.0000    XYZ      -0.0000
       YYZ       0.0000    XZZ      -4.7057    YZZ     -11.9253
       ZZZ       0.0000
    Hexadecapole Moments (Debye-Ang^3)
      XXXX   -1949.3031   XXXY     138.9427   XXYY    -519.5737
      XYYY      95.4635   YYYY    -964.0540   XXXZ      -0.0000
      XXYZ       0.0000   XYYZ      -0.0000   YYYZ       0.0000
      XXZZ    -376.6990   XYZZ      33.2290   YYZZ    -192.6435
      XZZZ      -0.0000   YZZZ       0.0000   ZZZZ    -132.5779
 -----------------------------------------------------------------
 Calculating analytic gradient of the SCF energy
 Gradient of SCF Energy
            1           2           3           4           5
    1  -0.0087254   0.0043216   0.0015171   0.0024899   0.0003969
    2   0.0053529  -0.0087888   0.0000094  -0.0007370   0.0041635
    3  -0.0000000  -0.0000000   0.0000000   0.0000000  -0.0000000
 Max gradient component =       8.789E-03
 RMS gradient           =       3.892E-03
 Gradient time:  CPU 17.62 s  wall 4.51 s
 Geometry Optimization Parameters
   NAtoms,    NIC,     NZ,  NCons,   NDum,   NFix, NCnnct, MaxDiis
        5      20       5       0       0       0       0       0

 Cartesian Hessian Update
 Hessian Updated using BFGS Update


** GEOMETRY OPTIMIZATION IN DELOCALIZED INTERNAL COORDINATES **
   Searching for a Minimum

   Optimization Cycle:   7

                       Coordinates (Angstroms)
     ATOM                X               Y               Z
      1  C         0.9410548517    0.3728849978    0.0000000000
      2  P        -0.1165441218    1.6695769372    0.0000000000
      3  I        -2.4048121862    0.6939266523    0.0000000000
      4  Br        2.7966980417    0.9094403939    0.0000000000
      5  I         0.6420322429   -1.7011214480    0.0000000000
   Point Group: cs    Number of degrees of freedom:     7


   Energy is -16792.660978243

 Hessian Updated using BFGS Update

  7 Hessian modes will be used to form the next step
  Hessian Eigenvalues:
     0.073726    0.093963    0.124253    0.227513    0.248747    0.294219
     0.728559

 Minimum Search - Taking Simple RFO Step
 Searching for Lamda that Minimizes Along All modes
 Value Taken    Lamda =  -0.00039162
 Step Taken.  Stepsize is  0.039605

                             Maximum     Tolerance    Cnvgd?
         Gradient           0.007695      0.000300      NO
         Displacement       0.023400      0.001200      NO
         Energy change     -0.000417      0.000001      NO


 New Cartesian Coordinates Obtained by Inverse Iteration

 Displacement from previous Coordinates is:  0.059810
 ----------------------------------------------------------------
             Standard Nuclear Orientation (Angstroms)
    I     Atom           X                Y                Z
 ----------------------------------------------------------------
    1      C       0.9464169036     0.3660151062     0.0000000000
    2      P      -0.1134067532     1.6714256774     0.0000000000
    3      I      -2.4098027536     0.7076549985     0.0000000000
    4      Br      2.7837923705     0.9193415532     0.0000000000
    5      I       0.6514290610    -1.7197298020     0.0000000000
 ----------------------------------------------------------------
 Molecular Point Group                 Cs    NOp =  2
 Largest Abelian Subgroup              Cs    NOp =  2
 Nuclear Repulsion Energy =  1457.4050477708 hartrees
 There are       81 alpha and       81 beta electrons
 Applying Cartesian multipole field
    Component          Value
    ---------          -----
     (2,0,0)        1.00000E-11
     (0,2,0)        2.00000E-11
     (0,0,2)       -3.00000E-11
 Nucleus-field energy     =     0.0000000399 hartrees
 Requested basis set is 6-311++G(d,p)
 There are 86 shells and 224 basis functions
 A cutoff of  1.0D-11 yielded   2570 shell pairs
 There are     18728 function pairs (     21261 Cartesian)
 Smallest overlap matrix eigenvalue = 5.46E-04
 Guess MOs from SCF MO coefficient file

 -----------------------------------------------------------------------
  General SCF calculation program by
  Eric Jon Sundstrom, Paul Horn, Yuezhi Mao, Dmitri Zuev, Alec White,
  David Stuck, Shaama M.S., Shane Yost, Joonho Lee, David Small,
  Daniel Levine, Susi Lehtola, Hugh Burton, Evgeny Epifanovsky
 -----------------------------------------------------------------------
 Exchange:     0.2000 Hartree-Fock + 0.0800 Slater + 0.7200 B88
 Correlation:  0.1900 VWN1RPA + 0.8100 LYP
 Using SG-1 standard quadrature grid
 using 4 threads for integral computing
 -------------------------------------------------------
 OpenMP Integral computing Module                
 Release: version 2.0, May 2017, Q-Chem Inc. Pleasanton 
 -------------------------------------------------------
 -------------------------------------------------------
 OpenMP BLAS3 based DFT computing Module                
 Release: version 1.0, May 2013, Q-Chem Inc. Pittsburgh 
 -------------------------------------------------------
 A restricted SCF calculation will be
 performed using DIIS
 SCF converges when DIIS error is below 1.0e-08
 ---------------------------------------
  Cycle       Energy         DIIS error
 ---------------------------------------
    1  -16792.6610646904      1.17e-04  
    2  -16792.6611747326      6.69e-05  
    3  -16792.6611345785      1.02e-04  
    4  -16792.6612047457      1.53e-05  
    5  -16792.6612062497      2.68e-06  
    6  -16792.6612062748      1.39e-06  
    7  -16792.6612062887      5.44e-07  
    8  -16792.6612062909      1.03e-07  
    9  -16792.6612062909      2.26e-08  
   10  -16792.6612062910      5.42e-09  Convergence criterion met
 ---------------------------------------
 SCF time:   CPU 49.43s  wall 13.00s 
 SCF   energy in the final basis set =   -16792.6612062910
 Total energy in the final basis set =   -16792.6612062910

 --------------------------------------------------------------
             Orbital Energies (a.u.) and Symmetries
 --------------------------------------------------------------

 Alpha MOs, Restricted
 -- Occupied --                  
*******-1165.88 -482.87 -176.33 -176.31 -165.73 -165.73 -165.73
  1 A'    2 A'    3 A'    4 A'    5 A'    6 A'    1 A"    7 A'                 
-165.71 -165.71 -165.71  -77.11  -62.52  -56.34  -56.33  -56.33
  8 A'    2 A"    9 A'   10 A'   11 A'   12 A'    3 A"   13 A'                 
-35.825 -35.807 -31.319 -31.313 -31.312 -31.299 -31.295 -31.294
 14 A'   15 A'   16 A'    4 A"   17 A'   18 A'    5 A"   19 A'                 
-22.969 -22.968 -22.967 -22.963 -22.963 -22.950 -22.949 -22.949
 20 A'    6 A"   21 A'    7 A"   22 A'   23 A'    8 A"   24 A'                 
-22.945 -22.945 -10.299  -8.726  -6.604  -6.559  -6.544  -6.544
  9 A"   25 A'   26 A'   27 A'   28 A'   29 A'   30 A'   10 A"                 
 -6.375  -6.356  -4.787  -4.772  -4.771  -4.767  -4.767  -4.763
 31 A'   32 A'   33 A'   11 A"   34 A'   35 A'   36 A'   12 A"                 
 -4.762  -4.755  -4.754  -2.669  -2.665  -2.665  -2.654  -2.654
 37 A'   13 A"   38 A'   39 A'   40 A'   14 A"   15 A"   41 A'                 
 -2.053  -2.049  -2.048  -2.035  -2.035  -2.033  -2.029  -2.029
 42 A'   16 A"   43 A'   44 A'   17 A"   45 A'   18 A"   46 A'                 
 -2.018  -2.018  -0.858  -0.746  -0.687  -0.645  -0.521  -0.437
 19 A"   47 A'   48 A'   49 A'   50 A'   51 A'   52 A'   53 A'                 
 -0.416  -0.385  -0.325  -0.322  -0.311  -0.295  -0.288  -0.271
 54 A'   20 A"   55 A'   56 A'   21 A"   22 A"   57 A'   58 A'                 
 -0.255
 23 A"                                                                         
 -- Virtual --                   
 -0.105  -0.098  -0.082  -0.015   0.003   0.023   0.037   0.043
 24 A"   59 A'   60 A'   61 A'   62 A'   63 A'   64 A'   25 A"                 
  0.049   0.070   0.074   0.084   0.091   0.102   0.108   0.130
 65 A'   26 A"   66 A'   67 A'   68 A'   27 A"   69 A'   70 A'                 
  0.152   0.183   0.201   0.206   0.215   0.232   0.246   0.266
 71 A'   72 A'   73 A'   28 A"   74 A'   29 A"   75 A'   76 A'                 
  0.285   0.302   0.345   0.363   0.371   0.377   0.387   0.401
 30 A"   77 A'   78 A'   31 A"   79 A'   32 A"   80 A'   33 A"                 
  0.404   0.404   0.418   0.425   0.431   0.456   0.468   0.498
 81 A'   34 A"   82 A'   35 A"   83 A'   84 A'   85 A'   36 A"                 
  0.513   0.537   0.541   0.557   0.568   0.576   0.625   0.668
 86 A'   87 A'   37 A"   88 A'   38 A"   89 A'   90 A'   91 A'                 
  0.682   0.688   0.778   0.798   0.836   0.875   0.922   0.962
 92 A'   39 A"   40 A"   93 A'   94 A'   95 A'   96 A'   97 A'                 
  0.988   1.277   1.291   1.322   1.326   1.365   1.388   1.401
 98 A'   41 A"   42 A"   99 A'  100 A'  101 A'   43 A"  102 A'                 
  1.450   1.558   1.627   1.634   1.688   1.715   1.868   1.983
 44 A"   45 A"  103 A'  104 A'  105 A'  106 A'  107 A'   46 A"                 
  2.024   2.155   2.658   2.799   3.001   3.940   3.944   3.958
108 A'  109 A'   47 A"  110 A'  111 A'   48 A"  112 A'   49 A"                 
  3.966   3.971   3.977   3.985   3.987   4.019   4.051   4.055
 50 A"  113 A'   51 A"  114 A'   52 A"  115 A'   53 A"  116 A'                 
  4.100   4.130   4.238   4.280   4.343   4.404   5.979   5.988
117 A'  118 A'  119 A'  120 A'  121 A'  122 A'   54 A"   55 A"                 
  5.998   6.018   6.031   6.042   6.583   6.897   7.530   7.564
123 A'  124 A'  125 A'  126 A'  127 A'  128 A'   56 A"  129 A'                 
  7.630  13.783  13.893  13.958  23.323  27.752  27.837  28.323
130 A'   57 A"  131 A'  132 A'  133 A'  134 A'  135 A'   58 A"                 
 28.331  28.340  28.352  28.357  28.367  28.515  28.521  28.532
 59 A"  136 A'  137 A'  138 A'  139 A'   60 A"  140 A'   61 A"                 
 28.534  28.538  28.540  28.558  28.573  28.621  28.664  47.864
 62 A"  141 A'   63 A"  142 A'  143 A'  144 A'  145 A'  146 A'                 
127.867 127.877 127.883 127.892 127.908 127.910 151.567 151.636
 64 A"   65 A"  147 A'  148 A'  149 A'  150 A'  151 A'  152 A'                 
163.033 289.725 289.757 289.8561020.6471901.7261901.798
153 A'   66 A"  154 A'  155 A'  156 A'  157 A'  158 A'                         

 Beta MOs, Restricted
 -- Occupied --                  
*******-1165.88 -482.87 -176.33 -176.31 -165.73 -165.73 -165.73
  1 A'    2 A'    3 A'    4 A'    5 A'    6 A'    1 A"    7 A'                 
-165.71 -165.71 -165.71  -77.11  -62.52  -56.34  -56.33  -56.33
  8 A'    2 A"    9 A'   10 A'   11 A'   12 A'    3 A"   13 A'                 
-35.825 -35.807 -31.319 -31.313 -31.312 -31.299 -31.295 -31.294
 14 A'   15 A'   16 A'    4 A"   17 A'   18 A'    5 A"   19 A'                 
-22.969 -22.968 -22.967 -22.963 -22.963 -22.950 -22.949 -22.949
 20 A'    6 A"   21 A'    7 A"   22 A'   23 A'    8 A"   24 A'                 
-22.945 -22.945 -10.299  -8.726  -6.604  -6.559  -6.544  -6.544
  9 A"   25 A'   26 A'   27 A'   28 A'   29 A'   30 A'   10 A"                 
 -6.375  -6.356  -4.787  -4.772  -4.771  -4.767  -4.767  -4.763
 31 A'   32 A'   33 A'   11 A"   34 A'   35 A'   36 A'   12 A"                 
 -4.762  -4.755  -4.754  -2.669  -2.665  -2.665  -2.654  -2.654
 37 A'   13 A"   38 A'   39 A'   40 A'   14 A"   15 A"   41 A'                 
 -2.053  -2.049  -2.048  -2.035  -2.035  -2.033  -2.029  -2.029
 42 A'   16 A"   43 A'   44 A'   17 A"   45 A'   18 A"   46 A'                 
 -2.018  -2.018  -0.858  -0.746  -0.687  -0.645  -0.521  -0.437
 19 A"   47 A'   48 A'   49 A'   50 A'   51 A'   52 A'   53 A'                 
 -0.416  -0.385  -0.325  -0.322  -0.311  -0.295  -0.288  -0.271
 54 A'   20 A"   55 A'   56 A'   21 A"   22 A"   57 A'   58 A'                 
 -0.255
 23 A"                                                                         
 -- Virtual --                   
 -0.105  -0.098  -0.082  -0.015   0.003   0.023   0.037   0.043
 24 A"   59 A'   60 A'   61 A'   62 A'   63 A'   64 A'   25 A"                 
  0.049   0.070   0.074   0.084   0.091   0.102   0.108   0.130
 65 A'   26 A"   66 A'   67 A'   68 A'   27 A"   69 A'   70 A'                 
  0.152   0.183   0.201   0.206   0.215   0.232   0.246   0.266
 71 A'   72 A'   73 A'   28 A"   74 A'   29 A"   75 A'   76 A'                 
  0.285   0.302   0.345   0.363   0.371   0.377   0.387   0.401
 30 A"   77 A'   78 A'   31 A"   79 A'   32 A"   80 A'   33 A"                 
  0.404   0.404   0.418   0.425   0.431   0.456   0.468   0.498
 81 A'   34 A"   82 A'   35 A"   83 A'   84 A'   85 A'   36 A"                 
  0.513   0.537   0.541   0.557   0.568   0.576   0.625   0.668
 86 A'   87 A'   37 A"   88 A'   38 A"   89 A'   90 A'   91 A'                 
  0.682   0.688   0.778   0.798   0.836   0.875   0.922   0.962
 92 A'   39 A"   40 A"   93 A'   94 A'   95 A'   96 A'   97 A'                 
  0.988   1.277   1.291   1.322   1.326   1.365   1.388   1.401
 98 A'   41 A"   42 A"   99 A'  100 A'  101 A'   43 A"  102 A'                 
  1.450   1.558   1.627   1.634   1.688   1.715   1.868   1.983
 44 A"   45 A"  103 A'  104 A'  105 A'  106 A'  107 A'   46 A"                 
  2.024   2.155   2.658   2.799   3.001   3.940   3.944   3.958
108 A'  109 A'   47 A"  110 A'  111 A'   48 A"  112 A'   49 A"                 
  3.966   3.971   3.977   3.985   3.987   4.019   4.051   4.055
 50 A"  113 A'   51 A"  114 A'   52 A"  115 A'   53 A"  116 A'                 
  4.100   4.130   4.238   4.280   4.343   4.404   5.979   5.988
117 A'  118 A'  119 A'  120 A'  121 A'  122 A'   54 A"   55 A"                 
  5.998   6.018   6.031   6.042   6.583   6.897   7.530   7.564
123 A'  124 A'  125 A'  126 A'  127 A'  128 A'   56 A"  129 A'                 
  7.630  13.783  13.893  13.958  23.323  27.752  27.837  28.323
130 A'   57 A"  131 A'  132 A'  133 A'  134 A'  135 A'   58 A"                 
 28.331  28.340  28.352  28.357  28.367  28.515  28.521  28.532
 59 A"  136 A'  137 A'  138 A'  139 A'   60 A"  140 A'   61 A"                 
 28.534  28.538  28.540  28.558  28.573  28.621  28.664  47.864
 62 A"  141 A'   63 A"  142 A'  143 A'  144 A'  145 A'  146 A'                 
127.867 127.877 127.883 127.892 127.908 127.910 151.567 151.636
 64 A"   65 A"  147 A'  148 A'  149 A'  150 A'  151 A'  152 A'                 
163.033 289.725 289.757 289.8561020.6471901.7261901.798
153 A'   66 A"  154 A'  155 A'  156 A'  157 A'  158 A'                         
 --------------------------------------------------------------

          Ground-State Mulliken Net Atomic Charges

     Atom                 Charge (a.u.)
  ----------------------------------------
      1 C                    -0.130156
      2 P                     0.069275
      3 I                    -0.138056
      4 Br                    0.023776
      5 I                     0.175161
  ----------------------------------------
  Sum of atomic charges =    -0.000000

 -----------------------------------------------------------------
                    Cartesian Multipole Moments
 -----------------------------------------------------------------
    Charge (ESU x 10^10)
                -0.0000
    Dipole Moment (Debye)
         X       0.4551      Y      -0.4375      Z      -0.0000
       Tot       0.6313
    Quadrupole Moments (Debye-Ang)
        XX     -92.7233     XY       1.6520     YY     -90.8675
        XZ       0.0000     YZ      -0.0000     ZZ     -95.2614
    Octopole Moments (Debye-Ang^2)
       XXX      -9.3751    XXY     -10.6984    XYY      -2.1494
       YYY     -53.1917    XXZ      -0.0000    XYZ       0.0000
       YYZ       0.0000    XZZ      -4.5594    YZZ     -11.9477
       ZZZ      -0.0000
    Hexadecapole Moments (Debye-Ang^3)
      XXXX   -1948.3935   XXXY     144.2125   XXYY    -521.4646
      XYYY     100.2507   YYYY    -978.6189   XXXZ       0.0000
      XXYZ      -0.0000   XYYZ       0.0000   YYYZ      -0.0000
      XXZZ    -376.3555   XYZZ      34.8888   YYZZ    -195.4614
      XZZZ       0.0000   YZZZ      -0.0000   ZZZZ    -132.7039
 -----------------------------------------------------------------
 Calculating analytic gradient of the SCF energy
 Gradient of SCF Energy
            1           2           3           4           5
    1  -0.0021536   0.0027588   0.0007848  -0.0019008   0.0005108
    2   0.0030695  -0.0038443   0.0001339  -0.0006552   0.0012961
    3   0.0000000   0.0000000  -0.0000000  -0.0000000  -0.0000000
 Max gradient component =       3.844E-03
 RMS gradient           =       1.694E-03
 Gradient time:  CPU 17.59 s  wall 4.51 s
 Geometry Optimization Parameters
   NAtoms,    NIC,     NZ,  NCons,   NDum,   NFix, NCnnct, MaxDiis
        5      20       5       0       0       0       0       0

 Cartesian Hessian Update
 Hessian Updated using BFGS Update


** GEOMETRY OPTIMIZATION IN DELOCALIZED INTERNAL COORDINATES **
   Searching for a Minimum

   Optimization Cycle:   8

                       Coordinates (Angstroms)
     ATOM                X               Y               Z
      1  C         0.9464169036    0.3660151062    0.0000000000
      2  P        -0.1134067532    1.6714256774    0.0000000000
      3  I        -2.4098027536    0.7076549985    0.0000000000
      4  Br        2.7837923705    0.9193415532    0.0000000000
      5  I         0.6514290610   -1.7197298020    0.0000000000
   Point Group: cs    Number of degrees of freedom:     7


   Energy is -16792.661206291

 Hessian Updated using BFGS Update

  7 Hessian modes will be used to form the next step
  Hessian Eigenvalues:
     0.074620    0.089712    0.146358    0.210757    0.240657    0.321982
     0.545888

 Minimum Search - Taking Simple RFO Step
 Searching for Lamda that Minimizes Along All modes
 Value Taken    Lamda =  -0.00009102
 Step Taken.  Stepsize is  0.019807

                             Maximum     Tolerance    Cnvgd?
         Gradient           0.004366      0.000300      NO
         Displacement       0.016440      0.001200      NO
         Energy change     -0.000228      0.000001      NO


 New Cartesian Coordinates Obtained by Inverse Iteration

 Displacement from previous Coordinates is:  0.023796
 ----------------------------------------------------------------
             Standard Nuclear Orientation (Angstroms)
    I     Atom           X                Y                Z
 ----------------------------------------------------------------
    1      C       0.9489480324     0.3638124673     0.0000000000
    2      P      -0.1139530829     1.6733958292     0.0000000000
    3      I      -2.4163512560     0.7098842469     0.0000000000
    4      Br      2.7889576281     0.9240983232     0.0000000000
    5      I       0.6508275067    -1.7264833333     0.0000000000
 ----------------------------------------------------------------
 Molecular Point Group                 Cs    NOp =  2
 Largest Abelian Subgroup              Cs    NOp =  2
 Nuclear Repulsion Energy =  1453.5503879069 hartrees
 There are       81 alpha and       81 beta electrons
 Applying Cartesian multipole field
    Component          Value
    ---------          -----
     (2,0,0)        1.00000E-11
     (0,2,0)        2.00000E-11
     (0,0,2)       -3.00000E-11
 Nucleus-field energy     =     0.0000000402 hartrees
 Requested basis set is 6-311++G(d,p)
 There are 86 shells and 224 basis functions
 A cutoff of  1.0D-11 yielded   2568 shell pairs
 There are     18726 function pairs (     21259 Cartesian)
 Smallest overlap matrix eigenvalue = 5.56E-04
 Guess MOs from SCF MO coefficient file

 -----------------------------------------------------------------------
  General SCF calculation program by
  Eric Jon Sundstrom, Paul Horn, Yuezhi Mao, Dmitri Zuev, Alec White,
  David Stuck, Shaama M.S., Shane Yost, Joonho Lee, David Small,
  Daniel Levine, Susi Lehtola, Hugh Burton, Evgeny Epifanovsky
 -----------------------------------------------------------------------
 Exchange:     0.2000 Hartree-Fock + 0.0800 Slater + 0.7200 B88
 Correlation:  0.1900 VWN1RPA + 0.8100 LYP
 Using SG-1 standard quadrature grid
 using 4 threads for integral computing
 -------------------------------------------------------
 OpenMP Integral computing Module                
 Release: version 2.0, May 2017, Q-Chem Inc. Pleasanton 
 -------------------------------------------------------
 -------------------------------------------------------
 OpenMP BLAS3 based DFT computing Module                
 Release: version 1.0, May 2013, Q-Chem Inc. Pittsburgh 
 -------------------------------------------------------
 A restricted SCF calculation will be
 performed using DIIS
 SCF converges when DIIS error is below 1.0e-08
 ---------------------------------------
  Cycle       Energy         DIIS error
 ---------------------------------------
    1  -16792.6612335696      5.24e-05  
    2  -16792.6612203678      7.20e-05  
    3  -16792.6612468103      3.41e-05  
    4  -16792.6612546538      7.39e-06  
    5  -16792.6612550594      1.56e-06  
    6  -16792.6612550749      7.03e-07  
    7  -16792.6612550783      2.32e-07  
    8  -16792.6612550786      3.74e-08  
    9  -16792.6612550786      1.14e-08  
   10  -16792.6612550787      3.17e-09  Convergence criterion met
 ---------------------------------------
 SCF time:   CPU 49.26s  wall 13.00s 
 SCF   energy in the final basis set =   -16792.6612550787
 Total energy in the final basis set =   -16792.6612550787

 --------------------------------------------------------------
             Orbital Energies (a.u.) and Symmetries
 --------------------------------------------------------------

 Alpha MOs, Restricted
 -- Occupied --                  
*******-1165.88 -482.87 -176.33 -176.31 -165.73 -165.73 -165.73
  1 A'    2 A'    3 A'    4 A'    5 A'    6 A'    1 A"    7 A'                 
-165.71 -165.71 -165.71  -77.11  -62.52  -56.34  -56.33  -56.33
  8 A'    2 A"    9 A'   10 A'   11 A'   12 A'    3 A"   13 A'                 
-35.825 -35.807 -31.319 -31.313 -31.312 -31.299 -31.294 -31.294
 14 A'   15 A'   16 A'    4 A"   17 A'   18 A'    5 A"   19 A'                 
-22.969 -22.968 -22.968 -22.963 -22.963 -22.950 -22.949 -22.949
 20 A'    6 A"   21 A'    7 A"   22 A'   23 A'    8 A"   24 A'                 
-22.945 -22.945 -10.300  -8.727  -6.605  -6.559  -6.545  -6.544
  9 A"   25 A'   26 A'   27 A'   28 A'   29 A'   30 A'   10 A"                 
 -6.375  -6.356  -4.788  -4.773  -4.771  -4.767  -4.767  -4.764
 31 A'   32 A'   33 A'   11 A"   34 A'   35 A'   36 A'   12 A"                 
 -4.763  -4.755  -4.754  -2.670  -2.665  -2.665  -2.654  -2.654
 37 A'   13 A"   38 A'   39 A'   40 A'   14 A"   15 A"   41 A'                 
 -2.053  -2.049  -2.048  -2.035  -2.035  -2.033  -2.029  -2.029
 42 A'   16 A"   43 A'   44 A'   17 A"   45 A'   18 A"   46 A'                 
 -2.018  -2.018  -0.856  -0.745  -0.686  -0.644  -0.521  -0.436
 19 A"   47 A'   48 A'   49 A'   50 A'   51 A'   52 A'   53 A'                 
 -0.416  -0.384  -0.325  -0.322  -0.311  -0.295  -0.288  -0.272
 54 A'   20 A"   55 A'   56 A'   21 A"   22 A"   57 A'   58 A'                 
 -0.255
 23 A"                                                                         
 -- Virtual --                   
 -0.106  -0.099  -0.083  -0.016   0.003   0.023   0.037   0.043
 24 A"   59 A'   60 A'   61 A'   62 A'   63 A'   64 A'   25 A"                 
  0.049   0.070   0.074   0.084   0.091   0.102   0.107   0.130
 65 A'   26 A"   66 A'   67 A'   68 A'   27 A"   69 A'   70 A'                 
  0.152   0.183   0.201   0.206   0.214   0.232   0.246   0.266
 71 A'   72 A'   73 A'   28 A"   74 A'   29 A"   75 A'   76 A'                 
  0.285   0.302   0.345   0.364   0.371   0.377   0.387   0.400
 30 A"   77 A'   78 A'   31 A"   79 A'   32 A"   80 A'   33 A"                 
  0.403   0.404   0.418   0.425   0.430   0.455   0.467   0.497
 81 A'   34 A"   82 A'   35 A"   83 A'   84 A'   85 A'   36 A"                 
  0.512   0.536   0.541   0.556   0.568   0.574   0.624   0.666
 86 A'   87 A'   37 A"   88 A'   38 A"   89 A'   90 A'   91 A'                 
  0.680   0.687   0.777   0.798   0.835   0.874   0.920   0.959
 92 A'   39 A"   40 A"   93 A'   94 A'   95 A'   96 A'   97 A'                 
  0.986   1.276   1.291   1.321   1.326   1.364   1.387   1.400
 98 A'   41 A"   42 A"   99 A'  100 A'  101 A'   43 A"  102 A'                 
  1.447   1.558   1.625   1.633   1.688   1.713   1.865   1.982
 44 A"   45 A"  103 A'  104 A'  105 A'  106 A'  107 A'   46 A"                 
  2.024   2.156   2.657   2.797   2.995   3.940   3.944   3.958
108 A'  109 A'   47 A"  110 A'  111 A'   48 A"  112 A'   49 A"                 
  3.966   3.971   3.977   3.985   3.986   4.018   4.050   4.053
 50 A"  113 A'   51 A"  114 A'   52 A"  115 A'   53 A"  116 A'                 
  4.099   4.129   4.238   4.279   4.343   4.401   5.979   5.988
117 A'  118 A'  119 A'  120 A'  121 A'  122 A'   54 A"   55 A"                 
  5.999   6.017   6.030   6.041   6.581   6.893   7.530   7.564
123 A'  124 A'  125 A'  126 A'  127 A'  128 A'   56 A"  129 A'                 
  7.630  13.783  13.891  13.954  23.321  27.752  27.836  28.323
130 A'   57 A"  131 A'  132 A'  133 A'  134 A'  135 A'   58 A"                 
 28.331  28.340  28.351  28.356  28.367  28.515  28.521  28.532
 59 A"  136 A'  137 A'  138 A'  139 A'   60 A"  140 A'   61 A"                 
 28.534  28.538  28.540  28.558  28.572  28.621  28.663  47.862
 62 A"  141 A'   63 A"  142 A'  143 A'  144 A'  145 A'  146 A'                 
127.867 127.877 127.883 127.892 127.907 127.910 151.566 151.635
 64 A"   65 A"  147 A'  148 A'  149 A'  150 A'  151 A'  152 A'                 
163.028 289.725 289.757 289.8551020.6461901.7251901.797
153 A'   66 A"  154 A'  155 A'  156 A'  157 A'  158 A'                         

 Beta MOs, Restricted
 -- Occupied --                  
*******-1165.88 -482.87 -176.33 -176.31 -165.73 -165.73 -165.73
  1 A'    2 A'    3 A'    4 A'    5 A'    6 A'    1 A"    7 A'                 
-165.71 -165.71 -165.71  -77.11  -62.52  -56.34  -56.33  -56.33
  8 A'    2 A"    9 A'   10 A'   11 A'   12 A'    3 A"   13 A'                 
-35.825 -35.807 -31.319 -31.313 -31.312 -31.299 -31.294 -31.294
 14 A'   15 A'   16 A'    4 A"   17 A'   18 A'    5 A"   19 A'                 
-22.969 -22.968 -22.968 -22.963 -22.963 -22.950 -22.949 -22.949
 20 A'    6 A"   21 A'    7 A"   22 A'   23 A'    8 A"   24 A'                 
-22.945 -22.945 -10.300  -8.727  -6.605  -6.559  -6.545  -6.544
  9 A"   25 A'   26 A'   27 A'   28 A'   29 A'   30 A'   10 A"                 
 -6.375  -6.356  -4.788  -4.773  -4.771  -4.767  -4.767  -4.764
 31 A'   32 A'   33 A'   11 A"   34 A'   35 A'   36 A'   12 A"                 
 -4.763  -4.755  -4.754  -2.670  -2.665  -2.665  -2.654  -2.654
 37 A'   13 A"   38 A'   39 A'   40 A'   14 A"   15 A"   41 A'                 
 -2.053  -2.049  -2.048  -2.035  -2.035  -2.033  -2.029  -2.029
 42 A'   16 A"   43 A'   44 A'   17 A"   45 A'   18 A"   46 A'                 
 -2.018  -2.018  -0.856  -0.745  -0.686  -0.644  -0.521  -0.436
 19 A"   47 A'   48 A'   49 A'   50 A'   51 A'   52 A'   53 A'                 
 -0.416  -0.384  -0.325  -0.322  -0.311  -0.295  -0.288  -0.272
 54 A'   20 A"   55 A'   56 A'   21 A"   22 A"   57 A'   58 A'                 
 -0.255
 23 A"                                                                         
 -- Virtual --                   
 -0.106  -0.099  -0.083  -0.016   0.003   0.023   0.037   0.043
 24 A"   59 A'   60 A'   61 A'   62 A'   63 A'   64 A'   25 A"                 
  0.049   0.070   0.074   0.084   0.091   0.102   0.107   0.130
 65 A'   26 A"   66 A'   67 A'   68 A'   27 A"   69 A'   70 A'                 
  0.152   0.183   0.201   0.206   0.214   0.232   0.246   0.266
 71 A'   72 A'   73 A'   28 A"   74 A'   29 A"   75 A'   76 A'                 
  0.285   0.302   0.345   0.364   0.371   0.377   0.387   0.400
 30 A"   77 A'   78 A'   31 A"   79 A'   32 A"   80 A'   33 A"                 
  0.403   0.404   0.418   0.425   0.430   0.455   0.467   0.497
 81 A'   34 A"   82 A'   35 A"   83 A'   84 A'   85 A'   36 A"                 
  0.512   0.536   0.541   0.556   0.568   0.574   0.624   0.666
 86 A'   87 A'   37 A"   88 A'   38 A"   89 A'   90 A'   91 A'                 
  0.680   0.687   0.777   0.798   0.835   0.874   0.920   0.959
 92 A'   39 A"   40 A"   93 A'   94 A'   95 A'   96 A'   97 A'                 
  0.986   1.276   1.291   1.321   1.326   1.364   1.387   1.400
 98 A'   41 A"   42 A"   99 A'  100 A'  101 A'   43 A"  102 A'                 
  1.447   1.558   1.625   1.633   1.688   1.713   1.865   1.982
 44 A"   45 A"  103 A'  104 A'  105 A'  106 A'  107 A'   46 A"                 
  2.024   2.156   2.657   2.797   2.995   3.940   3.944   3.958
108 A'  109 A'   47 A"  110 A'  111 A'   48 A"  112 A'   49 A"                 
  3.966   3.971   3.977   3.985   3.986   4.018   4.050   4.053
 50 A"  113 A'   51 A"  114 A'   52 A"  115 A'   53 A"  116 A'                 
  4.099   4.129   4.238   4.279   4.343   4.401   5.979   5.988
117 A'  118 A'  119 A'  120 A'  121 A'  122 A'   54 A"   55 A"                 
  5.999   6.017   6.030   6.041   6.581   6.893   7.530   7.564
123 A'  124 A'  125 A'  126 A'  127 A'  128 A'   56 A"  129 A'                 
  7.630  13.783  13.891  13.954  23.321  27.752  27.836  28.323
130 A'   57 A"  131 A'  132 A'  133 A'  134 A'  135 A'   58 A"                 
 28.331  28.340  28.351  28.356  28.367  28.515  28.521  28.532
 59 A"  136 A'  137 A'  138 A'  139 A'   60 A"  140 A'   61 A"                 
 28.534  28.538  28.540  28.558  28.572  28.621  28.663  47.862
 62 A"  141 A'   63 A"  142 A'  143 A'  144 A'  145 A'  146 A'                 
127.867 127.877 127.883 127.892 127.907 127.910 151.566 151.635
 64 A"   65 A"  147 A'  148 A'  149 A'  150 A'  151 A'  152 A'                 
163.028 289.725 289.757 289.8551020.6461901.7251901.797
153 A'   66 A"  154 A'  155 A'  156 A'  157 A'  158 A'                         
 --------------------------------------------------------------

          Ground-State Mulliken Net Atomic Charges

     Atom                 Charge (a.u.)
  ----------------------------------------
      1 C                    -0.130578
      2 P                     0.071132
      3 I                    -0.138556
      4 Br                    0.022672
      5 I                     0.175330
  ----------------------------------------
  Sum of atomic charges =    -0.000000

 -----------------------------------------------------------------
                    Cartesian Multipole Moments
 -----------------------------------------------------------------
    Charge (ESU x 10^10)
                -0.0000
    Dipole Moment (Debye)
         X       0.4629      Y      -0.4358      Z       0.0000
       Tot       0.6358
    Quadrupole Moments (Debye-Ang)
        XX     -92.7655     XY       1.6756     YY     -90.8075
        XZ      -0.0000     YZ       0.0000     ZZ     -95.3036
    Octopole Moments (Debye-Ang^2)
       XXX      -9.0410    XXY     -10.6202    XYY      -2.0016
       YYY     -53.1588    XXZ       0.0000    XYZ      -0.0000
       YYZ       0.0000    XZZ      -4.4562    YZZ     -11.9517
       ZZZ       0.0000
    Hexadecapole Moments (Debye-Ang^3)
      XXXX   -1956.8139   XXXY     144.8576   XXYY    -523.8186
      XYYY     100.6683   YYYY    -983.6138   XXXZ      -0.0000
      XXYZ       0.0000   XYYZ      -0.0000   YYYZ      -0.0000
      XXZZ    -377.9304   XYZZ      34.9772   YYZZ    -196.4907
      XZZZ      -0.0000   YZZZ       0.0000   ZZZZ    -132.8348
 -----------------------------------------------------------------
 Calculating analytic gradient of the SCF energy
 Gradient of SCF Energy
            1           2           3           4           5
    1  -0.0012228   0.0016684  -0.0004488  -0.0001224   0.0001256
    2   0.0009067  -0.0007354  -0.0002686   0.0002429  -0.0001456
    3   0.0000000   0.0000000  -0.0000000  -0.0000000  -0.0000000
 Max gradient component =       1.668E-03
 RMS gradient           =       6.339E-04
 Gradient time:  CPU 17.53 s  wall 4.49 s
 Geometry Optimization Parameters
   NAtoms,    NIC,     NZ,  NCons,   NDum,   NFix, NCnnct, MaxDiis
        5      20       5       0       0       0       0       0

 Cartesian Hessian Update
 Hessian Updated using BFGS Update


** GEOMETRY OPTIMIZATION IN DELOCALIZED INTERNAL COORDINATES **
   Searching for a Minimum

   Optimization Cycle:   9

                       Coordinates (Angstroms)
     ATOM                X               Y               Z
      1  C         0.9489480324    0.3638124673    0.0000000000
      2  P        -0.1139530829    1.6733958292    0.0000000000
      3  I        -2.4163512560    0.7098842469    0.0000000000
      4  Br        2.7889576281    0.9240983232    0.0000000000
      5  I         0.6508275067   -1.7264833333    0.0000000000
   Point Group: cs    Number of degrees of freedom:     7


   Energy is -16792.661255079

 Hessian Updated using BFGS Update

  7 Hessian modes will be used to form the next step
  Hessian Eigenvalues:
     0.077622    0.096865    0.159104    0.214169    0.239068    0.323949
     0.406723

 Minimum Search - Taking Simple RFO Step
 Searching for Lamda that Minimizes Along All modes
 Value Taken    Lamda =  -0.00001100
 Step Taken.  Stepsize is  0.007381

                             Maximum     Tolerance    Cnvgd?
         Gradient           0.001201      0.000300      NO
         Displacement       0.005191      0.001200      NO
         Energy change     -0.000049      0.000001      NO


 New Cartesian Coordinates Obtained by Inverse Iteration

 Displacement from previous Coordinates is:  0.005549
 ----------------------------------------------------------------
             Standard Nuclear Orientation (Angstroms)
    I     Atom           X                Y                Z
 ----------------------------------------------------------------
    1      C       0.9498326834     0.3636994315     0.0000000000
    2      P      -0.1160067778     1.6738778055     0.0000000000
    3      I      -2.4149800238     0.7095219845     0.0000000000
    4      Br      2.7895632930     0.9236793746     0.0000000000
    5      I       0.6500196535    -1.7260710628     0.0000000000
 ----------------------------------------------------------------
 Molecular Point Group                 Cs    NOp =  2
 Largest Abelian Subgroup              Cs    NOp =  2
 Nuclear Repulsion Energy =  1453.8531243571 hartrees
 There are       81 alpha and       81 beta electrons
 Applying Cartesian multipole field
    Component          Value
    ---------          -----
     (2,0,0)        1.00000E-11
     (0,2,0)        2.00000E-11
     (0,0,2)       -3.00000E-11
 Nucleus-field energy     =     0.0000000401 hartrees
 Requested basis set is 6-311++G(d,p)
 There are 86 shells and 224 basis functions
 A cutoff of  1.0D-11 yielded   2567 shell pairs
 There are     18721 function pairs (     21253 Cartesian)
 Smallest overlap matrix eigenvalue = 5.55E-04
 Guess MOs from SCF MO coefficient file

 -----------------------------------------------------------------------
  General SCF calculation program by
  Eric Jon Sundstrom, Paul Horn, Yuezhi Mao, Dmitri Zuev, Alec White,
  David Stuck, Shaama M.S., Shane Yost, Joonho Lee, David Small,
  Daniel Levine, Susi Lehtola, Hugh Burton, Evgeny Epifanovsky
 -----------------------------------------------------------------------
 Exchange:     0.2000 Hartree-Fock + 0.0800 Slater + 0.7200 B88
 Correlation:  0.1900 VWN1RPA + 0.8100 LYP
 Using SG-1 standard quadrature grid
 using 4 threads for integral computing
 -------------------------------------------------------
 OpenMP Integral computing Module                
 Release: version 2.0, May 2017, Q-Chem Inc. Pleasanton 
 -------------------------------------------------------
 -------------------------------------------------------
 OpenMP BLAS3 based DFT computing Module                
 Release: version 1.0, May 2013, Q-Chem Inc. Pittsburgh 
 -------------------------------------------------------
 A restricted SCF calculation will be
 performed using DIIS
 SCF converges when DIIS error is below 1.0e-08
 ---------------------------------------
  Cycle       Energy         DIIS error
 ---------------------------------------
    1  -16792.6612580657      1.85e-05  
    2  -16792.6612594439      1.72e-05  
    3  -16792.6612596485      1.63e-05  
    4  -16792.6612614771      2.29e-06  
    5  -16792.6612615145      4.64e-07  
    6  -16792.6612615159      2.38e-07  
    7  -16792.6612615160      7.34e-08  
    8  -16792.6612615160      2.23e-08  
    9  -16792.6612615161      7.30e-09  Convergence criterion met
 ---------------------------------------
 SCF time:   CPU 44.33s  wall 12.00s 
 SCF   energy in the final basis set =   -16792.6612615161
 Total energy in the final basis set =   -16792.6612615161

 --------------------------------------------------------------
             Orbital Energies (a.u.) and Symmetries
 --------------------------------------------------------------

 Alpha MOs, Restricted
 -- Occupied --                  
*******-1165.88 -482.87 -176.33 -176.31 -165.73 -165.73 -165.73
  1 A'    2 A'    3 A'    4 A'    5 A'    6 A'    1 A"    7 A'                 
-165.71 -165.71 -165.71  -77.11  -62.52  -56.34  -56.33  -56.33
  8 A'    2 A"    9 A'   10 A'   11 A'   12 A'    3 A"   13 A'                 
-35.825 -35.807 -31.319 -31.313 -31.312 -31.299 -31.295 -31.294
 14 A'   15 A'   16 A'    4 A"   17 A'   18 A'    5 A"   19 A'                 
-22.969 -22.968 -22.968 -22.963 -22.963 -22.950 -22.949 -22.949
 20 A'    6 A"   21 A'    7 A"   22 A'   23 A'    8 A"   24 A'                 
-22.945 -22.945 -10.300  -8.726  -6.605  -6.559  -6.544  -6.544
  9 A"   25 A'   26 A'   27 A'   28 A'   29 A'   30 A'   10 A"                 
 -6.375  -6.356  -4.788  -4.773  -4.771  -4.767  -4.767  -4.764
 31 A'   32 A'   33 A'   11 A"   34 A'   35 A'   36 A'   12 A"                 
 -4.762  -4.755  -4.754  -2.669  -2.665  -2.665  -2.654  -2.654
 37 A'   13 A"   38 A'   39 A'   40 A'   14 A"   15 A"   41 A'                 
 -2.053  -2.049  -2.048  -2.035  -2.035  -2.033  -2.029  -2.029
 42 A'   16 A"   43 A'   44 A'   17 A"   45 A'   18 A"   46 A'                 
 -2.018  -2.018  -0.856  -0.745  -0.687  -0.644  -0.521  -0.436
 19 A"   47 A'   48 A'   49 A'   50 A'   51 A'   52 A'   53 A'                 
 -0.416  -0.384  -0.325  -0.322  -0.311  -0.295  -0.288  -0.272
 54 A'   20 A"   55 A'   56 A'   21 A"   22 A"   57 A'   58 A'                 
 -0.255
 23 A"                                                                         
 -- Virtual --                   
 -0.106  -0.098  -0.083  -0.016   0.003   0.023   0.037   0.043
 24 A"   59 A'   60 A'   61 A'   62 A'   63 A'   64 A'   25 A"                 
  0.049   0.070   0.074   0.084   0.091   0.102   0.107   0.130
 65 A'   26 A"   66 A'   67 A'   68 A'   27 A"   69 A'   70 A'                 
  0.152   0.183   0.201   0.206   0.214   0.232   0.246   0.266
 71 A'   72 A'   73 A'   28 A"   74 A'   29 A"   75 A'   76 A'                 
  0.285   0.301   0.345   0.363   0.371   0.377   0.387   0.400
 30 A"   77 A'   78 A'   31 A"   79 A'   32 A"   80 A'   33 A"                 
  0.403   0.404   0.418   0.425   0.430   0.456   0.467   0.497
 81 A'   34 A"   82 A'   35 A"   83 A'   84 A'   85 A'   36 A"                 
  0.513   0.536   0.541   0.556   0.568   0.575   0.624   0.666
 86 A'   87 A'   37 A"   88 A'   38 A"   89 A'   90 A'   91 A'                 
  0.680   0.687   0.777   0.798   0.836   0.874   0.920   0.957
 92 A'   39 A"   40 A"   93 A'   94 A'   95 A'   96 A'   97 A'                 
  0.986   1.276   1.291   1.321   1.326   1.364   1.387   1.400
 98 A'   41 A"   42 A"   99 A'  100 A'  101 A'   43 A"  102 A'                 
  1.446   1.558   1.625   1.633   1.688   1.713   1.864   1.983
 44 A"   45 A"  103 A'  104 A'  105 A'  106 A'  107 A'   46 A"                 
  2.024   2.156   2.657   2.797   2.993   3.940   3.944   3.958
108 A'  109 A'   47 A"  110 A'  111 A'   48 A"  112 A'   49 A"                 
  3.966   3.971   3.977   3.985   3.986   4.018   4.051   4.053
 50 A"  113 A'   51 A"  114 A'   52 A"  115 A'   53 A"  116 A'                 
  4.100   4.129   4.238   4.279   4.343   4.401   5.979   5.988
117 A'  118 A'  119 A'  120 A'  121 A'  122 A'   54 A"   55 A"                 
  5.999   6.018   6.030   6.041   6.581   6.892   7.530   7.564
123 A'  124 A'  125 A'  126 A'  127 A'  128 A'   56 A"  129 A'                 
  7.630  13.783  13.891  13.954  23.320  27.751  27.836  28.323
130 A'   57 A"  131 A'  132 A'  133 A'  134 A'  135 A'   58 A"                 
 28.331  28.340  28.351  28.356  28.367  28.515  28.521  28.532
 59 A"  136 A'  137 A'  138 A'  139 A'   60 A"  140 A'   61 A"                 
 28.534  28.538  28.540  28.558  28.573  28.621  28.663  47.862
 62 A"  141 A'   63 A"  142 A'  143 A'  144 A'  145 A'  146 A'                 
127.867 127.877 127.883 127.892 127.907 127.910 151.566 151.635
 64 A"   65 A"  147 A'  148 A'  149 A'  150 A'  151 A'  152 A'                 
163.026 289.725 289.757 289.8551020.6461901.7251901.797
153 A'   66 A"  154 A'  155 A'  156 A'  157 A'  158 A'                         

 Beta MOs, Restricted
 -- Occupied --                  
*******-1165.88 -482.87 -176.33 -176.31 -165.73 -165.73 -165.73
  1 A'    2 A'    3 A'    4 A'    5 A'    6 A'    1 A"    7 A'                 
-165.71 -165.71 -165.71  -77.11  -62.52  -56.34  -56.33  -56.33
  8 A'    2 A"    9 A'   10 A'   11 A'   12 A'    3 A"   13 A'                 
-35.825 -35.807 -31.319 -31.313 -31.312 -31.299 -31.295 -31.294
 14 A'   15 A'   16 A'    4 A"   17 A'   18 A'    5 A"   19 A'                 
-22.969 -22.968 -22.968 -22.963 -22.963 -22.950 -22.949 -22.949
 20 A'    6 A"   21 A'    7 A"   22 A'   23 A'    8 A"   24 A'                 
-22.945 -22.945 -10.300  -8.726  -6.605  -6.559  -6.544  -6.544
  9 A"   25 A'   26 A'   27 A'   28 A'   29 A'   30 A'   10 A"                 
 -6.375  -6.356  -4.788  -4.773  -4.771  -4.767  -4.767  -4.764
 31 A'   32 A'   33 A'   11 A"   34 A'   35 A'   36 A'   12 A"                 
 -4.762  -4.755  -4.754  -2.669  -2.665  -2.665  -2.654  -2.654
 37 A'   13 A"   38 A'   39 A'   40 A'   14 A"   15 A"   41 A'                 
 -2.053  -2.049  -2.048  -2.035  -2.035  -2.033  -2.029  -2.029
 42 A'   16 A"   43 A'   44 A'   17 A"   45 A'   18 A"   46 A'                 
 -2.018  -2.018  -0.856  -0.745  -0.687  -0.644  -0.521  -0.436
 19 A"   47 A'   48 A'   49 A'   50 A'   51 A'   52 A'   53 A'                 
 -0.416  -0.384  -0.325  -0.322  -0.311  -0.295  -0.288  -0.272
 54 A'   20 A"   55 A'   56 A'   21 A"   22 A"   57 A'   58 A'                 
 -0.255
 23 A"                                                                         
 -- Virtual --                   
 -0.106  -0.098  -0.083  -0.016   0.003   0.023   0.037   0.043
 24 A"   59 A'   60 A'   61 A'   62 A'   63 A'   64 A'   25 A"                 
  0.049   0.070   0.074   0.084   0.091   0.102   0.107   0.130
 65 A'   26 A"   66 A'   67 A'   68 A'   27 A"   69 A'   70 A'                 
  0.152   0.183   0.201   0.206   0.214   0.232   0.246   0.266
 71 A'   72 A'   73 A'   28 A"   74 A'   29 A"   75 A'   76 A'                 
  0.285   0.301   0.345   0.363   0.371   0.377   0.387   0.400
 30 A"   77 A'   78 A'   31 A"   79 A'   32 A"   80 A'   33 A"                 
  0.403   0.404   0.418   0.425   0.430   0.456   0.467   0.497
 81 A'   34 A"   82 A'   35 A"   83 A'   84 A'   85 A'   36 A"                 
  0.513   0.536   0.541   0.556   0.568   0.575   0.624   0.666
 86 A'   87 A'   37 A"   88 A'   38 A"   89 A'   90 A'   91 A'                 
  0.680   0.687   0.777   0.798   0.836   0.874   0.920   0.957
 92 A'   39 A"   40 A"   93 A'   94 A'   95 A'   96 A'   97 A'                 
  0.986   1.276   1.291   1.321   1.326   1.364   1.387   1.400
 98 A'   41 A"   42 A"   99 A'  100 A'  101 A'   43 A"  102 A'                 
  1.446   1.558   1.625   1.633   1.688   1.713   1.864   1.983
 44 A"   45 A"  103 A'  104 A'  105 A'  106 A'  107 A'   46 A"                 
  2.024   2.156   2.657   2.797   2.993   3.940   3.944   3.958
108 A'  109 A'   47 A"  110 A'  111 A'   48 A"  112 A'   49 A"                 
  3.966   3.971   3.977   3.985   3.986   4.018   4.051   4.053
 50 A"  113 A'   51 A"  114 A'   52 A"  115 A'   53 A"  116 A'                 
  4.100   4.129   4.238   4.279   4.343   4.401   5.979   5.988
117 A'  118 A'  119 A'  120 A'  121 A'  122 A'   54 A"   55 A"                 
  5.999   6.018   6.030   6.041   6.581   6.892   7.530   7.564
123 A'  124 A'  125 A'  126 A'  127 A'  128 A'   56 A"  129 A'                 
  7.630  13.783  13.891  13.954  23.320  27.751  27.836  28.323
130 A'   57 A"  131 A'  132 A'  133 A'  134 A'  135 A'   58 A"                 
 28.331  28.340  28.351  28.356  28.367  28.515  28.521  28.532
 59 A"  136 A'  137 A'  138 A'  139 A'   60 A"  140 A'   61 A"                 
 28.534  28.538  28.540  28.558  28.573  28.621  28.663  47.862
 62 A"  141 A'   63 A"  142 A'  143 A'  144 A'  145 A'  146 A'                 
127.867 127.877 127.883 127.892 127.907 127.910 151.566 151.635
 64 A"   65 A"  147 A'  148 A'  149 A'  150 A'  151 A'  152 A'                 
163.026 289.725 289.757 289.8551020.6461901.7251901.797
153 A'   66 A"  154 A'  155 A'  156 A'  157 A'  158 A'                         
 --------------------------------------------------------------

          Ground-State Mulliken Net Atomic Charges

     Atom                 Charge (a.u.)
  ----------------------------------------
      1 C                    -0.131590
      2 P                     0.071248
      3 I                    -0.137563
      4 Br                    0.022687
      5 I                     0.175219
  ----------------------------------------
  Sum of atomic charges =    -0.000000

 -----------------------------------------------------------------
                    Cartesian Multipole Moments
 -----------------------------------------------------------------
    Charge (ESU x 10^10)
                -0.0000
    Dipole Moment (Debye)
         X       0.4493      Y      -0.4373      Z       0.0000
       Tot       0.6270
    Quadrupole Moments (Debye-Ang)
        XX     -92.7343     XY       1.6703     YY     -90.8245
        XZ      -0.0000     YZ       0.0000     ZZ     -95.3048
    Octopole Moments (Debye-Ang^2)
       XXX      -9.1358    XXY     -10.5863    XYY      -2.0572
       YYY     -53.1544    XXZ       0.0000    XYZ      -0.0000
       YYZ       0.0000    XZZ      -4.4826    YZZ     -11.9587
       ZZZ       0.0000
    Hexadecapole Moments (Debye-Ang^3)
      XXXX   -1955.6974   XXXY     144.6717   XXYY    -523.5681
      XYYY     100.5413   YYYY    -983.5343   XXXZ      -0.0000
      XXYZ       0.0000   XYYZ      -0.0000   YYYZ       0.0000
      XXZZ    -377.7334   XYZZ      34.9154   YYZZ    -196.4623
      XZZZ      -0.0000   YZZZ       0.0000   ZZZZ    -132.8368
 -----------------------------------------------------------------
 Calculating analytic gradient of the SCF energy
 Gradient of SCF Energy
            1           2           3           4           5
    1  -0.0003332   0.0002657   0.0000504  -0.0000508   0.0000679
    2  -0.0000748  -0.0000709  -0.0000285   0.0002348  -0.0000606
    3   0.0000000   0.0000000   0.0000000  -0.0000000  -0.0000000
 Max gradient component =       3.332E-04
 RMS gradient           =       1.321E-04
 Gradient time:  CPU 17.50 s  wall 4.48 s
 Geometry Optimization Parameters
   NAtoms,    NIC,     NZ,  NCons,   NDum,   NFix, NCnnct, MaxDiis
        5      20       5       0       0       0       0       0

 Cartesian Hessian Update
 Hessian Updated using BFGS Update


** GEOMETRY OPTIMIZATION IN DELOCALIZED INTERNAL COORDINATES **
   Searching for a Minimum

   Optimization Cycle:  10

                       Coordinates (Angstroms)
     ATOM                X               Y               Z
      1  C         0.9498326834    0.3636994315    0.0000000000
      2  P        -0.1160067778    1.6738778055    0.0000000000
      3  I        -2.4149800238    0.7095219845    0.0000000000
      4  Br        2.7895632930    0.9236793746    0.0000000000
      5  I         0.6500196535   -1.7260710628    0.0000000000
   Point Group: cs    Number of degrees of freedom:     7


   Energy is -16792.661261516

 Hessian Updated using BFGS Update

  7 Hessian modes will be used to form the next step
  Hessian Eigenvalues:
     0.079891    0.109988    0.141486    0.220830    0.239819    0.264313
     0.384406

 Minimum Search - Taking Simple RFO Step
 Searching for Lamda that Minimizes Along All modes
 Value Taken    Lamda =  -0.00000228
 Step Taken.  Stepsize is  0.003529

                             Maximum     Tolerance    Cnvgd?
         Gradient           0.000422      0.000300      NO
         Displacement       0.001867      0.001200      NO
         Energy change     -0.000006      0.000001      NO


 New Cartesian Coordinates Obtained by Inverse Iteration

 Displacement from previous Coordinates is:  0.006683
 ----------------------------------------------------------------
             Standard Nuclear Orientation (Angstroms)
    I     Atom           X                Y                Z
 ----------------------------------------------------------------
    1      C       0.9506621070     0.3648794477     0.0000000000
    2      P      -0.1169049980     1.6744699400     0.0000000000
    3      I      -2.4152457670     0.7079764134     0.0000000000
    4      Br      2.7907149342     0.9220184386     0.0000000000
    5      I       0.6492025521    -1.7246367065     0.0000000000
 ----------------------------------------------------------------
 Molecular Point Group                 Cs    NOp =  2
 Largest Abelian Subgroup              Cs    NOp =  2
 Nuclear Repulsion Energy =  1454.0492341480 hartrees
 There are       81 alpha and       81 beta electrons
 Applying Cartesian multipole field
    Component          Value
    ---------          -----
     (2,0,0)        1.00000E-11
     (0,2,0)        2.00000E-11
     (0,0,2)       -3.00000E-11
 Nucleus-field energy     =     0.0000000401 hartrees
 Requested basis set is 6-311++G(d,p)
 There are 86 shells and 224 basis functions
 A cutoff of  1.0D-11 yielded   2567 shell pairs
 There are     18721 function pairs (     21253 Cartesian)
 Smallest overlap matrix eigenvalue = 5.54E-04
 Guess MOs from SCF MO coefficient file

 -----------------------------------------------------------------------
  General SCF calculation program by
  Eric Jon Sundstrom, Paul Horn, Yuezhi Mao, Dmitri Zuev, Alec White,
  David Stuck, Shaama M.S., Shane Yost, Joonho Lee, David Small,
  Daniel Levine, Susi Lehtola, Hugh Burton, Evgeny Epifanovsky
 -----------------------------------------------------------------------
 Exchange:     0.2000 Hartree-Fock + 0.0800 Slater + 0.7200 B88
 Correlation:  0.1900 VWN1RPA + 0.8100 LYP
 Using SG-1 standard quadrature grid
 using 4 threads for integral computing
 -------------------------------------------------------
 OpenMP Integral computing Module                
 Release: version 2.0, May 2017, Q-Chem Inc. Pleasanton 
 -------------------------------------------------------
 -------------------------------------------------------
 OpenMP BLAS3 based DFT computing Module                
 Release: version 1.0, May 2013, Q-Chem Inc. Pittsburgh 
 -------------------------------------------------------
 A restricted SCF calculation will be
 performed using DIIS
 SCF converges when DIIS error is below 1.0e-08
 ---------------------------------------
  Cycle       Energy         DIIS error
 ---------------------------------------
    1  -16792.6612610016      1.19e-05  
    2  -16792.6612626428      3.97e-06  
    3  -16792.6612624444      6.64e-06  
    4  -16792.6612627406      1.93e-06  
    5  -16792.6612627647      4.26e-07  
    6  -16792.6612627661      1.72e-07  
    7  -16792.6612627661      5.10e-08  
    8  -16792.6612627663      1.84e-08  
    9  -16792.6612627664      2.96e-09  Convergence criterion met
 ---------------------------------------
 SCF time:   CPU 44.26s  wall 12.00s 
 SCF   energy in the final basis set =   -16792.6612627664
 Total energy in the final basis set =   -16792.6612627664

 --------------------------------------------------------------
             Orbital Energies (a.u.) and Symmetries
 --------------------------------------------------------------

 Alpha MOs, Restricted
 -- Occupied --                  
*******-1165.88 -482.87 -176.33 -176.31 -165.73 -165.73 -165.73
  1 A'    2 A'    3 A'    4 A'    5 A'    6 A'    1 A"    7 A'                 
-165.71 -165.71 -165.71  -77.11  -62.52  -56.34  -56.33  -56.33
  8 A'    2 A"    9 A'   10 A'   11 A'   12 A'    3 A"   13 A'                 
-35.825 -35.807 -31.319 -31.313 -31.312 -31.299 -31.295 -31.294
 14 A'   15 A'   16 A'    4 A"   17 A'   18 A'    5 A"   19 A'                 
-22.969 -22.968 -22.967 -22.963 -22.963 -22.950 -22.949 -22.949
 20 A'    6 A"   21 A'    7 A"   22 A'   23 A'    8 A"   24 A'                 
-22.945 -22.945 -10.300  -8.727  -6.605  -6.559  -6.545  -6.544
  9 A"   25 A'   26 A'   27 A'   28 A'   29 A'   30 A'   10 A"                 
 -6.375  -6.356  -4.788  -4.772  -4.771  -4.767  -4.767  -4.764
 31 A'   32 A'   33 A'   11 A"   34 A'   35 A'   36 A'   12 A"                 
 -4.762  -4.755  -4.754  -2.670  -2.665  -2.665  -2.654  -2.654
 37 A'   13 A"   38 A'   39 A'   40 A'   14 A"   15 A"   41 A'                 
 -2.053  -2.049  -2.048  -2.035  -2.035  -2.033  -2.029  -2.029
 42 A'   16 A"   43 A'   44 A'   17 A"   45 A'   18 A"   46 A'                 
 -2.018  -2.018  -0.856  -0.745  -0.686  -0.644  -0.521  -0.436
 19 A"   47 A'   48 A'   49 A'   50 A'   51 A'   52 A'   53 A'                 
 -0.416  -0.384  -0.326  -0.322  -0.311  -0.295  -0.289  -0.272
 54 A'   20 A"   55 A'   56 A'   21 A"   22 A"   57 A'   58 A'                 
 -0.255
 23 A"                                                                         
 -- Virtual --                   
 -0.106  -0.098  -0.083  -0.016   0.003   0.023   0.037   0.043
 24 A"   59 A'   60 A'   61 A'   62 A'   63 A'   64 A'   25 A"                 
  0.049   0.070   0.074   0.084   0.091   0.102   0.107   0.130
 65 A'   26 A"   66 A'   67 A'   68 A'   27 A"   69 A'   70 A'                 
  0.152   0.183   0.201   0.206   0.214   0.232   0.246   0.265
 71 A'   72 A'   73 A'   28 A"   74 A'   29 A"   75 A'   76 A'                 
  0.285   0.301   0.345   0.363   0.371   0.377   0.387   0.400
 30 A"   77 A'   78 A'   31 A"   79 A'   32 A"   80 A'   33 A"                 
  0.403   0.404   0.418   0.425   0.430   0.456   0.467   0.497
 81 A'   34 A"   82 A'   35 A"   83 A'   84 A'   85 A'   36 A"                 
  0.513   0.536   0.541   0.556   0.567   0.575   0.624   0.666
 86 A'   87 A'   37 A"   88 A'   38 A"   89 A'   90 A'   91 A'                 
  0.680   0.687   0.777   0.798   0.836   0.874   0.920   0.957
 92 A'   39 A"   40 A"   93 A'   94 A'   95 A'   96 A'   97 A'                 
  0.987   1.276   1.291   1.321   1.326   1.364   1.387   1.400
 98 A'   41 A"   42 A"   99 A'  100 A'  101 A'   43 A"  102 A'                 
  1.446   1.558   1.626   1.633   1.688   1.714   1.863   1.983
 44 A"   45 A"  103 A'  104 A'  105 A'  106 A'  107 A'   46 A"                 
  2.024   2.156   2.657   2.797   2.993   3.940   3.944   3.958
108 A'  109 A'   47 A"  110 A'  111 A'   48 A"  112 A'   49 A"                 
  3.966   3.971   3.977   3.985   3.986   4.018   4.051   4.054
 50 A"  113 A'   51 A"  114 A'   52 A"  115 A'   53 A"  116 A'                 
  4.100   4.129   4.237   4.279   4.343   4.401   5.979   5.988
117 A'  118 A'  119 A'  120 A'  121 A'  122 A'   54 A"   55 A"                 
  5.998   6.018   6.030   6.041   6.581   6.891   7.530   7.564
123 A'  124 A'  125 A'  126 A'  127 A'  128 A'   56 A"  129 A'                 
  7.630  13.783  13.891  13.953  23.320  27.751  27.836  28.323
130 A'   57 A"  131 A'  132 A'  133 A'  134 A'  135 A'   58 A"                 
 28.331  28.340  28.351  28.356  28.367  28.515  28.521  28.532
 59 A"  136 A'  137 A'  138 A'  139 A'   60 A"  140 A'   61 A"                 
 28.534  28.538  28.540  28.558  28.573  28.621  28.663  47.862
 62 A"  141 A'   63 A"  142 A'  143 A'  144 A'  145 A'  146 A'                 
127.867 127.877 127.883 127.892 127.907 127.910 151.566 151.635
 64 A"   65 A"  147 A'  148 A'  149 A'  150 A'  151 A'  152 A'                 
163.026 289.725 289.756 289.8551020.6461901.7251901.797
153 A'   66 A"  154 A'  155 A'  156 A'  157 A'  158 A'                         

 Beta MOs, Restricted
 -- Occupied --                  
*******-1165.88 -482.87 -176.33 -176.31 -165.73 -165.73 -165.73
  1 A'    2 A'    3 A'    4 A'    5 A'    6 A'    1 A"    7 A'                 
-165.71 -165.71 -165.71  -77.11  -62.52  -56.34  -56.33  -56.33
  8 A'    2 A"    9 A'   10 A'   11 A'   12 A'    3 A"   13 A'                 
-35.825 -35.807 -31.319 -31.313 -31.312 -31.299 -31.295 -31.294
 14 A'   15 A'   16 A'    4 A"   17 A'   18 A'    5 A"   19 A'                 
-22.969 -22.968 -22.967 -22.963 -22.963 -22.950 -22.949 -22.949
 20 A'    6 A"   21 A'    7 A"   22 A'   23 A'    8 A"   24 A'                 
-22.945 -22.945 -10.300  -8.727  -6.605  -6.559  -6.545  -6.544
  9 A"   25 A'   26 A'   27 A'   28 A'   29 A'   30 A'   10 A"                 
 -6.375  -6.356  -4.788  -4.772  -4.771  -4.767  -4.767  -4.764
 31 A'   32 A'   33 A'   11 A"   34 A'   35 A'   36 A'   12 A"                 
 -4.762  -4.755  -4.754  -2.670  -2.665  -2.665  -2.654  -2.654
 37 A'   13 A"   38 A'   39 A'   40 A'   14 A"   15 A"   41 A'                 
 -2.053  -2.049  -2.048  -2.035  -2.035  -2.033  -2.029  -2.029
 42 A'   16 A"   43 A'   44 A'   17 A"   45 A'   18 A"   46 A'                 
 -2.018  -2.018  -0.856  -0.745  -0.686  -0.644  -0.521  -0.436
 19 A"   47 A'   48 A'   49 A'   50 A'   51 A'   52 A'   53 A'                 
 -0.416  -0.384  -0.326  -0.322  -0.311  -0.295  -0.289  -0.272
 54 A'   20 A"   55 A'   56 A'   21 A"   22 A"   57 A'   58 A'                 
 -0.255
 23 A"                                                                         
 -- Virtual --                   
 -0.106  -0.098  -0.083  -0.016   0.003   0.023   0.037   0.043
 24 A"   59 A'   60 A'   61 A'   62 A'   63 A'   64 A'   25 A"                 
  0.049   0.070   0.074   0.084   0.091   0.102   0.107   0.130
 65 A'   26 A"   66 A'   67 A'   68 A'   27 A"   69 A'   70 A'                 
  0.152   0.183   0.201   0.206   0.214   0.232   0.246   0.265
 71 A'   72 A'   73 A'   28 A"   74 A'   29 A"   75 A'   76 A'                 
  0.285   0.301   0.345   0.363   0.371   0.377   0.387   0.400
 30 A"   77 A'   78 A'   31 A"   79 A'   32 A"   80 A'   33 A"                 
  0.403   0.404   0.418   0.425   0.430   0.456   0.467   0.497
 81 A'   34 A"   82 A'   35 A"   83 A'   84 A'   85 A'   36 A"                 
  0.513   0.536   0.541   0.556   0.567   0.575   0.624   0.666
 86 A'   87 A'   37 A"   88 A'   38 A"   89 A'   90 A'   91 A'                 
  0.680   0.687   0.777   0.798   0.836   0.874   0.920   0.957
 92 A'   39 A"   40 A"   93 A'   94 A'   95 A'   96 A'   97 A'                 
  0.987   1.276   1.291   1.321   1.326   1.364   1.387   1.400
 98 A'   41 A"   42 A"   99 A'  100 A'  101 A'   43 A"  102 A'                 
  1.446   1.558   1.626   1.633   1.688   1.714   1.863   1.983
 44 A"   45 A"  103 A'  104 A'  105 A'  106 A'  107 A'   46 A"                 
  2.024   2.156   2.657   2.797   2.993   3.940   3.944   3.958
108 A'  109 A'   47 A"  110 A'  111 A'   48 A"  112 A'   49 A"                 
  3.966   3.971   3.977   3.985   3.986   4.018   4.051   4.054
 50 A"  113 A'   51 A"  114 A'   52 A"  115 A'   53 A"  116 A'                 
  4.100   4.129   4.237   4.279   4.343   4.401   5.979   5.988
117 A'  118 A'  119 A'  120 A'  121 A'  122 A'   54 A"   55 A"                 
  5.998   6.018   6.030   6.041   6.581   6.891   7.530   7.564
123 A'  124 A'  125 A'  126 A'  127 A'  128 A'   56 A"  129 A'                 
  7.630  13.783  13.891  13.953  23.320  27.751  27.836  28.323
130 A'   57 A"  131 A'  132 A'  133 A'  134 A'  135 A'   58 A"                 
 28.331  28.340  28.351  28.356  28.367  28.515  28.521  28.532
 59 A"  136 A'  137 A'  138 A'  139 A'   60 A"  140 A'   61 A"                 
 28.534  28.538  28.540  28.558  28.573  28.621  28.663  47.862
 62 A"  141 A'   63 A"  142 A'  143 A'  144 A'  145 A'  146 A'                 
127.867 127.877 127.883 127.892 127.907 127.910 151.566 151.635
 64 A"   65 A"  147 A'  148 A'  149 A'  150 A'  151 A'  152 A'                 
163.026 289.725 289.756 289.8551020.6461901.7251901.797
153 A'   66 A"  154 A'  155 A'  156 A'  157 A'  158 A'                         
 --------------------------------------------------------------

          Ground-State Mulliken Net Atomic Charges

     Atom                 Charge (a.u.)
  ----------------------------------------
      1 C                    -0.131672
      2 P                     0.070839
      3 I                    -0.137331
      4 Br                    0.023150
      5 I                     0.175014
  ----------------------------------------
  Sum of atomic charges =    -0.000000

 -----------------------------------------------------------------
                    Cartesian Multipole Moments
 -----------------------------------------------------------------
    Charge (ESU x 10^10)
                -0.0000
    Dipole Moment (Debye)
         X       0.4496      Y      -0.4351      Z      -0.0000
       Tot       0.6257
    Quadrupole Moments (Debye-Ang)
        XX     -92.7143     XY       1.6759     YY     -90.8395
        XZ      -0.0000     YZ      -0.0000     ZZ     -95.3070
    Octopole Moments (Debye-Ang^2)
       XXX      -9.0294    XXY     -10.5761    XYY      -2.0731
       YYY     -53.0730    XXZ      -0.0000    XYZ       0.0000
       YYZ      -0.0000    XZZ      -4.4628    YZZ     -11.9413
       ZZZ       0.0000
    Hexadecapole Moments (Debye-Ang^3)
      XXXX   -1956.1156   XXXY     144.4260   XXYY    -523.5264
      XYYY     100.3016   YYYY    -982.3996   XXXZ      -0.0000
      XXYZ      -0.0000   XYYZ      -0.0000   YYYZ       0.0000
      XXZZ    -377.8509   XYZZ      34.8295   YYZZ    -196.2485
      XZZZ      -0.0000   YZZZ       0.0000   ZZZZ    -132.8454
 -----------------------------------------------------------------
 Calculating analytic gradient of the SCF energy
 Gradient of SCF Energy
            1           2           3           4           5
    1   0.0000136  -0.0000016  -0.0000453  -0.0000238   0.0000571
    2  -0.0001864   0.0001215  -0.0000870   0.0000879   0.0000639
    3   0.0000000  -0.0000000  -0.0000000  -0.0000000   0.0000000
 Max gradient component =       1.864E-04
 RMS gradient           =       7.069E-05
 Gradient time:  CPU 17.67 s  wall 4.53 s
 Geometry Optimization Parameters
   NAtoms,    NIC,     NZ,  NCons,   NDum,   NFix, NCnnct, MaxDiis
        5      20       5       0       0       0       0       0

 Cartesian Hessian Update
 Hessian Updated using BFGS Update


** GEOMETRY OPTIMIZATION IN DELOCALIZED INTERNAL COORDINATES **
   Searching for a Minimum

   Optimization Cycle:  11

                       Coordinates (Angstroms)
     ATOM                X               Y               Z
      1  C         0.9506621070    0.3648794477    0.0000000000
      2  P        -0.1169049980    1.6744699400    0.0000000000
      3  I        -2.4152457670    0.7079764134    0.0000000000
      4  Br        2.7907149342    0.9220184386    0.0000000000
      5  I         0.6492025521   -1.7246367065    0.0000000000
   Point Group: cs    Number of degrees of freedom:     7


   Energy is -16792.661262766

 Hessian Updated using BFGS Update

  7 Hessian modes will be used to form the next step
  Hessian Eigenvalues:
     0.073337    0.110223    0.145775    0.193852    0.239744    0.280948
     0.392515

 Minimum Search - Taking Simple RFO Step
 Searching for Lamda that Minimizes Along All modes
 Value Taken    Lamda =   0.00000000
 Step Taken.  Stepsize is  0.001636

                             Maximum     Tolerance    Cnvgd?
         Gradient           0.000104      0.000300     YES
         Displacement       0.001131      0.001200     YES
         Energy change     -0.000001      0.000001      NO


                       Distance Matrix (Angstroms)
             C (  1)   P (  2)   I (  3)   Br(  4)
   P (  2)  1.689594
   I (  3)  3.383349  2.493287
   Br(  4)  1.922550  3.003404  5.210359
   I (  5)  2.111150  3.484372  3.912601  3.404535

 Final energy is   -16792.661262766356     


 ******************************
 **  OPTIMIZATION CONVERGED  **
 ******************************

                       Coordinates (Angstroms)
     ATOM                X               Y               Z
      1  C         0.9506621070    0.3648794477    0.0000000000
      2  P        -0.1169049980    1.6744699400    0.0000000000
      3  I        -2.4152457670    0.7079764134    0.0000000000
      4  Br        2.7907149342    0.9220184386    0.0000000000
      5  I         0.6492025521   -1.7246367065    0.0000000000

Z-matrix Print:
$molecule
0 1
I 
C  1 2.111150
P  2 1.689594 1 132.603818
Br 2 1.922550 1 115.055039 3 -180.000000 0
I  3 2.493287 2 106.379001 1 -0.000000 0
$end


 --------------------------------------------------------------
             Orbital Energies (a.u.) and Symmetries
 --------------------------------------------------------------

 Alpha MOs, Restricted
 -- Occupied --                  
*******-1165.88 -482.87 -176.33 -176.31 -165.73 -165.73 -165.73
  1 A'    2 A'    3 A'    4 A'    5 A'    6 A'    1 A"    7 A'                 
-165.71 -165.71 -165.71  -77.11  -62.52  -56.34  -56.33  -56.33
  8 A'    2 A"    9 A'   10 A'   11 A'   12 A'    3 A"   13 A'                 
-35.825 -35.807 -31.319 -31.313 -31.312 -31.299 -31.295 -31.294
 14 A'   15 A'   16 A'    4 A"   17 A'   18 A'    5 A"   19 A'                 
-22.969 -22.968 -22.967 -22.963 -22.963 -22.950 -22.949 -22.949
 20 A'    6 A"   21 A'    7 A"   22 A'   23 A'    8 A"   24 A'                 
-22.945 -22.945 -10.300  -8.727  -6.605  -6.559  -6.545  -6.544
  9 A"   25 A'   26 A'   27 A'   28 A'   29 A'   30 A'   10 A"                 
 -6.375  -6.356  -4.788  -4.772  -4.771  -4.767  -4.767  -4.764
 31 A'   32 A'   33 A'   11 A"   34 A'   35 A'   36 A'   12 A"                 
 -4.762  -4.755  -4.754  -2.670  -2.665  -2.665  -2.654  -2.654
 37 A'   13 A"   38 A'   39 A'   40 A'   14 A"   15 A"   41 A'                 
 -2.053  -2.049  -2.048  -2.035  -2.035  -2.033  -2.029  -2.029
 42 A'   16 A"   43 A'   44 A'   17 A"   45 A'   18 A"   46 A'                 
 -2.018  -2.018  -0.856  -0.745  -0.686  -0.644  -0.521  -0.436
 19 A"   47 A'   48 A'   49 A'   50 A'   51 A'   52 A'   53 A'                 
 -0.416  -0.384  -0.326  -0.322  -0.311  -0.295  -0.289  -0.272
 54 A'   20 A"   55 A'   56 A'   21 A"   22 A"   57 A'   58 A'                 
 -0.255
 23 A"                                                                         
 -- Virtual --                   
 -0.106  -0.098  -0.083  -0.016   0.003   0.023   0.037   0.043
 24 A"   59 A'   60 A'   61 A'   62 A'   63 A'   64 A'   25 A"                 
  0.049   0.070   0.074   0.084   0.091   0.102   0.107   0.130
 65 A'   26 A"   66 A'   67 A'   68 A'   27 A"   69 A'   70 A'                 
  0.152   0.183   0.201   0.206   0.214   0.232   0.246   0.265
 71 A'   72 A'   73 A'   28 A"   74 A'   29 A"   75 A'   76 A'                 
  0.285   0.301   0.345   0.363   0.371   0.377   0.387   0.400
 30 A"   77 A'   78 A'   31 A"   79 A'   32 A"   80 A'   33 A"                 
  0.403   0.404   0.418   0.425   0.430   0.456   0.467   0.497
 81 A'   34 A"   82 A'   35 A"   83 A'   84 A'   85 A'   36 A"                 
  0.513   0.536   0.541   0.556   0.567   0.575   0.624   0.666
 86 A'   87 A'   37 A"   88 A'   38 A"   89 A'   90 A'   91 A'                 
  0.680   0.687   0.777   0.798   0.836   0.874   0.920   0.957
 92 A'   39 A"   40 A"   93 A'   94 A'   95 A'   96 A'   97 A'                 
  0.987   1.276   1.291   1.321   1.326   1.364   1.387   1.400
 98 A'   41 A"   42 A"   99 A'  100 A'  101 A'   43 A"  102 A'                 
  1.446   1.558   1.626   1.633   1.688   1.714   1.863   1.983
 44 A"   45 A"  103 A'  104 A'  105 A'  106 A'  107 A'   46 A"                 
  2.024   2.156   2.657   2.797   2.993   3.940   3.944   3.958
108 A'  109 A'   47 A"  110 A'  111 A'   48 A"  112 A'   49 A"                 
  3.966   3.971   3.977   3.985   3.986   4.018   4.051   4.054
 50 A"  113 A'   51 A"  114 A'   52 A"  115 A'   53 A"  116 A'                 
  4.100   4.129   4.237   4.279   4.343   4.401   5.979   5.988
117 A'  118 A'  119 A'  120 A'  121 A'  122 A'   54 A"   55 A"                 
  5.998   6.018   6.030   6.041   6.581   6.891   7.530   7.564
123 A'  124 A'  125 A'  126 A'  127 A'  128 A'   56 A"  129 A'                 
  7.630  13.783  13.891  13.953  23.320  27.751  27.836  28.323
130 A'   57 A"  131 A'  132 A'  133 A'  134 A'  135 A'   58 A"                 
 28.331  28.340  28.351  28.356  28.367  28.515  28.521  28.532
 59 A"  136 A'  137 A'  138 A'  139 A'   60 A"  140 A'   61 A"                 
 28.534  28.538  28.540  28.558  28.573  28.621  28.663  47.862
 62 A"  141 A'   63 A"  142 A'  143 A'  144 A'  145 A'  146 A'                 
127.867 127.877 127.883 127.892 127.907 127.910 151.566 151.635
 64 A"   65 A"  147 A'  148 A'  149 A'  150 A'  151 A'  152 A'                 
163.026 289.725 289.756 289.8551020.6461901.7251901.797
153 A'   66 A"  154 A'  155 A'  156 A'  157 A'  158 A'                         

 Beta MOs, Restricted
 -- Occupied --                  
*******-1165.88 -482.87 -176.33 -176.31 -165.73 -165.73 -165.73
  1 A'    2 A'    3 A'    4 A'    5 A'    6 A'    1 A"    7 A'                 
-165.71 -165.71 -165.71  -77.11  -62.52  -56.34  -56.33  -56.33
  8 A'    2 A"    9 A'   10 A'   11 A'   12 A'    3 A"   13 A'                 
-35.825 -35.807 -31.319 -31.313 -31.312 -31.299 -31.295 -31.294
 14 A'   15 A'   16 A'    4 A"   17 A'   18 A'    5 A"   19 A'                 
-22.969 -22.968 -22.967 -22.963 -22.963 -22.950 -22.949 -22.949
 20 A'    6 A"   21 A'    7 A"   22 A'   23 A'    8 A"   24 A'                 
-22.945 -22.945 -10.300  -8.727  -6.605  -6.559  -6.545  -6.544
  9 A"   25 A'   26 A'   27 A'   28 A'   29 A'   30 A'   10 A"                 
 -6.375  -6.356  -4.788  -4.772  -4.771  -4.767  -4.767  -4.764
 31 A'   32 A'   33 A'   11 A"   34 A'   35 A'   36 A'   12 A"                 
 -4.762  -4.755  -4.754  -2.670  -2.665  -2.665  -2.654  -2.654
 37 A'   13 A"   38 A'   39 A'   40 A'   14 A"   15 A"   41 A'                 
 -2.053  -2.049  -2.048  -2.035  -2.035  -2.033  -2.029  -2.029
 42 A'   16 A"   43 A'   44 A'   17 A"   45 A'   18 A"   46 A'                 
 -2.018  -2.018  -0.856  -0.745  -0.686  -0.644  -0.521  -0.436
 19 A"   47 A'   48 A'   49 A'   50 A'   51 A'   52 A'   53 A'                 
 -0.416  -0.384  -0.326  -0.322  -0.311  -0.295  -0.289  -0.272
 54 A'   20 A"   55 A'   56 A'   21 A"   22 A"   57 A'   58 A'                 
 -0.255
 23 A"                                                                         
 -- Virtual --                   
 -0.106  -0.098  -0.083  -0.016   0.003   0.023   0.037   0.043
 24 A"   59 A'   60 A'   61 A'   62 A'   63 A'   64 A'   25 A"                 
  0.049   0.070   0.074   0.084   0.091   0.102   0.107   0.130
 65 A'   26 A"   66 A'   67 A'   68 A'   27 A"   69 A'   70 A'                 
  0.152   0.183   0.201   0.206   0.214   0.232   0.246   0.265
 71 A'   72 A'   73 A'   28 A"   74 A'   29 A"   75 A'   76 A'                 
  0.285   0.301   0.345   0.363   0.371   0.377   0.387   0.400
 30 A"   77 A'   78 A'   31 A"   79 A'   32 A"   80 A'   33 A"                 
  0.403   0.404   0.418   0.425   0.430   0.456   0.467   0.497
 81 A'   34 A"   82 A'   35 A"   83 A'   84 A'   85 A'   36 A"                 
  0.513   0.536   0.541   0.556   0.567   0.575   0.624   0.666
 86 A'   87 A'   37 A"   88 A'   38 A"   89 A'   90 A'   91 A'                 
  0.680   0.687   0.777   0.798   0.836   0.874   0.920   0.957
 92 A'   39 A"   40 A"   93 A'   94 A'   95 A'   96 A'   97 A'                 
  0.987   1.276   1.291   1.321   1.326   1.364   1.387   1.400
 98 A'   41 A"   42 A"   99 A'  100 A'  101 A'   43 A"  102 A'                 
  1.446   1.558   1.626   1.633   1.688   1.714   1.863   1.983
 44 A"   45 A"  103 A'  104 A'  105 A'  106 A'  107 A'   46 A"                 
  2.024   2.156   2.657   2.797   2.993   3.940   3.944   3.958
108 A'  109 A'   47 A"  110 A'  111 A'   48 A"  112 A'   49 A"                 
  3.966   3.971   3.977   3.985   3.986   4.018   4.051   4.054
 50 A"  113 A'   51 A"  114 A'   52 A"  115 A'   53 A"  116 A'                 
  4.100   4.129   4.237   4.279   4.343   4.401   5.979   5.988
117 A'  118 A'  119 A'  120 A'  121 A'  122 A'   54 A"   55 A"                 
  5.998   6.018   6.030   6.041   6.581   6.891   7.530   7.564
123 A'  124 A'  125 A'  126 A'  127 A'  128 A'   56 A"  129 A'                 
  7.630  13.783  13.891  13.953  23.320  27.751  27.836  28.323
130 A'   57 A"  131 A'  132 A'  133 A'  134 A'  135 A'   58 A"                 
 28.331  28.340  28.351  28.356  28.367  28.515  28.521  28.532
 59 A"  136 A'  137 A'  138 A'  139 A'   60 A"  140 A'   61 A"                 
 28.534  28.538  28.540  28.558  28.573  28.621  28.663  47.862
 62 A"  141 A'   63 A"  142 A'  143 A'  144 A'  145 A'  146 A'                 
127.867 127.877 127.883 127.892 127.907 127.910 151.566 151.635
 64 A"   65 A"  147 A'  148 A'  149 A'  150 A'  151 A'  152 A'                 
163.026 289.725 289.756 289.8551020.6461901.7251901.797
153 A'   66 A"  154 A'  155 A'  156 A'  157 A'  158 A'                         
 --------------------------------------------------------------

          Ground-State Mulliken Net Atomic Charges

     Atom                 Charge (a.u.)
  ----------------------------------------
      1 C                    -0.131672
      2 P                     0.070839
      3 I                    -0.137331
      4 Br                    0.023150
      5 I                     0.175014
  ----------------------------------------
  Sum of atomic charges =    -0.000000

 -----------------------------------------------------------------
                    Cartesian Multipole Moments
 -----------------------------------------------------------------
    Charge (ESU x 10^10)
                -0.0000
    Dipole Moment (Debye)
         X       0.4496      Y      -0.4351      Z      -0.0000
       Tot       0.6257
    Quadrupole Moments (Debye-Ang)
        XX     -92.7143     XY       1.6759     YY     -90.8395
        XZ      -0.0000     YZ      -0.0000     ZZ     -95.3070
    Octopole Moments (Debye-Ang^2)
       XXX      -9.0294    XXY     -10.5761    XYY      -2.0731
       YYY     -53.0730    XXZ      -0.0000    XYZ       0.0000
       YYZ      -0.0000    XZZ      -4.4628    YZZ     -11.9413
       ZZZ       0.0000
    Hexadecapole Moments (Debye-Ang^3)
      XXXX   -1956.1156   XXXY     144.4260   XXYY    -523.5264
      XYYY     100.3016   YYYY    -982.3996   XXXZ      -0.0000
      XXYZ      -0.0000   XYYZ      -0.0000   YYYZ       0.0000
      XXZZ    -377.8509   XYZZ      34.8295   YYZZ    -196.2485
      XZZZ      -0.0000   YZZZ       0.0000   ZZZZ    -132.8454
 -----------------------------------------------------------------
Archival summary:
1\1\TWL02\OPT\ProcedureUnspecified\BasisUnspecified\2r111\taweetha\MonNov2615:49:572018MonNov2615:49:572018\0\\#,OPT,ProcedureUnspecified,BasisUnspecified,\\0,1\I\C,1,2.11115\P,2,1.68959,1,132.604\Br,2,1.92255,1,115.055,3,-180,0\I,3,2.49329,2,106.379,1,-0,0\\\@

 Total job time:  207.80s(wall), 780.88s(cpu) 
 Mon Nov 26 15:49:57 2018

        *************************************************************
        *                                                           *
        *  Thank you very much for using Q-Chem.  Have a nice day.  *
        *                                                           *
        *************************************************************


 
User input: 2 of 2 
 
Q-Chem Developer Version!
                  Welcome to Q-Chem
     A Quantum Leap Into The Future Of Chemistry


 Q-Chem 5.1, Q-Chem, Inc., Pleasanton, CA (2018)

 Yihan Shao,  Zhengting Gan,  E. Epifanovsky,  A. T. B. Gilbert,  M. Wormit,  
 J. Kussmann,  A. W. Lange,  A. Behn,  Jia Deng,  Xintian Feng,  D. Ghosh,  
 M. Goldey,  P. R. Horn,  L. D. Jacobson,  I. Kaliman,  T. Kus,  A. Landau,  
 Jie Liu,  E. I. Proynov,  R. M. Richard,  R. P. Steele,  E. J. Sundstrom,  
 H. L. Woodcock III,  P. M. Zimmerman,  D. Zuev,  B. Albrecht,  E. Alguire,  
 S. A. Baeppler,  D. Barton,  Z. Benda,  Y. A. Bernard,  E. J. Berquist,  
 K. B. Bravaya,  H. Burton,  D. Casanova,  Chun-Min Chang,  Yunqing Chen,  
 A. Chien,  K. D. Closser,  M. P. Coons,  S. Coriani,  S. Dasgupta,  
 A. L. Dempwolff,  M. Diedenhofen,  Hainam Do,  R. G. Edgar,  Po-Tung Fang,  
 S. Faraji,  S. Fatehi,  Qingguo Feng,  K. D. Fenk,  J. Fosso-Tande,  
 Qinghui Ge,  A. Ghysels,  G. Gidofalvi,  J. Gomes,  J. Gonthier,  A. Gunina,  
 D. Hait,  M. W. D. Hanson-Heine,  P. H. P. Harbach,  A. W. Hauser,  
 J. E. Herr,  E. G. Hohenstein,  Z. C. Holden,  Kerwin Hui,  B. C. Huynh,  
 T.-C. Jagau,  Hyunjun Ji,  B. Kaduk,  K. Khistyaev,  Jaehoon Kim,  
 P. Klunzinger,  K. Koh,  D. Kosenkov,  L. Koulias,  T. Kowalczyk,  
 C. M. Krauter,  A. Kunitsa,  Ka Un Lao,  A. Laurent,  K. V. Lawler,  
 Joonho Lee,  D. Lefrancois,  S. Lehtola,  D. S. Levine,  Yi-Pei Li,  
 You-Sheng Lin,  Fenglai Liu,  E. Livshits,  A. Luenser,  P. Manohar,  
 E. Mansoor,  S. F. Manzer,  Shan-Ping Mao,  Yuezhi Mao,  N. Mardirossian,  
 A. V. Marenich,  T. Markovich,  L. A. Martinez-Martinez,  S. A. Maurer,  
 N. J. Mayhall,  S. C. McKenzie,  J.-M. Mewes,  A. F. Morrison,  
 J. W. Mullinax,  K. Nanda,  T. S. Nguyen-Beck,  R. Olivares-Amaya,  
 J. A. Parkhill,  T. M. Perrine,  F. Plasser,  P. Pokhilko,  S. Prager,  
 A. Prociuk,  E. Ramos,  D. R. Rehn,  F. Rob,  M. Schneider,  N. Sergueev,  
 S. M. Sharada,  S. Sharma,  D. W. Small,  T. Stauch,  T. Stein,  
 Yu-Chuan Su,  A. J. W. Thom,  A. Tkatchenko,  T. Tsuchimochi,  N. M. Tubman,  
 L. Vogt,  M. L. Vidal,  O. Vydrov,  M. A. Watson,  J. Wenzel,  
 M. de Wergifosse,  T. A. Wesolowski,  A. White,  J. Witte,  A. Yamada,  
 Jun Yang,  K. Yao,  S. Yeganeh,  S. R. Yost,  Zhi-Qiang You,  A. Zech,  
 Igor Ying Zhang,  Xing Zhang,  Yan Zhao,  Ying Zhu,  B. R. Brooks,  
 G. K. L. Chan,  C. J. Cramer,  M. S. Gordon,  W. J. Hehre,  A. Klamt,  
 M. W. Schmidt,  C. D. Sherrill,  D. G. Truhlar,  A. Aspuru-Guzik,  R. Baer,  
 A. T. Bell,  N. A. Besley,  Jeng-Da Chai,  A. E. DePrince, III,  
 R. A. DiStasio Jr.,  A. Dreuw,  B. D. Dunietz,  T. R. Furlani,  
 Chao-Ping Hsu,  Yousung Jung,  Jing Kong,  D. S. Lambrecht,  WanZhen Liang,  
 C. Ochsenfeld,  V. A. Rassolov,  L. V. Slipchenko,  J. E. Subotnik,  
 T. Van Voorhis,  J. M. Herbert,  A. I. Krylov,  P. M. W. Gill,  M. Head-Gordon

 Contributors to earlier versions of Q-Chem not listed above: 
 R. D. Adamson,  B. Austin,  J. Baker,  G. J. O. Beran,  K. Brandhorst,  
 S. T. Brown,  E. F. C. Byrd,  A. K. Chakraborty,  C.-L. Cheng,  
 Siu Hung Chien,  D. M. Chipman,  D. L. Crittenden,  H. Dachsel,  
 R. J. Doerksen,  A. D. Dutoi,  L. Fusti-Molnar,  W. A. Goddard III,  
 A. Golubeva-Zadorozhnaya,  S. R. Gwaltney,  G. Hawkins,  A. Heyden,  
 S. Hirata,  G. Kedziora,  F. J. Keil,  C. Kelley,  Jihan Kim,  R. A. King,  
 R. Z. Khaliullin,  P. P. Korambath,  W. Kurlancheek,  A. M. Lee,  M. S. Lee,  
 S. V. Levchenko,  Ching Yeh Lin,  D. Liotard,  R. C. Lochan,  I. Lotan,  
 P. E. Maslen,  N. Nair,  D. P. O'Neill,  D. Neuhauser,  E. Neuscamman,  
 C. M. Oana,  R. Olson,  B. Peters,  R. Peverati,  P. A. Pieniazek,  
 Y. M. Rhee,  J. Ritchie,  M. A. Rohrdanz,  E. Rosta,  N. J. Russ,  
 H. F. Schaefer III,  N. E. Schultz,  N. Shenvi,  A. C. Simmonett,  A. Sodt,  
 D. Stuck,  K. S. Thanthiriwatte,  V. Vanovschi,  Tao Wang,  A. Warshel,  
 C. F. Williams,  Q. Wu,  X. Xu,  W. Zhang

 Please cite Q-Chem as follows:
 Y. Shao et al., Mol. Phys. 113, 184-215 (2015)
 DOI: 10.1080/00268976.2014.952696

 Q-Chem 5.1.2 for Intel X86 EM64T Linux

 Parts of Q-Chem use Armadillo 8.300.2 (Tropical Shenanigans).
 http://arma.sourceforge.net/

 Q-Chem begins on Mon Nov 26 15:49:57 2018  

Host: 
0

     Scratch files written to /scratch/taweetham/qchem50507//
The previous job contains 0 fragments, simply inherited here
Input Ideriv = 2
Curr. Ideriv = -1
Max.  Ideriv = 2

Checking the input file for inconsistencies... 	...done.

--------------------------------------------------------------
User input:
--------------------------------------------------------------

$molecule
read
$end

$rem
   job_type 	frequency
   basis 	6-311++g**
   method	b3lyp	
$end


--------------------------------------------------------------
 ----------------------------------------------------------------
             Standard Nuclear Orientation (Angstroms)
    I     Atom           X                Y                Z
 ----------------------------------------------------------------
    1      C       0.8339557409     0.4746215305    -0.0000000000
    2      P      -0.4360289817     1.5890117609    -0.0000000000
    3      I      -2.5422389392     0.2547105797    -0.0000000000
    4      Br      2.5561189588     1.3292279387    -0.0000000000
    5      I       0.8832301981    -1.6359536636     0.0000000000
 ----------------------------------------------------------------
 Molecular Point Group                 Cs    NOp =  2
 Largest Abelian Subgroup              Cs    NOp =  2
 Nuclear Repulsion Energy =  1454.0492341480 hartrees
 There are       81 alpha and       81 beta electrons
 Requested basis set is 6-311++G(d,p)
 There are 86 shells and 224 basis functions

 Total QAlloc Memory Limit   2000 MB
 Mega-Array Size       188 MB
 MEM_STATIC part       192 MB

                       Distance Matrix (Angstroms)
             C (  1)   P (  2)   I (  3)   Br(  4)
   P (  2)  1.689594
   I (  3)  3.383349  2.493287
   Br(  4)  1.922550  3.003404  5.210359
   I (  5)  2.111150  3.484372  3.912601  3.404535

 A cutoff of  1.0D-11 yielded   2567 shell pairs
 There are     18721 function pairs (     21253 Cartesian)

 -------------------------------------------------------
 OpenMP Integral Computing Module                       
 Release: version 1.0, May 2013, Q-Chem Inc. Pittsburgh 
 -------------------------------------------------------
 Integral Job Info:
 Integral job number is                      11
 Integral operator is                         1
 short-range coefficients                     0
 long-range coefficients              100000000
 Omega coefficients                           0
 if combine SR and LR in K                    0
 Integral screening is                        0
 Integral computing path is                   2
 max size of driver memory is            800000
 size of driver memory is                593474
 size of scratch memory is             29623520
 max col of scratch BK array               1296
 max len of scratch array in speh3          155
 max len of scratch index in speh4           18
 max int batch size is                      520
 min int batch size is                       52
 fixed nKL is                                45
 max L of basis functions is                  2
 order of int derivative is                   0
 number of shells is                         86
 number of basis is                         239
 number of cartesian basis is               239
 number of contracted shell pairs          2567
 number of primitive shell pairs           5336
 maxK2 (contraction) of shell pair           36
 max number of K2 of shell pair               1
 max number of CS2 of shell pair            442
 max number of PS2 of shell pair            442
 mem total for path MDJ                  550492
 -------------------------------------------------------
 Smallest overlap matrix eigenvalue = 5.54E-04
 Guess from superposition of atomic densities
 Warning:  Energy on first SCF cycle will be non-variational
 SAD guess density has 162.000000 electrons

 -----------------------------------------------------------------------
  General SCF calculation program by
  Eric Jon Sundstrom, Paul Horn, Yuezhi Mao, Dmitri Zuev, Alec White,
  David Stuck, Shaama M.S., Shane Yost, Joonho Lee, David Small,
  Daniel Levine, Susi Lehtola, Hugh Burton, Evgeny Epifanovsky
 -----------------------------------------------------------------------
 Exchange:     0.2000 Hartree-Fock + 0.0800 Slater + 0.7200 B88
 Correlation:  0.1900 VWN1RPA + 0.8100 LYP
 Using SG-1 standard quadrature grid
 using 4 threads for integral computing
 -------------------------------------------------------
 OpenMP Integral computing Module                
 Release: version 2.0, May 2017, Q-Chem Inc. Pleasanton 
 -------------------------------------------------------
 -------------------------------------------------------
 OpenMP BLAS3 based DFT computing Module                
 Release: version 1.0, May 2013, Q-Chem Inc. Pittsburgh 
 -------------------------------------------------------
 A restricted SCF calculation will be
 performed using DIIS
 SCF converges when DIIS error is below 1.0e-08
 ---------------------------------------
  Cycle       Energy         DIIS error
 ---------------------------------------
    1  -16793.0915607599      3.35e-02  
    2  -16792.6462595588      2.05e-03  
    3  -16792.6152662653      2.80e-03  
    4  -16792.6501644446      1.30e-03  
    5  -16792.6612223369      1.98e-04  
    6  -16792.6613458257      1.34e-04  
    7  -16792.6614772400      2.27e-05  
    8  -16792.6614804825      5.51e-06  
    9  -16792.6614806460      1.83e-06  
   10  -16792.6614806675      3.39e-07  
   11  -16792.6614806674      1.16e-07  
   12  -16792.6614806677      3.07e-08  
   13  -16792.6614806677      6.41e-09  Convergence criterion met
 ---------------------------------------
 SCF time:   CPU 64.05s  wall 17.00s 
 SCF   energy in the final basis set =   -16792.6614806677
 Total energy in the final basis set =   -16792.6614806677

 --------------------------------------------------------------
             Orbital Energies (a.u.) and Symmetries
 --------------------------------------------------------------

 Alpha MOs, Restricted
 -- Occupied --                  
*******-1165.88 -482.87 -176.33 -176.31 -165.73 -165.73 -165.73
  1 A'    2 A'    3 A'    4 A'    5 A'    6 A'    1 A"    7 A'                 
-165.71 -165.71 -165.71  -77.11  -62.52  -56.34  -56.33  -56.33
  8 A'    2 A"    9 A'   10 A'   11 A'   12 A'    3 A"   13 A'                 
-35.825 -35.807 -31.319 -31.313 -31.312 -31.299 -31.295 -31.294
 14 A'   15 A'   16 A'    4 A"   17 A'   18 A'    5 A"   19 A'                 
-22.969 -22.968 -22.967 -22.963 -22.963 -22.950 -22.949 -22.949
 20 A'    6 A"   21 A'    7 A"   22 A'   23 A'    8 A"   24 A'                 
-22.945 -22.945 -10.300  -8.727  -6.605  -6.559  -6.545  -6.544
  9 A"   25 A'   26 A'   27 A'   28 A'   29 A'   30 A'   10 A"                 
 -6.375  -6.356  -4.788  -4.772  -4.771  -4.767  -4.767  -4.764
 31 A'   32 A'   33 A'   11 A"   34 A'   35 A'   36 A'   12 A"                 
 -4.762  -4.755  -4.754  -2.669  -2.665  -2.665  -2.654  -2.654
 37 A'   13 A"   38 A'   39 A'   40 A'   14 A"   15 A"   41 A'                 
 -2.053  -2.049  -2.048  -2.035  -2.035  -2.033  -2.029  -2.029
 42 A'   16 A"   43 A'   17 A"   44 A'   45 A'   18 A"   46 A'                 
 -2.018  -2.018  -0.856  -0.745  -0.686  -0.644  -0.521  -0.436
 47 A'   19 A"   48 A'   49 A'   50 A'   51 A'   52 A'   53 A'                 
 -0.416  -0.384  -0.326  -0.322  -0.311  -0.295  -0.289  -0.272
 54 A'   20 A"   55 A'   56 A'   21 A"   22 A"   57 A'   58 A'                 
 -0.255
 23 A"                                                                         
 -- Virtual --                   
 -0.106  -0.098  -0.083  -0.016   0.003   0.023   0.037   0.043
 24 A"   59 A'   60 A'   61 A'   62 A'   63 A'   64 A'   25 A"                 
  0.049   0.070   0.074   0.084   0.091   0.102   0.107   0.130
 65 A'   26 A"   66 A'   67 A'   68 A'   27 A"   69 A'   70 A'                 
  0.152   0.183   0.201   0.206   0.214   0.232   0.246   0.265
 71 A'   72 A'   73 A'   28 A"   74 A'   29 A"   75 A'   76 A'                 
  0.285   0.301   0.345   0.363   0.371   0.377   0.387   0.400
 30 A"   77 A'   78 A'   31 A"   79 A'   32 A"   80 A'   33 A"                 
  0.403   0.404   0.418   0.425   0.430   0.456   0.467   0.497
 81 A'   34 A"   82 A'   35 A"   83 A'   84 A'   85 A'   36 A"                 
  0.513   0.536   0.541   0.556   0.567   0.575   0.624   0.666
 86 A'   87 A'   37 A"   88 A'   38 A"   89 A'   90 A'   91 A'                 
  0.680   0.687   0.777   0.798   0.836   0.874   0.920   0.957
 92 A'   39 A"   40 A"   93 A'   94 A'   95 A'   96 A'   97 A'                 
  0.987   1.276   1.290   1.321   1.326   1.364   1.387   1.400
 98 A'   41 A"   42 A"   99 A'  100 A'  101 A'   43 A"  102 A'                 
  1.446   1.558   1.626   1.633   1.688   1.714   1.863   1.982
 44 A"   45 A"  103 A'  104 A'  105 A'  106 A'  107 A'   46 A"                 
  2.024   2.156   2.657   2.797   2.993   3.940   3.944   3.958
108 A'  109 A'   47 A"  110 A'  111 A'   48 A"  112 A'   49 A"                 
  3.966   3.971   3.977   3.985   3.987   4.019   4.051   4.054
 50 A"  113 A'   51 A"  114 A'   52 A"  115 A'   53 A"  116 A'                 
  4.100   4.129   4.237   4.279   4.342   4.401   5.979   5.987
117 A'  118 A'  119 A'  120 A'  121 A'  122 A'   54 A"   55 A"                 
  5.998   6.018   6.030   6.041   6.581   6.891   7.530   7.564
123 A'  124 A'  125 A'  126 A'  127 A'  128 A'   56 A"  129 A'                 
  7.630  13.783  13.891  13.953  23.320  27.751  27.836  28.323
130 A'   57 A"  131 A'  132 A'  133 A'  134 A'  135 A'   58 A"                 
 28.331  28.340  28.351  28.356  28.367  28.515  28.521  28.532
 59 A"  136 A'  137 A'  138 A'  139 A'   60 A"  140 A'   61 A"                 
 28.534  28.538  28.540  28.558  28.573  28.621  28.663  47.862
 62 A"  141 A'   63 A"  142 A'  143 A'  144 A'  145 A'  146 A'                 
127.867 127.877 127.883 127.892 127.907 127.910 151.566 151.635
 64 A"   65 A"  147 A'  148 A'  149 A'  150 A'  151 A'  152 A'                 
163.026 289.725 289.756 289.8551020.6461901.7251901.797
153 A'   66 A"  154 A'  155 A'  156 A'  157 A'  158 A'                         

 Beta MOs, Restricted
 -- Occupied --                  
*******-1165.88 -482.87 -176.33 -176.31 -165.73 -165.73 -165.73
  1 A'    2 A'    3 A'    4 A'    5 A'    6 A'    1 A"    7 A'                 
-165.71 -165.71 -165.71  -77.11  -62.52  -56.34  -56.33  -56.33
  8 A'    2 A"    9 A'   10 A'   11 A'   12 A'    3 A"   13 A'                 
-35.825 -35.807 -31.319 -31.313 -31.312 -31.299 -31.295 -31.294
 14 A'   15 A'   16 A'    4 A"   17 A'   18 A'    5 A"   19 A'                 
-22.969 -22.968 -22.967 -22.963 -22.963 -22.950 -22.949 -22.949
 20 A'    6 A"   21 A'    7 A"   22 A'   23 A'    8 A"   24 A'                 
-22.945 -22.945 -10.300  -8.727  -6.605  -6.559  -6.545  -6.544
  9 A"   25 A'   26 A'   27 A'   28 A'   29 A'   30 A'   10 A"                 
 -6.375  -6.356  -4.788  -4.772  -4.771  -4.767  -4.767  -4.764
 31 A'   32 A'   33 A'   11 A"   34 A'   35 A'   36 A'   12 A"                 
 -4.762  -4.755  -4.754  -2.669  -2.665  -2.665  -2.654  -2.654
 37 A'   13 A"   38 A'   39 A'   40 A'   14 A"   15 A"   41 A'                 
 -2.053  -2.049  -2.048  -2.035  -2.035  -2.033  -2.029  -2.029
 42 A'   16 A"   43 A'   17 A"   44 A'   45 A'   18 A"   46 A'                 
 -2.018  -2.018  -0.856  -0.745  -0.686  -0.644  -0.521  -0.436
 47 A'   19 A"   48 A'   49 A'   50 A'   51 A'   52 A'   53 A'                 
 -0.416  -0.384  -0.326  -0.322  -0.311  -0.295  -0.289  -0.272
 54 A'   20 A"   55 A'   56 A'   21 A"   22 A"   57 A'   58 A'                 
 -0.255
 23 A"                                                                         
 -- Virtual --                   
 -0.106  -0.098  -0.083  -0.016   0.003   0.023   0.037   0.043
 24 A"   59 A'   60 A'   61 A'   62 A'   63 A'   64 A'   25 A"                 
  0.049   0.070   0.074   0.084   0.091   0.102   0.107   0.130
 65 A'   26 A"   66 A'   67 A'   68 A'   27 A"   69 A'   70 A'                 
  0.152   0.183   0.201   0.206   0.214   0.232   0.246   0.265
 71 A'   72 A'   73 A'   28 A"   74 A'   29 A"   75 A'   76 A'                 
  0.285   0.301   0.345   0.363   0.371   0.377   0.387   0.400
 30 A"   77 A'   78 A'   31 A"   79 A'   32 A"   80 A'   33 A"                 
  0.403   0.404   0.418   0.425   0.430   0.456   0.467   0.497
 81 A'   34 A"   82 A'   35 A"   83 A'   84 A'   85 A'   36 A"                 
  0.513   0.536   0.541   0.556   0.567   0.575   0.624   0.666
 86 A'   87 A'   37 A"   88 A'   38 A"   89 A'   90 A'   91 A'                 
  0.680   0.687   0.777   0.798   0.836   0.874   0.920   0.957
 92 A'   39 A"   40 A"   93 A'   94 A'   95 A'   96 A'   97 A'                 
  0.987   1.276   1.290   1.321   1.326   1.364   1.387   1.400
 98 A'   41 A"   42 A"   99 A'  100 A'  101 A'   43 A"  102 A'                 
  1.446   1.558   1.626   1.633   1.688   1.714   1.863   1.982
 44 A"   45 A"  103 A'  104 A'  105 A'  106 A'  107 A'   46 A"                 
  2.024   2.156   2.657   2.797   2.993   3.940   3.944   3.958
108 A'  109 A'   47 A"  110 A'  111 A'   48 A"  112 A'   49 A"                 
  3.966   3.971   3.977   3.985   3.987   4.019   4.051   4.054
 50 A"  113 A'   51 A"  114 A'   52 A"  115 A'   53 A"  116 A'                 
  4.100   4.129   4.237   4.279   4.342   4.401   5.979   5.987
117 A'  118 A'  119 A'  120 A'  121 A'  122 A'   54 A"   55 A"                 
  5.998   6.018   6.030   6.041   6.581   6.891   7.530   7.564
123 A'  124 A'  125 A'  126 A'  127 A'  128 A'   56 A"  129 A'                 
  7.630  13.783  13.891  13.953  23.320  27.751  27.836  28.323
130 A'   57 A"  131 A'  132 A'  133 A'  134 A'  135 A'   58 A"                 
 28.331  28.340  28.351  28.356  28.367  28.515  28.521  28.532
 59 A"  136 A'  137 A'  138 A'  139 A'   60 A"  140 A'   61 A"                 
 28.534  28.538  28.540  28.558  28.573  28.621  28.663  47.862
 62 A"  141 A'   63 A"  142 A'  143 A'  144 A'  145 A'  146 A'                 
127.867 127.877 127.883 127.892 127.907 127.910 151.566 151.635
 64 A"   65 A"  147 A'  148 A'  149 A'  150 A'  151 A'  152 A'                 
163.026 289.725 289.756 289.8551020.6461901.7251901.797
153 A'   66 A"  154 A'  155 A'  156 A'  157 A'  158 A'                         
 --------------------------------------------------------------

          Ground-State Mulliken Net Atomic Charges

     Atom                 Charge (a.u.)
  ----------------------------------------
      1 C                    -0.131361
      2 P                     0.070614
      3 I                    -0.137099
      4 Br                    0.023013
      5 I                     0.174833
  ----------------------------------------
  Sum of atomic charges =    -0.000000

 -----------------------------------------------------------------
                    Cartesian Multipole Moments
 -----------------------------------------------------------------
    Charge (ESU x 10^10)
                -0.0000
    Dipole Moment (Debye)
         X       0.5127      Y      -0.3551      Z       0.0000
       Tot       0.6237
    Quadrupole Moments (Debye-Ang)
        XX     -93.2463     XY       1.2726     YY     -90.3131
        XZ       0.0000     YZ      -0.0000     ZZ     -95.3048
    Octopole Moments (Debye-Ang^2)
       XXX       8.5087    XXY      -7.9130    XYY       6.8350
       YYY     -41.1825    XXZ       0.0000    XYZ      -0.0000
       YYZ       0.0000    XZZ       1.6696    YZZ      -8.4268
       ZZZ       0.0000
    Hexadecapole Moments (Debye-Ang^3)
      XXXX   -2028.6904   XXXY      70.1634   XXYY    -504.0230
      XYYY       4.3978   YYYY    -940.1688   XXXZ      -0.0000
      XXYZ      -0.0000   XYYZ       0.0000   YYYZ      -0.0000
      XXZZ    -384.1910   XYZZ       3.6767   YYZZ    -188.9532
      XZZZ      -0.0000   YZZZ       0.0000   ZZZZ    -132.8354
 -----------------------------------------------------------------
 Calculating MO derivatives via CPSCF
 D1JvT checksum  = 379140 22454.0369174132
 D1KAT checksum  = 1042440 683.9072683455
   1         3          15      0.124549    0.045205
   2         3          15      0.015855    0.005736
   3         3          15      0.002443    0.001034
   4         4          14      0.000356    0.000150
   5        14           4      0.000029    0.000014
   6        16           2      0.000002    0.000001
   7        18           0      0.000000    0.000000    Roots Converged
 Time for AOints: 21.3 s (CPU) 5.4 s (wall)
 ------------------------------------------------------------------------------
                     AOints        : Timing summary (seconds)
 ------------------------------------------------------------------------------
     job step          cpu (% of tot)      sys (% of tot)     wall (% of tot)
 ------------------------------------------------------------------------------
  cpscf_lag         0.1044E+03 (36.0)   0.1200E-04 (20.7)   0.2681E+02 (35.4)
  iterzp            0.1638E+03 (56.5)   0.4500E-04 (77.6)   0.4305E+02 (56.9)
  make_fx           0.0000E+00 ( 0.0)   0.0000E+00 ( 0.0)   0.0000E+00 ( 0.0)
  AOints            0.2132E+02 ( 7.4)   0.1000E-05 ( 1.7)   0.5393E+01 ( 7.1)
 ------------------------------------------------------------------------------
   Grand Totals     0.2899E+03          0.5800E-04          0.7564E+02
 ------------------------------------------------------------------------------
 Calculating analytic Hessian of the SCF energy
 Polarizability Matrix (a.u.)
            1           2           3
    1-176.5796795  -2.1089785  -0.0000000
    2  -2.1089785-127.7442133   0.0000000
    3  -0.0000000   0.0000000 -70.4356533

 Direct stationary perturbation theory relativistic correction:

 rels  =     211.158856976843
 relv  =    -704.744121460422
 rel2e =      96.280193524419
 E_rel =    -397.305070959160

 Hessian of the SCF Energy
            1           2           3           4           5           6
    1   0.3051923  -0.0950225   0.0000000  -0.1547130   0.1237392   0.0000000
    2  -0.0950225   0.2686523  -0.0000000   0.1358045  -0.1550581   0.0000000
    3   0.0000000  -0.0000000   0.0564330  -0.0000000   0.0000000  -0.0177794
    4  -0.1547130   0.1358045  -0.0000000   0.2419450  -0.0911243   0.0000000
    5   0.1237392  -0.1550581   0.0000000  -0.0911243   0.2131446  -0.0000000
    6   0.0000000   0.0000000  -0.0177794   0.0000000  -0.0000000   0.0119266
    7  -0.0126607  -0.0054587  -0.0000000  -0.0563265  -0.0345447  -0.0000000
    8   0.0026530   0.0036244  -0.0000000  -0.0436495  -0.0406206  -0.0000000
    9   0.0000000   0.0000000  -0.0009346   0.0000000   0.0000000  -0.0030456
   10  -0.1142008  -0.0380207  -0.0000000  -0.0303486  -0.0091419  -0.0000000
   11  -0.0398368  -0.0384135   0.0000000  -0.0022162   0.0040827  -0.0000000
   12  -0.0000000  -0.0000000  -0.0143782  -0.0000000   0.0000000   0.0011860
   13  -0.0236178   0.0026974  -0.0000000  -0.0005569   0.0110717  -0.0000000
   14   0.0084671  -0.0788051   0.0000000   0.0011855  -0.0215487  -0.0000000
   15  -0.0000000   0.0000000  -0.0233408  -0.0000000  -0.0000000   0.0077125
            7           8           9          10          11          12
    1  -0.0126607   0.0026530   0.0000000  -0.1142008  -0.0398368  -0.0000000
    2  -0.0054587   0.0036244   0.0000000  -0.0380207  -0.0384135  -0.0000000
    3  -0.0000000  -0.0000000  -0.0009346  -0.0000000   0.0000000  -0.0143782
    4  -0.0563265  -0.0436495   0.0000000  -0.0303486  -0.0022162  -0.0000000
    5  -0.0345447  -0.0406206   0.0000000  -0.0091419   0.0040827   0.0000000
    6  -0.0000000  -0.0000000  -0.0030456  -0.0000000  -0.0000000   0.0011860
    7   0.0753430   0.0357471  -0.0000000  -0.0026927   0.0020457   0.0000000
    8   0.0357471   0.0347586  -0.0000000   0.0009752   0.0009640   0.0000000
    9  -0.0000000  -0.0000000   0.0020556  -0.0000000   0.0000000   0.0031390
   10  -0.0026927   0.0009752  -0.0000000   0.1519252   0.0573815   0.0000000
   11   0.0020457   0.0009640   0.0000000   0.0573815   0.0534564  -0.0000000
   12   0.0000000   0.0000000   0.0031390   0.0000000  -0.0000000   0.0069911
   13  -0.0036632   0.0042742  -0.0000000  -0.0046831  -0.0173742   0.0000000
   14   0.0022106   0.0012736  -0.0000000  -0.0111941  -0.0200896   0.0000000
   15   0.0000000   0.0000000  -0.0012144  -0.0000000   0.0000000   0.0030621
           13          14          15
    1  -0.0236178   0.0084671  -0.0000000
    2   0.0026974  -0.0788051   0.0000000
    3  -0.0000000   0.0000000  -0.0233408
    4  -0.0005569   0.0011855  -0.0000000
    5   0.0110717  -0.0215487  -0.0000000
    6  -0.0000000  -0.0000000   0.0077125
    7  -0.0036632   0.0022106   0.0000000
    8   0.0042742   0.0012736   0.0000000
    9  -0.0000000  -0.0000000  -0.0012144
   10  -0.0046831  -0.0111941  -0.0000000
   11  -0.0173742  -0.0200896   0.0000000
   12   0.0000000   0.0000000   0.0030621
   13   0.0325209  -0.0006691   0.0000000
   14  -0.0006691   0.1191697   0.0000000
   15   0.0000000   0.0000000   0.0137807
 Gradient time:  CPU 428.79 s  wall 112.18 s
 **********************************************************************
 **                                                                  **
 **                       VIBRATIONAL ANALYSIS                       **
 **                       --------------------                       **
 **                                                                  **
 **        VIBRATIONAL FREQUENCIES (CM**-1) AND NORMAL MODES         **
 **     FORCE CONSTANTS (mDYN/ANGSTROM) AND REDUCED MASSES (AMU)     **
 **                  INFRARED INTENSITIES (KM/MOL)                   **
 **                                                                  **
 **********************************************************************


 Mode:                 1                      2                      3
 Frequency:        75.30                  79.47                 129.13
 Force Cnst:      0.3515                 0.1329                 0.9055
 Red. Mass:     105.2036                35.7208                92.1688
 IR Active:          YES                    YES                    YES
 IR Intens:        0.086                  0.046                  0.259
 Raman Active:       YES                    YES                    YES
               X      Y      Z        X      Y      Z        X      Y      Z
 C          0.030 -0.307  0.000   -0.000  0.000  0.264    0.060  0.260 -0.000
 P          0.017 -0.316  0.000   -0.000  0.000  0.914   -0.171  0.058 -0.000
 I         -0.474  0.382 -0.000    0.000 -0.000 -0.163   -0.406 -0.153  0.000
 Br        -0.135  0.078 -0.000    0.000 -0.000 -0.252    0.460 -0.526  0.000
 I          0.551 -0.325  0.000   -0.000  0.000  0.071    0.156  0.442 -0.000
 TransDip   0.008 -0.005  0.000   -0.000  0.000  0.007    0.016  0.002 -0.000

 Mode:                 4                      5                      6
 Frequency:       172.50                 297.16                 363.59
 Force Cnst:      1.0718                 1.5491                 0.9807
 Red. Mass:      61.1306                29.7755                12.5911
 IR Active:          YES                    YES                    YES
 IR Intens:        0.149                  6.073                  7.671
 Raman Active:       YES                    YES                    YES
               X      Y      Z        X      Y      Z        X      Y      Z
 C          0.498 -0.018 -0.000   -0.254  0.521  0.000   -0.000 -0.000  0.989
 P          0.268 -0.272  0.000   -0.318  0.706 -0.000    0.000  0.000 -0.136
 I         -0.224 -0.085 -0.000   -0.024 -0.036  0.000   -0.000 -0.000 -0.003
 Br         0.525  0.458 -0.000    0.143  0.024  0.000   -0.000  0.000 -0.046
 I         -0.215 -0.131  0.000    0.036 -0.200 -0.000   -0.000  0.000 -0.029
 TransDip   0.012 -0.001  0.000   -0.027  0.074 -0.000    0.000 -0.000 -0.089

 Mode:                 7                      8                      9
 Frequency:       367.41                 674.66                1021.88
 Force Cnst:      2.6870                 3.4488                 8.4486
 Red. Mass:      33.7841                12.8603                13.7319
 IR Active:          YES                    YES                    YES
 IR Intens:       57.589                 65.482                 28.043
 Raman Active:       YES                    YES                    YES
               X      Y      Z        X      Y      Z        X      Y      Z
 C          0.132 -0.144 -0.000    0.684  0.718  0.000    0.717 -0.630  0.000
 P          0.821  0.488  0.000    0.006 -0.082  0.000   -0.219  0.204 -0.000
 I         -0.117 -0.099 -0.000   -0.005  0.002 -0.000   -0.000 -0.000  0.000
 Br        -0.161 -0.026  0.000   -0.089 -0.045 -0.000   -0.018 -0.001 -0.000
 I          0.005  0.009  0.000   -0.006 -0.022  0.000   -0.003  0.011 -0.000
 TransDip   0.241  0.031  0.000    0.135  0.221 -0.000    0.115 -0.125 -0.000

 STANDARD THERMODYNAMIC QUANTITIES AT   298.15 K  AND     1.00 ATM

   This Molecule has  0 Imaginary Frequencies
   Zero point vibrational energy:        4.548 kcal/mol

   Atom    1 Element C  Has Mass   12.00000
   Atom    2 Element P  Has Mass   30.97376
   Atom    3 Element I  Has Mass  126.90440
   Atom    4 Element Br Has Mass   78.91830
   Atom    5 Element I  Has Mass  126.90440
   Molecular Mass:   375.700860 amu
   Principal axes and moments of inertia in amu*Bohr^2:
                             1           2           3
    Eigenvalues --     2026.00983  5174.05822  7200.06805
          X               0.99986     0.01659    -0.00000
          Y              -0.01659     0.99986     0.00000
          Z               0.00000    -0.00000     1.00000
   Rotational Symmetry Number is   1
   The Molecule is an Asymmetric Top
   Translational Enthalpy:        0.889 kcal/mol
   Rotational Enthalpy:           0.889 kcal/mol
   Vibrational Enthalpy:          7.128 kcal/mol
   gas constant (RT):             0.592 kcal/mol
   Translational Entropy:        43.663  cal/mol.K
   Rotational Entropy:           32.689  cal/mol.K
   Vibrational Entropy:          17.334  cal/mol.K

   Total Enthalpy:                9.498 kcal/mol
   Total Entropy:                93.687  cal/mol.K
Archival summary:
1\1\TWL02\FREQ\ProcedureUnspecified\BasisUnspecified\2r111\taweetha\MonNov2615:52:062018MonNov2615:52:062018\0\\#,FREQ,ProcedureUnspecified,BasisUnspecified,\\0,1\I\C,1,2.11115\P,2,1.68959,1,132.604\Br,2,1.92255,1,115.055,3,180,0\I,3,2.49329,2,106.379,1,0,0\\\@

 Total job time:  129.34s(wall), 493.09s(cpu) 
 Mon Nov 26 15:52:06 2018

        *************************************************************
        *                                                           *
        *  Thank you very much for using Q-Chem.  Have a nice day.  *
        *                                                           *
        *************************************************************
