# Supplementary material for: Geometric and energetic data from ab initio calculations of haloethene, haloimine, halomethylenephosphine, haloiminophosphine, halodiazene, halodiphosphene and halocyclopropane
Source: Data Brief. 2019 Nov 2;27:104738. doi: 10.1016/j.dib.2019.104738 (PMC6861602; doi:10.1016/j.dib.2019.104738)
Supplement: Multimedia component 5 [file mmc5.zip › CP/B3LYP/IClCPBrE.out]

Q-Chem Developer Version!
                  Welcome to Q-Chem
     A Quantum Leap Into The Future Of Chemistry


 Q-Chem 5.1, Q-Chem, Inc., Pleasanton, CA (2018)

 Yihan Shao,  Zhengting Gan,  E. Epifanovsky,  A. T. B. Gilbert,  M. Wormit,  
 J. Kussmann,  A. W. Lange,  A. Behn,  Jia Deng,  Xintian Feng,  D. Ghosh,  
 M. Goldey,  P. R. Horn,  L. D. Jacobson,  I. Kaliman,  T. Kus,  A. Landau,  
 Jie Liu,  E. I. Proynov,  R. M. Richard,  R. P. Steele,  E. J. Sundstrom,  
 H. L. Woodcock III,  P. M. Zimmerman,  D. Zuev,  B. Albrecht,  E. Alguire,  
 S. A. Baeppler,  D. Barton,  Z. Benda,  Y. A. Bernard,  E. J. Berquist,  
 K. B. Bravaya,  H. Burton,  D. Casanova,  Chun-Min Chang,  Yunqing Chen,  
 A. Chien,  K. D. Closser,  M. P. Coons,  S. Coriani,  S. Dasgupta,  
 A. L. Dempwolff,  M. Diedenhofen,  Hainam Do,  R. G. Edgar,  Po-Tung Fang,  
 S. Faraji,  S. Fatehi,  Qingguo Feng,  K. D. Fenk,  J. Fosso-Tande,  
 Qinghui Ge,  A. Ghysels,  G. Gidofalvi,  J. Gomes,  J. Gonthier,  A. Gunina,  
 D. Hait,  M. W. D. Hanson-Heine,  P. H. P. Harbach,  A. W. Hauser,  
 J. E. Herr,  E. G. Hohenstein,  Z. C. Holden,  Kerwin Hui,  B. C. Huynh,  
 T.-C. Jagau,  Hyunjun Ji,  B. Kaduk,  K. Khistyaev,  Jaehoon Kim,  
 P. Klunzinger,  K. Koh,  D. Kosenkov,  L. Koulias,  T. Kowalczyk,  
 C. M. Krauter,  A. Kunitsa,  Ka Un Lao,  A. Laurent,  K. V. Lawler,  
 Joonho Lee,  D. Lefrancois,  S. Lehtola,  D. S. Levine,  Yi-Pei Li,  
 You-Sheng Lin,  Fenglai Liu,  E. Livshits,  A. Luenser,  P. Manohar,  
 E. Mansoor,  S. F. Manzer,  Shan-Ping Mao,  Yuezhi Mao,  N. Mardirossian,  
 A. V. Marenich,  T. Markovich,  L. A. Martinez-Martinez,  S. A. Maurer,  
 N. J. Mayhall,  S. C. McKenzie,  J.-M. Mewes,  A. F. Morrison,  
 J. W. Mullinax,  K. Nanda,  T. S. Nguyen-Beck,  R. Olivares-Amaya,  
 J. A. Parkhill,  T. M. Perrine,  F. Plasser,  P. Pokhilko,  S. Prager,  
 A. Prociuk,  E. Ramos,  D. R. Rehn,  F. Rob,  M. Schneider,  N. Sergueev,  
 S. M. Sharada,  S. Sharma,  D. W. Small,  T. Stauch,  T. Stein,  
 Yu-Chuan Su,  A. J. W. Thom,  A. Tkatchenko,  T. Tsuchimochi,  N. M. Tubman,  
 L. Vogt,  M. L. Vidal,  O. Vydrov,  M. A. Watson,  J. Wenzel,  
 M. de Wergifosse,  T. A. Wesolowski,  A. White,  J. Witte,  A. Yamada,  
 Jun Yang,  K. Yao,  S. Yeganeh,  S. R. Yost,  Zhi-Qiang You,  A. Zech,  
 Igor Ying Zhang,  Xing Zhang,  Yan Zhao,  Ying Zhu,  B. R. Brooks,  
 G. K. L. Chan,  C. J. Cramer,  M. S. Gordon,  W. J. Hehre,  A. Klamt,  
 M. W. Schmidt,  C. D. Sherrill,  D. G. Truhlar,  A. Aspuru-Guzik,  R. Baer,  
 A. T. Bell,  N. A. Besley,  Jeng-Da Chai,  A. E. DePrince, III,  
 R. A. DiStasio Jr.,  A. Dreuw,  B. D. Dunietz,  T. R. Furlani,  
 Chao-Ping Hsu,  Yousung Jung,  Jing Kong,  D. S. Lambrecht,  WanZhen Liang,  
 C. Ochsenfeld,  V. A. Rassolov,  L. V. Slipchenko,  J. E. Subotnik,  
 T. Van Voorhis,  J. M. Herbert,  A. I. Krylov,  P. M. W. Gill,  M. Head-Gordon

 Contributors to earlier versions of Q-Chem not listed above: 
 R. D. Adamson,  B. Austin,  J. Baker,  G. J. O. Beran,  K. Brandhorst,  
 S. T. Brown,  E. F. C. Byrd,  A. K. Chakraborty,  C.-L. Cheng,  
 Siu Hung Chien,  D. M. Chipman,  D. L. Crittenden,  H. Dachsel,  
 R. J. Doerksen,  A. D. Dutoi,  L. Fusti-Molnar,  W. A. Goddard III,  
 A. Golubeva-Zadorozhnaya,  S. R. Gwaltney,  G. Hawkins,  A. Heyden,  
 S. Hirata,  G. Kedziora,  F. J. Keil,  C. Kelley,  Jihan Kim,  R. A. King,  
 R. Z. Khaliullin,  P. P. Korambath,  W. Kurlancheek,  A. M. Lee,  M. S. Lee,  
 S. V. Levchenko,  Ching Yeh Lin,  D. Liotard,  R. C. Lochan,  I. Lotan,  
 P. E. Maslen,  N. Nair,  D. P. O'Neill,  D. Neuhauser,  E. Neuscamman,  
 C. M. Oana,  R. Olson,  B. Peters,  R. Peverati,  P. A. Pieniazek,  
 Y. M. Rhee,  J. Ritchie,  M. A. Rohrdanz,  E. Rosta,  N. J. Russ,  
 H. F. Schaefer III,  N. E. Schultz,  N. Shenvi,  A. C. Simmonett,  A. Sodt,  
 D. Stuck,  K. S. Thanthiriwatte,  V. Vanovschi,  Tao Wang,  A. Warshel,  
 C. F. Williams,  Q. Wu,  X. Xu,  W. Zhang

 Please cite Q-Chem as follows:
 Y. Shao et al., Mol. Phys. 113, 184-215 (2015)
 DOI: 10.1080/00268976.2014.952696

 Q-Chem 5.1.2 for Intel X86 EM64T Linux

 Parts of Q-Chem use Armadillo 8.300.2 (Tropical Shenanigans).
 http://arma.sourceforge.net/

 Q-Chem begins on Mon Nov 26 11:44:36 2018  

Host: 
0

     Scratch files written to /scratch/taweetham/qchem44641//
Input Ideriv = 2
Curr. Ideriv = -1
Max.  Ideriv = 2

Checking the input file for inconsistencies... 	...done.

--------------------------------------------------------------
User input:
--------------------------------------------------------------
$molecule
0 1
C 
P 1 1.5 
Br 2 PBr 1 120. 
Cl 1 PCl 2 120.  3 180.0
I 1 PI 2 120.  3 0.0

PH=1.44
PF=1.54
PCl=2.03
PBr=2.5
PI=2.6
$end

$rem
   job_type	optimization
   basis	6-311++g**
   method	b3lyp
$end

--------------------------------------------------------------
 ----------------------------------------------------------------
             Standard Nuclear Orientation (Angstroms)
    I     Atom           X                Y                Z
 ----------------------------------------------------------------
    1      C       0.6148099099    -1.1868214643    -0.0000000000
    2      P      -0.8254405914    -1.6059616480    -0.0000000000
    3      Br     -2.6306260872     0.1235774020    -0.0000000000
    4      Cl      2.0806205325    -2.5912071730     0.0000000000
    5      I       1.2338511964     1.3384087996     0.0000000000
 ----------------------------------------------------------------
 Molecular Point Group                 Cs    NOp =  2
 Largest Abelian Subgroup              Cs    NOp =  2
 Nuclear Repulsion Energy =   845.8379788033 hartrees
 There are       63 alpha and       63 beta electrons
 Requested basis set is 6-311++G(d,p)
 There are 75 shells and 192 basis functions

 Total QAlloc Memory Limit   2000 MB
 Mega-Array Size       188 MB
 MEM_STATIC part       192 MB
 A cutoff of  1.0D-11 yielded   2021 shell pairs
 There are     14445 function pairs (     16147 Cartesian)

 -------------------------------------------------------
 OpenMP Integral Computing Module                       
 Release: version 1.0, May 2013, Q-Chem Inc. Pittsburgh 
 -------------------------------------------------------
 Integral Job Info:
 Integral job number is                      11
 Integral operator is                         1
 short-range coefficients                     0
 long-range coefficients              100000000
 Omega coefficients                           0
 if combine SR and LR in K                    0
 Integral screening is                        0
 Integral computing path is                   2
 max size of driver memory is            800000
 size of driver memory is                593474
 size of scratch memory is             29634545
 max col of scratch BK array               1296
 max len of scratch array in speh3          155
 max len of scratch index in speh4           18
 max int batch size is                      520
 min int batch size is                       52
 fixed nKL is                                45
 max L of basis functions is                  2
 order of int derivative is                   0
 number of shells is                         75
 number of basis is                         203
 number of cartesian basis is               203
 number of contracted shell pairs          2021
 number of primitive shell pairs           4632
 maxK2 (contraction) of shell pair           36
 max number of K2 of shell pair               1
 max number of CS2 of shell pair            311
 max number of PS2 of shell pair            311
 mem total for path MDJ                  533228
 -------------------------------------------------------
 Smallest overlap matrix eigenvalue = 5.09E-04

 Scale SEOQF with 1.000000e-01/1.000000e-01/1.000000e-01

 Standard Electronic Orientation quadrupole field applied
 Nucleus-field energy     =     0.0000000329 hartrees
 Guess from superposition of atomic densities
 Warning:  Energy on first SCF cycle will be non-variational
 SAD guess density has 126.000000 electrons

 -----------------------------------------------------------------------
  General SCF calculation program by
  Eric Jon Sundstrom, Paul Horn, Yuezhi Mao, Dmitri Zuev, Alec White,
  David Stuck, Shaama M.S., Shane Yost, Joonho Lee, David Small,
  Daniel Levine, Susi Lehtola, Hugh Burton, Evgeny Epifanovsky
 -----------------------------------------------------------------------
 Exchange:     0.2000 Hartree-Fock + 0.0800 Slater + 0.7200 B88
 Correlation:  0.1900 VWN1RPA + 0.8100 LYP
 Using SG-1 standard quadrature grid
 using 4 threads for integral computing
 -------------------------------------------------------
 OpenMP Integral computing Module                
 Release: version 2.0, May 2017, Q-Chem Inc. Pleasanton 
 -------------------------------------------------------
 -------------------------------------------------------
 OpenMP BLAS3 based DFT computing Module                
 Release: version 1.0, May 2013, Q-Chem Inc. Pittsburgh 
 -------------------------------------------------------
 A restricted SCF calculation will be
 performed using DIIS
 SCF converges when DIIS error is below 1.0e-08
 ---------------------------------------
  Cycle       Energy         DIIS error
 ---------------------------------------
    1  -10333.5292361280      3.04e-02  
    2  -10333.2443657760      2.48e-03  
    3  -10333.2115025380      3.25e-03  
    4  -10333.2647811015      1.16e-03  
    5  -10333.2694966818      3.76e-04  
    6  -10333.2699054559      2.58e-04  
    7  -10333.2702712516      3.69e-05  
    8  -10333.2702773073      1.55e-05  
    9  -10333.2702788501      2.75e-06  
   10  -10333.2702788910      1.26e-06  
   11  -10333.2702788980      4.14e-07  
   12  -10333.2702788991      1.23e-07  
   13  -10333.2702788993      2.02e-08  
   14  -10333.2702788992      5.59e-09  Convergence criterion met
 ---------------------------------------
 SCF time:   CPU 43.46s  wall 17.00s 
 SCF   energy in the final basis set =   -10333.2702788992
 Total energy in the final basis set =   -10333.2702788992

 --------------------------------------------------------------
             Orbital Energies (a.u.) and Symmetries
 --------------------------------------------------------------

 Alpha MOs, Restricted
 -- Occupied --                  
******* -482.85 -176.33 -165.73 -165.73 -165.73 -101.61  -77.13
  1 A'    2 A'    3 A'    4 A'    5 A'    1 A"    6 A'    7 A'                 
-62.500 -56.321 -56.317 -56.317 -35.822 -31.316 -31.309 -31.309
  8 A'    9 A'    2 A"   10 A'   11 A'   12 A'   13 A'    3 A"                 
-22.967 -22.965 -22.965 -22.960 -22.960 -10.317  -9.518  -8.708
 14 A'   15 A'    4 A"   16 A'    5 A"   17 A'   18 A'   19 A'                 
 -7.285  -7.273  -7.272  -6.628  -6.539  -6.527  -6.526  -6.370
 20 A'   21 A'    6 A"   22 A'   23 A'    7 A"   24 A'   25 A'                 
 -4.790  -4.786  -4.785  -4.784  -4.767  -4.767  -2.650  -2.647
 26 A'    8 A"   27 A'   28 A'   29 A'    9 A"   30 A'   10 A"                 
 -2.646  -2.636  -2.636  -2.049  -2.044  -2.044  -2.029  -2.029
 31 A'   11 A"   32 A'   33 A'   34 A'   12 A"   35 A'   13 A"                 
 -0.870  -0.803  -0.767  -0.652  -0.522  -0.436  -0.422  -0.393
 36 A'   37 A'   38 A'   39 A'   40 A'   41 A'   42 A'   14 A"                 
 -0.351  -0.341  -0.325  -0.308  -0.302  -0.284  -0.283
 43 A'   15 A"   44 A'   16 A"   45 A'   17 A"   46 A'                         
 -- Virtual --                   
 -0.179  -0.163  -0.097  -0.035  -0.000   0.021   0.037   0.040
 47 A'   48 A'   18 A"   49 A'   50 A'   51 A'   52 A'   19 A"                 
  0.054   0.063   0.068   0.071   0.085   0.095   0.096   0.106
 53 A'   54 A'   20 A"   55 A'   56 A'   57 A'   21 A"   22 A"                 
  0.109   0.130   0.146   0.156   0.185   0.205   0.223   0.228
 58 A'   59 A'   60 A'   61 A'   62 A'   63 A'   23 A"   64 A'                 
  0.274   0.274   0.320   0.363   0.388   0.389   0.393   0.397
 65 A'   24 A"   66 A'   67 A'   68 A'   25 A"   26 A"   69 A'                 
  0.415   0.416   0.423   0.452   0.461   0.472   0.493   0.507
 70 A'   71 A'   27 A"   72 A'   28 A"   73 A'   74 A'   29 A"                 
  0.536   0.540   0.553   0.559   0.568   0.595   0.612   0.634
 75 A'   76 A'   30 A"   31 A"   77 A'   78 A'   79 A'   32 A"                 
  0.645   0.677   0.690   0.752   0.831   0.839   0.852   0.855
 80 A'   33 A"   81 A'   82 A'   34 A"   83 A'   84 A'   35 A"                 
  0.900   0.934   0.977   1.061   1.134   1.270   1.270   1.316
 85 A'   86 A'   87 A'   88 A'   89 A'   90 A'   36 A"   91 A'                 
  1.331   1.494   1.538   1.576   1.591   1.633   1.658   1.989
 37 A"   38 A"   92 A'   39 A"   93 A'   94 A'   95 A'   40 A"                 
  1.992   2.008   2.062   2.218   2.239   2.339   2.671   2.804
 96 A'   97 A'   98 A'   41 A"   99 A'  100 A'   42 A"  101 A'                 
  3.150   3.946   3.956   3.957   3.988   3.993   3.996   4.010
102 A'   43 A"   44 A"  103 A'   45 A"   46 A"  104 A'  105 A'                 
  4.018   4.079   4.141   4.329   5.975   5.992   6.012   6.584
106 A'  107 A'  108 A'  109 A'   47 A"  110 A'  111 A'  112 A'                 
  6.950   7.544   7.557   7.584   9.639  13.762  13.864  14.061
113 A'   48 A"  114 A'  115 A'  116 A'   49 A"  117 A'  118 A'                 
 23.417  25.753  25.788  26.140  27.778  28.318  28.332  28.341
119 A'   50 A"  120 A'  121 A'  122 A'   51 A"  123 A'  124 A'                 
 28.518  28.521  28.523  28.544  28.592  47.877 127.862 127.873
 52 A"   53 A"  125 A'  126 A'  127 A'  128 A'   54 A"  129 A'                 
127.887 151.586 163.124 215.615 289.740 289.751 289.7941020.661
130 A'  131 A'  132 A'  133 A'   55 A"  134 A'  135 A'  136 A'                 
*******
137 A'                                                                         

 Beta MOs, Restricted
 -- Occupied --                  
******* -482.85 -176.33 -165.73 -165.73 -165.73 -101.61  -77.13
  1 A'    2 A'    3 A'    4 A'    5 A'    1 A"    6 A'    7 A'                 
-62.500 -56.321 -56.317 -56.317 -35.822 -31.316 -31.309 -31.309
  8 A'    9 A'    2 A"   10 A'   11 A'   12 A'   13 A'    3 A"                 
-22.967 -22.965 -22.965 -22.960 -22.960 -10.317  -9.518  -8.708
 14 A'   15 A'    4 A"   16 A'    5 A"   17 A'   18 A'   19 A'                 
 -7.285  -7.273  -7.272  -6.628  -6.539  -6.527  -6.526  -6.370
 20 A'   21 A'    6 A"   22 A'   23 A'    7 A"   24 A'   25 A'                 
 -4.790  -4.786  -4.785  -4.784  -4.767  -4.767  -2.650  -2.647
 26 A'    8 A"   27 A'   28 A'   29 A'    9 A"   30 A'   10 A"                 
 -2.646  -2.636  -2.636  -2.049  -2.044  -2.044  -2.029  -2.029
 31 A'   11 A"   32 A'   33 A'   34 A'   12 A"   35 A'   13 A"                 
 -0.870  -0.803  -0.767  -0.652  -0.522  -0.436  -0.422  -0.393
 36 A'   37 A'   38 A'   39 A'   40 A'   41 A'   42 A'   14 A"                 
 -0.351  -0.341  -0.325  -0.308  -0.302  -0.284  -0.283
 43 A'   15 A"   44 A'   16 A"   45 A'   17 A"   46 A'                         
 -- Virtual --                   
 -0.179  -0.163  -0.097  -0.035  -0.000   0.021   0.037   0.040
 47 A'   48 A'   18 A"   49 A'   50 A'   51 A'   52 A'   19 A"                 
  0.054   0.063   0.068   0.071   0.085   0.095   0.096   0.106
 53 A'   54 A'   20 A"   55 A'   56 A'   57 A'   21 A"   22 A"                 
  0.109   0.130   0.146   0.156   0.185   0.205   0.223   0.228
 58 A'   59 A'   60 A'   61 A'   62 A'   63 A'   23 A"   64 A'                 
  0.274   0.274   0.320   0.363   0.388   0.389   0.393   0.397
 65 A'   24 A"   66 A'   67 A'   68 A'   25 A"   26 A"   69 A'                 
  0.415   0.416   0.423   0.452   0.461   0.472   0.493   0.507
 70 A'   71 A'   27 A"   72 A'   28 A"   73 A'   74 A'   29 A"                 
  0.536   0.540   0.553   0.559   0.568   0.595   0.612   0.634
 75 A'   76 A'   30 A"   31 A"   77 A'   78 A'   79 A'   32 A"                 
  0.645   0.677   0.690   0.752   0.831   0.839   0.852   0.855
 80 A'   33 A"   81 A'   82 A'   34 A"   83 A'   84 A'   35 A"                 
  0.900   0.934   0.977   1.061   1.134   1.270   1.270   1.316
 85 A'   86 A'   87 A'   88 A'   89 A'   90 A'   36 A"   91 A'                 
  1.331   1.494   1.538   1.576   1.591   1.633   1.658   1.989
 37 A"   38 A"   92 A'   39 A"   93 A'   94 A'   95 A'   40 A"                 
  1.992   2.008   2.062   2.218   2.239   2.339   2.671   2.804
 96 A'   97 A'   98 A'   41 A"   99 A'  100 A'   42 A"  101 A'                 
  3.150   3.946   3.956   3.957   3.988   3.993   3.996   4.010
102 A'   43 A"   44 A"  103 A'   45 A"   46 A"  104 A'  105 A'                 
  4.018   4.079   4.141   4.329   5.975   5.992   6.012   6.584
106 A'  107 A'  108 A'  109 A'   47 A"  110 A'  111 A'  112 A'                 
  6.950   7.544   7.557   7.584   9.639  13.762  13.864  14.061
113 A'   48 A"  114 A'  115 A'  116 A'   49 A"  117 A'  118 A'                 
 23.417  25.753  25.788  26.140  27.778  28.318  28.332  28.341
119 A'   50 A"  120 A'  121 A'  122 A'   51 A"  123 A'  124 A'                 
 28.518  28.521  28.523  28.544  28.592  47.877 127.862 127.873
 52 A"   53 A"  125 A'  126 A'  127 A'  128 A'   54 A"  129 A'                 
127.887 151.586 163.124 215.615 289.740 289.751 289.7941020.661
130 A'  131 A'  132 A'  133 A'   55 A"  134 A'  135 A'  136 A'                 
*******
137 A'                                                                         
 --------------------------------------------------------------

          Ground-State Mulliken Net Atomic Charges

     Atom                 Charge (a.u.)
  ----------------------------------------
      1 C                    -0.183836
      2 P                     0.047368
      3 Br                   -0.116447
      4 Cl                    0.184042
      5 I                     0.068872
  ----------------------------------------
  Sum of atomic charges =     0.000000

 -----------------------------------------------------------------
                    Cartesian Multipole Moments
 -----------------------------------------------------------------
    Charge (ESU x 10^10)
                 0.0000
    Dipole Moment (Debye)
         X       0.2321      Y      -0.6128      Z       0.0000
       Tot       0.6553
    Quadrupole Moments (Debye-Ang)
        XX     -80.9046     XY       0.7550     YY     -73.2588
        XZ      -0.0000     YZ      -0.0000     ZZ     -79.6180
    Octopole Moments (Debye-Ang^2)
       XXX     -13.0389    XXY      20.6185    XYY       1.9821
       YYY      65.4758    XXZ       0.0000    XYZ       0.0000
       YYZ       0.0000    XZZ      -6.9297    YZZ      18.6134
       ZZZ       0.0000
    Hexadecapole Moments (Debye-Ang^3)
      XXXX   -1517.9150   XXXY       4.0675   XXYY    -412.9435
      XYYY      39.4209   YYYY   -1102.8411   XXXZ       0.0000
      XXYZ      -0.0000   XYYZ      -0.0000   YYYZ      -0.0000
      XXZZ    -280.3803   XYZZ      16.8830   YYZZ    -214.0496
      XZZZ      -0.0000   YZZZ      -0.0000   ZZZZ    -107.5350
 -----------------------------------------------------------------
 Calculating analytic gradient of the SCF energy
 Gradient of SCF Energy
            1           2           3           4           5
    1  -0.1976844   0.1761713  -0.0275022   0.0460828   0.0029325
    2  -0.0613816   0.0508400   0.0155981  -0.0481837   0.0431272
    3  -0.0000000   0.0000000  -0.0000000   0.0000000  -0.0000000
 Max gradient component =       1.977E-01
 RMS gradient           =       7.474E-02
 Gradient time:  CPU 10.61 s  wall 4.06 s
 Geometry Optimization Parameters
   NAtoms,    NIC,     NZ,  NCons,   NDum,   NFix, NCnnct, MaxDiis
        5      20       5       0       0       0       0       0


** GEOMETRY OPTIMIZATION IN DELOCALIZED INTERNAL COORDINATES **
   Searching for a Minimum

   Optimization Cycle:   1

                       Coordinates (Angstroms)
     ATOM                X               Y               Z
      1  C         0.6148099099   -1.1868214643    0.0000000000
      2  P        -0.8254405914   -1.6059616480    0.0000000000
      3  Br       -2.6306260872    0.1235774020    0.0000000000
      4  Cl        2.0806205325   -2.5912071730    0.0000000000
      5  I         1.2338511964    1.3384087996    0.0000000000
   Point Group: cs    Number of degrees of freedom:     7


   Energy is -10333.270278899


 Attempting to Generate Delocalized Internal Coordinates

  7 Hessian modes will be used to form the next step
  Hessian Eigenvalues:
     0.044459    0.092515    0.139919    0.250000    0.250000    0.250000
     0.766766

 Minimum Search - Taking Simple RFO Step
 Searching for Lamda that Minimizes Along All modes
 Value Taken    Lamda =  -0.07785523
 Calculated Step too Large.  Step scaled by  0.545034
 Step Taken.  Stepsize is  0.300000

                             Maximum     Tolerance    Cnvgd?
         Gradient           0.158686      0.000300      NO
         Displacement       0.227824      0.001200      NO
         Energy change     *********      0.000001      NO


 New Cartesian Coordinates Obtained by Inverse Iteration

 Displacement from previous Coordinates is:  0.305787
 ----------------------------------------------------------------
             Standard Nuclear Orientation (Angstroms)
    I     Atom           X                Y                Z
 ----------------------------------------------------------------
    1      C       0.6196307109    -1.1676695015     0.0000000000
    2      P      -0.8622919703    -1.6390117709     0.0000000000
    3      Br     -2.5666456645     0.1184558071     0.0000000000
    4      Cl      2.0436848360    -2.4877448705     0.0000000000
    5      I       1.2388370483     1.2539662520     0.0000000000
 ----------------------------------------------------------------
 Molecular Point Group                 Cs    NOp =  2
 Largest Abelian Subgroup              Cs    NOp =  2
 Nuclear Repulsion Energy =   865.0121234034 hartrees
 There are       63 alpha and       63 beta electrons
 Applying Cartesian multipole field
    Component          Value
    ---------          -----
     (2,0,0)        1.00000E-11
     (0,2,0)        2.00000E-11
     (0,0,2)       -3.00000E-11
 Nucleus-field energy     =     0.0000000311 hartrees
 Requested basis set is 6-311++G(d,p)
 There are 75 shells and 192 basis functions
 A cutoff of  1.0D-11 yielded   2052 shell pairs
 There are     14662 function pairs (     16401 Cartesian)
 Smallest overlap matrix eigenvalue = 4.19E-04
 Guess MOs from SCF MO coefficient file

 -----------------------------------------------------------------------
  General SCF calculation program by
  Eric Jon Sundstrom, Paul Horn, Yuezhi Mao, Dmitri Zuev, Alec White,
  David Stuck, Shaama M.S., Shane Yost, Joonho Lee, David Small,
  Daniel Levine, Susi Lehtola, Hugh Burton, Evgeny Epifanovsky
 -----------------------------------------------------------------------
 Exchange:     0.2000 Hartree-Fock + 0.0800 Slater + 0.7200 B88
 Correlation:  0.1900 VWN1RPA + 0.8100 LYP
 Using SG-1 standard quadrature grid
 using 4 threads for integral computing
 -------------------------------------------------------
 OpenMP Integral computing Module                
 Release: version 2.0, May 2017, Q-Chem Inc. Pleasanton 
 -------------------------------------------------------
 -------------------------------------------------------
 OpenMP BLAS3 based DFT computing Module                
 Release: version 1.0, May 2013, Q-Chem Inc. Pittsburgh 
 -------------------------------------------------------
 A restricted SCF calculation will be
 performed using DIIS
 SCF converges when DIIS error is below 1.0e-08
 ---------------------------------------
  Cycle       Energy         DIIS error
 ---------------------------------------
    1  -10333.3040527124      7.34e-04  
    2  -10333.3078640458      2.55e-04  
    3  -10333.3076183837      3.37e-04  
    4  -10333.3081440193      1.36e-04  
    5  -10333.3082298707      4.53e-05  
    6  -10333.3082412437      8.15e-06  
    7  -10333.3082415612      4.45e-06  
    8  -10333.3082416512      1.12e-06  
    9  -10333.3082416568      2.39e-07  
   10  -10333.3082416570      9.00e-08  
   11  -10333.3082416571      3.66e-08  
   12  -10333.3082416572      9.90e-09  Convergence criterion met
 ---------------------------------------
 SCF time:   CPU 38.24s  wall 15.00s 
 SCF   energy in the final basis set =   -10333.3082416572
 Total energy in the final basis set =   -10333.3082416572

 --------------------------------------------------------------
             Orbital Energies (a.u.) and Symmetries
 --------------------------------------------------------------

 Alpha MOs, Restricted
 -- Occupied --                  
******* -482.85 -176.33 -165.73 -165.73 -165.73 -101.61  -77.13
  1 A'    2 A'    3 A'    4 A'    1 A"    5 A'    6 A'    7 A'                 
-62.500 -56.320 -56.317 -56.317 -35.822 -31.316 -31.308 -31.308
  8 A'    9 A'    2 A"   10 A'   11 A'   12 A'    3 A"   13 A'                 
-22.966 -22.964 -22.964 -22.959 -22.959 -10.319  -9.518  -8.708
 14 A'    4 A"   15 A'   16 A'    5 A"   17 A'   18 A'   19 A'                 
 -7.284  -7.272  -7.272  -6.626  -6.539  -6.526  -6.526  -6.370
 20 A'   21 A'    6 A"   22 A'   23 A'    7 A"   24 A'   25 A'                 
 -4.789  -4.785  -4.784  -4.784  -4.766  -4.766  -2.650  -2.646
 26 A'    8 A"   27 A'   28 A'    9 A"   29 A'   30 A'   10 A"                 
 -2.646  -2.636  -2.636  -2.048  -2.043  -2.043  -2.028  -2.028
 31 A'   11 A"   32 A'   33 A'   34 A'   12 A"   13 A"   35 A'                 
 -0.880  -0.800  -0.759  -0.654  -0.531  -0.438  -0.428  -0.396
 36 A'   37 A'   38 A'   39 A'   40 A'   41 A'   42 A'   14 A"                 
 -0.352  -0.338  -0.328  -0.305  -0.303  -0.282  -0.282
 43 A'   15 A"   44 A'   16 A"   45 A'   46 A'   17 A"                         
 -- Virtual --                   
 -0.161  -0.140  -0.101  -0.026  -0.000   0.021   0.037   0.040
 47 A'   48 A'   18 A"   49 A'   50 A'   51 A'   52 A'   19 A"                 
  0.055   0.061   0.068   0.071   0.087   0.095   0.097   0.108
 53 A'   54 A'   20 A"   55 A'   56 A'   21 A"   57 A'   22 A"                 
  0.110   0.130   0.141   0.153   0.187   0.208   0.224   0.229
 58 A'   59 A'   60 A'   61 A'   62 A'   63 A'   23 A"   64 A'                 
  0.273   0.276   0.312   0.359   0.388   0.388   0.394   0.400
 65 A'   24 A"   66 A'   67 A'   25 A"   68 A'   26 A"   69 A'                 
  0.405   0.422   0.424   0.455   0.460   0.471   0.495   0.500
 70 A'   27 A"   71 A'   72 A'   28 A"   73 A'   74 A'   29 A"                 
  0.527   0.543   0.553   0.559   0.571   0.601   0.620   0.627
 75 A'   76 A'   30 A"   31 A"   77 A'   78 A'   79 A'   32 A"                 
  0.651   0.687   0.691   0.786   0.829   0.838   0.855   0.858
 80 A'   81 A'   33 A"   82 A'   34 A"   83 A'   35 A"   84 A'                 
  0.883   0.953   1.007   1.065   1.081   1.273   1.284   1.322
 85 A'   86 A'   87 A'   88 A'   89 A'   36 A"   90 A'   91 A'                 
  1.349   1.483   1.559   1.564   1.616   1.652   1.688   1.949
 37 A"   38 A"   39 A"   92 A'   93 A'   94 A'   95 A'   96 A'                 
  1.989   2.009   2.071   2.220   2.244   2.361   2.666   2.815
 40 A"   97 A'   98 A'   41 A"   99 A'  100 A'   42 A"  101 A'                 
  3.120   3.947   3.958   3.962   3.989   3.995   3.998   4.020
102 A'   43 A"  103 A'   44 A"   45 A"   46 A"  104 A'  105 A'                 
  4.025   4.107   4.158   4.337   5.979   5.998   6.019   6.585
106 A'  107 A'  108 A'  109 A'   47 A"  110 A'  111 A'  112 A'                 
  6.930   7.545   7.560   7.593   9.648  13.764  13.869  14.015
113 A'   48 A"  114 A'  115 A'  116 A'   49 A"  117 A'  118 A'                 
 23.365  25.760  25.802  26.209  27.786  28.321  28.337  28.345
119 A'   50 A"  120 A'  121 A'  122 A'   51 A"  123 A'  124 A'                 
 28.519  28.524  28.525  28.551  28.607  47.879 127.865 127.877
 52 A"   53 A"  125 A'  126 A'  127 A'  128 A'   54 A"  129 A'                 
127.893 151.593 163.089 215.627 289.741 289.754 289.8031020.663
130 A'  131 A'  132 A'  133 A'   55 A"  134 A'  135 A'  136 A'                 
*******
137 A'                                                                         

 Beta MOs, Restricted
 -- Occupied --                  
******* -482.85 -176.33 -165.73 -165.73 -165.73 -101.61  -77.13
  1 A'    2 A'    3 A'    4 A'    1 A"    5 A'    6 A'    7 A'                 
-62.500 -56.320 -56.317 -56.317 -35.822 -31.316 -31.308 -31.308
  8 A'    9 A'    2 A"   10 A'   11 A'   12 A'    3 A"   13 A'                 
-22.966 -22.964 -22.964 -22.959 -22.959 -10.319  -9.518  -8.708
 14 A'    4 A"   15 A'   16 A'    5 A"   17 A'   18 A'   19 A'                 
 -7.284  -7.272  -7.272  -6.626  -6.539  -6.526  -6.526  -6.370
 20 A'   21 A'    6 A"   22 A'   23 A'    7 A"   24 A'   25 A'                 
 -4.789  -4.785  -4.784  -4.784  -4.766  -4.766  -2.650  -2.646
 26 A'    8 A"   27 A'   28 A'    9 A"   29 A'   30 A'   10 A"                 
 -2.646  -2.636  -2.636  -2.048  -2.043  -2.043  -2.028  -2.028
 31 A'   11 A"   32 A'   33 A'   34 A'   12 A"   13 A"   35 A'                 
 -0.880  -0.800  -0.759  -0.654  -0.531  -0.438  -0.428  -0.396
 36 A'   37 A'   38 A'   39 A'   40 A'   41 A'   42 A'   14 A"                 
 -0.352  -0.338  -0.328  -0.305  -0.303  -0.282  -0.282
 43 A'   15 A"   44 A'   16 A"   45 A'   46 A'   17 A"                         
 -- Virtual --                   
 -0.161  -0.140  -0.101  -0.026  -0.000   0.021   0.037   0.040
 47 A'   48 A'   18 A"   49 A'   50 A'   51 A'   52 A'   19 A"                 
  0.055   0.061   0.068   0.071   0.087   0.095   0.097   0.108
 53 A'   54 A'   20 A"   55 A'   56 A'   21 A"   57 A'   22 A"                 
  0.110   0.130   0.141   0.153   0.187   0.208   0.224   0.229
 58 A'   59 A'   60 A'   61 A'   62 A'   63 A'   23 A"   64 A'                 
  0.273   0.276   0.312   0.359   0.388   0.388   0.394   0.400
 65 A'   24 A"   66 A'   67 A'   25 A"   68 A'   26 A"   69 A'                 
  0.405   0.422   0.424   0.455   0.460   0.471   0.495   0.500
 70 A'   27 A"   71 A'   72 A'   28 A"   73 A'   74 A'   29 A"                 
  0.527   0.543   0.553   0.559   0.571   0.601   0.620   0.627
 75 A'   76 A'   30 A"   31 A"   77 A'   78 A'   79 A'   32 A"                 
  0.651   0.687   0.691   0.786   0.829   0.838   0.855   0.858
 80 A'   81 A'   33 A"   82 A'   34 A"   83 A'   35 A"   84 A'                 
  0.883   0.953   1.007   1.065   1.081   1.273   1.284   1.322
 85 A'   86 A'   87 A'   88 A'   89 A'   36 A"   90 A'   91 A'                 
  1.349   1.483   1.559   1.564   1.616   1.652   1.688   1.949
 37 A"   38 A"   39 A"   92 A'   93 A'   94 A'   95 A'   96 A'                 
  1.989   2.009   2.071   2.220   2.244   2.361   2.666   2.815
 40 A"   97 A'   98 A'   41 A"   99 A'  100 A'   42 A"  101 A'                 
  3.120   3.947   3.958   3.962   3.989   3.995   3.998   4.020
102 A'   43 A"  103 A'   44 A"   45 A"   46 A"  104 A'  105 A'                 
  4.025   4.107   4.158   4.337   5.979   5.998   6.019   6.585
106 A'  107 A'  108 A'  109 A'   47 A"  110 A'  111 A'  112 A'                 
  6.930   7.545   7.560   7.593   9.648  13.764  13.869  14.015
113 A'   48 A"  114 A'  115 A'  116 A'   49 A"  117 A'  118 A'                 
 23.365  25.760  25.802  26.209  27.786  28.321  28.337  28.345
119 A'   50 A"  120 A'  121 A'  122 A'   51 A"  123 A'  124 A'                 
 28.519  28.524  28.525  28.551  28.607  47.879 127.865 127.877
 52 A"   53 A"  125 A'  126 A'  127 A'  128 A'   54 A"  129 A'                 
127.893 151.593 163.089 215.627 289.741 289.754 289.8031020.663
130 A'  131 A'  132 A'  133 A'   55 A"  134 A'  135 A'  136 A'                 
*******
137 A'                                                                         
 --------------------------------------------------------------

          Ground-State Mulliken Net Atomic Charges

     Atom                 Charge (a.u.)
  ----------------------------------------
      1 C                    -0.248149
      2 P                     0.050140
      3 Br                   -0.120579
      4 Cl                    0.232270
      5 I                     0.086317
  ----------------------------------------
  Sum of atomic charges =     0.000000

 -----------------------------------------------------------------
                    Cartesian Multipole Moments
 -----------------------------------------------------------------
    Charge (ESU x 10^10)
                 0.0000
    Dipole Moment (Debye)
         X       0.3132      Y      -0.5821      Z       0.0000
       Tot       0.6610
    Quadrupole Moments (Debye-Ang)
        XX     -80.4708     XY       0.6241     YY     -73.3283
        XZ       0.0000     YZ      -0.0000     ZZ     -79.6006
    Octopole Moments (Debye-Ang^2)
       XXX     -13.8665    XXY      22.2730    XYY       1.4112
       YYY      69.7936    XXZ       0.0000    XYZ      -0.0000
       YYZ       0.0000    XZZ      -7.1389    YZZ      20.3110
       ZZZ       0.0000
    Hexadecapole Moments (Debye-Ang^3)
      XXXX   -1475.8570   XXXY      -1.5015   XXYY    -394.8925
      XYYY      31.6716   YYYY   -1039.0707   XXXZ       0.0000
      XXYZ      -0.0000   XYYZ       0.0000   YYYZ      -0.0000
      XXZZ    -272.4530   XYZZ      13.7000   YYZZ    -201.8543
      XZZZ       0.0000   YZZZ      -0.0000   ZZZZ    -107.5609
 -----------------------------------------------------------------
 Calculating analytic gradient of the SCF energy
 Gradient of SCF Energy
            1           2           3           4           5
    1  -0.1320082   0.1108773  -0.0250861   0.0420690   0.0041481
    2  -0.0467440   0.0315884   0.0162133  -0.0422804   0.0412228
    3  -0.0000000   0.0000000  -0.0000000   0.0000000  -0.0000000
 Max gradient component =       1.320E-01
 RMS gradient           =       5.104E-02
 Gradient time:  CPU 10.90 s  wall 3.90 s
 Geometry Optimization Parameters
   NAtoms,    NIC,     NZ,  NCons,   NDum,   NFix, NCnnct, MaxDiis
        5      20       5       0       0       0       0       0

 Cartesian Hessian Update
 Hessian Updated using BFGS Update


** GEOMETRY OPTIMIZATION IN DELOCALIZED INTERNAL COORDINATES **
   Searching for a Minimum

   Optimization Cycle:   2

                       Coordinates (Angstroms)
     ATOM                X               Y               Z
      1  C         0.6196307109   -1.1676695015    0.0000000000
      2  P        -0.8622919703   -1.6390117709    0.0000000000
      3  Br       -2.5666456645    0.1184558071    0.0000000000
      4  Cl        2.0436848360   -2.4877448705    0.0000000000
      5  I         1.2388370483    1.2539662520    0.0000000000
   Point Group: cs    Number of degrees of freedom:     7


   Energy is -10333.308241657

 Hessian Updated using BFGS Update

  6 Hessian modes will be used to form the next step
  Hessian Eigenvalues:
     0.033487    0.079412    0.112638    0.234175    0.250220    0.863348

 Minimum Search - Taking Simple RFO Step
 Searching for Lamda that Minimizes Along All modes
 Value Taken    Lamda =  -0.07746944
 Calculated Step too Large.  Step scaled by  0.405096
 Step Taken.  Stepsize is  0.300000

                             Maximum     Tolerance    Cnvgd?
         Gradient           0.109068      0.000300      NO
         Displacement       0.206059      0.001200      NO
         Energy change     -0.037963      0.000001      NO


 New Cartesian Coordinates Obtained by Inverse Iteration

 Displacement from previous Coordinates is:  0.332276
 ----------------------------------------------------------------
             Standard Nuclear Orientation (Angstroms)
    I     Atom           X                Y                Z
 ----------------------------------------------------------------
    1      C       0.6153736205    -1.1483560069     0.0000000000
    2      P      -0.8865583909    -1.6745436670     0.0000000000
    3      Br     -2.4781637567     0.1104408905     0.0000000000
    4      Cl      1.9906168266    -2.3817558940     0.0000000000
    5      I       1.2319466609     1.1722105937     0.0000000000
 ----------------------------------------------------------------
 Molecular Point Group                 Cs    NOp =  2
 Largest Abelian Subgroup              Cs    NOp =  2
 Nuclear Repulsion Energy =   889.8752266021 hartrees
 There are       63 alpha and       63 beta electrons
 Applying Cartesian multipole field
    Component          Value
    ---------          -----
     (2,0,0)        1.00000E-11
     (0,2,0)        2.00000E-11
     (0,0,2)       -3.00000E-11
 Nucleus-field energy     =     0.0000000291 hartrees
 Requested basis set is 6-311++G(d,p)
 There are 75 shells and 192 basis functions
 A cutoff of  1.0D-11 yielded   2077 shell pairs
 There are     14801 function pairs (     16548 Cartesian)
 Smallest overlap matrix eigenvalue = 3.16E-04
 Guess MOs from SCF MO coefficient file

 -----------------------------------------------------------------------
  General SCF calculation program by
  Eric Jon Sundstrom, Paul Horn, Yuezhi Mao, Dmitri Zuev, Alec White,
  David Stuck, Shaama M.S., Shane Yost, Joonho Lee, David Small,
  Daniel Levine, Susi Lehtola, Hugh Burton, Evgeny Epifanovsky
 -----------------------------------------------------------------------
 Exchange:     0.2000 Hartree-Fock + 0.0800 Slater + 0.7200 B88
 Correlation:  0.1900 VWN1RPA + 0.8100 LYP
 Using SG-1 standard quadrature grid
 using 4 threads for integral computing
 -------------------------------------------------------
 OpenMP Integral computing Module                
 Release: version 2.0, May 2017, Q-Chem Inc. Pleasanton 
 -------------------------------------------------------
 -------------------------------------------------------
 OpenMP BLAS3 based DFT computing Module                
 Release: version 1.0, May 2013, Q-Chem Inc. Pittsburgh 
 -------------------------------------------------------
 A restricted SCF calculation will be
 performed using DIIS
 SCF converges when DIIS error is below 1.0e-08
 ---------------------------------------
  Cycle       Energy         DIIS error
 ---------------------------------------
    1  -10333.3320814749      7.44e-04  
    2  -10333.3359418866      2.81e-04  
    3  -10333.3353201117      4.50e-04  
    4  -10333.3363290606      1.12e-04  
    5  -10333.3363918628      3.75e-05  
    6  -10333.3363990704      7.71e-06  
    7  -10333.3363993253      4.67e-06  
    8  -10333.3363994124      6.93e-07  
    9  -10333.3363994147      1.92e-07  
   10  -10333.3363994148      7.50e-08  
   11  -10333.3363994149      2.49e-08  
   12  -10333.3363994149      6.64e-09  Convergence criterion met
 ---------------------------------------
 SCF time:   CPU 38.76s  wall 14.00s 
 SCF   energy in the final basis set =   -10333.3363994149
 Total energy in the final basis set =   -10333.3363994149

 --------------------------------------------------------------
             Orbital Energies (a.u.) and Symmetries
 --------------------------------------------------------------

 Alpha MOs, Restricted
 -- Occupied --                  
******* -482.85 -176.32 -165.73 -165.73 -165.73 -101.61  -77.13
  1 A'    2 A'    3 A'    4 A'    1 A"    5 A'    6 A'    7 A'                 
-62.499 -56.319 -56.316 -56.316 -35.820 -31.314 -31.307 -31.307
  8 A'    9 A'    2 A"   10 A'   11 A'   12 A'    3 A"   13 A'                 
-22.965 -22.963 -22.963 -22.958 -22.958 -10.316  -9.518  -8.707
 14 A'    4 A"   15 A'   16 A'    5 A"   17 A'   18 A'   19 A'                 
 -7.284  -7.273  -7.272  -6.622  -6.538  -6.526  -6.525  -6.369
 20 A'   21 A'    6 A"   22 A'   23 A'    7 A"   24 A'   25 A'                 
 -4.784  -4.782  -4.781  -4.779  -4.765  -4.765  -2.649  -2.645
 26 A'   27 A'    8 A"   28 A'    9 A"   29 A'   30 A'   10 A"                 
 -2.645  -2.636  -2.636  -2.047  -2.042  -2.042  -2.028  -2.028
 31 A'   11 A"   32 A'   33 A'   12 A"   34 A'   13 A"   35 A'                 
 -0.895  -0.801  -0.749  -0.657  -0.539  -0.442  -0.435  -0.403
 36 A'   37 A'   38 A'   39 A'   40 A'   41 A'   42 A'   14 A"                 
 -0.353  -0.337  -0.331  -0.304  -0.301  -0.281  -0.277
 43 A'   15 A"   44 A'   45 A'   16 A"   46 A'   17 A"                         
 -- Virtual --                   
 -0.143  -0.113  -0.102  -0.015   0.000   0.022   0.037   0.041
 47 A'   48 A'   18 A"   49 A'   50 A'   51 A'   52 A'   19 A"                 
  0.056   0.060   0.069   0.071   0.091   0.093   0.098   0.110
 53 A'   54 A'   20 A"   55 A'   56 A'   21 A"   57 A'   22 A"                 
  0.112   0.131   0.138   0.152   0.190   0.211   0.226   0.229
 58 A'   59 A'   60 A'   61 A'   62 A'   63 A'   23 A"   64 A'                 
  0.270   0.279   0.308   0.353   0.384   0.387   0.394   0.394
 65 A'   24 A"   66 A'   67 A'   68 A'   25 A"   26 A"   69 A'                 
  0.409   0.423   0.435   0.453   0.459   0.470   0.486   0.494
 70 A'   27 A"   71 A'   72 A'   28 A"   73 A'   74 A'   29 A"                 
  0.537   0.550   0.551   0.560   0.577   0.609   0.625   0.629
 75 A'   76 A'   30 A"   31 A"   77 A'   78 A'   32 A"   79 A'                 
  0.667   0.690   0.708   0.810   0.824   0.840   0.854   0.863
 80 A'   81 A'   33 A"   82 A'   34 A"   83 A'   35 A"   84 A'                 
  0.878   0.976   1.031   1.040   1.098   1.278   1.314   1.330
 85 A'   86 A'   87 A'   88 A'   89 A'   36 A"   90 A'   91 A'                 
  1.374   1.475   1.555   1.586   1.634   1.673   1.738   1.918
 37 A"   38 A"   39 A"   92 A'   93 A'   94 A'   95 A'   96 A'                 
  1.989   2.015   2.082   2.222   2.253   2.391   2.665   2.829
 40 A"   97 A'   98 A'   41 A"   99 A'  100 A'   42 A"  101 A'                 
  3.117   3.948   3.960   3.970   3.990   3.999   4.000   4.030
102 A'   43 A"  103 A'   44 A"   45 A"   46 A"  104 A'  105 A'                 
  4.038   4.142   4.178   4.345   5.983   6.006   6.026   6.588
106 A'  107 A'  108 A'  109 A'   47 A"  110 A'  111 A'  112 A'                 
  6.918   7.546   7.564   7.604   9.662  13.769  13.880  13.994
113 A'   48 A"  114 A'  115 A'  116 A'   49 A"  117 A'  118 A'                 
 23.341  25.769  25.826  26.262  27.795  28.324  28.344  28.350
119 A'   50 A"  120 A'  121 A'  122 A'   51 A"  123 A'  124 A'                 
 28.520  28.527  28.528  28.560  28.625  47.881 127.868 127.882
 52 A"  125 A'   53 A"  126 A'  127 A'  128 A'   54 A"  129 A'                 
127.899 151.601 163.072 215.643 289.743 289.759 289.8131020.666
130 A'  131 A'  132 A'  133 A'   55 A"  134 A'  135 A'  136 A'                 
*******
137 A'                                                                         

 Beta MOs, Restricted
 -- Occupied --                  
******* -482.85 -176.32 -165.73 -165.73 -165.73 -101.61  -77.13
  1 A'    2 A'    3 A'    4 A'    1 A"    5 A'    6 A'    7 A'                 
-62.499 -56.319 -56.316 -56.316 -35.820 -31.314 -31.307 -31.307
  8 A'    9 A'    2 A"   10 A'   11 A'   12 A'    3 A"   13 A'                 
-22.965 -22.963 -22.963 -22.958 -22.958 -10.316  -9.518  -8.707
 14 A'    4 A"   15 A'   16 A'    5 A"   17 A'   18 A'   19 A'                 
 -7.284  -7.273  -7.272  -6.622  -6.538  -6.526  -6.525  -6.369
 20 A'   21 A'    6 A"   22 A'   23 A'    7 A"   24 A'   25 A'                 
 -4.784  -4.782  -4.781  -4.779  -4.765  -4.765  -2.649  -2.645
 26 A'   27 A'    8 A"   28 A'    9 A"   29 A'   30 A'   10 A"                 
 -2.645  -2.636  -2.636  -2.047  -2.042  -2.042  -2.028  -2.028
 31 A'   11 A"   32 A'   33 A'   12 A"   34 A'   13 A"   35 A'                 
 -0.895  -0.801  -0.749  -0.657  -0.539  -0.442  -0.435  -0.403
 36 A'   37 A'   38 A'   39 A'   40 A'   41 A'   42 A'   14 A"                 
 -0.353  -0.337  -0.331  -0.304  -0.301  -0.281  -0.277
 43 A'   15 A"   44 A'   45 A'   16 A"   46 A'   17 A"                         
 -- Virtual --                   
 -0.143  -0.113  -0.102  -0.015   0.000   0.022   0.037   0.041
 47 A'   48 A'   18 A"   49 A'   50 A'   51 A'   52 A'   19 A"                 
  0.056   0.060   0.069   0.071   0.091   0.093   0.098   0.110
 53 A'   54 A'   20 A"   55 A'   56 A'   21 A"   57 A'   22 A"                 
  0.112   0.131   0.138   0.152   0.190   0.211   0.226   0.229
 58 A'   59 A'   60 A'   61 A'   62 A'   63 A'   23 A"   64 A'                 
  0.270   0.279   0.308   0.353   0.384   0.387   0.394   0.394
 65 A'   24 A"   66 A'   67 A'   68 A'   25 A"   26 A"   69 A'                 
  0.409   0.423   0.435   0.453   0.459   0.470   0.486   0.494
 70 A'   27 A"   71 A'   72 A'   28 A"   73 A'   74 A'   29 A"                 
  0.537   0.550   0.551   0.560   0.577   0.609   0.625   0.629
 75 A'   76 A'   30 A"   31 A"   77 A'   78 A'   32 A"   79 A'                 
  0.667   0.690   0.708   0.810   0.824   0.840   0.854   0.863
 80 A'   81 A'   33 A"   82 A'   34 A"   83 A'   35 A"   84 A'                 
  0.878   0.976   1.031   1.040   1.098   1.278   1.314   1.330
 85 A'   86 A'   87 A'   88 A'   89 A'   36 A"   90 A'   91 A'                 
  1.374   1.475   1.555   1.586   1.634   1.673   1.738   1.918
 37 A"   38 A"   39 A"   92 A'   93 A'   94 A'   95 A'   96 A'                 
  1.989   2.015   2.082   2.222   2.253   2.391   2.665   2.829
 40 A"   97 A'   98 A'   41 A"   99 A'  100 A'   42 A"  101 A'                 
  3.117   3.948   3.960   3.970   3.990   3.999   4.000   4.030
102 A'   43 A"  103 A'   44 A"   45 A"   46 A"  104 A'  105 A'                 
  4.038   4.142   4.178   4.345   5.983   6.006   6.026   6.588
106 A'  107 A'  108 A'  109 A'   47 A"  110 A'  111 A'  112 A'                 
  6.918   7.546   7.564   7.604   9.662  13.769  13.880  13.994
113 A'   48 A"  114 A'  115 A'  116 A'   49 A"  117 A'  118 A'                 
 23.341  25.769  25.826  26.262  27.795  28.324  28.344  28.350
119 A'   50 A"  120 A'  121 A'  122 A'   51 A"  123 A'  124 A'                 
 28.520  28.527  28.528  28.560  28.625  47.881 127.868 127.882
 52 A"  125 A'   53 A"  126 A'  127 A'  128 A'   54 A"  129 A'                 
127.899 151.601 163.072 215.643 289.743 289.759 289.8131020.666
130 A'  131 A'  132 A'  133 A'   55 A"  134 A'  135 A'  136 A'                 
*******
137 A'                                                                         
 --------------------------------------------------------------

          Ground-State Mulliken Net Atomic Charges

     Atom                 Charge (a.u.)
  ----------------------------------------
      1 C                    -0.324958
      2 P                     0.056900
      3 Br                   -0.125466
      4 Cl                    0.291198
      5 I                     0.102326
  ----------------------------------------
  Sum of atomic charges =    -0.000000

 -----------------------------------------------------------------
                    Cartesian Multipole Moments
 -----------------------------------------------------------------
    Charge (ESU x 10^10)
                -0.0000
    Dipole Moment (Debye)
         X       0.4221      Y      -0.5797      Z       0.0000
       Tot       0.7172
    Quadrupole Moments (Debye-Ang)
        XX     -79.9876     XY       0.3792     YY     -73.3301
        XZ      -0.0000     YZ      -0.0000     ZZ     -79.4607
    Octopole Moments (Debye-Ang^2)
       XXX     -14.5264    XXY      23.6594    XYY       0.8234
       YYY      73.5479    XXZ       0.0000    XYZ       0.0000
       YYZ       0.0000    XZZ      -7.2851    YZZ      21.8235
       ZZZ       0.0000
    Hexadecapole Moments (Debye-Ang^3)
      XXXX   -1410.8015   XXXY      -7.0643   XXYY    -373.7478
      XYYY      22.4545   YYYY    -979.2367   XXXZ      -0.0000
      XXYZ      -0.0000   XYYZ       0.0000   YYYZ      -0.0000
      XXZZ    -260.3053   XYZZ      10.2257   YYZZ    -190.2850
      XZZZ       0.0000   YZZZ      -0.0000   ZZZZ    -107.2701
 -----------------------------------------------------------------
 Calculating analytic gradient of the SCF energy
 Gradient of SCF Energy
            1           2           3           4           5
    1  -0.0900458   0.0758228  -0.0193960   0.0292812   0.0043378
    2  -0.0466819   0.0197997   0.0150713  -0.0292651   0.0410760
    3  -0.0000000   0.0000000  -0.0000000  -0.0000000   0.0000000
 Max gradient component =       9.005E-02
 RMS gradient           =       3.692E-02
 Gradient time:  CPU 10.99 s  wall 4.14 s
 Geometry Optimization Parameters
   NAtoms,    NIC,     NZ,  NCons,   NDum,   NFix, NCnnct, MaxDiis
        5      20       5       0       0       0       0       0

 Cartesian Hessian Update
 Hessian Updated using BFGS Update


** GEOMETRY OPTIMIZATION IN DELOCALIZED INTERNAL COORDINATES **
   Searching for a Minimum

   Optimization Cycle:   3

                       Coordinates (Angstroms)
     ATOM                X               Y               Z
      1  C         0.6153736205   -1.1483560069    0.0000000000
      2  P        -0.8865583909   -1.6745436670    0.0000000000
      3  Br       -2.4781637567    0.1104408905    0.0000000000
      4  Cl        1.9906168266   -2.3817558940    0.0000000000
      5  I         1.2319466609    1.1722105937    0.0000000000
   Point Group: cs    Number of degrees of freedom:     7


   Energy is -10333.336399415

 Hessian Updated using BFGS Update

  7 Hessian modes will be used to form the next step
  Hessian Eigenvalues:
     0.031168    0.087675    0.138430    0.228221    0.250159    0.259741
     0.810236

 Minimum Search - Taking Simple RFO Step
 Searching for Lamda that Minimizes Along All modes
 Value Taken    Lamda =  -0.05605658
 Calculated Step too Large.  Step scaled by  0.412975
 Step Taken.  Stepsize is  0.300000

                             Maximum     Tolerance    Cnvgd?
         Gradient           0.081188      0.000300      NO
         Displacement       0.210545      0.001200      NO
         Energy change     -0.028158      0.000001      NO


 New Cartesian Coordinates Obtained by Inverse Iteration

 Displacement from previous Coordinates is:  0.300930
 ----------------------------------------------------------------
             Standard Nuclear Orientation (Angstroms)
    I     Atom           X                Y                Z
 ----------------------------------------------------------------
    1      C       0.6109354590    -1.1124647283     0.0000000000
    2      P      -0.9058353191    -1.6876374197     0.0000000000
    3      Br     -2.4255906331     0.0906815383     0.0000000000
    4      Cl      1.9507644876    -2.2867345025     0.0000000000
    5      I       1.2429409657     1.0741510284     0.0000000000
 ----------------------------------------------------------------
 Molecular Point Group                 Cs    NOp =  2
 Largest Abelian Subgroup              Cs    NOp =  2
 Nuclear Repulsion Energy =   913.3242727530 hartrees
 There are       63 alpha and       63 beta electrons
 Applying Cartesian multipole field
    Component          Value
    ---------          -----
     (2,0,0)        1.00000E-11
     (0,2,0)        2.00000E-11
     (0,0,2)       -3.00000E-11
 Nucleus-field energy     =     0.0000000274 hartrees
 Requested basis set is 6-311++G(d,p)
 There are 75 shells and 192 basis functions
 A cutoff of  1.0D-11 yielded   2093 shell pairs
 There are     14993 function pairs (     16791 Cartesian)
 Smallest overlap matrix eigenvalue = 2.54E-04
 Guess MOs from SCF MO coefficient file

 -----------------------------------------------------------------------
  General SCF calculation program by
  Eric Jon Sundstrom, Paul Horn, Yuezhi Mao, Dmitri Zuev, Alec White,
  David Stuck, Shaama M.S., Shane Yost, Joonho Lee, David Small,
  Daniel Levine, Susi Lehtola, Hugh Burton, Evgeny Epifanovsky
 -----------------------------------------------------------------------
 Exchange:     0.2000 Hartree-Fock + 0.0800 Slater + 0.7200 B88
 Correlation:  0.1900 VWN1RPA + 0.8100 LYP
 Using SG-1 standard quadrature grid
 using 4 threads for integral computing
 -------------------------------------------------------
 OpenMP Integral computing Module                
 Release: version 2.0, May 2017, Q-Chem Inc. Pleasanton 
 -------------------------------------------------------
 -------------------------------------------------------
 OpenMP BLAS3 based DFT computing Module                
 Release: version 1.0, May 2013, Q-Chem Inc. Pittsburgh 
 -------------------------------------------------------
 A restricted SCF calculation will be
 performed using DIIS
 SCF converges when DIIS error is below 1.0e-08
 ---------------------------------------
  Cycle       Energy         DIIS error
 ---------------------------------------
    1  -10333.3519718849      7.17e-04  
    2  -10333.3548733658      3.98e-04  
    3  -10333.3540962536      5.62e-04  
    4  -10333.3556431385      1.02e-04  
    5  -10333.3556992983      3.29e-05  
    6  -10333.3557045794      7.96e-06  
    7  -10333.3557048677      4.13e-06  
    8  -10333.3557049329      5.78e-07  
    9  -10333.3557049343      1.78e-07  
   10  -10333.3557049346      6.94e-08  
   11  -10333.3557049347      1.42e-08  
   12  -10333.3557049347      5.01e-09  Convergence criterion met
 ---------------------------------------
 SCF time:   CPU 39.80s  wall 14.00s 
 SCF   energy in the final basis set =   -10333.3557049347
 Total energy in the final basis set =   -10333.3557049347

 --------------------------------------------------------------
             Orbital Energies (a.u.) and Symmetries
 --------------------------------------------------------------

 Alpha MOs, Restricted
 -- Occupied --                  
******* -482.85 -176.32 -165.73 -165.73 -165.73 -101.60  -77.12
  1 A'    2 A'    3 A'    4 A'    1 A"    5 A'    6 A'    7 A'                 
-62.498 -56.319 -56.315 -56.315 -35.821 -31.315 -31.308 -31.308
  8 A'    9 A'    2 A"   10 A'   11 A'   12 A'    3 A"   13 A'                 
-22.965 -22.963 -22.963 -22.959 -22.958 -10.311  -9.516  -8.707
 14 A'    4 A"   15 A'   16 A'    5 A"   17 A'   18 A'   19 A'                 
 -7.282  -7.271  -7.270  -6.617  -6.537  -6.526  -6.525  -6.370
 20 A'    6 A"   21 A'   22 A'   23 A'    7 A"   24 A'   25 A'                 
 -4.783  -4.779  -4.775  -4.774  -4.767  -4.766  -2.648  -2.645
 26 A'   27 A'    8 A"   28 A'    9 A"   29 A'   30 A'   10 A"                 
 -2.645  -2.635  -2.635  -2.048  -2.043  -2.043  -2.029  -2.029
 31 A'   11 A"   32 A'   33 A'   12 A"   34 A'   13 A"   35 A'                 
 -0.908  -0.803  -0.741  -0.664  -0.543  -0.446  -0.441  -0.409
 36 A'   37 A'   38 A'   39 A'   40 A'   41 A'   42 A'   14 A"                 
 -0.354  -0.337  -0.335  -0.304  -0.301  -0.281  -0.271
 43 A'   15 A"   44 A'   45 A'   16 A"   46 A'   17 A"                         
 -- Virtual --                   
 -0.122  -0.102  -0.090  -0.004   0.001   0.023   0.038   0.042
 47 A'   18 A"   48 A'   49 A'   50 A'   51 A'   52 A'   19 A"                 
  0.054   0.061   0.069   0.072   0.092   0.095   0.100   0.111
 53 A'   54 A'   20 A"   55 A'   21 A"   56 A'   57 A'   22 A"                 
  0.112   0.131   0.137   0.151   0.195   0.212   0.226   0.228
 58 A'   59 A'   60 A'   61 A'   62 A'   63 A'   23 A"   64 A'                 
  0.267   0.282   0.306   0.349   0.378   0.387   0.390   0.392
 65 A'   24 A"   66 A'   67 A'   68 A'   25 A"   26 A"   69 A'                 
  0.417   0.424   0.445   0.448   0.459   0.468   0.481   0.487
 70 A'   27 A"   71 A'   72 A'   28 A"   73 A'   74 A'   29 A"                 
  0.546   0.554   0.562   0.567   0.582   0.617   0.627   0.638
 30 A"   75 A'   31 A"   76 A'   77 A'   78 A'   32 A"   79 A'                 
  0.675   0.705   0.725   0.806   0.822   0.845   0.858   0.873
 80 A'   81 A'   33 A"   82 A'   34 A"   83 A'   35 A"   84 A'                 
  0.891   0.991   1.013   1.070   1.115   1.281   1.336   1.355
 85 A'   86 A'   87 A'   88 A'   89 A'   36 A"   90 A'   91 A'                 
  1.397   1.470   1.556   1.606   1.645   1.692   1.775   1.893
 37 A"   38 A"   39 A"   92 A'   93 A'   94 A'   95 A'   96 A'                 
  1.990   2.018   2.092   2.225   2.264   2.417   2.665   2.836
 40 A"   97 A'   98 A'   41 A"   99 A'  100 A'   42 A"  101 A'                 
  3.117   3.947   3.960   3.979   3.990   4.002   4.003   4.039
102 A'   43 A"  103 A'   44 A"   45 A"  104 A'   46 A"  105 A'                 
  4.053   4.175   4.204   4.354   5.985   6.010   6.031   6.592
106 A'  107 A'  108 A'  109 A'   47 A"  110 A'  111 A'  112 A'                 
  6.911   7.546   7.567   7.615   9.678  13.775  13.890  13.982
113 A'   48 A"  114 A'  115 A'  116 A'   49 A"  117 A'  118 A'                 
 23.330  25.778  25.858  26.290  27.807  28.327  28.347  28.352
119 A'   50 A"  120 A'  121 A'  122 A'   51 A"  123 A'  124 A'                 
 28.519  28.528  28.533  28.569  28.645  47.884 127.870 127.886
 52 A"  125 A'   53 A"  126 A'  127 A'  128 A'   54 A"  129 A'                 
127.903 151.611 163.060 215.661 289.744 289.762 289.8241020.670
130 A'  131 A'  132 A'  133 A'   55 A"  134 A'  135 A'  136 A'                 
*******
137 A'                                                                         

 Beta MOs, Restricted
 -- Occupied --                  
******* -482.85 -176.32 -165.73 -165.73 -165.73 -101.60  -77.12
  1 A'    2 A'    3 A'    4 A'    1 A"    5 A'    6 A'    7 A'                 
-62.498 -56.319 -56.315 -56.315 -35.821 -31.315 -31.308 -31.308
  8 A'    9 A'    2 A"   10 A'   11 A'   12 A'    3 A"   13 A'                 
-22.965 -22.963 -22.963 -22.959 -22.958 -10.311  -9.516  -8.707
 14 A'    4 A"   15 A'   16 A'    5 A"   17 A'   18 A'   19 A'                 
 -7.282  -7.271  -7.270  -6.617  -6.537  -6.526  -6.525  -6.370
 20 A'    6 A"   21 A'   22 A'   23 A'    7 A"   24 A'   25 A'                 
 -4.783  -4.779  -4.775  -4.774  -4.767  -4.766  -2.648  -2.645
 26 A'   27 A'    8 A"   28 A'    9 A"   29 A'   30 A'   10 A"                 
 -2.645  -2.635  -2.635  -2.048  -2.043  -2.043  -2.029  -2.029
 31 A'   11 A"   32 A'   33 A'   12 A"   34 A'   13 A"   35 A'                 
 -0.908  -0.803  -0.741  -0.664  -0.543  -0.446  -0.441  -0.409
 36 A'   37 A'   38 A'   39 A'   40 A'   41 A'   42 A'   14 A"                 
 -0.354  -0.337  -0.335  -0.304  -0.301  -0.281  -0.271
 43 A'   15 A"   44 A'   45 A'   16 A"   46 A'   17 A"                         
 -- Virtual --                   
 -0.122  -0.102  -0.090  -0.004   0.001   0.023   0.038   0.042
 47 A'   18 A"   48 A'   49 A'   50 A'   51 A'   52 A'   19 A"                 
  0.054   0.061   0.069   0.072   0.092   0.095   0.100   0.111
 53 A'   54 A'   20 A"   55 A'   21 A"   56 A'   57 A'   22 A"                 
  0.112   0.131   0.137   0.151   0.195   0.212   0.226   0.228
 58 A'   59 A'   60 A'   61 A'   62 A'   63 A'   23 A"   64 A'                 
  0.267   0.282   0.306   0.349   0.378   0.387   0.390   0.392
 65 A'   24 A"   66 A'   67 A'   68 A'   25 A"   26 A"   69 A'                 
  0.417   0.424   0.445   0.448   0.459   0.468   0.481   0.487
 70 A'   27 A"   71 A'   72 A'   28 A"   73 A'   74 A'   29 A"                 
  0.546   0.554   0.562   0.567   0.582   0.617   0.627   0.638
 30 A"   75 A'   31 A"   76 A'   77 A'   78 A'   32 A"   79 A'                 
  0.675   0.705   0.725   0.806   0.822   0.845   0.858   0.873
 80 A'   81 A'   33 A"   82 A'   34 A"   83 A'   35 A"   84 A'                 
  0.891   0.991   1.013   1.070   1.115   1.281   1.336   1.355
 85 A'   86 A'   87 A'   88 A'   89 A'   36 A"   90 A'   91 A'                 
  1.397   1.470   1.556   1.606   1.645   1.692   1.775   1.893
 37 A"   38 A"   39 A"   92 A'   93 A'   94 A'   95 A'   96 A'                 
  1.990   2.018   2.092   2.225   2.264   2.417   2.665   2.836
 40 A"   97 A'   98 A'   41 A"   99 A'  100 A'   42 A"  101 A'                 
  3.117   3.947   3.960   3.979   3.990   4.002   4.003   4.039
102 A'   43 A"  103 A'   44 A"   45 A"  104 A'   46 A"  105 A'                 
  4.053   4.175   4.204   4.354   5.985   6.010   6.031   6.592
106 A'  107 A'  108 A'  109 A'   47 A"  110 A'  111 A'  112 A'                 
  6.911   7.546   7.567   7.615   9.678  13.775  13.890  13.982
113 A'   48 A"  114 A'  115 A'  116 A'   49 A"  117 A'  118 A'                 
 23.330  25.778  25.858  26.290  27.807  28.327  28.347  28.352
119 A'   50 A"  120 A'  121 A'  122 A'   51 A"  123 A'  124 A'                 
 28.519  28.528  28.533  28.569  28.645  47.884 127.870 127.886
 52 A"  125 A'   53 A"  126 A'  127 A'  128 A'   54 A"  129 A'                 
127.903 151.611 163.060 215.661 289.744 289.762 289.8241020.670
130 A'  131 A'  132 A'  133 A'   55 A"  134 A'  135 A'  136 A'                 
*******
137 A'                                                                         
 --------------------------------------------------------------

          Ground-State Mulliken Net Atomic Charges

     Atom                 Charge (a.u.)
  ----------------------------------------
      1 C                    -0.391865
      2 P                     0.063919
      3 Br                   -0.131556
      4 Cl                    0.329879
      5 I                     0.129622
  ----------------------------------------
  Sum of atomic charges =     0.000000

 -----------------------------------------------------------------
                    Cartesian Multipole Moments
 -----------------------------------------------------------------
    Charge (ESU x 10^10)
                 0.0000
    Dipole Moment (Debye)
         X       0.5513      Y      -0.4083      Z      -0.0000
       Tot       0.6861
    Quadrupole Moments (Debye-Ang)
        XX     -79.5273     XY       0.3868     YY     -73.7799
        XZ       0.0000     YZ      -0.0000     ZZ     -79.2595
    Octopole Moments (Debye-Ang^2)
       XXX     -15.5664    XXY      26.0938    XYY       0.1589
       YYY      79.6123    XXZ      -0.0000    XYZ       0.0000
       YYZ      -0.0000    XZZ      -7.4551    YZZ      23.9685
       ZZZ      -0.0000
    Hexadecapole Moments (Debye-Ang^3)
      XXXX   -1375.6900   XXXY      -9.6017   XXYY    -357.8262
      XYYY      16.2959   YYYY    -917.9344   XXXZ       0.0000
      XXYZ      -0.0000   XYYZ      -0.0000   YYYZ       0.0000
      XXZZ    -253.6780   XYZZ       7.6950   YYZZ    -178.2031
      XZZZ      -0.0000   YZZZ      -0.0000   ZZZZ    -106.7473
 -----------------------------------------------------------------
 Calculating analytic gradient of the SCF energy
 Gradient of SCF Energy
            1           2           3           4           5
    1  -0.0547693   0.0498367  -0.0133957   0.0137700   0.0045583
    2  -0.0388285   0.0139290   0.0106163  -0.0125670   0.0268503
    3   0.0000000  -0.0000000   0.0000000   0.0000000  -0.0000000
 Max gradient component =       5.477E-02
 RMS gradient           =       2.390E-02
 Gradient time:  CPU 11.35 s  wall 5.00 s
 Geometry Optimization Parameters
   NAtoms,    NIC,     NZ,  NCons,   NDum,   NFix, NCnnct, MaxDiis
        5      20       5       0       0       0       0       0

 Cartesian Hessian Update
 Hessian Updated using BFGS Update


** GEOMETRY OPTIMIZATION IN DELOCALIZED INTERNAL COORDINATES **
   Searching for a Minimum

   Optimization Cycle:   4

                       Coordinates (Angstroms)
     ATOM                X               Y               Z
      1  C         0.6109354590   -1.1124647283    0.0000000000
      2  P        -0.9058353191   -1.6876374197    0.0000000000
      3  Br       -2.4255906331    0.0906815383    0.0000000000
      4  Cl        1.9507644876   -2.2867345025    0.0000000000
      5  I         1.2429409657    1.0741510284    0.0000000000
   Point Group: cs    Number of degrees of freedom:     7


   Energy is -10333.355704935

 Hessian Updated using BFGS Update

  7 Hessian modes will be used to form the next step
  Hessian Eigenvalues:
     0.055018    0.088068    0.171808    0.220443    0.251592    0.260064
     0.747440

 Minimum Search - Taking Simple RFO Step
 Searching for Lamda that Minimizes Along All modes
 Value Taken    Lamda =  -0.02086589
 Calculated Step too Large.  Step scaled by  0.678100
 Step Taken.  Stepsize is  0.300000

                             Maximum     Tolerance    Cnvgd?
         Gradient           0.053796      0.000300      NO
         Displacement       0.226464      0.001200      NO
         Energy change     -0.019306      0.000001      NO


 New Cartesian Coordinates Obtained by Inverse Iteration

 Displacement from previous Coordinates is:  0.292115
 ----------------------------------------------------------------
             Standard Nuclear Orientation (Angstroms)
    I     Atom           X                Y                Z
 ----------------------------------------------------------------
    1      C       0.6019312436    -1.0701837555     0.0000000000
    2      P      -0.9289807862    -1.7020984168     0.0000000000
    3      Br     -2.3436743921     0.0812513412     0.0000000000
    4      Cl      1.9249984574    -2.2150797886     0.0000000000
    5      I       1.2189404376     0.9841065359     0.0000000000
 ----------------------------------------------------------------
 Molecular Point Group                 Cs    NOp =  2
 Largest Abelian Subgroup              Cs    NOp =  2
 Nuclear Repulsion Energy =   941.6774141820 hartrees
 There are       63 alpha and       63 beta electrons
 Applying Cartesian multipole field
    Component          Value
    ---------          -----
     (2,0,0)        1.00000E-11
     (0,2,0)        2.00000E-11
     (0,0,2)       -3.00000E-11
 Nucleus-field energy     =     0.0000000257 hartrees
 Requested basis set is 6-311++G(d,p)
 There are 75 shells and 192 basis functions
 A cutoff of  1.0D-11 yielded   2118 shell pairs
 There are     15163 function pairs (     16984 Cartesian)
 Smallest overlap matrix eigenvalue = 2.16E-04
 Guess MOs from SCF MO coefficient file

 -----------------------------------------------------------------------
  General SCF calculation program by
  Eric Jon Sundstrom, Paul Horn, Yuezhi Mao, Dmitri Zuev, Alec White,
  David Stuck, Shaama M.S., Shane Yost, Joonho Lee, David Small,
  Daniel Levine, Susi Lehtola, Hugh Burton, Evgeny Epifanovsky
 -----------------------------------------------------------------------
 Exchange:     0.2000 Hartree-Fock + 0.0800 Slater + 0.7200 B88
 Correlation:  0.1900 VWN1RPA + 0.8100 LYP
 Using SG-1 standard quadrature grid
 using 4 threads for integral computing
 -------------------------------------------------------
 OpenMP Integral computing Module                
 Release: version 2.0, May 2017, Q-Chem Inc. Pleasanton 
 -------------------------------------------------------
 -------------------------------------------------------
 OpenMP BLAS3 based DFT computing Module                
 Release: version 1.0, May 2013, Q-Chem Inc. Pittsburgh 
 -------------------------------------------------------
 A restricted SCF calculation will be
 performed using DIIS
 SCF converges when DIIS error is below 1.0e-08
 ---------------------------------------
  Cycle       Energy         DIIS error
 ---------------------------------------
    1  -10333.3605203987      7.56e-04  
    2  -10333.3637950626      3.87e-04  
    3  -10333.3631875044      5.26e-04  
    4  -10333.3645032269      1.16e-04  
    5  -10333.3645734140      3.66e-05  
    6  -10333.3645802200      9.49e-06  
    7  -10333.3645806500      3.55e-06  
    8  -10333.3645806876      6.00e-07  
    9  -10333.3645806891      1.86e-07  
   10  -10333.3645806893      5.91e-08  
   11  -10333.3645806893      9.63e-09  Convergence criterion met
 ---------------------------------------
 SCF time:   CPU 37.54s  wall 14.00s 
 SCF   energy in the final basis set =   -10333.3645806893
 Total energy in the final basis set =   -10333.3645806893

 --------------------------------------------------------------
             Orbital Energies (a.u.) and Symmetries
 --------------------------------------------------------------

 Alpha MOs, Restricted
 -- Occupied --                  
******* -482.85 -176.33 -165.73 -165.73 -165.73 -101.60  -77.12
  1 A'    2 A'    3 A'    4 A'    1 A"    5 A'    6 A'    7 A'                 
-62.499 -56.319 -56.315 -56.315 -35.823 -31.316 -31.310 -31.310
  8 A'    9 A'    2 A"   10 A'   11 A'   12 A'    3 A"   13 A'                 
-22.967 -22.965 -22.965 -22.961 -22.961 -10.305  -9.511  -8.707
 14 A'    4 A"   15 A'    5 A"   16 A'   17 A'   18 A'   19 A'                 
 -7.276  -7.266  -7.265  -6.611  -6.537  -6.526  -6.526  -6.372
 20 A'    6 A"   21 A'   22 A'   23 A'    7 A"   24 A'   25 A'                 
 -4.785  -4.774  -4.770  -4.770  -4.769  -4.768  -2.648  -2.645
 26 A'   27 A'    8 A"    9 A"   28 A'   29 A'   30 A'   10 A"                 
 -2.645  -2.636  -2.636  -2.051  -2.046  -2.045  -2.032  -2.032
 31 A'   11 A"   32 A'   33 A'   12 A"   34 A'   13 A"   35 A'                 
 -0.913  -0.810  -0.737  -0.670  -0.544  -0.451  -0.443  -0.411
 36 A'   37 A'   38 A'   39 A'   40 A'   41 A'   42 A'   14 A"                 
 -0.354  -0.339  -0.339  -0.305  -0.304  -0.280  -0.264
 43 A'   15 A"   44 A'   45 A'   16 A"   46 A'   17 A"                         
 -- Virtual --                   
 -0.102  -0.099  -0.069  -0.000   0.004   0.024   0.039   0.042
 18 A"   47 A'   48 A'   49 A'   50 A'   51 A'   52 A'   19 A"                 
  0.051   0.061   0.070   0.071   0.091   0.097   0.102   0.112
 53 A'   54 A'   20 A"   55 A'   21 A"   56 A'   57 A'   22 A"                 
  0.113   0.130   0.138   0.151   0.203   0.212   0.226   0.229
 58 A'   59 A'   60 A'   61 A'   62 A'   63 A'   23 A"   64 A'                 
  0.264   0.285   0.308   0.343   0.376   0.383   0.388   0.391
 65 A'   24 A"   66 A'   67 A'   68 A'   25 A"   26 A"   69 A'                 
  0.425   0.428   0.438   0.448   0.459   0.459   0.480   0.491
 70 A'   27 A"   71 A'   72 A'   28 A"   73 A'   29 A"   74 A'                 
  0.536   0.560   0.563   0.588   0.598   0.628   0.635   0.650
 30 A"   75 A'   31 A"   76 A'   77 A'   78 A'   32 A"   79 A'                 
  0.680   0.733   0.746   0.797   0.825   0.851   0.867   0.880
 80 A'   81 A'   33 A"   82 A'   34 A"   83 A'   35 A"   84 A'                 
  0.911   0.972   1.033   1.093   1.126   1.285   1.343   1.390
 85 A'   86 A'   87 A'   88 A'   89 A'   36 A"   90 A'   91 A'                 
  1.413   1.464   1.558   1.626   1.653   1.710   1.792   1.867
 37 A"   38 A"   39 A"   92 A'   93 A'   94 A'   95 A'   96 A'                 
  1.990   2.022   2.103   2.230   2.274   2.435   2.663   2.846
 40 A"   97 A'   98 A'   41 A"   99 A'  100 A'   42 A"  101 A'                 
  3.105   3.945   3.959   3.989   3.990   4.004   4.008   4.051
102 A'   43 A"  103 A'   44 A"   45 A"  104 A'   46 A"  105 A'                 
  4.070   4.198   4.221   4.380   5.987   6.015   6.039   6.598
106 A'  107 A'  108 A'  109 A'   47 A"  110 A'  111 A'  112 A'                 
  6.901   7.546   7.570   7.626   9.691  13.782  13.901  13.970
113 A'   48 A"  114 A'  115 A'  116 A'   49 A"  117 A'  118 A'                 
 23.322  25.786  25.886  26.310  27.827  28.328  28.351  28.357
119 A'   50 A"  120 A'  121 A'  122 A'   51 A"  123 A'  124 A'                 
 28.517  28.528  28.537  28.577  28.660  47.888 127.871 127.889
 52 A"  125 A'   53 A"  126 A'  127 A'  128 A'   54 A"  129 A'                 
127.907 151.626 163.046 215.676 289.745 289.767 289.8361020.676
130 A'  131 A'  132 A'  133 A'   55 A"  134 A'  135 A'  136 A'                 
*******
137 A'                                                                         

 Beta MOs, Restricted
 -- Occupied --                  
******* -482.85 -176.33 -165.73 -165.73 -165.73 -101.60  -77.12
  1 A'    2 A'    3 A'    4 A'    1 A"    5 A'    6 A'    7 A'                 
-62.499 -56.319 -56.315 -56.315 -35.823 -31.316 -31.310 -31.310
  8 A'    9 A'    2 A"   10 A'   11 A'   12 A'    3 A"   13 A'                 
-22.967 -22.965 -22.965 -22.961 -22.961 -10.305  -9.511  -8.707
 14 A'    4 A"   15 A'    5 A"   16 A'   17 A'   18 A'   19 A'                 
 -7.276  -7.266  -7.265  -6.611  -6.537  -6.526  -6.526  -6.372
 20 A'    6 A"   21 A'   22 A'   23 A'    7 A"   24 A'   25 A'                 
 -4.785  -4.774  -4.770  -4.770  -4.769  -4.768  -2.648  -2.645
 26 A'   27 A'    8 A"    9 A"   28 A'   29 A'   30 A'   10 A"                 
 -2.645  -2.636  -2.636  -2.051  -2.046  -2.045  -2.032  -2.032
 31 A'   11 A"   32 A'   33 A'   12 A"   34 A'   13 A"   35 A'                 
 -0.913  -0.810  -0.737  -0.670  -0.544  -0.451  -0.443  -0.411
 36 A'   37 A'   38 A'   39 A'   40 A'   41 A'   42 A'   14 A"                 
 -0.354  -0.339  -0.339  -0.305  -0.304  -0.280  -0.264
 43 A'   15 A"   44 A'   45 A'   16 A"   46 A'   17 A"                         
 -- Virtual --                   
 -0.102  -0.099  -0.069  -0.000   0.004   0.024   0.039   0.042
 18 A"   47 A'   48 A'   49 A'   50 A'   51 A'   52 A'   19 A"                 
  0.051   0.061   0.070   0.071   0.091   0.097   0.102   0.112
 53 A'   54 A'   20 A"   55 A'   21 A"   56 A'   57 A'   22 A"                 
  0.113   0.130   0.138   0.151   0.203   0.212   0.226   0.229
 58 A'   59 A'   60 A'   61 A'   62 A'   63 A'   23 A"   64 A'                 
  0.264   0.285   0.308   0.343   0.376   0.383   0.388   0.391
 65 A'   24 A"   66 A'   67 A'   68 A'   25 A"   26 A"   69 A'                 
  0.425   0.428   0.438   0.448   0.459   0.459   0.480   0.491
 70 A'   27 A"   71 A'   72 A'   28 A"   73 A'   29 A"   74 A'                 
  0.536   0.560   0.563   0.588   0.598   0.628   0.635   0.650
 30 A"   75 A'   31 A"   76 A'   77 A'   78 A'   32 A"   79 A'                 
  0.680   0.733   0.746   0.797   0.825   0.851   0.867   0.880
 80 A'   81 A'   33 A"   82 A'   34 A"   83 A'   35 A"   84 A'                 
  0.911   0.972   1.033   1.093   1.126   1.285   1.343   1.390
 85 A'   86 A'   87 A'   88 A'   89 A'   36 A"   90 A'   91 A'                 
  1.413   1.464   1.558   1.626   1.653   1.710   1.792   1.867
 37 A"   38 A"   39 A"   92 A'   93 A'   94 A'   95 A'   96 A'                 
  1.990   2.022   2.103   2.230   2.274   2.435   2.663   2.846
 40 A"   97 A'   98 A'   41 A"   99 A'  100 A'   42 A"  101 A'                 
  3.105   3.945   3.959   3.989   3.990   4.004   4.008   4.051
102 A'   43 A"  103 A'   44 A"   45 A"  104 A'   46 A"  105 A'                 
  4.070   4.198   4.221   4.380   5.987   6.015   6.039   6.598
106 A'  107 A'  108 A'  109 A'   47 A"  110 A'  111 A'  112 A'                 
  6.901   7.546   7.570   7.626   9.691  13.782  13.901  13.970
113 A'   48 A"  114 A'  115 A'  116 A'   49 A"  117 A'  118 A'                 
 23.322  25.786  25.886  26.310  27.827  28.328  28.351  28.357
119 A'   50 A"  120 A'  121 A'  122 A'   51 A"  123 A'  124 A'                 
 28.517  28.528  28.537  28.577  28.660  47.888 127.871 127.889
 52 A"  125 A'   53 A"  126 A'  127 A'  128 A'   54 A"  129 A'                 
127.907 151.626 163.046 215.676 289.745 289.767 289.8361020.676
130 A'  131 A'  132 A'  133 A'   55 A"  134 A'  135 A'  136 A'                 
*******
137 A'                                                                         
 --------------------------------------------------------------

          Ground-State Mulliken Net Atomic Charges

     Atom                 Charge (a.u.)
  ----------------------------------------
      1 C                    -0.450979
      2 P                     0.073967
      3 Br                   -0.134391
      4 Cl                    0.343367
      5 I                     0.168037
  ----------------------------------------
  Sum of atomic charges =    -0.000000

 -----------------------------------------------------------------
                    Cartesian Multipole Moments
 -----------------------------------------------------------------
    Charge (ESU x 10^10)
                -0.0000
    Dipole Moment (Debye)
         X       0.5444      Y      -0.0952      Z      -0.0000
       Tot       0.5527
    Quadrupole Moments (Debye-Ang)
        XX     -79.2042     XY       0.6364     YY     -74.3721
        XZ      -0.0000     YZ      -0.0000     ZZ     -79.0211
    Octopole Moments (Debye-Ang^2)
       XXX     -16.3217    XXY      28.4350    XYY      -1.0570
       YYY      86.2138    XXZ       0.0000    XYZ      -0.0000
       YYZ      -0.0000    XZZ      -7.3760    YZZ      26.1802
       ZZZ      -0.0000
    Hexadecapole Moments (Debye-Ang^3)
      XXXX   -1317.9649   XXXY      -4.5644   XXYY    -341.4476
      XYYY      17.1972   YYYY    -872.3161   XXXZ      -0.0000
      XXYZ      -0.0000   XYYZ      -0.0000   YYYZ      -0.0000
      XXZZ    -242.8815   XYZZ       7.6612   YYZZ    -169.1044
      XZZZ      -0.0000   YZZZ      -0.0000   ZZZZ    -106.0440
 -----------------------------------------------------------------
 Calculating analytic gradient of the SCF energy
 Gradient of SCF Energy
            1           2           3           4           5
    1  -0.0223983   0.0224609  -0.0029529   0.0020083   0.0008819
    2  -0.0191445   0.0092927   0.0037027   0.0010773   0.0050718
    3   0.0000000  -0.0000000   0.0000000  -0.0000000  -0.0000000
 Max gradient component =       2.246E-02
 RMS gradient           =       1.004E-02
 Gradient time:  CPU 11.87 s  wall 4.37 s
 Geometry Optimization Parameters
   NAtoms,    NIC,     NZ,  NCons,   NDum,   NFix, NCnnct, MaxDiis
        5      20       5       0       0       0       0       0

 Cartesian Hessian Update
 Hessian Updated using BFGS Update


** GEOMETRY OPTIMIZATION IN DELOCALIZED INTERNAL COORDINATES **
   Searching for a Minimum

   Optimization Cycle:   5

                       Coordinates (Angstroms)
     ATOM                X               Y               Z
      1  C         0.6019312436   -1.0701837555    0.0000000000
      2  P        -0.9289807862   -1.7020984168    0.0000000000
      3  Br       -2.3436743921    0.0812513412    0.0000000000
      4  Cl        1.9249984574   -2.2150797886    0.0000000000
      5  I         1.2189404376    0.9841065359    0.0000000000
   Point Group: cs    Number of degrees of freedom:     7


   Energy is -10333.364580689

 Hessian Updated using BFGS Update

  7 Hessian modes will be used to form the next step
  Hessian Eigenvalues:
     0.068726    0.092145    0.182505    0.215592    0.258460    0.269210
     0.697369

 Minimum Search - Taking Simple RFO Step
 Searching for Lamda that Minimizes Along All modes
 Value Taken    Lamda =  -0.00224452
 Step Taken.  Stepsize is  0.122226

                             Maximum     Tolerance    Cnvgd?
         Gradient           0.022159      0.000300      NO
         Displacement       0.102563      0.001200      NO
         Energy change     -0.008876      0.000001      NO


 New Cartesian Coordinates Obtained by Inverse Iteration

 Displacement from previous Coordinates is:  0.115510
 ----------------------------------------------------------------
             Standard Nuclear Orientation (Angstroms)
    I     Atom           X                Y                Z
 ----------------------------------------------------------------
    1      C       0.6035034617    -1.0345307910     0.0000000000
    2      P      -0.9391336956    -1.7043360905     0.0000000000
    3      Br     -2.3343255247     0.0516149090     0.0000000000
    4      Cl      1.9004030784    -2.2067452065     0.0000000000
    5      I       1.2427676404     0.9719930952     0.0000000000
 ----------------------------------------------------------------
 Molecular Point Group                 Cs    NOp =  2
 Largest Abelian Subgroup              Cs    NOp =  2
 Nuclear Repulsion Energy =   945.3366443496 hartrees
 There are       63 alpha and       63 beta electrons
 Applying Cartesian multipole field
    Component          Value
    ---------          -----
     (2,0,0)        1.00000E-11
     (0,2,0)        2.00000E-11
     (0,0,2)       -3.00000E-11
 Nucleus-field energy     =     0.0000000255 hartrees
 Requested basis set is 6-311++G(d,p)
 There are 75 shells and 192 basis functions
 A cutoff of  1.0D-11 yielded   2132 shell pairs
 There are     15248 function pairs (     17075 Cartesian)
 Smallest overlap matrix eigenvalue = 2.12E-04
 Guess MOs from SCF MO coefficient file

 -----------------------------------------------------------------------
  General SCF calculation program by
  Eric Jon Sundstrom, Paul Horn, Yuezhi Mao, Dmitri Zuev, Alec White,
  David Stuck, Shaama M.S., Shane Yost, Joonho Lee, David Small,
  Daniel Levine, Susi Lehtola, Hugh Burton, Evgeny Epifanovsky
 -----------------------------------------------------------------------
 Exchange:     0.2000 Hartree-Fock + 0.0800 Slater + 0.7200 B88
 Correlation:  0.1900 VWN1RPA + 0.8100 LYP
 Using SG-1 standard quadrature grid
 using 4 threads for integral computing
 -------------------------------------------------------
 OpenMP Integral computing Module                
 Release: version 2.0, May 2017, Q-Chem Inc. Pleasanton 
 -------------------------------------------------------
 -------------------------------------------------------
 OpenMP BLAS3 based DFT computing Module                
 Release: version 1.0, May 2013, Q-Chem Inc. Pittsburgh 
 -------------------------------------------------------
 A restricted SCF calculation will be
 performed using DIIS
 SCF converges when DIIS error is below 1.0e-08
 ---------------------------------------
  Cycle       Energy         DIIS error
 ---------------------------------------
    1  -10333.3648908394      3.64e-04  
    2  -10333.3657845741      1.09e-04  
    3  -10333.3656910482      1.68e-04  
    4  -10333.3658489619      4.64e-05  
    5  -10333.3658583171      1.80e-05  
    6  -10333.3658598987      4.46e-06  
    7  -10333.3658599838      1.25e-06  
    8  -10333.3658599877      2.67e-07  
    9  -10333.3658599877      5.49e-08  
   10  -10333.3658599877      2.03e-08  
   11  -10333.3658599878      5.96e-09  Convergence criterion met
 ---------------------------------------
 SCF time:   CPU 37.89s  wall 14.00s 
 SCF   energy in the final basis set =   -10333.3658599878
 Total energy in the final basis set =   -10333.3658599878

 --------------------------------------------------------------
             Orbital Energies (a.u.) and Symmetries
 --------------------------------------------------------------

 Alpha MOs, Restricted
 -- Occupied --                  
******* -482.85 -176.33 -165.73 -165.73 -165.73 -101.59  -77.11
  1 A'    2 A'    3 A'    4 A'    1 A"    5 A'    6 A'    7 A'                 
-62.499 -56.319 -56.316 -56.316 -35.825 -31.318 -31.312 -31.311
  8 A'    9 A'    2 A"   10 A'   11 A'   12 A'    3 A"   13 A'                 
-22.969 -22.967 -22.967 -22.963 -22.963 -10.304  -9.508  -8.708
 14 A'    4 A"   15 A'    5 A"   16 A'   17 A'   18 A'   19 A'                 
 -7.273  -7.262  -7.262  -6.609  -6.538  -6.527  -6.527  -6.374
 20 A'    6 A"   21 A'   22 A'   23 A'    7 A"   24 A'   25 A'                 
 -4.787  -4.772  -4.772  -4.771  -4.768  -4.767  -2.649  -2.646
 26 A'   27 A'    8 A"   28 A'    9 A"   29 A'   30 A'   10 A"                 
 -2.646  -2.637  -2.637  -2.053  -2.048  -2.047  -2.034  -2.034
 31 A'   11 A"   32 A'   33 A'   12 A"   34 A'   13 A"   35 A'                 
 -0.912  -0.813  -0.736  -0.670  -0.543  -0.452  -0.443  -0.410
 36 A'   37 A'   38 A'   39 A'   40 A'   41 A'   42 A'   14 A"                 
 -0.353  -0.341  -0.340  -0.306  -0.304  -0.283  -0.259
 43 A'   44 A'   15 A"   16 A"   45 A'   46 A'   17 A"                         
 -- Virtual --                   
 -0.103  -0.090  -0.063   0.000   0.005   0.025   0.039   0.042
 18 A"   47 A'   48 A'   49 A'   50 A'   51 A'   52 A'   19 A"                 
  0.050   0.061   0.070   0.071   0.091   0.096   0.103   0.111
 53 A'   54 A'   20 A"   55 A'   21 A"   56 A'   57 A'   58 A'                 
  0.112   0.130   0.139   0.151   0.206   0.211   0.227   0.229
 22 A"   59 A'   60 A'   61 A'   62 A'   63 A'   23 A"   64 A'                 
  0.264   0.286   0.307   0.346   0.376   0.381   0.389   0.391
 65 A'   24 A"   66 A'   67 A'   68 A'   25 A"   26 A"   69 A'                 
  0.427   0.427   0.436   0.445   0.458   0.459   0.477   0.492
 70 A'   27 A"   71 A'   72 A'   28 A"   73 A'   29 A"   74 A'                 
  0.531   0.561   0.562   0.588   0.603   0.633   0.640   0.652
 30 A"   75 A'   31 A"   76 A'   77 A'   78 A'   32 A"   79 A'                 
  0.682   0.745   0.757   0.797   0.828   0.854   0.868   0.881
 80 A'   81 A'   33 A"   82 A'   34 A"   83 A'   35 A"   84 A'                 
  0.915   0.956   1.046   1.100   1.123   1.286   1.342   1.397
 85 A'   86 A'   87 A'   88 A'   89 A'   36 A"   90 A'   91 A'                 
  1.418   1.454   1.560   1.636   1.650   1.717   1.785   1.858
 37 A"   38 A"   39 A"   92 A'   93 A'   94 A'   95 A'   96 A'                 
  1.989   2.022   2.107   2.232   2.277   2.439   2.661   2.853
 40 A"   97 A'   98 A'   41 A"   99 A'  100 A'   42 A"  101 A'                 
  3.083   3.943   3.959   3.988   3.992   4.004   4.010   4.054
102 A'   43 A"  103 A'   44 A"   45 A"  104 A'   46 A"  105 A'                 
  4.071   4.204   4.225   4.387   5.986   6.014   6.044   6.600
106 A'  107 A'  108 A'  109 A'   47 A"  110 A'  111 A'  112 A'                 
  6.890   7.546   7.570   7.631   9.694  13.784  13.900  13.960
113 A'   48 A"  114 A'  115 A'  116 A'   49 A"  117 A'  118 A'                 
 23.315  25.790  25.895  26.316  27.831  28.327  28.350  28.359
119 A'   50 A"  120 A'  121 A'  122 A'   51 A"  123 A'  124 A'                 
 28.516  28.525  28.537  28.577  28.661  47.891 127.870 127.888
 52 A"  125 A'   53 A"  126 A'  127 A'  128 A'   54 A"  129 A'                 
127.908 151.629 163.032 215.679 289.745 289.767 289.8411020.679
130 A'  131 A'  132 A'  133 A'   55 A"  134 A'  135 A'  136 A'                 
*******
137 A'                                                                         

 Beta MOs, Restricted
 -- Occupied --                  
******* -482.85 -176.33 -165.73 -165.73 -165.73 -101.59  -77.11
  1 A'    2 A'    3 A'    4 A'    1 A"    5 A'    6 A'    7 A'                 
-62.499 -56.319 -56.316 -56.316 -35.825 -31.318 -31.312 -31.311
  8 A'    9 A'    2 A"   10 A'   11 A'   12 A'    3 A"   13 A'                 
-22.969 -22.967 -22.967 -22.963 -22.963 -10.304  -9.508  -8.708
 14 A'    4 A"   15 A'    5 A"   16 A'   17 A'   18 A'   19 A'                 
 -7.273  -7.262  -7.262  -6.609  -6.538  -6.527  -6.527  -6.374
 20 A'    6 A"   21 A'   22 A'   23 A'    7 A"   24 A'   25 A'                 
 -4.787  -4.772  -4.772  -4.771  -4.768  -4.767  -2.649  -2.646
 26 A'   27 A'    8 A"   28 A'    9 A"   29 A'   30 A'   10 A"                 
 -2.646  -2.637  -2.637  -2.053  -2.048  -2.047  -2.034  -2.034
 31 A'   11 A"   32 A'   33 A'   12 A"   34 A'   13 A"   35 A'                 
 -0.912  -0.813  -0.736  -0.670  -0.543  -0.452  -0.443  -0.410
 36 A'   37 A'   38 A'   39 A'   40 A'   41 A'   42 A'   14 A"                 
 -0.353  -0.341  -0.340  -0.306  -0.304  -0.283  -0.259
 43 A'   44 A'   15 A"   16 A"   45 A'   46 A'   17 A"                         
 -- Virtual --                   
 -0.103  -0.090  -0.063   0.000   0.005   0.025   0.039   0.042
 18 A"   47 A'   48 A'   49 A'   50 A'   51 A'   52 A'   19 A"                 
  0.050   0.061   0.070   0.071   0.091   0.096   0.103   0.111
 53 A'   54 A'   20 A"   55 A'   21 A"   56 A'   57 A'   58 A'                 
  0.112   0.130   0.139   0.151   0.206   0.211   0.227   0.229
 22 A"   59 A'   60 A'   61 A'   62 A'   63 A'   23 A"   64 A'                 
  0.264   0.286   0.307   0.346   0.376   0.381   0.389   0.391
 65 A'   24 A"   66 A'   67 A'   68 A'   25 A"   26 A"   69 A'                 
  0.427   0.427   0.436   0.445   0.458   0.459   0.477   0.492
 70 A'   27 A"   71 A'   72 A'   28 A"   73 A'   29 A"   74 A'                 
  0.531   0.561   0.562   0.588   0.603   0.633   0.640   0.652
 30 A"   75 A'   31 A"   76 A'   77 A'   78 A'   32 A"   79 A'                 
  0.682   0.745   0.757   0.797   0.828   0.854   0.868   0.881
 80 A'   81 A'   33 A"   82 A'   34 A"   83 A'   35 A"   84 A'                 
  0.915   0.956   1.046   1.100   1.123   1.286   1.342   1.397
 85 A'   86 A'   87 A'   88 A'   89 A'   36 A"   90 A'   91 A'                 
  1.418   1.454   1.560   1.636   1.650   1.717   1.785   1.858
 37 A"   38 A"   39 A"   92 A'   93 A'   94 A'   95 A'   96 A'                 
  1.989   2.022   2.107   2.232   2.277   2.439   2.661   2.853
 40 A"   97 A'   98 A'   41 A"   99 A'  100 A'   42 A"  101 A'                 
  3.083   3.943   3.959   3.988   3.992   4.004   4.010   4.054
102 A'   43 A"  103 A'   44 A"   45 A"  104 A'   46 A"  105 A'                 
  4.071   4.204   4.225   4.387   5.986   6.014   6.044   6.600
106 A'  107 A'  108 A'  109 A'   47 A"  110 A'  111 A'  112 A'                 
  6.890   7.546   7.570   7.631   9.694  13.784  13.900  13.960
113 A'   48 A"  114 A'  115 A'  116 A'   49 A"  117 A'  118 A'                 
 23.315  25.790  25.895  26.316  27.831  28.327  28.350  28.359
119 A'   50 A"  120 A'  121 A'  122 A'   51 A"  123 A'  124 A'                 
 28.516  28.525  28.537  28.577  28.661  47.891 127.870 127.888
 52 A"  125 A'   53 A"  126 A'  127 A'  128 A'   54 A"  129 A'                 
127.908 151.629 163.032 215.679 289.745 289.767 289.8411020.679
130 A'  131 A'  132 A'  133 A'   55 A"  134 A'  135 A'  136 A'                 
*******
137 A'                                                                         
 --------------------------------------------------------------

          Ground-State Mulliken Net Atomic Charges

     Atom                 Charge (a.u.)
  ----------------------------------------
      1 C                    -0.462013
      2 P                     0.077329
      3 Br                   -0.131578
      4 Cl                    0.330858
      5 I                     0.185404
  ----------------------------------------
  Sum of atomic charges =    -0.000000

 -----------------------------------------------------------------
                    Cartesian Multipole Moments
 -----------------------------------------------------------------
    Charge (ESU x 10^10)
                -0.0000
    Dipole Moment (Debye)
         X       0.5010      Y       0.0892      Z      -0.0000
       Tot       0.5088
    Quadrupole Moments (Debye-Ang)
        XX     -78.9981     XY       0.9404     YY     -74.6626
        XZ      -0.0000     YZ      -0.0000     ZZ     -78.9651
    Octopole Moments (Debye-Ang^2)
       XXX     -18.4821    XXY      29.7307    XYY      -1.7635
       YYY      88.6493    XXZ      -0.0000    XYZ      -0.0000
       YYZ      -0.0000    XZZ      -7.7853    YZZ      27.0776
       ZZZ      -0.0000
    Hexadecapole Moments (Debye-Ang^3)
      XXXX   -1316.6824   XXXY      -9.1044   XXYY    -340.4359
      XYYY      10.3624   YYYY    -865.6028   XXXZ      -0.0000
      XXYZ      -0.0000   XYYZ       0.0000   YYYZ       0.0000
      XXZZ    -242.3590   XYZZ       5.0247   YYZZ    -167.8373
      XZZZ      -0.0000   YZZZ      -0.0000   ZZZZ    -105.8564
 -----------------------------------------------------------------
 Calculating analytic gradient of the SCF energy
 Gradient of SCF Energy
            1           2           3           4           5
    1  -0.0049333   0.0040283   0.0022346  -0.0017543   0.0004247
    2  -0.0068313   0.0051476  -0.0022214   0.0028770   0.0010281
    3   0.0000000   0.0000000   0.0000000  -0.0000000  -0.0000000
 Max gradient component =       6.831E-03
 RMS gradient           =       3.014E-03
 Gradient time:  CPU 11.84 s  wall 4.26 s
 Geometry Optimization Parameters
   NAtoms,    NIC,     NZ,  NCons,   NDum,   NFix, NCnnct, MaxDiis
        5      20       5       0       0       0       0       0

 Cartesian Hessian Update
 Hessian Updated using BFGS Update


** GEOMETRY OPTIMIZATION IN DELOCALIZED INTERNAL COORDINATES **
   Searching for a Minimum

   Optimization Cycle:   6

                       Coordinates (Angstroms)
     ATOM                X               Y               Z
      1  C         0.6035034617   -1.0345307910    0.0000000000
      2  P        -0.9391336956   -1.7043360905    0.0000000000
      3  Br       -2.3343255247    0.0516149090    0.0000000000
      4  Cl        1.9004030784   -2.2067452065    0.0000000000
      5  I         1.2427676404    0.9719930952    0.0000000000
   Point Group: cs    Number of degrees of freedom:     7


   Energy is -10333.365859988

 Hessian Updated using BFGS Update

  7 Hessian modes will be used to form the next step
  Hessian Eigenvalues:
     0.059079    0.107996    0.193455    0.207172    0.257886    0.268918
     0.605036

 Minimum Search - Taking Simple RFO Step
 Searching for Lamda that Minimizes Along All modes
 Value Taken    Lamda =  -0.00034819
 Step Taken.  Stepsize is  0.059531

                             Maximum     Tolerance    Cnvgd?
         Gradient           0.004658      0.000300      NO
         Displacement       0.046041      0.001200      NO
         Energy change     -0.001279      0.000001      NO


 New Cartesian Coordinates Obtained by Inverse Iteration

 Displacement from previous Coordinates is:  0.054736
 ----------------------------------------------------------------
             Standard Nuclear Orientation (Angstroms)
    I     Atom           X                Y                Z
 ----------------------------------------------------------------
    1      C       0.6106895528    -1.0209026154     0.0000000000
    2      P      -0.9363748589    -1.7028721670     0.0000000000
    3      Br     -2.3544075797     0.0518108841     0.0000000000
    4      Cl      1.9042942055    -2.2114317295     0.0000000000
    5      I       1.2490136406     0.9613915440     0.0000000000
 ----------------------------------------------------------------
 Molecular Point Group                 Cs    NOp =  2
 Largest Abelian Subgroup              Cs    NOp =  2
 Nuclear Repulsion Energy =   943.4913511670 hartrees
 There are       63 alpha and       63 beta electrons
 Applying Cartesian multipole field
    Component          Value
    ---------          -----
     (2,0,0)        1.00000E-11
     (0,2,0)        2.00000E-11
     (0,0,2)       -3.00000E-11
 Nucleus-field energy     =     0.0000000256 hartrees
 Requested basis set is 6-311++G(d,p)
 There are 75 shells and 192 basis functions
 A cutoff of  1.0D-11 yielded   2129 shell pairs
 There are     15216 function pairs (     17043 Cartesian)
 Smallest overlap matrix eigenvalue = 2.21E-04
 Guess MOs from SCF MO coefficient file

 -----------------------------------------------------------------------
  General SCF calculation program by
  Eric Jon Sundstrom, Paul Horn, Yuezhi Mao, Dmitri Zuev, Alec White,
  David Stuck, Shaama M.S., Shane Yost, Joonho Lee, David Small,
  Daniel Levine, Susi Lehtola, Hugh Burton, Evgeny Epifanovsky
 -----------------------------------------------------------------------
 Exchange:     0.2000 Hartree-Fock + 0.0800 Slater + 0.7200 B88
 Correlation:  0.1900 VWN1RPA + 0.8100 LYP
 Using SG-1 standard quadrature grid
 using 4 threads for integral computing
 -------------------------------------------------------
 OpenMP Integral computing Module                
 Release: version 2.0, May 2017, Q-Chem Inc. Pleasanton 
 -------------------------------------------------------
 -------------------------------------------------------
 OpenMP BLAS3 based DFT computing Module                
 Release: version 1.0, May 2013, Q-Chem Inc. Pittsburgh 
 -------------------------------------------------------
 A restricted SCF calculation will be
 performed using DIIS
 SCF converges when DIIS error is below 1.0e-08
 ---------------------------------------
  Cycle       Energy         DIIS error
 ---------------------------------------
    1  -10333.3657477158      1.82e-04  
    2  -10333.3659795671      4.87e-05  
    3  -10333.3659655673      7.44e-05  
    4  -10333.3659909783      2.37e-05  
    5  -10333.3659937557      7.15e-06  
    6  -10333.3659939759      1.64e-06  
    7  -10333.3659939872      8.58e-07  
    8  -10333.3659939909      1.07e-07  
    9  -10333.3659939909      3.14e-08  
   10  -10333.3659939909      1.16e-08  
   11  -10333.3659939910      3.55e-09  Convergence criterion met
 ---------------------------------------
 SCF time:   CPU 37.69s  wall 15.00s 
 SCF   energy in the final basis set =   -10333.3659939910
 Total energy in the final basis set =   -10333.3659939910

 --------------------------------------------------------------
             Orbital Energies (a.u.) and Symmetries
 --------------------------------------------------------------

 Alpha MOs, Restricted
 -- Occupied --                  
******* -482.85 -176.33 -165.73 -165.73 -165.73 -101.59  -77.12
  1 A'    2 A'    3 A'    4 A'    1 A"    5 A'    6 A'    7 A'                 
-62.498 -56.318 -56.315 -56.315 -35.826 -31.320 -31.314 -31.313
  8 A'    9 A'    2 A"   10 A'   11 A'   12 A'    3 A"   13 A'                 
-22.970 -22.969 -22.969 -22.964 -22.964 -10.305  -9.507  -8.707
 14 A'    4 A"   15 A'    5 A"   16 A'   17 A'   18 A'   19 A'                 
 -7.272  -7.262  -7.261  -6.610  -6.537  -6.526  -6.525  -6.376
 20 A'    6 A"   21 A'   22 A'   23 A'    7 A"   24 A'   25 A'                 
 -4.789  -4.774  -4.773  -4.773  -4.768  -4.767  -2.648  -2.645
 26 A'    8 A"   27 A'   28 A'    9 A"   29 A'   30 A'   10 A"                 
 -2.645  -2.636  -2.636  -2.055  -2.050  -2.049  -2.036  -2.036
 31 A'   11 A"   32 A'   33 A'   12 A"   34 A'   13 A"   35 A'                 
 -0.909  -0.811  -0.738  -0.671  -0.542  -0.453  -0.442  -0.409
 36 A'   37 A'   38 A'   39 A'   40 A'   41 A'   42 A'   14 A"                 
 -0.352  -0.342  -0.339  -0.307  -0.304  -0.284  -0.259
 43 A'   44 A'   15 A"   16 A"   45 A'   46 A'   17 A"                         
 -- Virtual --                   
 -0.104  -0.088  -0.065   0.000   0.004   0.025   0.039   0.043
 18 A"   47 A'   48 A'   49 A'   50 A'   51 A'   52 A'   19 A"                 
  0.050   0.060   0.070   0.071   0.091   0.095   0.103   0.110
 53 A'   54 A'   20 A"   55 A'   21 A"   56 A'   57 A'   58 A'                 
  0.112   0.131   0.139   0.151   0.206   0.211   0.226   0.229
 22 A"   59 A'   60 A'   61 A'   62 A'   63 A'   23 A"   64 A'                 
  0.266   0.286   0.307   0.348   0.376   0.380   0.389   0.391
 65 A'   24 A"   66 A'   67 A'   68 A'   25 A"   26 A"   69 A'                 
  0.425   0.427   0.439   0.444   0.459   0.459   0.479   0.490
 70 A'   27 A"   71 A'   72 A'   28 A"   73 A'   29 A"   74 A'                 
  0.530   0.562   0.563   0.587   0.602   0.631   0.642   0.654
 30 A"   31 A"   75 A'   76 A'   77 A'   78 A'   32 A"   79 A'                 
  0.680   0.744   0.754   0.798   0.829   0.855   0.870   0.880
 80 A'   81 A'   33 A"   82 A'   34 A"   83 A'   35 A"   84 A'                 
  0.911   0.951   1.041   1.100   1.119   1.285   1.342   1.398
 85 A'   86 A'   87 A'   88 A'   89 A'   36 A"   90 A'   91 A'                 
  1.415   1.449   1.559   1.639   1.648   1.715   1.776   1.853
 37 A"   38 A"   39 A"   92 A'   93 A'   94 A'   95 A'   96 A'                 
  1.990   2.022   2.105   2.232   2.277   2.437   2.659   2.854
 40 A"   97 A'   98 A'   41 A"   99 A'  100 A'   42 A"  101 A'                 
  3.069   3.941   3.957   3.989   3.993   4.004   4.010   4.052
102 A'   43 A"  103 A'   44 A"   45 A"  104 A'   46 A"  105 A'                 
  4.071   4.201   4.222   4.391   5.985   6.014   6.047   6.600
106 A'  107 A'  108 A'  109 A'   47 A"  110 A'  111 A'  112 A'                 
  6.885   7.547   7.570   7.630   9.691  13.784  13.898  13.955
113 A'   48 A"  114 A'  115 A'  116 A'   49 A"  117 A'  118 A'                 
 23.311  25.790  25.896  26.317  27.833  28.326  28.350  28.359
119 A'   50 A"  120 A'  121 A'  122 A'   51 A"  123 A'  124 A'                 
 28.514  28.524  28.537  28.576  28.661  47.890 127.869 127.887
 52 A"  125 A'   53 A"  126 A'  127 A'  128 A'   54 A"  129 A'                 
127.909 151.631 163.024 215.676 289.746 289.767 289.8401020.678
130 A'  131 A'  132 A'  133 A'   55 A"  134 A'  135 A'  136 A'                 
*******
137 A'                                                                         

 Beta MOs, Restricted
 -- Occupied --                  
******* -482.85 -176.33 -165.73 -165.73 -165.73 -101.59  -77.12
  1 A'    2 A'    3 A'    4 A'    1 A"    5 A'    6 A'    7 A'                 
-62.498 -56.318 -56.315 -56.315 -35.826 -31.320 -31.314 -31.313
  8 A'    9 A'    2 A"   10 A'   11 A'   12 A'    3 A"   13 A'                 
-22.970 -22.969 -22.969 -22.964 -22.964 -10.305  -9.507  -8.707
 14 A'    4 A"   15 A'    5 A"   16 A'   17 A'   18 A'   19 A'                 
 -7.272  -7.262  -7.261  -6.610  -6.537  -6.526  -6.525  -6.376
 20 A'    6 A"   21 A'   22 A'   23 A'    7 A"   24 A'   25 A'                 
 -4.789  -4.774  -4.773  -4.773  -4.768  -4.767  -2.648  -2.645
 26 A'    8 A"   27 A'   28 A'    9 A"   29 A'   30 A'   10 A"                 
 -2.645  -2.636  -2.636  -2.055  -2.050  -2.049  -2.036  -2.036
 31 A'   11 A"   32 A'   33 A'   12 A"   34 A'   13 A"   35 A'                 
 -0.909  -0.811  -0.738  -0.671  -0.542  -0.453  -0.442  -0.409
 36 A'   37 A'   38 A'   39 A'   40 A'   41 A'   42 A'   14 A"                 
 -0.352  -0.342  -0.339  -0.307  -0.304  -0.284  -0.259
 43 A'   44 A'   15 A"   16 A"   45 A'   46 A'   17 A"                         
 -- Virtual --                   
 -0.104  -0.088  -0.065   0.000   0.004   0.025   0.039   0.043
 18 A"   47 A'   48 A'   49 A'   50 A'   51 A'   52 A'   19 A"                 
  0.050   0.060   0.070   0.071   0.091   0.095   0.103   0.110
 53 A'   54 A'   20 A"   55 A'   21 A"   56 A'   57 A'   58 A'                 
  0.112   0.131   0.139   0.151   0.206   0.211   0.226   0.229
 22 A"   59 A'   60 A'   61 A'   62 A'   63 A'   23 A"   64 A'                 
  0.266   0.286   0.307   0.348   0.376   0.380   0.389   0.391
 65 A'   24 A"   66 A'   67 A'   68 A'   25 A"   26 A"   69 A'                 
  0.425   0.427   0.439   0.444   0.459   0.459   0.479   0.490
 70 A'   27 A"   71 A'   72 A'   28 A"   73 A'   29 A"   74 A'                 
  0.530   0.562   0.563   0.587   0.602   0.631   0.642   0.654
 30 A"   31 A"   75 A'   76 A'   77 A'   78 A'   32 A"   79 A'                 
  0.680   0.744   0.754   0.798   0.829   0.855   0.870   0.880
 80 A'   81 A'   33 A"   82 A'   34 A"   83 A'   35 A"   84 A'                 
  0.911   0.951   1.041   1.100   1.119   1.285   1.342   1.398
 85 A'   86 A'   87 A'   88 A'   89 A'   36 A"   90 A'   91 A'                 
  1.415   1.449   1.559   1.639   1.648   1.715   1.776   1.853
 37 A"   38 A"   39 A"   92 A'   93 A'   94 A'   95 A'   96 A'                 
  1.990   2.022   2.105   2.232   2.277   2.437   2.659   2.854
 40 A"   97 A'   98 A'   41 A"   99 A'  100 A'   42 A"  101 A'                 
  3.069   3.941   3.957   3.989   3.993   4.004   4.010   4.052
102 A'   43 A"  103 A'   44 A"   45 A"  104 A'   46 A"  105 A'                 
  4.071   4.201   4.222   4.391   5.985   6.014   6.047   6.600
106 A'  107 A'  108 A'  109 A'   47 A"  110 A'  111 A'  112 A'                 
  6.885   7.547   7.570   7.630   9.691  13.784  13.898  13.955
113 A'   48 A"  114 A'  115 A'  116 A'   49 A"  117 A'  118 A'                 
 23.311  25.790  25.896  26.317  27.833  28.326  28.350  28.359
119 A'   50 A"  120 A'  121 A'  122 A'   51 A"  123 A'  124 A'                 
 28.514  28.524  28.537  28.576  28.661  47.890 127.869 127.887
 52 A"  125 A'   53 A"  126 A'  127 A'  128 A'   54 A"  129 A'                 
127.909 151.631 163.024 215.676 289.746 289.767 289.8401020.678
130 A'  131 A'  132 A'  133 A'   55 A"  134 A'  135 A'  136 A'                 
*******
137 A'                                                                         
 --------------------------------------------------------------

          Ground-State Mulliken Net Atomic Charges

     Atom                 Charge (a.u.)
  ----------------------------------------
      1 C                    -0.457825
      2 P                     0.075091
      3 Br                   -0.135307
      4 Cl                    0.318823
      5 I                     0.199219
  ----------------------------------------
  Sum of atomic charges =    -0.000000

 -----------------------------------------------------------------
                    Cartesian Multipole Moments
 -----------------------------------------------------------------
    Charge (ESU x 10^10)
                -0.0000
    Dipole Moment (Debye)
         X       0.5787      Y       0.1574      Z      -0.0000
       Tot       0.5997
    Quadrupole Moments (Debye-Ang)
        XX     -79.1533     XY       1.1031     YY     -74.7303
        XZ      -0.0000     YZ      -0.0000     ZZ     -78.9787
    Octopole Moments (Debye-Ang^2)
       XXX     -17.8353    XXY      30.3390    XYY      -1.7815
       YYY      89.6516    XXZ      -0.0000    XYZ      -0.0000
       YYZ      -0.0000    XZZ      -7.5572    YZZ      27.5069
       ZZZ      -0.0000
    Hexadecapole Moments (Debye-Ang^3)
      XXXX   -1332.0370   XXXY      -6.8588   XXYY    -342.6109
      XYYY      12.6321   YYYY    -862.7882   XXXZ      -0.0000
      XXYZ      -0.0000   XYYZ      -0.0000   YYYZ      -0.0000
      XXZZ    -244.9184   XYZZ       5.6980   YYZZ    -167.4289
      XZZZ      -0.0000   YZZZ      -0.0000   ZZZZ    -105.8669
 -----------------------------------------------------------------
 Calculating analytic gradient of the SCF energy
 Gradient of SCF Energy
            1           2           3           4           5
    1   0.0003460   0.0009858  -0.0001486   0.0000591  -0.0012423
    2   0.0011724   0.0013470  -0.0003019   0.0010460  -0.0032635
    3   0.0000000  -0.0000000   0.0000000  -0.0000000   0.0000000
 Max gradient component =       3.264E-03
 RMS gradient           =       1.086E-03
 Gradient time:  CPU 11.76 s  wall 4.24 s
 Geometry Optimization Parameters
   NAtoms,    NIC,     NZ,  NCons,   NDum,   NFix, NCnnct, MaxDiis
        5      20       5       0       0       0       0       0

 Cartesian Hessian Update
 Hessian Updated using BFGS Update


** GEOMETRY OPTIMIZATION IN DELOCALIZED INTERNAL COORDINATES **
   Searching for a Minimum

   Optimization Cycle:   7

                       Coordinates (Angstroms)
     ATOM                X               Y               Z
      1  C         0.6106895528   -1.0209026154    0.0000000000
      2  P        -0.9363748589   -1.7028721670    0.0000000000
      3  Br       -2.3544075797    0.0518108841    0.0000000000
      4  Cl        1.9042942055   -2.2114317295    0.0000000000
      5  I         1.2490136406    0.9613915440    0.0000000000
   Point Group: cs    Number of degrees of freedom:     7


   Energy is -10333.365993991

 Hessian Updated using BFGS Update

  7 Hessian modes will be used to form the next step
  Hessian Eigenvalues:
     0.102239    0.107466    0.171901    0.197613    0.246141    0.265907
     0.556284

 Minimum Search - Taking Simple RFO Step
 Searching for Lamda that Minimizes Along All modes
 Value Taken    Lamda =  -0.00011560
 Step Taken.  Stepsize is  0.028341

                             Maximum     Tolerance    Cnvgd?
         Gradient           0.003681      0.000300      NO
         Displacement       0.022332      0.001200      NO
         Energy change     -0.000134      0.000001      NO


 New Cartesian Coordinates Obtained by Inverse Iteration

 Displacement from previous Coordinates is:  0.033252
 ----------------------------------------------------------------
             Standard Nuclear Orientation (Angstroms)
    I     Atom           X                Y                Z
 ----------------------------------------------------------------
    1      C       0.6100585686    -1.0203005030     0.0000000000
    2      P      -0.9372434595    -1.7072441292     0.0000000000
    3      Br     -2.3565825419     0.0478879708     0.0000000000
    4      Cl      1.8996870052    -2.2162304483     0.0000000000
    5      I       1.2572953878     0.9738830259     0.0000000000
 ----------------------------------------------------------------
 Molecular Point Group                 Cs    NOp =  2
 Largest Abelian Subgroup              Cs    NOp =  2
 Nuclear Repulsion Energy =   940.6010533130 hartrees
 There are       63 alpha and       63 beta electrons
 Applying Cartesian multipole field
    Component          Value
    ---------          -----
     (2,0,0)        1.00000E-11
     (0,2,0)        2.00000E-11
     (0,0,2)       -3.00000E-11
 Nucleus-field energy     =     0.0000000258 hartrees
 Requested basis set is 6-311++G(d,p)
 There are 75 shells and 192 basis functions
 A cutoff of  1.0D-11 yielded   2128 shell pairs
 There are     15211 function pairs (     17037 Cartesian)
 Smallest overlap matrix eigenvalue = 2.21E-04
 Guess MOs from SCF MO coefficient file

 -----------------------------------------------------------------------
  General SCF calculation program by
  Eric Jon Sundstrom, Paul Horn, Yuezhi Mao, Dmitri Zuev, Alec White,
  David Stuck, Shaama M.S., Shane Yost, Joonho Lee, David Small,
  Daniel Levine, Susi Lehtola, Hugh Burton, Evgeny Epifanovsky
 -----------------------------------------------------------------------
 Exchange:     0.2000 Hartree-Fock + 0.0800 Slater + 0.7200 B88
 Correlation:  0.1900 VWN1RPA + 0.8100 LYP
 Using SG-1 standard quadrature grid
 using 4 threads for integral computing
 -------------------------------------------------------
 OpenMP Integral computing Module                
 Release: version 2.0, May 2017, Q-Chem Inc. Pleasanton 
 -------------------------------------------------------
 -------------------------------------------------------
 OpenMP BLAS3 based DFT computing Module                
 Release: version 1.0, May 2013, Q-Chem Inc. Pittsburgh 
 -------------------------------------------------------
 A restricted SCF calculation will be
 performed using DIIS
 SCF converges when DIIS error is below 1.0e-08
 ---------------------------------------
  Cycle       Energy         DIIS error
 ---------------------------------------
    1  -10333.3659848090      9.10e-05  
    2  -10333.3659879986      9.63e-05  
    3  -10333.3660085266      6.96e-05  
    4  -10333.3660322939      1.34e-05  
    5  -10333.3660332837      3.07e-06  
    6  -10333.3660333224      9.57e-07  
    7  -10333.3660333269      4.49e-07  
    8  -10333.3660333278      7.44e-08  
    9  -10333.3660333279      2.44e-08  
   10  -10333.3660333279      7.22e-09  Convergence criterion met
 ---------------------------------------
 SCF time:   CPU 34.16s  wall 13.00s 
 SCF   energy in the final basis set =   -10333.3660333279
 Total energy in the final basis set =   -10333.3660333279

 --------------------------------------------------------------
             Orbital Energies (a.u.) and Symmetries
 --------------------------------------------------------------

 Alpha MOs, Restricted
 -- Occupied --                  
******* -482.84 -176.33 -165.73 -165.73 -165.73 -101.59  -77.12
  1 A'    2 A'    3 A'    4 A'    1 A"    5 A'    6 A'    7 A'                 
-62.498 -56.318 -56.315 -56.315 -35.826 -31.320 -31.314 -31.313
  8 A'    9 A'    2 A"   10 A'   11 A'   12 A'    3 A"   13 A'                 
-22.970 -22.969 -22.969 -22.964 -22.964 -10.305  -9.507  -8.707
 14 A'    4 A"   15 A'    5 A"   16 A'   17 A'   18 A'   19 A'                 
 -7.272  -7.262  -7.262  -6.610  -6.537  -6.526  -6.525  -6.376
 20 A'    6 A"   21 A'   22 A'   23 A'    7 A"   24 A'   25 A'                 
 -4.789  -4.774  -4.773  -4.772  -4.769  -4.768  -2.648  -2.645
 26 A'    8 A"   27 A'   28 A'    9 A"   29 A'   30 A'   10 A"                 
 -2.645  -2.636  -2.636  -2.055  -2.050  -2.049  -2.036  -2.036
 31 A'   11 A"   32 A'   33 A'   12 A"   34 A'   13 A"   35 A'                 
 -0.909  -0.810  -0.737  -0.670  -0.543  -0.452  -0.441  -0.408
 36 A'   37 A'   38 A'   39 A'   40 A'   41 A'   42 A'   14 A"                 
 -0.352  -0.342  -0.339  -0.307  -0.304  -0.284  -0.259
 43 A'   44 A'   15 A"   16 A"   45 A'   46 A'   17 A"                         
 -- Virtual --                   
 -0.105  -0.089  -0.066   0.000   0.003   0.025   0.039   0.042
 18 A"   47 A'   48 A'   49 A'   50 A'   51 A'   52 A'   19 A"                 
  0.050   0.060   0.070   0.071   0.091   0.095   0.103   0.109
 53 A'   54 A'   20 A"   55 A'   21 A"   56 A'   57 A'   58 A'                 
  0.112   0.131   0.139   0.151   0.206   0.211   0.226   0.229
 22 A"   59 A'   60 A'   61 A'   62 A'   63 A'   23 A"   64 A'                 
  0.266   0.286   0.306   0.349   0.376   0.381   0.389   0.391
 65 A'   24 A"   66 A'   67 A'   68 A'   25 A"   26 A"   69 A'                 
  0.425   0.426   0.439   0.444   0.459   0.459   0.479   0.489
 70 A'   27 A"   71 A'   72 A'   73 A'   28 A"   29 A"   74 A'                 
  0.530   0.562   0.562   0.586   0.600   0.630   0.642   0.652
 30 A"   75 A'   31 A"   76 A'   77 A'   78 A'   32 A"   79 A'                 
  0.679   0.743   0.753   0.799   0.829   0.854   0.868   0.879
 80 A'   81 A'   33 A"   82 A'   34 A"   83 A'   35 A"   84 A'                 
  0.911   0.950   1.041   1.098   1.118   1.285   1.341   1.397
 85 A'   86 A'   87 A'   88 A'   89 A'   36 A"   90 A'   91 A'                 
  1.415   1.447   1.559   1.638   1.646   1.714   1.774   1.853
 37 A"   38 A"   39 A"   92 A'   93 A'   94 A'   95 A'   96 A'                 
  1.990   2.022   2.105   2.232   2.277   2.436   2.659   2.852
 40 A"   97 A'   98 A'   41 A"   99 A'  100 A'   42 A"  101 A'                 
  3.066   3.941   3.957   3.989   3.992   4.004   4.009   4.052
102 A'   43 A"  103 A'   44 A"   45 A"  104 A'   46 A"  105 A'                 
  4.069   4.201   4.222   4.386   5.984   6.013   6.044   6.599
106 A'  107 A'  108 A'  109 A'   47 A"  110 A'  111 A'  112 A'                 
  6.883   7.547   7.570   7.630   9.691  13.783  13.897  13.953
113 A'   48 A"  114 A'  115 A'  116 A'   49 A"  117 A'  118 A'                 
 23.310  25.790  25.895  26.316  27.830  28.325  28.349  28.358
119 A'   50 A"  120 A'  121 A'  122 A'   51 A"  123 A'  124 A'                 
 28.514  28.523  28.536  28.575  28.660  47.890 127.868 127.886
 52 A"  125 A'   53 A"  126 A'  127 A'  128 A'   54 A"  129 A'                 
127.907 151.628 163.022 215.676 289.746 289.767 289.8391020.678
130 A'  131 A'  132 A'  133 A'   55 A"  134 A'  135 A'  136 A'                 
*******
137 A'                                                                         

 Beta MOs, Restricted
 -- Occupied --                  
******* -482.84 -176.33 -165.73 -165.73 -165.73 -101.59  -77.12
  1 A'    2 A'    3 A'    4 A'    1 A"    5 A'    6 A'    7 A'                 
-62.498 -56.318 -56.315 -56.315 -35.826 -31.320 -31.314 -31.313
  8 A'    9 A'    2 A"   10 A'   11 A'   12 A'    3 A"   13 A'                 
-22.970 -22.969 -22.969 -22.964 -22.964 -10.305  -9.507  -8.707
 14 A'    4 A"   15 A'    5 A"   16 A'   17 A'   18 A'   19 A'                 
 -7.272  -7.262  -7.262  -6.610  -6.537  -6.526  -6.525  -6.376
 20 A'    6 A"   21 A'   22 A'   23 A'    7 A"   24 A'   25 A'                 
 -4.789  -4.774  -4.773  -4.772  -4.769  -4.768  -2.648  -2.645
 26 A'    8 A"   27 A'   28 A'    9 A"   29 A'   30 A'   10 A"                 
 -2.645  -2.636  -2.636  -2.055  -2.050  -2.049  -2.036  -2.036
 31 A'   11 A"   32 A'   33 A'   12 A"   34 A'   13 A"   35 A'                 
 -0.909  -0.810  -0.737  -0.670  -0.543  -0.452  -0.441  -0.408
 36 A'   37 A'   38 A'   39 A'   40 A'   41 A'   42 A'   14 A"                 
 -0.352  -0.342  -0.339  -0.307  -0.304  -0.284  -0.259
 43 A'   44 A'   15 A"   16 A"   45 A'   46 A'   17 A"                         
 -- Virtual --                   
 -0.105  -0.089  -0.066   0.000   0.003   0.025   0.039   0.042
 18 A"   47 A'   48 A'   49 A'   50 A'   51 A'   52 A'   19 A"                 
  0.050   0.060   0.070   0.071   0.091   0.095   0.103   0.109
 53 A'   54 A'   20 A"   55 A'   21 A"   56 A'   57 A'   58 A'                 
  0.112   0.131   0.139   0.151   0.206   0.211   0.226   0.229
 22 A"   59 A'   60 A'   61 A'   62 A'   63 A'   23 A"   64 A'                 
  0.266   0.286   0.306   0.349   0.376   0.381   0.389   0.391
 65 A'   24 A"   66 A'   67 A'   68 A'   25 A"   26 A"   69 A'                 
  0.425   0.426   0.439   0.444   0.459   0.459   0.479   0.489
 70 A'   27 A"   71 A'   72 A'   73 A'   28 A"   29 A"   74 A'                 
  0.530   0.562   0.562   0.586   0.600   0.630   0.642   0.652
 30 A"   75 A'   31 A"   76 A'   77 A'   78 A'   32 A"   79 A'                 
  0.679   0.743   0.753   0.799   0.829   0.854   0.868   0.879
 80 A'   81 A'   33 A"   82 A'   34 A"   83 A'   35 A"   84 A'                 
  0.911   0.950   1.041   1.098   1.118   1.285   1.341   1.397
 85 A'   86 A'   87 A'   88 A'   89 A'   36 A"   90 A'   91 A'                 
  1.415   1.447   1.559   1.638   1.646   1.714   1.774   1.853
 37 A"   38 A"   39 A"   92 A'   93 A'   94 A'   95 A'   96 A'                 
  1.990   2.022   2.105   2.232   2.277   2.436   2.659   2.852
 40 A"   97 A'   98 A'   41 A"   99 A'  100 A'   42 A"  101 A'                 
  3.066   3.941   3.957   3.989   3.992   4.004   4.009   4.052
102 A'   43 A"  103 A'   44 A"   45 A"  104 A'   46 A"  105 A'                 
  4.069   4.201   4.222   4.386   5.984   6.013   6.044   6.599
106 A'  107 A'  108 A'  109 A'   47 A"  110 A'  111 A'  112 A'                 
  6.883   7.547   7.570   7.630   9.691  13.783  13.897  13.953
113 A'   48 A"  114 A'  115 A'  116 A'   49 A"  117 A'  118 A'                 
 23.310  25.790  25.895  26.316  27.830  28.325  28.349  28.358
119 A'   50 A"  120 A'  121 A'  122 A'   51 A"  123 A'  124 A'                 
 28.514  28.523  28.536  28.575  28.660  47.890 127.868 127.886
 52 A"  125 A'   53 A"  126 A'  127 A'  128 A'   54 A"  129 A'                 
127.907 151.628 163.022 215.676 289.746 289.767 289.8391020.678
130 A'  131 A'  132 A'  133 A'   55 A"  134 A'  135 A'  136 A'                 
*******
137 A'                                                                         
 --------------------------------------------------------------

          Ground-State Mulliken Net Atomic Charges

     Atom                 Charge (a.u.)
  ----------------------------------------
      1 C                    -0.452792
      2 P                     0.075837
      3 Br                   -0.135608
      4 Cl                    0.317421
      5 I                     0.195142
  ----------------------------------------
  Sum of atomic charges =    -0.000000

 -----------------------------------------------------------------
                    Cartesian Multipole Moments
 -----------------------------------------------------------------
    Charge (ESU x 10^10)
                -0.0000
    Dipole Moment (Debye)
         X       0.5719      Y       0.1304      Z      -0.0000
       Tot       0.5866
    Quadrupole Moments (Debye-Ang)
        XX     -79.1642     XY       1.1488     YY     -74.6251
        XZ       0.0000     YZ       0.0000     ZZ     -79.0144
    Octopole Moments (Debye-Ang^2)
       XXX     -18.2403    XXY      30.1951    XYY      -1.8742
       YYY      88.9526    XXZ      -0.0000    XYZ      -0.0000
       YYZ      -0.0000    XZZ      -7.7083    YZZ      27.3160
       ZZZ      -0.0000
    Hexadecapole Moments (Debye-Ang^3)
      XXXX   -1335.9310   XXXY      -9.2989   XXYY    -343.8892
      XYYY      10.2259   YYYY    -868.1983   XXXZ       0.0000
      XXYZ       0.0000   XYYZ       0.0000   YYYZ       0.0000
      XXZZ    -245.5567   XYZZ       4.7693   YYZZ    -168.5372
      XZZZ       0.0000   YZZZ       0.0000   ZZZZ    -105.9738
 -----------------------------------------------------------------
 Calculating analytic gradient of the SCF energy
 Gradient of SCF Energy
            1           2           3           4           5
    1   0.0000473  -0.0001496  -0.0002692  -0.0000906   0.0004621
    2  -0.0002542  -0.0006228  -0.0000545   0.0000835   0.0008481
    3  -0.0000000   0.0000000  -0.0000000  -0.0000000   0.0000000
 Max gradient component =       8.481E-04
 RMS gradient           =       3.163E-04
 Gradient time:  CPU 11.71 s  wall 4.52 s
 Geometry Optimization Parameters
   NAtoms,    NIC,     NZ,  NCons,   NDum,   NFix, NCnnct, MaxDiis
        5      20       5       0       0       0       0       0

 Cartesian Hessian Update
 Hessian Updated using BFGS Update


** GEOMETRY OPTIMIZATION IN DELOCALIZED INTERNAL COORDINATES **
   Searching for a Minimum

   Optimization Cycle:   8

                       Coordinates (Angstroms)
     ATOM                X               Y               Z
      1  C         0.6100585686   -1.0203005030    0.0000000000
      2  P        -0.9372434595   -1.7072441292    0.0000000000
      3  Br       -2.3565825419    0.0478879708    0.0000000000
      4  Cl        1.8996870052   -2.2162304483    0.0000000000
      5  I         1.2572953878    0.9738830259    0.0000000000
   Point Group: cs    Number of degrees of freedom:     7


   Energy is -10333.366033328

 Hessian Updated using BFGS Update

  7 Hessian modes will be used to form the next step
  Hessian Eigenvalues:
     0.105389    0.108626    0.185120    0.220783    0.244713    0.274958
     0.558562

 Minimum Search - Taking Simple RFO Step
 Searching for Lamda that Minimizes Along All modes
 Value Taken    Lamda =  -0.00001126
 Step Taken.  Stepsize is  0.007046

                             Maximum     Tolerance    Cnvgd?
         Gradient           0.001249      0.000300      NO
         Displacement       0.004310      0.001200      NO
         Energy change     -0.000039      0.000001      NO


 New Cartesian Coordinates Obtained by Inverse Iteration

 Displacement from previous Coordinates is:  0.016610
 ----------------------------------------------------------------
             Standard Nuclear Orientation (Angstroms)
    I     Atom           X                Y                Z
 ----------------------------------------------------------------
    1      C       0.6097088857    -1.0216364331     0.0000000000
    2      P      -0.9373868178    -1.7069866434     0.0000000000
    3      Br     -2.3519422212     0.0506754987     0.0000000000
    4      Cl      1.9016671411    -2.2158536047     0.0000000000
    5      I       1.2511679724     0.9717970989     0.0000000000
 ----------------------------------------------------------------
 Molecular Point Group                 Cs    NOp =  2
 Largest Abelian Subgroup              Cs    NOp =  2
 Nuclear Repulsion Energy =   941.8333675372 hartrees
 There are       63 alpha and       63 beta electrons
 Applying Cartesian multipole field
    Component          Value
    ---------          -----
     (2,0,0)        1.00000E-11
     (0,2,0)        2.00000E-11
     (0,0,2)       -3.00000E-11
 Nucleus-field energy     =     0.0000000257 hartrees
 Requested basis set is 6-311++G(d,p)
 There are 75 shells and 192 basis functions
 A cutoff of  1.0D-11 yielded   2128 shell pairs
 There are     15211 function pairs (     17037 Cartesian)
 Smallest overlap matrix eigenvalue = 2.21E-04
 Guess MOs from SCF MO coefficient file

 -----------------------------------------------------------------------
  General SCF calculation program by
  Eric Jon Sundstrom, Paul Horn, Yuezhi Mao, Dmitri Zuev, Alec White,
  David Stuck, Shaama M.S., Shane Yost, Joonho Lee, David Small,
  Daniel Levine, Susi Lehtola, Hugh Burton, Evgeny Epifanovsky
 -----------------------------------------------------------------------
 Exchange:     0.2000 Hartree-Fock + 0.0800 Slater + 0.7200 B88
 Correlation:  0.1900 VWN1RPA + 0.8100 LYP
 Using SG-1 standard quadrature grid
 using 4 threads for integral computing
 -------------------------------------------------------
 OpenMP Integral computing Module                
 Release: version 2.0, May 2017, Q-Chem Inc. Pleasanton 
 -------------------------------------------------------
 -------------------------------------------------------
 OpenMP BLAS3 based DFT computing Module                
 Release: version 1.0, May 2013, Q-Chem Inc. Pittsburgh 
 -------------------------------------------------------
 A restricted SCF calculation will be
 performed using DIIS
 SCF converges when DIIS error is below 1.0e-08
 ---------------------------------------
  Cycle       Energy         DIIS error
 ---------------------------------------
    1  -10333.3660316835      2.89e-05  
    2  -10333.3660371724      1.59e-05  
    3  -10333.3660357966      2.30e-05  
    4  -10333.3660383465      4.27e-06  
    5  -10333.3660384418      1.05e-06  
    6  -10333.3660384469      3.26e-07  
    7  -10333.3660384475      1.56e-07  
    8  -10333.3660384476      2.25e-08  
    9  -10333.3660384477      5.43e-09  Convergence criterion met
 ---------------------------------------
 SCF time:   CPU 30.86s  wall 11.00s 
 SCF   energy in the final basis set =   -10333.3660384477
 Total energy in the final basis set =   -10333.3660384477

 --------------------------------------------------------------
             Orbital Energies (a.u.) and Symmetries
 --------------------------------------------------------------

 Alpha MOs, Restricted
 -- Occupied --                  
******* -482.85 -176.33 -165.73 -165.73 -165.73 -101.59  -77.12
  1 A'    2 A'    3 A'    4 A'    1 A"    5 A'    6 A'    7 A'                 
-62.498 -56.318 -56.315 -56.315 -35.826 -31.320 -31.314 -31.313
  8 A'    9 A'    2 A"   10 A'   11 A'   12 A'    3 A"   13 A'                 
-22.970 -22.969 -22.968 -22.964 -22.964 -10.305  -9.507  -8.707
 14 A'    4 A"   15 A'    5 A"   16 A'   17 A'   18 A'   19 A'                 
 -7.272  -7.262  -7.261  -6.610  -6.537  -6.526  -6.525  -6.376
 20 A'    6 A"   21 A'   22 A'   23 A'    7 A"   24 A'   25 A'                 
 -4.789  -4.774  -4.773  -4.772  -4.769  -4.768  -2.648  -2.645
 26 A'    8 A"   27 A'   28 A'    9 A"   29 A'   30 A'   10 A"                 
 -2.645  -2.636  -2.636  -2.055  -2.050  -2.049  -2.036  -2.036
 31 A'   11 A"   32 A'   33 A'   12 A"   34 A'   13 A"   35 A'                 
 -0.909  -0.811  -0.737  -0.670  -0.543  -0.452  -0.441  -0.408
 36 A'   37 A'   38 A'   39 A'   40 A'   41 A'   42 A'   14 A"                 
 -0.352  -0.342  -0.339  -0.307  -0.304  -0.284  -0.259
 43 A'   44 A'   15 A"   16 A"   45 A'   46 A'   17 A"                         
 -- Virtual --                   
 -0.104  -0.089  -0.065   0.000   0.003   0.025   0.039   0.042
 18 A"   47 A'   48 A'   49 A'   50 A'   51 A'   52 A'   19 A"                 
  0.050   0.060   0.070   0.071   0.091   0.095   0.103   0.110
 53 A'   54 A'   20 A"   55 A'   21 A"   56 A'   57 A'   58 A'                 
  0.112   0.131   0.139   0.151   0.206   0.211   0.226   0.229
 22 A"   59 A'   60 A'   61 A'   62 A'   63 A'   23 A"   64 A'                 
  0.265   0.286   0.307   0.348   0.376   0.381   0.389   0.391
 65 A'   24 A"   66 A'   67 A'   68 A'   25 A"   26 A"   69 A'                 
  0.425   0.426   0.438   0.444   0.459   0.459   0.479   0.490
 70 A'   27 A"   71 A'   72 A'   73 A'   28 A"   29 A"   74 A'                 
  0.530   0.562   0.562   0.587   0.601   0.630   0.642   0.652
 30 A"   75 A'   31 A"   76 A'   77 A'   78 A'   32 A"   79 A'                 
  0.679   0.743   0.754   0.799   0.829   0.854   0.869   0.880
 80 A'   81 A'   33 A"   82 A'   34 A"   83 A'   35 A"   84 A'                 
  0.911   0.950   1.041   1.098   1.118   1.285   1.341   1.397
 85 A'   86 A'   87 A'   88 A'   89 A'   36 A"   90 A'   91 A'                 
  1.415   1.448   1.559   1.638   1.646   1.714   1.775   1.853
 37 A"   38 A"   39 A"   92 A'   93 A'   94 A'   95 A'   96 A'                 
  1.990   2.022   2.105   2.232   2.277   2.436   2.659   2.852
 40 A"   97 A'   98 A'   41 A"   99 A'  100 A'   42 A"  101 A'                 
  3.067   3.941   3.957   3.989   3.992   4.004   4.010   4.052
102 A'   43 A"  103 A'   44 A"   45 A"  104 A'   46 A"  105 A'                 
  4.069   4.202   4.222   4.387   5.984   6.013   6.045   6.600
106 A'  107 A'  108 A'  109 A'   47 A"  110 A'  111 A'  112 A'                 
  6.883   7.547   7.570   7.630   9.691  13.783  13.897  13.953
113 A'   48 A"  114 A'  115 A'  116 A'   49 A"  117 A'  118 A'                 
 23.310  25.790  25.894  26.316  27.831  28.326  28.349  28.358
119 A'   50 A"  120 A'  121 A'  122 A'   51 A"  123 A'  124 A'                 
 28.514  28.524  28.536  28.575  28.660  47.890 127.868 127.886
 52 A"  125 A'   53 A"  126 A'  127 A'  128 A'   54 A"  129 A'                 
127.908 151.628 163.023 215.676 289.746 289.767 289.8401020.678
130 A'  131 A'  132 A'  133 A'   55 A"  134 A'  135 A'  136 A'                 
*******
137 A'                                                                         

 Beta MOs, Restricted
 -- Occupied --                  
******* -482.85 -176.33 -165.73 -165.73 -165.73 -101.59  -77.12
  1 A'    2 A'    3 A'    4 A'    1 A"    5 A'    6 A'    7 A'                 
-62.498 -56.318 -56.315 -56.315 -35.826 -31.320 -31.314 -31.313
  8 A'    9 A'    2 A"   10 A'   11 A'   12 A'    3 A"   13 A'                 
-22.970 -22.969 -22.968 -22.964 -22.964 -10.305  -9.507  -8.707
 14 A'    4 A"   15 A'    5 A"   16 A'   17 A'   18 A'   19 A'                 
 -7.272  -7.262  -7.261  -6.610  -6.537  -6.526  -6.525  -6.376
 20 A'    6 A"   21 A'   22 A'   23 A'    7 A"   24 A'   25 A'                 
 -4.789  -4.774  -4.773  -4.772  -4.769  -4.768  -2.648  -2.645
 26 A'    8 A"   27 A'   28 A'    9 A"   29 A'   30 A'   10 A"                 
 -2.645  -2.636  -2.636  -2.055  -2.050  -2.049  -2.036  -2.036
 31 A'   11 A"   32 A'   33 A'   12 A"   34 A'   13 A"   35 A'                 
 -0.909  -0.811  -0.737  -0.670  -0.543  -0.452  -0.441  -0.408
 36 A'   37 A'   38 A'   39 A'   40 A'   41 A'   42 A'   14 A"                 
 -0.352  -0.342  -0.339  -0.307  -0.304  -0.284  -0.259
 43 A'   44 A'   15 A"   16 A"   45 A'   46 A'   17 A"                         
 -- Virtual --                   
 -0.104  -0.089  -0.065   0.000   0.003   0.025   0.039   0.042
 18 A"   47 A'   48 A'   49 A'   50 A'   51 A'   52 A'   19 A"                 
  0.050   0.060   0.070   0.071   0.091   0.095   0.103   0.110
 53 A'   54 A'   20 A"   55 A'   21 A"   56 A'   57 A'   58 A'                 
  0.112   0.131   0.139   0.151   0.206   0.211   0.226   0.229
 22 A"   59 A'   60 A'   61 A'   62 A'   63 A'   23 A"   64 A'                 
  0.265   0.286   0.307   0.348   0.376   0.381   0.389   0.391
 65 A'   24 A"   66 A'   67 A'   68 A'   25 A"   26 A"   69 A'                 
  0.425   0.426   0.438   0.444   0.459   0.459   0.479   0.490
 70 A'   27 A"   71 A'   72 A'   73 A'   28 A"   29 A"   74 A'                 
  0.530   0.562   0.562   0.587   0.601   0.630   0.642   0.652
 30 A"   75 A'   31 A"   76 A'   77 A'   78 A'   32 A"   79 A'                 
  0.679   0.743   0.754   0.799   0.829   0.854   0.869   0.880
 80 A'   81 A'   33 A"   82 A'   34 A"   83 A'   35 A"   84 A'                 
  0.911   0.950   1.041   1.098   1.118   1.285   1.341   1.397
 85 A'   86 A'   87 A'   88 A'   89 A'   36 A"   90 A'   91 A'                 
  1.415   1.448   1.559   1.638   1.646   1.714   1.775   1.853
 37 A"   38 A"   39 A"   92 A'   93 A'   94 A'   95 A'   96 A'                 
  1.990   2.022   2.105   2.232   2.277   2.436   2.659   2.852
 40 A"   97 A'   98 A'   41 A"   99 A'  100 A'   42 A"  101 A'                 
  3.067   3.941   3.957   3.989   3.992   4.004   4.010   4.052
102 A'   43 A"  103 A'   44 A"   45 A"  104 A'   46 A"  105 A'                 
  4.069   4.202   4.222   4.387   5.984   6.013   6.045   6.600
106 A'  107 A'  108 A'  109 A'   47 A"  110 A'  111 A'  112 A'                 
  6.883   7.547   7.570   7.630   9.691  13.783  13.897  13.953
113 A'   48 A"  114 A'  115 A'  116 A'   49 A"  117 A'  118 A'                 
 23.310  25.790  25.894  26.316  27.831  28.326  28.349  28.358
119 A'   50 A"  120 A'  121 A'  122 A'   51 A"  123 A'  124 A'                 
 28.514  28.524  28.536  28.575  28.660  47.890 127.868 127.886
 52 A"  125 A'   53 A"  126 A'  127 A'  128 A'   54 A"  129 A'                 
127.908 151.628 163.023 215.676 289.746 289.767 289.8401020.678
130 A'  131 A'  132 A'  133 A'   55 A"  134 A'  135 A'  136 A'                 
*******
137 A'                                                                         
 --------------------------------------------------------------

          Ground-State Mulliken Net Atomic Charges

     Atom                 Charge (a.u.)
  ----------------------------------------
      1 C                    -0.454352
      2 P                     0.075895
      3 Br                   -0.135342
      4 Cl                    0.318003
      5 I                     0.195796
  ----------------------------------------
  Sum of atomic charges =    -0.000000

 -----------------------------------------------------------------
                    Cartesian Multipole Moments
 -----------------------------------------------------------------
    Charge (ESU x 10^10)
                -0.0000
    Dipole Moment (Debye)
         X       0.5632      Y       0.1366      Z       0.0000
       Tot       0.5795
    Quadrupole Moments (Debye-Ang)
        XX     -79.1732     XY       1.1335     YY     -74.6361
        XZ      -0.0000     YZ      -0.0000     ZZ     -79.0064
    Octopole Moments (Debye-Ang^2)
       XXX     -18.0730    XXY      30.1521    XYY      -1.8592
       YYY      89.0412    XXZ       0.0000    XYZ       0.0000
       YYZ       0.0000    XZZ      -7.6477    YZZ      27.3270
       ZZZ       0.0000
    Hexadecapole Moments (Debye-Ang^3)
      XXXX   -1331.5972   XXXY      -8.1920   XXYY    -343.1632
      XYYY      11.3133   YYYY    -867.6416   XXXZ      -0.0000
      XXYZ      -0.0000   XYYZ      -0.0000   YYYZ      -0.0000
      XXZZ    -244.7930   XYZZ       5.1850   YYZZ    -168.4154
      XZZZ      -0.0000   YZZZ      -0.0000   ZZZZ    -105.9485
 -----------------------------------------------------------------
 Calculating analytic gradient of the SCF energy
 Gradient of SCF Energy
            1           2           3           4           5
    1  -0.0002624   0.0001367   0.0000406   0.0001903  -0.0001052
    2   0.0000738  -0.0000564  -0.0001208  -0.0000201   0.0001235
    3   0.0000000  -0.0000000   0.0000000   0.0000000  -0.0000000
 Max gradient component =       2.624E-04
 RMS gradient           =       1.081E-04
 Gradient time:  CPU 11.72 s  wall 4.93 s
 Geometry Optimization Parameters
   NAtoms,    NIC,     NZ,  NCons,   NDum,   NFix, NCnnct, MaxDiis
        5      20       5       0       0       0       0       0

 Cartesian Hessian Update
 Hessian Updated using BFGS Update


** GEOMETRY OPTIMIZATION IN DELOCALIZED INTERNAL COORDINATES **
   Searching for a Minimum

   Optimization Cycle:   9

                       Coordinates (Angstroms)
     ATOM                X               Y               Z
      1  C         0.6097088857   -1.0216364331    0.0000000000
      2  P        -0.9373868178   -1.7069866434    0.0000000000
      3  Br       -2.3519422212    0.0506754987    0.0000000000
      4  Cl        1.9016671411   -2.2158536047    0.0000000000
      5  I         1.2511679724    0.9717970989    0.0000000000
   Point Group: cs    Number of degrees of freedom:     7


   Energy is -10333.366038448

 Hessian Updated using BFGS Update

  7 Hessian modes will be used to form the next step
  Hessian Eigenvalues:
     0.105433    0.108201    0.170244    0.217070    0.244639    0.326191
     0.572392

 Minimum Search - Taking Simple RFO Step
 Searching for Lamda that Minimizes Along All modes
 Value Taken    Lamda =   0.00000000
 Step Taken.  Stepsize is  0.001542

                             Maximum     Tolerance    Cnvgd?
         Gradient           0.000312      0.000300      NO
         Displacement       0.000958      0.001200     YES
         Energy change     -0.000005      0.000001      NO


 New Cartesian Coordinates Obtained by Inverse Iteration

 Displacement from previous Coordinates is:  0.003816
 ----------------------------------------------------------------
             Standard Nuclear Orientation (Angstroms)
    I     Atom           X                Y                Z
 ----------------------------------------------------------------
    1      C       0.6101078113    -1.0213905086     0.0000000000
    2      P      -0.9372112604    -1.7065100142     0.0000000000
    3      Br     -2.3533281666     0.0501330631     0.0000000000
    4      Cl      1.9013998273    -2.2156850585     0.0000000000
    5      I       1.2522467486     0.9714484344     0.0000000000
 ----------------------------------------------------------------
 Molecular Point Group                 Cs    NOp =  2
 Largest Abelian Subgroup              Cs    NOp =  2
 Nuclear Repulsion Energy =   941.6888208163 hartrees
 There are       63 alpha and       63 beta electrons
 Applying Cartesian multipole field
    Component          Value
    ---------          -----
     (2,0,0)        1.00000E-11
     (0,2,0)        2.00000E-11
     (0,0,2)       -3.00000E-11
 Nucleus-field energy     =     0.0000000257 hartrees
 Requested basis set is 6-311++G(d,p)
 There are 75 shells and 192 basis functions
 A cutoff of  1.0D-11 yielded   2128 shell pairs
 There are     15211 function pairs (     17037 Cartesian)
 Smallest overlap matrix eigenvalue = 2.21E-04
 Guess MOs from SCF MO coefficient file

 -----------------------------------------------------------------------
  General SCF calculation program by
  Eric Jon Sundstrom, Paul Horn, Yuezhi Mao, Dmitri Zuev, Alec White,
  David Stuck, Shaama M.S., Shane Yost, Joonho Lee, David Small,
  Daniel Levine, Susi Lehtola, Hugh Burton, Evgeny Epifanovsky
 -----------------------------------------------------------------------
 Exchange:     0.2000 Hartree-Fock + 0.0800 Slater + 0.7200 B88
 Correlation:  0.1900 VWN1RPA + 0.8100 LYP
 Using SG-1 standard quadrature grid
 using 4 threads for integral computing
 -------------------------------------------------------
 OpenMP Integral computing Module                
 Release: version 2.0, May 2017, Q-Chem Inc. Pleasanton 
 -------------------------------------------------------
 -------------------------------------------------------
 OpenMP BLAS3 based DFT computing Module                
 Release: version 1.0, May 2013, Q-Chem Inc. Pittsburgh 
 -------------------------------------------------------
 A restricted SCF calculation will be
 performed using DIIS
 SCF converges when DIIS error is below 1.0e-08
 ---------------------------------------
  Cycle       Energy         DIIS error
 ---------------------------------------
    1  -10333.3660383021      6.64e-06  
    2  -10333.3660386037      4.01e-06  
    3  -10333.3660385070      5.90e-06  
    4  -10333.3660386809      6.41e-07  
    5  -10333.3660386831      1.68e-07  
    6  -10333.3660386831      5.17e-08  
    7  -10333.3660386832      1.03e-08  
    8  -10333.3660386832      4.56e-09  Convergence criterion met
 ---------------------------------------
 SCF time:   CPU 27.49s  wall 10.00s 
 SCF   energy in the final basis set =   -10333.3660386832
 Total energy in the final basis set =   -10333.3660386832

 --------------------------------------------------------------
             Orbital Energies (a.u.) and Symmetries
 --------------------------------------------------------------

 Alpha MOs, Restricted
 -- Occupied --                  
******* -482.85 -176.33 -165.73 -165.73 -165.73 -101.59  -77.12
  1 A'    2 A'    3 A'    4 A'    1 A"    5 A'    6 A'    7 A'                 
-62.498 -56.318 -56.315 -56.315 -35.826 -31.320 -31.314 -31.313
  8 A'    9 A'    2 A"   10 A'   11 A'   12 A'    3 A"   13 A'                 
-22.970 -22.969 -22.968 -22.964 -22.964 -10.305  -9.507  -8.707
 14 A'    4 A"   15 A'    5 A"   16 A'   17 A'   18 A'   19 A'                 
 -7.272  -7.262  -7.262  -6.610  -6.537  -6.526  -6.525  -6.376
 20 A'    6 A"   21 A'   22 A'   23 A'    7 A"   24 A'   25 A'                 
 -4.789  -4.774  -4.773  -4.772  -4.769  -4.768  -2.648  -2.645
 26 A'    8 A"   27 A'   28 A'    9 A"   29 A'   30 A'   10 A"                 
 -2.645  -2.636  -2.636  -2.055  -2.050  -2.049  -2.036  -2.036
 31 A'   11 A"   32 A'   33 A'   12 A"   34 A'   13 A"   35 A'                 
 -0.909  -0.811  -0.737  -0.671  -0.543  -0.452  -0.441  -0.409
 36 A'   37 A'   38 A'   39 A'   40 A'   41 A'   42 A'   14 A"                 
 -0.352  -0.342  -0.339  -0.307  -0.304  -0.284  -0.259
 43 A'   44 A'   15 A"   16 A"   45 A'   46 A'   17 A"                         
 -- Virtual --                   
 -0.104  -0.089  -0.065   0.000   0.004   0.025   0.039   0.042
 18 A"   47 A'   48 A'   49 A'   50 A'   51 A'   52 A'   19 A"                 
  0.050   0.060   0.070   0.071   0.091   0.095   0.103   0.110
 53 A'   54 A'   20 A"   55 A'   21 A"   56 A'   57 A'   58 A'                 
  0.112   0.131   0.139   0.151   0.206   0.211   0.226   0.229
 22 A"   59 A'   60 A'   61 A'   62 A'   63 A'   23 A"   64 A'                 
  0.266   0.286   0.307   0.348   0.376   0.381   0.389   0.391
 65 A'   24 A"   66 A'   67 A'   68 A'   25 A"   26 A"   69 A'                 
  0.425   0.426   0.439   0.444   0.459   0.459   0.479   0.490
 70 A'   27 A"   71 A'   72 A'   73 A'   28 A"   29 A"   74 A'                 
  0.530   0.562   0.562   0.587   0.600   0.630   0.642   0.652
 30 A"   75 A'   31 A"   76 A'   77 A'   78 A'   32 A"   79 A'                 
  0.679   0.743   0.753   0.799   0.829   0.854   0.869   0.880
 80 A'   81 A'   33 A"   82 A'   34 A"   83 A'   35 A"   84 A'                 
  0.911   0.950   1.041   1.098   1.118   1.285   1.341   1.397
 85 A'   86 A'   87 A'   88 A'   89 A'   36 A"   90 A'   91 A'                 
  1.415   1.448   1.559   1.638   1.646   1.715   1.775   1.853
 37 A"   38 A"   39 A"   92 A'   93 A'   94 A'   95 A'   96 A'                 
  1.990   2.022   2.105   2.232   2.277   2.436   2.659   2.852
 40 A"   97 A'   98 A'   41 A"   99 A'  100 A'   42 A"  101 A'                 
  3.067   3.941   3.957   3.989   3.992   4.004   4.010   4.052
102 A'   43 A"  103 A'   44 A"   45 A"  104 A'   46 A"  105 A'                 
  4.070   4.202   4.222   4.387   5.984   6.013   6.045   6.600
106 A'  107 A'  108 A'  109 A'   47 A"  110 A'  111 A'  112 A'                 
  6.883   7.547   7.570   7.630   9.691  13.783  13.897  13.953
113 A'   48 A"  114 A'  115 A'  116 A'   49 A"  117 A'  118 A'                 
 23.310  25.790  25.895  26.316  27.831  28.326  28.349  28.358
119 A'   50 A"  120 A'  121 A'  122 A'   51 A"  123 A'  124 A'                 
 28.514  28.523  28.536  28.575  28.660  47.890 127.868 127.886
 52 A"  125 A'   53 A"  126 A'  127 A'  128 A'   54 A"  129 A'                 
127.908 151.628 163.023 215.676 289.746 289.767 289.8401020.678
130 A'  131 A'  132 A'  133 A'   55 A"  134 A'  135 A'  136 A'                 
*******
137 A'                                                                         

 Beta MOs, Restricted
 -- Occupied --                  
******* -482.85 -176.33 -165.73 -165.73 -165.73 -101.59  -77.12
  1 A'    2 A'    3 A'    4 A'    1 A"    5 A'    6 A'    7 A'                 
-62.498 -56.318 -56.315 -56.315 -35.826 -31.320 -31.314 -31.313
  8 A'    9 A'    2 A"   10 A'   11 A'   12 A'    3 A"   13 A'                 
-22.970 -22.969 -22.968 -22.964 -22.964 -10.305  -9.507  -8.707
 14 A'    4 A"   15 A'    5 A"   16 A'   17 A'   18 A'   19 A'                 
 -7.272  -7.262  -7.262  -6.610  -6.537  -6.526  -6.525  -6.376
 20 A'    6 A"   21 A'   22 A'   23 A'    7 A"   24 A'   25 A'                 
 -4.789  -4.774  -4.773  -4.772  -4.769  -4.768  -2.648  -2.645
 26 A'    8 A"   27 A'   28 A'    9 A"   29 A'   30 A'   10 A"                 
 -2.645  -2.636  -2.636  -2.055  -2.050  -2.049  -2.036  -2.036
 31 A'   11 A"   32 A'   33 A'   12 A"   34 A'   13 A"   35 A'                 
 -0.909  -0.811  -0.737  -0.671  -0.543  -0.452  -0.441  -0.409
 36 A'   37 A'   38 A'   39 A'   40 A'   41 A'   42 A'   14 A"                 
 -0.352  -0.342  -0.339  -0.307  -0.304  -0.284  -0.259
 43 A'   44 A'   15 A"   16 A"   45 A'   46 A'   17 A"                         
 -- Virtual --                   
 -0.104  -0.089  -0.065   0.000   0.004   0.025   0.039   0.042
 18 A"   47 A'   48 A'   49 A'   50 A'   51 A'   52 A'   19 A"                 
  0.050   0.060   0.070   0.071   0.091   0.095   0.103   0.110
 53 A'   54 A'   20 A"   55 A'   21 A"   56 A'   57 A'   58 A'                 
  0.112   0.131   0.139   0.151   0.206   0.211   0.226   0.229
 22 A"   59 A'   60 A'   61 A'   62 A'   63 A'   23 A"   64 A'                 
  0.266   0.286   0.307   0.348   0.376   0.381   0.389   0.391
 65 A'   24 A"   66 A'   67 A'   68 A'   25 A"   26 A"   69 A'                 
  0.425   0.426   0.439   0.444   0.459   0.459   0.479   0.490
 70 A'   27 A"   71 A'   72 A'   73 A'   28 A"   29 A"   74 A'                 
  0.530   0.562   0.562   0.587   0.600   0.630   0.642   0.652
 30 A"   75 A'   31 A"   76 A'   77 A'   78 A'   32 A"   79 A'                 
  0.679   0.743   0.753   0.799   0.829   0.854   0.869   0.880
 80 A'   81 A'   33 A"   82 A'   34 A"   83 A'   35 A"   84 A'                 
  0.911   0.950   1.041   1.098   1.118   1.285   1.341   1.397
 85 A'   86 A'   87 A'   88 A'   89 A'   36 A"   90 A'   91 A'                 
  1.415   1.448   1.559   1.638   1.646   1.715   1.775   1.853
 37 A"   38 A"   39 A"   92 A'   93 A'   94 A'   95 A'   96 A'                 
  1.990   2.022   2.105   2.232   2.277   2.436   2.659   2.852
 40 A"   97 A'   98 A'   41 A"   99 A'  100 A'   42 A"  101 A'                 
  3.067   3.941   3.957   3.989   3.992   4.004   4.010   4.052
102 A'   43 A"  103 A'   44 A"   45 A"  104 A'   46 A"  105 A'                 
  4.070   4.202   4.222   4.387   5.984   6.013   6.045   6.600
106 A'  107 A'  108 A'  109 A'   47 A"  110 A'  111 A'  112 A'                 
  6.883   7.547   7.570   7.630   9.691  13.783  13.897  13.953
113 A'   48 A"  114 A'  115 A'  116 A'   49 A"  117 A'  118 A'                 
 23.310  25.790  25.895  26.316  27.831  28.326  28.349  28.358
119 A'   50 A"  120 A'  121 A'  122 A'   51 A"  123 A'  124 A'                 
 28.514  28.523  28.536  28.575  28.660  47.890 127.868 127.886
 52 A"  125 A'   53 A"  126 A'  127 A'  128 A'   54 A"  129 A'                 
127.908 151.628 163.023 215.676 289.746 289.767 289.8401020.678
130 A'  131 A'  132 A'  133 A'   55 A"  134 A'  135 A'  136 A'                 
*******
137 A'                                                                         
 --------------------------------------------------------------

          Ground-State Mulliken Net Atomic Charges

     Atom                 Charge (a.u.)
  ----------------------------------------
      1 C                    -0.454435
      2 P                     0.075743
      3 Br                   -0.135328
      4 Cl                    0.318152
      5 I                     0.195868
  ----------------------------------------
  Sum of atomic charges =    -0.000000

 -----------------------------------------------------------------
                    Cartesian Multipole Moments
 -----------------------------------------------------------------
    Charge (ESU x 10^10)
                -0.0000
    Dipole Moment (Debye)
         X       0.5669      Y       0.1366      Z      -0.0000
       Tot       0.5831
    Quadrupole Moments (Debye-Ang)
        XX     -79.1685     XY       1.1294     YY     -74.6416
        XZ      -0.0000     YZ      -0.0000     ZZ     -79.0059
    Octopole Moments (Debye-Ang^2)
       XXX     -18.0819    XXY      30.1702    XYY      -1.8424
       YYY      89.0659    XXZ       0.0000    XYZ      -0.0000
       YYZ       0.0000    XZZ      -7.6490    YZZ      27.3373
       ZZZ      -0.0000
    Hexadecapole Moments (Debye-Ang^3)
      XXXX   -1332.5959   XXXY      -8.3329   XXYY    -343.2850
      XYYY      11.1683   YYYY    -867.3565   XXXZ      -0.0000
      XXYZ      -0.0000   XYYZ      -0.0000   YYYZ      -0.0000
      XXZZ    -244.9752   XYZZ       5.1384   YYZZ    -168.3623
      XZZZ      -0.0000   YZZZ      -0.0000   ZZZZ    -105.9481
 -----------------------------------------------------------------
 Calculating analytic gradient of the SCF energy
 Gradient of SCF Energy
            1           2           3           4           5
    1  -0.0000513   0.0001275  -0.0000584   0.0000715  -0.0000893
    2   0.0000226  -0.0000286  -0.0001332   0.0001130   0.0000262
    3  -0.0000000  -0.0000000   0.0000000   0.0000000   0.0000000
 Max gradient component =       1.332E-04
 RMS gradient           =       6.727E-05
 Gradient time:  CPU 11.84 s  wall 4.38 s
 Geometry Optimization Parameters
   NAtoms,    NIC,     NZ,  NCons,   NDum,   NFix, NCnnct, MaxDiis
        5      20       5       0       0       0       0       0

 Cartesian Hessian Update
 Hessian Updated using BFGS Update


** GEOMETRY OPTIMIZATION IN DELOCALIZED INTERNAL COORDINATES **
   Searching for a Minimum

   Optimization Cycle:  10

                       Coordinates (Angstroms)
     ATOM                X               Y               Z
      1  C         0.6101078113   -1.0213905086    0.0000000000
      2  P        -0.9372112604   -1.7065100142    0.0000000000
      3  Br       -2.3533281666    0.0501330631    0.0000000000
      4  Cl        1.9013998273   -2.2156850585    0.0000000000
      5  I         1.2522467486    0.9714484344    0.0000000000
   Point Group: cs    Number of degrees of freedom:     7


   Energy is -10333.366038683

 Hessian Updated using BFGS Update

  7 Hessian modes will be used to form the next step
  Hessian Eigenvalues:
     0.107616    0.108033    0.182774    0.216199    0.244388    0.366710
     0.534393

 Minimum Search - Taking Simple RFO Step
 Searching for Lamda that Minimizes Along All modes
 Value Taken    Lamda =   0.00000000
 Step Taken.  Stepsize is  0.000306

                             Maximum     Tolerance    Cnvgd?
         Gradient           0.000070      0.000300     YES
         Displacement       0.000238      0.001200     YES
         Energy change     -0.000000      0.000001     YES


                       Distance Matrix (Angstroms)
             C (  1)   P (  2)   Br(  3)   Cl(  4)
   P (  2)  1.692213
   Br(  3)  3.151209  2.256365
   Cl(  4)  1.758913  2.883916  4.820440
   I (  5)  2.093741  3.459073  3.721423  3.252571

 Final energy is   -10333.366038683247     


 ******************************
 **  OPTIMIZATION CONVERGED  **
 ******************************

                       Coordinates (Angstroms)
     ATOM                X               Y               Z
      1  C         0.6101078113   -1.0213905086    0.0000000000
      2  P        -0.9372112604   -1.7065100142    0.0000000000
      3  Br       -2.3533281666    0.0501330631    0.0000000000
      4  Cl        1.9013998273   -2.2156850585    0.0000000000
      5  I         1.2522467486    0.9714484344    0.0000000000

Z-matrix Print:
$molecule
0 1
I 
C  1 2.093741
P  2 1.692213 1 131.742874
Cl 2 1.758913 1 114.905080 3 -180.000000 0
Br 3 2.256365 2 104.991277 1 -0.000000 0
$end


 --------------------------------------------------------------
             Orbital Energies (a.u.) and Symmetries
 --------------------------------------------------------------

 Alpha MOs, Restricted
 -- Occupied --                  
******* -482.85 -176.33 -165.73 -165.73 -165.73 -101.59  -77.12
  1 A'    2 A'    3 A'    4 A'    1 A"    5 A'    6 A'    7 A'                 
-62.498 -56.318 -56.315 -56.315 -35.826 -31.320 -31.314 -31.313
  8 A'    9 A'    2 A"   10 A'   11 A'   12 A'    3 A"   13 A'                 
-22.970 -22.969 -22.968 -22.964 -22.964 -10.305  -9.507  -8.707
 14 A'    4 A"   15 A'    5 A"   16 A'   17 A'   18 A'   19 A'                 
 -7.272  -7.262  -7.262  -6.610  -6.537  -6.526  -6.525  -6.376
 20 A'    6 A"   21 A'   22 A'   23 A'    7 A"   24 A'   25 A'                 
 -4.789  -4.774  -4.773  -4.772  -4.769  -4.768  -2.648  -2.645
 26 A'    8 A"   27 A'   28 A'    9 A"   29 A'   30 A'   10 A"                 
 -2.645  -2.636  -2.636  -2.055  -2.050  -2.049  -2.036  -2.036
 31 A'   11 A"   32 A'   33 A'   12 A"   34 A'   13 A"   35 A'                 
 -0.909  -0.811  -0.737  -0.671  -0.543  -0.452  -0.441  -0.409
 36 A'   37 A'   38 A'   39 A'   40 A'   41 A'   42 A'   14 A"                 
 -0.352  -0.342  -0.339  -0.307  -0.304  -0.284  -0.259
 43 A'   44 A'   15 A"   16 A"   45 A'   46 A'   17 A"                         
 -- Virtual --                   
 -0.104  -0.089  -0.065   0.000   0.004   0.025   0.039   0.042
 18 A"   47 A'   48 A'   49 A'   50 A'   51 A'   52 A'   19 A"                 
  0.050   0.060   0.070   0.071   0.091   0.095   0.103   0.110
 53 A'   54 A'   20 A"   55 A'   21 A"   56 A'   57 A'   58 A'                 
  0.112   0.131   0.139   0.151   0.206   0.211   0.226   0.229
 22 A"   59 A'   60 A'   61 A'   62 A'   63 A'   23 A"   64 A'                 
  0.266   0.286   0.307   0.348   0.376   0.381   0.389   0.391
 65 A'   24 A"   66 A'   67 A'   68 A'   25 A"   26 A"   69 A'                 
  0.425   0.426   0.439   0.444   0.459   0.459   0.479   0.490
 70 A'   27 A"   71 A'   72 A'   73 A'   28 A"   29 A"   74 A'                 
  0.530   0.562   0.562   0.587   0.600   0.630   0.642   0.652
 30 A"   75 A'   31 A"   76 A'   77 A'   78 A'   32 A"   79 A'                 
  0.679   0.743   0.753   0.799   0.829   0.854   0.869   0.880
 80 A'   81 A'   33 A"   82 A'   34 A"   83 A'   35 A"   84 A'                 
  0.911   0.950   1.041   1.098   1.118   1.285   1.341   1.397
 85 A'   86 A'   87 A'   88 A'   89 A'   36 A"   90 A'   91 A'                 
  1.415   1.448   1.559   1.638   1.646   1.715   1.775   1.853
 37 A"   38 A"   39 A"   92 A'   93 A'   94 A'   95 A'   96 A'                 
  1.990   2.022   2.105   2.232   2.277   2.436   2.659   2.852
 40 A"   97 A'   98 A'   41 A"   99 A'  100 A'   42 A"  101 A'                 
  3.067   3.941   3.957   3.989   3.992   4.004   4.010   4.052
102 A'   43 A"  103 A'   44 A"   45 A"  104 A'   46 A"  105 A'                 
  4.070   4.202   4.222   4.387   5.984   6.013   6.045   6.600
106 A'  107 A'  108 A'  109 A'   47 A"  110 A'  111 A'  112 A'                 
  6.883   7.547   7.570   7.630   9.691  13.783  13.897  13.953
113 A'   48 A"  114 A'  115 A'  116 A'   49 A"  117 A'  118 A'                 
 23.310  25.790  25.895  26.316  27.831  28.326  28.349  28.358
119 A'   50 A"  120 A'  121 A'  122 A'   51 A"  123 A'  124 A'                 
 28.514  28.523  28.536  28.575  28.660  47.890 127.868 127.886
 52 A"  125 A'   53 A"  126 A'  127 A'  128 A'   54 A"  129 A'                 
127.908 151.628 163.023 215.676 289.746 289.767 289.8401020.678
130 A'  131 A'  132 A'  133 A'   55 A"  134 A'  135 A'  136 A'                 
*******
137 A'                                                                         

 Beta MOs, Restricted
 -- Occupied --                  
******* -482.85 -176.33 -165.73 -165.73 -165.73 -101.59  -77.12
  1 A'    2 A'    3 A'    4 A'    1 A"    5 A'    6 A'    7 A'                 
-62.498 -56.318 -56.315 -56.315 -35.826 -31.320 -31.314 -31.313
  8 A'    9 A'    2 A"   10 A'   11 A'   12 A'    3 A"   13 A'                 
-22.970 -22.969 -22.968 -22.964 -22.964 -10.305  -9.507  -8.707
 14 A'    4 A"   15 A'    5 A"   16 A'   17 A'   18 A'   19 A'                 
 -7.272  -7.262  -7.262  -6.610  -6.537  -6.526  -6.525  -6.376
 20 A'    6 A"   21 A'   22 A'   23 A'    7 A"   24 A'   25 A'                 
 -4.789  -4.774  -4.773  -4.772  -4.769  -4.768  -2.648  -2.645
 26 A'    8 A"   27 A'   28 A'    9 A"   29 A'   30 A'   10 A"                 
 -2.645  -2.636  -2.636  -2.055  -2.050  -2.049  -2.036  -2.036
 31 A'   11 A"   32 A'   33 A'   12 A"   34 A'   13 A"   35 A'                 
 -0.909  -0.811  -0.737  -0.671  -0.543  -0.452  -0.441  -0.409
 36 A'   37 A'   38 A'   39 A'   40 A'   41 A'   42 A'   14 A"                 
 -0.352  -0.342  -0.339  -0.307  -0.304  -0.284  -0.259
 43 A'   44 A'   15 A"   16 A"   45 A'   46 A'   17 A"                         
 -- Virtual --                   
 -0.104  -0.089  -0.065   0.000   0.004   0.025   0.039   0.042
 18 A"   47 A'   48 A'   49 A'   50 A'   51 A'   52 A'   19 A"                 
  0.050   0.060   0.070   0.071   0.091   0.095   0.103   0.110
 53 A'   54 A'   20 A"   55 A'   21 A"   56 A'   57 A'   58 A'                 
  0.112   0.131   0.139   0.151   0.206   0.211   0.226   0.229
 22 A"   59 A'   60 A'   61 A'   62 A'   63 A'   23 A"   64 A'                 
  0.266   0.286   0.307   0.348   0.376   0.381   0.389   0.391
 65 A'   24 A"   66 A'   67 A'   68 A'   25 A"   26 A"   69 A'                 
  0.425   0.426   0.439   0.444   0.459   0.459   0.479   0.490
 70 A'   27 A"   71 A'   72 A'   73 A'   28 A"   29 A"   74 A'                 
  0.530   0.562   0.562   0.587   0.600   0.630   0.642   0.652
 30 A"   75 A'   31 A"   76 A'   77 A'   78 A'   32 A"   79 A'                 
  0.679   0.743   0.753   0.799   0.829   0.854   0.869   0.880
 80 A'   81 A'   33 A"   82 A'   34 A"   83 A'   35 A"   84 A'                 
  0.911   0.950   1.041   1.098   1.118   1.285   1.341   1.397
 85 A'   86 A'   87 A'   88 A'   89 A'   36 A"   90 A'   91 A'                 
  1.415   1.448   1.559   1.638   1.646   1.715   1.775   1.853
 37 A"   38 A"   39 A"   92 A'   93 A'   94 A'   95 A'   96 A'                 
  1.990   2.022   2.105   2.232   2.277   2.436   2.659   2.852
 40 A"   97 A'   98 A'   41 A"   99 A'  100 A'   42 A"  101 A'                 
  3.067   3.941   3.957   3.989   3.992   4.004   4.010   4.052
102 A'   43 A"  103 A'   44 A"   45 A"  104 A'   46 A"  105 A'                 
  4.070   4.202   4.222   4.387   5.984   6.013   6.045   6.600
106 A'  107 A'  108 A'  109 A'   47 A"  110 A'  111 A'  112 A'                 
  6.883   7.547   7.570   7.630   9.691  13.783  13.897  13.953
113 A'   48 A"  114 A'  115 A'  116 A'   49 A"  117 A'  118 A'                 
 23.310  25.790  25.895  26.316  27.831  28.326  28.349  28.358
119 A'   50 A"  120 A'  121 A'  122 A'   51 A"  123 A'  124 A'                 
 28.514  28.523  28.536  28.575  28.660  47.890 127.868 127.886
 52 A"  125 A'   53 A"  126 A'  127 A'  128 A'   54 A"  129 A'                 
127.908 151.628 163.023 215.676 289.746 289.767 289.8401020.678
130 A'  131 A'  132 A'  133 A'   55 A"  134 A'  135 A'  136 A'                 
*******
137 A'                                                                         
 --------------------------------------------------------------

          Ground-State Mulliken Net Atomic Charges

     Atom                 Charge (a.u.)
  ----------------------------------------
      1 C                    -0.454435
      2 P                     0.075743
      3 Br                   -0.135328
      4 Cl                    0.318152
      5 I                     0.195868
  ----------------------------------------
  Sum of atomic charges =    -0.000000

 -----------------------------------------------------------------
                    Cartesian Multipole Moments
 -----------------------------------------------------------------
    Charge (ESU x 10^10)
                -0.0000
    Dipole Moment (Debye)
         X       0.5669      Y       0.1366      Z      -0.0000
       Tot       0.5831
    Quadrupole Moments (Debye-Ang)
        XX     -79.1685     XY       1.1294     YY     -74.6416
        XZ      -0.0000     YZ      -0.0000     ZZ     -79.0059
    Octopole Moments (Debye-Ang^2)
       XXX     -18.0819    XXY      30.1702    XYY      -1.8424
       YYY      89.0659    XXZ       0.0000    XYZ      -0.0000
       YYZ       0.0000    XZZ      -7.6490    YZZ      27.3373
       ZZZ      -0.0000
    Hexadecapole Moments (Debye-Ang^3)
      XXXX   -1332.5959   XXXY      -8.3329   XXYY    -343.2850
      XYYY      11.1683   YYYY    -867.3565   XXXZ      -0.0000
      XXYZ      -0.0000   XYYZ      -0.0000   YYYZ      -0.0000
      XXZZ    -244.9752   XYZZ       5.1384   YYZZ    -168.3623
      XZZZ      -0.0000   YZZZ      -0.0000   ZZZZ    -105.9481
 -----------------------------------------------------------------
Archival summary:
1\1\TWL02\OPT\ProcedureUnspecified\BasisUnspecified\1r1l111\taweetha\MonNov2611:47:402018MonNov2611:47:402018\0\\#,OPT,ProcedureUnspecified,BasisUnspecified,\\0,1\I\C,1,2.09374\P,2,1.69221,1,131.743\Cl,2,1.75891,1,114.905,3,-180,0\Br,3,2.25636,2,104.991,1,-0,0\\\@

 Total job time:  183.71s(wall), 482.37s(cpu) 
 Mon Nov 26 11:47:40 2018

        *************************************************************
        *                                                           *
        *  Thank you very much for using Q-Chem.  Have a nice day.  *
        *                                                           *
        *************************************************************


 
User input: 2 of 2 
 
Q-Chem Developer Version!
                  Welcome to Q-Chem
     A Quantum Leap Into The Future Of Chemistry


 Q-Chem 5.1, Q-Chem, Inc., Pleasanton, CA (2018)

 Yihan Shao,  Zhengting Gan,  E. Epifanovsky,  A. T. B. Gilbert,  M. Wormit,  
 J. Kussmann,  A. W. Lange,  A. Behn,  Jia Deng,  Xintian Feng,  D. Ghosh,  
 M. Goldey,  P. R. Horn,  L. D. Jacobson,  I. Kaliman,  T. Kus,  A. Landau,  
 Jie Liu,  E. I. Proynov,  R. M. Richard,  R. P. Steele,  E. J. Sundstrom,  
 H. L. Woodcock III,  P. M. Zimmerman,  D. Zuev,  B. Albrecht,  E. Alguire,  
 S. A. Baeppler,  D. Barton,  Z. Benda,  Y. A. Bernard,  E. J. Berquist,  
 K. B. Bravaya,  H. Burton,  D. Casanova,  Chun-Min Chang,  Yunqing Chen,  
 A. Chien,  K. D. Closser,  M. P. Coons,  S. Coriani,  S. Dasgupta,  
 A. L. Dempwolff,  M. Diedenhofen,  Hainam Do,  R. G. Edgar,  Po-Tung Fang,  
 S. Faraji,  S. Fatehi,  Qingguo Feng,  K. D. Fenk,  J. Fosso-Tande,  
 Qinghui Ge,  A. Ghysels,  G. Gidofalvi,  J. Gomes,  J. Gonthier,  A. Gunina,  
 D. Hait,  M. W. D. Hanson-Heine,  P. H. P. Harbach,  A. W. Hauser,  
 J. E. Herr,  E. G. Hohenstein,  Z. C. Holden,  Kerwin Hui,  B. C. Huynh,  
 T.-C. Jagau,  Hyunjun Ji,  B. Kaduk,  K. Khistyaev,  Jaehoon Kim,  
 P. Klunzinger,  K. Koh,  D. Kosenkov,  L. Koulias,  T. Kowalczyk,  
 C. M. Krauter,  A. Kunitsa,  Ka Un Lao,  A. Laurent,  K. V. Lawler,  
 Joonho Lee,  D. Lefrancois,  S. Lehtola,  D. S. Levine,  Yi-Pei Li,  
 You-Sheng Lin,  Fenglai Liu,  E. Livshits,  A. Luenser,  P. Manohar,  
 E. Mansoor,  S. F. Manzer,  Shan-Ping Mao,  Yuezhi Mao,  N. Mardirossian,  
 A. V. Marenich,  T. Markovich,  L. A. Martinez-Martinez,  S. A. Maurer,  
 N. J. Mayhall,  S. C. McKenzie,  J.-M. Mewes,  A. F. Morrison,  
 J. W. Mullinax,  K. Nanda,  T. S. Nguyen-Beck,  R. Olivares-Amaya,  
 J. A. Parkhill,  T. M. Perrine,  F. Plasser,  P. Pokhilko,  S. Prager,  
 A. Prociuk,  E. Ramos,  D. R. Rehn,  F. Rob,  M. Schneider,  N. Sergueev,  
 S. M. Sharada,  S. Sharma,  D. W. Small,  T. Stauch,  T. Stein,  
 Yu-Chuan Su,  A. J. W. Thom,  A. Tkatchenko,  T. Tsuchimochi,  N. M. Tubman,  
 L. Vogt,  M. L. Vidal,  O. Vydrov,  M. A. Watson,  J. Wenzel,  
 M. de Wergifosse,  T. A. Wesolowski,  A. White,  J. Witte,  A. Yamada,  
 Jun Yang,  K. Yao,  S. Yeganeh,  S. R. Yost,  Zhi-Qiang You,  A. Zech,  
 Igor Ying Zhang,  Xing Zhang,  Yan Zhao,  Ying Zhu,  B. R. Brooks,  
 G. K. L. Chan,  C. J. Cramer,  M. S. Gordon,  W. J. Hehre,  A. Klamt,  
 M. W. Schmidt,  C. D. Sherrill,  D. G. Truhlar,  A. Aspuru-Guzik,  R. Baer,  
 A. T. Bell,  N. A. Besley,  Jeng-Da Chai,  A. E. DePrince, III,  
 R. A. DiStasio Jr.,  A. Dreuw,  B. D. Dunietz,  T. R. Furlani,  
 Chao-Ping Hsu,  Yousung Jung,  Jing Kong,  D. S. Lambrecht,  WanZhen Liang,  
 C. Ochsenfeld,  V. A. Rassolov,  L. V. Slipchenko,  J. E. Subotnik,  
 T. Van Voorhis,  J. M. Herbert,  A. I. Krylov,  P. M. W. Gill,  M. Head-Gordon

 Contributors to earlier versions of Q-Chem not listed above: 
 R. D. Adamson,  B. Austin,  J. Baker,  G. J. O. Beran,  K. Brandhorst,  
 S. T. Brown,  E. F. C. Byrd,  A. K. Chakraborty,  C.-L. Cheng,  
 Siu Hung Chien,  D. M. Chipman,  D. L. Crittenden,  H. Dachsel,  
 R. J. Doerksen,  A. D. Dutoi,  L. Fusti-Molnar,  W. A. Goddard III,  
 A. Golubeva-Zadorozhnaya,  S. R. Gwaltney,  G. Hawkins,  A. Heyden,  
 S. Hirata,  G. Kedziora,  F. J. Keil,  C. Kelley,  Jihan Kim,  R. A. King,  
 R. Z. Khaliullin,  P. P. Korambath,  W. Kurlancheek,  A. M. Lee,  M. S. Lee,  
 S. V. Levchenko,  Ching Yeh Lin,  D. Liotard,  R. C. Lochan,  I. Lotan,  
 P. E. Maslen,  N. Nair,  D. P. O'Neill,  D. Neuhauser,  E. Neuscamman,  
 C. M. Oana,  R. Olson,  B. Peters,  R. Peverati,  P. A. Pieniazek,  
 Y. M. Rhee,  J. Ritchie,  M. A. Rohrdanz,  E. Rosta,  N. J. Russ,  
 H. F. Schaefer III,  N. E. Schultz,  N. Shenvi,  A. C. Simmonett,  A. Sodt,  
 D. Stuck,  K. S. Thanthiriwatte,  V. Vanovschi,  Tao Wang,  A. Warshel,  
 C. F. Williams,  Q. Wu,  X. Xu,  W. Zhang

 Please cite Q-Chem as follows:
 Y. Shao et al., Mol. Phys. 113, 184-215 (2015)
 DOI: 10.1080/00268976.2014.952696

 Q-Chem 5.1.2 for Intel X86 EM64T Linux

 Parts of Q-Chem use Armadillo 8.300.2 (Tropical Shenanigans).
 http://arma.sourceforge.net/

 Q-Chem begins on Mon Nov 26 11:47:40 2018  

Host: 
0

     Scratch files written to /scratch/taweetham/qchem44641//
The previous job contains 0 fragments, simply inherited here
Input Ideriv = 2
Curr. Ideriv = -1
Max.  Ideriv = 2

Checking the input file for inconsistencies... 	...done.

--------------------------------------------------------------
User input:
--------------------------------------------------------------

$molecule
read
$end

$rem
   job_type 	frequency
   basis 	6-311++g**
   method	b3lyp	
$end


--------------------------------------------------------------
 ----------------------------------------------------------------
             Standard Nuclear Orientation (Angstroms)
    I     Atom           X                Y                Z
 ----------------------------------------------------------------
    1      C       0.5118662124    -0.9234930645    -0.0000000000
    2      P      -1.0715750990    -1.5204006452    -0.0000000000
    3      Br     -2.3865339337     0.3131928910    -0.0000000000
    4      Cl      1.7338623820    -2.1886017175    -0.0000000000
    5      I       1.2651972905     1.0300272845     0.0000000000
 ----------------------------------------------------------------
 Molecular Point Group                 Cs    NOp =  2
 Largest Abelian Subgroup              Cs    NOp =  2
 Nuclear Repulsion Energy =   941.6888208163 hartrees
 There are       63 alpha and       63 beta electrons
 Requested basis set is 6-311++G(d,p)
 There are 75 shells and 192 basis functions

 Total QAlloc Memory Limit   2000 MB
 Mega-Array Size       188 MB
 MEM_STATIC part       192 MB

                       Distance Matrix (Angstroms)
             C (  1)   P (  2)   Br(  3)   Cl(  4)
   P (  2)  1.692213
   Br(  3)  3.151209  2.256365
   Cl(  4)  1.758913  2.883916  4.820440
   I (  5)  2.093741  3.459073  3.721423  3.252571

 A cutoff of  1.0D-11 yielded   2128 shell pairs
 There are     15211 function pairs (     17037 Cartesian)

 -------------------------------------------------------
 OpenMP Integral Computing Module                       
 Release: version 1.0, May 2013, Q-Chem Inc. Pittsburgh 
 -------------------------------------------------------
 Integral Job Info:
 Integral job number is                      11
 Integral operator is                         1
 short-range coefficients                     0
 long-range coefficients              100000000
 Omega coefficients                           0
 if combine SR and LR in K                    0
 Integral screening is                        0
 Integral computing path is                   2
 max size of driver memory is            800000
 size of driver memory is                593474
 size of scratch memory is             29634545
 max col of scratch BK array               1296
 max len of scratch array in speh3          155
 max len of scratch index in speh4           18
 max int batch size is                      520
 min int batch size is                       52
 fixed nKL is                                45
 max L of basis functions is                  2
 order of int derivative is                   0
 number of shells is                         75
 number of basis is                         203
 number of cartesian basis is               203
 number of contracted shell pairs          2128
 number of primitive shell pairs           4859
 maxK2 (contraction) of shell pair           36
 max number of K2 of shell pair               1
 max number of CS2 of shell pair            329
 max number of PS2 of shell pair            329
 mem total for path MDJ                  535308
 -------------------------------------------------------
 Smallest overlap matrix eigenvalue = 2.21E-04
 Guess from superposition of atomic densities
 Warning:  Energy on first SCF cycle will be non-variational
 SAD guess density has 126.000000 electrons

 -----------------------------------------------------------------------
  General SCF calculation program by
  Eric Jon Sundstrom, Paul Horn, Yuezhi Mao, Dmitri Zuev, Alec White,
  David Stuck, Shaama M.S., Shane Yost, Joonho Lee, David Small,
  Daniel Levine, Susi Lehtola, Hugh Burton, Evgeny Epifanovsky
 -----------------------------------------------------------------------
 Exchange:     0.2000 Hartree-Fock + 0.0800 Slater + 0.7200 B88
 Correlation:  0.1900 VWN1RPA + 0.8100 LYP
 Using SG-1 standard quadrature grid
 using 4 threads for integral computing
 -------------------------------------------------------
 OpenMP Integral computing Module                
 Release: version 2.0, May 2017, Q-Chem Inc. Pleasanton 
 -------------------------------------------------------
 -------------------------------------------------------
 OpenMP BLAS3 based DFT computing Module                
 Release: version 1.0, May 2013, Q-Chem Inc. Pittsburgh 
 -------------------------------------------------------
 A restricted SCF calculation will be
 performed using DIIS
 SCF converges when DIIS error is below 1.0e-08
 ---------------------------------------
  Cycle       Energy         DIIS error
 ---------------------------------------
    1  -10333.9065660636      3.59e-02  
    2  -10333.3495133034      2.25e-03  
    3  -10333.3190363534      3.08e-03  
    4  -10333.3569603353      1.35e-03  
    5  -10333.3657293347      2.73e-04  
    6  -10333.3660127025      1.35e-04  
    7  -10333.3660974352      2.65e-05  
    8  -10333.3660999355      5.50e-06  
    9  -10333.3661000409      1.55e-06  
   10  -10333.3661000526      4.83e-07  
   11  -10333.3661000536      1.21e-07  
   12  -10333.3661000536      3.51e-08  
   13  -10333.3661000536      4.35e-09  Convergence criterion met
 ---------------------------------------
 SCF time:   CPU 45.04s  wall 17.00s 
 SCF   energy in the final basis set =   -10333.3661000536
 Total energy in the final basis set =   -10333.3661000536

 --------------------------------------------------------------
             Orbital Energies (a.u.) and Symmetries
 --------------------------------------------------------------

 Alpha MOs, Restricted
 -- Occupied --                  
******* -482.85 -176.33 -165.73 -165.73 -165.73 -101.59  -77.12
  1 A'    2 A'    3 A'    4 A'    1 A"    5 A'    6 A'    7 A'                 
-62.498 -56.318 -56.315 -56.315 -35.826 -31.320 -31.314 -31.313
  8 A'    9 A'    2 A"   10 A'   11 A'   12 A'    3 A"   13 A'                 
-22.970 -22.969 -22.968 -22.964 -22.964 -10.305  -9.507  -8.707
 14 A'    4 A"   15 A'    5 A"   16 A'   17 A'   18 A'   19 A'                 
 -7.272  -7.262  -7.262  -6.610  -6.537  -6.526  -6.525  -6.376
 20 A'    6 A"   21 A'   22 A'   23 A'    7 A"   24 A'   25 A'                 
 -4.789  -4.774  -4.773  -4.772  -4.769  -4.768  -2.648  -2.645
 26 A'    8 A"   27 A'   28 A'    9 A"   29 A'   30 A'   10 A"                 
 -2.645  -2.636  -2.636  -2.055  -2.050  -2.049  -2.036  -2.036
 31 A'   32 A'   11 A"   33 A'   12 A"   34 A'   13 A"   35 A'                 
 -0.909  -0.811  -0.737  -0.670  -0.543  -0.452  -0.441  -0.409
 36 A'   37 A'   38 A'   39 A'   40 A'   41 A'   42 A'   14 A"                 
 -0.352  -0.342  -0.339  -0.307  -0.304  -0.284  -0.259
 43 A'   44 A'   15 A"   16 A"   45 A'   46 A'   17 A"                         
 -- Virtual --                   
 -0.104  -0.089  -0.065   0.000   0.004   0.025   0.039   0.043
 18 A"   47 A'   48 A'   49 A'   50 A'   51 A'   52 A'   19 A"                 
  0.050   0.060   0.070   0.071   0.091   0.095   0.103   0.110
 53 A'   54 A'   20 A"   55 A'   21 A"   56 A'   57 A'   58 A'                 
  0.112   0.131   0.139   0.151   0.206   0.211   0.226   0.229
 22 A"   59 A'   60 A'   61 A'   62 A'   63 A'   23 A"   64 A'                 
  0.266   0.286   0.307   0.348   0.376   0.381   0.389   0.391
 65 A'   24 A"   66 A'   67 A'   68 A'   25 A"   26 A"   69 A'                 
  0.425   0.426   0.439   0.444   0.459   0.459   0.479   0.490
 70 A'   27 A"   71 A'   72 A'   73 A'   28 A"   29 A"   74 A'                 
  0.530   0.562   0.562   0.587   0.601   0.630   0.642   0.652
 30 A"   75 A'   31 A"   76 A'   77 A'   78 A'   32 A"   79 A'                 
  0.679   0.743   0.753   0.799   0.829   0.854   0.869   0.880
 80 A'   81 A'   33 A"   82 A'   34 A"   83 A'   35 A"   84 A'                 
  0.911   0.950   1.041   1.098   1.118   1.285   1.341   1.397
 85 A'   86 A'   87 A'   88 A'   89 A'   36 A"   90 A'   91 A'                 
  1.415   1.448   1.559   1.638   1.647   1.715   1.775   1.853
 37 A"   38 A"   39 A"   92 A'   93 A'   94 A'   95 A'   96 A'                 
  1.991   2.022   2.105   2.232   2.277   2.436   2.659   2.853
 40 A"   97 A'   98 A'   41 A"   99 A'  100 A'   42 A"  101 A'                 
  3.067   3.942   3.957   3.989   3.992   4.004   4.009   4.052
102 A'   43 A"  103 A'   44 A"   45 A"  104 A'   46 A"  105 A'                 
  4.069   4.202   4.222   4.387   5.984   6.013   6.045   6.600
106 A'  107 A'  108 A'  109 A'   47 A"  110 A'  111 A'  112 A'                 
  6.883   7.547   7.570   7.630   9.691  13.783  13.897  13.953
113 A'   48 A"  114 A'  115 A'  116 A'   49 A"  117 A'  118 A'                 
 23.310  25.790  25.895  26.316  27.831  28.326  28.349  28.358
119 A'   50 A"  120 A'  121 A'  122 A'   51 A"  123 A'  124 A'                 
 28.514  28.523  28.536  28.575  28.660  47.890 127.868 127.886
 52 A"  125 A'   53 A"  126 A'  127 A'  128 A'   54 A"  129 A'                 
127.908 151.628 163.023 215.676 289.746 289.767 289.8401020.678
130 A'  131 A'  132 A'  133 A'   55 A"  134 A'  135 A'  136 A'                 
*******
137 A'                                                                         

 Beta MOs, Restricted
 -- Occupied --                  
******* -482.85 -176.33 -165.73 -165.73 -165.73 -101.59  -77.12
  1 A'    2 A'    3 A'    4 A'    1 A"    5 A'    6 A'    7 A'                 
-62.498 -56.318 -56.315 -56.315 -35.826 -31.320 -31.314 -31.313
  8 A'    9 A'    2 A"   10 A'   11 A'   12 A'    3 A"   13 A'                 
-22.970 -22.969 -22.968 -22.964 -22.964 -10.305  -9.507  -8.707
 14 A'    4 A"   15 A'    5 A"   16 A'   17 A'   18 A'   19 A'                 
 -7.272  -7.262  -7.262  -6.610  -6.537  -6.526  -6.525  -6.376
 20 A'    6 A"   21 A'   22 A'   23 A'    7 A"   24 A'   25 A'                 
 -4.789  -4.774  -4.773  -4.772  -4.769  -4.768  -2.648  -2.645
 26 A'    8 A"   27 A'   28 A'    9 A"   29 A'   30 A'   10 A"                 
 -2.645  -2.636  -2.636  -2.055  -2.050  -2.049  -2.036  -2.036
 31 A'   32 A'   11 A"   33 A'   12 A"   34 A'   13 A"   35 A'                 
 -0.909  -0.811  -0.737  -0.670  -0.543  -0.452  -0.441  -0.409
 36 A'   37 A'   38 A'   39 A'   40 A'   41 A'   42 A'   14 A"                 
 -0.352  -0.342  -0.339  -0.307  -0.304  -0.284  -0.259
 43 A'   44 A'   15 A"   16 A"   45 A'   46 A'   17 A"                         
 -- Virtual --                   
 -0.104  -0.089  -0.065   0.000   0.004   0.025   0.039   0.043
 18 A"   47 A'   48 A'   49 A'   50 A'   51 A'   52 A'   19 A"                 
  0.050   0.060   0.070   0.071   0.091   0.095   0.103   0.110
 53 A'   54 A'   20 A"   55 A'   21 A"   56 A'   57 A'   58 A'                 
  0.112   0.131   0.139   0.151   0.206   0.211   0.226   0.229
 22 A"   59 A'   60 A'   61 A'   62 A'   63 A'   23 A"   64 A'                 
  0.266   0.286   0.307   0.348   0.376   0.381   0.389   0.391
 65 A'   24 A"   66 A'   67 A'   68 A'   25 A"   26 A"   69 A'                 
  0.425   0.426   0.439   0.444   0.459   0.459   0.479   0.490
 70 A'   27 A"   71 A'   72 A'   73 A'   28 A"   29 A"   74 A'                 
  0.530   0.562   0.562   0.587   0.601   0.630   0.642   0.652
 30 A"   75 A'   31 A"   76 A'   77 A'   78 A'   32 A"   79 A'                 
  0.679   0.743   0.753   0.799   0.829   0.854   0.869   0.880
 80 A'   81 A'   33 A"   82 A'   34 A"   83 A'   35 A"   84 A'                 
  0.911   0.950   1.041   1.098   1.118   1.285   1.341   1.397
 85 A'   86 A'   87 A'   88 A'   89 A'   36 A"   90 A'   91 A'                 
  1.415   1.448   1.559   1.638   1.647   1.715   1.775   1.853
 37 A"   38 A"   39 A"   92 A'   93 A'   94 A'   95 A'   96 A'                 
  1.991   2.022   2.105   2.232   2.277   2.436   2.659   2.853
 40 A"   97 A'   98 A'   41 A"   99 A'  100 A'   42 A"  101 A'                 
  3.067   3.942   3.957   3.989   3.992   4.004   4.009   4.052
102 A'   43 A"  103 A'   44 A"   45 A"  104 A'   46 A"  105 A'                 
  4.069   4.202   4.222   4.387   5.984   6.013   6.045   6.600
106 A'  107 A'  108 A'  109 A'   47 A"  110 A'  111 A'  112 A'                 
  6.883   7.547   7.570   7.630   9.691  13.783  13.897  13.953
113 A'   48 A"  114 A'  115 A'  116 A'   49 A"  117 A'  118 A'                 
 23.310  25.790  25.895  26.316  27.831  28.326  28.349  28.358
119 A'   50 A"  120 A'  121 A'  122 A'   51 A"  123 A'  124 A'                 
 28.514  28.523  28.536  28.575  28.660  47.890 127.868 127.886
 52 A"  125 A'   53 A"  126 A'  127 A'  128 A'   54 A"  129 A'                 
127.908 151.628 163.023 215.676 289.746 289.767 289.8401020.678
130 A'  131 A'  132 A'  133 A'   55 A"  134 A'  135 A'  136 A'                 
*******
137 A'                                                                         
 --------------------------------------------------------------

          Ground-State Mulliken Net Atomic Charges

     Atom                 Charge (a.u.)
  ----------------------------------------
      1 C                    -0.455302
      2 P                     0.075736
      3 Br                   -0.135282
      4 Cl                    0.318913
      5 I                     0.195935
  ----------------------------------------
  Sum of atomic charges =    -0.000000

 -----------------------------------------------------------------
                    Cartesian Multipole Moments
 -----------------------------------------------------------------
    Charge (ESU x 10^10)
                -0.0000
    Dipole Moment (Debye)
         X       0.5739      Y       0.1058      Z      -0.0000
       Tot       0.5836
    Quadrupole Moments (Debye-Ang)
        XX     -79.0726     XY       1.4470     YY     -74.7544
        XZ      -0.0000     YZ      -0.0000     ZZ     -79.0057
    Octopole Moments (Debye-Ang^2)
       XXX      -3.4791    XXY      20.4916    XYY       3.0833
       YYY      59.9540    XXZ      -0.0000    XYZ       0.0000
       YYZ      -0.0000    XZZ      -2.9550    YZZ      17.4046
       ZZZ       0.0000
    Hexadecapole Moments (Debye-Ang^3)
      XXXX   -1331.2046   XXXY       4.7649   XXYY    -334.9369
      XYYY      17.6544   YYYY    -831.9194   XXXZ      -0.0000
      XXYZ      -0.0000   XYYZ      -0.0000   YYYZ      -0.0000
      XXZZ    -243.7908   XYZZ       7.9242   YYZZ    -163.2882
      XZZZ      -0.0000   YZZZ      -0.0000   ZZZZ    -105.9485
 -----------------------------------------------------------------
 Calculating MO derivatives via CPSCF
 D1JvT checksum  = 303300 19918.6180937887
 D1KAT checksum  = 753600 741.1185595011
   1         3          15      0.140090    0.052456
   2         3          15      0.017462    0.005947
   3         3          15      0.002768    0.001220
   4         3          15      0.000366    0.000151
   5        15           3      0.000032    0.000020
   6        17           1      0.000001    0.000001
   7        18           0      0.000000    0.000000    Roots Converged
 Time for AOints: 13.9 s (CPU) 7.0 s (wall)
 ------------------------------------------------------------------------------
                     AOints        : Timing summary (seconds)
 ------------------------------------------------------------------------------
     job step          cpu (% of tot)      sys (% of tot)     wall (% of tot)
 ------------------------------------------------------------------------------
  cpscf_lag         0.6747E+02 (33.5)   0.7000E-05 (17.1)   0.2725E+02 (34.2)
  iterzp            0.1195E+03 (59.4)   0.3100E-04 (75.6)   0.4519E+02 (56.7)
  make_fx           0.0000E+00 ( 0.0)   0.0000E+00 ( 0.0)   0.0000E+00 ( 0.0)
  AOints            0.1391E+02 ( 6.9)   0.3000E-05 ( 7.3)   0.6989E+01 ( 8.8)
 ------------------------------------------------------------------------------
   Grand Totals     0.2011E+03          0.4100E-04          0.7969E+02
 ------------------------------------------------------------------------------
 Calculating analytic Hessian of the SCF energy
 Polarizability Matrix (a.u.)
            1           2           3
    1-134.6229296   1.8189921  -0.0000000
    2   1.8189921-113.1929567   0.0000000
    3  -0.0000000   0.0000000 -59.4368800

 Direct stationary perturbation theory relativistic correction:

 rels  =     114.983930375804
 relv  =    -383.888531422243
 rel2e =      52.904152032681
 E_rel =    -216.000449013758

 Hessian of the SCF Energy
            1           2           3           4           5           6
    1   0.3789328   0.0611682   0.0000000  -0.2417308  -0.0897821  -0.0000000
    2   0.0611682   0.2425319  -0.0000000  -0.1046208  -0.0718630   0.0000000
    3   0.0000000  -0.0000000   0.0530279  -0.0000000   0.0000000  -0.0186266
    4  -0.2417308  -0.1046208  -0.0000000   0.3105453   0.0484159   0.0000000
    5  -0.0897821  -0.0718630   0.0000000   0.0484159   0.1778830  -0.0000000
    6  -0.0000000   0.0000000  -0.0186266   0.0000000  -0.0000000   0.0140632
    7  -0.0102233   0.0145027  -0.0000000  -0.0375801   0.0357259  -0.0000000
    8   0.0006272  -0.0000165   0.0000000   0.0507871  -0.0868593   0.0000000
    9   0.0000000   0.0000000  -0.0016067  -0.0000000   0.0000000  -0.0048747
   10  -0.0947633   0.0563534  -0.0000000  -0.0242504   0.0223145   0.0000000
   11   0.0604150  -0.0806561   0.0000000   0.0120563  -0.0027529  -0.0000000
   12  -0.0000000   0.0000000  -0.0162449   0.0000000  -0.0000000   0.0011901
   13  -0.0322154  -0.0274035   0.0000000  -0.0069840  -0.0166742  -0.0000000
   14  -0.0324283  -0.0899962   0.0000000  -0.0066386  -0.0164079  -0.0000000
   15   0.0000000   0.0000000  -0.0165496  -0.0000000  -0.0000000   0.0082480
            7           8           9          10          11          12
    1  -0.0102233   0.0006272   0.0000000  -0.0947633   0.0604150  -0.0000000
    2   0.0145027  -0.0000165   0.0000000   0.0563534  -0.0806561   0.0000000
    3  -0.0000000   0.0000000  -0.0016067  -0.0000000   0.0000000  -0.0162449
    4  -0.0375801   0.0507871  -0.0000000  -0.0242504   0.0120563   0.0000000
    5   0.0357259  -0.0868593   0.0000000   0.0223145  -0.0027529  -0.0000000
    6  -0.0000000   0.0000000  -0.0048747   0.0000000  -0.0000000   0.0011901
    7   0.0567885  -0.0502397   0.0000000  -0.0045918   0.0000153   0.0000000
    8  -0.0502397   0.0825857  -0.0000000   0.0008515   0.0010244  -0.0000000
    9   0.0000000  -0.0000000   0.0039481  -0.0000000  -0.0000000   0.0040855
   10  -0.0045918   0.0008515  -0.0000000   0.1198749  -0.0826540   0.0000000
   11   0.0000153   0.0010244  -0.0000000  -0.0826540   0.1142283  -0.0000000
   12   0.0000000  -0.0000000   0.0040855   0.0000000  -0.0000000   0.0073491
   13  -0.0043932  -0.0020261   0.0000000   0.0037307   0.0101674  -0.0000000
   14  -0.0000043   0.0032657   0.0000000   0.0031347  -0.0318436   0.0000000
   15   0.0000000   0.0000000  -0.0015521  -0.0000000   0.0000000   0.0036201
           13          14          15
    1  -0.0322154  -0.0324283   0.0000000
    2  -0.0274035  -0.0899962   0.0000000
    3   0.0000000   0.0000000  -0.0165496
    4  -0.0069840  -0.0066386  -0.0000000
    5  -0.0166742  -0.0164079  -0.0000000
    6  -0.0000000  -0.0000000   0.0082480
    7  -0.0043932  -0.0000043   0.0000000
    8  -0.0020261   0.0032657   0.0000000
    9   0.0000000   0.0000000  -0.0015521
   10   0.0037307   0.0031347  -0.0000000
   11   0.0101674  -0.0318436   0.0000000
   12  -0.0000000   0.0000000   0.0036201
   13   0.0398620   0.0359364  -0.0000000
   14   0.0359364   0.1349820  -0.0000000
   15  -0.0000000  -0.0000000   0.0062335
 Gradient time:  CPU 291.82 s  wall 117.83 s
 **********************************************************************
 **                                                                  **
 **                       VIBRATIONAL ANALYSIS                       **
 **                       --------------------                       **
 **                                                                  **
 **        VIBRATIONAL FREQUENCIES (CM**-1) AND NORMAL MODES         **
 **     FORCE CONSTANTS (mDYN/ANGSTROM) AND REDUCED MASSES (AMU)     **
 **                  INFRARED INTENSITIES (KM/MOL)                   **
 **                                                                  **
 **********************************************************************


 Mode:                 1                      2                      3
 Frequency:        85.48                  99.20                 184.43
 Force Cnst:      0.3571                 0.2005                 0.9643
 Red. Mass:      82.9650                34.5792                48.1165
 IR Active:          YES                    YES                    YES
 IR Intens:        0.188                  0.272                  0.777
 Raman Active:       YES                    YES                    YES
               X      Y      Z        X      Y      Z        X      Y      Z
 C          0.036 -0.262 -0.000   -0.000  0.000  0.167    0.061 -0.099  0.000
 P          0.013 -0.187 -0.000   -0.000 -0.000  0.819   -0.047  0.077  0.000
 Br         0.702  0.287  0.000    0.000  0.000 -0.239   -0.268  0.225 -0.000
 Cl         0.228 -0.032  0.000    0.000 -0.000 -0.490    0.695  0.534 -0.000
 I         -0.506 -0.099 -0.000   -0.000  0.000  0.068   -0.019 -0.296 -0.000
 TransDip  -0.011 -0.009 -0.000   -0.000  0.000  0.017    0.024 -0.014 -0.000

 Mode:                 4                      5                      6
 Frequency:       236.62                 341.77                 356.78
 Force Cnst:      1.0146                 2.1160                 0.9543
 Red. Mass:      30.7572                30.7463                12.7245
 IR Active:          YES                    YES                    YES
 IR Intens:        1.254                  6.788                  7.649
 Raman Active:       YES                    YES                    YES
               X      Y      Z        X      Y      Z        X      Y      Z
 C         -0.520  0.144  0.000    0.221  0.474  0.000   -0.000  0.000  0.984
 P         -0.404 -0.234 -0.000    0.410  0.591 -0.000    0.000 -0.000 -0.140
 Br         0.191 -0.124  0.000    0.064 -0.131 -0.000   -0.000  0.000 -0.002
 Cl        -0.248  0.605 -0.000   -0.316  0.231 -0.000    0.000 -0.000 -0.106
 I          0.097 -0.046 -0.000   -0.074 -0.171 -0.000   -0.000  0.000 -0.029
 TransDip  -0.032 -0.017 -0.000    0.015  0.082 -0.000   -0.000  0.000 -0.089

 Mode:                 7                      8                      9
 Frequency:       428.86                 749.39                1041.80
 Force Cnst:      3.5371                 4.4406                 8.7248
 Red. Mass:      32.6412                13.4209                13.6437
 IR Active:          YES                    YES                    YES
 IR Intens:       69.927                 95.204                 33.863
 Raman Active:       YES                    YES                    YES
               X      Y      Z        X      Y      Z        X      Y      Z
 C         -0.094 -0.238  0.000   -0.367  0.897 -0.000    0.891  0.347  0.000
 P         -0.586  0.650 -0.000   -0.040 -0.060  0.000   -0.266 -0.108 -0.000
 Br         0.104 -0.195  0.000    0.009  0.001  0.000    0.001 -0.001 -0.000
 Cl         0.302 -0.166  0.000    0.159 -0.170  0.000   -0.047  0.021 -0.000
 I          0.004  0.031 -0.000   -0.005 -0.024  0.000   -0.007 -0.011 -0.000
 TransDip  -0.242  0.114  0.000   -0.111  0.292  0.000    0.173  0.069 -0.000

 STANDARD THERMODYNAMIC QUANTITIES AT   298.15 K  AND     1.00 ATM

   This Molecule has  0 Imaginary Frequencies
   Zero point vibrational energy:        5.038 kcal/mol

   Atom    1 Element C  Has Mass   12.00000
   Atom    2 Element P  Has Mass   30.97376
   Atom    3 Element Br Has Mass   78.91830
   Atom    4 Element Cl Has Mass   34.96885
   Atom    5 Element I  Has Mass  126.90440
   Molecular Mass:   283.765310 amu
   Principal axes and moments of inertia in amu*Bohr^2:
                             1           2           3
    Eigenvalues --     1390.57037  2846.64328  4237.21365
          X               0.99902    -0.04434    -0.00000
          Y               0.04434     0.99902    -0.00000
          Z               0.00000     0.00000     1.00000
   Rotational Symmetry Number is   1
   The Molecule is an Asymmetric Top
   Translational Enthalpy:        0.889 kcal/mol
   Rotational Enthalpy:           0.889 kcal/mol
   Vibrational Enthalpy:          7.374 kcal/mol
   gas constant (RT):             0.592 kcal/mol
   Translational Entropy:        42.827  cal/mol.K
   Rotational Entropy:           31.195  cal/mol.K
   Vibrational Entropy:          14.876  cal/mol.K

   Total Enthalpy:                9.744 kcal/mol
   Total Entropy:                88.898  cal/mol.K
Archival summary:
1\1\TWL02\FREQ\ProcedureUnspecified\BasisUnspecified\1r1l111\taweetha\MonNov2611:49:552018MonNov2611:49:552018\0\\#,FREQ,ProcedureUnspecified,BasisUnspecified,\\0,1\I\C,1,2.09374\P,2,1.69221,1,131.743\Cl,2,1.75891,1,114.905,3,180,0\Br,3,2.25636,2,104.991,1,-0,0\\\@

 Total job time:  135.07s(wall), 337.08s(cpu) 
 Mon Nov 26 11:49:55 2018

        *************************************************************
        *                                                           *
        *  Thank you very much for using Q-Chem.  Have a nice day.  *
        *                                                           *
        *************************************************************
