# Supplementary material for: Geometric and energetic data from ab initio calculations of haloethene, haloimine, halomethylenephosphine, haloiminophosphine, halodiazene, halodiphosphene and halocyclopropane
Source: Data Brief. 2019 Nov 2;27:104738. doi: 10.1016/j.dib.2019.104738 (PMC6861602; doi:10.1016/j.dib.2019.104738)
Supplement: Multimedia component 5 [file mmc5.zip › CP/B3LYP/IClCPClE.out]

Q-Chem Developer Version!
                  Welcome to Q-Chem
     A Quantum Leap Into The Future Of Chemistry


 Q-Chem 5.1, Q-Chem, Inc., Pleasanton, CA (2018)

 Yihan Shao,  Zhengting Gan,  E. Epifanovsky,  A. T. B. Gilbert,  M. Wormit,  
 J. Kussmann,  A. W. Lange,  A. Behn,  Jia Deng,  Xintian Feng,  D. Ghosh,  
 M. Goldey,  P. R. Horn,  L. D. Jacobson,  I. Kaliman,  T. Kus,  A. Landau,  
 Jie Liu,  E. I. Proynov,  R. M. Richard,  R. P. Steele,  E. J. Sundstrom,  
 H. L. Woodcock III,  P. M. Zimmerman,  D. Zuev,  B. Albrecht,  E. Alguire,  
 S. A. Baeppler,  D. Barton,  Z. Benda,  Y. A. Bernard,  E. J. Berquist,  
 K. B. Bravaya,  H. Burton,  D. Casanova,  Chun-Min Chang,  Yunqing Chen,  
 A. Chien,  K. D. Closser,  M. P. Coons,  S. Coriani,  S. Dasgupta,  
 A. L. Dempwolff,  M. Diedenhofen,  Hainam Do,  R. G. Edgar,  Po-Tung Fang,  
 S. Faraji,  S. Fatehi,  Qingguo Feng,  K. D. Fenk,  J. Fosso-Tande,  
 Qinghui Ge,  A. Ghysels,  G. Gidofalvi,  J. Gomes,  J. Gonthier,  A. Gunina,  
 D. Hait,  M. W. D. Hanson-Heine,  P. H. P. Harbach,  A. W. Hauser,  
 J. E. Herr,  E. G. Hohenstein,  Z. C. Holden,  Kerwin Hui,  B. C. Huynh,  
 T.-C. Jagau,  Hyunjun Ji,  B. Kaduk,  K. Khistyaev,  Jaehoon Kim,  
 P. Klunzinger,  K. Koh,  D. Kosenkov,  L. Koulias,  T. Kowalczyk,  
 C. M. Krauter,  A. Kunitsa,  Ka Un Lao,  A. Laurent,  K. V. Lawler,  
 Joonho Lee,  D. Lefrancois,  S. Lehtola,  D. S. Levine,  Yi-Pei Li,  
 You-Sheng Lin,  Fenglai Liu,  E. Livshits,  A. Luenser,  P. Manohar,  
 E. Mansoor,  S. F. Manzer,  Shan-Ping Mao,  Yuezhi Mao,  N. Mardirossian,  
 A. V. Marenich,  T. Markovich,  L. A. Martinez-Martinez,  S. A. Maurer,  
 N. J. Mayhall,  S. C. McKenzie,  J.-M. Mewes,  A. F. Morrison,  
 J. W. Mullinax,  K. Nanda,  T. S. Nguyen-Beck,  R. Olivares-Amaya,  
 J. A. Parkhill,  T. M. Perrine,  F. Plasser,  P. Pokhilko,  S. Prager,  
 A. Prociuk,  E. Ramos,  D. R. Rehn,  F. Rob,  M. Schneider,  N. Sergueev,  
 S. M. Sharada,  S. Sharma,  D. W. Small,  T. Stauch,  T. Stein,  
 Yu-Chuan Su,  A. J. W. Thom,  A. Tkatchenko,  T. Tsuchimochi,  N. M. Tubman,  
 L. Vogt,  M. L. Vidal,  O. Vydrov,  M. A. Watson,  J. Wenzel,  
 M. de Wergifosse,  T. A. Wesolowski,  A. White,  J. Witte,  A. Yamada,  
 Jun Yang,  K. Yao,  S. Yeganeh,  S. R. Yost,  Zhi-Qiang You,  A. Zech,  
 Igor Ying Zhang,  Xing Zhang,  Yan Zhao,  Ying Zhu,  B. R. Brooks,  
 G. K. L. Chan,  C. J. Cramer,  M. S. Gordon,  W. J. Hehre,  A. Klamt,  
 M. W. Schmidt,  C. D. Sherrill,  D. G. Truhlar,  A. Aspuru-Guzik,  R. Baer,  
 A. T. Bell,  N. A. Besley,  Jeng-Da Chai,  A. E. DePrince, III,  
 R. A. DiStasio Jr.,  A. Dreuw,  B. D. Dunietz,  T. R. Furlani,  
 Chao-Ping Hsu,  Yousung Jung,  Jing Kong,  D. S. Lambrecht,  WanZhen Liang,  
 C. Ochsenfeld,  V. A. Rassolov,  L. V. Slipchenko,  J. E. Subotnik,  
 T. Van Voorhis,  J. M. Herbert,  A. I. Krylov,  P. M. W. Gill,  M. Head-Gordon

 Contributors to earlier versions of Q-Chem not listed above: 
 R. D. Adamson,  B. Austin,  J. Baker,  G. J. O. Beran,  K. Brandhorst,  
 S. T. Brown,  E. F. C. Byrd,  A. K. Chakraborty,  C.-L. Cheng,  
 Siu Hung Chien,  D. M. Chipman,  D. L. Crittenden,  H. Dachsel,  
 R. J. Doerksen,  A. D. Dutoi,  L. Fusti-Molnar,  W. A. Goddard III,  
 A. Golubeva-Zadorozhnaya,  S. R. Gwaltney,  G. Hawkins,  A. Heyden,  
 S. Hirata,  G. Kedziora,  F. J. Keil,  C. Kelley,  Jihan Kim,  R. A. King,  
 R. Z. Khaliullin,  P. P. Korambath,  W. Kurlancheek,  A. M. Lee,  M. S. Lee,  
 S. V. Levchenko,  Ching Yeh Lin,  D. Liotard,  R. C. Lochan,  I. Lotan,  
 P. E. Maslen,  N. Nair,  D. P. O'Neill,  D. Neuhauser,  E. Neuscamman,  
 C. M. Oana,  R. Olson,  B. Peters,  R. Peverati,  P. A. Pieniazek,  
 Y. M. Rhee,  J. Ritchie,  M. A. Rohrdanz,  E. Rosta,  N. J. Russ,  
 H. F. Schaefer III,  N. E. Schultz,  N. Shenvi,  A. C. Simmonett,  A. Sodt,  
 D. Stuck,  K. S. Thanthiriwatte,  V. Vanovschi,  Tao Wang,  A. Warshel,  
 C. F. Williams,  Q. Wu,  X. Xu,  W. Zhang

 Please cite Q-Chem as follows:
 Y. Shao et al., Mol. Phys. 113, 184-215 (2015)
 DOI: 10.1080/00268976.2014.952696

 Q-Chem 5.1.2 for Intel X86 EM64T Linux

 Parts of Q-Chem use Armadillo 8.300.2 (Tropical Shenanigans).
 http://arma.sourceforge.net/

 Q-Chem begins on Mon Nov 26 13:15:25 2018  

Host: 
0

     Scratch files written to /scratch/taweetham/qchem46223//
Input Ideriv = 2
Curr. Ideriv = -1
Max.  Ideriv = 2

Checking the input file for inconsistencies... 	...done.

--------------------------------------------------------------
User input:
--------------------------------------------------------------
$molecule
0 1
C 
P 1 1.5 
Cl 2 PCl 1 120. 
Cl 1 PCl 2 120.  3 180.0
I 1 PI 2 120.  3 0.0

PH=1.44
PF=1.54
PCl=2.03
PBr=2.5
PI=2.6
$end

$rem
   job_type	optimization
   basis	6-311++g**
   method	b3lyp
$end

--------------------------------------------------------------
 ----------------------------------------------------------------
             Standard Nuclear Orientation (Angstroms)
    I     Atom           X                Y                Z
 ----------------------------------------------------------------
    1      C       0.9034392342    -0.6650091679     0.0000000000
    2      P       1.9877068355     0.3715060365     0.0000000000
    3      Cl      1.5065769444     2.3436657734     0.0000000000
    4      Cl      1.3845691253    -2.6371689048    -0.0000000000
    5      I      -1.5921834174     0.0642833527    -0.0000000000
 ----------------------------------------------------------------
 Molecular Point Group                 Cs    NOp =  2
 Largest Abelian Subgroup              Cs    NOp =  2
 Nuclear Repulsion Energy =   641.4356489409 hartrees
 There are       54 alpha and       54 beta electrons
 Requested basis set is 6-311++G(d,p)
 There are 69 shells and 174 basis functions

 Total QAlloc Memory Limit   2000 MB
 Mega-Array Size       188 MB
 MEM_STATIC part       192 MB
 A cutoff of  1.0D-11 yielded   1791 shell pairs
 There are     12437 function pairs (     13768 Cartesian)

 -------------------------------------------------------
 OpenMP Integral Computing Module                       
 Release: version 1.0, May 2013, Q-Chem Inc. Pittsburgh 
 -------------------------------------------------------
 Integral Job Info:
 Integral job number is                      11
 Integral operator is                         1
 short-range coefficients                     0
 long-range coefficients              100000000
 Omega coefficients                           0
 if combine SR and LR in K                    0
 Integral screening is                        0
 Integral computing path is                   2
 max size of driver memory is            800000
 size of driver memory is                593474
 size of scratch memory is             11933652
 max col of scratch BK array               1296
 max len of scratch array in speh3          155
 max len of scratch index in speh4           18
 max int batch size is                      520
 min int batch size is                       52
 fixed nKL is                                52
 max L of basis functions is                  2
 order of int derivative is                   0
 number of shells is                         69
 number of basis is                         183
 number of cartesian basis is               183
 number of contracted shell pairs          1791
 number of primitive shell pairs           4130
 maxK2 (contraction) of shell pair           36
 max number of K2 of shell pair               1
 max number of CS2 of shell pair            280
 max number of PS2 of shell pair            280
 mem total for path MDJ                  529276
 -------------------------------------------------------
 Smallest overlap matrix eigenvalue = 5.79E-04

 Scale SEOQF with 1.000000e-01/1.000000e-01/1.000000e-01

 Standard Electronic Orientation quadrupole field applied
 Nucleus-field energy     =     0.0000000251 hartrees
 Guess from superposition of atomic densities
 Warning:  Energy on first SCF cycle will be non-variational
 SAD guess density has 108.000000 electrons

 -----------------------------------------------------------------------
  General SCF calculation program by
  Eric Jon Sundstrom, Paul Horn, Yuezhi Mao, Dmitri Zuev, Alec White,
  David Stuck, Shaama M.S., Shane Yost, Joonho Lee, David Small,
  Daniel Levine, Susi Lehtola, Hugh Burton, Evgeny Epifanovsky
 -----------------------------------------------------------------------
 Exchange:     0.2000 Hartree-Fock + 0.0800 Slater + 0.7200 B88
 Correlation:  0.1900 VWN1RPA + 0.8100 LYP
 Using SG-1 standard quadrature grid
 using 4 threads for integral computing
 -------------------------------------------------------
 OpenMP Integral computing Module                
 Release: version 2.0, May 2017, Q-Chem Inc. Pleasanton 
 -------------------------------------------------------
 -------------------------------------------------------
 OpenMP BLAS3 based DFT computing Module                
 Release: version 1.0, May 2013, Q-Chem Inc. Pittsburgh 
 -------------------------------------------------------
 A restricted SCF calculation will be
 performed using DIIS
 SCF converges when DIIS error is below 1.0e-08
 ---------------------------------------
  Cycle       Energy         DIIS error
 ---------------------------------------
    1   -8219.8399822451      3.39e-02  
    2   -8219.3302773264      2.37e-03  
    3   -8219.3007153188      3.43e-03  
    4   -8219.3485623835      1.18e-03  
    5   -8219.3524014048      6.12e-04  
    6   -8219.3540668726      1.74e-04  
    7   -8219.3541873778      3.59e-05  
    8   -8219.3541931559      1.30e-05  
    9   -8219.3541939763      2.82e-06  
   10   -8219.3541940109      1.04e-06  
   11   -8219.3541940164      4.06e-07  
   12   -8219.3541940172      6.44e-08  
   13   -8219.3541940171      1.93e-08  
   14   -8219.3541940172      2.32e-09  Convergence criterion met
 ---------------------------------------
 SCF time:   CPU 31.99s  wall 13.00s 
 SCF   energy in the final basis set =    -8219.3541940172
 Total energy in the final basis set =    -8219.3541940172

 --------------------------------------------------------------
             Orbital Energies (a.u.) and Symmetries
 --------------------------------------------------------------

 Alpha MOs, Restricted
 -- Occupied --                  
******* -176.32 -165.72 -165.72 -165.72 -101.60 -101.60  -77.12
  1 A'    2 A'    3 A'    4 A'    1 A"    5 A'    6 A'    7 A'                 
-35.814 -31.308 -31.301 -31.301 -22.958 -22.957 -22.956 -22.951
  8 A'    9 A'   10 A'    2 A"   11 A'   12 A'    3 A"   13 A'                 
-22.951 -10.311  -9.512  -9.511  -7.278  -7.276  -7.268  -7.267
  4 A"   14 A'   15 A'   16 A'   17 A'   18 A'    5 A"   19 A'                 
 -7.266  -7.265  -6.625  -6.362  -4.787  -4.783  -4.781  -4.776
 20 A'    6 A"   21 A'   22 A'   23 A'    7 A"   24 A'   25 A'                 
 -4.759  -4.759  -2.040  -2.036  -2.035  -2.021  -2.021  -0.900
 26 A'    8 A"   27 A'   28 A'    9 A"   29 A'   10 A"   30 A'                 
 -0.858  -0.775  -0.645  -0.543  -0.454  -0.432  -0.408  -0.377
 31 A'   32 A'   33 A'   34 A'   35 A'   36 A'   11 A"   37 A'                 
 -0.370  -0.343  -0.317  -0.302  -0.281  -0.278
 12 A"   38 A'   13 A"   39 A'   40 A'   14 A"                                 
 -- Virtual --                   
 -0.161  -0.140  -0.088   0.000   0.001   0.024   0.038   0.042
 41 A'   42 A'   15 A"   43 A'   44 A'   45 A'   16 A"   46 A'                 
  0.061   0.073   0.076   0.084   0.092   0.101   0.106   0.112
 47 A'   48 A'   17 A"   49 A'   50 A'   18 A"   51 A'   19 A"                 
  0.119   0.145   0.149   0.158   0.192   0.211   0.225   0.233
 52 A'   53 A'   54 A'   55 A'   56 A'   57 A'   20 A"   58 A'                 
  0.269   0.276   0.321   0.366   0.395   0.398   0.399   0.417
 59 A'   21 A"   60 A'   61 A'   22 A"   62 A'   23 A"   63 A'                 
  0.419   0.426   0.438   0.465   0.471   0.481   0.527   0.548
 64 A'   65 A'   24 A"   66 A'   25 A"   67 A'   68 A'   26 A"                 
  0.548   0.570   0.581   0.614   0.633   0.714   0.759   0.808
 69 A'   27 A"   70 A'   71 A'   28 A"   72 A'   73 A'   74 A'                 
  0.824   0.836   0.838   0.849   0.856   0.887   0.894   0.896
 29 A"   75 A'   30 A"   76 A'   31 A"   77 A'   78 A'   32 A"                 
  0.937   0.976   1.064   1.143   1.196   1.277   1.294   1.330
 79 A'   80 A'   81 A'   82 A'   83 A'   33 A"   84 A'   85 A'                 
  1.338   1.503   1.555   1.581   1.607   1.662   1.753   2.000
 34 A"   35 A"   86 A'   36 A"   87 A'   88 A'   89 A'   90 A'                 
  2.210   2.238   2.242   2.251   2.347   2.362   2.678   2.811
 37 A"   38 A"   91 A'   92 A'   93 A'   94 A'   39 A"   95 A'                 
  3.162   3.954   3.965   3.969   4.019   4.094   4.337   5.983
 96 A'   40 A"   41 A"   97 A'   98 A'   99 A'  100 A'   42 A"                 
  6.000   6.020   6.951   9.622   9.661  13.766  13.878  14.074
101 A'  102 A'  103 A'  104 A'  105 A'   43 A"  106 A'  107 A'                 
 23.425  25.740  25.793  25.812  25.840  26.142  26.173  27.789
108 A'   44 A"  109 A'   45 A"  110 A'  111 A'  112 A'  113 A'                 
 28.326  28.341  28.350  28.526  28.529  28.533  28.553  28.601
 46 A"  114 A'  115 A'   47 A"   48 A"  116 A'  117 A'  118 A'                 
127.870 127.881 127.896 151.596 163.132 215.601 215.6451901.756
 49 A"  119 A'  120 A'  121 A'  122 A'  123 A'  124 A'  125 A'                 

 Beta MOs, Restricted
 -- Occupied --                  
******* -176.32 -165.72 -165.72 -165.72 -101.60 -101.60  -77.12
  1 A'    2 A'    3 A'    4 A'    1 A"    5 A'    6 A'    7 A'                 
-35.814 -31.308 -31.301 -31.301 -22.958 -22.957 -22.956 -22.951
  8 A'    9 A'   10 A'    2 A"   11 A'   12 A'    3 A"   13 A'                 
-22.951 -10.311  -9.512  -9.511  -7.278  -7.276  -7.268  -7.267
  4 A"   14 A'   15 A'   16 A'   17 A'   18 A'    5 A"   19 A'                 
 -7.266  -7.265  -6.625  -6.362  -4.787  -4.783  -4.781  -4.776
 20 A'    6 A"   21 A'   22 A'   23 A'    7 A"   24 A'   25 A'                 
 -4.759  -4.759  -2.040  -2.036  -2.035  -2.021  -2.021  -0.900
 26 A'    8 A"   27 A'   28 A'    9 A"   29 A'   10 A"   30 A'                 
 -0.858  -0.775  -0.645  -0.543  -0.454  -0.432  -0.408  -0.377
 31 A'   32 A'   33 A'   34 A'   35 A'   36 A'   11 A"   37 A'                 
 -0.370  -0.343  -0.317  -0.302  -0.281  -0.278
 12 A"   38 A'   13 A"   39 A'   40 A'   14 A"                                 
 -- Virtual --                   
 -0.161  -0.140  -0.088   0.000   0.001   0.024   0.038   0.042
 41 A'   42 A'   15 A"   43 A'   44 A'   45 A'   16 A"   46 A'                 
  0.061   0.073   0.076   0.084   0.092   0.101   0.106   0.112
 47 A'   48 A'   17 A"   49 A'   50 A'   18 A"   51 A'   19 A"                 
  0.119   0.145   0.149   0.158   0.192   0.211   0.225   0.233
 52 A'   53 A'   54 A'   55 A'   56 A'   57 A'   20 A"   58 A'                 
  0.269   0.276   0.321   0.366   0.395   0.398   0.399   0.417
 59 A'   21 A"   60 A'   61 A'   22 A"   62 A'   23 A"   63 A'                 
  0.419   0.426   0.438   0.465   0.471   0.481   0.527   0.548
 64 A'   65 A'   24 A"   66 A'   25 A"   67 A'   68 A'   26 A"                 
  0.548   0.570   0.581   0.614   0.633   0.714   0.759   0.808
 69 A'   27 A"   70 A'   71 A'   28 A"   72 A'   73 A'   74 A'                 
  0.824   0.836   0.838   0.849   0.856   0.887   0.894   0.896
 29 A"   75 A'   30 A"   76 A'   31 A"   77 A'   78 A'   32 A"                 
  0.937   0.976   1.064   1.143   1.196   1.277   1.294   1.330
 79 A'   80 A'   81 A'   82 A'   83 A'   33 A"   84 A'   85 A'                 
  1.338   1.503   1.555   1.581   1.607   1.662   1.753   2.000
 34 A"   35 A"   86 A'   36 A"   87 A'   88 A'   89 A'   90 A'                 
  2.210   2.238   2.242   2.251   2.347   2.362   2.678   2.811
 37 A"   38 A"   91 A'   92 A'   93 A'   94 A'   39 A"   95 A'                 
  3.162   3.954   3.965   3.969   4.019   4.094   4.337   5.983
 96 A'   40 A"   41 A"   97 A'   98 A'   99 A'  100 A'   42 A"                 
  6.000   6.020   6.951   9.622   9.661  13.766  13.878  14.074
101 A'  102 A'  103 A'  104 A'  105 A'   43 A"  106 A'  107 A'                 
 23.425  25.740  25.793  25.812  25.840  26.142  26.173  27.789
108 A'   44 A"  109 A'   45 A"  110 A'  111 A'  112 A'  113 A'                 
 28.326  28.341  28.350  28.526  28.529  28.533  28.553  28.601
 46 A"  114 A'  115 A'   47 A"   48 A"  116 A'  117 A'  118 A'                 
127.870 127.881 127.896 151.596 163.132 215.601 215.6451901.756
 49 A"  119 A'  120 A'  121 A'  122 A'  123 A'  124 A'  125 A'                 
 --------------------------------------------------------------

          Ground-State Mulliken Net Atomic Charges

     Atom                 Charge (a.u.)
  ----------------------------------------
      1 C                    -0.266455
      2 P                     0.025531
      3 Cl                    0.042865
      4 Cl                    0.177265
      5 I                     0.020794
  ----------------------------------------
  Sum of atomic charges =    -0.000000

 -----------------------------------------------------------------
                    Cartesian Multipole Moments
 -----------------------------------------------------------------
    Charge (ESU x 10^10)
                -0.0000
    Dipole Moment (Debye)
         X       0.7637      Y       0.6811      Z       0.0000
       Tot       1.0233
    Quadrupole Moments (Debye-Ang)
        XX     -69.6670     XY      -0.5437     YY     -72.3071
        XZ      -0.0000     YZ      -0.0000     ZZ     -73.3345
    Octopole Moments (Debye-Ang^2)
       XXX     -77.3777    XXY       5.6519    XYY     -18.2918
       YYY      -1.1727    XXZ      -0.0000    XYZ       0.0000
       YYZ       0.0000    XZZ     -19.5061    YZZ       2.8293
       ZZZ      -0.0000
    Hexadecapole Moments (Debye-Ang^3)
      XXXX   -1147.8713   XXXY     -12.8204   XXYY    -369.2478
      XYYY     -22.1404   YYYY    -992.8590   XXXZ       0.0000
      XXYZ      -0.0000   XYYZ       0.0000   YYYZ      -0.0000
      XXZZ    -213.0002   XYZZ       0.8575   YYZZ    -198.2196
      XZZZ      -0.0000   YZZZ      -0.0000   ZZZZ     -98.3941
 -----------------------------------------------------------------
 Calculating analytic gradient of the SCF energy
 Gradient of SCF Energy
            1           2           3           4           5
    1   0.1562869  -0.1549541   0.0164205   0.0189087  -0.0366619
    2   0.1420843  -0.0846178  -0.0097290  -0.0666964   0.0189590
    3  -0.0000000  -0.0000000  -0.0000000   0.0000000   0.0000000
 Max gradient component =       1.563E-01
 RMS gradient           =       7.423E-02
 Gradient time:  CPU 7.66 s  wall 3.01 s
 Geometry Optimization Parameters
   NAtoms,    NIC,     NZ,  NCons,   NDum,   NFix, NCnnct, MaxDiis
        5      20       5       0       0       0       0       0


** GEOMETRY OPTIMIZATION IN DELOCALIZED INTERNAL COORDINATES **
   Searching for a Minimum

   Optimization Cycle:   1

                       Coordinates (Angstroms)
     ATOM                X               Y               Z
      1  C         0.9034392342   -0.6650091679    0.0000000000
      2  P         1.9877068355    0.3715060365    0.0000000000
      3  Cl        1.5065769444    2.3436657734    0.0000000000
      4  Cl        1.3845691253   -2.6371689048    0.0000000000
      5  I        -1.5921834174    0.0642833527    0.0000000000
   Point Group: cs    Number of degrees of freedom:     7


   Energy is  -8219.354194017


 Attempting to Generate Delocalized Internal Coordinates

  7 Hessian modes will be used to form the next step
  Hessian Eigenvalues:
     0.044459    0.139919    0.250000    0.250000    0.250000    0.313687
     0.766766

 Minimum Search - Taking Simple RFO Step
 Searching for Lamda that Minimizes Along All modes
 Value Taken    Lamda =  -0.07853456
 Calculated Step too Large.  Step scaled by  0.566929
 Step Taken.  Stepsize is  0.300000

                             Maximum     Tolerance    Cnvgd?
         Gradient           0.147792      0.000300      NO
         Displacement       0.191560      0.001200      NO
         Energy change     *********      0.000001      NO


 New Cartesian Coordinates Obtained by Inverse Iteration

 Displacement from previous Coordinates is:  0.313838
 ----------------------------------------------------------------
             Standard Nuclear Orientation (Angstroms)
    I     Atom           X                Y                Z
 ----------------------------------------------------------------
    1      C       0.8902297799    -0.6708029826     0.0000000000
    2      P       2.0515830388     0.3688208448     0.0000000000
    3      Cl      1.4571955341     2.3204403984     0.0000000000
    4      Cl      1.3050342957    -2.5606679135     0.0000000000
    5      I      -1.5139339264     0.0194867428     0.0000000000
 ----------------------------------------------------------------
 Molecular Point Group                 Cs    NOp =  2
 Largest Abelian Subgroup              Cs    NOp =  2
 Nuclear Repulsion Energy =   654.6209266368 hartrees
 There are       54 alpha and       54 beta electrons
 Applying Cartesian multipole field
    Component          Value
    ---------          -----
     (2,0,0)        1.00000E-11
     (0,2,0)        2.00000E-11
     (0,0,2)       -3.00000E-11
 Nucleus-field energy     =     0.0000000239 hartrees
 Requested basis set is 6-311++G(d,p)
 There are 69 shells and 174 basis functions
 A cutoff of  1.0D-11 yielded   1816 shell pairs
 There are     12588 function pairs (     13945 Cartesian)
 Smallest overlap matrix eigenvalue = 4.43E-04
 Guess MOs from SCF MO coefficient file

 -----------------------------------------------------------------------
  General SCF calculation program by
  Eric Jon Sundstrom, Paul Horn, Yuezhi Mao, Dmitri Zuev, Alec White,
  David Stuck, Shaama M.S., Shane Yost, Joonho Lee, David Small,
  Daniel Levine, Susi Lehtola, Hugh Burton, Evgeny Epifanovsky
 -----------------------------------------------------------------------
 Exchange:     0.2000 Hartree-Fock + 0.0800 Slater + 0.7200 B88
 Correlation:  0.1900 VWN1RPA + 0.8100 LYP
 Using SG-1 standard quadrature grid
 using 4 threads for integral computing
 -------------------------------------------------------
 OpenMP Integral computing Module                
 Release: version 2.0, May 2017, Q-Chem Inc. Pleasanton 
 -------------------------------------------------------
 -------------------------------------------------------
 OpenMP BLAS3 based DFT computing Module                
 Release: version 1.0, May 2013, Q-Chem Inc. Pittsburgh 
 -------------------------------------------------------
 A restricted SCF calculation will be
 performed using DIIS
 SCF converges when DIIS error is below 1.0e-08
 ---------------------------------------
  Cycle       Energy         DIIS error
 ---------------------------------------
    1   -8219.3879848314      9.09e-04  
    2   -8219.3928896738      2.76e-04  
    3   -8219.3926957418      3.46e-04  
    4   -8219.3931948263      1.32e-04  
    5   -8219.3932534576      5.76e-05  
    6   -8219.3932681474      8.47e-06  
    7   -8219.3932684297      3.12e-06  
    8   -8219.3932684663      1.03e-06  
    9   -8219.3932684705      2.04e-07  
   10   -8219.3932684707      5.86e-08  
   11   -8219.3932684707      3.15e-08  
   12   -8219.3932684708      8.54e-09  Convergence criterion met
 ---------------------------------------
 SCF time:   CPU 27.79s  wall 11.00s 
 SCF   energy in the final basis set =    -8219.3932684708
 Total energy in the final basis set =    -8219.3932684708

 --------------------------------------------------------------
             Orbital Energies (a.u.) and Symmetries
 --------------------------------------------------------------

 Alpha MOs, Restricted
 -- Occupied --                  
******* -176.32 -165.72 -165.72 -165.72 -101.60 -101.59  -77.12
  1 A'    2 A'    3 A'    1 A"    4 A'    5 A'    6 A'    7 A'                 
-35.816 -31.310 -31.303 -31.303 -22.960 -22.959 -22.959 -22.954
  8 A'    9 A'    2 A"   10 A'   11 A'    3 A"   12 A'   13 A'                 
-22.954 -10.312  -9.512  -9.505  -7.278  -7.268  -7.266  -7.266
  4 A"   14 A'   15 A'   16 A'   17 A'   18 A'   19 A'    5 A"                 
 -7.260  -7.259  -6.623  -6.364  -4.785  -4.782  -4.780  -4.778
  6 A"   20 A'   21 A'   22 A'   23 A'    7 A"   24 A'   25 A'                 
 -4.761  -4.761  -2.042  -2.038  -2.038  -2.023  -2.023  -0.893
  8 A"   26 A'   27 A'   28 A'    9 A"   10 A"   29 A'   30 A'                 
 -0.868  -0.759  -0.650  -0.544  -0.458  -0.434  -0.404  -0.375
 31 A'   32 A'   33 A'   34 A'   35 A'   36 A'   11 A"   37 A'                 
 -0.372  -0.344  -0.309  -0.308  -0.282  -0.277
 12 A"   38 A'   13 A"   39 A'   40 A'   14 A"                                 
 -- Virtual --                   
 -0.148  -0.112  -0.094  -0.001   0.002   0.024   0.039   0.042
 41 A'   42 A'   15 A"   43 A'   44 A'   45 A'   16 A"   46 A'                 
  0.063   0.070   0.076   0.081   0.096   0.100   0.106   0.114
 47 A'   48 A'   17 A"   49 A'   50 A'   18 A"   51 A'   19 A"                 
  0.120   0.139   0.151   0.155   0.192   0.215   0.225   0.233
 52 A'   53 A'   54 A'   55 A'   56 A'   57 A'   20 A"   58 A'                 
  0.269   0.277   0.316   0.363   0.392   0.398   0.402   0.409
 59 A'   21 A"   60 A'   61 A'   22 A"   23 A"   62 A'   63 A'                 
  0.418   0.431   0.438   0.462   0.471   0.485   0.532   0.546
 64 A'   65 A'   24 A"   66 A'   25 A"   67 A'   68 A'   26 A"                 
  0.553   0.564   0.578   0.615   0.627   0.717   0.793   0.811
 69 A'   70 A'   27 A"   71 A'   28 A"   72 A'   73 A'   74 A'                 
  0.830   0.835   0.842   0.854   0.855   0.878   0.895   0.901
 29 A"   30 A"   75 A'   76 A'   31 A"   77 A'   78 A'   32 A"                 
  0.937   1.003   1.072   1.080   1.205   1.278   1.302   1.333
 79 A'   80 A'   81 A'   82 A'   83 A'   33 A"   84 A'   85 A'                 
  1.355   1.489   1.564   1.578   1.627   1.702   1.756   1.951
 34 A"   35 A"   36 A"   86 A'   87 A'   88 A'   89 A'   90 A'                 
  2.211   2.242   2.245   2.262   2.349   2.385   2.672   2.822
 37 A"   38 A"   91 A'   92 A'   93 A'   94 A'   39 A"   95 A'                 
  3.130   3.952   3.969   3.969   4.030   4.119   4.342   5.983
 96 A'   40 A"   41 A"   97 A'   98 A'   99 A'  100 A'   42 A"                 
  6.005   6.025   6.933   9.626   9.672  13.767  13.880  14.022
101 A'  102 A'  103 A'  104 A'  105 A'   43 A"  106 A'  107 A'                 
 23.367  25.743  25.807  25.818  25.857  26.156  26.226  27.794
108 A'   44 A"  109 A'   45 A"  110 A'  111 A'  112 A'  113 A'                 
 28.326  28.345  28.351  28.524  28.530  28.532  28.557  28.613
 46 A"  114 A'  115 A'   47 A"   48 A"  116 A'  117 A'  118 A'                 
127.870 127.883 127.899 151.600 163.097 215.607 215.6561901.760
 49 A"  119 A'  120 A'  121 A'  122 A'  123 A'  124 A'  125 A'                 

 Beta MOs, Restricted
 -- Occupied --                  
******* -176.32 -165.72 -165.72 -165.72 -101.60 -101.59  -77.12
  1 A'    2 A'    3 A'    1 A"    4 A'    5 A'    6 A'    7 A'                 
-35.816 -31.310 -31.303 -31.303 -22.960 -22.959 -22.959 -22.954
  8 A'    9 A'    2 A"   10 A'   11 A'    3 A"   12 A'   13 A'                 
-22.954 -10.312  -9.512  -9.505  -7.278  -7.268  -7.266  -7.266
  4 A"   14 A'   15 A'   16 A'   17 A'   18 A'   19 A'    5 A"                 
 -7.260  -7.259  -6.623  -6.364  -4.785  -4.782  -4.780  -4.778
  6 A"   20 A'   21 A'   22 A'   23 A'    7 A"   24 A'   25 A'                 
 -4.761  -4.761  -2.042  -2.038  -2.038  -2.023  -2.023  -0.893
  8 A"   26 A'   27 A'   28 A'    9 A"   10 A"   29 A'   30 A'                 
 -0.868  -0.759  -0.650  -0.544  -0.458  -0.434  -0.404  -0.375
 31 A'   32 A'   33 A'   34 A'   35 A'   36 A'   11 A"   37 A'                 
 -0.372  -0.344  -0.309  -0.308  -0.282  -0.277
 12 A"   38 A'   13 A"   39 A'   40 A'   14 A"                                 
 -- Virtual --                   
 -0.148  -0.112  -0.094  -0.001   0.002   0.024   0.039   0.042
 41 A'   42 A'   15 A"   43 A'   44 A'   45 A'   16 A"   46 A'                 
  0.063   0.070   0.076   0.081   0.096   0.100   0.106   0.114
 47 A'   48 A'   17 A"   49 A'   50 A'   18 A"   51 A'   19 A"                 
  0.120   0.139   0.151   0.155   0.192   0.215   0.225   0.233
 52 A'   53 A'   54 A'   55 A'   56 A'   57 A'   20 A"   58 A'                 
  0.269   0.277   0.316   0.363   0.392   0.398   0.402   0.409
 59 A'   21 A"   60 A'   61 A'   22 A"   23 A"   62 A'   63 A'                 
  0.418   0.431   0.438   0.462   0.471   0.485   0.532   0.546
 64 A'   65 A'   24 A"   66 A'   25 A"   67 A'   68 A'   26 A"                 
  0.553   0.564   0.578   0.615   0.627   0.717   0.793   0.811
 69 A'   70 A'   27 A"   71 A'   28 A"   72 A'   73 A'   74 A'                 
  0.830   0.835   0.842   0.854   0.855   0.878   0.895   0.901
 29 A"   30 A"   75 A'   76 A'   31 A"   77 A'   78 A'   32 A"                 
  0.937   1.003   1.072   1.080   1.205   1.278   1.302   1.333
 79 A'   80 A'   81 A'   82 A'   83 A'   33 A"   84 A'   85 A'                 
  1.355   1.489   1.564   1.578   1.627   1.702   1.756   1.951
 34 A"   35 A"   36 A"   86 A'   87 A'   88 A'   89 A'   90 A'                 
  2.211   2.242   2.245   2.262   2.349   2.385   2.672   2.822
 37 A"   38 A"   91 A'   92 A'   93 A'   94 A'   39 A"   95 A'                 
  3.130   3.952   3.969   3.969   4.030   4.119   4.342   5.983
 96 A'   40 A"   41 A"   97 A'   98 A'   99 A'  100 A'   42 A"                 
  6.005   6.025   6.933   9.626   9.672  13.767  13.880  14.022
101 A'  102 A'  103 A'  104 A'  105 A'   43 A"  106 A'  107 A'                 
 23.367  25.743  25.807  25.818  25.857  26.156  26.226  27.794
108 A'   44 A"  109 A'   45 A"  110 A'  111 A'  112 A'  113 A'                 
 28.326  28.345  28.351  28.524  28.530  28.532  28.557  28.613
 46 A"  114 A'  115 A'   47 A"   48 A"  116 A'  117 A'  118 A'                 
127.870 127.883 127.899 151.600 163.097 215.607 215.6561901.760
 49 A"  119 A'  120 A'  121 A'  122 A'  123 A'  124 A'  125 A'                 
 --------------------------------------------------------------

          Ground-State Mulliken Net Atomic Charges

     Atom                 Charge (a.u.)
  ----------------------------------------
      1 C                    -0.324168
      2 P                     0.023225
      3 Cl                    0.018004
      4 Cl                    0.227560
      5 I                     0.055379
  ----------------------------------------
  Sum of atomic charges =    -0.000000

 -----------------------------------------------------------------
                    Cartesian Multipole Moments
 -----------------------------------------------------------------
    Charge (ESU x 10^10)
                -0.0000
    Dipole Moment (Debye)
         X       0.5732      Y       0.3114      Z       0.0000
       Tot       0.6524
    Quadrupole Moments (Debye-Ang)
        XX     -69.2577     XY      -0.9939     YY     -72.7694
        XZ       0.0000     YZ       0.0000     ZZ     -73.3733
    Octopole Moments (Debye-Ang^2)
       XXX     -81.2682    XXY       5.1399    XYY     -21.1474
       YYY      -1.2893    XXZ      -0.0000    XYZ       0.0000
       YYZ       0.0000    XZZ     -21.3418    YZZ       3.0196
       ZZZ       0.0000
    Hexadecapole Moments (Debye-Ang^3)
      XXXX   -1095.9526   XXXY     -25.9423   XXYY    -357.4384
      XYYY     -37.6696   YYYY    -963.7418   XXXZ       0.0000
      XXYZ      -0.0000   XYYZ       0.0000   YYYZ       0.0000
      XXZZ    -204.5007   XYZZ      -4.3058   YYZZ    -191.4967
      XZZZ       0.0000   YZZZ       0.0000   ZZZZ     -98.4985
 -----------------------------------------------------------------
 Calculating analytic gradient of the SCF energy
 Gradient of SCF Energy
            1           2           3           4           5
    1   0.1070823  -0.0975355   0.0123837   0.0152625  -0.0371929
    2   0.0876276  -0.0418452  -0.0067850  -0.0580029   0.0190054
    3   0.0000000  -0.0000000   0.0000000   0.0000000   0.0000000
 Max gradient component =       1.071E-01
 RMS gradient           =       4.896E-02
 Gradient time:  CPU 7.81 s  wall 2.79 s
 Geometry Optimization Parameters
   NAtoms,    NIC,     NZ,  NCons,   NDum,   NFix, NCnnct, MaxDiis
        5      20       5       0       0       0       0       0

 Cartesian Hessian Update
 Hessian Updated using BFGS Update


** GEOMETRY OPTIMIZATION IN DELOCALIZED INTERNAL COORDINATES **
   Searching for a Minimum

   Optimization Cycle:   2

                       Coordinates (Angstroms)
     ATOM                X               Y               Z
      1  C         0.8902297799   -0.6708029826    0.0000000000
      2  P         2.0515830388    0.3688208448    0.0000000000
      3  Cl        1.4571955341    2.3204403984    0.0000000000
      4  Cl        1.3050342957   -2.5606679135    0.0000000000
      5  I        -1.5139339264    0.0194867428    0.0000000000
   Point Group: cs    Number of degrees of freedom:     7


   Energy is  -8219.393268471

 Hessian Updated using BFGS Update

  6 Hessian modes will be used to form the next step
  Hessian Eigenvalues:
     0.033521    0.107266    0.233806    0.254488    0.313079    0.826343

 Minimum Search - Taking Simple RFO Step
 Searching for Lamda that Minimizes Along All modes
 Value Taken    Lamda =  -0.07274528
 Calculated Step too Large.  Step scaled by  0.419874
 Step Taken.  Stepsize is  0.300000

                             Maximum     Tolerance    Cnvgd?
         Gradient           0.095435      0.000300      NO
         Displacement       0.169321      0.001200      NO
         Energy change     -0.039074      0.000001      NO


 New Cartesian Coordinates Obtained by Inverse Iteration

 Displacement from previous Coordinates is:  0.315461
 ----------------------------------------------------------------
             Standard Nuclear Orientation (Angstroms)
    I     Atom           X                Y                Z
 ----------------------------------------------------------------
    1      C       0.8732962768    -0.6663821394     0.0000000000
    2      P       2.0968763723     0.3586152685     0.0000000000
    3      Cl      1.4266351462     2.2950760387     0.0000000000
    4      Cl      1.2285440146    -2.4699275455     0.0000000000
    5      I      -1.4352430879    -0.0401045324     0.0000000000
 ----------------------------------------------------------------
 Molecular Point Group                 Cs    NOp =  2
 Largest Abelian Subgroup              Cs    NOp =  2
 Nuclear Repulsion Energy =   670.6666401724 hartrees
 There are       54 alpha and       54 beta electrons
 Applying Cartesian multipole field
    Component          Value
    ---------          -----
     (2,0,0)        1.00000E-11
     (0,2,0)        2.00000E-11
     (0,0,2)       -3.00000E-11
 Nucleus-field energy     =     0.0000000227 hartrees
 Requested basis set is 6-311++G(d,p)
 There are 69 shells and 174 basis functions
 A cutoff of  1.0D-11 yielded   1838 shell pairs
 There are     12710 function pairs (     14077 Cartesian)
 Smallest overlap matrix eigenvalue = 3.26E-04
 Guess MOs from SCF MO coefficient file

 -----------------------------------------------------------------------
  General SCF calculation program by
  Eric Jon Sundstrom, Paul Horn, Yuezhi Mao, Dmitri Zuev, Alec White,
  David Stuck, Shaama M.S., Shane Yost, Joonho Lee, David Small,
  Daniel Levine, Susi Lehtola, Hugh Burton, Evgeny Epifanovsky
 -----------------------------------------------------------------------
 Exchange:     0.2000 Hartree-Fock + 0.0800 Slater + 0.7200 B88
 Correlation:  0.1900 VWN1RPA + 0.8100 LYP
 Using SG-1 standard quadrature grid
 using 4 threads for integral computing
 -------------------------------------------------------
 OpenMP Integral computing Module                
 Release: version 2.0, May 2017, Q-Chem Inc. Pleasanton 
 -------------------------------------------------------
 -------------------------------------------------------
 OpenMP BLAS3 based DFT computing Module                
 Release: version 1.0, May 2013, Q-Chem Inc. Pittsburgh 
 -------------------------------------------------------
 A restricted SCF calculation will be
 performed using DIIS
 SCF converges when DIIS error is below 1.0e-08
 ---------------------------------------
  Cycle       Energy         DIIS error
 ---------------------------------------
    1   -8219.4157450183      8.56e-04  
    2   -8219.4195913486      3.78e-04  
    3   -8219.4185525685      6.29e-04  
    4   -8219.4201694622      1.13e-04  
    5   -8219.4202236012      3.86e-05  
    6   -8219.4202302382      6.76e-06  
    7   -8219.4202304047      2.63e-06  
    8   -8219.4202304301      8.36e-07  
    9   -8219.4202304332      1.65e-07  
   10   -8219.4202304333      6.38e-08  
   11   -8219.4202304332      2.13e-08  
   12   -8219.4202304333      4.49e-09  Convergence criterion met
 ---------------------------------------
 SCF time:   CPU 28.33s  wall 10.00s 
 SCF   energy in the final basis set =    -8219.4202304333
 Total energy in the final basis set =    -8219.4202304333

 --------------------------------------------------------------
             Orbital Energies (a.u.) and Symmetries
 --------------------------------------------------------------

 Alpha MOs, Restricted
 -- Occupied --                  
******* -176.32 -165.73 -165.72 -165.72 -101.60 -101.58  -77.12
  1 A'    2 A'    3 A'    1 A"    4 A'    5 A'    6 A'    7 A'                 
-35.817 -31.311 -31.304 -31.304 -22.962 -22.960 -22.960 -22.955
  8 A'    9 A'    2 A"   10 A'   11 A'    3 A"   12 A'   13 A'                 
-22.955 -10.310  -9.513  -9.497  -7.278  -7.267  -7.267  -7.261
  4 A"   14 A'   15 A'   16 A'   17 A'   18 A'    5 A"   19 A'                 
 -7.253  -7.252  -6.620  -6.366  -4.782  -4.779  -4.778  -4.777
  6 A"   20 A'   21 A'   22 A'   23 A'   24 A'    7 A"   25 A'                 
 -4.763  -4.762  -2.044  -2.039  -2.039  -2.025  -2.025  -0.897
  8 A"   26 A'   27 A'    9 A"   28 A'   10 A"   29 A'   30 A'                 
 -0.874  -0.748  -0.655  -0.546  -0.461  -0.440  -0.406  -0.374
 31 A'   32 A'   33 A'   34 A'   35 A'   36 A'   11 A"   37 A'                 
 -0.373  -0.345  -0.312  -0.304  -0.282  -0.274
 12 A"   38 A'   39 A'   13 A"   40 A'   14 A"                                 
 -- Virtual --                   
 -0.131  -0.096  -0.085   0.000   0.004   0.025   0.040   0.042
 41 A'   15 A"   42 A'   43 A'   44 A'   45 A'   16 A"   46 A'                 
  0.064   0.067   0.076   0.081   0.099   0.100   0.108   0.116
 47 A'   48 A'   17 A"   49 A'   18 A"   50 A'   51 A'   19 A"                 
  0.120   0.136   0.151   0.156   0.194   0.216   0.226   0.234
 52 A'   53 A'   54 A'   55 A'   56 A'   57 A'   20 A"   58 A'                 
  0.269   0.279   0.314   0.359   0.391   0.392   0.397   0.414
 59 A'   21 A"   60 A'   61 A'   22 A"   62 A'   23 A"   63 A'                 
  0.423   0.437   0.441   0.455   0.472   0.489   0.524   0.545
 64 A'   24 A"   65 A'   66 A'   25 A"   67 A'   68 A'   26 A"                 
  0.564   0.572   0.586   0.619   0.625   0.721   0.810   0.817
 69 A'   70 A'   27 A"   71 A'   28 A"   72 A'   73 A'   74 A'                 
  0.828   0.837   0.845   0.853   0.860   0.876   0.905   0.905
 29 A"   30 A"   75 A'   31 A"   76 A'   77 A'   78 A'   32 A"                 
  0.939   1.027   1.040   1.100   1.216   1.281   1.325   1.340
 79 A'   80 A'   81 A'   82 A'   83 A'   33 A"   84 A'   85 A'                 
  1.380   1.479   1.561   1.599   1.641   1.754   1.759   1.921
 34 A"   35 A"   36 A"   86 A'   87 A'   88 A'   89 A'   90 A'                 
  2.213   2.247   2.252   2.272   2.356   2.412   2.670   2.835
 37 A"   38 A"   91 A'   92 A'   93 A'   94 A'   39 A"   95 A'                 
  3.126   3.951   3.970   3.975   4.043   4.156   4.347   5.985
 96 A'   40 A"   97 A'   41 A"   98 A'   99 A'  100 A'   42 A"                 
  6.011   6.029   6.924   9.631   9.686  13.770  13.885  13.997
101 A'  102 A'  103 A'  104 A'  105 A'   43 A"  106 A'  107 A'                 
 23.341  25.749  25.826  25.832  25.872  26.159  26.273  27.800
108 A'   44 A"   45 A"  109 A'  110 A'  111 A'  112 A'  113 A'                 
 28.327  28.350  28.353  28.523  28.532  28.532  28.564  28.630
 46 A"  114 A'  115 A'   47 A"  116 A'   48 A"  117 A'  118 A'                 
127.871 127.886 127.903 151.605 163.078 215.613 215.6711901.766
 49 A"  119 A'  120 A'  121 A'  122 A'  123 A'  124 A'  125 A'                 

 Beta MOs, Restricted
 -- Occupied --                  
******* -176.32 -165.73 -165.72 -165.72 -101.60 -101.58  -77.12
  1 A'    2 A'    3 A'    1 A"    4 A'    5 A'    6 A'    7 A'                 
-35.817 -31.311 -31.304 -31.304 -22.962 -22.960 -22.960 -22.955
  8 A'    9 A'    2 A"   10 A'   11 A'    3 A"   12 A'   13 A'                 
-22.955 -10.310  -9.513  -9.497  -7.278  -7.267  -7.267  -7.261
  4 A"   14 A'   15 A'   16 A'   17 A'   18 A'    5 A"   19 A'                 
 -7.253  -7.252  -6.620  -6.366  -4.782  -4.779  -4.778  -4.777
  6 A"   20 A'   21 A'   22 A'   23 A'   24 A'    7 A"   25 A'                 
 -4.763  -4.762  -2.044  -2.039  -2.039  -2.025  -2.025  -0.897
  8 A"   26 A'   27 A'    9 A"   28 A'   10 A"   29 A'   30 A'                 
 -0.874  -0.748  -0.655  -0.546  -0.461  -0.440  -0.406  -0.374
 31 A'   32 A'   33 A'   34 A'   35 A'   36 A'   11 A"   37 A'                 
 -0.373  -0.345  -0.312  -0.304  -0.282  -0.274
 12 A"   38 A'   39 A'   13 A"   40 A'   14 A"                                 
 -- Virtual --                   
 -0.131  -0.096  -0.085   0.000   0.004   0.025   0.040   0.042
 41 A'   15 A"   42 A'   43 A'   44 A'   45 A'   16 A"   46 A'                 
  0.064   0.067   0.076   0.081   0.099   0.100   0.108   0.116
 47 A'   48 A'   17 A"   49 A'   18 A"   50 A'   51 A'   19 A"                 
  0.120   0.136   0.151   0.156   0.194   0.216   0.226   0.234
 52 A'   53 A'   54 A'   55 A'   56 A'   57 A'   20 A"   58 A'                 
  0.269   0.279   0.314   0.359   0.391   0.392   0.397   0.414
 59 A'   21 A"   60 A'   61 A'   22 A"   62 A'   23 A"   63 A'                 
  0.423   0.437   0.441   0.455   0.472   0.489   0.524   0.545
 64 A'   24 A"   65 A'   66 A'   25 A"   67 A'   68 A'   26 A"                 
  0.564   0.572   0.586   0.619   0.625   0.721   0.810   0.817
 69 A'   70 A'   27 A"   71 A'   28 A"   72 A'   73 A'   74 A'                 
  0.828   0.837   0.845   0.853   0.860   0.876   0.905   0.905
 29 A"   30 A"   75 A'   31 A"   76 A'   77 A'   78 A'   32 A"                 
  0.939   1.027   1.040   1.100   1.216   1.281   1.325   1.340
 79 A'   80 A'   81 A'   82 A'   83 A'   33 A"   84 A'   85 A'                 
  1.380   1.479   1.561   1.599   1.641   1.754   1.759   1.921
 34 A"   35 A"   36 A"   86 A'   87 A'   88 A'   89 A'   90 A'                 
  2.213   2.247   2.252   2.272   2.356   2.412   2.670   2.835
 37 A"   38 A"   91 A'   92 A'   93 A'   94 A'   39 A"   95 A'                 
  3.126   3.951   3.970   3.975   4.043   4.156   4.347   5.985
 96 A'   40 A"   97 A'   41 A"   98 A'   99 A'  100 A'   42 A"                 
  6.011   6.029   6.924   9.631   9.686  13.770  13.885  13.997
101 A'  102 A'  103 A'  104 A'  105 A'   43 A"  106 A'  107 A'                 
 23.341  25.749  25.826  25.832  25.872  26.159  26.273  27.800
108 A'   44 A"   45 A"  109 A'  110 A'  111 A'  112 A'  113 A'                 
 28.327  28.350  28.353  28.523  28.532  28.532  28.564  28.630
 46 A"  114 A'  115 A'   47 A"  116 A'   48 A"  117 A'  118 A'                 
127.871 127.886 127.903 151.605 163.078 215.613 215.6711901.766
 49 A"  119 A'  120 A'  121 A'  122 A'  123 A'  124 A'  125 A'                 
 --------------------------------------------------------------

          Ground-State Mulliken Net Atomic Charges

     Atom                 Charge (a.u.)
  ----------------------------------------
      1 C                    -0.392039
      2 P                     0.024029
      3 Cl                   -0.004692
      4 Cl                    0.285488
      5 I                     0.087213
  ----------------------------------------
  Sum of atomic charges =     0.000000

 -----------------------------------------------------------------
                    Cartesian Multipole Moments
 -----------------------------------------------------------------
    Charge (ESU x 10^10)
                 0.0000
    Dipole Moment (Debye)
         X       0.4135      Y      -0.0966      Z       0.0000
       Tot       0.4247
    Quadrupole Moments (Debye-Ang)
        XX     -69.0237     XY      -1.3556     YY     -73.0621
        XZ       0.0000     YZ       0.0000     ZZ     -73.2920
    Octopole Moments (Debye-Ang^2)
       XXX     -84.9785    XXY       4.7295    XYY     -23.5826
       YYY      -0.5774    XXZ       0.0000    XYZ       0.0000
       YYZ       0.0000    XZZ     -23.0985    YZZ       3.4168
       ZZZ       0.0000
    Hexadecapole Moments (Debye-Ang^3)
      XXXX   -1047.8049   XXXY     -40.3155   XXYY    -344.4534
      XYYY     -54.7360   YYYY    -928.4191   XXXZ       0.0000
      XXYZ       0.0000   XYYZ       0.0000   YYYZ       0.0000
      XXZZ    -196.4414   XYZZ     -10.1938   YYZZ    -183.7317
      XZZZ      -0.0000   YZZZ      -0.0000   ZZZZ     -98.3264
 -----------------------------------------------------------------
 Calculating analytic gradient of the SCF energy
 Gradient of SCF Energy
            1           2           3           4           5
    1   0.0839903  -0.0641093   0.0084074   0.0096791  -0.0379676
    2   0.0533679  -0.0245742  -0.0055878  -0.0384045   0.0151986
    3  -0.0000000  -0.0000000   0.0000000   0.0000000   0.0000000
 Max gradient component =       8.399E-02
 RMS gradient           =       3.460E-02
 Gradient time:  CPU 8.12 s  wall 2.78 s
 Geometry Optimization Parameters
   NAtoms,    NIC,     NZ,  NCons,   NDum,   NFix, NCnnct, MaxDiis
        5      20       5       0       0       0       0       0

 Cartesian Hessian Update
 Hessian Updated using BFGS Update


** GEOMETRY OPTIMIZATION IN DELOCALIZED INTERNAL COORDINATES **
   Searching for a Minimum

   Optimization Cycle:   3

                       Coordinates (Angstroms)
     ATOM                X               Y               Z
      1  C         0.8732962768   -0.6663821394    0.0000000000
      2  P         2.0968763723    0.3586152685    0.0000000000
      3  Cl        1.4266351462    2.2950760387    0.0000000000
      4  Cl        1.2285440146   -2.4699275455    0.0000000000
      5  I        -1.4352430879   -0.0401045324    0.0000000000
   Point Group: cs    Number of degrees of freedom:     7


   Energy is  -8219.420230433

 Hessian Updated using BFGS Update

  7 Hessian modes will be used to form the next step
  Hessian Eigenvalues:
     0.031674    0.144884    0.242448    0.250465    0.254082    0.312353
     0.775821

 Minimum Search - Taking Simple RFO Step
 Searching for Lamda that Minimizes Along All modes
 Value Taken    Lamda =  -0.04872263
 Calculated Step too Large.  Step scaled by  0.426565
 Step Taken.  Stepsize is  0.300000

                             Maximum     Tolerance    Cnvgd?
         Gradient           0.067918      0.000300      NO
         Displacement       0.175861      0.001200      NO
         Energy change     -0.026962      0.000001      NO


 New Cartesian Coordinates Obtained by Inverse Iteration

 Displacement from previous Coordinates is:  0.292496
 ----------------------------------------------------------------
             Standard Nuclear Orientation (Angstroms)
    I     Atom           X                Y                Z
 ----------------------------------------------------------------
    1      C       0.8487699510    -0.6623792943     0.0000000000
    2      P       2.1186698109     0.3535717477     0.0000000000
    3      Cl      1.3915156839     2.2793601861     0.0000000000
    4      Cl      1.1605749805    -2.4095835065     0.0000000000
    5      I      -1.3294217043    -0.0836920431     0.0000000000
 ----------------------------------------------------------------
 Molecular Point Group                 Cs    NOp =  2
 Largest Abelian Subgroup              Cs    NOp =  2
 Nuclear Repulsion Energy =   689.9468822084 hartrees
 There are       54 alpha and       54 beta electrons
 Applying Cartesian multipole field
    Component          Value
    ---------          -----
     (2,0,0)        1.00000E-11
     (0,2,0)        2.00000E-11
     (0,0,2)       -3.00000E-11
 Nucleus-field energy     =     0.0000000216 hartrees
 Requested basis set is 6-311++G(d,p)
 There are 69 shells and 174 basis functions
 A cutoff of  1.0D-11 yielded   1854 shell pairs
 There are     12882 function pairs (     14290 Cartesian)
 Smallest overlap matrix eigenvalue = 2.64E-04
 Guess MOs from SCF MO coefficient file

 -----------------------------------------------------------------------
  General SCF calculation program by
  Eric Jon Sundstrom, Paul Horn, Yuezhi Mao, Dmitri Zuev, Alec White,
  David Stuck, Shaama M.S., Shane Yost, Joonho Lee, David Small,
  Daniel Levine, Susi Lehtola, Hugh Burton, Evgeny Epifanovsky
 -----------------------------------------------------------------------
 Exchange:     0.2000 Hartree-Fock + 0.0800 Slater + 0.7200 B88
 Correlation:  0.1900 VWN1RPA + 0.8100 LYP
 Using SG-1 standard quadrature grid
 using 4 threads for integral computing
 -------------------------------------------------------
 OpenMP Integral computing Module                
 Release: version 2.0, May 2017, Q-Chem Inc. Pleasanton 
 -------------------------------------------------------
 -------------------------------------------------------
 OpenMP BLAS3 based DFT computing Module                
 Release: version 1.0, May 2013, Q-Chem Inc. Pittsburgh 
 -------------------------------------------------------
 A restricted SCF calculation will be
 performed using DIIS
 SCF converges when DIIS error is below 1.0e-08
 ---------------------------------------
  Cycle       Energy         DIIS error
 ---------------------------------------
    1   -8219.4331192012      8.17e-04  
    2   -8219.4358186345      5.24e-04  
    3   -8219.4350483434      6.81e-04  
    4   -8219.4369072090      1.04e-04  
    5   -8219.4369581488      3.37e-05  
    6   -8219.4369628332      6.31e-06  
    7   -8219.4369629758      2.82e-06  
    8   -8219.4369630066      5.82e-07  
    9   -8219.4369630080      1.60e-07  
   10   -8219.4369630081      5.22e-08  
   11   -8219.4369630081      1.10e-08  
   12   -8219.4369630082      3.39e-09  Convergence criterion met
 ---------------------------------------
 SCF time:   CPU 29.12s  wall 12.00s 
 SCF   energy in the final basis set =    -8219.4369630082
 Total energy in the final basis set =    -8219.4369630082

 --------------------------------------------------------------
             Orbital Energies (a.u.) and Symmetries
 --------------------------------------------------------------

 Alpha MOs, Restricted
 -- Occupied --                  
******* -176.32 -165.73 -165.72 -165.72 -101.60 -101.58  -77.12
  1 A'    2 A'    3 A'    1 A"    4 A'    5 A'    6 A'    7 A'                 
-35.819 -31.313 -31.306 -31.306 -22.963 -22.962 -22.962 -22.957
  8 A'    9 A'    2 A"   10 A'   11 A'    3 A"   12 A'   13 A'                 
-22.957 -10.306  -9.512  -9.492  -7.278  -7.267  -7.267  -7.255
  4 A"   14 A'   15 A'   16 A'   17 A'   18 A'    5 A"   19 A'                 
 -7.247  -7.246  -6.616  -6.368  -4.782  -4.779  -4.774  -4.773
  6 A"   20 A'   21 A'   22 A'   23 A'   24 A'    7 A"   25 A'                 
 -4.765  -4.765  -2.047  -2.042  -2.042  -2.028  -2.028  -0.907
  8 A"   26 A'   27 A'    9 A"   28 A'   10 A"   29 A'   30 A'                 
 -0.871  -0.742  -0.663  -0.548  -0.462  -0.447  -0.410  -0.373
 31 A'   32 A'   33 A'   34 A'   35 A'   36 A'   11 A"   37 A'                 
 -0.370  -0.347  -0.313  -0.305  -0.283  -0.269
 12 A"   38 A'   39 A'   13 A"   40 A'   14 A"                                 
 -- Virtual --                   
 -0.109  -0.098  -0.067   0.001   0.007   0.026   0.041   0.042
 41 A'   15 A"   42 A'   43 A'   44 A'   45 A'   16 A"   46 A'                 
  0.062   0.066   0.076   0.082   0.098   0.104   0.109   0.118
 47 A'   48 A'   17 A"   49 A'   18 A"   50 A'   51 A'   19 A"                 
  0.119   0.134   0.150   0.158   0.199   0.212   0.225   0.236
 52 A'   53 A'   54 A'   55 A'   56 A'   57 A'   20 A"   58 A'                 
  0.269   0.281   0.315   0.354   0.385   0.390   0.393   0.418
 59 A'   21 A"   60 A'   61 A'   62 A'   22 A"   23 A"   63 A'                 
  0.430   0.438   0.449   0.454   0.472   0.494   0.517   0.541
 64 A'   24 A"   65 A'   66 A'   25 A"   67 A'   68 A'   26 A"                 
  0.575   0.594   0.598   0.627   0.630   0.724   0.803   0.824
 69 A'   27 A"   70 A'   28 A"   71 A'   72 A'   73 A'   74 A'                 
  0.825   0.843   0.847   0.858   0.864   0.894   0.908   0.916
 29 A"   30 A"   75 A'   31 A"   76 A'   77 A'   32 A"   78 A'                 
  0.941   1.002   1.063   1.120   1.224   1.282   1.344   1.366
 79 A'   80 A'   81 A'   82 A'   83 A'   33 A"   84 A'   85 A'                 
  1.403   1.473   1.561   1.615   1.652   1.759   1.793   1.896
 34 A"   35 A"   36 A"   86 A'   87 A'   88 A'   89 A'   90 A'                 
  2.215   2.251   2.260   2.280   2.360   2.431   2.668   2.840
 37 A"   38 A"   91 A'   92 A'   93 A'   94 A'   39 A"   95 A'                 
  3.126   3.949   3.971   3.986   4.061   4.198   4.358   5.987
 96 A'   40 A"   97 A'   41 A"   98 A'   99 A'  100 A'   42 A"                 
  6.017   6.032   6.917   9.636   9.701  13.775  13.892  13.983
101 A'  102 A'  103 A'  104 A'  105 A'   43 A"  106 A'  107 A'                 
 23.330  25.754  25.832  25.859  25.889  26.158  26.294  27.813
108 A'   44 A"   45 A"  109 A'  110 A'  111 A'  112 A'  113 A'                 
 28.328  28.353  28.355  28.521  28.531  28.535  28.573  28.650
 46 A"  114 A'  115 A'   47 A"  116 A'   48 A"  117 A'  118 A'                 
127.872 127.890 127.905 151.615 163.065 215.619 215.6871901.777
 49 A"  119 A'  120 A'  121 A'  122 A'  123 A'  124 A'  125 A'                 

 Beta MOs, Restricted
 -- Occupied --                  
******* -176.32 -165.73 -165.72 -165.72 -101.60 -101.58  -77.12
  1 A'    2 A'    3 A'    1 A"    4 A'    5 A'    6 A'    7 A'                 
-35.819 -31.313 -31.306 -31.306 -22.963 -22.962 -22.962 -22.957
  8 A'    9 A'    2 A"   10 A'   11 A'    3 A"   12 A'   13 A'                 
-22.957 -10.306  -9.512  -9.492  -7.278  -7.267  -7.267  -7.255
  4 A"   14 A'   15 A'   16 A'   17 A'   18 A'    5 A"   19 A'                 
 -7.247  -7.246  -6.616  -6.368  -4.782  -4.779  -4.774  -4.773
  6 A"   20 A'   21 A'   22 A'   23 A'   24 A'    7 A"   25 A'                 
 -4.765  -4.765  -2.047  -2.042  -2.042  -2.028  -2.028  -0.907
  8 A"   26 A'   27 A'    9 A"   28 A'   10 A"   29 A'   30 A'                 
 -0.871  -0.742  -0.663  -0.548  -0.462  -0.447  -0.410  -0.373
 31 A'   32 A'   33 A'   34 A'   35 A'   36 A'   11 A"   37 A'                 
 -0.370  -0.347  -0.313  -0.305  -0.283  -0.269
 12 A"   38 A'   39 A'   13 A"   40 A'   14 A"                                 
 -- Virtual --                   
 -0.109  -0.098  -0.067   0.001   0.007   0.026   0.041   0.042
 41 A'   15 A"   42 A'   43 A'   44 A'   45 A'   16 A"   46 A'                 
  0.062   0.066   0.076   0.082   0.098   0.104   0.109   0.118
 47 A'   48 A'   17 A"   49 A'   18 A"   50 A'   51 A'   19 A"                 
  0.119   0.134   0.150   0.158   0.199   0.212   0.225   0.236
 52 A'   53 A'   54 A'   55 A'   56 A'   57 A'   20 A"   58 A'                 
  0.269   0.281   0.315   0.354   0.385   0.390   0.393   0.418
 59 A'   21 A"   60 A'   61 A'   62 A'   22 A"   23 A"   63 A'                 
  0.430   0.438   0.449   0.454   0.472   0.494   0.517   0.541
 64 A'   24 A"   65 A'   66 A'   25 A"   67 A'   68 A'   26 A"                 
  0.575   0.594   0.598   0.627   0.630   0.724   0.803   0.824
 69 A'   27 A"   70 A'   28 A"   71 A'   72 A'   73 A'   74 A'                 
  0.825   0.843   0.847   0.858   0.864   0.894   0.908   0.916
 29 A"   30 A"   75 A'   31 A"   76 A'   77 A'   32 A"   78 A'                 
  0.941   1.002   1.063   1.120   1.224   1.282   1.344   1.366
 79 A'   80 A'   81 A'   82 A'   83 A'   33 A"   84 A'   85 A'                 
  1.403   1.473   1.561   1.615   1.652   1.759   1.793   1.896
 34 A"   35 A"   36 A"   86 A'   87 A'   88 A'   89 A'   90 A'                 
  2.215   2.251   2.260   2.280   2.360   2.431   2.668   2.840
 37 A"   38 A"   91 A'   92 A'   93 A'   94 A'   39 A"   95 A'                 
  3.126   3.949   3.971   3.986   4.061   4.198   4.358   5.987
 96 A'   40 A"   97 A'   41 A"   98 A'   99 A'  100 A'   42 A"                 
  6.017   6.032   6.917   9.636   9.701  13.775  13.892  13.983
101 A'  102 A'  103 A'  104 A'  105 A'   43 A"  106 A'  107 A'                 
 23.330  25.754  25.832  25.859  25.889  26.158  26.294  27.813
108 A'   44 A"   45 A"  109 A'  110 A'  111 A'  112 A'  113 A'                 
 28.328  28.353  28.355  28.521  28.531  28.535  28.573  28.650
 46 A"  114 A'  115 A'   47 A"  116 A'   48 A"  117 A'  118 A'                 
127.872 127.890 127.905 151.615 163.065 215.619 215.6871901.777
 49 A"  119 A'  120 A'  121 A'  122 A'  123 A'  124 A'  125 A'                 
 --------------------------------------------------------------

          Ground-State Mulliken Net Atomic Charges

     Atom                 Charge (a.u.)
  ----------------------------------------
      1 C                    -0.452727
      2 P                     0.022133
      3 Cl                   -0.022436
      4 Cl                    0.325442
      5 I                     0.127588
  ----------------------------------------
  Sum of atomic charges =     0.000000

 -----------------------------------------------------------------
                    Cartesian Multipole Moments
 -----------------------------------------------------------------
    Charge (ESU x 10^10)
                 0.0000
    Dipole Moment (Debye)
         X       0.1458      Y      -0.3811      Z       0.0000
       Tot       0.4081
    Quadrupole Moments (Debye-Ang)
        XX     -69.1658     XY      -1.5611     YY     -73.3995
        XZ      -0.0000     YZ       0.0000     ZZ     -73.1488
    Octopole Moments (Debye-Ang^2)
       XXX     -90.6689    XXY       4.5133    XYY     -26.6416
       YYY       0.0615    XXZ       0.0000    XYZ      -0.0000
       YYZ       0.0000    XZZ     -25.4991    YZZ       3.6658
       ZZZ       0.0000
    Hexadecapole Moments (Debye-Ang^3)
      XXXX    -988.2540   XXXY     -49.3147   XXYY    -331.1575
      XYYY     -65.6457   YYYY    -908.9470   XXXZ      -0.0000
      XXYZ       0.0000   XYYZ       0.0000   YYYZ       0.0000
      XXZZ    -185.8715   XYZZ     -14.0970   YYZZ    -178.9726
      XZZZ      -0.0000   YZZZ       0.0000   ZZZZ     -97.9379
 -----------------------------------------------------------------
 Calculating analytic gradient of the SCF energy
 Gradient of SCF Energy
            1           2           3           4           5
    1   0.0563303  -0.0425710   0.0050379   0.0026925  -0.0214898
    2   0.0249319  -0.0139159  -0.0049227  -0.0163202   0.0102268
    3   0.0000000  -0.0000000   0.0000000   0.0000000  -0.0000000
 Max gradient component =       5.633E-02
 RMS gradient           =       2.112E-02
 Gradient time:  CPU 8.29 s  wall 2.95 s
 Geometry Optimization Parameters
   NAtoms,    NIC,     NZ,  NCons,   NDum,   NFix, NCnnct, MaxDiis
        5      20       5       0       0       0       0       0

 Cartesian Hessian Update
 Hessian Updated using BFGS Update


** GEOMETRY OPTIMIZATION IN DELOCALIZED INTERNAL COORDINATES **
   Searching for a Minimum

   Optimization Cycle:   4

                       Coordinates (Angstroms)
     ATOM                X               Y               Z
      1  C         0.8487699510   -0.6623792943    0.0000000000
      2  P         2.1186698109    0.3535717477    0.0000000000
      3  Cl        1.3915156839    2.2793601861    0.0000000000
      4  Cl        1.1605749805   -2.4095835065    0.0000000000
      5  I        -1.3294217043   -0.0836920431    0.0000000000
   Point Group: cs    Number of degrees of freedom:     7


   Energy is  -8219.436963008

 Hessian Updated using BFGS Update

  7 Hessian modes will be used to form the next step
  Hessian Eigenvalues:
     0.062478    0.167640    0.229814    0.251196    0.266258    0.311883
     0.703867

 Minimum Search - Taking Simple RFO Step
 Searching for Lamda that Minimizes Along All modes
 Value Taken    Lamda =  -0.01463005
 Calculated Step too Large.  Step scaled by  0.831346
 Step Taken.  Stepsize is  0.300000

                             Maximum     Tolerance    Cnvgd?
         Gradient           0.041508      0.000300      NO
         Displacement       0.179798      0.001200      NO
         Energy change     -0.016733      0.000001      NO


 New Cartesian Coordinates Obtained by Inverse Iteration

 Displacement from previous Coordinates is:  0.270996
 ----------------------------------------------------------------
             Standard Nuclear Orientation (Angstroms)
    I     Atom           X                Y                Z
 ----------------------------------------------------------------
    1      C       0.8012363131    -0.6443753066     0.0000000000
    2      P       2.1378738314     0.3503761980     0.0000000000
    3      Cl      1.4008743961     2.2882253720     0.0000000000
    4      Cl      1.1053749089    -2.3558169199     0.0000000000
    5      I      -1.2552507275    -0.1611322535     0.0000000000
 ----------------------------------------------------------------
 Molecular Point Group                 Cs    NOp =  2
 Largest Abelian Subgroup              Cs    NOp =  2
 Nuclear Repulsion Energy =   704.3488509674 hartrees
 There are       54 alpha and       54 beta electrons
 Applying Cartesian multipole field
    Component          Value
    ---------          -----
     (2,0,0)        1.00000E-11
     (0,2,0)        2.00000E-11
     (0,0,2)       -3.00000E-11
 Nucleus-field energy     =     0.0000000210 hartrees
 Requested basis set is 6-311++G(d,p)
 There are 69 shells and 174 basis functions
 A cutoff of  1.0D-11 yielded   1872 shell pairs
 There are     12996 function pairs (     14420 Cartesian)
 Smallest overlap matrix eigenvalue = 2.40E-04
 Guess MOs from SCF MO coefficient file

 -----------------------------------------------------------------------
  General SCF calculation program by
  Eric Jon Sundstrom, Paul Horn, Yuezhi Mao, Dmitri Zuev, Alec White,
  David Stuck, Shaama M.S., Shane Yost, Joonho Lee, David Small,
  Daniel Levine, Susi Lehtola, Hugh Burton, Evgeny Epifanovsky
 -----------------------------------------------------------------------
 Exchange:     0.2000 Hartree-Fock + 0.0800 Slater + 0.7200 B88
 Correlation:  0.1900 VWN1RPA + 0.8100 LYP
 Using SG-1 standard quadrature grid
 using 4 threads for integral computing
 -------------------------------------------------------
 OpenMP Integral computing Module                
 Release: version 2.0, May 2017, Q-Chem Inc. Pleasanton 
 -------------------------------------------------------
 -------------------------------------------------------
 OpenMP BLAS3 based DFT computing Module                
 Release: version 1.0, May 2013, Q-Chem Inc. Pittsburgh 
 -------------------------------------------------------
 A restricted SCF calculation will be
 performed using DIIS
 SCF converges when DIIS error is below 1.0e-08
 ---------------------------------------
  Cycle       Energy         DIIS error
 ---------------------------------------
    1   -8219.4388701358      8.88e-04  
    2   -8219.4420794270      5.34e-04  
    3   -8219.4413309842      6.84e-04  
    4   -8219.4431579455      1.23e-04  
    5   -8219.4432281151      4.14e-05  
    6   -8219.4432353074      7.72e-06  
    7   -8219.4432355375      3.01e-06  
    8   -8219.4432355705      6.45e-07  
    9   -8219.4432355721      1.93e-07  
   10   -8219.4432355723      5.30e-08  
   11   -8219.4432355723      9.27e-09  Convergence criterion met
 ---------------------------------------
 SCF time:   CPU 27.17s  wall 11.00s 
 SCF   energy in the final basis set =    -8219.4432355723
 Total energy in the final basis set =    -8219.4432355723

 --------------------------------------------------------------
             Orbital Energies (a.u.) and Symmetries
 --------------------------------------------------------------

 Alpha MOs, Restricted
 -- Occupied --                  
******* -176.33 -165.73 -165.73 -165.73 -101.60 -101.57  -77.12
  1 A'    2 A'    3 A'    1 A"    4 A'    5 A'    6 A'    7 A'                 
-35.824 -31.317 -31.311 -31.310 -22.967 -22.966 -22.966 -22.961
  8 A'    9 A'    2 A"   10 A'   11 A'    3 A"   12 A'    4 A"                 
-22.961 -10.302  -9.510  -9.486  -7.275  -7.264  -7.264  -7.250
 13 A'   14 A'   15 A'   16 A'   17 A'    5 A"   18 A'   19 A'                 
 -7.242  -7.241  -6.613  -6.373  -4.786  -4.776  -4.772  -4.771
  6 A"   20 A'   21 A'   22 A'   23 A'   24 A'    7 A"    8 A"                 
 -4.770  -4.770  -2.052  -2.047  -2.046  -2.033  -2.033  -0.916
 25 A'   26 A'   27 A'    9 A"   28 A'   10 A"   29 A'   30 A'                 
 -0.864  -0.741  -0.672  -0.549  -0.460  -0.453  -0.414  -0.372
 31 A'   32 A'   33 A'   34 A'   35 A'   36 A'   11 A"   37 A'                 
 -0.366  -0.349  -0.314  -0.309  -0.285  -0.262
 12 A"   38 A'   39 A'   13 A"   40 A'   14 A"                                 
 -- Virtual --                   
 -0.100  -0.087  -0.055   0.000   0.010   0.027   0.042   0.042
 15 A"   41 A'   42 A'   43 A'   44 A'   45 A'   16 A"   46 A'                 
  0.058   0.066   0.076   0.082   0.097   0.106   0.108   0.117
 47 A'   48 A'   17 A"   49 A'   18 A"   50 A'   51 A'   52 A'                 
  0.118   0.134   0.149   0.160   0.202   0.212   0.225   0.238
 19 A"   53 A'   54 A'   55 A'   56 A'   57 A'   20 A"   58 A'                 
  0.271   0.283   0.317   0.355   0.382   0.383   0.395   0.421
 59 A'   21 A"   60 A'   61 A'   62 A'   22 A"   23 A"   63 A'                 
  0.435   0.438   0.445   0.461   0.474   0.491   0.516   0.532
 64 A'   24 A"   65 A'   66 A'   25 A"   67 A'   68 A'   26 A"                 
  0.581   0.602   0.629   0.634   0.645   0.722   0.790   0.826
 69 A'   27 A"   70 A'   28 A"   71 A'   72 A'   73 A'   29 A"                 
  0.828   0.848   0.851   0.863   0.869   0.907   0.910   0.924
 74 A'   30 A"   75 A'   31 A"   76 A'   77 A'   32 A"   78 A'                 
  0.945   0.971   1.085   1.126   1.223   1.285   1.348   1.397
 79 A'   80 A'   81 A'   82 A'   83 A'   33 A"   84 A'   85 A'                 
  1.417   1.462   1.560   1.631   1.657   1.761   1.804   1.869
 34 A"   35 A"   36 A"   86 A'   87 A'   88 A'   89 A'   90 A'                 
  2.218   2.255   2.267   2.286   2.363   2.441   2.663   2.851
 37 A"   38 A"   91 A'   92 A'   93 A'   94 A'   39 A"   95 A'                 
  3.107   3.944   3.967   3.995   4.074   4.210   4.383   5.986
 96 A'   40 A"   97 A'   41 A"   98 A'   99 A'  100 A'   42 A"                 
  6.020   6.043   6.904   9.642   9.711  13.778  13.894  13.967
101 A'  102 A'  103 A'  104 A'  105 A'   43 A"  106 A'  107 A'                 
 23.320  25.760  25.837  25.878  25.902  26.152  26.307  27.832
108 A'   44 A"   45 A"  109 A'  110 A'  111 A'  112 A'  113 A'                 
 28.327  28.355  28.359  28.517  28.527  28.538  28.579  28.661
 46 A"  114 A'  115 A'   47 A"  116 A'   48 A"  117 A'  118 A'                 
127.871 127.890 127.908 151.629 163.044 215.625 215.6991901.792
 49 A"  119 A'  120 A'  121 A'  122 A'  123 A'  124 A'  125 A'                 

 Beta MOs, Restricted
 -- Occupied --                  
******* -176.33 -165.73 -165.73 -165.73 -101.60 -101.57  -77.12
  1 A'    2 A'    3 A'    1 A"    4 A'    5 A'    6 A'    7 A'                 
-35.824 -31.317 -31.311 -31.310 -22.967 -22.966 -22.966 -22.961
  8 A'    9 A'    2 A"   10 A'   11 A'    3 A"   12 A'    4 A"                 
-22.961 -10.302  -9.510  -9.486  -7.275  -7.264  -7.264  -7.250
 13 A'   14 A'   15 A'   16 A'   17 A'    5 A"   18 A'   19 A'                 
 -7.242  -7.241  -6.613  -6.373  -4.786  -4.776  -4.772  -4.771
  6 A"   20 A'   21 A'   22 A'   23 A'   24 A'    7 A"    8 A"                 
 -4.770  -4.770  -2.052  -2.047  -2.046  -2.033  -2.033  -0.916
 25 A'   26 A'   27 A'    9 A"   28 A'   10 A"   29 A'   30 A'                 
 -0.864  -0.741  -0.672  -0.549  -0.460  -0.453  -0.414  -0.372
 31 A'   32 A'   33 A'   34 A'   35 A'   36 A'   11 A"   37 A'                 
 -0.366  -0.349  -0.314  -0.309  -0.285  -0.262
 12 A"   38 A'   39 A'   13 A"   40 A'   14 A"                                 
 -- Virtual --                   
 -0.100  -0.087  -0.055   0.000   0.010   0.027   0.042   0.042
 15 A"   41 A'   42 A'   43 A'   44 A'   45 A'   16 A"   46 A'                 
  0.058   0.066   0.076   0.082   0.097   0.106   0.108   0.117
 47 A'   48 A'   17 A"   49 A'   18 A"   50 A'   51 A'   52 A'                 
  0.118   0.134   0.149   0.160   0.202   0.212   0.225   0.238
 19 A"   53 A'   54 A'   55 A'   56 A'   57 A'   20 A"   58 A'                 
  0.271   0.283   0.317   0.355   0.382   0.383   0.395   0.421
 59 A'   21 A"   60 A'   61 A'   62 A'   22 A"   23 A"   63 A'                 
  0.435   0.438   0.445   0.461   0.474   0.491   0.516   0.532
 64 A'   24 A"   65 A'   66 A'   25 A"   67 A'   68 A'   26 A"                 
  0.581   0.602   0.629   0.634   0.645   0.722   0.790   0.826
 69 A'   27 A"   70 A'   28 A"   71 A'   72 A'   73 A'   29 A"                 
  0.828   0.848   0.851   0.863   0.869   0.907   0.910   0.924
 74 A'   30 A"   75 A'   31 A"   76 A'   77 A'   32 A"   78 A'                 
  0.945   0.971   1.085   1.126   1.223   1.285   1.348   1.397
 79 A'   80 A'   81 A'   82 A'   83 A'   33 A"   84 A'   85 A'                 
  1.417   1.462   1.560   1.631   1.657   1.761   1.804   1.869
 34 A"   35 A"   36 A"   86 A'   87 A'   88 A'   89 A'   90 A'                 
  2.218   2.255   2.267   2.286   2.363   2.441   2.663   2.851
 37 A"   38 A"   91 A'   92 A'   93 A'   94 A'   39 A"   95 A'                 
  3.107   3.944   3.967   3.995   4.074   4.210   4.383   5.986
 96 A'   40 A"   97 A'   41 A"   98 A'   99 A'  100 A'   42 A"                 
  6.020   6.043   6.904   9.642   9.711  13.778  13.894  13.967
101 A'  102 A'  103 A'  104 A'  105 A'   43 A"  106 A'  107 A'                 
 23.320  25.760  25.837  25.878  25.902  26.152  26.307  27.832
108 A'   44 A"   45 A"  109 A'  110 A'  111 A'  112 A'  113 A'                 
 28.327  28.355  28.359  28.517  28.527  28.538  28.579  28.661
 46 A"  114 A'  115 A'   47 A"  116 A'   48 A"  117 A'  118 A'                 
127.871 127.890 127.908 151.629 163.044 215.625 215.6991901.792
 49 A"  119 A'  120 A'  121 A'  122 A'  123 A'  124 A'  125 A'                 
 --------------------------------------------------------------

          Ground-State Mulliken Net Atomic Charges

     Atom                 Charge (a.u.)
  ----------------------------------------
      1 C                    -0.485099
      2 P                     0.017930
      3 Cl                   -0.040571
      4 Cl                    0.327349
      5 I                     0.180392
  ----------------------------------------
  Sum of atomic charges =     0.000000

 -----------------------------------------------------------------
                    Cartesian Multipole Moments
 -----------------------------------------------------------------
    Charge (ESU x 10^10)
                 0.0000
    Dipole Moment (Debye)
         X      -0.2121      Y      -0.6116      Z       0.0000
       Tot       0.6473
    Quadrupole Moments (Debye-Ang)
        XX     -69.2315     XY      -1.4953     YY     -74.0882
        XZ      -0.0000     YZ      -0.0000     ZZ     -73.0066
    Octopole Moments (Debye-Ang^2)
       XXX     -95.7855    XXY       4.8768    XYY     -29.5569
       YYY       3.3031    XXZ       0.0000    XYZ      -0.0000
       YYZ       0.0000    XZZ     -27.7878    YZZ       4.6066
       ZZZ       0.0000
    Hexadecapole Moments (Debye-Ang^3)
      XXXX    -953.0656   XXXY     -64.0861   XXYY    -325.1331
      XYYY     -82.7488   YYYY    -904.8556   XXXZ      -0.0000
      XXYZ       0.0000   XYYZ      -0.0000   YYYZ      -0.0000
      XXZZ    -180.1243   XYZZ     -20.1999   YYZZ    -176.7944
      XZZZ      -0.0000   YZZZ      -0.0000   ZZZZ     -97.4924
 -----------------------------------------------------------------
 Calculating analytic gradient of the SCF energy
 Gradient of SCF Energy
            1           2           3           4           5
    1   0.0160303  -0.0173904   0.0028662  -0.0049929   0.0034867
    2   0.0032361  -0.0031694  -0.0025488   0.0049013  -0.0024192
    3  -0.0000000   0.0000000   0.0000000   0.0000000   0.0000000
 Max gradient component =       1.739E-02
 RMS gradient           =       6.641E-03
 Gradient time:  CPU 8.57 s  wall 3.14 s
 Geometry Optimization Parameters
   NAtoms,    NIC,     NZ,  NCons,   NDum,   NFix, NCnnct, MaxDiis
        5      20       5       0       0       0       0       0

 Cartesian Hessian Update
 Hessian Updated using BFGS Update


** GEOMETRY OPTIMIZATION IN DELOCALIZED INTERNAL COORDINATES **
   Searching for a Minimum

   Optimization Cycle:   5

                       Coordinates (Angstroms)
     ATOM                X               Y               Z
      1  C         0.8012363131   -0.6443753066    0.0000000000
      2  P         2.1378738314    0.3503761980    0.0000000000
      3  Cl        1.4008743961    2.2882253720    0.0000000000
      4  Cl        1.1053749089   -2.3558169199    0.0000000000
      5  I        -1.2552507275   -0.1611322535    0.0000000000
   Point Group: cs    Number of degrees of freedom:     7


   Energy is  -8219.443235572

 Hessian Updated using BFGS Update

  7 Hessian modes will be used to form the next step
  Hessian Eigenvalues:
     0.081686    0.186163    0.216980    0.265550    0.275247    0.312233
     0.645816

 Minimum Search - Taking Simple RFO Step
 Searching for Lamda that Minimizes Along All modes
 Value Taken    Lamda =  -0.00114957
 Step Taken.  Stepsize is  0.062140

                             Maximum     Tolerance    Cnvgd?
         Gradient           0.015898      0.000300      NO
         Displacement       0.044303      0.001200      NO
         Energy change     -0.006273      0.000001      NO


 New Cartesian Coordinates Obtained by Inverse Iteration

 Displacement from previous Coordinates is:  0.080641
 ----------------------------------------------------------------
             Standard Nuclear Orientation (Angstroms)
    I     Atom           X                Y                Z
 ----------------------------------------------------------------
    1      C       0.7931307602    -0.6399515673     0.0000000000
    2      P       2.1576412353     0.3412818442     0.0000000000
    3      Cl      1.3839420647     2.2732156516     0.0000000000
    4      Cl      1.1211089250    -2.3559663466     0.0000000000
    5      I      -1.2657142632    -0.1413024918     0.0000000000
 ----------------------------------------------------------------
 Molecular Point Group                 Cs    NOp =  2
 Largest Abelian Subgroup              Cs    NOp =  2
 Nuclear Repulsion Energy =   702.4757828821 hartrees
 There are       54 alpha and       54 beta electrons
 Applying Cartesian multipole field
    Component          Value
    ---------          -----
     (2,0,0)        1.00000E-11
     (0,2,0)        2.00000E-11
     (0,0,2)       -3.00000E-11
 Nucleus-field energy     =     0.0000000210 hartrees
 Requested basis set is 6-311++G(d,p)
 There are 69 shells and 174 basis functions
 A cutoff of  1.0D-11 yielded   1872 shell pairs
 There are     12994 function pairs (     14417 Cartesian)
 Smallest overlap matrix eigenvalue = 2.43E-04
 Guess MOs from SCF MO coefficient file

 -----------------------------------------------------------------------
  General SCF calculation program by
  Eric Jon Sundstrom, Paul Horn, Yuezhi Mao, Dmitri Zuev, Alec White,
  David Stuck, Shaama M.S., Shane Yost, Joonho Lee, David Small,
  Daniel Levine, Susi Lehtola, Hugh Burton, Evgeny Epifanovsky
 -----------------------------------------------------------------------
 Exchange:     0.2000 Hartree-Fock + 0.0800 Slater + 0.7200 B88
 Correlation:  0.1900 VWN1RPA + 0.8100 LYP
 Using SG-1 standard quadrature grid
 using 4 threads for integral computing
 -------------------------------------------------------
 OpenMP Integral computing Module                
 Release: version 2.0, May 2017, Q-Chem Inc. Pleasanton 
 -------------------------------------------------------
 -------------------------------------------------------
 OpenMP BLAS3 based DFT computing Module                
 Release: version 1.0, May 2013, Q-Chem Inc. Pittsburgh 
 -------------------------------------------------------
 A restricted SCF calculation will be
 performed using DIIS
 SCF converges when DIIS error is below 1.0e-08
 ---------------------------------------
  Cycle       Energy         DIIS error
 ---------------------------------------
    1   -8219.4435159038      2.52e-04  
    2   -8219.4437077341      2.26e-04  
    3   -8219.4437267192      2.12e-04  
    4   -8219.4439130406      2.59e-05  
    5   -8219.4439159676      6.00e-06  
    6   -8219.4439161092      1.81e-06  
    7   -8219.4439161195      5.62e-07  
    8   -8219.4439161206      1.86e-07  
    9   -8219.4439161209      2.62e-08  
   10   -8219.4439161209      7.27e-09  Convergence criterion met
 ---------------------------------------
 SCF time:   CPU 24.55s  wall 9.00s 
 SCF   energy in the final basis set =    -8219.4439161209
 Total energy in the final basis set =    -8219.4439161209

 --------------------------------------------------------------
             Orbital Energies (a.u.) and Symmetries
 --------------------------------------------------------------

 Alpha MOs, Restricted
 -- Occupied --                  
******* -176.33 -165.73 -165.73 -165.73 -101.59 -101.57  -77.12
  1 A'    2 A'    3 A'    1 A"    4 A'    5 A'    6 A'    7 A'                 
-35.825 -31.318 -31.312 -31.312 -22.969 -22.967 -22.967 -22.963
  8 A'    9 A'    2 A"   10 A'   11 A'    3 A"   12 A'    4 A"                 
-22.963 -10.304  -9.509  -9.484  -7.274  -7.263  -7.263  -7.248
 13 A'   14 A'   15 A'   16 A'   17 A'    5 A"   18 A'   19 A'                 
 -7.240  -7.239  -6.614  -6.374  -4.787  -4.777  -4.773  -4.772
  6 A"   20 A'   21 A'   22 A'   23 A'   24 A'    7 A"    8 A"                 
 -4.771  -4.771  -2.053  -2.048  -2.047  -2.034  -2.034  -0.913
 25 A'   26 A'   27 A'    9 A"   28 A'   10 A"   29 A'   30 A'                 
 -0.862  -0.739  -0.671  -0.548  -0.458  -0.452  -0.412  -0.370
 31 A'   32 A'   33 A'   34 A'   35 A'   36 A'   11 A"   37 A'                 
 -0.364  -0.348  -0.316  -0.309  -0.286  -0.262
 12 A"   38 A'   39 A'   13 A"   40 A'   14 A"                                 
 -- Virtual --                   
 -0.103  -0.088  -0.056   0.001   0.008   0.026   0.042   0.042
 15 A"   41 A'   42 A'   43 A'   44 A'   45 A'   16 A"   46 A'                 
  0.057   0.066   0.077   0.081   0.096   0.106   0.108   0.117
 47 A'   48 A'   17 A"   49 A'   18 A"   50 A'   51 A'   52 A'                 
  0.119   0.133   0.149   0.160   0.202   0.211   0.225   0.238
 19 A"   53 A'   54 A'   55 A'   56 A'   57 A'   20 A"   58 A'                 
  0.270   0.283   0.318   0.356   0.381   0.383   0.394   0.421
 59 A'   21 A"   60 A'   61 A'   62 A'   22 A"   23 A"   63 A'                 
  0.434   0.438   0.446   0.460   0.474   0.486   0.517   0.531
 64 A'   24 A"   65 A'   66 A'   25 A"   67 A'   68 A'   26 A"                 
  0.580   0.604   0.627   0.636   0.642   0.718   0.793   0.827
 69 A'   27 A"   70 A'   28 A"   71 A'   72 A'   73 A'   29 A"                 
  0.832   0.850   0.850   0.861   0.871   0.906   0.909   0.925
 74 A'   30 A"   75 A'   31 A"   76 A'   77 A'   32 A"   78 A'                 
  0.942   0.963   1.081   1.124   1.220   1.284   1.348   1.395
 79 A'   80 A'   81 A'   82 A'   83 A'   33 A"   84 A'   85 A'                 
  1.417   1.454   1.560   1.634   1.651   1.754   1.793   1.866
 34 A"   35 A"   36 A"   86 A'   87 A'   88 A'   89 A'   90 A'                 
  2.218   2.256   2.266   2.288   2.361   2.441   2.661   2.852
 37 A"   38 A"   91 A'   92 A'   93 A'   94 A'   39 A"   95 A'                 
  3.088   3.943   3.966   3.993   4.071   4.209   4.379   5.985
 96 A'   40 A"   97 A'   41 A"   98 A'   99 A'  100 A'   42 A"                 
  6.019   6.041   6.895   9.641   9.710  13.776  13.891  13.955
101 A'  102 A'  103 A'  104 A'  105 A'   43 A"  106 A'  107 A'                 
 23.312  25.760  25.838  25.880  25.904  26.148  26.305  27.828
108 A'   44 A"   45 A"  109 A'  110 A'  111 A'  112 A'  113 A'                 
 28.326  28.354  28.357  28.516  28.526  28.536  28.577  28.660
 46 A"  114 A'  115 A'   47 A"  116 A'   48 A"  117 A'  118 A'                 
127.869 127.889 127.907 151.626 163.032 215.624 215.6991901.788
 49 A"  119 A'  120 A'  121 A'  122 A'  123 A'  124 A'  125 A'                 

 Beta MOs, Restricted
 -- Occupied --                  
******* -176.33 -165.73 -165.73 -165.73 -101.59 -101.57  -77.12
  1 A'    2 A'    3 A'    1 A"    4 A'    5 A'    6 A'    7 A'                 
-35.825 -31.318 -31.312 -31.312 -22.969 -22.967 -22.967 -22.963
  8 A'    9 A'    2 A"   10 A'   11 A'    3 A"   12 A'    4 A"                 
-22.963 -10.304  -9.509  -9.484  -7.274  -7.263  -7.263  -7.248
 13 A'   14 A'   15 A'   16 A'   17 A'    5 A"   18 A'   19 A'                 
 -7.240  -7.239  -6.614  -6.374  -4.787  -4.777  -4.773  -4.772
  6 A"   20 A'   21 A'   22 A'   23 A'   24 A'    7 A"    8 A"                 
 -4.771  -4.771  -2.053  -2.048  -2.047  -2.034  -2.034  -0.913
 25 A'   26 A'   27 A'    9 A"   28 A'   10 A"   29 A'   30 A'                 
 -0.862  -0.739  -0.671  -0.548  -0.458  -0.452  -0.412  -0.370
 31 A'   32 A'   33 A'   34 A'   35 A'   36 A'   11 A"   37 A'                 
 -0.364  -0.348  -0.316  -0.309  -0.286  -0.262
 12 A"   38 A'   39 A'   13 A"   40 A'   14 A"                                 
 -- Virtual --                   
 -0.103  -0.088  -0.056   0.001   0.008   0.026   0.042   0.042
 15 A"   41 A'   42 A'   43 A'   44 A'   45 A'   16 A"   46 A'                 
  0.057   0.066   0.077   0.081   0.096   0.106   0.108   0.117
 47 A'   48 A'   17 A"   49 A'   18 A"   50 A'   51 A'   52 A'                 
  0.119   0.133   0.149   0.160   0.202   0.211   0.225   0.238
 19 A"   53 A'   54 A'   55 A'   56 A'   57 A'   20 A"   58 A'                 
  0.270   0.283   0.318   0.356   0.381   0.383   0.394   0.421
 59 A'   21 A"   60 A'   61 A'   62 A'   22 A"   23 A"   63 A'                 
  0.434   0.438   0.446   0.460   0.474   0.486   0.517   0.531
 64 A'   24 A"   65 A'   66 A'   25 A"   67 A'   68 A'   26 A"                 
  0.580   0.604   0.627   0.636   0.642   0.718   0.793   0.827
 69 A'   27 A"   70 A'   28 A"   71 A'   72 A'   73 A'   29 A"                 
  0.832   0.850   0.850   0.861   0.871   0.906   0.909   0.925
 74 A'   30 A"   75 A'   31 A"   76 A'   77 A'   32 A"   78 A'                 
  0.942   0.963   1.081   1.124   1.220   1.284   1.348   1.395
 79 A'   80 A'   81 A'   82 A'   83 A'   33 A"   84 A'   85 A'                 
  1.417   1.454   1.560   1.634   1.651   1.754   1.793   1.866
 34 A"   35 A"   36 A"   86 A'   87 A'   88 A'   89 A'   90 A'                 
  2.218   2.256   2.266   2.288   2.361   2.441   2.661   2.852
 37 A"   38 A"   91 A'   92 A'   93 A'   94 A'   39 A"   95 A'                 
  3.088   3.943   3.966   3.993   4.071   4.209   4.379   5.985
 96 A'   40 A"   97 A'   41 A"   98 A'   99 A'  100 A'   42 A"                 
  6.019   6.041   6.895   9.641   9.710  13.776  13.891  13.955
101 A'  102 A'  103 A'  104 A'  105 A'   43 A"  106 A'  107 A'                 
 23.312  25.760  25.838  25.880  25.904  26.148  26.305  27.828
108 A'   44 A"   45 A"  109 A'  110 A'  111 A'  112 A'  113 A'                 
 28.326  28.354  28.357  28.516  28.526  28.536  28.577  28.660
 46 A"  114 A'  115 A'   47 A"  116 A'   48 A"  117 A'  118 A'                 
127.869 127.889 127.907 151.626 163.032 215.624 215.6991901.788
 49 A"  119 A'  120 A'  121 A'  122 A'  123 A'  124 A'  125 A'                 
 --------------------------------------------------------------

          Ground-State Mulliken Net Atomic Charges

     Atom                 Charge (a.u.)
  ----------------------------------------
      1 C                    -0.478698
      2 P                     0.020500
      3 Cl                   -0.045854
      4 Cl                    0.316961
      5 I                     0.187091
  ----------------------------------------
  Sum of atomic charges =     0.000000

 -----------------------------------------------------------------
                    Cartesian Multipole Moments
 -----------------------------------------------------------------
    Charge (ESU x 10^10)
                 0.0000
    Dipole Moment (Debye)
         X      -0.2044      Y      -0.6225      Z       0.0000
       Tot       0.6552
    Quadrupole Moments (Debye-Ang)
        XX     -68.8080     XY      -1.6400     YY     -74.4131
        XZ      -0.0000     YZ       0.0000     ZZ     -73.0756
    Octopole Moments (Debye-Ang^2)
       XXX     -94.4729    XXY       4.6791    XYY     -29.8340
       YYY       2.3609    XXZ       0.0000    XYZ      -0.0000
       YYZ       0.0000    XZZ     -27.8209    YZZ       4.2987
       ZZZ      -0.0000
    Hexadecapole Moments (Debye-Ang^3)
      XXXX    -957.4186   XXXY     -58.5431   XXYY    -325.5944
      XYYY     -78.3645   YYYY    -902.2147   XXXZ      -0.0000
      XXYZ      -0.0000   XYYZ      -0.0000   YYYZ       0.0000
      XXZZ    -181.7046   XYZZ     -18.2706   YYZZ    -175.9594
      XZZZ      -0.0000   YZZZ       0.0000   ZZZZ     -97.6545
 -----------------------------------------------------------------
 Calculating analytic gradient of the SCF energy
 Gradient of SCF Energy
            1           2           3           4           5
    1   0.0063137  -0.0048764   0.0000542  -0.0015224   0.0000309
    2   0.0020075  -0.0021172  -0.0020768   0.0023173  -0.0001308
    3  -0.0000000  -0.0000000   0.0000000   0.0000000   0.0000000
 Max gradient component =       6.314E-03
 RMS gradient           =       2.369E-03
 Gradient time:  CPU 8.34 s  wall 3.19 s
 Geometry Optimization Parameters
   NAtoms,    NIC,     NZ,  NCons,   NDum,   NFix, NCnnct, MaxDiis
        5      20       5       0       0       0       0       0

 Cartesian Hessian Update
 Hessian Updated using BFGS Update


** GEOMETRY OPTIMIZATION IN DELOCALIZED INTERNAL COORDINATES **
   Searching for a Minimum

   Optimization Cycle:   6

                       Coordinates (Angstroms)
     ATOM                X               Y               Z
      1  C         0.7931307602   -0.6399515673    0.0000000000
      2  P         2.1576412353    0.3412818442    0.0000000000
      3  Cl        1.3839420647    2.2732156516    0.0000000000
      4  Cl        1.1211089250   -2.3559663466    0.0000000000
      5  I        -1.2657142632   -0.1413024918    0.0000000000
   Point Group: cs    Number of degrees of freedom:     7


   Energy is  -8219.443916121

 Hessian Updated using BFGS Update

  7 Hessian modes will be used to form the next step
  Hessian Eigenvalues:
     0.080539    0.186351    0.196875    0.245570    0.295539    0.336008
     0.550682

 Minimum Search - Taking Simple RFO Step
 Searching for Lamda that Minimizes Along All modes
 Value Taken    Lamda =  -0.00023640
 Step Taken.  Stepsize is  0.034294

                             Maximum     Tolerance    Cnvgd?
         Gradient           0.004313      0.000300      NO
         Displacement       0.021222      0.001200      NO
         Energy change     -0.000681      0.000001      NO


 New Cartesian Coordinates Obtained by Inverse Iteration

 Displacement from previous Coordinates is:  0.055270
 ----------------------------------------------------------------
             Standard Nuclear Orientation (Angstroms)
    I     Atom           X                Y                Z
 ----------------------------------------------------------------
    1      C       0.7803137675    -0.6407096372     0.0000000000
    2      P       2.1551558798     0.3418418910     0.0000000000
    3      Cl      1.3995387854     2.2870765597     0.0000000000
    4      Cl      1.1296784665    -2.3615011327     0.0000000000
    5      I      -1.2745781772    -0.1494305908     0.0000000000
 ----------------------------------------------------------------
 Molecular Point Group                 Cs    NOp =  2
 Largest Abelian Subgroup              Cs    NOp =  2
 Nuclear Repulsion Energy =   699.9388015673 hartrees
 There are       54 alpha and       54 beta electrons
 Applying Cartesian multipole field
    Component          Value
    ---------          -----
     (2,0,0)        1.00000E-11
     (0,2,0)        2.00000E-11
     (0,0,2)       -3.00000E-11
 Nucleus-field energy     =     0.0000000212 hartrees
 Requested basis set is 6-311++G(d,p)
 There are 69 shells and 174 basis functions
 A cutoff of  1.0D-11 yielded   1869 shell pairs
 There are     12981 function pairs (     14402 Cartesian)
 Smallest overlap matrix eigenvalue = 2.54E-04
 Guess MOs from SCF MO coefficient file

 -----------------------------------------------------------------------
  General SCF calculation program by
  Eric Jon Sundstrom, Paul Horn, Yuezhi Mao, Dmitri Zuev, Alec White,
  David Stuck, Shaama M.S., Shane Yost, Joonho Lee, David Small,
  Daniel Levine, Susi Lehtola, Hugh Burton, Evgeny Epifanovsky
 -----------------------------------------------------------------------
 Exchange:     0.2000 Hartree-Fock + 0.0800 Slater + 0.7200 B88
 Correlation:  0.1900 VWN1RPA + 0.8100 LYP
 Using SG-1 standard quadrature grid
 using 4 threads for integral computing
 -------------------------------------------------------
 OpenMP Integral computing Module                
 Release: version 2.0, May 2017, Q-Chem Inc. Pleasanton 
 -------------------------------------------------------
 -------------------------------------------------------
 OpenMP BLAS3 based DFT computing Module                
 Release: version 1.0, May 2013, Q-Chem Inc. Pittsburgh 
 -------------------------------------------------------
 A restricted SCF calculation will be
 performed using DIIS
 SCF converges when DIIS error is below 1.0e-08
 ---------------------------------------
  Cycle       Energy         DIIS error
 ---------------------------------------
    1   -8219.4438676054      1.57e-04  
    2   -8219.4440033593      7.66e-05  
    3   -8219.4439579228      1.30e-04  
    4   -8219.4440267044      1.51e-05  
    5   -8219.4440277451      4.09e-06  
    6   -8219.4440278108      1.02e-06  
    7   -8219.4440278152      5.04e-07  
    8   -8219.4440278165      8.62e-08  
    9   -8219.4440278164      3.56e-08  
   10   -8219.4440278163      6.68e-09  Convergence criterion met
 ---------------------------------------
 SCF time:   CPU 24.49s  wall 9.00s 
 SCF   energy in the final basis set =    -8219.4440278163
 Total energy in the final basis set =    -8219.4440278163

 --------------------------------------------------------------
             Orbital Energies (a.u.) and Symmetries
 --------------------------------------------------------------

 Alpha MOs, Restricted
 -- Occupied --                  
******* -176.33 -165.73 -165.73 -165.73 -101.59 -101.57  -77.12
  1 A'    2 A'    3 A'    1 A"    4 A'    5 A'    6 A'    7 A'                 
-35.826 -31.319 -31.313 -31.313 -22.970 -22.968 -22.968 -22.964
  8 A'    9 A'    2 A"   10 A'   11 A'    3 A"   12 A'    4 A"                 
-22.964 -10.305  -9.508  -9.484  -7.273  -7.263  -7.263  -7.248
 13 A'   14 A'   15 A'   16 A'   17 A'    5 A"   18 A'   19 A'                 
 -7.240  -7.239  -6.615  -6.375  -4.788  -4.778  -4.773  -4.773
  6 A"   20 A'   21 A'   22 A'   23 A'   24 A'    7 A"    8 A"                 
 -4.772  -4.772  -2.054  -2.049  -2.048  -2.035  -2.035  -0.911
 25 A'   26 A'   27 A'    9 A"   28 A'   10 A"   29 A'   30 A'                 
 -0.860  -0.739  -0.671  -0.547  -0.457  -0.451  -0.411  -0.370
 31 A'   32 A'   33 A'   34 A'   35 A'   36 A'   11 A"   37 A'                 
 -0.364  -0.348  -0.316  -0.309  -0.287  -0.261
 12 A"   38 A'   39 A'   13 A"   40 A'   14 A"                                 
 -- Virtual --                   
 -0.104  -0.088  -0.058   0.001   0.007   0.026   0.042   0.042
 15 A"   41 A'   42 A'   43 A'   44 A'   45 A'   46 A'   16 A"                 
  0.057   0.066   0.077   0.081   0.096   0.105   0.107   0.116
 47 A'   48 A'   17 A"   49 A'   18 A"   50 A'   51 A'   52 A'                 
  0.119   0.134   0.149   0.160   0.202   0.211   0.225   0.237
 19 A"   53 A'   54 A'   55 A'   56 A'   57 A'   20 A"   58 A'                 
  0.271   0.283   0.318   0.357   0.380   0.382   0.394   0.421
 59 A'   21 A"   60 A'   61 A'   62 A'   22 A"   23 A"   63 A'                 
  0.433   0.438   0.446   0.459   0.475   0.485   0.517   0.529
 64 A'   24 A"   65 A'   66 A'   25 A"   67 A'   68 A'   26 A"                 
  0.579   0.605   0.627   0.637   0.641   0.717   0.794   0.828
 69 A'   27 A"   70 A'   28 A"   71 A'   72 A'   73 A'   29 A"                 
  0.832   0.850   0.851   0.861   0.871   0.906   0.908   0.922
 74 A'   75 A'   30 A"   31 A"   76 A'   77 A'   32 A"   78 A'                 
  0.941   0.956   1.079   1.120   1.218   1.283   1.347   1.395
 79 A'   80 A'   81 A'   82 A'   83 A'   33 A"   84 A'   85 A'                 
  1.415   1.448   1.559   1.636   1.648   1.754   1.784   1.862
 34 A"   35 A"   36 A"   86 A'   87 A'   88 A'   89 A'   90 A'                 
  2.218   2.256   2.265   2.286   2.359   2.438   2.660   2.850
 37 A"   38 A"   91 A'   92 A'   93 A'   94 A'   39 A"   95 A'                 
  3.074   3.942   3.965   3.993   4.069   4.208   4.379   5.984
 96 A'   40 A"   97 A'   41 A"   98 A'   99 A'  100 A'   42 A"                 
  6.018   6.041   6.889   9.641   9.708  13.775  13.888  13.951
101 A'  102 A'  103 A'  104 A'  105 A'   43 A"  106 A'  107 A'                 
 23.308  25.760  25.837  25.878  25.900  26.143  26.304  27.827
108 A'   44 A"   45 A"  109 A'  110 A'  111 A'  112 A'  113 A'                 
 28.325  28.352  28.356  28.514  28.525  28.536  28.575  28.659
 46 A"  114 A'  115 A'   47 A"  116 A'   48 A"  117 A'  118 A'                 
127.868 127.888 127.906 151.625 163.025 215.624 215.6961901.787
 49 A"  119 A'  120 A'  121 A'  122 A'  123 A'  124 A'  125 A'                 

 Beta MOs, Restricted
 -- Occupied --                  
******* -176.33 -165.73 -165.73 -165.73 -101.59 -101.57  -77.12
  1 A'    2 A'    3 A'    1 A"    4 A'    5 A'    6 A'    7 A'                 
-35.826 -31.319 -31.313 -31.313 -22.970 -22.968 -22.968 -22.964
  8 A'    9 A'    2 A"   10 A'   11 A'    3 A"   12 A'    4 A"                 
-22.964 -10.305  -9.508  -9.484  -7.273  -7.263  -7.263  -7.248
 13 A'   14 A'   15 A'   16 A'   17 A'    5 A"   18 A'   19 A'                 
 -7.240  -7.239  -6.615  -6.375  -4.788  -4.778  -4.773  -4.773
  6 A"   20 A'   21 A'   22 A'   23 A'   24 A'    7 A"    8 A"                 
 -4.772  -4.772  -2.054  -2.049  -2.048  -2.035  -2.035  -0.911
 25 A'   26 A'   27 A'    9 A"   28 A'   10 A"   29 A'   30 A'                 
 -0.860  -0.739  -0.671  -0.547  -0.457  -0.451  -0.411  -0.370
 31 A'   32 A'   33 A'   34 A'   35 A'   36 A'   11 A"   37 A'                 
 -0.364  -0.348  -0.316  -0.309  -0.287  -0.261
 12 A"   38 A'   39 A'   13 A"   40 A'   14 A"                                 
 -- Virtual --                   
 -0.104  -0.088  -0.058   0.001   0.007   0.026   0.042   0.042
 15 A"   41 A'   42 A'   43 A'   44 A'   45 A'   46 A'   16 A"                 
  0.057   0.066   0.077   0.081   0.096   0.105   0.107   0.116
 47 A'   48 A'   17 A"   49 A'   18 A"   50 A'   51 A'   52 A'                 
  0.119   0.134   0.149   0.160   0.202   0.211   0.225   0.237
 19 A"   53 A'   54 A'   55 A'   56 A'   57 A'   20 A"   58 A'                 
  0.271   0.283   0.318   0.357   0.380   0.382   0.394   0.421
 59 A'   21 A"   60 A'   61 A'   62 A'   22 A"   23 A"   63 A'                 
  0.433   0.438   0.446   0.459   0.475   0.485   0.517   0.529
 64 A'   24 A"   65 A'   66 A'   25 A"   67 A'   68 A'   26 A"                 
  0.579   0.605   0.627   0.637   0.641   0.717   0.794   0.828
 69 A'   27 A"   70 A'   28 A"   71 A'   72 A'   73 A'   29 A"                 
  0.832   0.850   0.851   0.861   0.871   0.906   0.908   0.922
 74 A'   75 A'   30 A"   31 A"   76 A'   77 A'   32 A"   78 A'                 
  0.941   0.956   1.079   1.120   1.218   1.283   1.347   1.395
 79 A'   80 A'   81 A'   82 A'   83 A'   33 A"   84 A'   85 A'                 
  1.415   1.448   1.559   1.636   1.648   1.754   1.784   1.862
 34 A"   35 A"   36 A"   86 A'   87 A'   88 A'   89 A'   90 A'                 
  2.218   2.256   2.265   2.286   2.359   2.438   2.660   2.850
 37 A"   38 A"   91 A'   92 A'   93 A'   94 A'   39 A"   95 A'                 
  3.074   3.942   3.965   3.993   4.069   4.208   4.379   5.984
 96 A'   40 A"   97 A'   41 A"   98 A'   99 A'  100 A'   42 A"                 
  6.018   6.041   6.889   9.641   9.708  13.775  13.888  13.951
101 A'  102 A'  103 A'  104 A'  105 A'   43 A"  106 A'  107 A'                 
 23.308  25.760  25.837  25.878  25.900  26.143  26.304  27.827
108 A'   44 A"   45 A"  109 A'  110 A'  111 A'  112 A'  113 A'                 
 28.325  28.352  28.356  28.514  28.525  28.536  28.575  28.659
 46 A"  114 A'  115 A'   47 A"  116 A'   48 A"  117 A'  118 A'                 
127.868 127.888 127.906 151.625 163.025 215.624 215.6961901.787
 49 A"  119 A'  120 A'  121 A'  122 A'  123 A'  124 A'  125 A'                 
 --------------------------------------------------------------

          Ground-State Mulliken Net Atomic Charges

     Atom                 Charge (a.u.)
  ----------------------------------------
      1 C                    -0.469419
      2 P                     0.019469
      3 Cl                   -0.047879
      4 Cl                    0.305031
      5 I                     0.192799
  ----------------------------------------
  Sum of atomic charges =     0.000000

 -----------------------------------------------------------------
                    Cartesian Multipole Moments
 -----------------------------------------------------------------
    Charge (ESU x 10^10)
                 0.0000
    Dipole Moment (Debye)
         X      -0.2649      Y      -0.6218      Z       0.0000
       Tot       0.6759
    Quadrupole Moments (Debye-Ang)
        XX     -68.7814     XY      -1.6439     YY     -74.5786
        XZ      -0.0000     YZ      -0.0000     ZZ     -73.1096
    Octopole Moments (Debye-Ang^2)
       XXX     -94.6480    XXY       4.6939    XYY     -29.9331
       YYY       2.7755    XXZ       0.0000    XYZ       0.0000
       YYZ       0.0000    XZZ     -27.9039    YZZ       4.4334
       ZZZ       0.0000
    Hexadecapole Moments (Debye-Ang^3)
      XXXX    -963.6911   XXXY     -60.9146   XXYY    -328.1748
      XYYY     -80.8919   YYYY    -910.6324   XXXZ      -0.0000
      XXYZ      -0.0000   XYYZ       0.0000   YYYZ      -0.0000
      XXZZ    -182.9825   XYZZ     -19.0167   YYZZ    -177.3549
      XZZZ      -0.0000   YZZZ      -0.0000   ZZZZ     -97.7252
 -----------------------------------------------------------------
 Calculating analytic gradient of the SCF energy
 Gradient of SCF Energy
            1           2           3           4           5
    1   0.0001465  -0.0002057   0.0002806  -0.0001367  -0.0000848
    2   0.0010591  -0.0001228  -0.0000916  -0.0006397  -0.0002049
    3  -0.0000000   0.0000000   0.0000000   0.0000000   0.0000000
 Max gradient component =       1.059E-03
 RMS gradient           =       3.430E-04
 Gradient time:  CPU 8.35 s  wall 2.98 s
 Geometry Optimization Parameters
   NAtoms,    NIC,     NZ,  NCons,   NDum,   NFix, NCnnct, MaxDiis
        5      20       5       0       0       0       0       0

 Cartesian Hessian Update
 Hessian Updated using BFGS Update


** GEOMETRY OPTIMIZATION IN DELOCALIZED INTERNAL COORDINATES **
   Searching for a Minimum

   Optimization Cycle:   7

                       Coordinates (Angstroms)
     ATOM                X               Y               Z
      1  C         0.7803137675   -0.6407096372    0.0000000000
      2  P         2.1551558798    0.3418418910    0.0000000000
      3  Cl        1.3995387854    2.2870765597    0.0000000000
      4  Cl        1.1296784665   -2.3615011327    0.0000000000
      5  I        -1.2745781772   -0.1494305908    0.0000000000
   Point Group: cs    Number of degrees of freedom:     7


   Energy is  -8219.444027816

 Hessian Updated using BFGS Update

  7 Hessian modes will be used to form the next step
  Hessian Eigenvalues:
     0.081306    0.180388    0.212123    0.235958    0.294088    0.354487
     0.542319

 Minimum Search - Taking Simple RFO Step
 Searching for Lamda that Minimizes Along All modes
 Value Taken    Lamda =  -0.00000540
 Step Taken.  Stepsize is  0.004612

                             Maximum     Tolerance    Cnvgd?
         Gradient           0.000867      0.000300      NO
         Displacement       0.002508      0.001200      NO
         Energy change     -0.000112      0.000001      NO


 New Cartesian Coordinates Obtained by Inverse Iteration

 Displacement from previous Coordinates is:  0.008694
 ----------------------------------------------------------------
             Standard Nuclear Orientation (Angstroms)
    I     Atom           X                Y                Z
 ----------------------------------------------------------------
    1      C       0.7807261448    -0.6419325450     0.0000000000
    2      P       2.1554567028     0.3411720090     0.0000000000
    3      Cl      1.3969815060     2.2856566802     0.0000000000
    4      Cl      1.1302543183    -2.3610652677     0.0000000000
    5      I      -1.2733099499    -0.1465537864     0.0000000000
 ----------------------------------------------------------------
 Molecular Point Group                 Cs    NOp =  2
 Largest Abelian Subgroup              Cs    NOp =  2
 Nuclear Repulsion Energy =   700.1939970127 hartrees
 There are       54 alpha and       54 beta electrons
 Applying Cartesian multipole field
    Component          Value
    ---------          -----
     (2,0,0)        1.00000E-11
     (0,2,0)        2.00000E-11
     (0,0,2)       -3.00000E-11
 Nucleus-field energy     =     0.0000000211 hartrees
 Requested basis set is 6-311++G(d,p)
 There are 69 shells and 174 basis functions
 A cutoff of  1.0D-11 yielded   1869 shell pairs
 There are     12981 function pairs (     14402 Cartesian)
 Smallest overlap matrix eigenvalue = 2.53E-04
 Guess MOs from SCF MO coefficient file

 -----------------------------------------------------------------------
  General SCF calculation program by
  Eric Jon Sundstrom, Paul Horn, Yuezhi Mao, Dmitri Zuev, Alec White,
  David Stuck, Shaama M.S., Shane Yost, Joonho Lee, David Small,
  Daniel Levine, Susi Lehtola, Hugh Burton, Evgeny Epifanovsky
 -----------------------------------------------------------------------
 Exchange:     0.2000 Hartree-Fock + 0.0800 Slater + 0.7200 B88
 Correlation:  0.1900 VWN1RPA + 0.8100 LYP
 Using SG-1 standard quadrature grid
 using 4 threads for integral computing
 -------------------------------------------------------
 OpenMP Integral computing Module                
 Release: version 2.0, May 2017, Q-Chem Inc. Pleasanton 
 -------------------------------------------------------
 -------------------------------------------------------
 OpenMP BLAS3 based DFT computing Module                
 Release: version 1.0, May 2013, Q-Chem Inc. Pittsburgh 
 -------------------------------------------------------
 A restricted SCF calculation will be
 performed using DIIS
 SCF converges when DIIS error is below 1.0e-08
 ---------------------------------------
  Cycle       Energy         DIIS error
 ---------------------------------------
    1   -8219.4440283876      1.94e-05  
    2   -8219.4440310099      4.81e-06  
    3   -8219.4440309881      5.68e-06  
    4   -8219.4440311009      2.38e-06  
    5   -8219.4440311215      8.43e-07  
    6   -8219.4440311247      1.93e-07  
    7   -8219.4440311248      6.97e-08  
    8   -8219.4440311248      1.77e-08  
    9   -8219.4440311249      2.83e-09  Convergence criterion met
 ---------------------------------------
 SCF time:   CPU 22.05s  wall 9.00s 
 SCF   energy in the final basis set =    -8219.4440311249
 Total energy in the final basis set =    -8219.4440311249

 --------------------------------------------------------------
             Orbital Energies (a.u.) and Symmetries
 --------------------------------------------------------------

 Alpha MOs, Restricted
 -- Occupied --                  
******* -176.33 -165.73 -165.73 -165.73 -101.59 -101.57  -77.12
  1 A'    2 A'    3 A'    1 A"    4 A'    5 A'    6 A'    7 A'                 
-35.826 -31.319 -31.313 -31.313 -22.970 -22.968 -22.968 -22.964
  8 A'    9 A'    2 A"   10 A'   11 A'    3 A"   12 A'    4 A"                 
-22.964 -10.305  -9.509  -9.484  -7.273  -7.263  -7.263  -7.247
 13 A'   14 A'   15 A'   16 A'   17 A'    5 A"   18 A'   19 A'                 
 -7.239  -7.239  -6.615  -6.375  -4.788  -4.778  -4.773  -4.773
  6 A"   20 A'   21 A'   22 A'   23 A'   24 A'    7 A"    8 A"                 
 -4.772  -4.772  -2.054  -2.049  -2.048  -2.035  -2.035  -0.911
 25 A'   26 A'   27 A'    9 A"   28 A'   10 A"   29 A'   30 A'                 
 -0.860  -0.739  -0.671  -0.547  -0.457  -0.452  -0.411  -0.370
 31 A'   32 A'   33 A'   34 A'   35 A'   36 A'   11 A"   37 A'                 
 -0.364  -0.348  -0.316  -0.309  -0.287  -0.261
 12 A"   38 A'   39 A'   13 A"   40 A'   14 A"                                 
 -- Virtual --                   
 -0.104  -0.088  -0.058   0.001   0.007   0.026   0.042   0.042
 15 A"   41 A'   42 A'   43 A'   44 A'   45 A'   46 A'   16 A"                 
  0.057   0.066   0.077   0.081   0.096   0.105   0.107   0.116
 47 A'   48 A'   17 A"   49 A'   18 A"   50 A'   51 A'   52 A'                 
  0.119   0.134   0.149   0.160   0.202   0.211   0.225   0.237
 19 A"   53 A'   54 A'   55 A'   56 A'   57 A'   20 A"   58 A'                 
  0.271   0.283   0.318   0.357   0.380   0.383   0.394   0.421
 59 A'   21 A"   60 A'   61 A'   62 A'   22 A"   23 A"   63 A'                 
  0.433   0.438   0.446   0.459   0.474   0.485   0.517   0.530
 64 A'   24 A"   65 A'   66 A'   25 A"   67 A'   68 A'   26 A"                 
  0.579   0.605   0.627   0.637   0.641   0.717   0.794   0.827
 69 A'   27 A"   70 A'   28 A"   71 A'   72 A'   73 A'   29 A"                 
  0.832   0.850   0.851   0.861   0.871   0.906   0.908   0.923
 74 A'   75 A'   30 A"   31 A"   76 A'   77 A'   32 A"   78 A'                 
  0.941   0.956   1.079   1.120   1.218   1.283   1.347   1.395
 79 A'   80 A'   81 A'   82 A'   83 A'   33 A"   84 A'   85 A'                 
  1.416   1.448   1.559   1.636   1.648   1.754   1.785   1.862
 34 A"   35 A"   36 A"   86 A'   87 A'   88 A'   89 A'   90 A'                 
  2.218   2.256   2.265   2.287   2.359   2.438   2.660   2.851
 37 A"   38 A"   91 A'   92 A'   93 A'   94 A'   39 A"   95 A'                 
  3.074   3.942   3.965   3.993   4.069   4.208   4.379   5.984
 96 A'   40 A"   97 A'   41 A"   98 A'   99 A'  100 A'   42 A"                 
  6.018   6.041   6.889   9.641   9.708  13.776  13.889  13.951
101 A'  102 A'  103 A'  104 A'  105 A'   43 A"  106 A'  107 A'                 
 23.308  25.760  25.837  25.878  25.900  26.143  26.304  27.827
108 A'   44 A"   45 A"  109 A'  110 A'  111 A'  112 A'  113 A'                 
 28.325  28.353  28.356  28.514  28.525  28.536  28.575  28.659
 46 A"  114 A'  115 A'   47 A"  116 A'   48 A"  117 A'  118 A'                 
127.868 127.888 127.906 151.626 163.024 215.624 215.6961901.788
 49 A"  119 A'  120 A'  121 A'  122 A'  123 A'  124 A'  125 A'                 

 Beta MOs, Restricted
 -- Occupied --                  
******* -176.33 -165.73 -165.73 -165.73 -101.59 -101.57  -77.12
  1 A'    2 A'    3 A'    1 A"    4 A'    5 A'    6 A'    7 A'                 
-35.826 -31.319 -31.313 -31.313 -22.970 -22.968 -22.968 -22.964
  8 A'    9 A'    2 A"   10 A'   11 A'    3 A"   12 A'    4 A"                 
-22.964 -10.305  -9.509  -9.484  -7.273  -7.263  -7.263  -7.247
 13 A'   14 A'   15 A'   16 A'   17 A'    5 A"   18 A'   19 A'                 
 -7.239  -7.239  -6.615  -6.375  -4.788  -4.778  -4.773  -4.773
  6 A"   20 A'   21 A'   22 A'   23 A'   24 A'    7 A"    8 A"                 
 -4.772  -4.772  -2.054  -2.049  -2.048  -2.035  -2.035  -0.911
 25 A'   26 A'   27 A'    9 A"   28 A'   10 A"   29 A'   30 A'                 
 -0.860  -0.739  -0.671  -0.547  -0.457  -0.452  -0.411  -0.370
 31 A'   32 A'   33 A'   34 A'   35 A'   36 A'   11 A"   37 A'                 
 -0.364  -0.348  -0.316  -0.309  -0.287  -0.261
 12 A"   38 A'   39 A'   13 A"   40 A'   14 A"                                 
 -- Virtual --                   
 -0.104  -0.088  -0.058   0.001   0.007   0.026   0.042   0.042
 15 A"   41 A'   42 A'   43 A'   44 A'   45 A'   46 A'   16 A"                 
  0.057   0.066   0.077   0.081   0.096   0.105   0.107   0.116
 47 A'   48 A'   17 A"   49 A'   18 A"   50 A'   51 A'   52 A'                 
  0.119   0.134   0.149   0.160   0.202   0.211   0.225   0.237
 19 A"   53 A'   54 A'   55 A'   56 A'   57 A'   20 A"   58 A'                 
  0.271   0.283   0.318   0.357   0.380   0.383   0.394   0.421
 59 A'   21 A"   60 A'   61 A'   62 A'   22 A"   23 A"   63 A'                 
  0.433   0.438   0.446   0.459   0.474   0.485   0.517   0.530
 64 A'   24 A"   65 A'   66 A'   25 A"   67 A'   68 A'   26 A"                 
  0.579   0.605   0.627   0.637   0.641   0.717   0.794   0.827
 69 A'   27 A"   70 A'   28 A"   71 A'   72 A'   73 A'   29 A"                 
  0.832   0.850   0.851   0.861   0.871   0.906   0.908   0.923
 74 A'   75 A'   30 A"   31 A"   76 A'   77 A'   32 A"   78 A'                 
  0.941   0.956   1.079   1.120   1.218   1.283   1.347   1.395
 79 A'   80 A'   81 A'   82 A'   83 A'   33 A"   84 A'   85 A'                 
  1.416   1.448   1.559   1.636   1.648   1.754   1.785   1.862
 34 A"   35 A"   36 A"   86 A'   87 A'   88 A'   89 A'   90 A'                 
  2.218   2.256   2.265   2.287   2.359   2.438   2.660   2.851
 37 A"   38 A"   91 A'   92 A'   93 A'   94 A'   39 A"   95 A'                 
  3.074   3.942   3.965   3.993   4.069   4.208   4.379   5.984
 96 A'   40 A"   97 A'   41 A"   98 A'   99 A'  100 A'   42 A"                 
  6.018   6.041   6.889   9.641   9.708  13.776  13.889  13.951
101 A'  102 A'  103 A'  104 A'  105 A'   43 A"  106 A'  107 A'                 
 23.308  25.760  25.837  25.878  25.900  26.143  26.304  27.827
108 A'   44 A"   45 A"  109 A'  110 A'  111 A'  112 A'  113 A'                 
 28.325  28.353  28.356  28.514  28.525  28.536  28.575  28.659
 46 A"  114 A'  115 A'   47 A"  116 A'   48 A"  117 A'  118 A'                 
127.868 127.888 127.906 151.626 163.024 215.624 215.6961901.788
 49 A"  119 A'  120 A'  121 A'  122 A'  123 A'  124 A'  125 A'                 
 --------------------------------------------------------------

          Ground-State Mulliken Net Atomic Charges

     Atom                 Charge (a.u.)
  ----------------------------------------
      1 C                    -0.470769
      2 P                     0.019355
      3 Cl                   -0.048044
      4 Cl                    0.306750
      5 I                     0.192708
  ----------------------------------------
  Sum of atomic charges =     0.000000

 -----------------------------------------------------------------
                    Cartesian Multipole Moments
 -----------------------------------------------------------------
    Charge (ESU x 10^10)
                 0.0000
    Dipole Moment (Debye)
         X      -0.2613      Y      -0.6297      Z      -0.0000
       Tot       0.6818
    Quadrupole Moments (Debye-Ang)
        XX     -68.7854     XY      -1.6716     YY     -74.5658
        XZ       0.0000     YZ       0.0000     ZZ     -73.1094
    Octopole Moments (Debye-Ang^2)
       XXX     -94.6513    XXY       4.6391    XYY     -29.9405
       YYY       2.5417    XXZ      -0.0000    XYZ      -0.0000
       YYZ      -0.0000    XZZ     -27.9207    YZZ       4.3663
       ZZZ      -0.0000
    Hexadecapole Moments (Debye-Ang^3)
      XXXX    -962.9466   XXXY     -60.3465   XXYY    -327.8397
      XYYY     -80.3192   YYYY    -909.8476   XXXZ       0.0000
      XXYZ       0.0000   XYYZ      -0.0000   YYYZ      -0.0000
      XXZZ    -182.8481   XYZZ     -18.7943   YYZZ    -177.2115
      XZZZ       0.0000   YZZZ      -0.0000   ZZZZ     -97.7289
 -----------------------------------------------------------------
 Calculating analytic gradient of the SCF energy
 Gradient of SCF Energy
            1           2           3           4           5
    1   0.0000707  -0.0000501   0.0001281  -0.0000678  -0.0000808
    2   0.0004036  -0.0002418  -0.0000784  -0.0001117   0.0000282
    3   0.0000000  -0.0000000   0.0000000  -0.0000000  -0.0000000
 Max gradient component =       4.036E-04
 RMS gradient           =       1.356E-04
 Gradient time:  CPU 8.39 s  wall 2.99 s
 Geometry Optimization Parameters
   NAtoms,    NIC,     NZ,  NCons,   NDum,   NFix, NCnnct, MaxDiis
        5      20       5       0       0       0       0       0

 Cartesian Hessian Update
 Hessian Updated using BFGS Update


** GEOMETRY OPTIMIZATION IN DELOCALIZED INTERNAL COORDINATES **
   Searching for a Minimum

   Optimization Cycle:   8

                       Coordinates (Angstroms)
     ATOM                X               Y               Z
      1  C         0.7807261448   -0.6419325450    0.0000000000
      2  P         2.1554567028    0.3411720090    0.0000000000
      3  Cl        1.3969815060    2.2856566802    0.0000000000
      4  Cl        1.1302543183   -2.3610652677    0.0000000000
      5  I        -1.2733099499   -0.1465537864    0.0000000000
   Point Group: cs    Number of degrees of freedom:     7


   Energy is  -8219.444031125

 Hessian Updated using BFGS Update

  7 Hessian modes will be used to form the next step
  Hessian Eigenvalues:
     0.081960    0.159704    0.191446    0.225082    0.276379    0.366979
     0.562231

 Minimum Search - Taking Simple RFO Step
 Searching for Lamda that Minimizes Along All modes
 Value Taken    Lamda =   0.00000000
 Step Taken.  Stepsize is  0.002173

                             Maximum     Tolerance    Cnvgd?
         Gradient           0.000252      0.000300     YES
         Displacement       0.001167      0.001200     YES
         Energy change     -0.000003      0.000001      NO


                       Distance Matrix (Angstroms)
             C (  1)   P (  2)   Cl(  3)   Cl(  4)
   P (  2)  1.690082
   Cl(  3)  2.991747  2.087176
   Cl(  4)  1.754305  2.890178  4.654371
   I (  5)  2.112928  3.463281  3.611939  3.268208

 Final energy is   -8219.4440311248600     


 ******************************
 **  OPTIMIZATION CONVERGED  **
 ******************************

                       Coordinates (Angstroms)
     ATOM                X               Y               Z
      1  C         0.7807261448   -0.6419325450    0.0000000000
      2  P         2.1554567028    0.3411720090    0.0000000000
      3  Cl        1.3969815060    2.2856566802    0.0000000000
      4  Cl        1.1302543183   -2.3610652677    0.0000000000
      5  I        -1.2733099499   -0.1465537864    0.0000000000

Z-matrix Print:
$molecule
0 1
I 
C  1 2.112928
P  2 1.690082 1 130.871200
Cl 2 1.754305 1 115.051815 3 -180.000000 0
Cl 3 2.087176 2 104.260506 1 -0.000000 0
$end


 --------------------------------------------------------------
             Orbital Energies (a.u.) and Symmetries
 --------------------------------------------------------------

 Alpha MOs, Restricted
 -- Occupied --                  
******* -176.33 -165.73 -165.73 -165.73 -101.59 -101.57  -77.12
  1 A'    2 A'    3 A'    1 A"    4 A'    5 A'    6 A'    7 A'                 
-35.826 -31.319 -31.313 -31.313 -22.970 -22.968 -22.968 -22.964
  8 A'    9 A'    2 A"   10 A'   11 A'    3 A"   12 A'    4 A"                 
-22.964 -10.305  -9.509  -9.484  -7.273  -7.263  -7.263  -7.247
 13 A'   14 A'   15 A'   16 A'   17 A'    5 A"   18 A'   19 A'                 
 -7.239  -7.239  -6.615  -6.375  -4.788  -4.778  -4.773  -4.773
  6 A"   20 A'   21 A'   22 A'   23 A'   24 A'    7 A"    8 A"                 
 -4.772  -4.772  -2.054  -2.049  -2.048  -2.035  -2.035  -0.911
 25 A'   26 A'   27 A'    9 A"   28 A'   10 A"   29 A'   30 A'                 
 -0.860  -0.739  -0.671  -0.547  -0.457  -0.452  -0.411  -0.370
 31 A'   32 A'   33 A'   34 A'   35 A'   36 A'   11 A"   37 A'                 
 -0.364  -0.348  -0.316  -0.309  -0.287  -0.261
 12 A"   38 A'   39 A'   13 A"   40 A'   14 A"                                 
 -- Virtual --                   
 -0.104  -0.088  -0.058   0.001   0.007   0.026   0.042   0.042
 15 A"   41 A'   42 A'   43 A'   44 A'   45 A'   46 A'   16 A"                 
  0.057   0.066   0.077   0.081   0.096   0.105   0.107   0.116
 47 A'   48 A'   17 A"   49 A'   18 A"   50 A'   51 A'   52 A'                 
  0.119   0.134   0.149   0.160   0.202   0.211   0.225   0.237
 19 A"   53 A'   54 A'   55 A'   56 A'   57 A'   20 A"   58 A'                 
  0.271   0.283   0.318   0.357   0.380   0.383   0.394   0.421
 59 A'   21 A"   60 A'   61 A'   62 A'   22 A"   23 A"   63 A'                 
  0.433   0.438   0.446   0.459   0.474   0.485   0.517   0.530
 64 A'   24 A"   65 A'   66 A'   25 A"   67 A'   68 A'   26 A"                 
  0.579   0.605   0.627   0.637   0.641   0.717   0.794   0.827
 69 A'   27 A"   70 A'   28 A"   71 A'   72 A'   73 A'   29 A"                 
  0.832   0.850   0.851   0.861   0.871   0.906   0.908   0.923
 74 A'   75 A'   30 A"   31 A"   76 A'   77 A'   32 A"   78 A'                 
  0.941   0.956   1.079   1.120   1.218   1.283   1.347   1.395
 79 A'   80 A'   81 A'   82 A'   83 A'   33 A"   84 A'   85 A'                 
  1.416   1.448   1.559   1.636   1.648   1.754   1.785   1.862
 34 A"   35 A"   36 A"   86 A'   87 A'   88 A'   89 A'   90 A'                 
  2.218   2.256   2.265   2.287   2.359   2.438   2.660   2.851
 37 A"   38 A"   91 A'   92 A'   93 A'   94 A'   39 A"   95 A'                 
  3.074   3.942   3.965   3.993   4.069   4.208   4.379   5.984
 96 A'   40 A"   97 A'   41 A"   98 A'   99 A'  100 A'   42 A"                 
  6.018   6.041   6.889   9.641   9.708  13.776  13.889  13.951
101 A'  102 A'  103 A'  104 A'  105 A'   43 A"  106 A'  107 A'                 
 23.308  25.760  25.837  25.878  25.900  26.143  26.304  27.827
108 A'   44 A"   45 A"  109 A'  110 A'  111 A'  112 A'  113 A'                 
 28.325  28.353  28.356  28.514  28.525  28.536  28.575  28.659
 46 A"  114 A'  115 A'   47 A"  116 A'   48 A"  117 A'  118 A'                 
127.868 127.888 127.906 151.626 163.024 215.624 215.6961901.788
 49 A"  119 A'  120 A'  121 A'  122 A'  123 A'  124 A'  125 A'                 

 Beta MOs, Restricted
 -- Occupied --                  
******* -176.33 -165.73 -165.73 -165.73 -101.59 -101.57  -77.12
  1 A'    2 A'    3 A'    1 A"    4 A'    5 A'    6 A'    7 A'                 
-35.826 -31.319 -31.313 -31.313 -22.970 -22.968 -22.968 -22.964
  8 A'    9 A'    2 A"   10 A'   11 A'    3 A"   12 A'    4 A"                 
-22.964 -10.305  -9.509  -9.484  -7.273  -7.263  -7.263  -7.247
 13 A'   14 A'   15 A'   16 A'   17 A'    5 A"   18 A'   19 A'                 
 -7.239  -7.239  -6.615  -6.375  -4.788  -4.778  -4.773  -4.773
  6 A"   20 A'   21 A'   22 A'   23 A'   24 A'    7 A"    8 A"                 
 -4.772  -4.772  -2.054  -2.049  -2.048  -2.035  -2.035  -0.911
 25 A'   26 A'   27 A'    9 A"   28 A'   10 A"   29 A'   30 A'                 
 -0.860  -0.739  -0.671  -0.547  -0.457  -0.452  -0.411  -0.370
 31 A'   32 A'   33 A'   34 A'   35 A'   36 A'   11 A"   37 A'                 
 -0.364  -0.348  -0.316  -0.309  -0.287  -0.261
 12 A"   38 A'   39 A'   13 A"   40 A'   14 A"                                 
 -- Virtual --                   
 -0.104  -0.088  -0.058   0.001   0.007   0.026   0.042   0.042
 15 A"   41 A'   42 A'   43 A'   44 A'   45 A'   46 A'   16 A"                 
  0.057   0.066   0.077   0.081   0.096   0.105   0.107   0.116
 47 A'   48 A'   17 A"   49 A'   18 A"   50 A'   51 A'   52 A'                 
  0.119   0.134   0.149   0.160   0.202   0.211   0.225   0.237
 19 A"   53 A'   54 A'   55 A'   56 A'   57 A'   20 A"   58 A'                 
  0.271   0.283   0.318   0.357   0.380   0.383   0.394   0.421
 59 A'   21 A"   60 A'   61 A'   62 A'   22 A"   23 A"   63 A'                 
  0.433   0.438   0.446   0.459   0.474   0.485   0.517   0.530
 64 A'   24 A"   65 A'   66 A'   25 A"   67 A'   68 A'   26 A"                 
  0.579   0.605   0.627   0.637   0.641   0.717   0.794   0.827
 69 A'   27 A"   70 A'   28 A"   71 A'   72 A'   73 A'   29 A"                 
  0.832   0.850   0.851   0.861   0.871   0.906   0.908   0.923
 74 A'   75 A'   30 A"   31 A"   76 A'   77 A'   32 A"   78 A'                 
  0.941   0.956   1.079   1.120   1.218   1.283   1.347   1.395
 79 A'   80 A'   81 A'   82 A'   83 A'   33 A"   84 A'   85 A'                 
  1.416   1.448   1.559   1.636   1.648   1.754   1.785   1.862
 34 A"   35 A"   36 A"   86 A'   87 A'   88 A'   89 A'   90 A'                 
  2.218   2.256   2.265   2.287   2.359   2.438   2.660   2.851
 37 A"   38 A"   91 A'   92 A'   93 A'   94 A'   39 A"   95 A'                 
  3.074   3.942   3.965   3.993   4.069   4.208   4.379   5.984
 96 A'   40 A"   97 A'   41 A"   98 A'   99 A'  100 A'   42 A"                 
  6.018   6.041   6.889   9.641   9.708  13.776  13.889  13.951
101 A'  102 A'  103 A'  104 A'  105 A'   43 A"  106 A'  107 A'                 
 23.308  25.760  25.837  25.878  25.900  26.143  26.304  27.827
108 A'   44 A"   45 A"  109 A'  110 A'  111 A'  112 A'  113 A'                 
 28.325  28.353  28.356  28.514  28.525  28.536  28.575  28.659
 46 A"  114 A'  115 A'   47 A"  116 A'   48 A"  117 A'  118 A'                 
127.868 127.888 127.906 151.626 163.024 215.624 215.6961901.788
 49 A"  119 A'  120 A'  121 A'  122 A'  123 A'  124 A'  125 A'                 
 --------------------------------------------------------------

          Ground-State Mulliken Net Atomic Charges

     Atom                 Charge (a.u.)
  ----------------------------------------
      1 C                    -0.470769
      2 P                     0.019355
      3 Cl                   -0.048044
      4 Cl                    0.306750
      5 I                     0.192708
  ----------------------------------------
  Sum of atomic charges =     0.000000

 -----------------------------------------------------------------
                    Cartesian Multipole Moments
 -----------------------------------------------------------------
    Charge (ESU x 10^10)
                 0.0000
    Dipole Moment (Debye)
         X      -0.2613      Y      -0.6297      Z      -0.0000
       Tot       0.6818
    Quadrupole Moments (Debye-Ang)
        XX     -68.7854     XY      -1.6716     YY     -74.5658
        XZ       0.0000     YZ       0.0000     ZZ     -73.1094
    Octopole Moments (Debye-Ang^2)
       XXX     -94.6513    XXY       4.6391    XYY     -29.9405
       YYY       2.5417    XXZ      -0.0000    XYZ      -0.0000
       YYZ      -0.0000    XZZ     -27.9207    YZZ       4.3663
       ZZZ      -0.0000
    Hexadecapole Moments (Debye-Ang^3)
      XXXX    -962.9466   XXXY     -60.3465   XXYY    -327.8397
      XYYY     -80.3192   YYYY    -909.8476   XXXZ       0.0000
      XXYZ       0.0000   XYYZ      -0.0000   YYYZ      -0.0000
      XXZZ    -182.8481   XYZZ     -18.7943   YYZZ    -177.2115
      XZZZ       0.0000   YZZZ      -0.0000   ZZZZ     -97.7289
 -----------------------------------------------------------------
Archival summary:
1\1\TWL02\OPT\ProcedureUnspecified\BasisUnspecified\1l211\taweetha\MonNov2613:17:142018MonNov2613:17:142018\0\\#,OPT,ProcedureUnspecified,BasisUnspecified,\\0,1\I\C,1,2.11293\P,2,1.69008,1,130.871\Cl,2,1.75431,1,115.052,3,-180,0\Cl,3,2.08718,2,104.261,1,-0,0\\\@

 Total job time:  108.38s(wall), 282.24s(cpu) 
 Mon Nov 26 13:17:14 2018

        *************************************************************
        *                                                           *
        *  Thank you very much for using Q-Chem.  Have a nice day.  *
        *                                                           *
        *************************************************************


 
User input: 2 of 2 
 
Q-Chem Developer Version!
                  Welcome to Q-Chem
     A Quantum Leap Into The Future Of Chemistry


 Q-Chem 5.1, Q-Chem, Inc., Pleasanton, CA (2018)

 Yihan Shao,  Zhengting Gan,  E. Epifanovsky,  A. T. B. Gilbert,  M. Wormit,  
 J. Kussmann,  A. W. Lange,  A. Behn,  Jia Deng,  Xintian Feng,  D. Ghosh,  
 M. Goldey,  P. R. Horn,  L. D. Jacobson,  I. Kaliman,  T. Kus,  A. Landau,  
 Jie Liu,  E. I. Proynov,  R. M. Richard,  R. P. Steele,  E. J. Sundstrom,  
 H. L. Woodcock III,  P. M. Zimmerman,  D. Zuev,  B. Albrecht,  E. Alguire,  
 S. A. Baeppler,  D. Barton,  Z. Benda,  Y. A. Bernard,  E. J. Berquist,  
 K. B. Bravaya,  H. Burton,  D. Casanova,  Chun-Min Chang,  Yunqing Chen,  
 A. Chien,  K. D. Closser,  M. P. Coons,  S. Coriani,  S. Dasgupta,  
 A. L. Dempwolff,  M. Diedenhofen,  Hainam Do,  R. G. Edgar,  Po-Tung Fang,  
 S. Faraji,  S. Fatehi,  Qingguo Feng,  K. D. Fenk,  J. Fosso-Tande,  
 Qinghui Ge,  A. Ghysels,  G. Gidofalvi,  J. Gomes,  J. Gonthier,  A. Gunina,  
 D. Hait,  M. W. D. Hanson-Heine,  P. H. P. Harbach,  A. W. Hauser,  
 J. E. Herr,  E. G. Hohenstein,  Z. C. Holden,  Kerwin Hui,  B. C. Huynh,  
 T.-C. Jagau,  Hyunjun Ji,  B. Kaduk,  K. Khistyaev,  Jaehoon Kim,  
 P. Klunzinger,  K. Koh,  D. Kosenkov,  L. Koulias,  T. Kowalczyk,  
 C. M. Krauter,  A. Kunitsa,  Ka Un Lao,  A. Laurent,  K. V. Lawler,  
 Joonho Lee,  D. Lefrancois,  S. Lehtola,  D. S. Levine,  Yi-Pei Li,  
 You-Sheng Lin,  Fenglai Liu,  E. Livshits,  A. Luenser,  P. Manohar,  
 E. Mansoor,  S. F. Manzer,  Shan-Ping Mao,  Yuezhi Mao,  N. Mardirossian,  
 A. V. Marenich,  T. Markovich,  L. A. Martinez-Martinez,  S. A. Maurer,  
 N. J. Mayhall,  S. C. McKenzie,  J.-M. Mewes,  A. F. Morrison,  
 J. W. Mullinax,  K. Nanda,  T. S. Nguyen-Beck,  R. Olivares-Amaya,  
 J. A. Parkhill,  T. M. Perrine,  F. Plasser,  P. Pokhilko,  S. Prager,  
 A. Prociuk,  E. Ramos,  D. R. Rehn,  F. Rob,  M. Schneider,  N. Sergueev,  
 S. M. Sharada,  S. Sharma,  D. W. Small,  T. Stauch,  T. Stein,  
 Yu-Chuan Su,  A. J. W. Thom,  A. Tkatchenko,  T. Tsuchimochi,  N. M. Tubman,  
 L. Vogt,  M. L. Vidal,  O. Vydrov,  M. A. Watson,  J. Wenzel,  
 M. de Wergifosse,  T. A. Wesolowski,  A. White,  J. Witte,  A. Yamada,  
 Jun Yang,  K. Yao,  S. Yeganeh,  S. R. Yost,  Zhi-Qiang You,  A. Zech,  
 Igor Ying Zhang,  Xing Zhang,  Yan Zhao,  Ying Zhu,  B. R. Brooks,  
 G. K. L. Chan,  C. J. Cramer,  M. S. Gordon,  W. J. Hehre,  A. Klamt,  
 M. W. Schmidt,  C. D. Sherrill,  D. G. Truhlar,  A. Aspuru-Guzik,  R. Baer,  
 A. T. Bell,  N. A. Besley,  Jeng-Da Chai,  A. E. DePrince, III,  
 R. A. DiStasio Jr.,  A. Dreuw,  B. D. Dunietz,  T. R. Furlani,  
 Chao-Ping Hsu,  Yousung Jung,  Jing Kong,  D. S. Lambrecht,  WanZhen Liang,  
 C. Ochsenfeld,  V. A. Rassolov,  L. V. Slipchenko,  J. E. Subotnik,  
 T. Van Voorhis,  J. M. Herbert,  A. I. Krylov,  P. M. W. Gill,  M. Head-Gordon

 Contributors to earlier versions of Q-Chem not listed above: 
 R. D. Adamson,  B. Austin,  J. Baker,  G. J. O. Beran,  K. Brandhorst,  
 S. T. Brown,  E. F. C. Byrd,  A. K. Chakraborty,  C.-L. Cheng,  
 Siu Hung Chien,  D. M. Chipman,  D. L. Crittenden,  H. Dachsel,  
 R. J. Doerksen,  A. D. Dutoi,  L. Fusti-Molnar,  W. A. Goddard III,  
 A. Golubeva-Zadorozhnaya,  S. R. Gwaltney,  G. Hawkins,  A. Heyden,  
 S. Hirata,  G. Kedziora,  F. J. Keil,  C. Kelley,  Jihan Kim,  R. A. King,  
 R. Z. Khaliullin,  P. P. Korambath,  W. Kurlancheek,  A. M. Lee,  M. S. Lee,  
 S. V. Levchenko,  Ching Yeh Lin,  D. Liotard,  R. C. Lochan,  I. Lotan,  
 P. E. Maslen,  N. Nair,  D. P. O'Neill,  D. Neuhauser,  E. Neuscamman,  
 C. M. Oana,  R. Olson,  B. Peters,  R. Peverati,  P. A. Pieniazek,  
 Y. M. Rhee,  J. Ritchie,  M. A. Rohrdanz,  E. Rosta,  N. J. Russ,  
 H. F. Schaefer III,  N. E. Schultz,  N. Shenvi,  A. C. Simmonett,  A. Sodt,  
 D. Stuck,  K. S. Thanthiriwatte,  V. Vanovschi,  Tao Wang,  A. Warshel,  
 C. F. Williams,  Q. Wu,  X. Xu,  W. Zhang

 Please cite Q-Chem as follows:
 Y. Shao et al., Mol. Phys. 113, 184-215 (2015)
 DOI: 10.1080/00268976.2014.952696

 Q-Chem 5.1.2 for Intel X86 EM64T Linux

 Parts of Q-Chem use Armadillo 8.300.2 (Tropical Shenanigans).
 http://arma.sourceforge.net/

 Q-Chem begins on Mon Nov 26 13:17:14 2018  

Host: 
0

     Scratch files written to /scratch/taweetham/qchem46223//
The previous job contains 0 fragments, simply inherited here
Input Ideriv = 2
Curr. Ideriv = -1
Max.  Ideriv = 2

Checking the input file for inconsistencies... 	...done.

--------------------------------------------------------------
User input:
--------------------------------------------------------------

$molecule
read
$end

$rem
   job_type 	frequency
   basis 	6-311++g**
   method	b3lyp	
$end


--------------------------------------------------------------
 ----------------------------------------------------------------
             Standard Nuclear Orientation (Angstroms)
    I     Atom           X                Y                Z
 ----------------------------------------------------------------
    1      C      -0.2452069715    -0.8407743789    -0.0000000000
    2      P      -1.9337805131    -0.7693736395     0.0000000000
    3      Cl     -2.3619981479     1.2734026375     0.0000000000
    4      Cl      0.4021811376    -2.4712577117    -0.0000000000
    5      I       1.2036762019     0.6971469269    -0.0000000000
 ----------------------------------------------------------------
 Molecular Point Group                 Cs    NOp =  2
 Largest Abelian Subgroup              Cs    NOp =  2
 Nuclear Repulsion Energy =   700.1939970127 hartrees
 There are       54 alpha and       54 beta electrons
 Requested basis set is 6-311++G(d,p)
 There are 69 shells and 174 basis functions

 Total QAlloc Memory Limit   2000 MB
 Mega-Array Size       188 MB
 MEM_STATIC part       192 MB

                       Distance Matrix (Angstroms)
             C (  1)   P (  2)   Cl(  3)   Cl(  4)
   P (  2)  1.690082
   Cl(  3)  2.991747  2.087176
   Cl(  4)  1.754305  2.890178  4.654371
   I (  5)  2.112928  3.463281  3.611939  3.268208

 A cutoff of  1.0D-11 yielded   1869 shell pairs
 There are     12981 function pairs (     14402 Cartesian)

 -------------------------------------------------------
 OpenMP Integral Computing Module                       
 Release: version 1.0, May 2013, Q-Chem Inc. Pittsburgh 
 -------------------------------------------------------
 Integral Job Info:
 Integral job number is                      11
 Integral operator is                         1
 short-range coefficients                     0
 long-range coefficients              100000000
 Omega coefficients                           0
 if combine SR and LR in K                    0
 Integral screening is                        0
 Integral computing path is                   2
 max size of driver memory is            800000
 size of driver memory is                593474
 size of scratch memory is             11933652
 max col of scratch BK array               1296
 max len of scratch array in speh3          155
 max len of scratch index in speh4           18
 max int batch size is                      520
 min int batch size is                       52
 fixed nKL is                                52
 max L of basis functions is                  2
 order of int derivative is                   0
 number of shells is                         69
 number of basis is                         183
 number of cartesian basis is               183
 number of contracted shell pairs          1869
 number of primitive shell pairs           4286
 maxK2 (contraction) of shell pair           36
 max number of K2 of shell pair               1
 max number of CS2 of shell pair            292
 max number of PS2 of shell pair            292
 mem total for path MDJ                  530940
 -------------------------------------------------------
 Smallest overlap matrix eigenvalue = 2.53E-04
 Guess from superposition of atomic densities
 Warning:  Energy on first SCF cycle will be non-variational
 SAD guess density has 108.000000 electrons

 -----------------------------------------------------------------------
  General SCF calculation program by
  Eric Jon Sundstrom, Paul Horn, Yuezhi Mao, Dmitri Zuev, Alec White,
  David Stuck, Shaama M.S., Shane Yost, Joonho Lee, David Small,
  Daniel Levine, Susi Lehtola, Hugh Burton, Evgeny Epifanovsky
 -----------------------------------------------------------------------
 Exchange:     0.2000 Hartree-Fock + 0.0800 Slater + 0.7200 B88
 Correlation:  0.1900 VWN1RPA + 0.8100 LYP
 Using SG-1 standard quadrature grid
 using 4 threads for integral computing
 -------------------------------------------------------
 OpenMP Integral computing Module                
 Release: version 2.0, May 2017, Q-Chem Inc. Pleasanton 
 -------------------------------------------------------
 -------------------------------------------------------
 OpenMP BLAS3 based DFT computing Module                
 Release: version 1.0, May 2013, Q-Chem Inc. Pittsburgh 
 -------------------------------------------------------
 A restricted SCF calculation will be
 performed using DIIS
 SCF converges when DIIS error is below 1.0e-08
 ---------------------------------------
  Cycle       Energy         DIIS error
 ---------------------------------------
    1   -8220.0283784829      3.69e-02  
    2   -8219.4236734830      2.28e-03  
    3   -8219.3912391679      3.54e-03  
    4   -8219.4392557978      1.04e-03  
    5   -8219.4431669680      3.75e-04  
    6   -8219.4436865279      1.21e-04  
    7   -8219.4437412009      2.34e-05  
    8   -8219.4437431803      5.48e-06  
    9   -8219.4437433146      1.68e-06  
   10   -8219.4437433247      4.42e-07  
   11   -8219.4437433254      1.14e-07  
   12   -8219.4437433255      3.30e-08  
   13   -8219.4437433255      4.14e-09  Convergence criterion met
 ---------------------------------------
 SCF time:   CPU 31.33s  wall 12.00s 
 SCF   energy in the final basis set =    -8219.4437433255
 Total energy in the final basis set =    -8219.4437433255

 --------------------------------------------------------------
             Orbital Energies (a.u.) and Symmetries
 --------------------------------------------------------------

 Alpha MOs, Restricted
 -- Occupied --                  
******* -176.33 -165.73 -165.73 -165.73 -101.59 -101.57  -77.12
  1 A'    2 A'    3 A'    1 A"    4 A'    5 A'    6 A'    7 A'                 
-35.826 -31.320 -31.313 -31.313 -22.970 -22.969 -22.968 -22.964
  8 A'    9 A'    2 A"   10 A'   11 A'    3 A"   12 A'    4 A"                 
-22.964 -10.305  -9.509  -9.484  -7.274  -7.263  -7.263  -7.247
 13 A'   14 A'   15 A'   16 A'   17 A'    5 A"   18 A'   19 A'                 
 -7.239  -7.239  -6.615  -6.375  -4.788  -4.778  -4.773  -4.773
  6 A"   20 A'   21 A'   22 A'   23 A'   24 A'    7 A"    8 A"                 
 -4.772  -4.772  -2.054  -2.049  -2.048  -2.035  -2.035  -0.911
 25 A'   26 A'   27 A'    9 A"   28 A'   10 A"   29 A'   30 A'                 
 -0.860  -0.739  -0.671  -0.547  -0.457  -0.452  -0.411  -0.370
 31 A'   32 A'   33 A'   34 A'   35 A'   36 A'   11 A"   37 A'                 
 -0.364  -0.348  -0.316  -0.309  -0.287  -0.261
 12 A"   38 A'   39 A'   13 A"   40 A'   14 A"                                 
 -- Virtual --                   
 -0.104  -0.088  -0.058   0.001   0.007   0.026   0.042   0.042
 15 A"   41 A'   42 A'   43 A'   44 A'   45 A'   46 A'   16 A"                 
  0.057   0.066   0.077   0.081   0.096   0.105   0.107   0.116
 47 A'   48 A'   17 A"   49 A'   18 A"   50 A'   51 A'   52 A'                 
  0.119   0.134   0.149   0.160   0.202   0.211   0.225   0.238
 19 A"   53 A'   54 A'   55 A'   56 A'   57 A'   20 A"   58 A'                 
  0.271   0.283   0.318   0.357   0.380   0.383   0.394   0.421
 59 A'   21 A"   60 A'   61 A'   62 A'   22 A"   23 A"   63 A'                 
  0.433   0.438   0.446   0.459   0.474   0.485   0.517   0.530
 64 A'   24 A"   65 A'   66 A'   25 A"   67 A'   68 A'   26 A"                 
  0.579   0.605   0.626   0.637   0.641   0.717   0.794   0.827
 69 A'   27 A"   70 A'   28 A"   71 A'   72 A'   73 A'   29 A"                 
  0.832   0.850   0.851   0.861   0.871   0.906   0.908   0.923
 74 A'   75 A'   30 A"   31 A"   76 A'   77 A'   32 A"   78 A'                 
  0.941   0.956   1.079   1.120   1.217   1.284   1.348   1.395
 79 A'   80 A'   81 A'   82 A'   83 A'   33 A"   84 A'   85 A'                 
  1.416   1.448   1.559   1.636   1.648   1.754   1.785   1.862
 34 A"   35 A"   36 A"   86 A'   87 A'   88 A'   89 A'   90 A'                 
  2.218   2.256   2.266   2.287   2.359   2.439   2.660   2.851
 37 A"   38 A"   91 A'   92 A'   93 A'   94 A'   39 A"   95 A'                 
  3.074   3.942   3.965   3.992   4.069   4.209   4.379   5.984
 96 A'   40 A"   97 A'   41 A"   98 A'   99 A'  100 A'   42 A"                 
  6.017   6.041   6.889   9.641   9.708  13.775  13.889  13.950
101 A'  102 A'  103 A'  104 A'  105 A'   43 A"  106 A'  107 A'                 
 23.308  25.760  25.837  25.878  25.900  26.143  26.304  27.827
108 A'   44 A"   45 A"  109 A'  110 A'  111 A'  112 A'  113 A'                 
 28.325  28.352  28.356  28.514  28.525  28.535  28.575  28.659
 46 A"  114 A'  115 A'   47 A"  116 A'   48 A"  117 A'  118 A'                 
127.868 127.888 127.906 151.625 163.024 215.624 215.6961901.787
 49 A"  119 A'  120 A'  121 A'  122 A'  123 A'  124 A'  125 A'                 

 Beta MOs, Restricted
 -- Occupied --                  
******* -176.33 -165.73 -165.73 -165.73 -101.59 -101.57  -77.12
  1 A'    2 A'    3 A'    1 A"    4 A'    5 A'    6 A'    7 A'                 
-35.826 -31.320 -31.313 -31.313 -22.970 -22.969 -22.968 -22.964
  8 A'    9 A'    2 A"   10 A'   11 A'    3 A"   12 A'    4 A"                 
-22.964 -10.305  -9.509  -9.484  -7.274  -7.263  -7.263  -7.247
 13 A'   14 A'   15 A'   16 A'   17 A'    5 A"   18 A'   19 A'                 
 -7.239  -7.239  -6.615  -6.375  -4.788  -4.778  -4.773  -4.773
  6 A"   20 A'   21 A'   22 A'   23 A'   24 A'    7 A"    8 A"                 
 -4.772  -4.772  -2.054  -2.049  -2.048  -2.035  -2.035  -0.911
 25 A'   26 A'   27 A'    9 A"   28 A'   10 A"   29 A'   30 A'                 
 -0.860  -0.739  -0.671  -0.547  -0.457  -0.452  -0.411  -0.370
 31 A'   32 A'   33 A'   34 A'   35 A'   36 A'   11 A"   37 A'                 
 -0.364  -0.348  -0.316  -0.309  -0.287  -0.261
 12 A"   38 A'   39 A'   13 A"   40 A'   14 A"                                 
 -- Virtual --                   
 -0.104  -0.088  -0.058   0.001   0.007   0.026   0.042   0.042
 15 A"   41 A'   42 A'   43 A'   44 A'   45 A'   46 A'   16 A"                 
  0.057   0.066   0.077   0.081   0.096   0.105   0.107   0.116
 47 A'   48 A'   17 A"   49 A'   18 A"   50 A'   51 A'   52 A'                 
  0.119   0.134   0.149   0.160   0.202   0.211   0.225   0.238
 19 A"   53 A'   54 A'   55 A'   56 A'   57 A'   20 A"   58 A'                 
  0.271   0.283   0.318   0.357   0.380   0.383   0.394   0.421
 59 A'   21 A"   60 A'   61 A'   62 A'   22 A"   23 A"   63 A'                 
  0.433   0.438   0.446   0.459   0.474   0.485   0.517   0.530
 64 A'   24 A"   65 A'   66 A'   25 A"   67 A'   68 A'   26 A"                 
  0.579   0.605   0.626   0.637   0.641   0.717   0.794   0.827
 69 A'   27 A"   70 A'   28 A"   71 A'   72 A'   73 A'   29 A"                 
  0.832   0.850   0.851   0.861   0.871   0.906   0.908   0.923
 74 A'   75 A'   30 A"   31 A"   76 A'   77 A'   32 A"   78 A'                 
  0.941   0.956   1.079   1.120   1.217   1.284   1.348   1.395
 79 A'   80 A'   81 A'   82 A'   83 A'   33 A"   84 A'   85 A'                 
  1.416   1.448   1.559   1.636   1.648   1.754   1.785   1.862
 34 A"   35 A"   36 A"   86 A'   87 A'   88 A'   89 A'   90 A'                 
  2.218   2.256   2.266   2.287   2.359   2.439   2.660   2.851
 37 A"   38 A"   91 A'   92 A'   93 A'   94 A'   39 A"   95 A'                 
  3.074   3.942   3.965   3.992   4.069   4.209   4.379   5.984
 96 A'   40 A"   97 A'   41 A"   98 A'   99 A'  100 A'   42 A"                 
  6.017   6.041   6.889   9.641   9.708  13.775  13.889  13.950
101 A'  102 A'  103 A'  104 A'  105 A'   43 A"  106 A'  107 A'                 
 23.308  25.760  25.837  25.878  25.900  26.143  26.304  27.827
108 A'   44 A"   45 A"  109 A'  110 A'  111 A'  112 A'  113 A'                 
 28.325  28.352  28.356  28.514  28.525  28.535  28.575  28.659
 46 A"  114 A'  115 A'   47 A"  116 A'   48 A"  117 A'  118 A'                 
127.868 127.888 127.906 151.625 163.024 215.624 215.6961901.787
 49 A"  119 A'  120 A'  121 A'  122 A'  123 A'  124 A'  125 A'                 
 --------------------------------------------------------------

          Ground-State Mulliken Net Atomic Charges

     Atom                 Charge (a.u.)
  ----------------------------------------
      1 C                    -0.468563
      2 P                     0.019119
      3 Cl                   -0.048640
      4 Cl                    0.306021
      5 I                     0.192062
  ----------------------------------------
  Sum of atomic charges =     0.000000

 -----------------------------------------------------------------
                    Cartesian Multipole Moments
 -----------------------------------------------------------------
    Charge (ESU x 10^10)
                 0.0000
    Dipole Moment (Debye)
         X       0.5597      Y      -0.3821      Z       0.0000
       Tot       0.6777
    Quadrupole Moments (Debye-Ang)
        XX     -71.9869     XY       3.3658     YY     -71.4064
        XZ       0.0000     YZ       0.0000     ZZ     -73.1109
    Octopole Moments (Debye-Ang^2)
       XXX      59.8369    XXY      10.7462    XYY      24.8270
       YYY      28.4245    XXZ       0.0000    XYZ       0.0000
       YYZ       0.0000    XZZ      16.7858    YZZ       9.8853
       ZZZ       0.0000
    Hexadecapole Moments (Debye-Ang^3)
      XXXX   -1073.0991   XXXY      42.3010   XXYY    -308.7053
      XYYY      12.8626   YYYY    -788.8275   XXXZ       0.0000
      XXYZ      -0.0000   XYYZ       0.0000   YYYZ       0.0000
      XXZZ    -196.2025   XYZZ       8.1350   YYZZ    -158.1389
      XZZZ       0.0000   YZZZ       0.0000   ZZZZ     -97.7333
 -----------------------------------------------------------------
 Calculating MO derivatives via CPSCF
 D1JvT checksum  = 257580 16654.6532458487
 D1KAT checksum  = 615600 688.2973624221
   1         3          15      0.147386    0.053125
   2         3          15      0.017524    0.006565
   3         3          15      0.002403    0.000951
   4         3          15      0.000306    0.000159
   5        15           3      0.000026    0.000018
   6        17           1      0.000001    0.000001
   7        18           0      0.000000    0.000000    Roots Converged
 Time for AOints: 10.4 s (CPU) 3.5 s (wall)
 ------------------------------------------------------------------------------
                     AOints        : Timing summary (seconds)
 ------------------------------------------------------------------------------
     job step          cpu (% of tot)      sys (% of tot)     wall (% of tot)
 ------------------------------------------------------------------------------
  cpscf_lag         0.4664E+02 (31.8)   0.5000E-05 (14.7)   0.1696E+02 (32.9)
  iterzp            0.8959E+02 (61.0)   0.2700E-04 (79.4)   0.3099E+02 (60.0)
  make_fx           0.0000E+00 ( 0.0)   0.0000E+00 ( 0.0)   0.0000E+00 ( 0.0)
  AOints            0.1039E+02 ( 7.1)   0.1000E-05 ( 2.9)   0.3495E+01 ( 6.8)
 ------------------------------------------------------------------------------
   Grand Totals     0.1468E+03          0.3400E-04          0.5162E+02
 ------------------------------------------------------------------------------
 Calculating analytic Hessian of the SCF energy
 Polarizability Matrix (a.u.)
            1           2           3
    1-120.7591798   2.1249051   0.0000000
    2   2.1249051-106.0159597   0.0000000
    3   0.0000000   0.0000000 -54.9147357

 Direct stationary perturbation theory relativistic correction:

 rels  =      98.967134957124
 relv  =    -329.045935585354
 rel2e =      43.766313045872
 E_rel =    -186.312487582359

 Hessian of the SCF Energy
            1           2           3           4           5           6
    1   0.4005877  -0.0274543   0.0000000  -0.2885193   0.0029157   0.0000000
    2  -0.0274543   0.1912005  -0.0000000  -0.0158124  -0.0288137   0.0000000
    3   0.0000000  -0.0000000   0.0510958  -0.0000000   0.0000000  -0.0181390
    4  -0.2885193  -0.0158124  -0.0000000   0.3305743  -0.0156988  -0.0000000
    5   0.0029157  -0.0288137   0.0000000  -0.0156988   0.1844330  -0.0000000
    6   0.0000000   0.0000000  -0.0181390  -0.0000000  -0.0000000   0.0149618
    7  -0.0032184   0.0197232  -0.0000000  -0.0182604   0.0054610  -0.0000000
    8   0.0007900  -0.0090747  -0.0000000   0.0249462  -0.1306152   0.0000000
    9   0.0000000  -0.0000000  -0.0017057  -0.0000000   0.0000000  -0.0058384
   10  -0.0538795   0.0462104   0.0000000  -0.0074390   0.0244470   0.0000000
   11   0.0519198  -0.1281180   0.0000000   0.0131765  -0.0176449  -0.0000000
   12   0.0000000   0.0000000  -0.0169464   0.0000000  -0.0000000   0.0006924
   13  -0.0549705  -0.0226669  -0.0000000  -0.0163557  -0.0171249  -0.0000000
   14  -0.0281712  -0.0251942  -0.0000000  -0.0066115  -0.0073592   0.0000000
   15  -0.0000000  -0.0000000  -0.0143047   0.0000000   0.0000000   0.0083231
            7           8           9          10          11          12
    1  -0.0032184   0.0007900   0.0000000  -0.0538795   0.0519198   0.0000000
    2   0.0197232  -0.0090747  -0.0000000   0.0462104  -0.1281180   0.0000000
    3  -0.0000000  -0.0000000  -0.0017057   0.0000000   0.0000000  -0.0169464
    4  -0.0182604   0.0249462  -0.0000000  -0.0074390   0.0131765   0.0000000
    5   0.0054610  -0.1306152   0.0000000   0.0244470  -0.0176449  -0.0000000
    6  -0.0000000   0.0000000  -0.0058384   0.0000000  -0.0000000   0.0006924
    7   0.0291202  -0.0301861   0.0000000  -0.0040462   0.0021778  -0.0000000
    8  -0.0301861   0.1367071   0.0000000   0.0032554  -0.0005299  -0.0000000
    9   0.0000000   0.0000000   0.0048233  -0.0000000   0.0000000   0.0045740
   10  -0.0040462   0.0032554  -0.0000000   0.0619615  -0.0629751   0.0000000
   11   0.0021778  -0.0005299   0.0000000  -0.0629751   0.1767382  -0.0000000
   12  -0.0000000  -0.0000000   0.0045740   0.0000000  -0.0000000   0.0082499
   13  -0.0035953   0.0011945  -0.0000000   0.0034032  -0.0042991  -0.0000000
   14   0.0028242   0.0035127   0.0000000  -0.0109378  -0.0304455  -0.0000000
   15   0.0000000   0.0000000  -0.0018533  -0.0000000   0.0000000   0.0034302
           13          14          15
    1  -0.0549705  -0.0281712  -0.0000000
    2  -0.0226669  -0.0251942  -0.0000000
    3  -0.0000000  -0.0000000  -0.0143047
    4  -0.0163557  -0.0066115   0.0000000
    5  -0.0171249  -0.0073592   0.0000000
    6  -0.0000000   0.0000000   0.0083231
    7  -0.0035953   0.0028242   0.0000000
    8   0.0011945   0.0035127   0.0000000
    9  -0.0000000   0.0000000  -0.0018533
   10   0.0034032  -0.0109378  -0.0000000
   11  -0.0042991  -0.0304455   0.0000000
   12  -0.0000000  -0.0000000   0.0034302
   13   0.0715184   0.0428963   0.0000000
   14   0.0428963   0.0594863   0.0000000
   15   0.0000000   0.0000000   0.0044047
 Gradient time:  CPU 212.25 s  wall 74.32 s
 **********************************************************************
 **                                                                  **
 **                       VIBRATIONAL ANALYSIS                       **
 **                       --------------------                       **
 **                                                                  **
 **        VIBRATIONAL FREQUENCIES (CM**-1) AND NORMAL MODES         **
 **     FORCE CONSTANTS (mDYN/ANGSTROM) AND REDUCED MASSES (AMU)     **
 **                  INFRARED INTENSITIES (KM/MOL)                   **
 **                                                                  **
 **********************************************************************


 Mode:                 1                      2                      3
 Frequency:       109.55                 116.04                 188.21
 Force Cnst:      0.2948                 0.2590                 0.8795
 Red. Mass:      41.6961                32.6497                42.1381
 IR Active:          YES                    YES                    YES
 IR Intens:        0.732                  0.773                  0.360
 Raman Active:       YES                    YES                    YES
               X      Y      Z        X      Y      Z        X      Y      Z
 C          0.033 -0.280  0.000    0.000  0.000  0.141   -0.094  0.182 -0.000
 P          0.049 -0.028  0.000    0.000  0.000  0.741   -0.124  0.194  0.000
 Cl         0.857  0.151 -0.000   -0.000 -0.000 -0.503   -0.141  0.270 -0.000
 Cl         0.187 -0.180 -0.000   -0.000  0.000 -0.419    0.674  0.518 -0.000
 I         -0.303  0.041  0.000    0.000 -0.000  0.060   -0.108 -0.281  0.000
 TransDip  -0.024 -0.014  0.000    0.000  0.000  0.028    0.018 -0.006  0.000

 Mode:                 4                      5                      6
 Frequency:       268.10                 324.41                 351.01
 Force Cnst:      1.2593                 1.6501                 0.9233
 Red. Mass:      29.7369                26.6113                12.7196
 IR Active:          YES                    YES                    YES
 IR Intens:        2.695                 10.384                  7.929
 Raman Active:       YES                    YES                    YES
               X      Y      Z        X      Y      Z        X      Y      Z
 C         -0.397  0.232 -0.000    0.397  0.482  0.000   -0.000 -0.000  0.984
 P         -0.435 -0.294  0.000    0.584  0.069 -0.000   -0.000 -0.000 -0.137
 Cl         0.354 -0.328 -0.000    0.063 -0.205  0.000   -0.000  0.000 -0.006
 Cl        -0.156  0.497 -0.000   -0.307  0.320 -0.000    0.000  0.000 -0.109
 I          0.089  0.003  0.000   -0.113 -0.094 -0.000    0.000 -0.000 -0.028
 TransDip  -0.048 -0.021  0.000    0.079  0.067 -0.000   -0.000 -0.000 -0.090

 Mode:                 7                      8                      9
 Frequency:       497.24                 715.54                1044.98
 Force Cnst:      4.6500                 4.2244                 8.7918
 Red. Mass:      31.9198                14.0036                13.6651
 IR Active:          YES                    YES                    YES
 IR Intens:       94.528                101.303                 25.455
 Raman Active:       YES                    YES                    YES
               X      Y      Z        X      Y      Z        X      Y      Z
 C         -0.117 -0.094  0.000    0.048  0.953 -0.000    0.951 -0.097  0.000
 P         -0.140  0.784 -0.000   -0.124 -0.038  0.000   -0.287  0.009 -0.000
 Cl         0.072 -0.563  0.000    0.032 -0.010  0.000    0.001 -0.005  0.000
 Cl         0.102 -0.104 -0.000    0.090 -0.252  0.000   -0.041  0.048 -0.000
 I         -0.003  0.002 -0.000   -0.008 -0.009  0.000   -0.009 -0.005 -0.000
 TransDip  -0.196  0.242 -0.000   -0.002  0.322 -0.000    0.161 -0.013 -0.000

 STANDARD THERMODYNAMIC QUANTITIES AT   298.15 K  AND     1.00 ATM

   This Molecule has  0 Imaginary Frequencies
   Zero point vibrational energy:        5.168 kcal/mol

   Atom    1 Element C  Has Mass   12.00000
   Atom    2 Element P  Has Mass   30.97376
   Atom    3 Element Cl Has Mass   34.96885
   Atom    4 Element Cl Has Mass   34.96885
   Atom    5 Element I  Has Mass  126.90440
   Molecular Mass:   239.815860 amu
   Principal axes and moments of inertia in amu*Bohr^2:
                             1           2           3
    Eigenvalues --     1273.85781  1787.76922  3061.62703
          X               0.99522    -0.09764     0.00000
          Y               0.09764     0.99522    -0.00000
          Z              -0.00000     0.00000     1.00000
   Rotational Symmetry Number is   1
   The Molecule is an Asymmetric Top
   Translational Enthalpy:        0.889 kcal/mol
   Rotational Enthalpy:           0.889 kcal/mol
   Vibrational Enthalpy:          7.412 kcal/mol
   gas constant (RT):             0.592 kcal/mol
   Translational Entropy:        42.325  cal/mol.K
   Rotational Entropy:           30.323  cal/mol.K
   Vibrational Entropy:          13.776  cal/mol.K

   Total Enthalpy:                9.782 kcal/mol
   Total Entropy:                86.425  cal/mol.K
Archival summary:
1\1\TWL02\FREQ\ProcedureUnspecified\BasisUnspecified\1l211\taweetha\MonNov2613:18:402018MonNov2613:18:402018\0\\#,FREQ,ProcedureUnspecified,BasisUnspecified,\\0,1\I\C,1,2.11293\P,2,1.69008,1,130.871\Cl,2,1.75431,1,115.052,3,180,0\Cl,3,2.08718,2,104.261,1,-0,0\\\@

 Total job time:  86.26s(wall), 243.79s(cpu) 
 Mon Nov 26 13:18:40 2018

        *************************************************************
        *                                                           *
        *  Thank you very much for using Q-Chem.  Have a nice day.  *
        *                                                           *
        *************************************************************
