# Supplementary material for: Geometric and energetic data from ab initio calculations of haloethene, haloimine, halomethylenephosphine, haloiminophosphine, halodiazene, halodiphosphene and halocyclopropane
Source: Data Brief. 2019 Nov 2;27:104738. doi: 10.1016/j.dib.2019.104738 (PMC6861602; doi:10.1016/j.dib.2019.104738)
Supplement: Multimedia component 5 [file mmc5.zip › CP/B3LYP/IClCPFE.out]

Q-Chem Developer Version!
                  Welcome to Q-Chem
     A Quantum Leap Into The Future Of Chemistry


 Q-Chem 5.1, Q-Chem, Inc., Pleasanton, CA (2018)

 Yihan Shao,  Zhengting Gan,  E. Epifanovsky,  A. T. B. Gilbert,  M. Wormit,  
 J. Kussmann,  A. W. Lange,  A. Behn,  Jia Deng,  Xintian Feng,  D. Ghosh,  
 M. Goldey,  P. R. Horn,  L. D. Jacobson,  I. Kaliman,  T. Kus,  A. Landau,  
 Jie Liu,  E. I. Proynov,  R. M. Richard,  R. P. Steele,  E. J. Sundstrom,  
 H. L. Woodcock III,  P. M. Zimmerman,  D. Zuev,  B. Albrecht,  E. Alguire,  
 S. A. Baeppler,  D. Barton,  Z. Benda,  Y. A. Bernard,  E. J. Berquist,  
 K. B. Bravaya,  H. Burton,  D. Casanova,  Chun-Min Chang,  Yunqing Chen,  
 A. Chien,  K. D. Closser,  M. P. Coons,  S. Coriani,  S. Dasgupta,  
 A. L. Dempwolff,  M. Diedenhofen,  Hainam Do,  R. G. Edgar,  Po-Tung Fang,  
 S. Faraji,  S. Fatehi,  Qingguo Feng,  K. D. Fenk,  J. Fosso-Tande,  
 Qinghui Ge,  A. Ghysels,  G. Gidofalvi,  J. Gomes,  J. Gonthier,  A. Gunina,  
 D. Hait,  M. W. D. Hanson-Heine,  P. H. P. Harbach,  A. W. Hauser,  
 J. E. Herr,  E. G. Hohenstein,  Z. C. Holden,  Kerwin Hui,  B. C. Huynh,  
 T.-C. Jagau,  Hyunjun Ji,  B. Kaduk,  K. Khistyaev,  Jaehoon Kim,  
 P. Klunzinger,  K. Koh,  D. Kosenkov,  L. Koulias,  T. Kowalczyk,  
 C. M. Krauter,  A. Kunitsa,  Ka Un Lao,  A. Laurent,  K. V. Lawler,  
 Joonho Lee,  D. Lefrancois,  S. Lehtola,  D. S. Levine,  Yi-Pei Li,  
 You-Sheng Lin,  Fenglai Liu,  E. Livshits,  A. Luenser,  P. Manohar,  
 E. Mansoor,  S. F. Manzer,  Shan-Ping Mao,  Yuezhi Mao,  N. Mardirossian,  
 A. V. Marenich,  T. Markovich,  L. A. Martinez-Martinez,  S. A. Maurer,  
 N. J. Mayhall,  S. C. McKenzie,  J.-M. Mewes,  A. F. Morrison,  
 J. W. Mullinax,  K. Nanda,  T. S. Nguyen-Beck,  R. Olivares-Amaya,  
 J. A. Parkhill,  T. M. Perrine,  F. Plasser,  P. Pokhilko,  S. Prager,  
 A. Prociuk,  E. Ramos,  D. R. Rehn,  F. Rob,  M. Schneider,  N. Sergueev,  
 S. M. Sharada,  S. Sharma,  D. W. Small,  T. Stauch,  T. Stein,  
 Yu-Chuan Su,  A. J. W. Thom,  A. Tkatchenko,  T. Tsuchimochi,  N. M. Tubman,  
 L. Vogt,  M. L. Vidal,  O. Vydrov,  M. A. Watson,  J. Wenzel,  
 M. de Wergifosse,  T. A. Wesolowski,  A. White,  J. Witte,  A. Yamada,  
 Jun Yang,  K. Yao,  S. Yeganeh,  S. R. Yost,  Zhi-Qiang You,  A. Zech,  
 Igor Ying Zhang,  Xing Zhang,  Yan Zhao,  Ying Zhu,  B. R. Brooks,  
 G. K. L. Chan,  C. J. Cramer,  M. S. Gordon,  W. J. Hehre,  A. Klamt,  
 M. W. Schmidt,  C. D. Sherrill,  D. G. Truhlar,  A. Aspuru-Guzik,  R. Baer,  
 A. T. Bell,  N. A. Besley,  Jeng-Da Chai,  A. E. DePrince, III,  
 R. A. DiStasio Jr.,  A. Dreuw,  B. D. Dunietz,  T. R. Furlani,  
 Chao-Ping Hsu,  Yousung Jung,  Jing Kong,  D. S. Lambrecht,  WanZhen Liang,  
 C. Ochsenfeld,  V. A. Rassolov,  L. V. Slipchenko,  J. E. Subotnik,  
 T. Van Voorhis,  J. M. Herbert,  A. I. Krylov,  P. M. W. Gill,  M. Head-Gordon

 Contributors to earlier versions of Q-Chem not listed above: 
 R. D. Adamson,  B. Austin,  J. Baker,  G. J. O. Beran,  K. Brandhorst,  
 S. T. Brown,  E. F. C. Byrd,  A. K. Chakraborty,  C.-L. Cheng,  
 Siu Hung Chien,  D. M. Chipman,  D. L. Crittenden,  H. Dachsel,  
 R. J. Doerksen,  A. D. Dutoi,  L. Fusti-Molnar,  W. A. Goddard III,  
 A. Golubeva-Zadorozhnaya,  S. R. Gwaltney,  G. Hawkins,  A. Heyden,  
 S. Hirata,  G. Kedziora,  F. J. Keil,  C. Kelley,  Jihan Kim,  R. A. King,  
 R. Z. Khaliullin,  P. P. Korambath,  W. Kurlancheek,  A. M. Lee,  M. S. Lee,  
 S. V. Levchenko,  Ching Yeh Lin,  D. Liotard,  R. C. Lochan,  I. Lotan,  
 P. E. Maslen,  N. Nair,  D. P. O'Neill,  D. Neuhauser,  E. Neuscamman,  
 C. M. Oana,  R. Olson,  B. Peters,  R. Peverati,  P. A. Pieniazek,  
 Y. M. Rhee,  J. Ritchie,  M. A. Rohrdanz,  E. Rosta,  N. J. Russ,  
 H. F. Schaefer III,  N. E. Schultz,  N. Shenvi,  A. C. Simmonett,  A. Sodt,  
 D. Stuck,  K. S. Thanthiriwatte,  V. Vanovschi,  Tao Wang,  A. Warshel,  
 C. F. Williams,  Q. Wu,  X. Xu,  W. Zhang

 Please cite Q-Chem as follows:
 Y. Shao et al., Mol. Phys. 113, 184-215 (2015)
 DOI: 10.1080/00268976.2014.952696

 Q-Chem 5.1.2 for Intel X86 EM64T Linux

 Parts of Q-Chem use Armadillo 8.300.2 (Tropical Shenanigans).
 http://arma.sourceforge.net/

 Q-Chem begins on Mon Nov 26 14:21:34 2018  

Host: 
0

     Scratch files written to /scratch/taweetham/qchem47873//
Input Ideriv = 2
Curr. Ideriv = -1
Max.  Ideriv = 2

Checking the input file for inconsistencies... 	...done.

--------------------------------------------------------------
User input:
--------------------------------------------------------------
$molecule
0 1
C 
P 1 1.5 
F 2 PF 1 120. 
Cl 1 PCl 2 120.  3 180.0
I 1 PI 2 120.  3 0.0

PH=1.44
PF=1.54
PCl=2.03
PBr=2.5
PI=2.6
$end

$rem
   job_type	optimization
   basis	6-311++g**
   method	b3lyp
$end

--------------------------------------------------------------
 ----------------------------------------------------------------
             Standard Nuclear Orientation (Angstroms)
    I     Atom           X                Y                Z
 ----------------------------------------------------------------
    1      C       1.0963895309    -0.1186560011     0.0000000000
    2      P       1.8293957884     1.1900463434     0.0000000000
    3      F       1.0420796715     2.5135769748     0.0000000000
    4      Cl      2.1342153213    -1.8633100151    -0.0000000000
    5      I      -1.5033896512    -0.1525411634    -0.0000000000
 ----------------------------------------------------------------
 Molecular Point Group                 Cs    NOp =  2
 Largest Abelian Subgroup              Cs    NOp =  2
 Nuclear Repulsion Energy =   546.4013987419 hartrees
 There are       50 alpha and       50 beta electrons
 Requested basis set is 6-311++G(d,p)
 There are 62 shells and 166 basis functions

 Total QAlloc Memory Limit   2000 MB
 Mega-Array Size       188 MB
 MEM_STATIC part       192 MB
 A cutoff of  1.0D-11 yielded   1489 shell pairs
 There are     11467 function pairs (     12732 Cartesian)

 -------------------------------------------------------
 OpenMP Integral Computing Module                       
 Release: version 1.0, May 2013, Q-Chem Inc. Pittsburgh 
 -------------------------------------------------------
 Integral Job Info:
 Integral job number is                      11
 Integral operator is                         1
 short-range coefficients                     0
 long-range coefficients              100000000
 Omega coefficients                           0
 if combine SR and LR in K                    0
 Integral screening is                        0
 Integral computing path is                   2
 max size of driver memory is            800000
 size of driver memory is                593474
 size of scratch memory is             11933652
 max col of scratch BK array               1296
 max len of scratch array in speh3          155
 max len of scratch index in speh4           18
 max int batch size is                      520
 min int batch size is                       52
 fixed nKL is                                52
 max L of basis functions is                  2
 order of int derivative is                   0
 number of shells is                         62
 number of basis is                         175
 number of cartesian basis is               175
 number of contracted shell pairs          1489
 number of primitive shell pairs           3455
 maxK2 (contraction) of shell pair           36
 max number of K2 of shell pair               1
 max number of CS2 of shell pair            189
 max number of PS2 of shell pair            204
 mem total for path MDJ                  524908
 -------------------------------------------------------
 Smallest overlap matrix eigenvalue = 8.24E-04

 Scale SEOQF with 1.000000e-01/1.000000e-01/1.000000e-01

 Standard Electronic Orientation quadrupole field applied
 Nucleus-field energy     =     0.0000000193 hartrees
 Guess from superposition of atomic densities
 Warning:  Energy on first SCF cycle will be non-variational
 SAD guess density has 100.000000 electrons

 -----------------------------------------------------------------------
  General SCF calculation program by
  Eric Jon Sundstrom, Paul Horn, Yuezhi Mao, Dmitri Zuev, Alec White,
  David Stuck, Shaama M.S., Shane Yost, Joonho Lee, David Small,
  Daniel Levine, Susi Lehtola, Hugh Burton, Evgeny Epifanovsky
 -----------------------------------------------------------------------
 Exchange:     0.2000 Hartree-Fock + 0.0800 Slater + 0.7200 B88
 Correlation:  0.1900 VWN1RPA + 0.8100 LYP
 Using SG-1 standard quadrature grid
 using 4 threads for integral computing
 -------------------------------------------------------
 OpenMP Integral computing Module                
 Release: version 2.0, May 2017, Q-Chem Inc. Pleasanton 
 -------------------------------------------------------
 -------------------------------------------------------
 OpenMP BLAS3 based DFT computing Module                
 Release: version 1.0, May 2013, Q-Chem Inc. Pittsburgh 
 -------------------------------------------------------
 A restricted SCF calculation will be
 performed using DIIS
 SCF converges when DIIS error is below 1.0e-08
 ---------------------------------------
  Cycle       Energy         DIIS error
 ---------------------------------------
    1   -7859.5115934155      3.68e-02  
    2   -7858.9645901585      3.51e-03  
    3   -7858.9292558223      4.93e-03  
    4   -7858.9922518718      1.24e-03  
    5   -7858.9958006013      7.70e-04  
    6   -7858.9979637483      1.41e-04  
    7   -7858.9980162781      3.57e-05  
    8   -7858.9980204857      1.36e-05  
    9   -7858.9980212505      2.39e-06  
   10   -7858.9980212714      1.04e-06  
   11   -7858.9980212746      5.76e-07  
   12   -7858.9980212762      6.82e-08  
   13   -7858.9980212763      2.07e-08  
   14   -7858.9980212763      3.20e-09  Convergence criterion met
 ---------------------------------------
 SCF time:   CPU 26.58s  wall 10.00s 
 SCF   energy in the final basis set =    -7858.9980212763
 Total energy in the final basis set =    -7858.9980212763

 --------------------------------------------------------------
             Orbital Energies (a.u.) and Symmetries
 --------------------------------------------------------------

 Alpha MOs, Restricted
 -- Occupied --                  
******* -176.32 -165.73 -165.72 -165.72 -101.60  -77.14  -35.82
  1 A'    2 A'    3 A'    4 A'    1 A"    5 A'    6 A'    7 A'                 
-31.311 -31.304 -31.304 -24.748 -22.962 -22.960 -22.960 -22.955
  8 A'    9 A'    2 A"   10 A'   11 A'   12 A'    3 A"   13 A'                 
-22.955 -10.306  -9.513  -7.280  -7.267  -7.267  -6.639  -6.365
  4 A"   14 A'   15 A'   16 A'   17 A'    5 A"   18 A'   19 A'                 
 -4.802  -4.797  -4.795  -4.779  -4.762  -4.762  -2.043  -2.039
 20 A'    6 A"   21 A'   22 A'   23 A'    7 A"   24 A'   25 A'                 
 -2.038  -2.024  -2.024  -1.289  -0.864  -0.786  -0.649  -0.614
  8 A"    9 A"   26 A'   27 A'   28 A'   29 A'   30 A'   31 A'                 
 -0.525  -0.525  -0.471  -0.414  -0.381  -0.348  -0.321  -0.311
 10 A"   32 A'   33 A'   34 A'   11 A"   35 A'   12 A"   36 A'                 
 -0.285  -0.280
 37 A'   13 A"                                                                 
 -- Virtual --                   
 -0.162  -0.136  -0.076   0.002   0.017   0.030   0.039   0.054
 38 A'   39 A'   14 A"   40 A'   41 A'   42 A'   15 A"   43 A'                 
  0.068   0.083   0.088   0.096   0.108   0.120   0.140   0.150
 44 A'   16 A"   45 A'   46 A'   17 A"   47 A'   48 A'   49 A'                 
  0.162   0.194   0.208   0.224   0.238   0.264   0.272   0.277
 50 A'   51 A'   18 A"   52 A'   19 A"   53 A'   20 A"   54 A'                 
  0.289   0.325   0.366   0.396   0.398   0.401   0.421   0.424
 55 A'   56 A'   57 A'   21 A"   22 A"   58 A'   59 A'   60 A'                 
  0.457   0.459   0.468   0.535   0.551   0.553   0.603   0.618
 23 A"   61 A'   62 A'   63 A'   24 A"   64 A'   65 A'   66 A'                 
  0.631   0.640   0.745   0.837   0.839   0.852   0.858   0.880
 25 A"   26 A"   67 A'   27 A"   68 A'   69 A'   28 A"   70 A'                 
  0.918   0.980   1.060   1.129   1.250   1.277   1.281   1.298
 71 A'   72 A'   73 A'   74 A'   29 A"   75 A'   30 A"   76 A'                 
  1.327   1.353   1.360   1.493   1.554   1.579   1.591   1.645
 77 A'   78 A'   31 A"   32 A"   79 A'   33 A"   80 A'   81 A'                 
  1.698   1.934   2.002   2.222   2.245   2.344   2.679   2.805
 82 A'   83 A'   84 A'   34 A"   85 A'   86 A'   35 A"   87 A'                 
  3.156   3.704   3.710   3.755   3.785   3.950   3.963   3.963
 88 A'   36 A"   89 A'   37 A"   90 A'   38 A"   91 A'   39 A"                 
  4.016   4.086   4.145   4.330   5.979   5.990   6.017   6.212
 92 A'   93 A'   94 A'   95 A'   40 A"   96 A'   97 A'   41 A"                 
  6.248   6.281   7.045   9.630  13.753  13.897  14.069  23.430
 98 A'   99 A'  100 A'  101 A'   42 A"  102 A'  103 A'  104 A'                 
 25.753  25.793  26.128  27.780  28.322  28.333  28.346  28.523
 43 A"  105 A'  106 A'  107 A'   44 A"  108 A'  109 A'   45 A"                 
 28.526  28.528  28.549  28.598  66.715 127.867 127.874 127.893
 46 A"  110 A'  111 A'  112 A'  113 A'   47 A"  114 A'  115 A'                 
151.589 163.186 215.6041901.748
116 A'  117 A'  118 A'  119 A'                                                 

 Beta MOs, Restricted
 -- Occupied --                  
******* -176.32 -165.73 -165.72 -165.72 -101.60  -77.14  -35.82
  1 A'    2 A'    3 A'    4 A'    1 A"    5 A'    6 A'    7 A'                 
-31.311 -31.304 -31.304 -24.748 -22.962 -22.960 -22.960 -22.955
  8 A'    9 A'    2 A"   10 A'   11 A'   12 A'    3 A"   13 A'                 
-22.955 -10.306  -9.513  -7.280  -7.267  -7.267  -6.639  -6.365
  4 A"   14 A'   15 A'   16 A'   17 A'    5 A"   18 A'   19 A'                 
 -4.802  -4.797  -4.795  -4.779  -4.762  -4.762  -2.043  -2.039
 20 A'    6 A"   21 A'   22 A'   23 A'    7 A"   24 A'   25 A'                 
 -2.038  -2.024  -2.024  -1.289  -0.864  -0.786  -0.649  -0.614
  8 A"    9 A"   26 A'   27 A'   28 A'   29 A'   30 A'   31 A'                 
 -0.525  -0.525  -0.471  -0.414  -0.381  -0.348  -0.321  -0.311
 10 A"   32 A'   33 A'   34 A'   11 A"   35 A'   12 A"   36 A'                 
 -0.285  -0.280
 37 A'   13 A"                                                                 
 -- Virtual --                   
 -0.162  -0.136  -0.076   0.002   0.017   0.030   0.039   0.054
 38 A'   39 A'   14 A"   40 A'   41 A'   42 A'   15 A"   43 A'                 
  0.068   0.083   0.088   0.096   0.108   0.120   0.140   0.150
 44 A'   16 A"   45 A'   46 A'   17 A"   47 A'   48 A'   49 A'                 
  0.162   0.194   0.208   0.224   0.238   0.264   0.272   0.277
 50 A'   51 A'   18 A"   52 A'   19 A"   53 A'   20 A"   54 A'                 
  0.289   0.325   0.366   0.396   0.398   0.401   0.421   0.424
 55 A'   56 A'   57 A'   21 A"   22 A"   58 A'   59 A'   60 A'                 
  0.457   0.459   0.468   0.535   0.551   0.553   0.603   0.618
 23 A"   61 A'   62 A'   63 A'   24 A"   64 A'   65 A'   66 A'                 
  0.631   0.640   0.745   0.837   0.839   0.852   0.858   0.880
 25 A"   26 A"   67 A'   27 A"   68 A'   69 A'   28 A"   70 A'                 
  0.918   0.980   1.060   1.129   1.250   1.277   1.281   1.298
 71 A'   72 A'   73 A'   74 A'   29 A"   75 A'   30 A"   76 A'                 
  1.327   1.353   1.360   1.493   1.554   1.579   1.591   1.645
 77 A'   78 A'   31 A"   32 A"   79 A'   33 A"   80 A'   81 A'                 
  1.698   1.934   2.002   2.222   2.245   2.344   2.679   2.805
 82 A'   83 A'   84 A'   34 A"   85 A'   86 A'   35 A"   87 A'                 
  3.156   3.704   3.710   3.755   3.785   3.950   3.963   3.963
 88 A'   36 A"   89 A'   37 A"   90 A'   38 A"   91 A'   39 A"                 
  4.016   4.086   4.145   4.330   5.979   5.990   6.017   6.212
 92 A'   93 A'   94 A'   95 A'   40 A"   96 A'   97 A'   41 A"                 
  6.248   6.281   7.045   9.630  13.753  13.897  14.069  23.430
 98 A'   99 A'  100 A'  101 A'   42 A"  102 A'  103 A'  104 A'                 
 25.753  25.793  26.128  27.780  28.322  28.333  28.346  28.523
 43 A"  105 A'  106 A'  107 A'   44 A"  108 A'  109 A'   45 A"                 
 28.526  28.528  28.549  28.598  66.715 127.867 127.874 127.893
 46 A"  110 A'  111 A'  112 A'  113 A'   47 A"  114 A'  115 A'                 
151.589 163.186 215.6041901.748
116 A'  117 A'  118 A'  119 A'                                                 
 --------------------------------------------------------------

          Ground-State Mulliken Net Atomic Charges

     Atom                 Charge (a.u.)
  ----------------------------------------
      1 C                    -0.395341
      2 P                     0.294706
      3 F                    -0.080891
      4 Cl                    0.156774
      5 I                     0.024753
  ----------------------------------------
  Sum of atomic charges =    -0.000000

 -----------------------------------------------------------------
                    Cartesian Multipole Moments
 -----------------------------------------------------------------
    Charge (ESU x 10^10)
                -0.0000
    Dipole Moment (Debye)
         X       0.4951      Y       0.4757      Z       0.0000
       Tot       0.6865
    Quadrupole Moments (Debye-Ang)
        XX     -61.3160     XY       0.7843     YY     -65.8197
        XZ      -0.0000     YZ       0.0000     ZZ     -65.2241
    Octopole Moments (Debye-Ang^2)
       XXX     -70.0833    XXY       0.3360    XYY     -12.4768
       YYY      -6.0092    XXZ       0.0000    XYZ       0.0000
       YYZ       0.0000    XZZ     -17.2045    YZZ       4.3886
       ZZZ       0.0000
    Hexadecapole Moments (Debye-Ang^3)
      XXXX   -1109.2961   XXXY       3.6366   XXYY    -279.3804
      XYYY      -6.8238   YYYY    -643.6377   XXXZ      -0.0000
      XXYZ       0.0000   XYYZ      -0.0000   YYYZ       0.0000
      XXZZ    -207.1053   XYZZ       8.5011   YYZZ    -120.2122
      XZZZ      -0.0000   YZZZ       0.0000   ZZZZ     -86.1717
 -----------------------------------------------------------------
 Calculating analytic gradient of the SCF energy
 Gradient of SCF Energy
            1           2           3           4           5
    1   0.1109955  -0.1491696   0.0449923   0.0375417  -0.0443599
    2   0.1857770  -0.0967668  -0.0322652  -0.0602196   0.0034747
    3  -0.0000000   0.0000000   0.0000000  -0.0000000   0.0000000
 Max gradient component =       1.858E-01
 RMS gradient           =       7.682E-02
 Gradient time:  CPU 6.58 s  wall 2.14 s
 Geometry Optimization Parameters
   NAtoms,    NIC,     NZ,  NCons,   NDum,   NFix, NCnnct, MaxDiis
        5      20       5       0       0       0       0       0


** GEOMETRY OPTIMIZATION IN DELOCALIZED INTERNAL COORDINATES **
   Searching for a Minimum

   Optimization Cycle:   1

                       Coordinates (Angstroms)
     ATOM                X               Y               Z
      1  C         1.0963895309   -0.1186560011    0.0000000000
      2  P         1.8293957884    1.1900463434    0.0000000000
      3  F         1.0420796715    2.5135769748    0.0000000000
      4  Cl        2.1342153213   -1.8633100151    0.0000000000
      5  I        -1.5033896512   -0.1525411634    0.0000000000
   Point Group: cs    Number of degrees of freedom:     7


   Energy is  -7858.998021276


 Attempting to Generate Delocalized Internal Coordinates

  7 Hessian modes will be used to form the next step
  Hessian Eigenvalues:
     0.044459    0.139919    0.250000    0.250000    0.250000    0.648207
     0.766766

 Minimum Search - Taking Simple RFO Step
 Searching for Lamda that Minimizes Along All modes
 Value Taken    Lamda =  -0.08538831
 Calculated Step too Large.  Step scaled by  0.551290
 Step Taken.  Stepsize is  0.300000

                             Maximum     Tolerance    Cnvgd?
         Gradient           0.138711      0.000300      NO
         Displacement       0.183649      0.001200      NO
         Energy change     *********      0.000001      NO


 New Cartesian Coordinates Obtained by Inverse Iteration

 Displacement from previous Coordinates is:  0.309653
 ----------------------------------------------------------------
             Standard Nuclear Orientation (Angstroms)
    I     Atom           X                Y                Z
 ----------------------------------------------------------------
    1      C       1.0916831107    -0.1352366115     0.0000000000
    2      P       1.8852787637     1.2031356445     0.0000000000
    3      F       0.9812120350     2.4746757703     0.0000000000
    4      Cl      2.0492114356    -1.8203219444     0.0000000000
    5      I      -1.4086946843    -0.1531367202     0.0000000000
 ----------------------------------------------------------------
 Molecular Point Group                 Cs    NOp =  2
 Largest Abelian Subgroup              Cs    NOp =  2
 Nuclear Repulsion Energy =   558.7067801574 hartrees
 There are       50 alpha and       50 beta electrons
 Applying Cartesian multipole field
    Component          Value
    ---------          -----
     (2,0,0)        1.00000E-11
     (0,2,0)        2.00000E-11
     (0,0,2)       -3.00000E-11
 Nucleus-field energy     =     0.0000000184 hartrees
 Requested basis set is 6-311++G(d,p)
 There are 62 shells and 166 basis functions
 A cutoff of  1.0D-11 yielded   1510 shell pairs
 There are     11647 function pairs (     12945 Cartesian)
 Smallest overlap matrix eigenvalue = 7.07E-04
 Guess MOs from SCF MO coefficient file

 -----------------------------------------------------------------------
  General SCF calculation program by
  Eric Jon Sundstrom, Paul Horn, Yuezhi Mao, Dmitri Zuev, Alec White,
  David Stuck, Shaama M.S., Shane Yost, Joonho Lee, David Small,
  Daniel Levine, Susi Lehtola, Hugh Burton, Evgeny Epifanovsky
 -----------------------------------------------------------------------
 Exchange:     0.2000 Hartree-Fock + 0.0800 Slater + 0.7200 B88
 Correlation:  0.1900 VWN1RPA + 0.8100 LYP
 Using SG-1 standard quadrature grid
 using 4 threads for integral computing
 -------------------------------------------------------
 OpenMP Integral computing Module                
 Release: version 2.0, May 2017, Q-Chem Inc. Pleasanton 
 -------------------------------------------------------
 -------------------------------------------------------
 OpenMP BLAS3 based DFT computing Module                
 Release: version 1.0, May 2013, Q-Chem Inc. Pittsburgh 
 -------------------------------------------------------
 A restricted SCF calculation will be
 performed using DIIS
 SCF converges when DIIS error is below 1.0e-08
 ---------------------------------------
  Cycle       Energy         DIIS error
 ---------------------------------------
    1   -7859.0322930021      1.14e-03  
    2   -7859.0388373062      3.45e-04  
    3   -7859.0386146088      4.23e-04  
    4   -7859.0392246332      1.39e-04  
    5   -7859.0392795808      6.90e-05  
    6   -7859.0392970667      7.10e-06  
    7   -7859.0392972396      1.52e-06  
    8   -7859.0392972466      8.89e-07  
    9   -7859.0392972495      2.74e-07  
   10   -7859.0392972497      1.00e-07  
   11   -7859.0392972498      2.73e-08  
   12   -7859.0392972498      9.38e-09  Convergence criterion met
 ---------------------------------------
 SCF time:   CPU 23.20s  wall 8.00s 
 SCF   energy in the final basis set =    -7859.0392972498
 Total energy in the final basis set =    -7859.0392972498

 --------------------------------------------------------------
             Orbital Energies (a.u.) and Symmetries
 --------------------------------------------------------------

 Alpha MOs, Restricted
 -- Occupied --                  
******* -176.32 -165.73 -165.72 -165.72 -101.60  -77.14  -35.82
  1 A'    2 A'    3 A'    4 A'    1 A"    5 A'    6 A'    7 A'                 
-31.313 -31.305 -31.305 -24.736 -22.963 -22.961 -22.961 -22.956
  8 A'    9 A'    2 A"   10 A'   11 A'   12 A'    3 A"   13 A'                 
-22.956 -10.307  -9.512  -7.279  -7.267  -7.266  -6.636  -6.367
  4 A"   14 A'   15 A'   16 A'   17 A'    5 A"   18 A'   19 A'                 
 -4.799  -4.794  -4.792  -4.780  -4.764  -4.763  -2.045  -2.040
 20 A'    6 A"   21 A'   22 A'   23 A'    7 A"   24 A'   25 A'                 
 -2.040  -2.026  -2.026  -1.273  -0.873  -0.771  -0.653  -0.602
  8 A"    9 A"   26 A'   27 A'   28 A'   29 A'   30 A'   31 A'                 
 -0.513  -0.511  -0.480  -0.417  -0.385  -0.352  -0.318  -0.313
 32 A'   10 A"   33 A'   34 A'   11 A"   35 A'   36 A'   12 A"                 
 -0.285  -0.278
 37 A'   13 A"                                                                 
 -- Virtual --                   
 -0.148  -0.106  -0.084   0.003   0.014   0.030   0.040   0.052
 38 A'   39 A'   14 A"   40 A'   41 A'   42 A'   15 A"   43 A'                 
  0.068   0.082   0.087   0.093   0.109   0.121   0.138   0.146
 44 A'   16 A"   45 A'   46 A'   17 A"   47 A'   48 A'   49 A'                 
  0.165   0.194   0.209   0.220   0.237   0.265   0.274   0.279
 50 A'   51 A'   18 A"   52 A'   19 A"   53 A'   20 A"   54 A'                 
  0.287   0.315   0.366   0.394   0.398   0.399   0.418   0.430
 55 A'   56 A'   57 A'   21 A"   58 A'   22 A"   59 A'   60 A'                 
  0.457   0.460   0.472   0.533   0.551   0.569   0.588   0.613
 23 A"   61 A'   62 A'   63 A'   24 A"   64 A'   65 A'   66 A'                 
  0.624   0.645   0.776   0.834   0.839   0.856   0.858   0.869
 25 A"   26 A"   67 A'   27 A"   68 A'   69 A'   28 A"   70 A'                 
  0.915   1.006   1.068   1.081   1.261   1.283   1.284   1.308
 71 A'   72 A'   73 A'   74 A'   29 A"   75 A'   30 A"   76 A'                 
  1.340   1.364   1.372   1.481   1.562   1.577   1.618   1.666
 77 A'   78 A'   31 A"   32 A"   33 A"   79 A'   80 A'   81 A'                 
  1.708   1.938   1.964   2.223   2.249   2.362   2.675   2.818
 82 A'   83 A'   84 A'   34 A"   85 A'   86 A'   35 A"   87 A'                 
  3.129   3.717   3.724   3.762   3.790   3.950   3.966   3.968
 88 A'   36 A"   89 A'   37 A"   90 A'   38 A"   91 A'   39 A"                 
  4.029   4.103   4.141   4.337   5.980   5.996   6.024   6.223
 92 A'   93 A'   94 A'   95 A'   40 A"   96 A'   97 A'   41 A"                 
  6.263   6.295   7.019   9.642  13.754  13.895  14.009  23.375
 98 A'   99 A'  100 A'  101 A'   42 A"  102 A'  103 A'  104 A'                 
 25.759  25.805  26.186  27.787  28.323  28.337  28.349  28.522
 43 A"  105 A'  106 A'  107 A'   44 A"  108 A'  109 A'   45 A"                 
 28.527  28.529  28.554  28.611  66.724 127.867 127.877 127.897
 46 A"  110 A'  111 A'  112 A'  113 A'   47 A"  114 A'  115 A'                 
151.594 163.150 215.6181901.754
116 A'  117 A'  118 A'  119 A'                                                 

 Beta MOs, Restricted
 -- Occupied --                  
******* -176.32 -165.73 -165.72 -165.72 -101.60  -77.14  -35.82
  1 A'    2 A'    3 A'    4 A'    1 A"    5 A'    6 A'    7 A'                 
-31.313 -31.305 -31.305 -24.736 -22.963 -22.961 -22.961 -22.956
  8 A'    9 A'    2 A"   10 A'   11 A'   12 A'    3 A"   13 A'                 
-22.956 -10.307  -9.512  -7.279  -7.267  -7.266  -6.636  -6.367
  4 A"   14 A'   15 A'   16 A'   17 A'    5 A"   18 A'   19 A'                 
 -4.799  -4.794  -4.792  -4.780  -4.764  -4.763  -2.045  -2.040
 20 A'    6 A"   21 A'   22 A'   23 A'    7 A"   24 A'   25 A'                 
 -2.040  -2.026  -2.026  -1.273  -0.873  -0.771  -0.653  -0.602
  8 A"    9 A"   26 A'   27 A'   28 A'   29 A'   30 A'   31 A'                 
 -0.513  -0.511  -0.480  -0.417  -0.385  -0.352  -0.318  -0.313
 32 A'   10 A"   33 A'   34 A'   11 A"   35 A'   36 A'   12 A"                 
 -0.285  -0.278
 37 A'   13 A"                                                                 
 -- Virtual --                   
 -0.148  -0.106  -0.084   0.003   0.014   0.030   0.040   0.052
 38 A'   39 A'   14 A"   40 A'   41 A'   42 A'   15 A"   43 A'                 
  0.068   0.082   0.087   0.093   0.109   0.121   0.138   0.146
 44 A'   16 A"   45 A'   46 A'   17 A"   47 A'   48 A'   49 A'                 
  0.165   0.194   0.209   0.220   0.237   0.265   0.274   0.279
 50 A'   51 A'   18 A"   52 A'   19 A"   53 A'   20 A"   54 A'                 
  0.287   0.315   0.366   0.394   0.398   0.399   0.418   0.430
 55 A'   56 A'   57 A'   21 A"   58 A'   22 A"   59 A'   60 A'                 
  0.457   0.460   0.472   0.533   0.551   0.569   0.588   0.613
 23 A"   61 A'   62 A'   63 A'   24 A"   64 A'   65 A'   66 A'                 
  0.624   0.645   0.776   0.834   0.839   0.856   0.858   0.869
 25 A"   26 A"   67 A'   27 A"   68 A'   69 A'   28 A"   70 A'                 
  0.915   1.006   1.068   1.081   1.261   1.283   1.284   1.308
 71 A'   72 A'   73 A'   74 A'   29 A"   75 A'   30 A"   76 A'                 
  1.340   1.364   1.372   1.481   1.562   1.577   1.618   1.666
 77 A'   78 A'   31 A"   32 A"   33 A"   79 A'   80 A'   81 A'                 
  1.708   1.938   1.964   2.223   2.249   2.362   2.675   2.818
 82 A'   83 A'   84 A'   34 A"   85 A'   86 A'   35 A"   87 A'                 
  3.129   3.717   3.724   3.762   3.790   3.950   3.966   3.968
 88 A'   36 A"   89 A'   37 A"   90 A'   38 A"   91 A'   39 A"                 
  4.029   4.103   4.141   4.337   5.980   5.996   6.024   6.223
 92 A'   93 A'   94 A'   95 A'   40 A"   96 A'   97 A'   41 A"                 
  6.263   6.295   7.019   9.642  13.754  13.895  14.009  23.375
 98 A'   99 A'  100 A'  101 A'   42 A"  102 A'  103 A'  104 A'                 
 25.759  25.805  26.186  27.787  28.323  28.337  28.349  28.522
 43 A"  105 A'  106 A'  107 A'   44 A"  108 A'  109 A'   45 A"                 
 28.527  28.529  28.554  28.611  66.724 127.867 127.877 127.897
 46 A"  110 A'  111 A'  112 A'  113 A'   47 A"  114 A'  115 A'                 
151.594 163.150 215.6181901.754
116 A'  117 A'  118 A'  119 A'                                                 
 --------------------------------------------------------------

          Ground-State Mulliken Net Atomic Charges

     Atom                 Charge (a.u.)
  ----------------------------------------
      1 C                    -0.425307
      2 P                     0.295983
      3 F                    -0.113060
      4 Cl                    0.185014
      5 I                     0.057370
  ----------------------------------------
  Sum of atomic charges =     0.000000

 -----------------------------------------------------------------
                    Cartesian Multipole Moments
 -----------------------------------------------------------------
    Charge (ESU x 10^10)
                 0.0000
    Dipole Moment (Debye)
         X       0.5099      Y       0.2030      Z       0.0000
       Tot       0.5489
    Quadrupole Moments (Debye-Ang)
        XX     -60.5910     XY       0.8547     YY     -66.2677
        XZ      -0.0000     YZ      -0.0000     ZZ     -65.2168
    Octopole Moments (Debye-Ang^2)
       XXX     -74.5737    XXY       0.5616    XYY     -15.0134
       YYY      -8.1867    XXZ       0.0000    XYZ      -0.0000
       YYZ       0.0000    XZZ     -19.4833    YZZ       3.5260
       ZZZ       0.0000
    Hexadecapole Moments (Debye-Ang^3)
      XXXX   -1045.2434   XXXY      -2.6839   XXYY    -267.6306
      XYYY     -13.3541   YYYY    -631.6279   XXXZ      -0.0000
      XXYZ      -0.0000   XYYZ      -0.0000   YYYZ      -0.0000
      XXZZ    -196.0448   XYZZ       5.0134   YYZZ    -117.8688
      XZZZ      -0.0000   YZZZ      -0.0000   ZZZZ     -86.1096
 -----------------------------------------------------------------
 Calculating analytic gradient of the SCF energy
 Gradient of SCF Energy
            1           2           3           4           5
    1   0.0775378  -0.0994659   0.0340196   0.0319262  -0.0440177
    2   0.1211161  -0.0502802  -0.0218251  -0.0525585   0.0035478
    3   0.0000000  -0.0000000   0.0000000  -0.0000000  -0.0000000
 Max gradient component =       1.211E-01
 RMS gradient           =       5.194E-02
 Gradient time:  CPU 6.71 s  wall 2.41 s
 Geometry Optimization Parameters
   NAtoms,    NIC,     NZ,  NCons,   NDum,   NFix, NCnnct, MaxDiis
        5      20       5       0       0       0       0       0

 Cartesian Hessian Update
 Hessian Updated using BFGS Update


** GEOMETRY OPTIMIZATION IN DELOCALIZED INTERNAL COORDINATES **
   Searching for a Minimum

   Optimization Cycle:   2

                       Coordinates (Angstroms)
     ATOM                X               Y               Z
      1  C         1.0916831107   -0.1352366115    0.0000000000
      2  P         1.8852787637    1.2031356445    0.0000000000
      3  F         0.9812120350    2.4746757703    0.0000000000
      4  Cl        2.0492114356   -1.8203219444    0.0000000000
      5  I        -1.4086946843   -0.1531367202    0.0000000000
   Point Group: cs    Number of degrees of freedom:     7


   Energy is  -7859.039297250

 Hessian Updated using BFGS Update

  6 Hessian modes will be used to form the next step
  Hessian Eigenvalues:
     0.034941    0.110405    0.242789    0.253941    0.627071    0.819108

 Minimum Search - Taking Simple RFO Step
 Searching for Lamda that Minimizes Along All modes
 Value Taken    Lamda =  -0.07539873
 Calculated Step too Large.  Step scaled by  0.425350
 Step Taken.  Stepsize is  0.300000

                             Maximum     Tolerance    Cnvgd?
         Gradient           0.089228      0.000300      NO
         Displacement       0.162697      0.001200      NO
         Energy change     -0.041276      0.000001      NO


 New Cartesian Coordinates Obtained by Inverse Iteration

 Displacement from previous Coordinates is:  0.305990
 ----------------------------------------------------------------
             Standard Nuclear Orientation (Angstroms)
    I     Atom           X                Y                Z
 ----------------------------------------------------------------
    1      C       1.0819413308    -0.1455532101     0.0000000000
    2      P       1.9243916650     1.2045701442     0.0000000000
    3      F       0.9374050609     2.4376286887     0.0000000000
    4      Cl      1.9618817578    -1.7645181157     0.0000000000
    5      I      -1.3069291537    -0.1630113684     0.0000000000
 ----------------------------------------------------------------
 Molecular Point Group                 Cs    NOp =  2
 Largest Abelian Subgroup              Cs    NOp =  2
 Nuclear Repulsion Energy =   574.4620494771 hartrees
 There are       50 alpha and       50 beta electrons
 Applying Cartesian multipole field
    Component          Value
    ---------          -----
     (2,0,0)        1.00000E-11
     (0,2,0)        2.00000E-11
     (0,0,2)       -3.00000E-11
 Nucleus-field energy     =     0.0000000174 hartrees
 Requested basis set is 6-311++G(d,p)
 There are 62 shells and 166 basis functions
 A cutoff of  1.0D-11 yielded   1532 shell pairs
 There are     11767 function pairs (     13069 Cartesian)
 Smallest overlap matrix eigenvalue = 5.73E-04
 Guess MOs from SCF MO coefficient file

 -----------------------------------------------------------------------
  General SCF calculation program by
  Eric Jon Sundstrom, Paul Horn, Yuezhi Mao, Dmitri Zuev, Alec White,
  David Stuck, Shaama M.S., Shane Yost, Joonho Lee, David Small,
  Daniel Levine, Susi Lehtola, Hugh Burton, Evgeny Epifanovsky
 -----------------------------------------------------------------------
 Exchange:     0.2000 Hartree-Fock + 0.0800 Slater + 0.7200 B88
 Correlation:  0.1900 VWN1RPA + 0.8100 LYP
 Using SG-1 standard quadrature grid
 using 4 threads for integral computing
 -------------------------------------------------------
 OpenMP Integral computing Module                
 Release: version 2.0, May 2017, Q-Chem Inc. Pleasanton 
 -------------------------------------------------------
 -------------------------------------------------------
 OpenMP BLAS3 based DFT computing Module                
 Release: version 1.0, May 2013, Q-Chem Inc. Pittsburgh 
 -------------------------------------------------------
 A restricted SCF calculation will be
 performed using DIIS
 SCF converges when DIIS error is below 1.0e-08
 ---------------------------------------
  Cycle       Energy         DIIS error
 ---------------------------------------
    1   -7859.0623778078      9.82e-04  
    2   -7859.0669198695      4.02e-04  
    3   -7859.0659449289      6.59e-04  
    4   -7859.0674515929      1.32e-04  
    5   -7859.0675174709      4.03e-05  
    6   -7859.0675235625      5.52e-06  
    7   -7859.0675236598      1.41e-06  
    8   -7859.0675236641      8.18e-07  
    9   -7859.0675236660      1.93e-07  
   10   -7859.0675236661      5.78e-08  
   11   -7859.0675236661      1.55e-08  
   12   -7859.0675236661      5.60e-09  Convergence criterion met
 ---------------------------------------
 SCF time:   CPU 23.64s  wall 9.00s 
 SCF   energy in the final basis set =    -7859.0675236661
 Total energy in the final basis set =    -7859.0675236661

 --------------------------------------------------------------
             Orbital Energies (a.u.) and Symmetries
 --------------------------------------------------------------

 Alpha MOs, Restricted
 -- Occupied --                  
******* -176.32 -165.73 -165.72 -165.72 -101.60  -77.14  -35.82
  1 A'    2 A'    3 A'    1 A"    4 A'    5 A'    6 A'    7 A'                 
-31.313 -31.305 -31.305 -24.724 -22.963 -22.961 -22.961 -22.956
  8 A'    2 A"    9 A'   10 A'   11 A'    3 A"   12 A'   13 A'                 
-22.956 -10.303  -9.513  -7.279  -7.267  -7.267  -6.632  -6.367
  4 A"   14 A'   15 A'   16 A'   17 A'    5 A"   18 A'   19 A'                 
 -4.795  -4.790  -4.788  -4.781  -4.764  -4.764  -2.045  -2.040
 20 A'    6 A"   21 A'   22 A'    7 A"   23 A'   24 A'   25 A'                 
 -2.040  -2.026  -2.026  -1.257  -0.890  -0.759  -0.658  -0.592
  8 A"    9 A"   26 A'   27 A'   28 A'   29 A'   30 A'   31 A'                 
 -0.506  -0.499  -0.486  -0.424  -0.393  -0.356  -0.322  -0.308
 32 A'   10 A"   33 A'   34 A'   11 A"   35 A'   36 A'   12 A"                 
 -0.285  -0.274
 37 A'   13 A"                                                                 
 -- Virtual --                   
 -0.130  -0.087  -0.076   0.003   0.013   0.029   0.041   0.051
 38 A'   14 A"   39 A'   40 A'   41 A'   42 A'   15 A"   43 A'                 
  0.069   0.081   0.086   0.092   0.111   0.121   0.136   0.142
 44 A'   16 A"   45 A'   46 A'   17 A"   47 A'   48 A'   49 A'                 
  0.168   0.195   0.211   0.215   0.236   0.267   0.277   0.281
 50 A'   51 A'   18 A"   52 A'   19 A"   53 A'   20 A"   54 A'                 
  0.289   0.311   0.368   0.386   0.394   0.401   0.428   0.443
 55 A'   56 A'   57 A'   58 A'   21 A"   22 A"   59 A'   60 A'                 
  0.453   0.454   0.485   0.527   0.550   0.578   0.597   0.617
 61 A'   23 A"   62 A'   63 A'   24 A"   64 A'   65 A'   66 A'                 
  0.622   0.649   0.799   0.829   0.836   0.858   0.861   0.866
 25 A"   26 A"   67 A'   27 A"   68 A'   28 A"   69 A'   70 A'                 
  0.914   1.033   1.035   1.106   1.271   1.288   1.303   1.322
 71 A'   72 A'   73 A'   74 A'   29 A"   30 A"   75 A'   76 A'                 
  1.355   1.379   1.392   1.474   1.558   1.596   1.637   1.670
 77 A'   78 A'   31 A"   32 A"   33 A"   79 A'   80 A'   81 A'                 
  1.755   1.919   1.970   2.224   2.256   2.387   2.674   2.831
 82 A'   83 A'   84 A'   34 A"   85 A'   86 A'   35 A"   87 A'                 
  3.127   3.729   3.737   3.768   3.799   3.950   3.970   3.976
 88 A'   36 A"   89 A'   37 A"   90 A'   38 A"   91 A'   39 A"                 
  4.045   4.107   4.165   4.344   5.983   6.005   6.029   6.233
 92 A'   93 A'   94 A'   95 A'   40 A"   96 A'   97 A'   41 A"                 
  6.276   6.307   7.004   9.658  13.759  13.894  13.981  23.351
 98 A'   99 A'  100 A'  101 A'   42 A"  102 A'  103 A'  104 A'                 
 25.767  25.826  26.226  27.796  28.325  28.343  28.352  28.522
 43 A"  105 A'  106 A'  107 A'   44 A"  108 A'  109 A'   45 A"                 
 28.531  28.531  28.563  28.630  66.735 127.869 127.882 127.902
110 A'   46 A"  111 A'  112 A'  113 A'   47 A"  114 A'  115 A'                 
151.602 163.129 215.6361901.762
116 A'  117 A'  118 A'  119 A'                                                 

 Beta MOs, Restricted
 -- Occupied --                  
******* -176.32 -165.73 -165.72 -165.72 -101.60  -77.14  -35.82
  1 A'    2 A'    3 A'    1 A"    4 A'    5 A'    6 A'    7 A'                 
-31.313 -31.305 -31.305 -24.724 -22.963 -22.961 -22.961 -22.956
  8 A'    2 A"    9 A'   10 A'   11 A'    3 A"   12 A'   13 A'                 
-22.956 -10.303  -9.513  -7.279  -7.267  -7.267  -6.632  -6.367
  4 A"   14 A'   15 A'   16 A'   17 A'    5 A"   18 A'   19 A'                 
 -4.795  -4.790  -4.788  -4.781  -4.764  -4.764  -2.045  -2.040
 20 A'    6 A"   21 A'   22 A'    7 A"   23 A'   24 A'   25 A'                 
 -2.040  -2.026  -2.026  -1.257  -0.890  -0.759  -0.658  -0.592
  8 A"    9 A"   26 A'   27 A'   28 A'   29 A'   30 A'   31 A'                 
 -0.506  -0.499  -0.486  -0.424  -0.393  -0.356  -0.322  -0.308
 32 A'   10 A"   33 A'   34 A'   11 A"   35 A'   36 A'   12 A"                 
 -0.285  -0.274
 37 A'   13 A"                                                                 
 -- Virtual --                   
 -0.130  -0.087  -0.076   0.003   0.013   0.029   0.041   0.051
 38 A'   14 A"   39 A'   40 A'   41 A'   42 A'   15 A"   43 A'                 
  0.069   0.081   0.086   0.092   0.111   0.121   0.136   0.142
 44 A'   16 A"   45 A'   46 A'   17 A"   47 A'   48 A'   49 A'                 
  0.168   0.195   0.211   0.215   0.236   0.267   0.277   0.281
 50 A'   51 A'   18 A"   52 A'   19 A"   53 A'   20 A"   54 A'                 
  0.289   0.311   0.368   0.386   0.394   0.401   0.428   0.443
 55 A'   56 A'   57 A'   58 A'   21 A"   22 A"   59 A'   60 A'                 
  0.453   0.454   0.485   0.527   0.550   0.578   0.597   0.617
 61 A'   23 A"   62 A'   63 A'   24 A"   64 A'   65 A'   66 A'                 
  0.622   0.649   0.799   0.829   0.836   0.858   0.861   0.866
 25 A"   26 A"   67 A'   27 A"   68 A'   28 A"   69 A'   70 A'                 
  0.914   1.033   1.035   1.106   1.271   1.288   1.303   1.322
 71 A'   72 A'   73 A'   74 A'   29 A"   30 A"   75 A'   76 A'                 
  1.355   1.379   1.392   1.474   1.558   1.596   1.637   1.670
 77 A'   78 A'   31 A"   32 A"   33 A"   79 A'   80 A'   81 A'                 
  1.755   1.919   1.970   2.224   2.256   2.387   2.674   2.831
 82 A'   83 A'   84 A'   34 A"   85 A'   86 A'   35 A"   87 A'                 
  3.127   3.729   3.737   3.768   3.799   3.950   3.970   3.976
 88 A'   36 A"   89 A'   37 A"   90 A'   38 A"   91 A'   39 A"                 
  4.045   4.107   4.165   4.344   5.983   6.005   6.029   6.233
 92 A'   93 A'   94 A'   95 A'   40 A"   96 A'   97 A'   41 A"                 
  6.276   6.307   7.004   9.658  13.759  13.894  13.981  23.351
 98 A'   99 A'  100 A'  101 A'   42 A"  102 A'  103 A'  104 A'                 
 25.767  25.826  26.226  27.796  28.325  28.343  28.352  28.522
 43 A"  105 A'  106 A'  107 A'   44 A"  108 A'  109 A'   45 A"                 
 28.531  28.531  28.563  28.630  66.735 127.869 127.882 127.902
110 A'   46 A"  111 A'  112 A'  113 A'   47 A"  114 A'  115 A'                 
151.602 163.129 215.6361901.762
116 A'  117 A'  118 A'  119 A'                                                 
 --------------------------------------------------------------

          Ground-State Mulliken Net Atomic Charges

     Atom                 Charge (a.u.)
  ----------------------------------------
      1 C                    -0.462825
      2 P                     0.298649
      3 F                    -0.140266
      4 Cl                    0.217566
      5 I                     0.086876
  ----------------------------------------
  Sum of atomic charges =     0.000000

 -----------------------------------------------------------------
                    Cartesian Multipole Moments
 -----------------------------------------------------------------
    Charge (ESU x 10^10)
                 0.0000
    Dipole Moment (Debye)
         X       0.5611      Y      -0.1217      Z       0.0000
       Tot       0.5742
    Quadrupole Moments (Debye-Ang)
        XX     -60.1168     XY       0.7411     YY     -66.5529
        XZ      -0.0000     YZ      -0.0000     ZZ     -65.1037
    Octopole Moments (Debye-Ang^2)
       XXX     -78.6614    XXY       0.3682    XYY     -17.4384
       YYY      -9.9513    XXZ       0.0000    XYZ      -0.0000
       YYZ       0.0000    XZZ     -21.6403    YZZ       2.8006
       ZZZ       0.0000
    Hexadecapole Moments (Debye-Ang^3)
      XXXX    -979.9656   XXXY     -11.0485   XXYY    -254.3323
      XYYY     -21.8110   YYYY    -614.8020   XXXZ      -0.0000
      XXYZ      -0.0000   XYYZ      -0.0000   YYYZ      -0.0000
      XXZZ    -184.4783   XYZZ       1.0054   YYZZ    -114.6840
      XZZZ      -0.0000   YZZZ      -0.0000   ZZZZ     -85.8377
 -----------------------------------------------------------------
 Calculating analytic gradient of the SCF energy
 Gradient of SCF Energy
            1           2           3           4           5
    1   0.0625755  -0.0665529   0.0234693   0.0218273  -0.0413192
    2   0.0798541  -0.0313896  -0.0153738  -0.0359215   0.0028308
    3  -0.0000000   0.0000000   0.0000000  -0.0000000  -0.0000000
 Max gradient component =       7.985E-02
 RMS gradient           =       3.649E-02
 Gradient time:  CPU 6.90 s  wall 2.65 s
 Geometry Optimization Parameters
   NAtoms,    NIC,     NZ,  NCons,   NDum,   NFix, NCnnct, MaxDiis
        5      20       5       0       0       0       0       0

 Cartesian Hessian Update
 Hessian Updated using BFGS Update


** GEOMETRY OPTIMIZATION IN DELOCALIZED INTERNAL COORDINATES **
   Searching for a Minimum

   Optimization Cycle:   3

                       Coordinates (Angstroms)
     ATOM                X               Y               Z
      1  C         1.0819413308   -0.1455532101    0.0000000000
      2  P         1.9243916650    1.2045701442    0.0000000000
      3  F         0.9374050609    2.4376286887    0.0000000000
      4  Cl        1.9618817578   -1.7645181157    0.0000000000
      5  I        -1.3069291537   -0.1630113684    0.0000000000
   Point Group: cs    Number of degrees of freedom:     7


   Energy is  -7859.067523666

 Hessian Updated using BFGS Update

  7 Hessian modes will be used to form the next step
  Hessian Eigenvalues:
     0.035463    0.136042    0.243583    0.250054    0.264913    0.602299
     0.781017

 Minimum Search - Taking Simple RFO Step
 Searching for Lamda that Minimizes Along All modes
 Value Taken    Lamda =  -0.04924216
 Calculated Step too Large.  Step scaled by  0.446991
 Step Taken.  Stepsize is  0.300000

                             Maximum     Tolerance    Cnvgd?
         Gradient           0.062367      0.000300      NO
         Displacement       0.172544      0.001200      NO
         Energy change     -0.028226      0.000001      NO


 New Cartesian Coordinates Obtained by Inverse Iteration

 Displacement from previous Coordinates is:  0.288684
 ----------------------------------------------------------------
             Standard Nuclear Orientation (Angstroms)
    I     Atom           X                Y                Z
 ----------------------------------------------------------------
    1      C       1.0607783387    -0.1540344085     0.0000000000
    2      P       1.9423980395     1.2065285659     0.0000000000
    3      F       0.9064690604     2.4219232058     0.0000000000
    4      Cl      1.8812549518    -1.7271625351     0.0000000000
    5      I      -1.1922097296    -0.1781386894     0.0000000000
 ----------------------------------------------------------------
 Molecular Point Group                 Cs    NOp =  2
 Largest Abelian Subgroup              Cs    NOp =  2
 Nuclear Repulsion Energy =   592.1155868170 hartrees
 There are       50 alpha and       50 beta electrons
 Applying Cartesian multipole field
    Component          Value
    ---------          -----
     (2,0,0)        1.00000E-11
     (0,2,0)        2.00000E-11
     (0,0,2)       -3.00000E-11
 Nucleus-field energy     =     0.0000000164 hartrees
 Requested basis set is 6-311++G(d,p)
 There are 62 shells and 166 basis functions
 A cutoff of  1.0D-11 yielded   1548 shell pairs
 There are     11934 function pairs (     13285 Cartesian)
 Smallest overlap matrix eigenvalue = 4.92E-04
 Guess MOs from SCF MO coefficient file

 -----------------------------------------------------------------------
  General SCF calculation program by
  Eric Jon Sundstrom, Paul Horn, Yuezhi Mao, Dmitri Zuev, Alec White,
  David Stuck, Shaama M.S., Shane Yost, Joonho Lee, David Small,
  Daniel Levine, Susi Lehtola, Hugh Burton, Evgeny Epifanovsky
 -----------------------------------------------------------------------
 Exchange:     0.2000 Hartree-Fock + 0.0800 Slater + 0.7200 B88
 Correlation:  0.1900 VWN1RPA + 0.8100 LYP
 Using SG-1 standard quadrature grid
 using 4 threads for integral computing
 -------------------------------------------------------
 OpenMP Integral computing Module                
 Release: version 2.0, May 2017, Q-Chem Inc. Pleasanton 
 -------------------------------------------------------
 -------------------------------------------------------
 OpenMP BLAS3 based DFT computing Module                
 Release: version 1.0, May 2013, Q-Chem Inc. Pittsburgh 
 -------------------------------------------------------
 A restricted SCF calculation will be
 performed using DIIS
 SCF converges when DIIS error is below 1.0e-08
 ---------------------------------------
  Cycle       Energy         DIIS error
 ---------------------------------------
    1   -7859.0812919477      8.90e-04  
    2   -7859.0842328260      5.43e-04  
    3   -7859.0834552631      7.15e-04  
    4   -7859.0852548440      1.10e-04  
    5   -7859.0853049381      3.57e-05  
    6   -7859.0853095307      4.89e-06  
    7   -7859.0853096005      2.00e-06  
    8   -7859.0853096082      1.02e-06  
    9   -7859.0853096108      1.27e-07  
   10   -7859.0853096108      2.73e-08  
   11   -7859.0853096109      7.70e-09  Convergence criterion met
 ---------------------------------------
 SCF time:   CPU 22.17s  wall 9.00s 
 SCF   energy in the final basis set =    -7859.0853096109
 Total energy in the final basis set =    -7859.0853096109

 --------------------------------------------------------------
             Orbital Energies (a.u.) and Symmetries
 --------------------------------------------------------------

 Alpha MOs, Restricted
 -- Occupied --                  
******* -176.32 -165.73 -165.73 -165.73 -101.60  -77.13  -35.82
  1 A'    2 A'    3 A'    1 A"    4 A'    5 A'    6 A'    7 A'                 
-31.313 -31.307 -31.306 -24.715 -22.964 -22.962 -22.962 -22.957
  8 A'    2 A"    9 A'   10 A'   11 A'    3 A"   12 A'   13 A'                 
-22.957 -10.299  -9.512  -7.278  -7.267  -7.267  -6.628  -6.368
  4 A"   14 A'   15 A'   16 A'   17 A'    5 A"   18 A'   19 A'                 
 -4.791  -4.786  -4.784  -4.782  -4.765  -4.765  -2.047  -2.042
 20 A'    6 A"   21 A'   22 A'    7 A"   23 A'   24 A'    8 A"                 
 -2.042  -2.028  -2.028  -1.245  -0.904  -0.753  -0.666  -0.584
 25 A'    9 A"   26 A'   27 A'   28 A'   29 A'   30 A'   31 A'                 
 -0.504  -0.489  -0.485  -0.431  -0.401  -0.360  -0.323  -0.308
 32 A'   10 A"   33 A'   34 A'   11 A"   35 A'   36 A'   12 A"                 
 -0.286  -0.268
 37 A'   13 A"                                                                 
 -- Virtual --                   
 -0.106  -0.090  -0.057   0.002   0.016   0.030   0.042   0.051
 38 A'   14 A"   39 A'   40 A'   41 A'   42 A'   15 A"   43 A'                 
  0.068   0.080   0.085   0.092   0.112   0.120   0.135   0.140
 44 A'   16 A"   45 A'   46 A'   17 A"   47 A'   48 A'   49 A'                 
  0.168   0.199   0.212   0.213   0.235   0.268   0.279   0.283
 50 A'   51 A'   52 A'   18 A"   19 A"   53 A'   20 A"   54 A'                 
  0.291   0.309   0.370   0.380   0.391   0.405   0.431   0.451
 55 A'   56 A'   57 A'   58 A'   21 A"   22 A"   59 A'   23 A"                 
  0.453   0.456   0.499   0.516   0.547   0.583   0.624   0.625
 60 A'   61 A'   62 A'   63 A'   24 A"   64 A'   25 A"   65 A'                 
  0.627   0.653   0.797   0.826   0.837   0.863   0.864   0.880
 66 A'   26 A"   67 A'   27 A"   68 A'   28 A"   69 A'   70 A'                 
  0.915   1.004   1.062   1.129   1.278   1.292   1.324   1.339
 71 A'   72 A'   73 A'   74 A'   29 A"   30 A"   75 A'   76 A'                 
  1.368   1.398   1.412   1.470   1.558   1.610   1.649   1.674
 77 A'   78 A'   31 A"   32 A"   33 A"   79 A'   80 A'   81 A'                 
  1.794   1.895   1.978   2.226   2.264   2.409   2.672   2.836
 82 A'   83 A'   84 A'   34 A"   85 A'   86 A'   35 A"   87 A'                 
  3.128   3.739   3.747   3.774   3.806   3.949   3.974   3.987
 88 A'   36 A"   89 A'   37 A"   90 A'   38 A"   91 A'   39 A"                 
  4.063   4.102   4.204   4.356   5.986   6.013   6.033   6.242
 92 A'   93 A'   94 A'   95 A'   40 A"   96 A'   97 A'   41 A"                 
  6.287   6.317   6.992   9.675  13.763  13.893  13.966  23.339
 98 A'   99 A'  100 A'  101 A'   42 A"  102 A'  103 A'  104 A'                 
 25.775  25.853  26.245  27.811  28.328  28.349  28.354  28.521
 43 A"  105 A'  106 A'  107 A'   44 A"  108 A'  109 A'   45 A"                 
 28.532  28.536  28.574  28.651  66.743 127.871 127.887 127.905
110 A'   46 A"  111 A'  112 A'  113 A'   47 A"  114 A'  115 A'                 
151.613 163.112 215.6561901.774
116 A'  117 A'  118 A'  119 A'                                                 

 Beta MOs, Restricted
 -- Occupied --                  
******* -176.32 -165.73 -165.73 -165.73 -101.60  -77.13  -35.82
  1 A'    2 A'    3 A'    1 A"    4 A'    5 A'    6 A'    7 A'                 
-31.313 -31.307 -31.306 -24.715 -22.964 -22.962 -22.962 -22.957
  8 A'    2 A"    9 A'   10 A'   11 A'    3 A"   12 A'   13 A'                 
-22.957 -10.299  -9.512  -7.278  -7.267  -7.267  -6.628  -6.368
  4 A"   14 A'   15 A'   16 A'   17 A'    5 A"   18 A'   19 A'                 
 -4.791  -4.786  -4.784  -4.782  -4.765  -4.765  -2.047  -2.042
 20 A'    6 A"   21 A'   22 A'    7 A"   23 A'   24 A'    8 A"                 
 -2.042  -2.028  -2.028  -1.245  -0.904  -0.753  -0.666  -0.584
 25 A'    9 A"   26 A'   27 A'   28 A'   29 A'   30 A'   31 A'                 
 -0.504  -0.489  -0.485  -0.431  -0.401  -0.360  -0.323  -0.308
 32 A'   10 A"   33 A'   34 A'   11 A"   35 A'   36 A'   12 A"                 
 -0.286  -0.268
 37 A'   13 A"                                                                 
 -- Virtual --                   
 -0.106  -0.090  -0.057   0.002   0.016   0.030   0.042   0.051
 38 A'   14 A"   39 A'   40 A'   41 A'   42 A'   15 A"   43 A'                 
  0.068   0.080   0.085   0.092   0.112   0.120   0.135   0.140
 44 A'   16 A"   45 A'   46 A'   17 A"   47 A'   48 A'   49 A'                 
  0.168   0.199   0.212   0.213   0.235   0.268   0.279   0.283
 50 A'   51 A'   52 A'   18 A"   19 A"   53 A'   20 A"   54 A'                 
  0.291   0.309   0.370   0.380   0.391   0.405   0.431   0.451
 55 A'   56 A'   57 A'   58 A'   21 A"   22 A"   59 A'   23 A"                 
  0.453   0.456   0.499   0.516   0.547   0.583   0.624   0.625
 60 A'   61 A'   62 A'   63 A'   24 A"   64 A'   25 A"   65 A'                 
  0.627   0.653   0.797   0.826   0.837   0.863   0.864   0.880
 66 A'   26 A"   67 A'   27 A"   68 A'   28 A"   69 A'   70 A'                 
  0.915   1.004   1.062   1.129   1.278   1.292   1.324   1.339
 71 A'   72 A'   73 A'   74 A'   29 A"   30 A"   75 A'   76 A'                 
  1.368   1.398   1.412   1.470   1.558   1.610   1.649   1.674
 77 A'   78 A'   31 A"   32 A"   33 A"   79 A'   80 A'   81 A'                 
  1.794   1.895   1.978   2.226   2.264   2.409   2.672   2.836
 82 A'   83 A'   84 A'   34 A"   85 A'   86 A'   35 A"   87 A'                 
  3.128   3.739   3.747   3.774   3.806   3.949   3.974   3.987
 88 A'   36 A"   89 A'   37 A"   90 A'   38 A"   91 A'   39 A"                 
  4.063   4.102   4.204   4.356   5.986   6.013   6.033   6.242
 92 A'   93 A'   94 A'   95 A'   40 A"   96 A'   97 A'   41 A"                 
  6.287   6.317   6.992   9.675  13.763  13.893  13.966  23.339
 98 A'   99 A'  100 A'  101 A'   42 A"  102 A'  103 A'  104 A'                 
 25.775  25.853  26.245  27.811  28.328  28.349  28.354  28.521
 43 A"  105 A'  106 A'  107 A'   44 A"  108 A'  109 A'   45 A"                 
 28.532  28.536  28.574  28.651  66.743 127.871 127.887 127.905
110 A'   46 A"  111 A'  112 A'  113 A'   47 A"  114 A'  115 A'                 
151.613 163.112 215.6561901.774
116 A'  117 A'  118 A'  119 A'                                                 
 --------------------------------------------------------------

          Ground-State Mulliken Net Atomic Charges

     Atom                 Charge (a.u.)
  ----------------------------------------
      1 C                    -0.500185
      2 P                     0.298300
      3 F                    -0.162061
      4 Cl                    0.240721
      5 I                     0.123225
  ----------------------------------------
  Sum of atomic charges =     0.000000

 -----------------------------------------------------------------
                    Cartesian Multipole Moments
 -----------------------------------------------------------------
    Charge (ESU x 10^10)
                -0.0000
    Dipole Moment (Debye)
         X       0.4676      Y      -0.4081      Z      -0.0000
       Tot       0.6206
    Quadrupole Moments (Debye-Ang)
        XX     -60.1277     XY       0.5951     YY     -66.8565
        XZ       0.0000     YZ       0.0000     ZZ     -64.9446
    Octopole Moments (Debye-Ang^2)
       XXX     -84.3816    XXY       0.2058    XYY     -20.3548
       YYY     -11.0388    XXZ      -0.0000    XYZ      -0.0000
       YYZ      -0.0000    XZZ     -24.1479    YZZ       2.3748
       ZZZ      -0.0000
    Hexadecapole Moments (Debye-Ang^3)
      XXXX    -914.4500   XXXY     -17.9059   XXYY    -242.2245
      XYYY     -28.9355   YYYY    -607.2570   XXXZ       0.0000
      XXYZ       0.0000   XYYZ       0.0000   YYYZ       0.0000
      XXZZ    -172.5348   XYZZ      -2.2758   YYZZ    -113.0266
      XZZZ       0.0000   YZZZ       0.0000   ZZZZ     -85.4238
 -----------------------------------------------------------------
 Calculating analytic gradient of the SCF energy
 Gradient of SCF Energy
            1           2           3           4           5
    1   0.0456608  -0.0444527   0.0156074   0.0085258  -0.0253414
    2   0.0430549  -0.0188399  -0.0103204  -0.0157587   0.0018642
    3   0.0000000  -0.0000000   0.0000000  -0.0000000  -0.0000000
 Max gradient component =       4.566E-02
 RMS gradient           =       2.249E-02
 Gradient time:  CPU 7.09 s  wall 2.51 s
 Geometry Optimization Parameters
   NAtoms,    NIC,     NZ,  NCons,   NDum,   NFix, NCnnct, MaxDiis
        5      20       5       0       0       0       0       0

 Cartesian Hessian Update
 Hessian Updated using BFGS Update


** GEOMETRY OPTIMIZATION IN DELOCALIZED INTERNAL COORDINATES **
   Searching for a Minimum

   Optimization Cycle:   4

                       Coordinates (Angstroms)
     ATOM                X               Y               Z
      1  C         1.0607783387   -0.1540344085    0.0000000000
      2  P         1.9423980395    1.2065285659    0.0000000000
      3  F         0.9064690604    2.4219232058    0.0000000000
      4  Cl        1.8812549518   -1.7271625351    0.0000000000
      5  I        -1.1922097296   -0.1781386894    0.0000000000
   Point Group: cs    Number of degrees of freedom:     7


   Energy is  -7859.085309611

 Hessian Updated using BFGS Update

  7 Hessian modes will be used to form the next step
  Hessian Eigenvalues:
     0.057281    0.167580    0.237197    0.251932    0.262300    0.564576
     0.747062

 Minimum Search - Taking Simple RFO Step
 Searching for Lamda that Minimizes Along All modes
 Value Taken    Lamda =  -0.01624975
 Calculated Step too Large.  Step scaled by  0.782867
 Step Taken.  Stepsize is  0.300000

                             Maximum     Tolerance    Cnvgd?
         Gradient           0.037481      0.000300      NO
         Displacement       0.160049      0.001200      NO
         Energy change     -0.017786      0.000001      NO


 New Cartesian Coordinates Obtained by Inverse Iteration

 Displacement from previous Coordinates is:  0.265994
 ----------------------------------------------------------------
             Standard Nuclear Orientation (Angstroms)
    I     Atom           X                Y                Z
 ----------------------------------------------------------------
    1      C       1.0260769054    -0.1556956475     0.0000000000
    2      P       1.9626828146     1.2105548660     0.0000000000
    3      F       0.8769198383     2.4110045865     0.0000000000
    4      Cl      1.8150106980    -1.7053555318     0.0000000000
    5      I      -1.0819995954    -0.1913921346     0.0000000000
 ----------------------------------------------------------------
 Molecular Point Group                 Cs    NOp =  2
 Largest Abelian Subgroup              Cs    NOp =  2
 Nuclear Repulsion Energy =   609.1145471758 hartrees
 There are       50 alpha and       50 beta electrons
 Applying Cartesian multipole field
    Component          Value
    ---------          -----
     (2,0,0)        1.00000E-11
     (0,2,0)        2.00000E-11
     (0,0,2)       -3.00000E-11
 Nucleus-field energy     =     0.0000000157 hartrees
 Requested basis set is 6-311++G(d,p)
 There are 62 shells and 166 basis functions
 A cutoff of  1.0D-11 yielded   1565 shell pairs
 There are     12044 function pairs (     13411 Cartesian)
 Smallest overlap matrix eigenvalue = 4.66E-04
 Guess MOs from SCF MO coefficient file

 -----------------------------------------------------------------------
  General SCF calculation program by
  Eric Jon Sundstrom, Paul Horn, Yuezhi Mao, Dmitri Zuev, Alec White,
  David Stuck, Shaama M.S., Shane Yost, Joonho Lee, David Small,
  Daniel Levine, Susi Lehtola, Hugh Burton, Evgeny Epifanovsky
 -----------------------------------------------------------------------
 Exchange:     0.2000 Hartree-Fock + 0.0800 Slater + 0.7200 B88
 Correlation:  0.1900 VWN1RPA + 0.8100 LYP
 Using SG-1 standard quadrature grid
 using 4 threads for integral computing
 -------------------------------------------------------
 OpenMP Integral computing Module                
 Release: version 2.0, May 2017, Q-Chem Inc. Pleasanton 
 -------------------------------------------------------
 -------------------------------------------------------
 OpenMP BLAS3 based DFT computing Module                
 Release: version 1.0, May 2013, Q-Chem Inc. Pittsburgh 
 -------------------------------------------------------
 A restricted SCF calculation will be
 performed using DIIS
 SCF converges when DIIS error is below 1.0e-08
 ---------------------------------------
  Cycle       Energy         DIIS error
 ---------------------------------------
    1   -7859.0878076189      9.56e-04  
    2   -7859.0911353815      5.72e-04  
    3   -7859.0905003671      7.14e-04  
    4   -7859.0922104939      1.36e-04  
    5   -7859.0922885604      3.88e-05  
    6   -7859.0922939962      5.37e-06  
    7   -7859.0922940988      1.97e-06  
    8   -7859.0922941112      9.19e-07  
    9   -7859.0922941129      2.15e-07  
   10   -7859.0922941130      6.79e-08  
   11   -7859.0922941131      1.24e-08  
   12   -7859.0922941130      3.31e-09  Convergence criterion met
 ---------------------------------------
 SCF time:   CPU 24.57s  wall 9.00s 
 SCF   energy in the final basis set =    -7859.0922941130
 Total energy in the final basis set =    -7859.0922941130

 --------------------------------------------------------------
             Orbital Energies (a.u.) and Symmetries
 --------------------------------------------------------------

 Alpha MOs, Restricted
 -- Occupied --                  
******* -176.33 -165.73 -165.73 -165.73 -101.60  -77.13  -35.82
  1 A'    2 A'    3 A'    1 A"    4 A'    5 A'    6 A'    7 A'                 
-31.316 -31.309 -31.309 -24.706 -22.966 -22.965 -22.964 -22.960
  8 A'    2 A"    9 A'   10 A'   11 A'    3 A"   12 A'    4 A"                 
-22.960 -10.295  -9.510  -7.275  -7.264  -7.264  -6.624  -6.372
 13 A'   14 A'   15 A'   16 A'    5 A"   17 A'   18 A'   19 A'                 
 -4.788  -4.785  -4.783  -4.781  -4.769  -4.769  -2.050  -2.046
 20 A'   21 A'    6 A"   22 A'    7 A"   23 A'   24 A'    8 A"                 
 -2.045  -2.032  -2.032  -1.231  -0.912  -0.752  -0.674  -0.576
 25 A'    9 A"   26 A'   27 A'   28 A'   29 A'   30 A'   31 A'                 
 -0.503  -0.480  -0.478  -0.435  -0.406  -0.364  -0.325  -0.311
 32 A'   33 A'   10 A"   34 A'   11 A"   35 A'   36 A'   12 A"                 
 -0.287  -0.261
 37 A'   13 A"                                                                 
 -- Virtual --                   
 -0.093  -0.081  -0.046   0.002   0.018   0.031   0.043   0.051
 14 A"   38 A'   39 A'   40 A'   41 A'   42 A'   15 A"   43 A'                 
  0.067   0.080   0.084   0.093   0.111   0.118   0.133   0.138
 44 A'   16 A"   45 A'   46 A'   17 A"   47 A'   48 A'   49 A'                 
  0.165   0.204   0.215   0.216   0.235   0.270   0.282   0.284
 50 A'   51 A'   18 A"   52 A'   19 A"   53 A'   20 A"   54 A'                 
  0.292   0.308   0.372   0.380   0.387   0.410   0.429   0.451
 55 A'   56 A'   57 A'   58 A'   21 A"   22 A"   59 A'   23 A"                 
  0.454   0.466   0.505   0.516   0.538   0.585   0.630   0.641
 60 A'   61 A'   62 A'   63 A'   24 A"   64 A'   25 A"   65 A'                 
  0.657   0.660   0.785   0.826   0.841   0.867   0.873   0.888
 26 A"   66 A'   67 A'   27 A"   68 A'   69 A'   28 A"   70 A'                 
  0.921   0.972   1.082   1.139   1.284   1.297   1.338   1.349
 71 A'   72 A'   73 A'   74 A'   29 A"   30 A"   75 A'   76 A'                 
  1.379   1.420   1.424   1.463   1.557   1.625   1.656   1.678
 77 A'   78 A'   31 A"   32 A"   33 A"   79 A'   80 A'   81 A'                 
  1.813   1.864   1.980   2.228   2.272   2.422   2.668   2.847
 82 A'   83 A'   84 A'   34 A"   85 A'   86 A'   35 A"   87 A'                 
  3.114   3.749   3.758   3.779   3.812   3.947   3.975   3.998
 88 A'   36 A"   89 A'   37 A"   90 A'   38 A"   91 A'   39 A"                 
  4.070   4.100   4.215   4.386   5.988   6.018   6.043   6.251
 92 A'   93 A'   94 A'   95 A'   40 A"   96 A'   97 A'   41 A"                 
  6.299   6.328   6.976   9.688  13.767  13.889  13.952  23.330
 98 A'   99 A'  100 A'  101 A'   42 A"  102 A'  103 A'  104 A'                 
 25.781  25.878  26.259  27.832  28.329  28.352  28.360  28.518
 43 A"  105 A'  106 A'  107 A'   44 A"  108 A'  109 A'   45 A"                 
 28.531  28.540  28.584  28.663  66.750 127.872 127.890 127.910
110 A'   46 A"  111 A'  112 A'  113 A'   47 A"  114 A'  115 A'                 
151.630 163.091 215.6711901.792
116 A'  117 A'  118 A'  119 A'                                                 

 Beta MOs, Restricted
 -- Occupied --                  
******* -176.33 -165.73 -165.73 -165.73 -101.60  -77.13  -35.82
  1 A'    2 A'    3 A'    1 A"    4 A'    5 A'    6 A'    7 A'                 
-31.316 -31.309 -31.309 -24.706 -22.966 -22.965 -22.964 -22.960
  8 A'    2 A"    9 A'   10 A'   11 A'    3 A"   12 A'    4 A"                 
-22.960 -10.295  -9.510  -7.275  -7.264  -7.264  -6.624  -6.372
 13 A'   14 A'   15 A'   16 A'    5 A"   17 A'   18 A'   19 A'                 
 -4.788  -4.785  -4.783  -4.781  -4.769  -4.769  -2.050  -2.046
 20 A'   21 A'    6 A"   22 A'    7 A"   23 A'   24 A'    8 A"                 
 -2.045  -2.032  -2.032  -1.231  -0.912  -0.752  -0.674  -0.576
 25 A'    9 A"   26 A'   27 A'   28 A'   29 A'   30 A'   31 A'                 
 -0.503  -0.480  -0.478  -0.435  -0.406  -0.364  -0.325  -0.311
 32 A'   33 A'   10 A"   34 A'   11 A"   35 A'   36 A'   12 A"                 
 -0.287  -0.261
 37 A'   13 A"                                                                 
 -- Virtual --                   
 -0.093  -0.081  -0.046   0.002   0.018   0.031   0.043   0.051
 14 A"   38 A'   39 A'   40 A'   41 A'   42 A'   15 A"   43 A'                 
  0.067   0.080   0.084   0.093   0.111   0.118   0.133   0.138
 44 A'   16 A"   45 A'   46 A'   17 A"   47 A'   48 A'   49 A'                 
  0.165   0.204   0.215   0.216   0.235   0.270   0.282   0.284
 50 A'   51 A'   18 A"   52 A'   19 A"   53 A'   20 A"   54 A'                 
  0.292   0.308   0.372   0.380   0.387   0.410   0.429   0.451
 55 A'   56 A'   57 A'   58 A'   21 A"   22 A"   59 A'   23 A"                 
  0.454   0.466   0.505   0.516   0.538   0.585   0.630   0.641
 60 A'   61 A'   62 A'   63 A'   24 A"   64 A'   25 A"   65 A'                 
  0.657   0.660   0.785   0.826   0.841   0.867   0.873   0.888
 26 A"   66 A'   67 A'   27 A"   68 A'   69 A'   28 A"   70 A'                 
  0.921   0.972   1.082   1.139   1.284   1.297   1.338   1.349
 71 A'   72 A'   73 A'   74 A'   29 A"   30 A"   75 A'   76 A'                 
  1.379   1.420   1.424   1.463   1.557   1.625   1.656   1.678
 77 A'   78 A'   31 A"   32 A"   33 A"   79 A'   80 A'   81 A'                 
  1.813   1.864   1.980   2.228   2.272   2.422   2.668   2.847
 82 A'   83 A'   84 A'   34 A"   85 A'   86 A'   35 A"   87 A'                 
  3.114   3.749   3.758   3.779   3.812   3.947   3.975   3.998
 88 A'   36 A"   89 A'   37 A"   90 A'   38 A"   91 A'   39 A"                 
  4.070   4.100   4.215   4.386   5.988   6.018   6.043   6.251
 92 A'   93 A'   94 A'   95 A'   40 A"   96 A'   97 A'   41 A"                 
  6.299   6.328   6.976   9.688  13.767  13.889  13.952  23.330
 98 A'   99 A'  100 A'  101 A'   42 A"  102 A'  103 A'  104 A'                 
 25.781  25.878  26.259  27.832  28.329  28.352  28.360  28.518
 43 A"  105 A'  106 A'  107 A'   44 A"  108 A'  109 A'   45 A"                 
 28.531  28.540  28.584  28.663  66.750 127.872 127.890 127.910
110 A'   46 A"  111 A'  112 A'  113 A'   47 A"  114 A'  115 A'                 
151.630 163.091 215.6711901.792
116 A'  117 A'  118 A'  119 A'                                                 
 --------------------------------------------------------------

          Ground-State Mulliken Net Atomic Charges

     Atom                 Charge (a.u.)
  ----------------------------------------
      1 C                    -0.532429
      2 P                     0.298519
      3 F                    -0.185543
      4 Cl                    0.244694
      5 I                     0.174760
  ----------------------------------------
  Sum of atomic charges =     0.000000

 -----------------------------------------------------------------
                    Cartesian Multipole Moments
 -----------------------------------------------------------------
    Charge (ESU x 10^10)
                 0.0000
    Dipole Moment (Debye)
         X       0.2812      Y      -0.6220      Z       0.0000
       Tot       0.6826
    Quadrupole Moments (Debye-Ang)
        XX     -60.2047     XY       0.6589     YY     -67.3217
        XZ       0.0000     YZ      -0.0000     ZZ     -64.7686
    Octopole Moments (Debye-Ang^2)
       XXX     -90.4280    XXY       0.6141    XYY     -23.4734
       YYY     -11.7544    XXZ       0.0000    XYZ      -0.0000
       YYZ       0.0000    XZZ     -26.8952    YZZ       2.0459
       ZZZ       0.0000
    Hexadecapole Moments (Debye-Ang^3)
      XXXX    -859.5486   XXXY     -21.4385   XXYY    -232.7225
      XYYY     -33.4378   YYYY    -606.1822   XXXZ       0.0000
      XXYZ      -0.0000   XYYZ       0.0000   YYYZ      -0.0000
      XXZZ    -162.7610   XYZZ      -4.6854   YYZZ    -112.4263
      XZZZ       0.0000   YZZZ      -0.0000   ZZZZ     -84.8931
 -----------------------------------------------------------------
 Calculating analytic gradient of the SCF energy
 Gradient of SCF Energy
            1           2           3           4           5
    1   0.0143199  -0.0208547   0.0067999  -0.0034968   0.0032317
    2   0.0119947  -0.0068061  -0.0055385   0.0008175  -0.0004676
    3  -0.0000000  -0.0000000   0.0000000   0.0000000  -0.0000000
 Max gradient component =       2.085E-02
 RMS gradient           =       7.877E-03
 Gradient time:  CPU 7.26 s  wall 2.67 s
 Geometry Optimization Parameters
   NAtoms,    NIC,     NZ,  NCons,   NDum,   NFix, NCnnct, MaxDiis
        5      20       5       0       0       0       0       0

 Cartesian Hessian Update
 Hessian Updated using BFGS Update


** GEOMETRY OPTIMIZATION IN DELOCALIZED INTERNAL COORDINATES **
   Searching for a Minimum

   Optimization Cycle:   5

                       Coordinates (Angstroms)
     ATOM                X               Y               Z
      1  C         1.0260769054   -0.1556956475    0.0000000000
      2  P         1.9626828146    1.2105548660    0.0000000000
      3  F         0.8769198383    2.4110045865    0.0000000000
      4  Cl        1.8150106980   -1.7053555318    0.0000000000
      5  I        -1.0819995954   -0.1913921346    0.0000000000
   Point Group: cs    Number of degrees of freedom:     7


   Energy is  -7859.092294113

 Hessian Updated using BFGS Update

  7 Hessian modes will be used to form the next step
  Hessian Eigenvalues:
     0.082588    0.181406    0.227213    0.257770    0.266918    0.517124
     0.727871

 Minimum Search - Taking Simple RFO Step
 Searching for Lamda that Minimizes Along All modes
 Value Taken    Lamda =  -0.00127385
 Step Taken.  Stepsize is  0.063704

                             Maximum     Tolerance    Cnvgd?
         Gradient           0.014954      0.000300      NO
         Displacement       0.041478      0.001200      NO
         Energy change     -0.006985      0.000001      NO


 New Cartesian Coordinates Obtained by Inverse Iteration

 Displacement from previous Coordinates is:  0.063909
 ----------------------------------------------------------------
             Standard Nuclear Orientation (Angstroms)
    I     Atom           X                Y                Z
 ----------------------------------------------------------------
    1      C       1.0155537885    -0.1567906625     0.0000000000
    2      P       1.9847815597     1.2098245180     0.0000000000
    3      F       0.8767206890     2.4070732405     0.0000000000
    4      Cl      1.8218257302    -1.6943074523     0.0000000000
    5      I      -1.1001911066    -0.1966835051     0.0000000000
 ----------------------------------------------------------------
 Molecular Point Group                 Cs    NOp =  2
 Largest Abelian Subgroup              Cs    NOp =  2
 Nuclear Repulsion Energy =   606.0904199603 hartrees
 There are       50 alpha and       50 beta electrons
 Applying Cartesian multipole field
    Component          Value
    ---------          -----
     (2,0,0)        1.00000E-11
     (0,2,0)        2.00000E-11
     (0,0,2)       -3.00000E-11
 Nucleus-field energy     =     0.0000000158 hartrees
 Requested basis set is 6-311++G(d,p)
 There are 62 shells and 166 basis functions
 A cutoff of  1.0D-11 yielded   1562 shell pairs
 There are     12035 function pairs (     13402 Cartesian)
 Smallest overlap matrix eigenvalue = 4.72E-04
 Guess MOs from SCF MO coefficient file

 -----------------------------------------------------------------------
  General SCF calculation program by
  Eric Jon Sundstrom, Paul Horn, Yuezhi Mao, Dmitri Zuev, Alec White,
  David Stuck, Shaama M.S., Shane Yost, Joonho Lee, David Small,
  Daniel Levine, Susi Lehtola, Hugh Burton, Evgeny Epifanovsky
 -----------------------------------------------------------------------
 Exchange:     0.2000 Hartree-Fock + 0.0800 Slater + 0.7200 B88
 Correlation:  0.1900 VWN1RPA + 0.8100 LYP
 Using SG-1 standard quadrature grid
 using 4 threads for integral computing
 -------------------------------------------------------
 OpenMP Integral computing Module                
 Release: version 2.0, May 2017, Q-Chem Inc. Pleasanton 
 -------------------------------------------------------
 -------------------------------------------------------
 OpenMP BLAS3 based DFT computing Module                
 Release: version 1.0, May 2013, Q-Chem Inc. Pittsburgh 
 -------------------------------------------------------
 A restricted SCF calculation will be
 performed using DIIS
 SCF converges when DIIS error is below 1.0e-08
 ---------------------------------------
  Cycle       Energy         DIIS error
 ---------------------------------------
    1   -7859.0926609723      2.78e-04  
    2   -7859.0928135635      2.45e-04  
    3   -7859.0928487387      2.18e-04  
    4   -7859.0930225655      5.19e-05  
    5   -7859.0930290776      1.24e-05  
    6   -7859.0930294162      1.65e-06  
    7   -7859.0930294251      5.48e-07  
    8   -7859.0930294262      2.13e-07  
    9   -7859.0930294263      3.57e-08  
   10   -7859.0930294262      9.59e-09  Convergence criterion met
 ---------------------------------------
 SCF time:   CPU 20.49s  wall 8.00s 
 SCF   energy in the final basis set =    -7859.0930294262
 Total energy in the final basis set =    -7859.0930294262

 --------------------------------------------------------------
             Orbital Energies (a.u.) and Symmetries
 --------------------------------------------------------------

 Alpha MOs, Restricted
 -- Occupied --                  
******* -176.33 -165.73 -165.73 -165.73 -101.60  -77.13  -35.82
  1 A'    2 A'    3 A'    1 A"    4 A'    5 A'    6 A'    7 A'                 
-31.316 -31.310 -31.310 -24.702 -22.967 -22.965 -22.965 -22.961
  8 A'    2 A"    9 A'   10 A'   11 A'    3 A"   12 A'    4 A"                 
-22.961 -10.297  -9.510  -7.275  -7.264  -7.264  -6.625  -6.372
 13 A'   14 A'   15 A'   16 A'    5 A"   17 A'   18 A'   19 A'                 
 -4.789  -4.785  -4.784  -4.782  -4.770  -4.769  -2.051  -2.046
 20 A'   21 A'    6 A"   22 A'    7 A"   23 A'   24 A'    8 A"                 
 -2.046  -2.032  -2.032  -1.224  -0.913  -0.748  -0.674  -0.574
 25 A'    9 A"   26 A'   27 A'   28 A'   29 A'   30 A'   31 A'                 
 -0.499  -0.477  -0.473  -0.433  -0.405  -0.365  -0.327  -0.310
 32 A'   33 A'   10 A"   34 A'   11 A"   35 A'   36 A'   12 A"                 
 -0.287  -0.260
 37 A'   13 A"                                                                 
 -- Virtual --                   
 -0.096  -0.084  -0.045   0.002   0.017   0.030   0.043   0.051
 14 A"   38 A'   39 A'   40 A'   41 A'   42 A'   15 A"   43 A'                 
  0.066   0.080   0.084   0.092   0.111   0.119   0.131   0.136
 44 A'   16 A"   45 A'   46 A'   17 A"   47 A'   48 A'   49 A'                 
  0.165   0.205   0.215   0.216   0.235   0.272   0.282   0.282
 50 A'   51 A'   52 A'   18 A"   19 A"   53 A'   20 A"   54 A'                 
  0.291   0.307   0.372   0.380   0.387   0.408   0.428   0.450
 55 A'   56 A'   57 A'   58 A'   21 A"   22 A"   59 A'   23 A"                 
  0.453   0.464   0.502   0.515   0.535   0.580   0.632   0.639
 60 A'   61 A'   62 A'   63 A'   24 A"   64 A'   25 A"   65 A'                 
  0.657   0.659   0.787   0.826   0.840   0.867   0.869   0.887
 26 A"   66 A'   67 A'   27 A"   68 A'   69 A'   28 A"   70 A'                 
  0.920   0.957   1.081   1.136   1.284   1.299   1.337   1.352
 71 A'   72 A'   73 A'   74 A'   29 A"   30 A"   75 A'   76 A'                 
  1.385   1.419   1.424   1.456   1.556   1.630   1.648   1.678
 77 A'   78 A'   31 A"   32 A"   33 A"   79 A'   80 A'   81 A'                 
  1.809   1.856   1.982   2.228   2.271   2.422   2.666   2.847
 82 A'   83 A'   84 A'   34 A"   85 A'   86 A'   35 A"   87 A'                 
  3.096   3.754   3.763   3.781   3.815   3.946   3.974   3.997
 88 A'   36 A"   89 A'   37 A"   90 A'   38 A"   91 A'   39 A"                 
  4.061   4.095   4.214   4.382   5.987   6.018   6.041   6.255
 92 A'   93 A'   94 A'   95 A'   40 A"   96 A'   97 A'   41 A"                 
  6.304   6.332   6.962   9.688  13.766  13.881  13.939  23.322
 98 A'   99 A'  100 A'  101 A'   42 A"  102 A'  103 A'  104 A'                 
 25.781  25.879  26.258  27.829  28.328  28.352  28.358  28.517
 43 A"  105 A'  106 A'  107 A'   44 A"  108 A'  109 A'   45 A"                 
 28.530  28.539  28.581  28.661  66.753 127.871 127.889 127.908
110 A'   46 A"  111 A'  112 A'  113 A'   47 A"  114 A'  115 A'                 
151.627 163.075 215.6711901.789
116 A'  117 A'  118 A'  119 A'                                                 

 Beta MOs, Restricted
 -- Occupied --                  
******* -176.33 -165.73 -165.73 -165.73 -101.60  -77.13  -35.82
  1 A'    2 A'    3 A'    1 A"    4 A'    5 A'    6 A'    7 A'                 
-31.316 -31.310 -31.310 -24.702 -22.967 -22.965 -22.965 -22.961
  8 A'    2 A"    9 A'   10 A'   11 A'    3 A"   12 A'    4 A"                 
-22.961 -10.297  -9.510  -7.275  -7.264  -7.264  -6.625  -6.372
 13 A'   14 A'   15 A'   16 A'    5 A"   17 A'   18 A'   19 A'                 
 -4.789  -4.785  -4.784  -4.782  -4.770  -4.769  -2.051  -2.046
 20 A'   21 A'    6 A"   22 A'    7 A"   23 A'   24 A'    8 A"                 
 -2.046  -2.032  -2.032  -1.224  -0.913  -0.748  -0.674  -0.574
 25 A'    9 A"   26 A'   27 A'   28 A'   29 A'   30 A'   31 A'                 
 -0.499  -0.477  -0.473  -0.433  -0.405  -0.365  -0.327  -0.310
 32 A'   33 A'   10 A"   34 A'   11 A"   35 A'   36 A'   12 A"                 
 -0.287  -0.260
 37 A'   13 A"                                                                 
 -- Virtual --                   
 -0.096  -0.084  -0.045   0.002   0.017   0.030   0.043   0.051
 14 A"   38 A'   39 A'   40 A'   41 A'   42 A'   15 A"   43 A'                 
  0.066   0.080   0.084   0.092   0.111   0.119   0.131   0.136
 44 A'   16 A"   45 A'   46 A'   17 A"   47 A'   48 A'   49 A'                 
  0.165   0.205   0.215   0.216   0.235   0.272   0.282   0.282
 50 A'   51 A'   52 A'   18 A"   19 A"   53 A'   20 A"   54 A'                 
  0.291   0.307   0.372   0.380   0.387   0.408   0.428   0.450
 55 A'   56 A'   57 A'   58 A'   21 A"   22 A"   59 A'   23 A"                 
  0.453   0.464   0.502   0.515   0.535   0.580   0.632   0.639
 60 A'   61 A'   62 A'   63 A'   24 A"   64 A'   25 A"   65 A'                 
  0.657   0.659   0.787   0.826   0.840   0.867   0.869   0.887
 26 A"   66 A'   67 A'   27 A"   68 A'   69 A'   28 A"   70 A'                 
  0.920   0.957   1.081   1.136   1.284   1.299   1.337   1.352
 71 A'   72 A'   73 A'   74 A'   29 A"   30 A"   75 A'   76 A'                 
  1.385   1.419   1.424   1.456   1.556   1.630   1.648   1.678
 77 A'   78 A'   31 A"   32 A"   33 A"   79 A'   80 A'   81 A'                 
  1.809   1.856   1.982   2.228   2.271   2.422   2.666   2.847
 82 A'   83 A'   84 A'   34 A"   85 A'   86 A'   35 A"   87 A'                 
  3.096   3.754   3.763   3.781   3.815   3.946   3.974   3.997
 88 A'   36 A"   89 A'   37 A"   90 A'   38 A"   91 A'   39 A"                 
  4.061   4.095   4.214   4.382   5.987   6.018   6.041   6.255
 92 A'   93 A'   94 A'   95 A'   40 A"   96 A'   97 A'   41 A"                 
  6.304   6.332   6.962   9.688  13.766  13.881  13.939  23.322
 98 A'   99 A'  100 A'  101 A'   42 A"  102 A'  103 A'  104 A'                 
 25.781  25.879  26.258  27.829  28.328  28.352  28.358  28.517
 43 A"  105 A'  106 A'  107 A'   44 A"  108 A'  109 A'   45 A"                 
 28.530  28.539  28.581  28.661  66.753 127.871 127.889 127.908
110 A'   46 A"  111 A'  112 A'  113 A'   47 A"  114 A'  115 A'                 
151.627 163.075 215.6711901.789
116 A'  117 A'  118 A'  119 A'                                                 
 --------------------------------------------------------------

          Ground-State Mulliken Net Atomic Charges

     Atom                 Charge (a.u.)
  ----------------------------------------
      1 C                    -0.524883
      2 P                     0.300736
      3 F                    -0.196421
      4 Cl                    0.241096
      5 I                     0.179471
  ----------------------------------------
  Sum of atomic charges =     0.000000

 -----------------------------------------------------------------
                    Cartesian Multipole Moments
 -----------------------------------------------------------------
    Charge (ESU x 10^10)
                -0.0000
    Dipole Moment (Debye)
         X       0.3281      Y      -0.6783      Z       0.0000
       Tot       0.7535
    Quadrupole Moments (Debye-Ang)
        XX     -59.7515     XY       0.7531     YY     -67.5451
        XZ       0.0000     YZ      -0.0000     ZZ     -64.8310
    Octopole Moments (Debye-Ang^2)
       XXX     -88.8673    XXY       1.0347    XYY     -23.1998
       YYY     -11.8673    XXZ       0.0000    XYZ       0.0000
       YYZ       0.0000    XZZ     -26.7939    YZZ       1.9637
       ZZZ       0.0000
    Hexadecapole Moments (Debye-Ang^3)
      XXXX    -868.9122   XXXY     -22.0963   XXYY    -233.6170
      XYYY     -35.0586   YYYY    -605.4984   XXXZ       0.0000
      XXYZ       0.0000   XYYZ       0.0000   YYYZ      -0.0000
      XXZZ    -165.1705   XYZZ      -5.4825   YYZZ    -112.1033
      XZZZ       0.0000   YZZZ       0.0000   ZZZZ     -85.0678
 -----------------------------------------------------------------
 Calculating analytic gradient of the SCF energy
 Gradient of SCF Energy
            1           2           3           4           5
    1   0.0060491  -0.0043189   0.0013781  -0.0024756  -0.0006327
    2   0.0021813  -0.0018135  -0.0029336   0.0034658  -0.0009001
    3  -0.0000000   0.0000000  -0.0000000   0.0000000   0.0000000
 Max gradient component =       6.049E-03
 RMS gradient           =       2.492E-03
 Gradient time:  CPU 7.19 s  wall 2.58 s
 Geometry Optimization Parameters
   NAtoms,    NIC,     NZ,  NCons,   NDum,   NFix, NCnnct, MaxDiis
        5      20       5       0       0       0       0       0

 Cartesian Hessian Update
 Hessian Updated using BFGS Update


** GEOMETRY OPTIMIZATION IN DELOCALIZED INTERNAL COORDINATES **
   Searching for a Minimum

   Optimization Cycle:   6

                       Coordinates (Angstroms)
     ATOM                X               Y               Z
      1  C         1.0155537885   -0.1567906625    0.0000000000
      2  P         1.9847815597    1.2098245180    0.0000000000
      3  F         0.8767206890    2.4070732405    0.0000000000
      4  Cl        1.8218257302   -1.6943074523    0.0000000000
      5  I        -1.1001911066   -0.1966835051    0.0000000000
   Point Group: cs    Number of degrees of freedom:     7


   Energy is  -7859.093029426

 Hessian Updated using BFGS Update

  7 Hessian modes will be used to form the next step
  Hessian Eigenvalues:
     0.084561    0.190891    0.229221    0.248438    0.282848    0.398427
     0.716540

 Minimum Search - Taking Simple RFO Step
 Searching for Lamda that Minimizes Along All modes
 Value Taken    Lamda =  -0.00030513
 Step Taken.  Stepsize is  0.044582

                             Maximum     Tolerance    Cnvgd?
         Gradient           0.006261      0.000300      NO
         Displacement       0.035344      0.001200      NO
         Energy change     -0.000735      0.000001      NO


 New Cartesian Coordinates Obtained by Inverse Iteration

 Displacement from previous Coordinates is:  0.040685
 ----------------------------------------------------------------
             Standard Nuclear Orientation (Angstroms)
    I     Atom           X                Y                Z
 ----------------------------------------------------------------
    1      C       1.0048540829    -0.1606821209     0.0000000000
    2      P       1.9835553466     1.2106198517     0.0000000000
    3      F       0.8784289978     2.4193242341     0.0000000000
    4      Cl      1.8305417550    -1.7042993948     0.0000000000
    5      I      -1.0986895215    -0.1958464315     0.0000000000
 ----------------------------------------------------------------
 Molecular Point Group                 Cs    NOp =  2
 Largest Abelian Subgroup              Cs    NOp =  2
 Nuclear Repulsion Energy =   605.0065751409 hartrees
 There are       50 alpha and       50 beta electrons
 Applying Cartesian multipole field
    Component          Value
    ---------          -----
     (2,0,0)        1.00000E-11
     (0,2,0)        2.00000E-11
     (0,0,2)       -3.00000E-11
 Nucleus-field energy     =     0.0000000159 hartrees
 Requested basis set is 6-311++G(d,p)
 There are 62 shells and 166 basis functions
 A cutoff of  1.0D-11 yielded   1563 shell pairs
 There are     12036 function pairs (     13403 Cartesian)
 Smallest overlap matrix eigenvalue = 4.92E-04
 Guess MOs from SCF MO coefficient file

 -----------------------------------------------------------------------
  General SCF calculation program by
  Eric Jon Sundstrom, Paul Horn, Yuezhi Mao, Dmitri Zuev, Alec White,
  David Stuck, Shaama M.S., Shane Yost, Joonho Lee, David Small,
  Daniel Levine, Susi Lehtola, Hugh Burton, Evgeny Epifanovsky
 -----------------------------------------------------------------------
 Exchange:     0.2000 Hartree-Fock + 0.0800 Slater + 0.7200 B88
 Correlation:  0.1900 VWN1RPA + 0.8100 LYP
 Using SG-1 standard quadrature grid
 using 4 threads for integral computing
 -------------------------------------------------------
 OpenMP Integral computing Module                
 Release: version 2.0, May 2017, Q-Chem Inc. Pleasanton 
 -------------------------------------------------------
 -------------------------------------------------------
 OpenMP BLAS3 based DFT computing Module                
 Release: version 1.0, May 2013, Q-Chem Inc. Pittsburgh 
 -------------------------------------------------------
 A restricted SCF calculation will be
 performed using DIIS
 SCF converges when DIIS error is below 1.0e-08
 ---------------------------------------
  Cycle       Energy         DIIS error
 ---------------------------------------
    1   -7859.0929715290      1.83e-04  
    2   -7859.0931255093      8.40e-05  
    3   -7859.0930921074      1.26e-04  
    4   -7859.0931479720      2.77e-05  
    5   -7859.0931505612      8.44e-06  
    6   -7859.0931507138      1.98e-06  
    7   -7859.0931507246      6.13e-07  
    8   -7859.0931507255      1.21e-07  
    9   -7859.0931507256      2.08e-08  
   10   -7859.0931507256      6.64e-09  Convergence criterion met
 ---------------------------------------
 SCF time:   CPU 20.44s  wall 8.00s 
 SCF   energy in the final basis set =    -7859.0931507256
 Total energy in the final basis set =    -7859.0931507256

 --------------------------------------------------------------
             Orbital Energies (a.u.) and Symmetries
 --------------------------------------------------------------

 Alpha MOs, Restricted
 -- Occupied --                  
******* -176.33 -165.73 -165.73 -165.73 -101.60  -77.13  -35.82
  1 A'    2 A'    3 A'    1 A"    4 A'    5 A'    6 A'    7 A'                 
-31.318 -31.311 -31.311 -24.701 -22.968 -22.967 -22.966 -22.962
  8 A'    2 A"    9 A'   10 A'   11 A'    3 A"   12 A'    4 A"                 
-22.962 -10.299  -9.509  -7.274  -7.263  -7.263  -6.626  -6.374
 13 A'   14 A'   15 A'   16 A'    5 A"   17 A'   18 A'   19 A'                 
 -4.790  -4.787  -4.784  -4.782  -4.771  -4.770  -2.052  -2.047
 20 A'   21 A'    6 A"   22 A'    7 A"   23 A'   24 A'    8 A"                 
 -2.047  -2.034  -2.034  -1.222  -0.909  -0.748  -0.674  -0.573
 25 A'    9 A"   26 A'   27 A'   28 A'   29 A'   30 A'   31 A'                 
 -0.497  -0.475  -0.471  -0.433  -0.403  -0.364  -0.327  -0.312
 32 A'   33 A'   10 A"   34 A'   11 A"   35 A'   36 A'   12 A"                 
 -0.288  -0.260
 37 A'   13 A"                                                                 
 -- Virtual --                   
 -0.098  -0.082  -0.048   0.002   0.015   0.030   0.043   0.051
 14 A"   38 A'   39 A'   40 A'   41 A'   42 A'   15 A"   43 A'                 
  0.065   0.080   0.083   0.092   0.110   0.119   0.129   0.135
 44 A'   16 A"   45 A'   46 A'   17 A"   47 A'   48 A'   49 A'                 
  0.165   0.205   0.215   0.216   0.235   0.272   0.281   0.282
 50 A'   51 A'   52 A'   18 A"   19 A"   53 A'   54 A'   20 A"                 
  0.291   0.306   0.372   0.379   0.386   0.408   0.429   0.451
 55 A'   56 A'   57 A'   58 A'   21 A"   22 A"   59 A'   23 A"                 
  0.453   0.463   0.499   0.514   0.533   0.579   0.633   0.639
 60 A'   61 A'   62 A'   63 A'   24 A"   64 A'   25 A"   65 A'                 
  0.657   0.661   0.788   0.828   0.841   0.866   0.870   0.884
 26 A"   66 A'   67 A'   27 A"   68 A'   69 A'   28 A"   70 A'                 
  0.916   0.949   1.078   1.132   1.283   1.299   1.336   1.354
 71 A'   72 A'   73 A'   74 A'   29 A"   30 A"   75 A'   76 A'                 
  1.386   1.418   1.422   1.449   1.555   1.631   1.646   1.678
 77 A'   78 A'   31 A"   32 A"   33 A"   79 A'   80 A'   81 A'                 
  1.798   1.849   1.981   2.228   2.270   2.419   2.664   2.845
 82 A'   83 A'   84 A'   34 A"   85 A'   86 A'   35 A"   87 A'                 
  3.081   3.755   3.764   3.781   3.813   3.945   3.972   3.997
 88 A'   36 A"   89 A'   37 A"   90 A'   38 A"   91 A'   39 A"                 
  4.058   4.092   4.213   4.383   5.986   6.017   6.042   6.256
 92 A'   93 A'   94 A'   95 A'   40 A"   96 A'   97 A'   41 A"                 
  6.306   6.333   6.954   9.684  13.765  13.879  13.932  23.316
 98 A'   99 A'  100 A'  101 A'   42 A"  102 A'  103 A'  104 A'                 
 25.780  25.876  26.258  27.829  28.327  28.351  28.358  28.516
 43 A"  105 A'  106 A'  107 A'   44 A"  108 A'  109 A'   45 A"                 
 28.529  28.538  28.581  28.661  66.753 127.870 127.888 127.908
110 A'   46 A"  111 A'  112 A'  113 A'   47 A"  114 A'  115 A'                 
151.628 163.066 215.6671901.790
116 A'  117 A'  118 A'  119 A'                                                 

 Beta MOs, Restricted
 -- Occupied --                  
******* -176.33 -165.73 -165.73 -165.73 -101.60  -77.13  -35.82
  1 A'    2 A'    3 A'    1 A"    4 A'    5 A'    6 A'    7 A'                 
-31.318 -31.311 -31.311 -24.701 -22.968 -22.967 -22.966 -22.962
  8 A'    2 A"    9 A'   10 A'   11 A'    3 A"   12 A'    4 A"                 
-22.962 -10.299  -9.509  -7.274  -7.263  -7.263  -6.626  -6.374
 13 A'   14 A'   15 A'   16 A'    5 A"   17 A'   18 A'   19 A'                 
 -4.790  -4.787  -4.784  -4.782  -4.771  -4.770  -2.052  -2.047
 20 A'   21 A'    6 A"   22 A'    7 A"   23 A'   24 A'    8 A"                 
 -2.047  -2.034  -2.034  -1.222  -0.909  -0.748  -0.674  -0.573
 25 A'    9 A"   26 A'   27 A'   28 A'   29 A'   30 A'   31 A'                 
 -0.497  -0.475  -0.471  -0.433  -0.403  -0.364  -0.327  -0.312
 32 A'   33 A'   10 A"   34 A'   11 A"   35 A'   36 A'   12 A"                 
 -0.288  -0.260
 37 A'   13 A"                                                                 
 -- Virtual --                   
 -0.098  -0.082  -0.048   0.002   0.015   0.030   0.043   0.051
 14 A"   38 A'   39 A'   40 A'   41 A'   42 A'   15 A"   43 A'                 
  0.065   0.080   0.083   0.092   0.110   0.119   0.129   0.135
 44 A'   16 A"   45 A'   46 A'   17 A"   47 A'   48 A'   49 A'                 
  0.165   0.205   0.215   0.216   0.235   0.272   0.281   0.282
 50 A'   51 A'   52 A'   18 A"   19 A"   53 A'   54 A'   20 A"                 
  0.291   0.306   0.372   0.379   0.386   0.408   0.429   0.451
 55 A'   56 A'   57 A'   58 A'   21 A"   22 A"   59 A'   23 A"                 
  0.453   0.463   0.499   0.514   0.533   0.579   0.633   0.639
 60 A'   61 A'   62 A'   63 A'   24 A"   64 A'   25 A"   65 A'                 
  0.657   0.661   0.788   0.828   0.841   0.866   0.870   0.884
 26 A"   66 A'   67 A'   27 A"   68 A'   69 A'   28 A"   70 A'                 
  0.916   0.949   1.078   1.132   1.283   1.299   1.336   1.354
 71 A'   72 A'   73 A'   74 A'   29 A"   30 A"   75 A'   76 A'                 
  1.386   1.418   1.422   1.449   1.555   1.631   1.646   1.678
 77 A'   78 A'   31 A"   32 A"   33 A"   79 A'   80 A'   81 A'                 
  1.798   1.849   1.981   2.228   2.270   2.419   2.664   2.845
 82 A'   83 A'   84 A'   34 A"   85 A'   86 A'   35 A"   87 A'                 
  3.081   3.755   3.764   3.781   3.813   3.945   3.972   3.997
 88 A'   36 A"   89 A'   37 A"   90 A'   38 A"   91 A'   39 A"                 
  4.058   4.092   4.213   4.383   5.986   6.017   6.042   6.256
 92 A'   93 A'   94 A'   95 A'   40 A"   96 A'   97 A'   41 A"                 
  6.306   6.333   6.954   9.684  13.765  13.879  13.932  23.316
 98 A'   99 A'  100 A'  101 A'   42 A"  102 A'  103 A'  104 A'                 
 25.780  25.876  26.258  27.829  28.327  28.351  28.358  28.516
 43 A"  105 A'  106 A'  107 A'   44 A"  108 A'  109 A'   45 A"                 
 28.529  28.538  28.581  28.661  66.753 127.870 127.888 127.908
110 A'   46 A"  111 A'  112 A'  113 A'   47 A"  114 A'  115 A'                 
151.628 163.066 215.6671901.790
116 A'  117 A'  118 A'  119 A'                                                 
 --------------------------------------------------------------

          Ground-State Mulliken Net Atomic Charges

     Atom                 Charge (a.u.)
  ----------------------------------------
      1 C                    -0.522958
      2 P                     0.301782
      3 F                    -0.201184
      4 Cl                    0.234165
      5 I                     0.188194
  ----------------------------------------
  Sum of atomic charges =     0.000000

 -----------------------------------------------------------------
                    Cartesian Multipole Moments
 -----------------------------------------------------------------
    Charge (ESU x 10^10)
                 0.0000
    Dipole Moment (Debye)
         X       0.2550      Y      -0.6746      Z      -0.0000
       Tot       0.7212
    Quadrupole Moments (Debye-Ang)
        XX     -59.7536     XY       0.7813     YY     -67.7447
        XZ       0.0000     YZ      -0.0000     ZZ     -64.8537
    Octopole Moments (Debye-Ang^2)
       XXX     -89.3315    XXY       1.2653    XYY     -23.5343
       YYY     -12.0113    XXZ      -0.0000    XYZ      -0.0000
       YYZ      -0.0000    XZZ     -27.0373    YZZ       2.0235
       ZZZ      -0.0000
    Hexadecapole Moments (Debye-Ang^3)
      XXXX    -869.4347   XXXY     -20.7160   XXYY    -234.5356
      XYYY     -34.1449   YYYY    -612.0099   XXXZ       0.0000
      XXYZ      -0.0000   XYYZ      -0.0000   YYYZ      -0.0000
      XXZZ    -165.4240   XYZZ      -5.0459   YYZZ    -112.9970
      XZZZ      -0.0000   YZZZ      -0.0000   ZZZZ     -85.0809
 -----------------------------------------------------------------
 Calculating analytic gradient of the SCF energy
 Gradient of SCF Energy
            1           2           3           4           5
    1  -0.0013036   0.0001984  -0.0004135   0.0005993   0.0009194
    2   0.0005514   0.0008196   0.0000628  -0.0012906  -0.0001431
    3   0.0000000  -0.0000000  -0.0000000  -0.0000000   0.0000000
 Max gradient component =       1.304E-03
 RMS gradient           =       6.208E-04
 Gradient time:  CPU 7.23 s  wall 2.61 s
 Geometry Optimization Parameters
   NAtoms,    NIC,     NZ,  NCons,   NDum,   NFix, NCnnct, MaxDiis
        5      20       5       0       0       0       0       0

 Cartesian Hessian Update
 Hessian Updated using BFGS Update


** GEOMETRY OPTIMIZATION IN DELOCALIZED INTERNAL COORDINATES **
   Searching for a Minimum

   Optimization Cycle:   7

                       Coordinates (Angstroms)
     ATOM                X               Y               Z
      1  C         1.0048540829   -0.1606821209    0.0000000000
      2  P         1.9835553466    1.2106198517    0.0000000000
      3  F         0.8784289978    2.4193242341    0.0000000000
      4  Cl        1.8305417550   -1.7042993948    0.0000000000
      5  I        -1.0986895215   -0.1958464315    0.0000000000
   Point Group: cs    Number of degrees of freedom:     7


   Energy is  -7859.093150726

 Hessian Updated using BFGS Update

  7 Hessian modes will be used to form the next step
  Hessian Eigenvalues:
     0.099249    0.203154    0.211062    0.249645    0.280868    0.414743
     0.718523

 Minimum Search - Taking Simple RFO Step
 Searching for Lamda that Minimizes Along All modes
 Value Taken    Lamda =  -0.00002147
 Step Taken.  Stepsize is  0.011781

                             Maximum     Tolerance    Cnvgd?
         Gradient           0.001079      0.000300      NO
         Displacement       0.009205      0.001200      NO
         Energy change     -0.000121      0.000001      NO


 New Cartesian Coordinates Obtained by Inverse Iteration

 Displacement from previous Coordinates is:  0.014425
 ----------------------------------------------------------------
             Standard Nuclear Orientation (Angstroms)
    I     Atom           X                Y                Z
 ----------------------------------------------------------------
    1      C       1.0050228419    -0.1614059127     0.0000000000
    2      P       1.9835760250     1.2091089070     0.0000000000
    3      F       0.8817704297     2.4204162130     0.0000000000
    4      Cl      1.8313775221    -1.7003620668     0.0000000000
    5      I      -1.1030561578    -0.1986410019     0.0000000000
 ----------------------------------------------------------------
 Molecular Point Group                 Cs    NOp =  2
 Largest Abelian Subgroup              Cs    NOp =  2
 Nuclear Repulsion Energy =   604.6003050160 hartrees
 There are       50 alpha and       50 beta electrons
 Applying Cartesian multipole field
    Component          Value
    ---------          -----
     (2,0,0)        1.00000E-11
     (0,2,0)        2.00000E-11
     (0,0,2)       -3.00000E-11
 Nucleus-field energy     =     0.0000000159 hartrees
 Requested basis set is 6-311++G(d,p)
 There are 62 shells and 166 basis functions
 A cutoff of  1.0D-11 yielded   1562 shell pairs
 There are     12035 function pairs (     13402 Cartesian)
 Smallest overlap matrix eigenvalue = 4.88E-04
 Guess MOs from SCF MO coefficient file

 -----------------------------------------------------------------------
  General SCF calculation program by
  Eric Jon Sundstrom, Paul Horn, Yuezhi Mao, Dmitri Zuev, Alec White,
  David Stuck, Shaama M.S., Shane Yost, Joonho Lee, David Small,
  Daniel Levine, Susi Lehtola, Hugh Burton, Evgeny Epifanovsky
 -----------------------------------------------------------------------
 Exchange:     0.2000 Hartree-Fock + 0.0800 Slater + 0.7200 B88
 Correlation:  0.1900 VWN1RPA + 0.8100 LYP
 Using SG-1 standard quadrature grid
 using 4 threads for integral computing
 -------------------------------------------------------
 OpenMP Integral computing Module                
 Release: version 2.0, May 2017, Q-Chem Inc. Pleasanton 
 -------------------------------------------------------
 -------------------------------------------------------
 OpenMP BLAS3 based DFT computing Module                
 Release: version 1.0, May 2013, Q-Chem Inc. Pittsburgh 
 -------------------------------------------------------
 A restricted SCF calculation will be
 performed using DIIS
 SCF converges when DIIS error is below 1.0e-08
 ---------------------------------------
  Cycle       Energy         DIIS error
 ---------------------------------------
    1   -7859.0931476573      4.89e-05  
    2   -7859.0931602222      1.28e-05  
    3   -7859.0931603814      1.18e-05  
    4   -7859.0931608227      4.70e-06  
    5   -7859.0931608922      1.96e-06  
    6   -7859.0931609052      4.25e-07  
    7   -7859.0931609058      1.78e-07  
    8   -7859.0931609058      4.25e-08  
    9   -7859.0931609058      1.38e-08  
   10   -7859.0931609059      3.68e-09  Convergence criterion met
 ---------------------------------------
 SCF time:   CPU 20.46s  wall 8.00s 
 SCF   energy in the final basis set =    -7859.0931609059
 Total energy in the final basis set =    -7859.0931609059

 --------------------------------------------------------------
             Orbital Energies (a.u.) and Symmetries
 --------------------------------------------------------------

 Alpha MOs, Restricted
 -- Occupied --                  
******* -176.33 -165.73 -165.73 -165.73 -101.60  -77.13  -35.82
  1 A'    2 A'    3 A'    1 A"    4 A'    5 A'    6 A'    7 A'                 
-31.318 -31.311 -31.311 -24.701 -22.968 -22.967 -22.966 -22.962
  8 A'    2 A"    9 A'   10 A'   11 A'    3 A"   12 A'    4 A"                 
-22.962 -10.299  -9.509  -7.274  -7.264  -7.264  -6.626  -6.373
 13 A'   14 A'   15 A'   16 A'    5 A"   17 A'   18 A'   19 A'                 
 -4.790  -4.786  -4.784  -4.782  -4.771  -4.770  -2.052  -2.047
 20 A'   21 A'    6 A"   22 A'    7 A"   23 A'   24 A'    8 A"                 
 -2.047  -2.034  -2.033  -1.222  -0.910  -0.748  -0.674  -0.573
 25 A'    9 A"   26 A'   27 A'   28 A'   29 A'   30 A'   31 A'                 
 -0.498  -0.476  -0.471  -0.433  -0.404  -0.364  -0.327  -0.311
 32 A'   33 A'   10 A"   34 A'   11 A"   35 A'   36 A'   12 A"                 
 -0.288  -0.260
 37 A'   13 A"                                                                 
 -- Virtual --                   
 -0.097  -0.083  -0.048   0.002   0.016   0.030   0.043   0.051
 14 A"   38 A'   39 A'   40 A'   41 A'   42 A'   15 A"   43 A'                 
  0.065   0.080   0.083   0.092   0.110   0.119   0.129   0.135
 44 A'   16 A"   45 A'   46 A'   17 A"   47 A'   48 A'   49 A'                 
  0.165   0.206   0.214   0.216   0.235   0.272   0.281   0.282
 50 A'   51 A'   52 A'   18 A"   19 A"   53 A'   54 A'   20 A"                 
  0.291   0.306   0.372   0.379   0.386   0.408   0.429   0.450
 55 A'   56 A'   57 A'   58 A'   21 A"   22 A"   59 A'   23 A"                 
  0.453   0.463   0.499   0.513   0.534   0.579   0.633   0.638
 60 A'   61 A'   62 A'   63 A'   24 A"   64 A'   25 A"   65 A'                 
  0.657   0.660   0.788   0.827   0.840   0.866   0.869   0.885
 26 A"   66 A'   67 A'   27 A"   68 A'   69 A'   28 A"   70 A'                 
  0.917   0.950   1.079   1.132   1.283   1.299   1.335   1.355
 71 A'   72 A'   73 A'   74 A'   29 A"   30 A"   75 A'   76 A'                 
  1.386   1.417   1.423   1.450   1.555   1.631   1.646   1.679
 77 A'   78 A'   31 A"   32 A"   33 A"   79 A'   80 A'   81 A'                 
  1.799   1.850   1.981   2.228   2.270   2.419   2.664   2.846
 82 A'   83 A'   84 A'   34 A"   85 A'   86 A'   35 A"   87 A'                 
  3.083   3.755   3.764   3.781   3.813   3.945   3.972   3.996
 88 A'   36 A"   89 A'   37 A"   90 A'   38 A"   91 A'   39 A"                 
  4.058   4.092   4.213   4.382   5.986   6.017   6.042   6.256
 92 A'   93 A'   94 A'   95 A'   40 A"   96 A'   97 A'   41 A"                 
  6.306   6.333   6.954   9.685  13.765  13.879  13.933  23.316
 98 A'   99 A'  100 A'  101 A'   42 A"  102 A'  103 A'  104 A'                 
 25.781  25.876  26.257  27.829  28.327  28.351  28.358  28.516
 43 A"  105 A'  106 A'  107 A'   44 A"  108 A'  109 A'   45 A"                 
 28.529  28.538  28.580  28.661  66.753 127.870 127.888 127.908
110 A'   46 A"  111 A'  112 A'  113 A'   47 A"  114 A'  115 A'                 
151.627 163.067 215.6681901.789
116 A'  117 A'  118 A'  119 A'                                                 

 Beta MOs, Restricted
 -- Occupied --                  
******* -176.33 -165.73 -165.73 -165.73 -101.60  -77.13  -35.82
  1 A'    2 A'    3 A'    1 A"    4 A'    5 A'    6 A'    7 A'                 
-31.318 -31.311 -31.311 -24.701 -22.968 -22.967 -22.966 -22.962
  8 A'    2 A"    9 A'   10 A'   11 A'    3 A"   12 A'    4 A"                 
-22.962 -10.299  -9.509  -7.274  -7.264  -7.264  -6.626  -6.373
 13 A'   14 A'   15 A'   16 A'    5 A"   17 A'   18 A'   19 A'                 
 -4.790  -4.786  -4.784  -4.782  -4.771  -4.770  -2.052  -2.047
 20 A'   21 A'    6 A"   22 A'    7 A"   23 A'   24 A'    8 A"                 
 -2.047  -2.034  -2.033  -1.222  -0.910  -0.748  -0.674  -0.573
 25 A'    9 A"   26 A'   27 A'   28 A'   29 A'   30 A'   31 A'                 
 -0.498  -0.476  -0.471  -0.433  -0.404  -0.364  -0.327  -0.311
 32 A'   33 A'   10 A"   34 A'   11 A"   35 A'   36 A'   12 A"                 
 -0.288  -0.260
 37 A'   13 A"                                                                 
 -- Virtual --                   
 -0.097  -0.083  -0.048   0.002   0.016   0.030   0.043   0.051
 14 A"   38 A'   39 A'   40 A'   41 A'   42 A'   15 A"   43 A'                 
  0.065   0.080   0.083   0.092   0.110   0.119   0.129   0.135
 44 A'   16 A"   45 A'   46 A'   17 A"   47 A'   48 A'   49 A'                 
  0.165   0.206   0.214   0.216   0.235   0.272   0.281   0.282
 50 A'   51 A'   52 A'   18 A"   19 A"   53 A'   54 A'   20 A"                 
  0.291   0.306   0.372   0.379   0.386   0.408   0.429   0.450
 55 A'   56 A'   57 A'   58 A'   21 A"   22 A"   59 A'   23 A"                 
  0.453   0.463   0.499   0.513   0.534   0.579   0.633   0.638
 60 A'   61 A'   62 A'   63 A'   24 A"   64 A'   25 A"   65 A'                 
  0.657   0.660   0.788   0.827   0.840   0.866   0.869   0.885
 26 A"   66 A'   67 A'   27 A"   68 A'   69 A'   28 A"   70 A'                 
  0.917   0.950   1.079   1.132   1.283   1.299   1.335   1.355
 71 A'   72 A'   73 A'   74 A'   29 A"   30 A"   75 A'   76 A'                 
  1.386   1.417   1.423   1.450   1.555   1.631   1.646   1.679
 77 A'   78 A'   31 A"   32 A"   33 A"   79 A'   80 A'   81 A'                 
  1.799   1.850   1.981   2.228   2.270   2.419   2.664   2.846
 82 A'   83 A'   84 A'   34 A"   85 A'   86 A'   35 A"   87 A'                 
  3.083   3.755   3.764   3.781   3.813   3.945   3.972   3.996
 88 A'   36 A"   89 A'   37 A"   90 A'   38 A"   91 A'   39 A"                 
  4.058   4.092   4.213   4.382   5.986   6.017   6.042   6.256
 92 A'   93 A'   94 A'   95 A'   40 A"   96 A'   97 A'   41 A"                 
  6.306   6.333   6.954   9.685  13.765  13.879  13.933  23.316
 98 A'   99 A'  100 A'  101 A'   42 A"  102 A'  103 A'  104 A'                 
 25.781  25.876  26.257  27.829  28.327  28.351  28.358  28.516
 43 A"  105 A'  106 A'  107 A'   44 A"  108 A'  109 A'   45 A"                 
 28.529  28.538  28.580  28.661  66.753 127.870 127.888 127.908
110 A'   46 A"  111 A'  112 A'  113 A'   47 A"  114 A'  115 A'                 
151.627 163.067 215.6681901.789
116 A'  117 A'  118 A'  119 A'                                                 
 --------------------------------------------------------------

          Ground-State Mulliken Net Atomic Charges

     Atom                 Charge (a.u.)
  ----------------------------------------
      1 C                    -0.522024
      2 P                     0.301412
      3 F                    -0.200879
      4 Cl                    0.235538
      5 I                     0.185953
  ----------------------------------------
  Sum of atomic charges =     0.000000

 -----------------------------------------------------------------
                    Cartesian Multipole Moments
 -----------------------------------------------------------------
    Charge (ESU x 10^10)
                 0.0000
    Dipole Moment (Debye)
         X       0.2672      Y      -0.6894      Z       0.0000
       Tot       0.7394
    Quadrupole Moments (Debye-Ang)
        XX     -59.7377     XY       0.7511     YY     -67.7371
        XZ       0.0000     YZ      -0.0000     ZZ     -64.8551
    Octopole Moments (Debye-Ang^2)
       XXX     -89.0111    XXY       1.2165    XYY     -23.4168
       YYY     -11.9233    XXZ       0.0000    XYZ       0.0000
       YYZ       0.0000    XZZ     -26.9086    YZZ       2.0599
       ZZZ       0.0000
    Hexadecapole Moments (Debye-Ang^3)
      XXXX    -871.2107   XXXY     -21.4134   XXYY    -234.6517
      XYYY     -34.8414   YYYY    -611.1760   XXXZ       0.0000
      XXYZ       0.0000   XYYZ       0.0000   YYYZ       0.0000
      XXZZ    -165.7420   XYZZ      -5.2594   YYZZ    -112.8200
      XZZZ       0.0000   YZZZ      -0.0000   ZZZZ     -85.0952
 -----------------------------------------------------------------
 Calculating analytic gradient of the SCF energy
 Gradient of SCF Energy
            1           2           3           4           5
    1   0.0001497   0.0000215  -0.0002516   0.0001535  -0.0000730
    2  -0.0002591   0.0003496   0.0000919   0.0001009  -0.0002833
    3   0.0000000   0.0000000  -0.0000000  -0.0000000  -0.0000000
 Max gradient component =       3.496E-04
 RMS gradient           =       1.640E-04
 Gradient time:  CPU 7.27 s  wall 2.72 s
 Geometry Optimization Parameters
   NAtoms,    NIC,     NZ,  NCons,   NDum,   NFix, NCnnct, MaxDiis
        5      20       5       0       0       0       0       0

 Cartesian Hessian Update
 Hessian Updated using BFGS Update


** GEOMETRY OPTIMIZATION IN DELOCALIZED INTERNAL COORDINATES **
   Searching for a Minimum

   Optimization Cycle:   8

                       Coordinates (Angstroms)
     ATOM                X               Y               Z
      1  C         1.0050228419   -0.1614059127    0.0000000000
      2  P         1.9835760250    1.2091089070    0.0000000000
      3  F         0.8817704297    2.4204162130    0.0000000000
      4  Cl        1.8313775221   -1.7003620668    0.0000000000
      5  I        -1.1030561578   -0.1986410019    0.0000000000
   Point Group: cs    Number of degrees of freedom:     7


   Energy is  -7859.093160906

 Hessian Updated using BFGS Update

  7 Hessian modes will be used to form the next step
  Hessian Eigenvalues:
     0.108293    0.203175    0.210903    0.259616    0.281133    0.386392
     0.714312

 Minimum Search - Taking Simple RFO Step
 Searching for Lamda that Minimizes Along All modes
 Value Taken    Lamda =   0.00000000
 Step Taken.  Stepsize is  0.001605

                             Maximum     Tolerance    Cnvgd?
         Gradient           0.000234      0.000300     YES
         Displacement       0.000971      0.001200     YES
         Energy change     -0.000010      0.000001      NO


                       Distance Matrix (Angstroms)
             C (  1)   P (  2)   F (  3)   Cl(  4)
   P (  2)  1.684006
   F (  3)  2.584762  1.637450
   Cl(  4)  1.746782  2.913449  4.228778
   I (  5)  2.108408  3.392500  3.286183  3.296372

 Final energy is   -7859.0931609058580     


 ******************************
 **  OPTIMIZATION CONVERGED  **
 ******************************

                       Coordinates (Angstroms)
     ATOM                X               Y               Z
      1  C         1.0050228419   -0.1614059127    0.0000000000
      2  P         1.9835760250    1.2091089070    0.0000000000
      3  F         0.8817704297    2.4204162130    0.0000000000
      4  Cl        1.8313775221   -1.7003620668    0.0000000000
      5  I        -1.1030561578   -0.1986410019    0.0000000000

Z-matrix Print:
$molecule
0 1
I 
C  1 2.108408
P  2 1.684006 1 126.538904
F  3 1.637450 2 102.183341 1 -0.000000 0
Cl 2 1.746782 1 117.222014 3 -180.000000 0
$end


 --------------------------------------------------------------
             Orbital Energies (a.u.) and Symmetries
 --------------------------------------------------------------

 Alpha MOs, Restricted
 -- Occupied --                  
******* -176.33 -165.73 -165.73 -165.73 -101.60  -77.13  -35.82
  1 A'    2 A'    3 A'    1 A"    4 A'    5 A'    6 A'    7 A'                 
-31.318 -31.311 -31.311 -24.701 -22.968 -22.967 -22.966 -22.962
  8 A'    2 A"    9 A'   10 A'   11 A'    3 A"   12 A'    4 A"                 
-22.962 -10.299  -9.509  -7.274  -7.264  -7.264  -6.626  -6.373
 13 A'   14 A'   15 A'   16 A'    5 A"   17 A'   18 A'   19 A'                 
 -4.790  -4.786  -4.784  -4.782  -4.771  -4.770  -2.052  -2.047
 20 A'   21 A'    6 A"   22 A'    7 A"   23 A'   24 A'    8 A"                 
 -2.047  -2.034  -2.033  -1.222  -0.910  -0.748  -0.674  -0.573
 25 A'    9 A"   26 A'   27 A'   28 A'   29 A'   30 A'   31 A'                 
 -0.498  -0.476  -0.471  -0.433  -0.404  -0.364  -0.327  -0.311
 32 A'   33 A'   10 A"   34 A'   11 A"   35 A'   36 A'   12 A"                 
 -0.288  -0.260
 37 A'   13 A"                                                                 
 -- Virtual --                   
 -0.097  -0.083  -0.048   0.002   0.016   0.030   0.043   0.051
 14 A"   38 A'   39 A'   40 A'   41 A'   42 A'   15 A"   43 A'                 
  0.065   0.080   0.083   0.092   0.110   0.119   0.129   0.135
 44 A'   16 A"   45 A'   46 A'   17 A"   47 A'   48 A'   49 A'                 
  0.165   0.206   0.214   0.216   0.235   0.272   0.281   0.282
 50 A'   51 A'   52 A'   18 A"   19 A"   53 A'   54 A'   20 A"                 
  0.291   0.306   0.372   0.379   0.386   0.408   0.429   0.450
 55 A'   56 A'   57 A'   58 A'   21 A"   22 A"   59 A'   23 A"                 
  0.453   0.463   0.499   0.513   0.534   0.579   0.633   0.638
 60 A'   61 A'   62 A'   63 A'   24 A"   64 A'   25 A"   65 A'                 
  0.657   0.660   0.788   0.827   0.840   0.866   0.869   0.885
 26 A"   66 A'   67 A'   27 A"   68 A'   69 A'   28 A"   70 A'                 
  0.917   0.950   1.079   1.132   1.283   1.299   1.335   1.355
 71 A'   72 A'   73 A'   74 A'   29 A"   30 A"   75 A'   76 A'                 
  1.386   1.417   1.423   1.450   1.555   1.631   1.646   1.679
 77 A'   78 A'   31 A"   32 A"   33 A"   79 A'   80 A'   81 A'                 
  1.799   1.850   1.981   2.228   2.270   2.419   2.664   2.846
 82 A'   83 A'   84 A'   34 A"   85 A'   86 A'   35 A"   87 A'                 
  3.083   3.755   3.764   3.781   3.813   3.945   3.972   3.996
 88 A'   36 A"   89 A'   37 A"   90 A'   38 A"   91 A'   39 A"                 
  4.058   4.092   4.213   4.382   5.986   6.017   6.042   6.256
 92 A'   93 A'   94 A'   95 A'   40 A"   96 A'   97 A'   41 A"                 
  6.306   6.333   6.954   9.685  13.765  13.879  13.933  23.316
 98 A'   99 A'  100 A'  101 A'   42 A"  102 A'  103 A'  104 A'                 
 25.781  25.876  26.257  27.829  28.327  28.351  28.358  28.516
 43 A"  105 A'  106 A'  107 A'   44 A"  108 A'  109 A'   45 A"                 
 28.529  28.538  28.580  28.661  66.753 127.870 127.888 127.908
110 A'   46 A"  111 A'  112 A'  113 A'   47 A"  114 A'  115 A'                 
151.627 163.067 215.6681901.789
116 A'  117 A'  118 A'  119 A'                                                 

 Beta MOs, Restricted
 -- Occupied --                  
******* -176.33 -165.73 -165.73 -165.73 -101.60  -77.13  -35.82
  1 A'    2 A'    3 A'    1 A"    4 A'    5 A'    6 A'    7 A'                 
-31.318 -31.311 -31.311 -24.701 -22.968 -22.967 -22.966 -22.962
  8 A'    2 A"    9 A'   10 A'   11 A'    3 A"   12 A'    4 A"                 
-22.962 -10.299  -9.509  -7.274  -7.264  -7.264  -6.626  -6.373
 13 A'   14 A'   15 A'   16 A'    5 A"   17 A'   18 A'   19 A'                 
 -4.790  -4.786  -4.784  -4.782  -4.771  -4.770  -2.052  -2.047
 20 A'   21 A'    6 A"   22 A'    7 A"   23 A'   24 A'    8 A"                 
 -2.047  -2.034  -2.033  -1.222  -0.910  -0.748  -0.674  -0.573
 25 A'    9 A"   26 A'   27 A'   28 A'   29 A'   30 A'   31 A'                 
 -0.498  -0.476  -0.471  -0.433  -0.404  -0.364  -0.327  -0.311
 32 A'   33 A'   10 A"   34 A'   11 A"   35 A'   36 A'   12 A"                 
 -0.288  -0.260
 37 A'   13 A"                                                                 
 -- Virtual --                   
 -0.097  -0.083  -0.048   0.002   0.016   0.030   0.043   0.051
 14 A"   38 A'   39 A'   40 A'   41 A'   42 A'   15 A"   43 A'                 
  0.065   0.080   0.083   0.092   0.110   0.119   0.129   0.135
 44 A'   16 A"   45 A'   46 A'   17 A"   47 A'   48 A'   49 A'                 
  0.165   0.206   0.214   0.216   0.235   0.272   0.281   0.282
 50 A'   51 A'   52 A'   18 A"   19 A"   53 A'   54 A'   20 A"                 
  0.291   0.306   0.372   0.379   0.386   0.408   0.429   0.450
 55 A'   56 A'   57 A'   58 A'   21 A"   22 A"   59 A'   23 A"                 
  0.453   0.463   0.499   0.513   0.534   0.579   0.633   0.638
 60 A'   61 A'   62 A'   63 A'   24 A"   64 A'   25 A"   65 A'                 
  0.657   0.660   0.788   0.827   0.840   0.866   0.869   0.885
 26 A"   66 A'   67 A'   27 A"   68 A'   69 A'   28 A"   70 A'                 
  0.917   0.950   1.079   1.132   1.283   1.299   1.335   1.355
 71 A'   72 A'   73 A'   74 A'   29 A"   30 A"   75 A'   76 A'                 
  1.386   1.417   1.423   1.450   1.555   1.631   1.646   1.679
 77 A'   78 A'   31 A"   32 A"   33 A"   79 A'   80 A'   81 A'                 
  1.799   1.850   1.981   2.228   2.270   2.419   2.664   2.846
 82 A'   83 A'   84 A'   34 A"   85 A'   86 A'   35 A"   87 A'                 
  3.083   3.755   3.764   3.781   3.813   3.945   3.972   3.996
 88 A'   36 A"   89 A'   37 A"   90 A'   38 A"   91 A'   39 A"                 
  4.058   4.092   4.213   4.382   5.986   6.017   6.042   6.256
 92 A'   93 A'   94 A'   95 A'   40 A"   96 A'   97 A'   41 A"                 
  6.306   6.333   6.954   9.685  13.765  13.879  13.933  23.316
 98 A'   99 A'  100 A'  101 A'   42 A"  102 A'  103 A'  104 A'                 
 25.781  25.876  26.257  27.829  28.327  28.351  28.358  28.516
 43 A"  105 A'  106 A'  107 A'   44 A"  108 A'  109 A'   45 A"                 
 28.529  28.538  28.580  28.661  66.753 127.870 127.888 127.908
110 A'   46 A"  111 A'  112 A'  113 A'   47 A"  114 A'  115 A'                 
151.627 163.067 215.6681901.789
116 A'  117 A'  118 A'  119 A'                                                 
 --------------------------------------------------------------

          Ground-State Mulliken Net Atomic Charges

     Atom                 Charge (a.u.)
  ----------------------------------------
      1 C                    -0.522024
      2 P                     0.301412
      3 F                    -0.200879
      4 Cl                    0.235538
      5 I                     0.185953
  ----------------------------------------
  Sum of atomic charges =     0.000000

 -----------------------------------------------------------------
                    Cartesian Multipole Moments
 -----------------------------------------------------------------
    Charge (ESU x 10^10)
                 0.0000
    Dipole Moment (Debye)
         X       0.2672      Y      -0.6894      Z       0.0000
       Tot       0.7394
    Quadrupole Moments (Debye-Ang)
        XX     -59.7377     XY       0.7511     YY     -67.7371
        XZ       0.0000     YZ      -0.0000     ZZ     -64.8551
    Octopole Moments (Debye-Ang^2)
       XXX     -89.0111    XXY       1.2165    XYY     -23.4168
       YYY     -11.9233    XXZ       0.0000    XYZ       0.0000
       YYZ       0.0000    XZZ     -26.9086    YZZ       2.0599
       ZZZ       0.0000
    Hexadecapole Moments (Debye-Ang^3)
      XXXX    -871.2107   XXXY     -21.4134   XXYY    -234.6517
      XYYY     -34.8414   YYYY    -611.1760   XXXZ       0.0000
      XXYZ       0.0000   XYYZ       0.0000   YYYZ       0.0000
      XXZZ    -165.7420   XYZZ      -5.2594   YYZZ    -112.8200
      XZZZ       0.0000   YZZZ      -0.0000   ZZZZ     -85.0952
 -----------------------------------------------------------------
Archival summary:
1\1\TWL02\OPT\ProcedureUnspecified\BasisUnspecified\1l1111\taweetha\MonNov2614:23:052018MonNov2614:23:052018\0\\#,OPT,ProcedureUnspecified,BasisUnspecified,\\0,1\I\C,1,2.10841\P,2,1.68401,1,126.539\F,3,1.63745,2,102.183,1,-0,0\Cl,2,1.74678,1,117.222,3,-180,0\\\@

 Total job time:  91.13s(wall), 238.99s(cpu) 
 Mon Nov 26 14:23:05 2018

        *************************************************************
        *                                                           *
        *  Thank you very much for using Q-Chem.  Have a nice day.  *
        *                                                           *
        *************************************************************


 
User input: 2 of 2 
 
Q-Chem Developer Version!
                  Welcome to Q-Chem
     A Quantum Leap Into The Future Of Chemistry


 Q-Chem 5.1, Q-Chem, Inc., Pleasanton, CA (2018)

 Yihan Shao,  Zhengting Gan,  E. Epifanovsky,  A. T. B. Gilbert,  M. Wormit,  
 J. Kussmann,  A. W. Lange,  A. Behn,  Jia Deng,  Xintian Feng,  D. Ghosh,  
 M. Goldey,  P. R. Horn,  L. D. Jacobson,  I. Kaliman,  T. Kus,  A. Landau,  
 Jie Liu,  E. I. Proynov,  R. M. Richard,  R. P. Steele,  E. J. Sundstrom,  
 H. L. Woodcock III,  P. M. Zimmerman,  D. Zuev,  B. Albrecht,  E. Alguire,  
 S. A. Baeppler,  D. Barton,  Z. Benda,  Y. A. Bernard,  E. J. Berquist,  
 K. B. Bravaya,  H. Burton,  D. Casanova,  Chun-Min Chang,  Yunqing Chen,  
 A. Chien,  K. D. Closser,  M. P. Coons,  S. Coriani,  S. Dasgupta,  
 A. L. Dempwolff,  M. Diedenhofen,  Hainam Do,  R. G. Edgar,  Po-Tung Fang,  
 S. Faraji,  S. Fatehi,  Qingguo Feng,  K. D. Fenk,  J. Fosso-Tande,  
 Qinghui Ge,  A. Ghysels,  G. Gidofalvi,  J. Gomes,  J. Gonthier,  A. Gunina,  
 D. Hait,  M. W. D. Hanson-Heine,  P. H. P. Harbach,  A. W. Hauser,  
 J. E. Herr,  E. G. Hohenstein,  Z. C. Holden,  Kerwin Hui,  B. C. Huynh,  
 T.-C. Jagau,  Hyunjun Ji,  B. Kaduk,  K. Khistyaev,  Jaehoon Kim,  
 P. Klunzinger,  K. Koh,  D. Kosenkov,  L. Koulias,  T. Kowalczyk,  
 C. M. Krauter,  A. Kunitsa,  Ka Un Lao,  A. Laurent,  K. V. Lawler,  
 Joonho Lee,  D. Lefrancois,  S. Lehtola,  D. S. Levine,  Yi-Pei Li,  
 You-Sheng Lin,  Fenglai Liu,  E. Livshits,  A. Luenser,  P. Manohar,  
 E. Mansoor,  S. F. Manzer,  Shan-Ping Mao,  Yuezhi Mao,  N. Mardirossian,  
 A. V. Marenich,  T. Markovich,  L. A. Martinez-Martinez,  S. A. Maurer,  
 N. J. Mayhall,  S. C. McKenzie,  J.-M. Mewes,  A. F. Morrison,  
 J. W. Mullinax,  K. Nanda,  T. S. Nguyen-Beck,  R. Olivares-Amaya,  
 J. A. Parkhill,  T. M. Perrine,  F. Plasser,  P. Pokhilko,  S. Prager,  
 A. Prociuk,  E. Ramos,  D. R. Rehn,  F. Rob,  M. Schneider,  N. Sergueev,  
 S. M. Sharada,  S. Sharma,  D. W. Small,  T. Stauch,  T. Stein,  
 Yu-Chuan Su,  A. J. W. Thom,  A. Tkatchenko,  T. Tsuchimochi,  N. M. Tubman,  
 L. Vogt,  M. L. Vidal,  O. Vydrov,  M. A. Watson,  J. Wenzel,  
 M. de Wergifosse,  T. A. Wesolowski,  A. White,  J. Witte,  A. Yamada,  
 Jun Yang,  K. Yao,  S. Yeganeh,  S. R. Yost,  Zhi-Qiang You,  A. Zech,  
 Igor Ying Zhang,  Xing Zhang,  Yan Zhao,  Ying Zhu,  B. R. Brooks,  
 G. K. L. Chan,  C. J. Cramer,  M. S. Gordon,  W. J. Hehre,  A. Klamt,  
 M. W. Schmidt,  C. D. Sherrill,  D. G. Truhlar,  A. Aspuru-Guzik,  R. Baer,  
 A. T. Bell,  N. A. Besley,  Jeng-Da Chai,  A. E. DePrince, III,  
 R. A. DiStasio Jr.,  A. Dreuw,  B. D. Dunietz,  T. R. Furlani,  
 Chao-Ping Hsu,  Yousung Jung,  Jing Kong,  D. S. Lambrecht,  WanZhen Liang,  
 C. Ochsenfeld,  V. A. Rassolov,  L. V. Slipchenko,  J. E. Subotnik,  
 T. Van Voorhis,  J. M. Herbert,  A. I. Krylov,  P. M. W. Gill,  M. Head-Gordon

 Contributors to earlier versions of Q-Chem not listed above: 
 R. D. Adamson,  B. Austin,  J. Baker,  G. J. O. Beran,  K. Brandhorst,  
 S. T. Brown,  E. F. C. Byrd,  A. K. Chakraborty,  C.-L. Cheng,  
 Siu Hung Chien,  D. M. Chipman,  D. L. Crittenden,  H. Dachsel,  
 R. J. Doerksen,  A. D. Dutoi,  L. Fusti-Molnar,  W. A. Goddard III,  
 A. Golubeva-Zadorozhnaya,  S. R. Gwaltney,  G. Hawkins,  A. Heyden,  
 S. Hirata,  G. Kedziora,  F. J. Keil,  C. Kelley,  Jihan Kim,  R. A. King,  
 R. Z. Khaliullin,  P. P. Korambath,  W. Kurlancheek,  A. M. Lee,  M. S. Lee,  
 S. V. Levchenko,  Ching Yeh Lin,  D. Liotard,  R. C. Lochan,  I. Lotan,  
 P. E. Maslen,  N. Nair,  D. P. O'Neill,  D. Neuhauser,  E. Neuscamman,  
 C. M. Oana,  R. Olson,  B. Peters,  R. Peverati,  P. A. Pieniazek,  
 Y. M. Rhee,  J. Ritchie,  M. A. Rohrdanz,  E. Rosta,  N. J. Russ,  
 H. F. Schaefer III,  N. E. Schultz,  N. Shenvi,  A. C. Simmonett,  A. Sodt,  
 D. Stuck,  K. S. Thanthiriwatte,  V. Vanovschi,  Tao Wang,  A. Warshel,  
 C. F. Williams,  Q. Wu,  X. Xu,  W. Zhang

 Please cite Q-Chem as follows:
 Y. Shao et al., Mol. Phys. 113, 184-215 (2015)
 DOI: 10.1080/00268976.2014.952696

 Q-Chem 5.1.2 for Intel X86 EM64T Linux

 Parts of Q-Chem use Armadillo 8.300.2 (Tropical Shenanigans).
 http://arma.sourceforge.net/

 Q-Chem begins on Mon Nov 26 14:23:05 2018  

Host: 
0

     Scratch files written to /scratch/taweetham/qchem47873//
The previous job contains 0 fragments, simply inherited here
Input Ideriv = 2
Curr. Ideriv = -1
Max.  Ideriv = 2

Checking the input file for inconsistencies... 	...done.

--------------------------------------------------------------
User input:
--------------------------------------------------------------

$molecule
read
$end

$rem
   job_type 	frequency
   basis 	6-311++g**
   method	b3lyp	
$end


--------------------------------------------------------------
 ----------------------------------------------------------------
             Standard Nuclear Orientation (Angstroms)
    I     Atom           X                Y                Z
 ----------------------------------------------------------------
    1      C       0.7963413044    -0.3127736246    -0.0000000000
    2      P       2.0163460742     0.8480302196    -0.0000000000
    3      F       1.1634083506     2.2457920731     0.0000000000
    4      Cl      1.3168528155    -1.9802015447    -0.0000000000
    5      I      -1.2807624898     0.0491978501     0.0000000000
 ----------------------------------------------------------------
 Molecular Point Group                 Cs    NOp =  2
 Largest Abelian Subgroup              Cs    NOp =  2
 Nuclear Repulsion Energy =   604.6003050160 hartrees
 There are       50 alpha and       50 beta electrons
 Requested basis set is 6-311++G(d,p)
 There are 62 shells and 166 basis functions

 Total QAlloc Memory Limit   2000 MB
 Mega-Array Size       188 MB
 MEM_STATIC part       192 MB

                       Distance Matrix (Angstroms)
             C (  1)   P (  2)   F (  3)   Cl(  4)
   P (  2)  1.684006
   F (  3)  2.584762  1.637450
   Cl(  4)  1.746782  2.913449  4.228778
   I (  5)  2.108408  3.392500  3.286183  3.296372

 A cutoff of  1.0D-11 yielded   1562 shell pairs
 There are     12035 function pairs (     13402 Cartesian)

 -------------------------------------------------------
 OpenMP Integral Computing Module                       
 Release: version 1.0, May 2013, Q-Chem Inc. Pittsburgh 
 -------------------------------------------------------
 Integral Job Info:
 Integral job number is                      11
 Integral operator is                         1
 short-range coefficients                     0
 long-range coefficients              100000000
 Omega coefficients                           0
 if combine SR and LR in K                    0
 Integral screening is                        0
 Integral computing path is                   2
 max size of driver memory is            800000
 size of driver memory is                593474
 size of scratch memory is             11933652
 max col of scratch BK array               1296
 max len of scratch array in speh3          155
 max len of scratch index in speh4           18
 max int batch size is                      520
 min int batch size is                       52
 fixed nKL is                                52
 max L of basis functions is                  2
 order of int derivative is                   0
 number of shells is                         62
 number of basis is                         175
 number of cartesian basis is               175
 number of contracted shell pairs          1562
 number of primitive shell pairs           3610
 maxK2 (contraction) of shell pair           36
 max number of K2 of shell pair               1
 max number of CS2 of shell pair            201
 max number of PS2 of shell pair            222
 mem total for path MDJ                  526364
 -------------------------------------------------------
 Smallest overlap matrix eigenvalue = 4.88E-04
 Guess from superposition of atomic densities
 Warning:  Energy on first SCF cycle will be non-variational
 SAD guess density has 100.000000 electrons

 -----------------------------------------------------------------------
  General SCF calculation program by
  Eric Jon Sundstrom, Paul Horn, Yuezhi Mao, Dmitri Zuev, Alec White,
  David Stuck, Shaama M.S., Shane Yost, Joonho Lee, David Small,
  Daniel Levine, Susi Lehtola, Hugh Burton, Evgeny Epifanovsky
 -----------------------------------------------------------------------
 Exchange:     0.2000 Hartree-Fock + 0.0800 Slater + 0.7200 B88
 Correlation:  0.1900 VWN1RPA + 0.8100 LYP
 Using SG-1 standard quadrature grid
 using 4 threads for integral computing
 -------------------------------------------------------
 OpenMP Integral computing Module                
 Release: version 2.0, May 2017, Q-Chem Inc. Pleasanton 
 -------------------------------------------------------
 -------------------------------------------------------
 OpenMP BLAS3 based DFT computing Module                
 Release: version 1.0, May 2013, Q-Chem Inc. Pittsburgh 
 -------------------------------------------------------
 A restricted SCF calculation will be
 performed using DIIS
 SCF converges when DIIS error is below 1.0e-08
 ---------------------------------------
  Cycle       Energy         DIIS error
 ---------------------------------------
    1   -7859.6492151963      3.91e-02  
    2   -7859.0555072735      3.86e-03  
    3   -7858.9767205650      6.71e-03  
    4   -7859.0908797156      8.32e-04  
    5   -7859.0920316375      5.67e-04  
    6   -7859.0930588467      1.62e-04  
    7   -7859.0931334238      2.94e-05  
    8   -7859.0931359876      1.03e-05  
    9   -7859.0931363536      2.23e-06  
   10   -7859.0931363686      6.95e-07  
   11   -7859.0931363707      1.38e-07  
   12   -7859.0931363708      3.73e-08  
   13   -7859.0931363708      6.45e-09  Convergence criterion met
 ---------------------------------------
 SCF time:   CPU 26.37s  wall 11.00s 
 SCF   energy in the final basis set =    -7859.0931363708
 Total energy in the final basis set =    -7859.0931363708

 --------------------------------------------------------------
             Orbital Energies (a.u.) and Symmetries
 --------------------------------------------------------------

 Alpha MOs, Restricted
 -- Occupied --                  
******* -176.33 -165.73 -165.73 -165.73 -101.60  -77.13  -35.82
  1 A'    2 A'    3 A'    1 A"    4 A'    5 A'    6 A'    7 A'                 
-31.317 -31.311 -31.311 -24.701 -22.968 -22.966 -22.966 -22.962
  8 A'    2 A"    9 A'   10 A'   11 A'    3 A"   12 A'   13 A'                 
-22.962 -10.299  -9.509  -7.274  -7.264  -7.264  -6.626  -6.373
  4 A"   14 A'   15 A'   16 A'   17 A'    5 A"   18 A'   19 A'                 
 -4.790  -4.786  -4.784  -4.782  -4.771  -4.770  -2.052  -2.047
 20 A'   21 A'    6 A"   22 A'    7 A"   23 A'   24 A'    8 A"                 
 -2.047  -2.033  -2.033  -1.222  -0.910  -0.748  -0.674  -0.573
 25 A'   26 A'    9 A"   27 A'   28 A'   29 A'   30 A'   31 A'                 
 -0.498  -0.476  -0.471  -0.433  -0.404  -0.364  -0.327  -0.311
 32 A'   33 A'   10 A"   34 A'   11 A"   35 A'   36 A'   12 A"                 
 -0.288  -0.260
 37 A'   13 A"                                                                 
 -- Virtual --                   
 -0.097  -0.083  -0.048   0.002   0.016   0.030   0.043   0.051
 14 A"   38 A'   39 A'   40 A'   41 A'   42 A'   15 A"   43 A'                 
  0.065   0.080   0.083   0.092   0.110   0.119   0.129   0.135
 44 A'   16 A"   45 A'   46 A'   17 A"   47 A'   48 A'   49 A'                 
  0.165   0.206   0.214   0.216   0.235   0.272   0.281   0.282
 50 A'   51 A'   52 A'   18 A"   19 A"   53 A'   54 A'   20 A"                 
  0.291   0.306   0.371   0.379   0.386   0.408   0.429   0.450
 55 A'   56 A'   57 A'   58 A'   21 A"   22 A"   59 A'   23 A"                 
  0.453   0.463   0.499   0.513   0.534   0.579   0.633   0.638
 60 A'   61 A'   62 A'   63 A'   24 A"   64 A'   25 A"   65 A'                 
  0.657   0.660   0.788   0.827   0.840   0.866   0.869   0.885
 26 A"   66 A'   67 A'   27 A"   68 A'   69 A'   28 A"   70 A'                 
  0.917   0.950   1.079   1.132   1.283   1.299   1.336   1.355
 71 A'   72 A'   73 A'   74 A'   29 A"   30 A"   75 A'   76 A'                 
  1.386   1.417   1.423   1.450   1.556   1.631   1.646   1.680
 77 A'   78 A'   31 A"   32 A"   33 A"   79 A'   80 A'   81 A'                 
  1.799   1.850   1.981   2.228   2.270   2.419   2.664   2.846
 82 A'   83 A'   84 A'   34 A"   85 A'   86 A'   35 A"   87 A'                 
  3.083   3.755   3.764   3.781   3.813   3.944   3.972   3.996
 88 A'   36 A"   89 A'   37 A"   90 A'   38 A"   91 A'   39 A"                 
  4.058   4.092   4.213   4.382   5.986   6.018   6.042   6.256
 92 A'   93 A'   94 A'   95 A'   40 A"   96 A'   97 A'   41 A"                 
  6.306   6.333   6.954   9.685  13.765  13.879  13.933  23.316
 98 A'   99 A'  100 A'  101 A'   42 A"  102 A'  103 A'  104 A'                 
 25.781  25.876  26.258  27.829  28.327  28.351  28.358  28.517
 43 A"  105 A'  106 A'  107 A'   44 A"  108 A'  109 A'   45 A"                 
 28.529  28.538  28.580  28.661  66.753 127.870 127.888 127.908
110 A'   46 A"  111 A'  112 A'  113 A'   47 A"  114 A'  115 A'                 
151.627 163.067 215.6681901.789
116 A'  117 A'  118 A'  119 A'                                                 

 Beta MOs, Restricted
 -- Occupied --                  
******* -176.33 -165.73 -165.73 -165.73 -101.60  -77.13  -35.82
  1 A'    2 A'    3 A'    1 A"    4 A'    5 A'    6 A'    7 A'                 
-31.317 -31.311 -31.311 -24.701 -22.968 -22.966 -22.966 -22.962
  8 A'    2 A"    9 A'   10 A'   11 A'    3 A"   12 A'   13 A'                 
-22.962 -10.299  -9.509  -7.274  -7.264  -7.264  -6.626  -6.373
  4 A"   14 A'   15 A'   16 A'   17 A'    5 A"   18 A'   19 A'                 
 -4.790  -4.786  -4.784  -4.782  -4.771  -4.770  -2.052  -2.047
 20 A'   21 A'    6 A"   22 A'    7 A"   23 A'   24 A'    8 A"                 
 -2.047  -2.033  -2.033  -1.222  -0.910  -0.748  -0.674  -0.573
 25 A'   26 A'    9 A"   27 A'   28 A'   29 A'   30 A'   31 A'                 
 -0.498  -0.476  -0.471  -0.433  -0.404  -0.364  -0.327  -0.311
 32 A'   33 A'   10 A"   34 A'   11 A"   35 A'   36 A'   12 A"                 
 -0.288  -0.260
 37 A'   13 A"                                                                 
 -- Virtual --                   
 -0.097  -0.083  -0.048   0.002   0.016   0.030   0.043   0.051
 14 A"   38 A'   39 A'   40 A'   41 A'   42 A'   15 A"   43 A'                 
  0.065   0.080   0.083   0.092   0.110   0.119   0.129   0.135
 44 A'   16 A"   45 A'   46 A'   17 A"   47 A'   48 A'   49 A'                 
  0.165   0.206   0.214   0.216   0.235   0.272   0.281   0.282
 50 A'   51 A'   52 A'   18 A"   19 A"   53 A'   54 A'   20 A"                 
  0.291   0.306   0.371   0.379   0.386   0.408   0.429   0.450
 55 A'   56 A'   57 A'   58 A'   21 A"   22 A"   59 A'   23 A"                 
  0.453   0.463   0.499   0.513   0.534   0.579   0.633   0.638
 60 A'   61 A'   62 A'   63 A'   24 A"   64 A'   25 A"   65 A'                 
  0.657   0.660   0.788   0.827   0.840   0.866   0.869   0.885
 26 A"   66 A'   67 A'   27 A"   68 A'   69 A'   28 A"   70 A'                 
  0.917   0.950   1.079   1.132   1.283   1.299   1.336   1.355
 71 A'   72 A'   73 A'   74 A'   29 A"   30 A"   75 A'   76 A'                 
  1.386   1.417   1.423   1.450   1.556   1.631   1.646   1.680
 77 A'   78 A'   31 A"   32 A"   33 A"   79 A'   80 A'   81 A'                 
  1.799   1.850   1.981   2.228   2.270   2.419   2.664   2.846
 82 A'   83 A'   84 A'   34 A"   85 A'   86 A'   35 A"   87 A'                 
  3.083   3.755   3.764   3.781   3.813   3.944   3.972   3.996
 88 A'   36 A"   89 A'   37 A"   90 A'   38 A"   91 A'   39 A"                 
  4.058   4.092   4.213   4.382   5.986   6.018   6.042   6.256
 92 A'   93 A'   94 A'   95 A'   40 A"   96 A'   97 A'   41 A"                 
  6.306   6.333   6.954   9.685  13.765  13.879  13.933  23.316
 98 A'   99 A'  100 A'  101 A'   42 A"  102 A'  103 A'  104 A'                 
 25.781  25.876  26.258  27.829  28.327  28.351  28.358  28.517
 43 A"  105 A'  106 A'  107 A'   44 A"  108 A'  109 A'   45 A"                 
 28.529  28.538  28.580  28.661  66.753 127.870 127.888 127.908
110 A'   46 A"  111 A'  112 A'  113 A'   47 A"  114 A'  115 A'                 
151.627 163.067 215.6681901.789
116 A'  117 A'  118 A'  119 A'                                                 
 --------------------------------------------------------------

          Ground-State Mulliken Net Atomic Charges

     Atom                 Charge (a.u.)
  ----------------------------------------
      1 C                    -0.521941
      2 P                     0.301931
      3 F                    -0.200742
      4 Cl                    0.234623
      5 I                     0.186129
  ----------------------------------------
  Sum of atomic charges =     0.000000

 -----------------------------------------------------------------
                    Cartesian Multipole Moments
 -----------------------------------------------------------------
    Charge (ESU x 10^10)
                 0.0000
    Dipole Moment (Debye)
         X       0.1303      Y      -0.7294      Z       0.0000
       Tot       0.7409
    Quadrupole Moments (Debye-Ang)
        XX     -59.7808     XY      -0.6645     YY     -67.7825
        XZ      -0.0000     YZ       0.0000     ZZ     -64.8523
    Octopole Moments (Debye-Ang^2)
       XXX     -57.4715    XXY       6.5947    XYY     -15.4762
       YYY      -5.0050    XXZ       0.0000    XYZ       0.0000
       YYZ       0.0000    XZZ     -15.6562    YZZ       4.7976
       ZZZ       0.0000
    Hexadecapole Moments (Debye-Ang^3)
      XXXX    -829.5479   XXXY       3.0973   XXYY    -234.6274
      XYYY     -15.2800   YYYY    -592.5956   XXXZ       0.0000
      XXYZ       0.0000   XYYZ      -0.0000   YYYZ       0.0000
      XXZZ    -159.1156   XYZZ       3.2427   YYZZ    -112.3306
      XZZZ      -0.0000   YZZZ       0.0000   ZZZZ     -85.0846
 -----------------------------------------------------------------
 Calculating MO derivatives via CPSCF
 D1JvT checksum  = 231300 16360.4934185779
 D1KAT checksum  = 538440 739.1980799506
   1         3          15      0.138866    0.044527
   2         3          15      0.019735    0.008502
   3         3          15      0.002482    0.001091
   4         3          15      0.000269    0.000125
   5        16           2      0.000024    0.000014
   6        17           1      0.000001    0.000001
   7        18           0      0.000000    0.000000    Roots Converged
 Time for AOints: 8.3 s (CPU) 2.7 s (wall)
 ------------------------------------------------------------------------------
                     AOints        : Timing summary (seconds)
 ------------------------------------------------------------------------------
     job step          cpu (% of tot)      sys (% of tot)     wall (% of tot)
 ------------------------------------------------------------------------------
  cpscf_lag         0.4006E+02 (32.5)   0.5000E-05 (23.8)   0.1546E+02 (33.4)
  iterzp            0.7463E+02 (60.6)   0.1600E-04 (76.2)   0.2788E+02 (60.3)
  make_fx           0.0000E+00 ( 0.0)   0.0000E+00 ( 0.0)   0.0000E+00 ( 0.0)
  AOints            0.8341E+01 ( 6.8)   0.0000E+00 ( 0.0)   0.2729E+01 ( 5.9)
 ------------------------------------------------------------------------------
   Grand Totals     0.1232E+03          0.2100E-04          0.4623E+02
 ------------------------------------------------------------------------------
 Calculating analytic Hessian of the SCF energy
 Polarizability Matrix (a.u.)
            1           2           3
    1-106.3858866  -6.5640706  -0.0000000
    2  -6.5640706 -85.1075998   0.0000000
    3  -0.0000000   0.0000000 -50.2352797

 Direct stationary perturbation theory relativistic correction:

 rels  =      98.240320389170
 relv  =    -326.179406898657
 rel2e =      42.936730195469
 E_rel =    -185.002356314018

 Hessian of the SCF Energy
            1           2           3           4           5           6
    1   0.2947027   0.1102950  -0.0000000  -0.1897463  -0.1507720   0.0000000
    2   0.1102950   0.3436208   0.0000000  -0.1216444  -0.1422864   0.0000000
    3  -0.0000000   0.0000000   0.0512746   0.0000000  -0.0000000  -0.0174492
    4  -0.1897463  -0.1216444   0.0000000   0.3040260   0.0344835  -0.0000000
    5  -0.1507720  -0.1422864  -0.0000000   0.0344835   0.3507990  -0.0000000
    6   0.0000000   0.0000000  -0.0174492  -0.0000000  -0.0000000   0.0198274
    7   0.0063876  -0.0135587  -0.0000000  -0.0944170   0.1144830  -0.0000000
    8   0.0181346  -0.0245040  -0.0000000   0.0835241  -0.1838865   0.0000000
    9  -0.0000000   0.0000000  -0.0021421   0.0000000   0.0000000  -0.0108371
   10  -0.0356802   0.0305881  -0.0000000   0.0077302  -0.0027442  -0.0000000
   11   0.0235207  -0.1574853  -0.0000000   0.0093129  -0.0262818   0.0000000
   12  -0.0000000  -0.0000000  -0.0171446  -0.0000000   0.0000000  -0.0005266
   13  -0.0756638  -0.0056800  -0.0000000  -0.0275928   0.0045497   0.0000000
   14  -0.0011782  -0.0193451   0.0000000  -0.0056761   0.0016557  -0.0000000
   15  -0.0000000   0.0000000  -0.0145387   0.0000000   0.0000000   0.0089856
            7           8           9          10          11          12
    1   0.0063876   0.0181346  -0.0000000  -0.0356802   0.0235207  -0.0000000
    2  -0.0135587  -0.0245040   0.0000000   0.0305881  -0.1574853  -0.0000000
    3  -0.0000000  -0.0000000  -0.0021421  -0.0000000  -0.0000000  -0.0171446
    4  -0.0944170   0.0835241   0.0000000   0.0077302   0.0093129  -0.0000000
    5   0.1144830  -0.1838865   0.0000000  -0.0027442  -0.0262818   0.0000000
    6  -0.0000000   0.0000000  -0.0108371  -0.0000000   0.0000000  -0.0005266
    7   0.0844461  -0.0966567  -0.0000000  -0.0007616  -0.0019478   0.0000000
    8  -0.0966567   0.2162517  -0.0000000  -0.0028873  -0.0073521   0.0000000
    9  -0.0000000  -0.0000000   0.0097758  -0.0000000  -0.0000000   0.0059779
   10  -0.0007616  -0.0028873  -0.0000000   0.0439351  -0.0460681   0.0000000
   11  -0.0019478  -0.0073521  -0.0000000  -0.0460681   0.1996971   0.0000000
   12   0.0000000   0.0000000   0.0059779   0.0000000   0.0000000   0.0085901
   13   0.0043449  -0.0021147   0.0000000  -0.0152234   0.0151824  -0.0000000
   14  -0.0023198  -0.0005091  -0.0000000   0.0211115  -0.0085778   0.0000000
   15   0.0000000   0.0000000  -0.0027744   0.0000000  -0.0000000   0.0031032
           13          14          15
    1  -0.0756638  -0.0011782  -0.0000000
    2  -0.0056800  -0.0193451   0.0000000
    3  -0.0000000   0.0000000  -0.0145387
    4  -0.0275928  -0.0056761   0.0000000
    5   0.0045497   0.0016557   0.0000000
    6   0.0000000  -0.0000000   0.0089856
    7   0.0043449  -0.0023198   0.0000000
    8  -0.0021147  -0.0005091   0.0000000
    9   0.0000000  -0.0000000  -0.0027744
   10  -0.0152234   0.0211115   0.0000000
   11   0.0151824  -0.0085778  -0.0000000
   12  -0.0000000   0.0000000   0.0031032
   13   0.1141351  -0.0119374   0.0000000
   14  -0.0119374   0.0267763  -0.0000000
   15   0.0000000  -0.0000000   0.0052244
 Gradient time:  CPU 178.62 s  wall 71.04 s
 **********************************************************************
 **                                                                  **
 **                       VIBRATIONAL ANALYSIS                       **
 **                       --------------------                       **
 **                                                                  **
 **        VIBRATIONAL FREQUENCIES (CM**-1) AND NORMAL MODES         **
 **     FORCE CONSTANTS (mDYN/ANGSTROM) AND REDUCED MASSES (AMU)     **
 **                  INFRARED INTENSITIES (KM/MOL)                   **
 **                                                                  **
 **********************************************************************


 Mode:                 1                      2                      3
 Frequency:       130.31                 165.93                 191.47
 Force Cnst:      0.2531                 0.3896                 0.8176
 Red. Mass:      25.2992                24.0148                37.8528
 IR Active:          YES                    YES                    YES
 IR Intens:        1.419                  3.036                  0.290
 Raman Active:       YES                    YES                    YES
               X      Y      Z        X      Y      Z        X      Y      Z
 C         -0.077  0.238 -0.000    0.000  0.000 -0.110   -0.009 -0.274 -0.000
 P          0.214 -0.051  0.000    0.000  0.000 -0.562   -0.041 -0.304 -0.000
 F          0.829  0.303 -0.000    0.000  0.000  0.774   -0.023 -0.315  0.000
 Cl         0.043  0.246 -0.000   -0.000  0.000  0.266    0.808 -0.074  0.000
 I         -0.181 -0.123  0.000    0.000 -0.000 -0.042   -0.208  0.168 -0.000
 TransDip  -0.038 -0.006  0.000    0.000 -0.000 -0.056    0.004  0.017 -0.000

 Mode:                 4                      5                      6
 Frequency:       332.80                 343.29                 351.33
 Force Cnst:      1.5696                 1.8331                 0.9256
 Red. Mass:      24.0528                26.4006                12.7270
 IR Active:          YES                    YES                    YES
 IR Intens:       18.324                  1.728                  9.169
 Raman Active:       YES                    YES                    YES
               X      Y      Z        X      Y      Z        X      Y      Z
 C          0.484  0.156 -0.000   -0.417  0.220  0.000    0.000  0.000  0.984
 P          0.624  0.147  0.000   -0.083 -0.400 -0.000    0.000  0.000 -0.135
 F         -0.319 -0.442  0.000   -0.117 -0.462  0.000   -0.000 -0.000 -0.010
 Cl        -0.100  0.096  0.000   -0.053  0.610 -0.000   -0.000 -0.000 -0.113
 I         -0.123 -0.011  0.000    0.092 -0.022 -0.000   -0.000 -0.000 -0.027
 TransDip   0.137  0.007  0.000   -0.040 -0.012 -0.000    0.000  0.000 -0.097

 Mode:                 7                      8                      9
 Frequency:       743.39                 771.26                1079.55
 Force Cnst:      4.9238                 6.8957                 9.3977
 Red. Mass:      15.1226                19.6757                13.6862
 IR Active:          YES                    YES                    YES
 IR Intens:       31.215                222.929                  6.600
 Raman Active:       YES                    YES                    YES
               X      Y      Z        X      Y      Z        X      Y      Z
 C          0.662 -0.594 -0.000    0.293 -0.432 -0.000    0.628  0.719 -0.000
 P         -0.248  0.111  0.000    0.177 -0.392  0.000   -0.198 -0.207  0.000
 F          0.217 -0.203 -0.000   -0.338  0.637 -0.000   -0.017  0.028 -0.000
 Cl        -0.077  0.203  0.000   -0.039  0.144 -0.000    0.001 -0.071 -0.000
 I         -0.013  0.004  0.000   -0.010  0.002  0.000   -0.009 -0.002  0.000
 TransDip   0.161 -0.078  0.000    0.098 -0.468  0.000    0.059  0.057  0.000

 STANDARD THERMODYNAMIC QUANTITIES AT   298.15 K  AND     1.00 ATM

   This Molecule has  0 Imaginary Frequencies
   Zero point vibrational energy:        5.875 kcal/mol

   Atom    1 Element C  Has Mass   12.00000
   Atom    2 Element P  Has Mass   30.97376
   Atom    3 Element F  Has Mass   18.99840
   Atom    4 Element Cl Has Mass   34.96885
   Atom    5 Element I  Has Mass  126.90440
   Molecular Mass:   223.845410 amu
   Principal axes and moments of inertia in amu*Bohr^2:
                             1           2           3
    Eigenvalues --      916.59286  1520.65579  2437.24865
          X               0.99999    -0.00383     0.00000
          Y               0.00383     0.99999     0.00000
          Z               0.00000    -0.00000     1.00000
   Rotational Symmetry Number is   1
   The Molecule is an Asymmetric Top
   Translational Enthalpy:        0.889 kcal/mol
   Rotational Enthalpy:           0.889 kcal/mol
   Vibrational Enthalpy:          7.875 kcal/mol
   gas constant (RT):             0.592 kcal/mol
   Translational Entropy:        42.120  cal/mol.K
   Rotational Entropy:           29.608  cal/mol.K
   Vibrational Entropy:          11.798  cal/mol.K

   Total Enthalpy:               10.245 kcal/mol
   Total Entropy:                83.526  cal/mol.K
Archival summary:
1\1\TWL02\FREQ\ProcedureUnspecified\BasisUnspecified\1l1111\taweetha\MonNov2614:24:272018MonNov2614:24:272018\0\\#,FREQ,ProcedureUnspecified,BasisUnspecified,\\0,1\I\C,1,2.10841\P,2,1.68401,1,126.539\F,3,1.63745,2,102.183,1,0,0\Cl,2,1.74678,1,117.222,3,-180,0\\\@

 Total job time:  81.66s(wall), 205.19s(cpu) 
 Mon Nov 26 14:24:27 2018

        *************************************************************
        *                                                           *
        *  Thank you very much for using Q-Chem.  Have a nice day.  *
        *                                                           *
        *************************************************************
