# Supplementary material for: Geometric and energetic data from ab initio calculations of haloethene, haloimine, halomethylenephosphine, haloiminophosphine, halodiazene, halodiphosphene and halocyclopropane
Source: Data Brief. 2019 Nov 2;27:104738. doi: 10.1016/j.dib.2019.104738 (PMC6861602; doi:10.1016/j.dib.2019.104738)
Supplement: Multimedia component 5 [file mmc5.zip › CP/B3LYP/IClCPHE.out]

Q-Chem Developer Version!
                  Welcome to Q-Chem
     A Quantum Leap Into The Future Of Chemistry


 Q-Chem 5.1, Q-Chem, Inc., Pleasanton, CA (2018)

 Yihan Shao,  Zhengting Gan,  E. Epifanovsky,  A. T. B. Gilbert,  M. Wormit,  
 J. Kussmann,  A. W. Lange,  A. Behn,  Jia Deng,  Xintian Feng,  D. Ghosh,  
 M. Goldey,  P. R. Horn,  L. D. Jacobson,  I. Kaliman,  T. Kus,  A. Landau,  
 Jie Liu,  E. I. Proynov,  R. M. Richard,  R. P. Steele,  E. J. Sundstrom,  
 H. L. Woodcock III,  P. M. Zimmerman,  D. Zuev,  B. Albrecht,  E. Alguire,  
 S. A. Baeppler,  D. Barton,  Z. Benda,  Y. A. Bernard,  E. J. Berquist,  
 K. B. Bravaya,  H. Burton,  D. Casanova,  Chun-Min Chang,  Yunqing Chen,  
 A. Chien,  K. D. Closser,  M. P. Coons,  S. Coriani,  S. Dasgupta,  
 A. L. Dempwolff,  M. Diedenhofen,  Hainam Do,  R. G. Edgar,  Po-Tung Fang,  
 S. Faraji,  S. Fatehi,  Qingguo Feng,  K. D. Fenk,  J. Fosso-Tande,  
 Qinghui Ge,  A. Ghysels,  G. Gidofalvi,  J. Gomes,  J. Gonthier,  A. Gunina,  
 D. Hait,  M. W. D. Hanson-Heine,  P. H. P. Harbach,  A. W. Hauser,  
 J. E. Herr,  E. G. Hohenstein,  Z. C. Holden,  Kerwin Hui,  B. C. Huynh,  
 T.-C. Jagau,  Hyunjun Ji,  B. Kaduk,  K. Khistyaev,  Jaehoon Kim,  
 P. Klunzinger,  K. Koh,  D. Kosenkov,  L. Koulias,  T. Kowalczyk,  
 C. M. Krauter,  A. Kunitsa,  Ka Un Lao,  A. Laurent,  K. V. Lawler,  
 Joonho Lee,  D. Lefrancois,  S. Lehtola,  D. S. Levine,  Yi-Pei Li,  
 You-Sheng Lin,  Fenglai Liu,  E. Livshits,  A. Luenser,  P. Manohar,  
 E. Mansoor,  S. F. Manzer,  Shan-Ping Mao,  Yuezhi Mao,  N. Mardirossian,  
 A. V. Marenich,  T. Markovich,  L. A. Martinez-Martinez,  S. A. Maurer,  
 N. J. Mayhall,  S. C. McKenzie,  J.-M. Mewes,  A. F. Morrison,  
 J. W. Mullinax,  K. Nanda,  T. S. Nguyen-Beck,  R. Olivares-Amaya,  
 J. A. Parkhill,  T. M. Perrine,  F. Plasser,  P. Pokhilko,  S. Prager,  
 A. Prociuk,  E. Ramos,  D. R. Rehn,  F. Rob,  M. Schneider,  N. Sergueev,  
 S. M. Sharada,  S. Sharma,  D. W. Small,  T. Stauch,  T. Stein,  
 Yu-Chuan Su,  A. J. W. Thom,  A. Tkatchenko,  T. Tsuchimochi,  N. M. Tubman,  
 L. Vogt,  M. L. Vidal,  O. Vydrov,  M. A. Watson,  J. Wenzel,  
 M. de Wergifosse,  T. A. Wesolowski,  A. White,  J. Witte,  A. Yamada,  
 Jun Yang,  K. Yao,  S. Yeganeh,  S. R. Yost,  Zhi-Qiang You,  A. Zech,  
 Igor Ying Zhang,  Xing Zhang,  Yan Zhao,  Ying Zhu,  B. R. Brooks,  
 G. K. L. Chan,  C. J. Cramer,  M. S. Gordon,  W. J. Hehre,  A. Klamt,  
 M. W. Schmidt,  C. D. Sherrill,  D. G. Truhlar,  A. Aspuru-Guzik,  R. Baer,  
 A. T. Bell,  N. A. Besley,  Jeng-Da Chai,  A. E. DePrince, III,  
 R. A. DiStasio Jr.,  A. Dreuw,  B. D. Dunietz,  T. R. Furlani,  
 Chao-Ping Hsu,  Yousung Jung,  Jing Kong,  D. S. Lambrecht,  WanZhen Liang,  
 C. Ochsenfeld,  V. A. Rassolov,  L. V. Slipchenko,  J. E. Subotnik,  
 T. Van Voorhis,  J. M. Herbert,  A. I. Krylov,  P. M. W. Gill,  M. Head-Gordon

 Contributors to earlier versions of Q-Chem not listed above: 
 R. D. Adamson,  B. Austin,  J. Baker,  G. J. O. Beran,  K. Brandhorst,  
 S. T. Brown,  E. F. C. Byrd,  A. K. Chakraborty,  C.-L. Cheng,  
 Siu Hung Chien,  D. M. Chipman,  D. L. Crittenden,  H. Dachsel,  
 R. J. Doerksen,  A. D. Dutoi,  L. Fusti-Molnar,  W. A. Goddard III,  
 A. Golubeva-Zadorozhnaya,  S. R. Gwaltney,  G. Hawkins,  A. Heyden,  
 S. Hirata,  G. Kedziora,  F. J. Keil,  C. Kelley,  Jihan Kim,  R. A. King,  
 R. Z. Khaliullin,  P. P. Korambath,  W. Kurlancheek,  A. M. Lee,  M. S. Lee,  
 S. V. Levchenko,  Ching Yeh Lin,  D. Liotard,  R. C. Lochan,  I. Lotan,  
 P. E. Maslen,  N. Nair,  D. P. O'Neill,  D. Neuhauser,  E. Neuscamman,  
 C. M. Oana,  R. Olson,  B. Peters,  R. Peverati,  P. A. Pieniazek,  
 Y. M. Rhee,  J. Ritchie,  M. A. Rohrdanz,  E. Rosta,  N. J. Russ,  
 H. F. Schaefer III,  N. E. Schultz,  N. Shenvi,  A. C. Simmonett,  A. Sodt,  
 D. Stuck,  K. S. Thanthiriwatte,  V. Vanovschi,  Tao Wang,  A. Warshel,  
 C. F. Williams,  Q. Wu,  X. Xu,  W. Zhang

 Please cite Q-Chem as follows:
 Y. Shao et al., Mol. Phys. 113, 184-215 (2015)
 DOI: 10.1080/00268976.2014.952696

 Q-Chem 5.1.2 for Intel X86 EM64T Linux

 Parts of Q-Chem use Armadillo 8.300.2 (Tropical Shenanigans).
 http://arma.sourceforge.net/

 Q-Chem begins on Mon Nov 26 18:03:12 2018  

Host: 
0

     Scratch files written to /scratch/taweetham/qchem52978//
Input Ideriv = 2
Curr. Ideriv = -1
Max.  Ideriv = 2

Checking the input file for inconsistencies... 	...done.

--------------------------------------------------------------
User input:
--------------------------------------------------------------
$molecule
0 1
C 
P 1 1.5 
H 2 PH 1 120. 
Cl 1 PCl 2 120.  3 180.0
I 1 PI 2 120.  3 0.0

PH=1.44
PF=1.54
PCl=2.03
PBr=2.5
PI=2.6
$end

$rem
   job_type	optimization
   basis	6-311++g**
   method	b3lyp
$end

--------------------------------------------------------------
 ----------------------------------------------------------------
             Standard Nuclear Orientation (Angstroms)
    I     Atom           X                Y                Z
 ----------------------------------------------------------------
    1      C       1.1635628736     0.2528922402     0.0000000000
    2      P       1.7218220030     1.6451374572     0.0000000000
    3      H       0.8322954480     2.7775430859     0.0000000000
    4      Cl      2.4175482254    -1.3434851392    -0.0000000000
    5      I      -1.4101758975    -0.1157115287     0.0000000000
 ----------------------------------------------------------------
 Molecular Point Group                 Cs    NOp =  2
 Largest Abelian Subgroup              Cs    NOp =  2
 Nuclear Repulsion Energy =   419.1918467501 hartrees
 There are       46 alpha and       46 beta electrons
 Requested basis set is 6-311++G(d,p)
 There are 61 shells and 151 basis functions

 Total QAlloc Memory Limit   2000 MB
 Mega-Array Size       188 MB
 MEM_STATIC part       192 MB
 A cutoff of  1.0D-11 yielded   1493 shell pairs
 There are      9752 function pairs (     10840 Cartesian)
 Smallest overlap matrix eigenvalue = 5.80E-04

 Scale SEOQF with 1.000000e-01/1.000000e-01/1.000000e-01

 Standard Electronic Orientation quadrupole field applied
 Nucleus-field energy     =     0.0000000149 hartrees
 Guess from superposition of atomic densities
 Warning:  Energy on first SCF cycle will be non-variational
 SAD guess density has 92.000000 electrons

 -----------------------------------------------------------------------
  General SCF calculation program by
  Eric Jon Sundstrom, Paul Horn, Yuezhi Mao, Dmitri Zuev, Alec White,
  David Stuck, Shaama M.S., Shane Yost, Joonho Lee, David Small,
  Daniel Levine, Susi Lehtola, Hugh Burton, Evgeny Epifanovsky
 -----------------------------------------------------------------------
 Exchange:     0.2000 Hartree-Fock + 0.0800 Slater + 0.7200 B88
 Correlation:  0.1900 VWN1RPA + 0.8100 LYP
 Using SG-1 standard quadrature grid
 A restricted SCF calculation will be
 performed using DIIS
 SCF converges when DIIS error is below 1.0e-08
 ---------------------------------------
  Cycle       Energy         DIIS error
 ---------------------------------------
    1   -7759.9903929524      3.57e-02  
    2   -7759.6840981707      2.30e-03  
    3   -7759.6613029070      3.23e-03  
    4   -7759.6985511255      1.41e-03  
    5   -7759.7032915752      5.51e-04  
    6   -7759.7043056749      2.08e-04  
    7   -7759.7044464672      3.69e-05  
    8   -7759.7044513226      1.78e-05  
    9   -7759.7044525686      3.63e-06  
   10   -7759.7044526101      5.39e-07  
   11   -7759.7044526122      1.34e-07  
   12   -7759.7044526122      3.37e-08  
   13   -7759.7044526123      9.69e-09  Convergence criterion met
 ---------------------------------------
 SCF time:   CPU 17.69s  wall 18.00s 
 SCF   energy in the final basis set =    -7759.7044526123
 Total energy in the final basis set =    -7759.7044526123

 --------------------------------------------------------------
             Orbital Energies (a.u.) and Symmetries
 --------------------------------------------------------------

 Alpha MOs, Restricted
 -- Occupied --                  
******* -176.31 -165.71 -165.71 -165.71 -101.59  -77.09  -35.80
  1 A'    2 A'    3 A'    4 A'    1 A"    5 A'    6 A'    7 A'                 
-31.298 -31.292 -31.292 -22.949 -22.947 -22.947 -22.942 -22.942
  8 A'    9 A'    2 A"   10 A'   11 A'    3 A"   12 A'    4 A"                 
-10.314  -9.500  -7.266  -7.254  -7.254  -6.592  -6.353  -4.766
 13 A'   14 A'   15 A'    5 A"   16 A'   17 A'   18 A'   19 A'                 
 -4.752  -4.752  -4.750  -4.750  -4.748  -2.030  -2.026  -2.026
 20 A'    6 A"   21 A'    7 A"   22 A'   23 A'   24 A'    8 A"                 
 -2.013  -2.013  -0.854  -0.778  -0.638  -0.556  -0.441  -0.413
 25 A'    9 A"   26 A'   27 A'   28 A'   29 A'   30 A'   31 A'                 
 -0.378  -0.335  -0.319  -0.292  -0.272  -0.272
 10 A"   32 A'   11 A"   33 A'   12 A"   34 A'                                 
 -- Virtual --                   
 -0.156  -0.108  -0.094  -0.005   0.011   0.035   0.041   0.052
 35 A'   36 A'   13 A"   37 A'   38 A'   39 A'   14 A"   40 A'                 
  0.062   0.080   0.086   0.097   0.108   0.112   0.116   0.140
 41 A'   42 A'   15 A"   43 A'   44 A'   16 A"   45 A'   46 A'                 
  0.159   0.184   0.201   0.225   0.226   0.276   0.279   0.318
 47 A'   48 A'   49 A'   50 A'   17 A"   51 A'   18 A"   52 A'                 
  0.390   0.399   0.402   0.404   0.409   0.430   0.462   0.464
 53 A'   54 A'   19 A"   20 A"   55 A'   56 A'   57 A'   21 A"                 
  0.479   0.529   0.538   0.550   0.591   0.594   0.636   0.650
 58 A'   59 A'   60 A'   22 A"   23 A"   61 A'   62 A'   24 A"                 
  0.748   0.817   0.848   0.851   0.862   0.867   0.905   0.982
 63 A'   64 A'   25 A"   65 A'   66 A'   26 A"   67 A'   68 A'                 
  1.059   1.124   1.267   1.279   1.321   1.322   1.378   1.403
 69 A'   70 A'   27 A"   71 A'   72 A'   28 A"   73 A'   29 A"                 
  1.531   1.558   1.589   1.611   1.625   1.729   1.959   2.065
 30 A"   74 A'   31 A"   75 A'   76 A'   77 A'   78 A'   79 A'                 
  2.232   2.258   2.346   2.558   2.677   2.819   3.165   3.961
 32 A"   80 A'   81 A'   82 A'   33 A"   83 A'   84 A'   34 A"                 
  3.968   3.974   4.025   4.103   4.338   5.988   6.002   6.028
 85 A'   35 A"   86 A'   87 A'   88 A'   36 A"   89 A'   90 A'                 
  7.006   9.648  13.794  13.873  14.098  23.422  25.764  25.808
 91 A'   92 A'   37 A"   93 A'   94 A'   95 A'   38 A"   96 A'                 
 26.133  27.791  28.332  28.344  28.358  28.535  28.537  28.538
 97 A'   98 A'   39 A"   99 A'  100 A'   40 A"  101 A'   41 A"                 
 28.561  28.609 127.878 127.887 127.904 151.600 163.190 215.624
102 A'  103 A'   42 A"  104 A'  105 A'  106 A'  107 A'  108 A'                 
*******
109 A'                                                                         

 Beta MOs, Restricted
 -- Occupied --                  
******* -176.31 -165.71 -165.71 -165.71 -101.59  -77.09  -35.80
  1 A'    2 A'    3 A'    4 A'    1 A"    5 A'    6 A'    7 A'                 
-31.298 -31.292 -31.292 -22.949 -22.947 -22.947 -22.942 -22.942
  8 A'    9 A'    2 A"   10 A'   11 A'    3 A"   12 A'    4 A"                 
-10.314  -9.500  -7.266  -7.254  -7.254  -6.592  -6.353  -4.766
 13 A'   14 A'   15 A'    5 A"   16 A'   17 A'   18 A'   19 A'                 
 -4.752  -4.752  -4.750  -4.750  -4.748  -2.030  -2.026  -2.026
 20 A'    6 A"   21 A'    7 A"   22 A'   23 A'   24 A'    8 A"                 
 -2.013  -2.013  -0.854  -0.778  -0.638  -0.556  -0.441  -0.413
 25 A'    9 A"   26 A'   27 A'   28 A'   29 A'   30 A'   31 A'                 
 -0.378  -0.335  -0.319  -0.292  -0.272  -0.272
 10 A"   32 A'   11 A"   33 A'   12 A"   34 A'                                 
 -- Virtual --                   
 -0.156  -0.108  -0.094  -0.005   0.011   0.035   0.041   0.052
 35 A'   36 A'   13 A"   37 A'   38 A'   39 A'   14 A"   40 A'                 
  0.062   0.080   0.086   0.097   0.108   0.112   0.116   0.140
 41 A'   42 A'   15 A"   43 A'   44 A'   16 A"   45 A'   46 A'                 
  0.159   0.184   0.201   0.225   0.226   0.276   0.279   0.318
 47 A'   48 A'   49 A'   50 A'   17 A"   51 A'   18 A"   52 A'                 
  0.390   0.399   0.402   0.404   0.409   0.430   0.462   0.464
 53 A'   54 A'   19 A"   20 A"   55 A'   56 A'   57 A'   21 A"                 
  0.479   0.529   0.538   0.550   0.591   0.594   0.636   0.650
 58 A'   59 A'   60 A'   22 A"   23 A"   61 A'   62 A'   24 A"                 
  0.748   0.817   0.848   0.851   0.862   0.867   0.905   0.982
 63 A'   64 A'   25 A"   65 A'   66 A'   26 A"   67 A'   68 A'                 
  1.059   1.124   1.267   1.279   1.321   1.322   1.378   1.403
 69 A'   70 A'   27 A"   71 A'   72 A'   28 A"   73 A'   29 A"                 
  1.531   1.558   1.589   1.611   1.625   1.729   1.959   2.065
 30 A"   74 A'   31 A"   75 A'   76 A'   77 A'   78 A'   79 A'                 
  2.232   2.258   2.346   2.558   2.677   2.819   3.165   3.961
 32 A"   80 A'   81 A'   82 A'   33 A"   83 A'   84 A'   34 A"                 
  3.968   3.974   4.025   4.103   4.338   5.988   6.002   6.028
 85 A'   35 A"   86 A'   87 A'   88 A'   36 A"   89 A'   90 A'                 
  7.006   9.648  13.794  13.873  14.098  23.422  25.764  25.808
 91 A'   92 A'   37 A"   93 A'   94 A'   95 A'   38 A"   96 A'                 
 26.133  27.791  28.332  28.344  28.358  28.535  28.537  28.538
 97 A'   98 A'   39 A"   99 A'  100 A'   40 A"  101 A'   41 A"                 
 28.561  28.609 127.878 127.887 127.904 151.600 163.190 215.624
102 A'  103 A'   42 A"  104 A'  105 A'  106 A'  107 A'  108 A'                 
*******
109 A'                                                                         
 --------------------------------------------------------------

          Ground-State Mulliken Net Atomic Charges

     Atom                 Charge (a.u.)
  ----------------------------------------
      1 C                    -0.316822
      2 P                     0.118758
      3 H                     0.041656
      4 Cl                    0.176469
      5 I                    -0.020061
  ----------------------------------------
  Sum of atomic charges =    -0.000000

 -----------------------------------------------------------------
                    Cartesian Multipole Moments
 -----------------------------------------------------------------
    Charge (ESU x 10^10)
                -0.0000
    Dipole Moment (Debye)
         X       0.2540      Y       2.5102      Z      -0.0000
       Tot       2.5230
    Quadrupole Moments (Debye-Ang)
        XX     -61.0663     XY       1.7308     YY     -55.0874
        XZ       0.0000     YZ       0.0000     ZZ     -61.7922
    Octopole Moments (Debye-Ang^2)
       XXX     -76.0402    XXY      -8.6336    XYY     -10.3297
       YYY       4.5587    XXZ      -0.0000    XYZ       0.0000
       YYZ       0.0000    XZZ     -18.6985    YZZ      -2.0267
       ZZZ      -0.0000
    Hexadecapole Moments (Debye-Ang^3)
      XXXX   -1134.3939   XXXY     -32.5759   XXYY    -257.7054
      XYYY      -1.5900   YYYY    -408.6006   XXXZ       0.0000
      XXYZ       0.0000   XYYZ       0.0000   YYYZ       0.0000
      XXZZ    -209.5033   XYZZ      -0.0202   YYZZ     -90.4284
      XZZZ       0.0000   YZZZ       0.0000   ZZZZ     -85.7259
 -----------------------------------------------------------------
 Calculating analytic gradient of the SCF energy
 Gradient of SCF Energy
            1           2           3           4           5
    1   0.0770181  -0.0969075   0.0134938   0.0455013  -0.0391058
    2   0.1794762  -0.1520480   0.0182040  -0.0484190   0.0027868
    3   0.0000000   0.0000000  -0.0000000  -0.0000000  -0.0000000
 Max gradient component =       1.795E-01
 RMS gradient           =       7.170E-02
 Gradient time:  CPU 4.61 s  wall 4.61 s
 Geometry Optimization Parameters
   NAtoms,    NIC,     NZ,  NCons,   NDum,   NFix, NCnnct, MaxDiis
        5      20       5       0       0       0       0       0


** GEOMETRY OPTIMIZATION IN DELOCALIZED INTERNAL COORDINATES **
   Searching for a Minimum

   Optimization Cycle:   1

                       Coordinates (Angstroms)
     ATOM                X               Y               Z
      1  C         1.1635628736    0.2528922402    0.0000000000
      2  P         1.7218220030    1.6451374572    0.0000000000
      3  H         0.8322954480    2.7775430859    0.0000000000
      4  Cl        2.4175482254   -1.3434851392    0.0000000000
      5  I        -1.4101758975   -0.1157115287    0.0000000000
   Point Group: cs    Number of degrees of freedom:     7


   Energy is  -7759.704452612


 Attempting to Generate Delocalized Internal Coordinates

  7 Hessian modes will be used to form the next step
  Hessian Eigenvalues:
     0.044459    0.139919    0.160000    0.198009    0.250000    0.250000
     0.766766

 Minimum Search - Taking Simple RFO Step
 Searching for Lamda that Minimizes Along All modes
 Value Taken    Lamda =  -0.07817100
 Calculated Step too Large.  Step scaled by  0.552999
 Step Taken.  Stepsize is  0.300000

                             Maximum     Tolerance    Cnvgd?
         Gradient           0.149058      0.000300      NO
         Displacement       0.189740      0.001200      NO
         Energy change     *********      0.000001      NO


 New Cartesian Coordinates Obtained by Inverse Iteration

 Displacement from previous Coordinates is:  0.345821
 ----------------------------------------------------------------
             Standard Nuclear Orientation (Angstroms)
    I     Atom           X                Y                Z
 ----------------------------------------------------------------
    1      C       1.1639847417     0.2545752595     0.0000000000
    2      P       1.7833183120     1.6795808422     0.0000000000
    3      H       0.7796711266     2.7033672905     0.0000000000
    4      Cl      2.3155686765    -1.3081453068     0.0000000000
    5      I      -1.3174902043    -0.1130019700     0.0000000000
 ----------------------------------------------------------------
 Molecular Point Group                 Cs    NOp =  2
 Largest Abelian Subgroup              Cs    NOp =  2
 Nuclear Repulsion Energy =   429.0249955219 hartrees
 There are       46 alpha and       46 beta electrons
 Applying Cartesian multipole field
    Component          Value
    ---------          -----
     (2,0,0)        1.00000E-11
     (0,2,0)        2.00000E-11
     (0,0,2)       -3.00000E-11
 Nucleus-field energy     =     0.0000000143 hartrees
 Requested basis set is 6-311++G(d,p)
 There are 61 shells and 151 basis functions
 A cutoff of  1.0D-11 yielded   1519 shell pairs
 There are      9942 function pairs (     11063 Cartesian)
 Smallest overlap matrix eigenvalue = 5.44E-04
 Guess MOs from SCF MO coefficient file

 -----------------------------------------------------------------------
  General SCF calculation program by
  Eric Jon Sundstrom, Paul Horn, Yuezhi Mao, Dmitri Zuev, Alec White,
  David Stuck, Shaama M.S., Shane Yost, Joonho Lee, David Small,
  Daniel Levine, Susi Lehtola, Hugh Burton, Evgeny Epifanovsky
 -----------------------------------------------------------------------
 Exchange:     0.2000 Hartree-Fock + 0.0800 Slater + 0.7200 B88
 Correlation:  0.1900 VWN1RPA + 0.8100 LYP
 Using SG-1 standard quadrature grid
 A restricted SCF calculation will be
 performed using DIIS
 SCF converges when DIIS error is below 1.0e-08
 ---------------------------------------
  Cycle       Energy         DIIS error
 ---------------------------------------
    1   -7759.7382395940      9.69e-04  
    2   -7759.7422879062      3.74e-04  
    3   -7759.7418960442      5.07e-04  
    4   -7759.7427857461      1.68e-04  
    5   -7759.7428572253      7.40e-05  
    6   -7759.7428758668      8.28e-06  
    7   -7759.7428761205      2.60e-06  
    8   -7759.7428761391      1.48e-06  
    9   -7759.7428761465      2.89e-07  
   10   -7759.7428761469      7.30e-08  
   11   -7759.7428761469      1.57e-08  
   12   -7759.7428761469      4.45e-09  Convergence criterion met
 ---------------------------------------
 SCF time:   CPU 16.77s  wall 17.00s 
 SCF   energy in the final basis set =    -7759.7428761469
 Total energy in the final basis set =    -7759.7428761469

 --------------------------------------------------------------
             Orbital Energies (a.u.) and Symmetries
 --------------------------------------------------------------

 Alpha MOs, Restricted
 -- Occupied --                  
******* -176.31 -165.72 -165.71 -165.71 -101.59  -77.08  -35.81
  1 A'    2 A'    3 A'    1 A"    4 A'    5 A'    6 A'    7 A'                 
-31.302 -31.295 -31.295 -22.953 -22.951 -22.951 -22.946 -22.946
  8 A'    2 A"    9 A'   10 A'   11 A'    3 A"   12 A'    4 A"                 
-10.315  -9.501  -7.267  -7.256  -7.255  -6.586  -6.357  -4.770
 13 A'   14 A'   15 A'    5 A"   16 A'   17 A'   18 A'   19 A'                 
 -4.754  -4.754  -4.747  -4.747  -4.743  -2.034  -2.030  -2.030
 20 A'    6 A"   21 A'    7 A"   22 A'   23 A'   24 A'    8 A"                 
 -2.016  -2.016  -0.864  -0.764  -0.643  -0.552  -0.444  -0.418
 25 A'    9 A"   26 A'   27 A'   28 A'   29 A'   30 A'   31 A'                 
 -0.381  -0.337  -0.312  -0.299  -0.275  -0.273
 10 A"   32 A'   11 A"   33 A'   34 A'   12 A"                                 
 -- Virtual --                   
 -0.143  -0.096  -0.081  -0.003   0.014   0.036   0.042   0.047
 35 A'   13 A"   36 A'   37 A'   38 A'   39 A'   14 A"   40 A'                 
  0.061   0.081   0.085   0.098   0.109   0.113   0.121   0.134
 41 A'   42 A'   15 A"   43 A'   44 A'   16 A"   45 A'   46 A'                 
  0.158   0.186   0.199   0.222   0.225   0.275   0.283   0.317
 47 A'   48 A'   49 A'   50 A'   17 A"   51 A'   18 A"   52 A'                 
  0.391   0.396   0.399   0.402   0.414   0.431   0.460   0.463
 53 A'   54 A'   19 A"   20 A"   55 A'   56 A'   57 A'   21 A"                 
  0.471   0.527   0.546   0.550   0.573   0.597   0.636   0.645
 58 A'   59 A'   60 A'   22 A"   61 A'   23 A"   62 A'   24 A"                 
  0.780   0.830   0.844   0.856   0.864   0.866   0.887   1.011
 63 A'   64 A'   25 A"   65 A'   66 A'   26 A"   67 A'   68 A'                 
  1.066   1.093   1.272   1.282   1.321   1.337   1.377   1.414
 69 A'   70 A'   27 A"   71 A'   72 A'   28 A"   73 A'   29 A"                 
  1.512   1.583   1.589   1.615   1.650   1.776   1.921   2.069
 30 A"   31 A"   74 A'   75 A'   76 A'   77 A'   78 A'   79 A'                 
  2.231   2.261   2.361   2.579   2.673   2.831   3.141   3.958
 32 A"   80 A'   81 A'   82 A'   33 A"   83 A'   84 A'   34 A"                 
  3.966   3.975   4.032   4.124   4.340   5.987   6.005   6.031
 85 A'   35 A"   86 A'   87 A'   88 A'   36 A"   89 A'   90 A'                 
  6.997   9.656  13.799  13.881  14.053  23.368  25.768  25.820
 91 A'   92 A'   37 A"   93 A'   94 A'   95 A'   38 A"   96 A'                 
 26.193  27.793  28.331  28.346  28.358  28.531  28.535  28.537
 97 A'   98 A'   39 A"   99 A'  100 A'   40 A"  101 A'   41 A"                 
 28.562  28.618 127.876 127.887 127.905 151.601 163.167 215.634
102 A'  103 A'   42 A"  104 A'  105 A'  106 A'  107 A'  108 A'                 
*******
109 A'                                                                         

 Beta MOs, Restricted
 -- Occupied --                  
******* -176.31 -165.72 -165.71 -165.71 -101.59  -77.08  -35.81
  1 A'    2 A'    3 A'    1 A"    4 A'    5 A'    6 A'    7 A'                 
-31.302 -31.295 -31.295 -22.953 -22.951 -22.951 -22.946 -22.946
  8 A'    2 A"    9 A'   10 A'   11 A'    3 A"   12 A'    4 A"                 
-10.315  -9.501  -7.267  -7.256  -7.255  -6.586  -6.357  -4.770
 13 A'   14 A'   15 A'    5 A"   16 A'   17 A'   18 A'   19 A'                 
 -4.754  -4.754  -4.747  -4.747  -4.743  -2.034  -2.030  -2.030
 20 A'    6 A"   21 A'    7 A"   22 A'   23 A'   24 A'    8 A"                 
 -2.016  -2.016  -0.864  -0.764  -0.643  -0.552  -0.444  -0.418
 25 A'    9 A"   26 A'   27 A'   28 A'   29 A'   30 A'   31 A'                 
 -0.381  -0.337  -0.312  -0.299  -0.275  -0.273
 10 A"   32 A'   11 A"   33 A'   34 A'   12 A"                                 
 -- Virtual --                   
 -0.143  -0.096  -0.081  -0.003   0.014   0.036   0.042   0.047
 35 A'   13 A"   36 A'   37 A'   38 A'   39 A'   14 A"   40 A'                 
  0.061   0.081   0.085   0.098   0.109   0.113   0.121   0.134
 41 A'   42 A'   15 A"   43 A'   44 A'   16 A"   45 A'   46 A'                 
  0.158   0.186   0.199   0.222   0.225   0.275   0.283   0.317
 47 A'   48 A'   49 A'   50 A'   17 A"   51 A'   18 A"   52 A'                 
  0.391   0.396   0.399   0.402   0.414   0.431   0.460   0.463
 53 A'   54 A'   19 A"   20 A"   55 A'   56 A'   57 A'   21 A"                 
  0.471   0.527   0.546   0.550   0.573   0.597   0.636   0.645
 58 A'   59 A'   60 A'   22 A"   61 A'   23 A"   62 A'   24 A"                 
  0.780   0.830   0.844   0.856   0.864   0.866   0.887   1.011
 63 A'   64 A'   25 A"   65 A'   66 A'   26 A"   67 A'   68 A'                 
  1.066   1.093   1.272   1.282   1.321   1.337   1.377   1.414
 69 A'   70 A'   27 A"   71 A'   72 A'   28 A"   73 A'   29 A"                 
  1.512   1.583   1.589   1.615   1.650   1.776   1.921   2.069
 30 A"   31 A"   74 A'   75 A'   76 A'   77 A'   78 A'   79 A'                 
  2.231   2.261   2.361   2.579   2.673   2.831   3.141   3.958
 32 A"   80 A'   81 A'   82 A'   33 A"   83 A'   84 A'   34 A"                 
  3.966   3.975   4.032   4.124   4.340   5.987   6.005   6.031
 85 A'   35 A"   86 A'   87 A'   88 A'   36 A"   89 A'   90 A'                 
  6.997   9.656  13.799  13.881  14.053  23.368  25.768  25.820
 91 A'   92 A'   37 A"   93 A'   94 A'   95 A'   38 A"   96 A'                 
 26.193  27.793  28.331  28.346  28.358  28.531  28.535  28.537
 97 A'   98 A'   39 A"   99 A'  100 A'   40 A"  101 A'   41 A"                 
 28.562  28.618 127.876 127.887 127.905 151.601 163.167 215.634
102 A'  103 A'   42 A"  104 A'  105 A'  106 A'  107 A'  108 A'                 
*******
109 A'                                                                         
 --------------------------------------------------------------

          Ground-State Mulliken Net Atomic Charges

     Atom                 Charge (a.u.)
  ----------------------------------------
      1 C                    -0.338325
      2 P                     0.089700
      3 H                     0.023397
      4 Cl                    0.209572
      5 I                     0.015656
  ----------------------------------------
  Sum of atomic charges =     0.000000

 -----------------------------------------------------------------
                    Cartesian Multipole Moments
 -----------------------------------------------------------------
    Charge (ESU x 10^10)
                 0.0000
    Dipole Moment (Debye)
         X       0.0531      Y       1.9711      Z      -0.0000
       Tot       1.9718
    Quadrupole Moments (Debye-Ang)
        XX     -60.5433     XY       1.2469     YY     -56.0357
        XZ       0.0000     YZ       0.0000     ZZ     -61.8036
    Octopole Moments (Debye-Ang^2)
       XXX     -82.3323    XXY     -10.5665    XYY     -13.9457
       YYY      -2.2255    XXZ      -0.0000    XYZ       0.0000
       YYZ      -0.0000    XZZ     -21.1673    YZZ      -3.5647
       ZZZ      -0.0000
    Hexadecapole Moments (Debye-Ang^3)
      XXXX   -1070.9077   XXXY     -44.9784   XXYY    -249.0289
      XYYY     -18.2934   YYYY    -417.7118   XXXZ       0.0000
      XXYZ       0.0000   XYYZ       0.0000   YYYZ       0.0000
      XXZZ    -198.0998   XYZZ      -5.2254   YYZZ     -90.8810
      XZZZ       0.0000   YZZZ       0.0000   ZZZZ     -85.7728
 -----------------------------------------------------------------
 Calculating analytic gradient of the SCF energy
 Gradient of SCF Energy
            1           2           3           4           5
    1   0.0551251  -0.0651717   0.0089421   0.0394878  -0.0383834
    2   0.1209730  -0.0931988   0.0147662  -0.0443704   0.0018299
    3  -0.0000000   0.0000000   0.0000000   0.0000000   0.0000000
 Max gradient component =       1.210E-01
 RMS gradient           =       4.893E-02
 Gradient time:  CPU 4.75 s  wall 4.77 s
 Geometry Optimization Parameters
   NAtoms,    NIC,     NZ,  NCons,   NDum,   NFix, NCnnct, MaxDiis
        5      20       5       0       0       0       0       0

 Cartesian Hessian Update
 Hessian Updated using BFGS Update


** GEOMETRY OPTIMIZATION IN DELOCALIZED INTERNAL COORDINATES **
   Searching for a Minimum

   Optimization Cycle:   2

                       Coordinates (Angstroms)
     ATOM                X               Y               Z
      1  C         1.1639847417    0.2545752595    0.0000000000
      2  P         1.7833183120    1.6795808422    0.0000000000
      3  H         0.7796711266    2.7033672905    0.0000000000
      4  Cl        2.3155686765   -1.3081453068    0.0000000000
      5  I        -1.3174902043   -0.1130019700    0.0000000000
   Point Group: cs    Number of degrees of freedom:     7


   Energy is  -7759.742876147

 Hessian Updated using BFGS Update

  7 Hessian modes will be used to form the next step
  Hessian Eigenvalues:
     0.035057    0.099761    0.160545    0.198002    0.244268    0.250099
     0.798632

 Minimum Search - Taking Simple RFO Step
 Searching for Lamda that Minimizes Along All modes
 Value Taken    Lamda =  -0.07385111
 Calculated Step too Large.  Step scaled by  0.421907
 Step Taken.  Stepsize is  0.300000

                             Maximum     Tolerance    Cnvgd?
         Gradient           0.100217      0.000300      NO
         Displacement       0.171171      0.001200      NO
         Energy change     -0.038424      0.000001      NO


 New Cartesian Coordinates Obtained by Inverse Iteration

 Displacement from previous Coordinates is:  0.345249
 ----------------------------------------------------------------
             Standard Nuclear Orientation (Angstroms)
    I     Atom           X                Y                Z
 ----------------------------------------------------------------
    1      C       1.1606660286     0.2597715734     0.0000000000
    2      P       1.8315504244     1.7023019087     0.0000000000
    3      H       0.7443847254     2.6292487446     0.0000000000
    4      Cl      2.2081465229    -1.2568612926     0.0000000000
    5      I      -1.2196950488    -0.1180848187     0.0000000000
 ----------------------------------------------------------------
 Molecular Point Group                 Cs    NOp =  2
 Largest Abelian Subgroup              Cs    NOp =  2
 Nuclear Repulsion Energy =   442.0279089666 hartrees
 There are       46 alpha and       46 beta electrons
 Applying Cartesian multipole field
    Component          Value
    ---------          -----
     (2,0,0)        1.00000E-11
     (0,2,0)        2.00000E-11
     (0,0,2)       -3.00000E-11
 Nucleus-field energy     =     0.0000000135 hartrees
 Requested basis set is 6-311++G(d,p)
 There are 61 shells and 151 basis functions
 A cutoff of  1.0D-11 yielded   1542 shell pairs
 There are     10100 function pairs (     11234 Cartesian)
 Smallest overlap matrix eigenvalue = 4.73E-04
 Guess MOs from SCF MO coefficient file

 -----------------------------------------------------------------------
  General SCF calculation program by
  Eric Jon Sundstrom, Paul Horn, Yuezhi Mao, Dmitri Zuev, Alec White,
  David Stuck, Shaama M.S., Shane Yost, Joonho Lee, David Small,
  Daniel Levine, Susi Lehtola, Hugh Burton, Evgeny Epifanovsky
 -----------------------------------------------------------------------
 Exchange:     0.2000 Hartree-Fock + 0.0800 Slater + 0.7200 B88
 Correlation:  0.1900 VWN1RPA + 0.8100 LYP
 Using SG-1 standard quadrature grid
 A restricted SCF calculation will be
 performed using DIIS
 SCF converges when DIIS error is below 1.0e-08
 ---------------------------------------
  Cycle       Energy         DIIS error
 ---------------------------------------
    1   -7759.7659054313      9.56e-04  
    2   -7759.7696637420      3.82e-04  
    3   -7759.7691460401      5.66e-04  
    4   -7759.7701113520      1.56e-04  
    5   -7759.7701876125      5.32e-05  
    6   -7759.7701972865      5.92e-06  
    7   -7759.7701973925      1.86e-06  
    8   -7759.7701974009      9.58e-07  
    9   -7759.7701974038      1.86e-07  
   10   -7759.7701974039      3.83e-08  
   11   -7759.7701974039      1.21e-08  
   12   -7759.7701974039      3.42e-09  Convergence criterion met
 ---------------------------------------
 SCF time:   CPU 17.14s  wall 17.00s 
 SCF   energy in the final basis set =    -7759.7701974039
 Total energy in the final basis set =    -7759.7701974039

 --------------------------------------------------------------
             Orbital Energies (a.u.) and Symmetries
 --------------------------------------------------------------

 Alpha MOs, Restricted
 -- Occupied --                  
******* -176.31 -165.72 -165.72 -165.72 -101.59  -77.08  -35.81
  1 A'    2 A'    3 A'    1 A"    4 A'    5 A'    6 A'    7 A'                 
-31.304 -31.297 -31.297 -22.954 -22.952 -22.952 -22.948 -22.948
  8 A'    2 A"    9 A'   10 A'    3 A"   11 A'   12 A'    4 A"                 
-10.311  -9.503  -7.268  -7.258  -7.257  -6.580  -6.358  -4.771
 13 A'   14 A'   15 A'    5 A"   16 A'   17 A'   18 A'   19 A'                 
 -4.756  -4.755  -4.741  -4.741  -4.737  -2.036  -2.032  -2.032
  6 A"   20 A'   21 A'    7 A"   22 A'   23 A'    8 A"   24 A'                 
 -2.018  -2.018  -0.881  -0.753  -0.648  -0.552  -0.445  -0.425
 25 A'    9 A"   26 A'   27 A'   28 A'   29 A'   30 A'   31 A'                 
 -0.389  -0.340  -0.306  -0.304  -0.276  -0.271
 10 A"   32 A'   11 A"   33 A'   34 A'   12 A"                                 
 -- Virtual --                   
 -0.126  -0.096  -0.049  -0.001   0.016   0.036   0.042   0.044
 35 A'   13 A"   36 A'   37 A'   38 A'   39 A'   40 A'   14 A"                 
  0.063   0.082   0.083   0.098   0.110   0.114   0.124   0.132
 41 A'   42 A'   15 A"   43 A'   44 A'   16 A"   45 A'   46 A'                 
  0.157   0.188   0.197   0.221   0.226   0.275   0.286   0.317
 47 A'   48 A'   49 A'   50 A'   17 A"   51 A'   18 A"   52 A'                 
  0.386   0.397   0.398   0.400   0.419   0.436   0.459   0.459
 53 A'   54 A'   19 A"   20 A"   55 A'   56 A'   57 A'   21 A"                 
  0.470   0.514   0.552   0.566   0.573   0.603   0.641   0.642
 58 A'   59 A'   22 A"   60 A'   61 A'   23 A"   62 A'   24 A"                 
  0.807   0.833   0.838   0.860   0.864   0.874   0.879   1.040
 63 A'   64 A'   25 A"   65 A'   26 A"   66 A'   67 A'   68 A'                 
  1.047   1.107   1.278   1.300   1.330   1.358   1.395   1.425
 69 A'   70 A'   27 A"   71 A'   72 A'   28 A"   73 A'   29 A"                 
  1.496   1.591   1.608   1.627   1.673   1.824   1.899   2.078
 30 A"   31 A"   74 A'   75 A'   76 A'   77 A'   78 A'   79 A'                 
  2.232   2.267   2.389   2.594   2.672   2.848   3.143   3.956
 32 A"   80 A'   81 A'   82 A'   33 A"   83 A'   84 A'   34 A"                 
  3.968   3.980   4.044   4.156   4.342   5.988   6.011   6.034
 85 A'   35 A"   86 A'   87 A'   88 A'   36 A"   89 A'   90 A'                 
  6.997   9.669  13.805  13.890  14.031  23.342  25.775  25.841
 91 A'   92 A'   37 A"   93 A'   94 A'   95 A'   38 A"   96 A'                 
 26.238  27.798  28.332  28.350  28.359  28.530  28.535  28.538
 97 A'   98 A'   39 A"   99 A'  100 A'   40 A"  101 A'   41 A"                 
 28.568  28.634 127.876 127.889 127.908 151.604 163.158 215.650
102 A'  103 A'   42 A"  104 A'  105 A'  106 A'  107 A'  108 A'                 
*******
109 A'                                                                         

 Beta MOs, Restricted
 -- Occupied --                  
******* -176.31 -165.72 -165.72 -165.72 -101.59  -77.08  -35.81
  1 A'    2 A'    3 A'    1 A"    4 A'    5 A'    6 A'    7 A'                 
-31.304 -31.297 -31.297 -22.954 -22.952 -22.952 -22.948 -22.948
  8 A'    2 A"    9 A'   10 A'    3 A"   11 A'   12 A'    4 A"                 
-10.311  -9.503  -7.268  -7.258  -7.257  -6.580  -6.358  -4.771
 13 A'   14 A'   15 A'    5 A"   16 A'   17 A'   18 A'   19 A'                 
 -4.756  -4.755  -4.741  -4.741  -4.737  -2.036  -2.032  -2.032
  6 A"   20 A'   21 A'    7 A"   22 A'   23 A'    8 A"   24 A'                 
 -2.018  -2.018  -0.881  -0.753  -0.648  -0.552  -0.445  -0.425
 25 A'    9 A"   26 A'   27 A'   28 A'   29 A'   30 A'   31 A'                 
 -0.389  -0.340  -0.306  -0.304  -0.276  -0.271
 10 A"   32 A'   11 A"   33 A'   34 A'   12 A"                                 
 -- Virtual --                   
 -0.126  -0.096  -0.049  -0.001   0.016   0.036   0.042   0.044
 35 A'   13 A"   36 A'   37 A'   38 A'   39 A'   40 A'   14 A"                 
  0.063   0.082   0.083   0.098   0.110   0.114   0.124   0.132
 41 A'   42 A'   15 A"   43 A'   44 A'   16 A"   45 A'   46 A'                 
  0.157   0.188   0.197   0.221   0.226   0.275   0.286   0.317
 47 A'   48 A'   49 A'   50 A'   17 A"   51 A'   18 A"   52 A'                 
  0.386   0.397   0.398   0.400   0.419   0.436   0.459   0.459
 53 A'   54 A'   19 A"   20 A"   55 A'   56 A'   57 A'   21 A"                 
  0.470   0.514   0.552   0.566   0.573   0.603   0.641   0.642
 58 A'   59 A'   22 A"   60 A'   61 A'   23 A"   62 A'   24 A"                 
  0.807   0.833   0.838   0.860   0.864   0.874   0.879   1.040
 63 A'   64 A'   25 A"   65 A'   26 A"   66 A'   67 A'   68 A'                 
  1.047   1.107   1.278   1.300   1.330   1.358   1.395   1.425
 69 A'   70 A'   27 A"   71 A'   72 A'   28 A"   73 A'   29 A"                 
  1.496   1.591   1.608   1.627   1.673   1.824   1.899   2.078
 30 A"   31 A"   74 A'   75 A'   76 A'   77 A'   78 A'   79 A'                 
  2.232   2.267   2.389   2.594   2.672   2.848   3.143   3.956
 32 A"   80 A'   81 A'   82 A'   33 A"   83 A'   84 A'   34 A"                 
  3.968   3.980   4.044   4.156   4.342   5.988   6.011   6.034
 85 A'   35 A"   86 A'   87 A'   88 A'   36 A"   89 A'   90 A'                 
  6.997   9.669  13.805  13.890  14.031  23.342  25.775  25.841
 91 A'   92 A'   37 A"   93 A'   94 A'   95 A'   38 A"   96 A'                 
 26.238  27.798  28.332  28.350  28.359  28.530  28.535  28.538
 97 A'   98 A'   39 A"   99 A'  100 A'   40 A"  101 A'   41 A"                 
 28.568  28.634 127.876 127.889 127.908 151.604 163.158 215.650
102 A'  103 A'   42 A"  104 A'  105 A'  106 A'  107 A'  108 A'                 
*******
109 A'                                                                         
 --------------------------------------------------------------

          Ground-State Mulliken Net Atomic Charges

     Atom                 Charge (a.u.)
  ----------------------------------------
      1 C                    -0.378775
      2 P                     0.074480
      3 H                     0.007644
      4 Cl                    0.252213
      5 I                     0.044439
  ----------------------------------------
  Sum of atomic charges =     0.000000

 -----------------------------------------------------------------
                    Cartesian Multipole Moments
 -----------------------------------------------------------------
    Charge (ESU x 10^10)
                 0.0000
    Dipole Moment (Debye)
         X      -0.0165      Y       1.4853      Z      -0.0000
       Tot       1.4854
    Quadrupole Moments (Debye-Ang)
        XX     -60.1293     XY       0.8346     YY     -56.7427
        XZ       0.0000     YZ      -0.0000     ZZ     -61.7294
    Octopole Moments (Debye-Ang^2)
       XXX     -87.1751    XXY     -12.1256    XYY     -17.1045
       YYY      -7.8142    XXZ      -0.0000    XYZ      -0.0000
       YYZ      -0.0000    XZZ     -23.3453    YZZ      -4.9524
       ZZZ      -0.0000
    Hexadecapole Moments (Debye-Ang^3)
      XXXX   -1005.5203   XXXY     -57.6119   XXYY    -238.6015
      XYYY     -34.5640   YYYY    -419.6833   XXXZ      -0.0000
      XXYZ      -0.0000   XYYZ      -0.0000   YYYZ      -0.0000
      XXZZ    -186.2613   XYZZ     -10.7776   YYZZ     -90.4192
      XZZZ       0.0000   YZZZ       0.0000   ZZZZ     -85.6650
 -----------------------------------------------------------------
 Calculating analytic gradient of the SCF energy
 Gradient of SCF Energy
            1           2           3           4           5
    1   0.0473849  -0.0419303   0.0049049   0.0269387  -0.0372982
    2   0.0833363  -0.0618247   0.0097995  -0.0306413  -0.0006697
    3   0.0000000  -0.0000000   0.0000000  -0.0000000  -0.0000000
 Max gradient component =       8.334E-02
 RMS gradient           =       3.459E-02
 Gradient time:  CPU 4.86 s  wall 4.86 s
 Geometry Optimization Parameters
   NAtoms,    NIC,     NZ,  NCons,   NDum,   NFix, NCnnct, MaxDiis
        5      20       5       0       0       0       0       0

 Cartesian Hessian Update
 Hessian Updated using BFGS Update


** GEOMETRY OPTIMIZATION IN DELOCALIZED INTERNAL COORDINATES **
   Searching for a Minimum

   Optimization Cycle:   3

                       Coordinates (Angstroms)
     ATOM                X               Y               Z
      1  C         1.1606660286    0.2597715734    0.0000000000
      2  P         1.8315504244    1.7023019087    0.0000000000
      3  H         0.7443847254    2.6292487446    0.0000000000
      4  Cl        2.2081465229   -1.2568612926    0.0000000000
      5  I        -1.2196950488   -0.1180848187    0.0000000000
   Point Group: cs    Number of degrees of freedom:     7


   Energy is  -7759.770197404

 Hessian Updated using BFGS Update

  7 Hessian modes will be used to form the next step
  Hessian Eigenvalues:
     0.034049    0.132302    0.168939    0.198120    0.242825    0.252252
     0.736674

 Minimum Search - Taking Simple RFO Step
 Searching for Lamda that Minimizes Along All modes
 Value Taken    Lamda =  -0.04766222
 Calculated Step too Large.  Step scaled by  0.445846
 Step Taken.  Stepsize is  0.300000

                             Maximum     Tolerance    Cnvgd?
         Gradient           0.071100      0.000300      NO
         Displacement       0.172267      0.001200      NO
         Energy change     -0.027321      0.000001      NO


 New Cartesian Coordinates Obtained by Inverse Iteration

 Displacement from previous Coordinates is:  0.317309
 ----------------------------------------------------------------
             Standard Nuclear Orientation (Angstroms)
    I     Atom           X                Y                Z
 ----------------------------------------------------------------
    1      C       1.1465099683     0.2591999745     0.0000000000
    2      P       1.8528453677     1.7203143992     0.0000000000
    3      H       0.7149867314     2.5789659961     0.0000000000
    4      Cl      2.1129466365    -1.2258725513     0.0000000000
    5      I      -1.1022360514    -0.1162317032     0.0000000000
 ----------------------------------------------------------------
 Molecular Point Group                 Cs    NOp =  2
 Largest Abelian Subgroup              Cs    NOp =  2
 Nuclear Repulsion Energy =   458.0994208178 hartrees
 There are       46 alpha and       46 beta electrons
 Applying Cartesian multipole field
    Component          Value
    ---------          -----
     (2,0,0)        1.00000E-11
     (0,2,0)        2.00000E-11
     (0,0,2)       -3.00000E-11
 Nucleus-field energy     =     0.0000000127 hartrees
 Requested basis set is 6-311++G(d,p)
 There are 61 shells and 151 basis functions
 A cutoff of  1.0D-11 yielded   1564 shell pairs
 There are     10297 function pairs (     11471 Cartesian)
 Smallest overlap matrix eigenvalue = 4.08E-04
 Guess MOs from SCF MO coefficient file

 -----------------------------------------------------------------------
  General SCF calculation program by
  Eric Jon Sundstrom, Paul Horn, Yuezhi Mao, Dmitri Zuev, Alec White,
  David Stuck, Shaama M.S., Shane Yost, Joonho Lee, David Small,
  Daniel Levine, Susi Lehtola, Hugh Burton, Evgeny Epifanovsky
 -----------------------------------------------------------------------
 Exchange:     0.2000 Hartree-Fock + 0.0800 Slater + 0.7200 B88
 Correlation:  0.1900 VWN1RPA + 0.8100 LYP
 Using SG-1 standard quadrature grid
 A restricted SCF calculation will be
 performed using DIIS
 SCF converges when DIIS error is below 1.0e-08
 ---------------------------------------
  Cycle       Energy         DIIS error
 ---------------------------------------
    1   -7759.7837505297      9.35e-04  
    2   -7759.7866581248      5.45e-04  
    3   -7759.7859914513      7.23e-04  
    4   -7759.7875285845      1.38e-04  
    5   -7759.7875981873      4.35e-05  
    6   -7759.7876043497      5.39e-06  
    7   -7759.7876044438      1.25e-06  
    8   -7759.7876044490      4.43e-07  
    9   -7759.7876044496      1.78e-07  
   10   -7759.7876044496      3.17e-08  
   11   -7759.7876044497      8.63e-09  Convergence criterion met
 ---------------------------------------
 SCF time:   CPU 16.12s  wall 16.00s 
 SCF   energy in the final basis set =    -7759.7876044497
 Total energy in the final basis set =    -7759.7876044497

 --------------------------------------------------------------
             Orbital Energies (a.u.) and Symmetries
 --------------------------------------------------------------

 Alpha MOs, Restricted
 -- Occupied --                  
******* -176.32 -165.72 -165.72 -165.72 -101.59  -77.07  -35.81
  1 A'    2 A'    3 A'    1 A"    4 A'    5 A'    6 A'    7 A'                 
-31.306 -31.299 -31.299 -22.956 -22.955 -22.954 -22.950 -22.950
  8 A'    2 A"    9 A'   10 A'    3 A"   11 A'   12 A'    4 A"                 
-10.306  -9.503  -7.268  -7.258  -7.257  -6.574  -6.361  -4.774
 13 A'   14 A'   15 A'    5 A"   16 A'   17 A'   18 A'   19 A'                 
 -4.758  -4.758  -4.735  -4.735  -4.731  -2.039  -2.035  -2.034
  6 A"   20 A'   21 A'    7 A"   22 A'   23 A'    8 A"   24 A'                 
 -2.021  -2.021  -0.896  -0.746  -0.656  -0.553  -0.446  -0.431
 25 A'    9 A"   26 A'   27 A'   28 A'   29 A'   30 A'   31 A'                 
 -0.397  -0.342  -0.307  -0.304  -0.276  -0.267
 10 A"   32 A'   33 A'   11 A"   34 A'   12 A"                                 
 -- Virtual --                   
 -0.104  -0.095  -0.027   0.002   0.018   0.036   0.040   0.045
 35 A'   13 A"   36 A'   37 A'   38 A'   39 A'   40 A'   14 A"                 
  0.066   0.082   0.083   0.098   0.112   0.115   0.123   0.133
 41 A'   15 A"   42 A'   43 A'   44 A'   16 A"   45 A'   46 A'                 
  0.156   0.185   0.198   0.222   0.225   0.276   0.289   0.317
 47 A'   48 A'   49 A'   50 A'   17 A"   51 A'   18 A"   52 A'                 
  0.381   0.395   0.397   0.400   0.424   0.444   0.450   0.456
 53 A'   19 A"   54 A'   20 A"   55 A'   56 A'   57 A'   21 A"                 
  0.482   0.502   0.551   0.582   0.601   0.608   0.643   0.649
 58 A'   59 A'   22 A"   60 A'   61 A'   23 A"   24 A"   62 A'                 
  0.805   0.834   0.841   0.859   0.869   0.880   0.900   1.016
 63 A'   25 A"   64 A'   65 A'   26 A"   66 A'   67 A'   68 A'                 
  1.069   1.129   1.281   1.319   1.357   1.379   1.417   1.432
 69 A'   70 A'   27 A"   71 A'   72 A'   28 A"   73 A'   29 A"                 
  1.489   1.598   1.613   1.644   1.693   1.850   1.886   2.086
 30 A"   31 A"   74 A'   75 A'   76 A'   77 A'   78 A'   79 A'                 
  2.233   2.275   2.414   2.602   2.672   2.852   3.150   3.954
 32 A"   80 A'   81 A'   82 A'   33 A"   83 A'   84 A'   34 A"                 
  3.969   3.989   4.061   4.198   4.351   5.990   6.017   6.036
 85 A'   35 A"   86 A'   87 A'   88 A'   36 A"   89 A'   90 A'                 
  6.998   9.686  13.812  13.898  14.018  23.331  25.782  25.868
 91 A'   92 A'   37 A"   93 A'   94 A'   95 A'   38 A"   96 A'                 
 26.260  27.809  28.333  28.354  28.360  28.528  28.534  28.541
 97 A'   98 A'   39 A"   99 A'  100 A'   40 A"  101 A'   41 A"                 
 28.577  28.653 127.877 127.893 127.911 151.613 163.152 215.668
102 A'  103 A'   42 A"  104 A'  105 A'  106 A'  107 A'  108 A'                 
*******
109 A'                                                                         

 Beta MOs, Restricted
 -- Occupied --                  
******* -176.32 -165.72 -165.72 -165.72 -101.59  -77.07  -35.81
  1 A'    2 A'    3 A'    1 A"    4 A'    5 A'    6 A'    7 A'                 
-31.306 -31.299 -31.299 -22.956 -22.955 -22.954 -22.950 -22.950
  8 A'    2 A"    9 A'   10 A'    3 A"   11 A'   12 A'    4 A"                 
-10.306  -9.503  -7.268  -7.258  -7.257  -6.574  -6.361  -4.774
 13 A'   14 A'   15 A'    5 A"   16 A'   17 A'   18 A'   19 A'                 
 -4.758  -4.758  -4.735  -4.735  -4.731  -2.039  -2.035  -2.034
  6 A"   20 A'   21 A'    7 A"   22 A'   23 A'    8 A"   24 A'                 
 -2.021  -2.021  -0.896  -0.746  -0.656  -0.553  -0.446  -0.431
 25 A'    9 A"   26 A'   27 A'   28 A'   29 A'   30 A'   31 A'                 
 -0.397  -0.342  -0.307  -0.304  -0.276  -0.267
 10 A"   32 A'   33 A'   11 A"   34 A'   12 A"                                 
 -- Virtual --                   
 -0.104  -0.095  -0.027   0.002   0.018   0.036   0.040   0.045
 35 A'   13 A"   36 A'   37 A'   38 A'   39 A'   40 A'   14 A"                 
  0.066   0.082   0.083   0.098   0.112   0.115   0.123   0.133
 41 A'   15 A"   42 A'   43 A'   44 A'   16 A"   45 A'   46 A'                 
  0.156   0.185   0.198   0.222   0.225   0.276   0.289   0.317
 47 A'   48 A'   49 A'   50 A'   17 A"   51 A'   18 A"   52 A'                 
  0.381   0.395   0.397   0.400   0.424   0.444   0.450   0.456
 53 A'   19 A"   54 A'   20 A"   55 A'   56 A'   57 A'   21 A"                 
  0.482   0.502   0.551   0.582   0.601   0.608   0.643   0.649
 58 A'   59 A'   22 A"   60 A'   61 A'   23 A"   24 A"   62 A'                 
  0.805   0.834   0.841   0.859   0.869   0.880   0.900   1.016
 63 A'   25 A"   64 A'   65 A'   26 A"   66 A'   67 A'   68 A'                 
  1.069   1.129   1.281   1.319   1.357   1.379   1.417   1.432
 69 A'   70 A'   27 A"   71 A'   72 A'   28 A"   73 A'   29 A"                 
  1.489   1.598   1.613   1.644   1.693   1.850   1.886   2.086
 30 A"   31 A"   74 A'   75 A'   76 A'   77 A'   78 A'   79 A'                 
  2.233   2.275   2.414   2.602   2.672   2.852   3.150   3.954
 32 A"   80 A'   81 A'   82 A'   33 A"   83 A'   84 A'   34 A"                 
  3.969   3.989   4.061   4.198   4.351   5.990   6.017   6.036
 85 A'   35 A"   86 A'   87 A'   88 A'   36 A"   89 A'   90 A'                 
  6.998   9.686  13.812  13.898  14.018  23.331  25.782  25.868
 91 A'   92 A'   37 A"   93 A'   94 A'   95 A'   38 A"   96 A'                 
 26.260  27.809  28.333  28.354  28.360  28.528  28.534  28.541
 97 A'   98 A'   39 A"   99 A'  100 A'   40 A"  101 A'   41 A"                 
 28.577  28.653 127.877 127.893 127.911 151.613 163.152 215.668
102 A'  103 A'   42 A"  104 A'  105 A'  106 A'  107 A'  108 A'                 
*******
109 A'                                                                         
 --------------------------------------------------------------

          Ground-State Mulliken Net Atomic Charges

     Atom                 Charge (a.u.)
  ----------------------------------------
      1 C                    -0.429924
      2 P                     0.066674
      3 H                    -0.006458
      4 Cl                    0.288601
      5 I                     0.081108
  ----------------------------------------
  Sum of atomic charges =     0.000000

 -----------------------------------------------------------------
                    Cartesian Multipole Moments
 -----------------------------------------------------------------
    Charge (ESU x 10^10)
                -0.0000
    Dipole Moment (Debye)
         X      -0.2246      Y       1.0789      Z      -0.0000
       Tot       1.1020
    Quadrupole Moments (Debye-Ang)
        XX     -60.2289     XY       0.3915     YY     -57.3196
        XZ       0.0000     YZ      -0.0000     ZZ     -61.5964
    Octopole Moments (Debye-Ang^2)
       XXX     -94.1029    XXY     -13.5852    XYY     -20.7803
       YYY     -12.3626    XXZ      -0.0000    XYZ      -0.0000
       YYZ      -0.0000    XZZ     -26.0105    YZZ      -6.1559
       ZZZ      -0.0000
    Hexadecapole Moments (Debye-Ang^3)
      XXXX    -938.4564   XXXY     -65.9137   XXYY    -228.4598
      XYYY     -45.1808   YYYY    -423.0872   XXXZ       0.0000
      XXYZ       0.0000   XYYZ       0.0000   YYYZ      -0.0000
      XXZZ    -173.7933   XYZZ     -14.4369   YYZZ     -90.5543
      XZZZ       0.0000   YZZZ      -0.0000   ZZZZ     -85.3701
 -----------------------------------------------------------------
 Calculating analytic gradient of the SCF energy
 Gradient of SCF Energy
            1           2           3           4           5
    1   0.0398031  -0.0269333   0.0024735   0.0100321  -0.0253754
    2   0.0480344  -0.0391907   0.0057365  -0.0128804  -0.0016999
    3   0.0000000  -0.0000000   0.0000000  -0.0000000   0.0000000
 Max gradient component =       4.803E-02
 RMS gradient           =       2.176E-02
 Gradient time:  CPU 5.00 s  wall 5.00 s
 Geometry Optimization Parameters
   NAtoms,    NIC,     NZ,  NCons,   NDum,   NFix, NCnnct, MaxDiis
        5      20       5       0       0       0       0       0

 Cartesian Hessian Update
 Hessian Updated using BFGS Update


** GEOMETRY OPTIMIZATION IN DELOCALIZED INTERNAL COORDINATES **
   Searching for a Minimum

   Optimization Cycle:   4

                       Coordinates (Angstroms)
     ATOM                X               Y               Z
      1  C         1.1465099683    0.2591999745    0.0000000000
      2  P         1.8528453677    1.7203143992    0.0000000000
      3  H         0.7149867314    2.5789659961    0.0000000000
      4  Cl        2.1129466365   -1.2258725513    0.0000000000
      5  I        -1.1022360514   -0.1162317032    0.0000000000
   Point Group: cs    Number of degrees of freedom:     7


   Energy is  -7759.787604450

 Hessian Updated using BFGS Update

  7 Hessian modes will be used to form the next step
  Hessian Eigenvalues:
     0.048794    0.159752    0.180007    0.198182    0.245110    0.252881
     0.671625

 Minimum Search - Taking Simple RFO Step
 Searching for Lamda that Minimizes Along All modes
 Value Taken    Lamda =  -0.01731869
 Calculated Step too Large.  Step scaled by  0.682137
 Step Taken.  Stepsize is  0.300000

                             Maximum     Tolerance    Cnvgd?
         Gradient           0.044895      0.000300      NO
         Displacement       0.170677      0.001200      NO
         Energy change     -0.017407      0.000001      NO


 New Cartesian Coordinates Obtained by Inverse Iteration

 Displacement from previous Coordinates is:  0.282555
 ----------------------------------------------------------------
             Standard Nuclear Orientation (Angstroms)
    I     Atom           X                Y                Z
 ----------------------------------------------------------------
    1      C       1.1159143939     0.2587988882     0.0000000000
    2      P       1.8630215704     1.7364105130     0.0000000000
    3      H       0.6859964321     2.5357474637     0.0000000000
    4      Cl      2.0461812682    -1.2149873971     0.0000000000
    5      I      -0.9860610119    -0.0995933524     0.0000000000
 ----------------------------------------------------------------
 Molecular Point Group                 Cs    NOp =  2
 Largest Abelian Subgroup              Cs    NOp =  2
 Nuclear Repulsion Energy =   474.1685131882 hartrees
 There are       46 alpha and       46 beta electrons
 Applying Cartesian multipole field
    Component          Value
    ---------          -----
     (2,0,0)        1.00000E-11
     (0,2,0)        2.00000E-11
     (0,0,2)       -3.00000E-11
 Nucleus-field energy     =     0.0000000121 hartrees
 Requested basis set is 6-311++G(d,p)
 There are 61 shells and 151 basis functions
 A cutoff of  1.0D-11 yielded   1584 shell pairs
 There are     10407 function pairs (     11598 Cartesian)
 Smallest overlap matrix eigenvalue = 3.73E-04
 Guess MOs from SCF MO coefficient file

 -----------------------------------------------------------------------
  General SCF calculation program by
  Eric Jon Sundstrom, Paul Horn, Yuezhi Mao, Dmitri Zuev, Alec White,
  David Stuck, Shaama M.S., Shane Yost, Joonho Lee, David Small,
  Daniel Levine, Susi Lehtola, Hugh Burton, Evgeny Epifanovsky
 -----------------------------------------------------------------------
 Exchange:     0.2000 Hartree-Fock + 0.0800 Slater + 0.7200 B88
 Correlation:  0.1900 VWN1RPA + 0.8100 LYP
 Using SG-1 standard quadrature grid
 A restricted SCF calculation will be
 performed using DIIS
 SCF converges when DIIS error is below 1.0e-08
 ---------------------------------------
  Cycle       Energy         DIIS error
 ---------------------------------------
    1   -7759.7898347831      9.57e-04  
    2   -7759.7926361384      5.87e-04  
    3   -7759.7921376078      7.18e-04  
    4   -7759.7936187673      1.45e-04  
    5   -7759.7936964884      4.16e-05  
    6   -7759.7937017824      6.16e-06  
    7   -7759.7937019060      1.76e-06  
    8   -7759.7937019148      5.95e-07  
    9   -7759.7937019156      1.48e-07  
   10   -7759.7937019157      2.66e-08  
   11   -7759.7937019156      5.63e-09  Convergence criterion met
 ---------------------------------------
 SCF time:   CPU 16.53s  wall 16.00s 
 SCF   energy in the final basis set =    -7759.7937019156
 Total energy in the final basis set =    -7759.7937019156

 --------------------------------------------------------------
             Orbital Energies (a.u.) and Symmetries
 --------------------------------------------------------------

 Alpha MOs, Restricted
 -- Occupied --                  
******* -176.32 -165.72 -165.72 -165.72 -101.59  -77.07  -35.82
  1 A'    2 A'    3 A'    1 A"    4 A'    5 A'    6 A'    7 A'                 
-31.310 -31.304 -31.303 -22.960 -22.959 -22.958 -22.954 -22.954
  8 A'    2 A"    9 A'   10 A'    3 A"   11 A'   12 A'    4 A"                 
-10.300  -9.500  -7.265  -7.255  -7.254  -6.569  -6.366  -4.778
 13 A'   14 A'   15 A'    5 A"   16 A'   17 A'   18 A'   19 A'                 
 -4.763  -4.763  -4.730  -4.730  -4.727  -2.044  -2.039  -2.039
  6 A"   20 A'   21 A'    7 A"   22 A'   23 A'    8 A"   24 A'                 
 -2.026  -2.026  -0.903  -0.745  -0.665  -0.551  -0.447  -0.432
 25 A'    9 A"   26 A'   27 A'   28 A'   29 A'   30 A'   31 A'                 
 -0.401  -0.344  -0.311  -0.307  -0.276  -0.262
 10 A"   32 A'   33 A'   11 A"   34 A'   12 A"                                 
 -- Virtual --                   
 -0.095  -0.080  -0.017   0.007   0.020   0.034   0.040   0.046
 13 A"   35 A'   36 A'   37 A'   38 A'   39 A'   40 A'   14 A"                 
  0.067   0.082   0.084   0.098   0.115   0.115   0.122   0.133
 41 A'   15 A"   42 A'   43 A'   44 A'   16 A"   45 A'   46 A'                 
  0.154   0.179   0.206   0.224   0.225   0.278   0.291   0.319
 47 A'   48 A'   49 A'   50 A'   17 A"   51 A'   18 A"   52 A'                 
  0.381   0.388   0.393   0.402   0.429   0.443   0.455   0.457
 53 A'   19 A"   54 A'   20 A"   55 A'   56 A'   57 A'   21 A"                 
  0.478   0.504   0.546   0.599   0.613   0.638   0.649   0.659
 58 A'   59 A'   22 A"   60 A'   23 A"   61 A'   24 A"   62 A'                 
  0.794   0.835   0.849   0.860   0.880   0.886   0.920   0.987
 63 A'   25 A"   64 A'   65 A'   26 A"   66 A'   67 A'   68 A'                 
  1.087   1.138   1.283   1.334   1.388   1.393   1.435   1.436
 69 A'   70 A'   27 A"   71 A'   72 A'   28 A"   29 A"   73 A'                 
  1.482   1.602   1.616   1.656   1.710   1.847   1.871   2.091
 30 A"   31 A"   74 A'   75 A'   76 A'   77 A'   78 A'   79 A'                 
  2.236   2.282   2.428   2.604   2.669   2.857   3.141   3.950
 32 A"   80 A'   81 A'   82 A'   33 A"   83 A'   84 A'   34 A"                 
  3.968   3.998   4.076   4.215   4.379   5.990   6.021   6.041
 85 A'   35 A"   86 A'   87 A'   88 A'   36 A"   89 A'   90 A'                 
  6.997   9.697  13.817  13.904  14.007  23.324  25.788  25.889
 91 A'   92 A'   37 A"   93 A'   94 A'   95 A'   38 A"   96 A'                 
 26.277  27.829  28.332  28.357  28.362  28.524  28.531  28.544
 97 A'   98 A'   39 A"   99 A'  100 A'   40 A"  101 A'   41 A"                 
 28.584  28.665 127.876 127.895 127.912 151.629 163.144 215.681
102 A'  103 A'   42 A"  104 A'  105 A'  106 A'  107 A'  108 A'                 
*******
109 A'                                                                         

 Beta MOs, Restricted
 -- Occupied --                  
******* -176.32 -165.72 -165.72 -165.72 -101.59  -77.07  -35.82
  1 A'    2 A'    3 A'    1 A"    4 A'    5 A'    6 A'    7 A'                 
-31.310 -31.304 -31.303 -22.960 -22.959 -22.958 -22.954 -22.954
  8 A'    2 A"    9 A'   10 A'    3 A"   11 A'   12 A'    4 A"                 
-10.300  -9.500  -7.265  -7.255  -7.254  -6.569  -6.366  -4.778
 13 A'   14 A'   15 A'    5 A"   16 A'   17 A'   18 A'   19 A'                 
 -4.763  -4.763  -4.730  -4.730  -4.727  -2.044  -2.039  -2.039
  6 A"   20 A'   21 A'    7 A"   22 A'   23 A'    8 A"   24 A'                 
 -2.026  -2.026  -0.903  -0.745  -0.665  -0.551  -0.447  -0.432
 25 A'    9 A"   26 A'   27 A'   28 A'   29 A'   30 A'   31 A'                 
 -0.401  -0.344  -0.311  -0.307  -0.276  -0.262
 10 A"   32 A'   33 A'   11 A"   34 A'   12 A"                                 
 -- Virtual --                   
 -0.095  -0.080  -0.017   0.007   0.020   0.034   0.040   0.046
 13 A"   35 A'   36 A'   37 A'   38 A'   39 A'   40 A'   14 A"                 
  0.067   0.082   0.084   0.098   0.115   0.115   0.122   0.133
 41 A'   15 A"   42 A'   43 A'   44 A'   16 A"   45 A'   46 A'                 
  0.154   0.179   0.206   0.224   0.225   0.278   0.291   0.319
 47 A'   48 A'   49 A'   50 A'   17 A"   51 A'   18 A"   52 A'                 
  0.381   0.388   0.393   0.402   0.429   0.443   0.455   0.457
 53 A'   19 A"   54 A'   20 A"   55 A'   56 A'   57 A'   21 A"                 
  0.478   0.504   0.546   0.599   0.613   0.638   0.649   0.659
 58 A'   59 A'   22 A"   60 A'   23 A"   61 A'   24 A"   62 A'                 
  0.794   0.835   0.849   0.860   0.880   0.886   0.920   0.987
 63 A'   25 A"   64 A'   65 A'   26 A"   66 A'   67 A'   68 A'                 
  1.087   1.138   1.283   1.334   1.388   1.393   1.435   1.436
 69 A'   70 A'   27 A"   71 A'   72 A'   28 A"   29 A"   73 A'                 
  1.482   1.602   1.616   1.656   1.710   1.847   1.871   2.091
 30 A"   31 A"   74 A'   75 A'   76 A'   77 A'   78 A'   79 A'                 
  2.236   2.282   2.428   2.604   2.669   2.857   3.141   3.950
 32 A"   80 A'   81 A'   82 A'   33 A"   83 A'   84 A'   34 A"                 
  3.968   3.998   4.076   4.215   4.379   5.990   6.021   6.041
 85 A'   35 A"   86 A'   87 A'   88 A'   36 A"   89 A'   90 A'                 
  6.997   9.697  13.817  13.904  14.007  23.324  25.788  25.889
 91 A'   92 A'   37 A"   93 A'   94 A'   95 A'   38 A"   96 A'                 
 26.277  27.829  28.332  28.357  28.362  28.524  28.531  28.544
 97 A'   98 A'   39 A"   99 A'  100 A'   40 A"  101 A'   41 A"                 
 28.584  28.665 127.876 127.895 127.912 151.629 163.144 215.681
102 A'  103 A'   42 A"  104 A'  105 A'  106 A'  107 A'  108 A'                 
*******
109 A'                                                                         
 --------------------------------------------------------------

          Ground-State Mulliken Net Atomic Charges

     Atom                 Charge (a.u.)
  ----------------------------------------
      1 C                    -0.476203
      2 P                     0.065417
      3 H                    -0.020364
      4 Cl                    0.297197
      5 I                     0.133952
  ----------------------------------------
  Sum of atomic charges =     0.000000

 -----------------------------------------------------------------
                    Cartesian Multipole Moments
 -----------------------------------------------------------------
    Charge (ESU x 10^10)
                 0.0000
    Dipole Moment (Debye)
         X      -0.5891      Y       0.8167      Z      -0.0000
       Tot       1.0070
    Quadrupole Moments (Debye-Ang)
        XX     -60.6132     XY       0.1503     YY     -57.9138
        XZ       0.0000     YZ       0.0000     ZZ     -61.4276
    Octopole Moments (Debye-Ang^2)
       XXX    -102.1905    XXY     -14.5397    XYY     -24.6489
       YYY     -16.7098    XXZ       0.0000    XYZ       0.0000
       YYZ       0.0000    XZZ     -29.0091    YZZ      -7.3812
       ZZZ      -0.0000
    Hexadecapole Moments (Debye-Ang^3)
      XXXX    -883.5124   XXXY     -68.5437   XXYY    -220.7400
      XYYY     -49.7943   YYYY    -429.2677   XXXZ       0.0000
      XXYZ       0.0000   XYYZ       0.0000   YYYZ       0.0000
      XXZZ    -163.6238   XYZZ     -16.1258   YYZZ     -91.2604
      XZZZ       0.0000   YZZZ       0.0000   ZZZZ     -84.8720
 -----------------------------------------------------------------
 Calculating analytic gradient of the SCF energy
 Gradient of SCF Energy
            1           2           3           4           5
    1   0.0120728  -0.0150059   0.0006883  -0.0032543   0.0054991
    2   0.0164485  -0.0189898   0.0017255  -0.0005271   0.0013429
    3  -0.0000000  -0.0000000  -0.0000000   0.0000000   0.0000000
 Max gradient component =       1.899E-02
 RMS gradient           =       8.360E-03
 Gradient time:  CPU 5.21 s  wall 5.22 s
 Geometry Optimization Parameters
   NAtoms,    NIC,     NZ,  NCons,   NDum,   NFix, NCnnct, MaxDiis
        5      20       5       0       0       0       0       0

 Cartesian Hessian Update
 Hessian Updated using BFGS Update


** GEOMETRY OPTIMIZATION IN DELOCALIZED INTERNAL COORDINATES **
   Searching for a Minimum

   Optimization Cycle:   5

                       Coordinates (Angstroms)
     ATOM                X               Y               Z
      1  C         1.1159143939    0.2587988882    0.0000000000
      2  P         1.8630215704    1.7364105130    0.0000000000
      3  H         0.6859964321    2.5357474637    0.0000000000
      4  Cl        2.0461812682   -1.2149873971    0.0000000000
      5  I        -0.9860610119   -0.0995933524    0.0000000000
   Point Group: cs    Number of degrees of freedom:     7


   Energy is  -7759.793701916

 Hessian Updated using BFGS Update

  7 Hessian modes will be used to form the next step
  Hessian Eigenvalues:
     0.092647    0.158247    0.182070    0.198022    0.242020    0.269808
     0.604237

 Minimum Search - Taking Simple RFO Step
 Searching for Lamda that Minimizes Along All modes
 Value Taken    Lamda =  -0.00157112
 Step Taken.  Stepsize is  0.078573

                             Maximum     Tolerance    Cnvgd?
         Gradient           0.017592      0.000300      NO
         Displacement       0.060872      0.001200      NO
         Energy change     -0.006097      0.000001      NO


 New Cartesian Coordinates Obtained by Inverse Iteration

 Displacement from previous Coordinates is:  0.094130
 ----------------------------------------------------------------
             Standard Nuclear Orientation (Angstroms)
    I     Atom           X                Y                Z
 ----------------------------------------------------------------
    1      C       1.1075309411     0.2623296373     0.0000000000
    2      P       1.8883182000     1.7467768618     0.0000000000
    3      H       0.6933034511     2.5160500602     0.0000000000
    4      Cl      2.0484042974    -1.1964559606     0.0000000000
    5      I      -1.0125042371    -0.1123244833     0.0000000000
 ----------------------------------------------------------------
 Molecular Point Group                 Cs    NOp =  2
 Largest Abelian Subgroup              Cs    NOp =  2
 Nuclear Repulsion Energy =   470.5628842789 hartrees
 There are       46 alpha and       46 beta electrons
 Applying Cartesian multipole field
    Component          Value
    ---------          -----
     (2,0,0)        1.00000E-11
     (0,2,0)        2.00000E-11
     (0,0,2)       -3.00000E-11
 Nucleus-field energy     =     0.0000000122 hartrees
 Requested basis set is 6-311++G(d,p)
 There are 61 shells and 151 basis functions
 A cutoff of  1.0D-11 yielded   1581 shell pairs
 There are     10398 function pairs (     11589 Cartesian)
 Smallest overlap matrix eigenvalue = 3.65E-04
 Guess MOs from SCF MO coefficient file

 -----------------------------------------------------------------------
  General SCF calculation program by
  Eric Jon Sundstrom, Paul Horn, Yuezhi Mao, Dmitri Zuev, Alec White,
  David Stuck, Shaama M.S., Shane Yost, Joonho Lee, David Small,
  Daniel Levine, Susi Lehtola, Hugh Burton, Evgeny Epifanovsky
 -----------------------------------------------------------------------
 Exchange:     0.2000 Hartree-Fock + 0.0800 Slater + 0.7200 B88
 Correlation:  0.1900 VWN1RPA + 0.8100 LYP
 Using SG-1 standard quadrature grid
 A restricted SCF calculation will be
 performed using DIIS
 SCF converges when DIIS error is below 1.0e-08
 ---------------------------------------
  Cycle       Energy         DIIS error
 ---------------------------------------
    1   -7759.7941439452      3.13e-04  
    2   -7759.7941589508      3.41e-04  
    3   -7759.7943421188      2.36e-04  
    4   -7759.7945169161      2.97e-05  
    5   -7759.7945196324      7.15e-06  
    6   -7759.7945197721      2.65e-06  
    7   -7759.7945197976      6.22e-07  
    8   -7759.7945197989      1.77e-07  
    9   -7759.7945197991      6.81e-08  
   10   -7759.7945197990      1.17e-08  
   11   -7759.7945197991      2.07e-09  Convergence criterion met
 ---------------------------------------
 SCF time:   CPU 16.46s  wall 16.00s 
 SCF   energy in the final basis set =    -7759.7945197991
 Total energy in the final basis set =    -7759.7945197991

 --------------------------------------------------------------
             Orbital Energies (a.u.) and Symmetries
 --------------------------------------------------------------

 Alpha MOs, Restricted
 -- Occupied --                  
******* -176.32 -165.72 -165.72 -165.72 -101.59  -77.07  -35.82
  1 A'    2 A'    3 A'    1 A"    4 A'    5 A'    6 A'    7 A'                 
-31.310 -31.304 -31.304 -22.961 -22.959 -22.959 -22.955 -22.955
  8 A'    2 A"    9 A'   10 A'    3 A"   11 A'    4 A"   12 A'                 
-10.302  -9.500  -7.265  -7.255  -7.254  -6.570  -6.366  -4.779
 13 A'   14 A'   15 A'    5 A"   16 A'   17 A'   18 A'   19 A'                 
 -4.764  -4.763  -4.731  -4.730  -4.727  -2.044  -2.040  -2.039
  6 A"   20 A'   21 A'    7 A"   22 A'   23 A'    8 A"   24 A'                 
 -2.026  -2.026  -0.904  -0.740  -0.664  -0.552  -0.446  -0.429
 25 A'    9 A"   26 A'   27 A'   28 A'   29 A'   30 A'   31 A'                 
 -0.400  -0.343  -0.314  -0.305  -0.278  -0.261
 10 A"   32 A'   33 A'   11 A"   34 A'   12 A"                                 
 -- Virtual --                   
 -0.097  -0.085  -0.013   0.008   0.019   0.033   0.040   0.046
 13 A"   35 A'   36 A'   37 A'   38 A'   39 A'   40 A'   14 A"                 
  0.067   0.082   0.085   0.097   0.114   0.116   0.121   0.131
 41 A'   15 A"   42 A'   43 A'   16 A"   44 A'   45 A'   46 A'                 
  0.155   0.180   0.204   0.224   0.225   0.277   0.292   0.317
 47 A'   48 A'   49 A'   50 A'   17 A"   51 A'   18 A"   52 A'                 
  0.383   0.389   0.394   0.401   0.428   0.441   0.453   0.456
 53 A'   19 A"   54 A'   20 A"   55 A'   56 A'   57 A'   21 A"                 
  0.478   0.503   0.545   0.592   0.612   0.632   0.651   0.658
 58 A'   59 A'   22 A"   60 A'   23 A"   61 A'   24 A"   62 A'                 
  0.798   0.835   0.848   0.859   0.875   0.888   0.920   0.971
 63 A'   25 A"   64 A'   65 A'   26 A"   66 A'   67 A'   68 A'                 
  1.086   1.136   1.283   1.333   1.383   1.397   1.432   1.446
 69 A'   70 A'   27 A"   71 A'   72 A'   28 A"   29 A"   73 A'                 
  1.475   1.604   1.611   1.662   1.712   1.848   1.855   2.092
 30 A"   31 A"   74 A'   75 A'   76 A'   77 A'   78 A'   79 A'                 
  2.235   2.282   2.430   2.605   2.669   2.855   3.126   3.950
 32 A"   80 A'   81 A'   82 A'   33 A"   83 A'   84 A'   34 A"                 
  3.967   3.996   4.072   4.214   4.371   5.989   6.020   6.039
 85 A'   35 A"   86 A'   87 A'   88 A'   36 A"   89 A'   90 A'                 
  6.988   9.698  13.816  13.901  13.992  23.317  25.789  25.891
 91 A'   92 A'   37 A"   93 A'   94 A'   95 A'   38 A"   96 A'                 
 26.275  27.823  28.331  28.355  28.359  28.523  28.531  28.542
 97 A'   98 A'   39 A"   99 A'  100 A'   40 A"  101 A'   41 A"                 
 28.581  28.663 127.875 127.893 127.910 151.624 163.132 215.682
102 A'  103 A'   42 A"  104 A'  105 A'  106 A'  107 A'  108 A'                 
*******
109 A'                                                                         

 Beta MOs, Restricted
 -- Occupied --                  
******* -176.32 -165.72 -165.72 -165.72 -101.59  -77.07  -35.82
  1 A'    2 A'    3 A'    1 A"    4 A'    5 A'    6 A'    7 A'                 
-31.310 -31.304 -31.304 -22.961 -22.959 -22.959 -22.955 -22.955
  8 A'    2 A"    9 A'   10 A'    3 A"   11 A'    4 A"   12 A'                 
-10.302  -9.500  -7.265  -7.255  -7.254  -6.570  -6.366  -4.779
 13 A'   14 A'   15 A'    5 A"   16 A'   17 A'   18 A'   19 A'                 
 -4.764  -4.763  -4.731  -4.730  -4.727  -2.044  -2.040  -2.039
  6 A"   20 A'   21 A'    7 A"   22 A'   23 A'    8 A"   24 A'                 
 -2.026  -2.026  -0.904  -0.740  -0.664  -0.552  -0.446  -0.429
 25 A'    9 A"   26 A'   27 A'   28 A'   29 A'   30 A'   31 A'                 
 -0.400  -0.343  -0.314  -0.305  -0.278  -0.261
 10 A"   32 A'   33 A'   11 A"   34 A'   12 A"                                 
 -- Virtual --                   
 -0.097  -0.085  -0.013   0.008   0.019   0.033   0.040   0.046
 13 A"   35 A'   36 A'   37 A'   38 A'   39 A'   40 A'   14 A"                 
  0.067   0.082   0.085   0.097   0.114   0.116   0.121   0.131
 41 A'   15 A"   42 A'   43 A'   16 A"   44 A'   45 A'   46 A'                 
  0.155   0.180   0.204   0.224   0.225   0.277   0.292   0.317
 47 A'   48 A'   49 A'   50 A'   17 A"   51 A'   18 A"   52 A'                 
  0.383   0.389   0.394   0.401   0.428   0.441   0.453   0.456
 53 A'   19 A"   54 A'   20 A"   55 A'   56 A'   57 A'   21 A"                 
  0.478   0.503   0.545   0.592   0.612   0.632   0.651   0.658
 58 A'   59 A'   22 A"   60 A'   23 A"   61 A'   24 A"   62 A'                 
  0.798   0.835   0.848   0.859   0.875   0.888   0.920   0.971
 63 A'   25 A"   64 A'   65 A'   26 A"   66 A'   67 A'   68 A'                 
  1.086   1.136   1.283   1.333   1.383   1.397   1.432   1.446
 69 A'   70 A'   27 A"   71 A'   72 A'   28 A"   29 A"   73 A'                 
  1.475   1.604   1.611   1.662   1.712   1.848   1.855   2.092
 30 A"   31 A"   74 A'   75 A'   76 A'   77 A'   78 A'   79 A'                 
  2.235   2.282   2.430   2.605   2.669   2.855   3.126   3.950
 32 A"   80 A'   81 A'   82 A'   33 A"   83 A'   84 A'   34 A"                 
  3.967   3.996   4.072   4.214   4.371   5.989   6.020   6.039
 85 A'   35 A"   86 A'   87 A'   88 A'   36 A"   89 A'   90 A'                 
  6.988   9.698  13.816  13.901  13.992  23.317  25.789  25.891
 91 A'   92 A'   37 A"   93 A'   94 A'   95 A'   38 A"   96 A'                 
 26.275  27.823  28.331  28.355  28.359  28.523  28.531  28.542
 97 A'   98 A'   39 A"   99 A'  100 A'   40 A"  101 A'   41 A"                 
 28.581  28.663 127.875 127.893 127.910 151.624 163.132 215.682
102 A'  103 A'   42 A"  104 A'  105 A'  106 A'  107 A'  108 A'                 
*******
109 A'                                                                         
 --------------------------------------------------------------

          Ground-State Mulliken Net Atomic Charges

     Atom                 Charge (a.u.)
  ----------------------------------------
      1 C                    -0.468145
      2 P                     0.065115
      3 H                    -0.023037
      4 Cl                    0.293659
      5 I                     0.132409
  ----------------------------------------
  Sum of atomic charges =     0.000000

 -----------------------------------------------------------------
                    Cartesian Multipole Moments
 -----------------------------------------------------------------
    Charge (ESU x 10^10)
                 0.0000
    Dipole Moment (Debye)
         X      -0.5290      Y       0.7870      Z       0.0000
       Tot       0.9482
    Quadrupole Moments (Debye-Ang)
        XX     -60.2222     XY       0.3483     YY     -58.0087
        XZ      -0.0000     YZ       0.0000     ZZ     -61.5328
    Octopole Moments (Debye-Ang^2)
       XXX     -99.9421    XXY     -14.1036    XYY     -23.9075
       YYY     -16.7587    XXZ       0.0000    XYZ       0.0000
       YYZ       0.0000    XZZ     -28.6520    YZZ      -7.5673
       ZZZ       0.0000
    Hexadecapole Moments (Debye-Ang^3)
      XXXX    -895.0537   XXXY     -71.5482   XXYY    -221.7625
      XYYY     -53.4065   YYYY    -429.8186   XXXZ       0.0000
      XXYZ       0.0000   XYYZ       0.0000   YYYZ       0.0000
      XXZZ    -166.4028   XYZZ     -18.0169   YYZZ     -91.4488
      XZZZ       0.0000   YZZZ       0.0000   ZZZZ     -85.2370
 -----------------------------------------------------------------
 Calculating analytic gradient of the SCF energy
 Gradient of SCF Energy
            1           2           3           4           5
    1   0.0056279  -0.0019982  -0.0002747  -0.0029801  -0.0003750
    2   0.0047507  -0.0061055  -0.0013060   0.0034535  -0.0007927
    3  -0.0000000  -0.0000000   0.0000000   0.0000000   0.0000000
 Max gradient component =       6.105E-03
 RMS gradient           =       2.815E-03
 Gradient time:  CPU 5.15 s  wall 5.15 s
 Geometry Optimization Parameters
   NAtoms,    NIC,     NZ,  NCons,   NDum,   NFix, NCnnct, MaxDiis
        5      20       5       0       0       0       0       0

 Cartesian Hessian Update
 Hessian Updated using BFGS Update


** GEOMETRY OPTIMIZATION IN DELOCALIZED INTERNAL COORDINATES **
   Searching for a Minimum

   Optimization Cycle:   6

                       Coordinates (Angstroms)
     ATOM                X               Y               Z
      1  C         1.1075309411    0.2623296373    0.0000000000
      2  P         1.8883182000    1.7467768618    0.0000000000
      3  H         0.6933034511    2.5160500602    0.0000000000
      4  Cl        2.0484042974   -1.1964559606    0.0000000000
      5  I        -1.0125042371   -0.1123244833    0.0000000000
   Point Group: cs    Number of degrees of freedom:     7


   Energy is  -7759.794519799

 Hessian Updated using BFGS Update

  7 Hessian modes will be used to form the next step
  Hessian Eigenvalues:
     0.100379    0.163792    0.197519    0.217662    0.252668    0.256702
     0.435496

 Minimum Search - Taking Simple RFO Step
 Searching for Lamda that Minimizes Along All modes
 Value Taken    Lamda =  -0.00028839
 Step Taken.  Stepsize is  0.032989

                             Maximum     Tolerance    Cnvgd?
         Gradient           0.007102      0.000300      NO
         Displacement       0.021108      0.001200      NO
         Energy change     -0.000818      0.000001      NO


 New Cartesian Coordinates Obtained by Inverse Iteration

 Displacement from previous Coordinates is:  0.043539
 ----------------------------------------------------------------
             Standard Nuclear Orientation (Angstroms)
    I     Atom           X                Y                Z
 ----------------------------------------------------------------
    1      C       1.1002229504     0.2568074809     0.0000000000
    2      P       1.8853425202     1.7497385561     0.0000000000
    3      H       0.6976894664     2.5318256487     0.0000000000
    4      Cl      2.0558975380    -1.2058190091     0.0000000000
    5      I      -1.0140998223    -0.1161765612     0.0000000000
 ----------------------------------------------------------------
 Molecular Point Group                 Cs    NOp =  2
 Largest Abelian Subgroup              Cs    NOp =  2
 Nuclear Repulsion Energy =   469.5747393880 hartrees
 There are       46 alpha and       46 beta electrons
 Applying Cartesian multipole field
    Component          Value
    ---------          -----
     (2,0,0)        1.00000E-11
     (0,2,0)        2.00000E-11
     (0,0,2)       -3.00000E-11
 Nucleus-field energy     =     0.0000000123 hartrees
 Requested basis set is 6-311++G(d,p)
 There are 61 shells and 151 basis functions
 A cutoff of  1.0D-11 yielded   1581 shell pairs
 There are     10396 function pairs (     11586 Cartesian)
 Smallest overlap matrix eigenvalue = 3.80E-04
 Guess MOs from SCF MO coefficient file

 -----------------------------------------------------------------------
  General SCF calculation program by
  Eric Jon Sundstrom, Paul Horn, Yuezhi Mao, Dmitri Zuev, Alec White,
  David Stuck, Shaama M.S., Shane Yost, Joonho Lee, David Small,
  Daniel Levine, Susi Lehtola, Hugh Burton, Evgeny Epifanovsky
 -----------------------------------------------------------------------
 Exchange:     0.2000 Hartree-Fock + 0.0800 Slater + 0.7200 B88
 Correlation:  0.1900 VWN1RPA + 0.8100 LYP
 Using SG-1 standard quadrature grid
 A restricted SCF calculation will be
 performed using DIIS
 SCF converges when DIIS error is below 1.0e-08
 ---------------------------------------
  Cycle       Energy         DIIS error
 ---------------------------------------
    1   -7759.7945856038      1.46e-04  
    2   -7759.7946346791      1.13e-04  
    3   -7759.7946242211      1.25e-04  
    4   -7759.7946725139      1.71e-05  
    5   -7759.7946735549      3.94e-06  
    6   -7759.7946735948      1.01e-06  
    7   -7759.7946735985      4.02e-07  
    8   -7759.7946735990      8.67e-08  
    9   -7759.7946735991      1.84e-08  
   10   -7759.7946735990      2.88e-09  Convergence criterion met
 ---------------------------------------
 SCF time:   CPU 14.95s  wall 15.00s 
 SCF   energy in the final basis set =    -7759.7946735990
 Total energy in the final basis set =    -7759.7946735990

 --------------------------------------------------------------
             Orbital Energies (a.u.) and Symmetries
 --------------------------------------------------------------

 Alpha MOs, Restricted
 -- Occupied --                  
******* -176.32 -165.73 -165.72 -165.72 -101.59  -77.07  -35.82
  1 A'    2 A'    3 A'    1 A"    4 A'    5 A'    6 A'    7 A'                 
-31.311 -31.305 -31.304 -22.961 -22.960 -22.960 -22.955 -22.955
  8 A'    2 A"    9 A'   10 A'    3 A"   11 A'    4 A"   12 A'                 
-10.304  -9.499  -7.264  -7.254  -7.253  -6.571  -6.367  -4.780
 13 A'   14 A'   15 A'    5 A"   16 A'   17 A'   18 A'   19 A'                 
 -4.765  -4.764  -4.732  -4.731  -4.728  -2.045  -2.041  -2.040
  6 A"   20 A'   21 A'    7 A"   22 A'   23 A'    8 A"   24 A'                 
 -2.027  -2.027  -0.901  -0.739  -0.664  -0.551  -0.445  -0.429
 25 A'    9 A"   26 A'   27 A'   28 A'   29 A'   30 A'   31 A'                 
 -0.398  -0.342  -0.314  -0.306  -0.278  -0.260
 10 A"   32 A'   33 A'   11 A"   34 A'   12 A"                                 
 -- Virtual --                   
 -0.098  -0.084  -0.015   0.007   0.019   0.033   0.040   0.046
 13 A"   35 A'   36 A'   37 A'   38 A'   39 A'   40 A'   14 A"                 
  0.067   0.082   0.084   0.097   0.114   0.115   0.121   0.129
 41 A'   15 A"   42 A'   43 A'   16 A"   44 A'   45 A'   46 A'                 
  0.155   0.180   0.205   0.224   0.225   0.277   0.292   0.316
 47 A'   48 A'   49 A'   50 A'   17 A"   51 A'   18 A"   52 A'                 
  0.382   0.388   0.393   0.401   0.427   0.442   0.453   0.457
 53 A'   19 A"   54 A'   20 A"   55 A'   56 A'   57 A'   21 A"                 
  0.478   0.501   0.543   0.592   0.613   0.634   0.652   0.656
 58 A'   59 A'   22 A"   60 A'   23 A"   61 A'   24 A"   62 A'                 
  0.799   0.836   0.848   0.859   0.875   0.887   0.918   0.965
 63 A'   25 A"   64 A'   65 A'   26 A"   66 A'   67 A'   68 A'                 
  1.083   1.133   1.282   1.331   1.383   1.396   1.431   1.441
 69 A'   70 A'   27 A"   71 A'   72 A'   28 A"   29 A"   73 A'                 
  1.469   1.603   1.610   1.661   1.711   1.842   1.849   2.088
 30 A"   31 A"   74 A'   75 A'   76 A'   77 A'   78 A'   79 A'                 
  2.235   2.281   2.428   2.604   2.667   2.852   3.112   3.949
 32 A"   80 A'   81 A'   82 A'   33 A"   83 A'   84 A'   34 A"                 
  3.966   3.996   4.071   4.213   4.371   5.989   6.019   6.038
 85 A'   35 A"   86 A'   87 A'   88 A'   36 A"   89 A'   90 A'                 
  6.982   9.695  13.815  13.900  13.986  23.311  25.788  25.889
 91 A'   92 A'   37 A"   93 A'   94 A'   95 A'   38 A"   96 A'                 
 26.275  27.823  28.330  28.355  28.359  28.522  28.530  28.541
 97 A'   98 A'   39 A"   99 A'  100 A'   40 A"  101 A'   41 A"                 
 28.580  28.663 127.874 127.893 127.910 151.623 163.124 215.679
102 A'  103 A'   42 A"  104 A'  105 A'  106 A'  107 A'  108 A'                 
*******
109 A'                                                                         

 Beta MOs, Restricted
 -- Occupied --                  
******* -176.32 -165.73 -165.72 -165.72 -101.59  -77.07  -35.82
  1 A'    2 A'    3 A'    1 A"    4 A'    5 A'    6 A'    7 A'                 
-31.311 -31.305 -31.304 -22.961 -22.960 -22.960 -22.955 -22.955
  8 A'    2 A"    9 A'   10 A'    3 A"   11 A'    4 A"   12 A'                 
-10.304  -9.499  -7.264  -7.254  -7.253  -6.571  -6.367  -4.780
 13 A'   14 A'   15 A'    5 A"   16 A'   17 A'   18 A'   19 A'                 
 -4.765  -4.764  -4.732  -4.731  -4.728  -2.045  -2.041  -2.040
  6 A"   20 A'   21 A'    7 A"   22 A'   23 A'    8 A"   24 A'                 
 -2.027  -2.027  -0.901  -0.739  -0.664  -0.551  -0.445  -0.429
 25 A'    9 A"   26 A'   27 A'   28 A'   29 A'   30 A'   31 A'                 
 -0.398  -0.342  -0.314  -0.306  -0.278  -0.260
 10 A"   32 A'   33 A'   11 A"   34 A'   12 A"                                 
 -- Virtual --                   
 -0.098  -0.084  -0.015   0.007   0.019   0.033   0.040   0.046
 13 A"   35 A'   36 A'   37 A'   38 A'   39 A'   40 A'   14 A"                 
  0.067   0.082   0.084   0.097   0.114   0.115   0.121   0.129
 41 A'   15 A"   42 A'   43 A'   16 A"   44 A'   45 A'   46 A'                 
  0.155   0.180   0.205   0.224   0.225   0.277   0.292   0.316
 47 A'   48 A'   49 A'   50 A'   17 A"   51 A'   18 A"   52 A'                 
  0.382   0.388   0.393   0.401   0.427   0.442   0.453   0.457
 53 A'   19 A"   54 A'   20 A"   55 A'   56 A'   57 A'   21 A"                 
  0.478   0.501   0.543   0.592   0.613   0.634   0.652   0.656
 58 A'   59 A'   22 A"   60 A'   23 A"   61 A'   24 A"   62 A'                 
  0.799   0.836   0.848   0.859   0.875   0.887   0.918   0.965
 63 A'   25 A"   64 A'   65 A'   26 A"   66 A'   67 A'   68 A'                 
  1.083   1.133   1.282   1.331   1.383   1.396   1.431   1.441
 69 A'   70 A'   27 A"   71 A'   72 A'   28 A"   29 A"   73 A'                 
  1.469   1.603   1.610   1.661   1.711   1.842   1.849   2.088
 30 A"   31 A"   74 A'   75 A'   76 A'   77 A'   78 A'   79 A'                 
  2.235   2.281   2.428   2.604   2.667   2.852   3.112   3.949
 32 A"   80 A'   81 A'   82 A'   33 A"   83 A'   84 A'   34 A"                 
  3.966   3.996   4.071   4.213   4.371   5.989   6.019   6.038
 85 A'   35 A"   86 A'   87 A'   88 A'   36 A"   89 A'   90 A'                 
  6.982   9.695  13.815  13.900  13.986  23.311  25.788  25.889
 91 A'   92 A'   37 A"   93 A'   94 A'   95 A'   38 A"   96 A'                 
 26.275  27.823  28.330  28.355  28.359  28.522  28.530  28.541
 97 A'   98 A'   39 A"   99 A'  100 A'   40 A"  101 A'   41 A"                 
 28.580  28.663 127.874 127.893 127.910 151.623 163.124 215.679
102 A'  103 A'   42 A"  104 A'  105 A'  106 A'  107 A'  108 A'                 
*******
109 A'                                                                         
 --------------------------------------------------------------

          Ground-State Mulliken Net Atomic Charges

     Atom                 Charge (a.u.)
  ----------------------------------------
      1 C                    -0.467287
      2 P                     0.065151
      3 H                    -0.023102
      4 Cl                    0.287178
      5 I                     0.138060
  ----------------------------------------
  Sum of atomic charges =     0.000000

 -----------------------------------------------------------------
                    Cartesian Multipole Moments
 -----------------------------------------------------------------
    Charge (ESU x 10^10)
                -0.0000
    Dipole Moment (Debye)
         X      -0.5985      Y       0.8112      Z       0.0000
       Tot       1.0081
    Quadrupole Moments (Debye-Ang)
        XX     -60.3116     XY       0.3705     YY     -58.0005
        XZ       0.0000     YZ       0.0000     ZZ     -61.5655
    Octopole Moments (Debye-Ang^2)
       XXX    -100.3722    XXY     -13.9121    XYY     -23.9278
       YYY     -15.9233    XXZ       0.0000    XYZ       0.0000
       YYZ       0.0000    XZZ     -28.7701    YZZ      -7.3682
       ZZZ       0.0000
    Hexadecapole Moments (Debye-Ang^3)
      XXXX    -897.2989   XXXY     -71.0124   XXYY    -222.5078
      XYYY     -52.4288   YYYY    -432.3693   XXXZ       0.0000
      XXYZ       0.0000   XYYZ       0.0000   YYYZ       0.0000
      XXZZ    -166.8495   XYZZ     -17.7747   YYZZ     -92.0223
      XZZZ       0.0000   YZZZ       0.0000   ZZZZ     -85.3134
 -----------------------------------------------------------------
 Calculating analytic gradient of the SCF energy
 Gradient of SCF Energy
            1           2           3           4           5
    1   0.0006076  -0.0004407   0.0001569  -0.0000897  -0.0002341
    2   0.0017433  -0.0006486  -0.0002336  -0.0005809  -0.0002802
    3  -0.0000000   0.0000000  -0.0000000   0.0000000  -0.0000000
 Max gradient component =       1.743E-03
 RMS gradient           =       5.526E-04
 Gradient time:  CPU 5.14 s  wall 5.14 s
 Geometry Optimization Parameters
   NAtoms,    NIC,     NZ,  NCons,   NDum,   NFix, NCnnct, MaxDiis
        5      20       5       0       0       0       0       0

 Cartesian Hessian Update
 Hessian Updated using BFGS Update


** GEOMETRY OPTIMIZATION IN DELOCALIZED INTERNAL COORDINATES **
   Searching for a Minimum

   Optimization Cycle:   7

                       Coordinates (Angstroms)
     ATOM                X               Y               Z
      1  C         1.1002229504    0.2568074809    0.0000000000
      2  P         1.8853425202    1.7497385561    0.0000000000
      3  H         0.6976894664    2.5318256487    0.0000000000
      4  Cl        2.0558975380   -1.2058190091    0.0000000000
      5  I        -1.0140998223   -0.1161765612    0.0000000000
   Point Group: cs    Number of degrees of freedom:     7


   Energy is  -7759.794673599

 Hessian Updated using BFGS Update

  7 Hessian modes will be used to form the next step
  Hessian Eigenvalues:
     0.097811    0.164128    0.197384    0.231953    0.239493    0.257283
     0.408134

 Minimum Search - Taking Simple RFO Step
 Searching for Lamda that Minimizes Along All modes
 Value Taken    Lamda =  -0.00001008
 Step Taken.  Stepsize is  0.007337

                             Maximum     Tolerance    Cnvgd?
         Gradient           0.000991      0.000300      NO
         Displacement       0.004470      0.001200      NO
         Energy change     -0.000154      0.000001      NO


 New Cartesian Coordinates Obtained by Inverse Iteration

 Displacement from previous Coordinates is:  0.007938
 ----------------------------------------------------------------
             Standard Nuclear Orientation (Angstroms)
    I     Atom           X                Y                Z
 ----------------------------------------------------------------
    1      C       1.0987578085     0.2543930270     0.0000000000
    2      P       1.8847663704     1.7487169414     0.0000000000
    3      H       0.6983667592     2.5339327274     0.0000000000
    4      Cl      2.0574150018    -1.2048487704     0.0000000000
    5      I      -1.0142532873    -0.1158178099     0.0000000000
 ----------------------------------------------------------------
 Molecular Point Group                 Cs    NOp =  2
 Largest Abelian Subgroup              Cs    NOp =  2
 Nuclear Repulsion Energy =   469.6281039496 hartrees
 There are       46 alpha and       46 beta electrons
 Applying Cartesian multipole field
    Component          Value
    ---------          -----
     (2,0,0)        1.00000E-11
     (0,2,0)        2.00000E-11
     (0,0,2)       -3.00000E-11
 Nucleus-field energy     =     0.0000000123 hartrees
 Requested basis set is 6-311++G(d,p)
 There are 61 shells and 151 basis functions
 A cutoff of  1.0D-11 yielded   1580 shell pairs
 There are     10391 function pairs (     11580 Cartesian)
 Smallest overlap matrix eigenvalue = 3.80E-04
 Guess MOs from SCF MO coefficient file

 -----------------------------------------------------------------------
  General SCF calculation program by
  Eric Jon Sundstrom, Paul Horn, Yuezhi Mao, Dmitri Zuev, Alec White,
  David Stuck, Shaama M.S., Shane Yost, Joonho Lee, David Small,
  Daniel Levine, Susi Lehtola, Hugh Burton, Evgeny Epifanovsky
 -----------------------------------------------------------------------
 Exchange:     0.2000 Hartree-Fock + 0.0800 Slater + 0.7200 B88
 Correlation:  0.1900 VWN1RPA + 0.8100 LYP
 Using SG-1 standard quadrature grid
 A restricted SCF calculation will be
 performed using DIIS
 SCF converges when DIIS error is below 1.0e-08
 ---------------------------------------
  Cycle       Energy         DIIS error
 ---------------------------------------
    1   -7759.7946739169      3.13e-05  
    2   -7759.7946788442      6.26e-06  
    3   -7759.7946788195      7.24e-06  
    4   -7759.7946789901      2.58e-06  
    5   -7759.7946790028      1.35e-06  
    6   -7759.7946790093      2.58e-07  
    7   -7759.7946790094      3.31e-08  
    8   -7759.7946790094      1.31e-08  
    9   -7759.7946790095      3.57e-09  Convergence criterion met
 ---------------------------------------
 SCF time:   CPU 13.47s  wall 13.00s 
 SCF   energy in the final basis set =    -7759.7946790095
 Total energy in the final basis set =    -7759.7946790095

 --------------------------------------------------------------
             Orbital Energies (a.u.) and Symmetries
 --------------------------------------------------------------

 Alpha MOs, Restricted
 -- Occupied --                  
******* -176.32 -165.73 -165.72 -165.72 -101.59  -77.07  -35.82
  1 A'    2 A'    3 A'    1 A"    4 A'    5 A'    6 A'    7 A'                 
-31.311 -31.305 -31.305 -22.962 -22.960 -22.960 -22.956 -22.956
  8 A'    2 A"    9 A'   10 A'    3 A"   11 A'    4 A"   12 A'                 
-10.303  -9.499  -7.264  -7.254  -7.253  -6.571  -6.367  -4.780
 13 A'   14 A'   15 A'    5 A"   16 A'   17 A'   18 A'   19 A'                 
 -4.765  -4.764  -4.732  -4.731  -4.728  -2.045  -2.041  -2.040
  6 A"   20 A'   21 A'    7 A"   22 A'   23 A'    8 A"   24 A'                 
 -2.027  -2.027  -0.901  -0.739  -0.664  -0.551  -0.445  -0.429
 25 A'    9 A"   26 A'   27 A'   28 A'   29 A'   30 A'   31 A'                 
 -0.399  -0.342  -0.314  -0.306  -0.278  -0.260
 10 A"   32 A'   33 A'   11 A"   34 A'   12 A"                                 
 -- Virtual --                   
 -0.098  -0.084  -0.015   0.007   0.019   0.033   0.040   0.046
 13 A"   35 A'   36 A'   37 A'   38 A'   39 A'   40 A'   14 A"                 
  0.067   0.082   0.084   0.097   0.114   0.115   0.121   0.129
 41 A'   15 A"   42 A'   43 A'   16 A"   44 A'   45 A'   46 A'                 
  0.155   0.180   0.205   0.224   0.225   0.277   0.292   0.316
 47 A'   48 A'   49 A'   50 A'   17 A"   51 A'   18 A"   52 A'                 
  0.382   0.388   0.393   0.401   0.427   0.442   0.453   0.457
 53 A'   19 A"   54 A'   20 A"   55 A'   56 A'   57 A'   21 A"                 
  0.478   0.501   0.543   0.592   0.613   0.634   0.652   0.656
 58 A'   59 A'   22 A"   60 A'   23 A"   61 A'   24 A"   62 A'                 
  0.799   0.836   0.848   0.859   0.875   0.887   0.918   0.965
 63 A'   25 A"   64 A'   65 A'   26 A"   66 A'   67 A'   68 A'                 
  1.083   1.133   1.283   1.331   1.384   1.396   1.432   1.440
 69 A'   70 A'   27 A"   71 A'   72 A'   28 A"   29 A"   73 A'                 
  1.468   1.603   1.610   1.662   1.711   1.842   1.849   2.087
 30 A"   31 A"   74 A'   75 A'   76 A'   77 A'   78 A'   79 A'                 
  2.235   2.281   2.428   2.604   2.667   2.853   3.111   3.949
 32 A"   80 A'   81 A'   82 A'   33 A"   83 A'   84 A'   34 A"                 
  3.966   3.996   4.071   4.213   4.372   5.989   6.019   6.039
 85 A'   35 A"   86 A'   87 A'   88 A'   36 A"   89 A'   90 A'                 
  6.981   9.695  13.815  13.900  13.985  23.311  25.788  25.889
 91 A'   92 A'   37 A"   93 A'   94 A'   95 A'   38 A"   96 A'                 
 26.274  27.823  28.330  28.355  28.359  28.522  28.530  28.541
 97 A'   98 A'   39 A"   99 A'  100 A'   40 A"  101 A'   41 A"                 
 28.580  28.663 127.874 127.893 127.910 151.624 163.123 215.679
102 A'  103 A'   42 A"  104 A'  105 A'  106 A'  107 A'  108 A'                 
*******
109 A'                                                                         

 Beta MOs, Restricted
 -- Occupied --                  
******* -176.32 -165.73 -165.72 -165.72 -101.59  -77.07  -35.82
  1 A'    2 A'    3 A'    1 A"    4 A'    5 A'    6 A'    7 A'                 
-31.311 -31.305 -31.305 -22.962 -22.960 -22.960 -22.956 -22.956
  8 A'    2 A"    9 A'   10 A'    3 A"   11 A'    4 A"   12 A'                 
-10.303  -9.499  -7.264  -7.254  -7.253  -6.571  -6.367  -4.780
 13 A'   14 A'   15 A'    5 A"   16 A'   17 A'   18 A'   19 A'                 
 -4.765  -4.764  -4.732  -4.731  -4.728  -2.045  -2.041  -2.040
  6 A"   20 A'   21 A'    7 A"   22 A'   23 A'    8 A"   24 A'                 
 -2.027  -2.027  -0.901  -0.739  -0.664  -0.551  -0.445  -0.429
 25 A'    9 A"   26 A'   27 A'   28 A'   29 A'   30 A'   31 A'                 
 -0.399  -0.342  -0.314  -0.306  -0.278  -0.260
 10 A"   32 A'   33 A'   11 A"   34 A'   12 A"                                 
 -- Virtual --                   
 -0.098  -0.084  -0.015   0.007   0.019   0.033   0.040   0.046
 13 A"   35 A'   36 A'   37 A'   38 A'   39 A'   40 A'   14 A"                 
  0.067   0.082   0.084   0.097   0.114   0.115   0.121   0.129
 41 A'   15 A"   42 A'   43 A'   16 A"   44 A'   45 A'   46 A'                 
  0.155   0.180   0.205   0.224   0.225   0.277   0.292   0.316
 47 A'   48 A'   49 A'   50 A'   17 A"   51 A'   18 A"   52 A'                 
  0.382   0.388   0.393   0.401   0.427   0.442   0.453   0.457
 53 A'   19 A"   54 A'   20 A"   55 A'   56 A'   57 A'   21 A"                 
  0.478   0.501   0.543   0.592   0.613   0.634   0.652   0.656
 58 A'   59 A'   22 A"   60 A'   23 A"   61 A'   24 A"   62 A'                 
  0.799   0.836   0.848   0.859   0.875   0.887   0.918   0.965
 63 A'   25 A"   64 A'   65 A'   26 A"   66 A'   67 A'   68 A'                 
  1.083   1.133   1.283   1.331   1.384   1.396   1.432   1.440
 69 A'   70 A'   27 A"   71 A'   72 A'   28 A"   29 A"   73 A'                 
  1.468   1.603   1.610   1.662   1.711   1.842   1.849   2.087
 30 A"   31 A"   74 A'   75 A'   76 A'   77 A'   78 A'   79 A'                 
  2.235   2.281   2.428   2.604   2.667   2.853   3.111   3.949
 32 A"   80 A'   81 A'   82 A'   33 A"   83 A'   84 A'   34 A"                 
  3.966   3.996   4.071   4.213   4.372   5.989   6.019   6.039
 85 A'   35 A"   86 A'   87 A'   88 A'   36 A"   89 A'   90 A'                 
  6.981   9.695  13.815  13.900  13.985  23.311  25.788  25.889
 91 A'   92 A'   37 A"   93 A'   94 A'   95 A'   38 A"   96 A'                 
 26.274  27.823  28.330  28.355  28.359  28.522  28.530  28.541
 97 A'   98 A'   39 A"   99 A'  100 A'   40 A"  101 A'   41 A"                 
 28.580  28.663 127.874 127.893 127.910 151.624 163.123 215.679
102 A'  103 A'   42 A"  104 A'  105 A'  106 A'  107 A'  108 A'                 
*******
109 A'                                                                         
 --------------------------------------------------------------

          Ground-State Mulliken Net Atomic Charges

     Atom                 Charge (a.u.)
  ----------------------------------------
      1 C                    -0.468696
      2 P                     0.064704
      3 H                    -0.023208
      4 Cl                    0.288155
      5 I                     0.139045
  ----------------------------------------
  Sum of atomic charges =     0.000000

 -----------------------------------------------------------------
                    Cartesian Multipole Moments
 -----------------------------------------------------------------
    Charge (ESU x 10^10)
                -0.0000
    Dipole Moment (Debye)
         X      -0.6059      Y       0.8015      Z       0.0000
       Tot       1.0047
    Quadrupole Moments (Debye-Ang)
        XX     -60.3146     XY       0.3405     YY     -58.0184
        XZ       0.0000     YZ      -0.0000     ZZ     -61.5665
    Octopole Moments (Debye-Ang^2)
       XXX    -100.4084    XXY     -13.9662    XYY     -23.9527
       YYY     -15.9518    XXZ       0.0000    XYZ      -0.0000
       YYZ      -0.0000    XZZ     -28.7849    YZZ      -7.3844
       ZZZ       0.0000
    Hexadecapole Moments (Debye-Ang^3)
      XXXX    -897.5157   XXXY     -71.1193   XXYY    -222.5210
      XYYY     -52.3136   YYYY    -432.1116   XXXZ      -0.0000
      XXYZ      -0.0000   XYYZ      -0.0000   YYYZ      -0.0000
      XXZZ    -166.9084   XYZZ     -17.7545   YYZZ     -91.9763
      XZZZ      -0.0000   YZZZ      -0.0000   ZZZZ     -85.3201
 -----------------------------------------------------------------
 Calculating analytic gradient of the SCF energy
 Gradient of SCF Energy
            1           2           3           4           5
    1   0.0000124   0.0000415   0.0000449  -0.0000740  -0.0000247
    2   0.0001675  -0.0001052   0.0000470  -0.0000653  -0.0000439
    3  -0.0000000   0.0000000  -0.0000000  -0.0000000  -0.0000000
 Max gradient component =       1.675E-04
 RMS gradient           =       6.191E-05
 Gradient time:  CPU 5.15 s  wall 5.15 s
 Geometry Optimization Parameters
   NAtoms,    NIC,     NZ,  NCons,   NDum,   NFix, NCnnct, MaxDiis
        5      20       5       0       0       0       0       0

 Cartesian Hessian Update
 Hessian Updated using BFGS Update


** GEOMETRY OPTIMIZATION IN DELOCALIZED INTERNAL COORDINATES **
   Searching for a Minimum

   Optimization Cycle:   8

                       Coordinates (Angstroms)
     ATOM                X               Y               Z
      1  C         1.0987578085    0.2543930270    0.0000000000
      2  P         1.8847663704    1.7487169414    0.0000000000
      3  H         0.6983667592    2.5339327274    0.0000000000
      4  Cl        2.0574150018   -1.2048487704    0.0000000000
      5  I        -1.0142532873   -0.1158178099    0.0000000000
   Point Group: cs    Number of degrees of freedom:     7


   Energy is  -7759.794679009

 Hessian Updated using BFGS Update

  7 Hessian modes will be used to form the next step
  Hessian Eigenvalues:
     0.095796    0.172208    0.195339    0.209620    0.234494    0.264458
     0.408408

 Minimum Search - Taking Simple RFO Step
 Searching for Lamda that Minimizes Along All modes
 Value Taken    Lamda =   0.00000000
 Step Taken.  Stepsize is  0.001378

                             Maximum     Tolerance    Cnvgd?
         Gradient           0.000227      0.000300     YES
         Displacement       0.001077      0.001200     YES
         Energy change     -0.000005      0.000001      NO


                       Distance Matrix (Angstroms)
             C (  1)   P (  2)   H (  3)   Cl(  4)
   P (  2)  1.688435
   H (  3)  2.314436  1.422711
   Cl(  4)  1.745970  2.958607  3.978128
   I (  5)  2.145197  3.446854  3.155035  3.259008

 Final energy is   -7759.7946790094829     


 ******************************
 **  OPTIMIZATION CONVERGED  **
 ******************************

                       Coordinates (Angstroms)
     ATOM                X               Y               Z
      1  C         1.0987578085    0.2543930270    0.0000000000
      2  P         1.8847663704    1.7487169414    0.0000000000
      3  H         0.6983667592    2.5339327274    0.0000000000
      4  Cl        2.0574150018   -1.2048487704    0.0000000000
      5  I        -1.0142532873   -0.1158178099    0.0000000000

Z-matrix Print:
$molecule
0 1
I 
C  1 2.145197
P  2 1.688435 1 127.681856
H  3 1.422711 2 95.754294 1 -0.000000 0
Cl 2 1.745970 1 113.365479 3 -180.000000 0
$end


 --------------------------------------------------------------
             Orbital Energies (a.u.) and Symmetries
 --------------------------------------------------------------

 Alpha MOs, Restricted
 -- Occupied --                  
******* -176.32 -165.73 -165.72 -165.72 -101.59  -77.07  -35.82
  1 A'    2 A'    3 A'    1 A"    4 A'    5 A'    6 A'    7 A'                 
-31.311 -31.305 -31.305 -22.962 -22.960 -22.960 -22.956 -22.956
  8 A'    2 A"    9 A'   10 A'    3 A"   11 A'    4 A"   12 A'                 
-10.303  -9.499  -7.264  -7.254  -7.253  -6.571  -6.367  -4.780
 13 A'   14 A'   15 A'    5 A"   16 A'   17 A'   18 A'   19 A'                 
 -4.765  -4.764  -4.732  -4.731  -4.728  -2.045  -2.041  -2.040
  6 A"   20 A'   21 A'    7 A"   22 A'   23 A'    8 A"   24 A'                 
 -2.027  -2.027  -0.901  -0.739  -0.664  -0.551  -0.445  -0.429
 25 A'    9 A"   26 A'   27 A'   28 A'   29 A'   30 A'   31 A'                 
 -0.399  -0.342  -0.314  -0.306  -0.278  -0.260
 10 A"   32 A'   33 A'   11 A"   34 A'   12 A"                                 
 -- Virtual --                   
 -0.098  -0.084  -0.015   0.007   0.019   0.033   0.040   0.046
 13 A"   35 A'   36 A'   37 A'   38 A'   39 A'   40 A'   14 A"                 
  0.067   0.082   0.084   0.097   0.114   0.115   0.121   0.129
 41 A'   15 A"   42 A'   43 A'   16 A"   44 A'   45 A'   46 A'                 
  0.155   0.180   0.205   0.224   0.225   0.277   0.292   0.316
 47 A'   48 A'   49 A'   50 A'   17 A"   51 A'   18 A"   52 A'                 
  0.382   0.388   0.393   0.401   0.427   0.442   0.453   0.457
 53 A'   19 A"   54 A'   20 A"   55 A'   56 A'   57 A'   21 A"                 
  0.478   0.501   0.543   0.592   0.613   0.634   0.652   0.656
 58 A'   59 A'   22 A"   60 A'   23 A"   61 A'   24 A"   62 A'                 
  0.799   0.836   0.848   0.859   0.875   0.887   0.918   0.965
 63 A'   25 A"   64 A'   65 A'   26 A"   66 A'   67 A'   68 A'                 
  1.083   1.133   1.283   1.331   1.384   1.396   1.432   1.440
 69 A'   70 A'   27 A"   71 A'   72 A'   28 A"   29 A"   73 A'                 
  1.468   1.603   1.610   1.662   1.711   1.842   1.849   2.087
 30 A"   31 A"   74 A'   75 A'   76 A'   77 A'   78 A'   79 A'                 
  2.235   2.281   2.428   2.604   2.667   2.853   3.111   3.949
 32 A"   80 A'   81 A'   82 A'   33 A"   83 A'   84 A'   34 A"                 
  3.966   3.996   4.071   4.213   4.372   5.989   6.019   6.039
 85 A'   35 A"   86 A'   87 A'   88 A'   36 A"   89 A'   90 A'                 
  6.981   9.695  13.815  13.900  13.985  23.311  25.788  25.889
 91 A'   92 A'   37 A"   93 A'   94 A'   95 A'   38 A"   96 A'                 
 26.274  27.823  28.330  28.355  28.359  28.522  28.530  28.541
 97 A'   98 A'   39 A"   99 A'  100 A'   40 A"  101 A'   41 A"                 
 28.580  28.663 127.874 127.893 127.910 151.624 163.123 215.679
102 A'  103 A'   42 A"  104 A'  105 A'  106 A'  107 A'  108 A'                 
*******
109 A'                                                                         

 Beta MOs, Restricted
 -- Occupied --                  
******* -176.32 -165.73 -165.72 -165.72 -101.59  -77.07  -35.82
  1 A'    2 A'    3 A'    1 A"    4 A'    5 A'    6 A'    7 A'                 
-31.311 -31.305 -31.305 -22.962 -22.960 -22.960 -22.956 -22.956
  8 A'    2 A"    9 A'   10 A'    3 A"   11 A'    4 A"   12 A'                 
-10.303  -9.499  -7.264  -7.254  -7.253  -6.571  -6.367  -4.780
 13 A'   14 A'   15 A'    5 A"   16 A'   17 A'   18 A'   19 A'                 
 -4.765  -4.764  -4.732  -4.731  -4.728  -2.045  -2.041  -2.040
  6 A"   20 A'   21 A'    7 A"   22 A'   23 A'    8 A"   24 A'                 
 -2.027  -2.027  -0.901  -0.739  -0.664  -0.551  -0.445  -0.429
 25 A'    9 A"   26 A'   27 A'   28 A'   29 A'   30 A'   31 A'                 
 -0.399  -0.342  -0.314  -0.306  -0.278  -0.260
 10 A"   32 A'   33 A'   11 A"   34 A'   12 A"                                 
 -- Virtual --                   
 -0.098  -0.084  -0.015   0.007   0.019   0.033   0.040   0.046
 13 A"   35 A'   36 A'   37 A'   38 A'   39 A'   40 A'   14 A"                 
  0.067   0.082   0.084   0.097   0.114   0.115   0.121   0.129
 41 A'   15 A"   42 A'   43 A'   16 A"   44 A'   45 A'   46 A'                 
  0.155   0.180   0.205   0.224   0.225   0.277   0.292   0.316
 47 A'   48 A'   49 A'   50 A'   17 A"   51 A'   18 A"   52 A'                 
  0.382   0.388   0.393   0.401   0.427   0.442   0.453   0.457
 53 A'   19 A"   54 A'   20 A"   55 A'   56 A'   57 A'   21 A"                 
  0.478   0.501   0.543   0.592   0.613   0.634   0.652   0.656
 58 A'   59 A'   22 A"   60 A'   23 A"   61 A'   24 A"   62 A'                 
  0.799   0.836   0.848   0.859   0.875   0.887   0.918   0.965
 63 A'   25 A"   64 A'   65 A'   26 A"   66 A'   67 A'   68 A'                 
  1.083   1.133   1.283   1.331   1.384   1.396   1.432   1.440
 69 A'   70 A'   27 A"   71 A'   72 A'   28 A"   29 A"   73 A'                 
  1.468   1.603   1.610   1.662   1.711   1.842   1.849   2.087
 30 A"   31 A"   74 A'   75 A'   76 A'   77 A'   78 A'   79 A'                 
  2.235   2.281   2.428   2.604   2.667   2.853   3.111   3.949
 32 A"   80 A'   81 A'   82 A'   33 A"   83 A'   84 A'   34 A"                 
  3.966   3.996   4.071   4.213   4.372   5.989   6.019   6.039
 85 A'   35 A"   86 A'   87 A'   88 A'   36 A"   89 A'   90 A'                 
  6.981   9.695  13.815  13.900  13.985  23.311  25.788  25.889
 91 A'   92 A'   37 A"   93 A'   94 A'   95 A'   38 A"   96 A'                 
 26.274  27.823  28.330  28.355  28.359  28.522  28.530  28.541
 97 A'   98 A'   39 A"   99 A'  100 A'   40 A"  101 A'   41 A"                 
 28.580  28.663 127.874 127.893 127.910 151.624 163.123 215.679
102 A'  103 A'   42 A"  104 A'  105 A'  106 A'  107 A'  108 A'                 
*******
109 A'                                                                         
 --------------------------------------------------------------

          Ground-State Mulliken Net Atomic Charges

     Atom                 Charge (a.u.)
  ----------------------------------------
      1 C                    -0.468696
      2 P                     0.064704
      3 H                    -0.023208
      4 Cl                    0.288155
      5 I                     0.139045
  ----------------------------------------
  Sum of atomic charges =     0.000000

 -----------------------------------------------------------------
                    Cartesian Multipole Moments
 -----------------------------------------------------------------
    Charge (ESU x 10^10)
                -0.0000
    Dipole Moment (Debye)
         X      -0.6059      Y       0.8015      Z       0.0000
       Tot       1.0047
    Quadrupole Moments (Debye-Ang)
        XX     -60.3146     XY       0.3405     YY     -58.0184
        XZ       0.0000     YZ      -0.0000     ZZ     -61.5665
    Octopole Moments (Debye-Ang^2)
       XXX    -100.4084    XXY     -13.9662    XYY     -23.9527
       YYY     -15.9518    XXZ       0.0000    XYZ      -0.0000
       YYZ      -0.0000    XZZ     -28.7849    YZZ      -7.3844
       ZZZ       0.0000
    Hexadecapole Moments (Debye-Ang^3)
      XXXX    -897.5157   XXXY     -71.1193   XXYY    -222.5210
      XYYY     -52.3136   YYYY    -432.1116   XXXZ      -0.0000
      XXYZ      -0.0000   XYYZ      -0.0000   YYYZ      -0.0000
      XXZZ    -166.9084   XYZZ     -17.7545   YYZZ     -91.9763
      XZZZ      -0.0000   YZZZ      -0.0000   ZZZZ     -85.3201
 -----------------------------------------------------------------
Archival summary:
1\1\TWL02\OPT\ProcedureUnspecified\BasisUnspecified\1l1111\taweetha\MonNov2618:06:022018MonNov2618:06:022018\0\\#,OPT,ProcedureUnspecified,BasisUnspecified,\\0,1\I\C,1,2.1452\P,2,1.68844,1,127.682\H,3,1.42271,2,95.7543,1,-0,0\Cl,2,1.74597,1,113.365,3,-180,0\\\@

 Total job time:  169.79s(wall), 169.55s(cpu) 
 Mon Nov 26 18:06:02 2018

        *************************************************************
        *                                                           *
        *  Thank you very much for using Q-Chem.  Have a nice day.  *
        *                                                           *
        *************************************************************


 
User input: 2 of 2 
 
Q-Chem Developer Version!
                  Welcome to Q-Chem
     A Quantum Leap Into The Future Of Chemistry


 Q-Chem 5.1, Q-Chem, Inc., Pleasanton, CA (2018)

 Yihan Shao,  Zhengting Gan,  E. Epifanovsky,  A. T. B. Gilbert,  M. Wormit,  
 J. Kussmann,  A. W. Lange,  A. Behn,  Jia Deng,  Xintian Feng,  D. Ghosh,  
 M. Goldey,  P. R. Horn,  L. D. Jacobson,  I. Kaliman,  T. Kus,  A. Landau,  
 Jie Liu,  E. I. Proynov,  R. M. Richard,  R. P. Steele,  E. J. Sundstrom,  
 H. L. Woodcock III,  P. M. Zimmerman,  D. Zuev,  B. Albrecht,  E. Alguire,  
 S. A. Baeppler,  D. Barton,  Z. Benda,  Y. A. Bernard,  E. J. Berquist,  
 K. B. Bravaya,  H. Burton,  D. Casanova,  Chun-Min Chang,  Yunqing Chen,  
 A. Chien,  K. D. Closser,  M. P. Coons,  S. Coriani,  S. Dasgupta,  
 A. L. Dempwolff,  M. Diedenhofen,  Hainam Do,  R. G. Edgar,  Po-Tung Fang,  
 S. Faraji,  S. Fatehi,  Qingguo Feng,  K. D. Fenk,  J. Fosso-Tande,  
 Qinghui Ge,  A. Ghysels,  G. Gidofalvi,  J. Gomes,  J. Gonthier,  A. Gunina,  
 D. Hait,  M. W. D. Hanson-Heine,  P. H. P. Harbach,  A. W. Hauser,  
 J. E. Herr,  E. G. Hohenstein,  Z. C. Holden,  Kerwin Hui,  B. C. Huynh,  
 T.-C. Jagau,  Hyunjun Ji,  B. Kaduk,  K. Khistyaev,  Jaehoon Kim,  
 P. Klunzinger,  K. Koh,  D. Kosenkov,  L. Koulias,  T. Kowalczyk,  
 C. M. Krauter,  A. Kunitsa,  Ka Un Lao,  A. Laurent,  K. V. Lawler,  
 Joonho Lee,  D. Lefrancois,  S. Lehtola,  D. S. Levine,  Yi-Pei Li,  
 You-Sheng Lin,  Fenglai Liu,  E. Livshits,  A. Luenser,  P. Manohar,  
 E. Mansoor,  S. F. Manzer,  Shan-Ping Mao,  Yuezhi Mao,  N. Mardirossian,  
 A. V. Marenich,  T. Markovich,  L. A. Martinez-Martinez,  S. A. Maurer,  
 N. J. Mayhall,  S. C. McKenzie,  J.-M. Mewes,  A. F. Morrison,  
 J. W. Mullinax,  K. Nanda,  T. S. Nguyen-Beck,  R. Olivares-Amaya,  
 J. A. Parkhill,  T. M. Perrine,  F. Plasser,  P. Pokhilko,  S. Prager,  
 A. Prociuk,  E. Ramos,  D. R. Rehn,  F. Rob,  M. Schneider,  N. Sergueev,  
 S. M. Sharada,  S. Sharma,  D. W. Small,  T. Stauch,  T. Stein,  
 Yu-Chuan Su,  A. J. W. Thom,  A. Tkatchenko,  T. Tsuchimochi,  N. M. Tubman,  
 L. Vogt,  M. L. Vidal,  O. Vydrov,  M. A. Watson,  J. Wenzel,  
 M. de Wergifosse,  T. A. Wesolowski,  A. White,  J. Witte,  A. Yamada,  
 Jun Yang,  K. Yao,  S. Yeganeh,  S. R. Yost,  Zhi-Qiang You,  A. Zech,  
 Igor Ying Zhang,  Xing Zhang,  Yan Zhao,  Ying Zhu,  B. R. Brooks,  
 G. K. L. Chan,  C. J. Cramer,  M. S. Gordon,  W. J. Hehre,  A. Klamt,  
 M. W. Schmidt,  C. D. Sherrill,  D. G. Truhlar,  A. Aspuru-Guzik,  R. Baer,  
 A. T. Bell,  N. A. Besley,  Jeng-Da Chai,  A. E. DePrince, III,  
 R. A. DiStasio Jr.,  A. Dreuw,  B. D. Dunietz,  T. R. Furlani,  
 Chao-Ping Hsu,  Yousung Jung,  Jing Kong,  D. S. Lambrecht,  WanZhen Liang,  
 C. Ochsenfeld,  V. A. Rassolov,  L. V. Slipchenko,  J. E. Subotnik,  
 T. Van Voorhis,  J. M. Herbert,  A. I. Krylov,  P. M. W. Gill,  M. Head-Gordon

 Contributors to earlier versions of Q-Chem not listed above: 
 R. D. Adamson,  B. Austin,  J. Baker,  G. J. O. Beran,  K. Brandhorst,  
 S. T. Brown,  E. F. C. Byrd,  A. K. Chakraborty,  C.-L. Cheng,  
 Siu Hung Chien,  D. M. Chipman,  D. L. Crittenden,  H. Dachsel,  
 R. J. Doerksen,  A. D. Dutoi,  L. Fusti-Molnar,  W. A. Goddard III,  
 A. Golubeva-Zadorozhnaya,  S. R. Gwaltney,  G. Hawkins,  A. Heyden,  
 S. Hirata,  G. Kedziora,  F. J. Keil,  C. Kelley,  Jihan Kim,  R. A. King,  
 R. Z. Khaliullin,  P. P. Korambath,  W. Kurlancheek,  A. M. Lee,  M. S. Lee,  
 S. V. Levchenko,  Ching Yeh Lin,  D. Liotard,  R. C. Lochan,  I. Lotan,  
 P. E. Maslen,  N. Nair,  D. P. O'Neill,  D. Neuhauser,  E. Neuscamman,  
 C. M. Oana,  R. Olson,  B. Peters,  R. Peverati,  P. A. Pieniazek,  
 Y. M. Rhee,  J. Ritchie,  M. A. Rohrdanz,  E. Rosta,  N. J. Russ,  
 H. F. Schaefer III,  N. E. Schultz,  N. Shenvi,  A. C. Simmonett,  A. Sodt,  
 D. Stuck,  K. S. Thanthiriwatte,  V. Vanovschi,  Tao Wang,  A. Warshel,  
 C. F. Williams,  Q. Wu,  X. Xu,  W. Zhang

 Please cite Q-Chem as follows:
 Y. Shao et al., Mol. Phys. 113, 184-215 (2015)
 DOI: 10.1080/00268976.2014.952696

 Q-Chem 5.1.2 for Intel X86 EM64T Linux

 Parts of Q-Chem use Armadillo 8.300.2 (Tropical Shenanigans).
 http://arma.sourceforge.net/

 Q-Chem begins on Mon Nov 26 18:06:02 2018  

Host: 
0

     Scratch files written to /scratch/taweetham/qchem52978//
The previous job contains 0 fragments, simply inherited here
Input Ideriv = 2
Curr. Ideriv = -1
Max.  Ideriv = 2

Checking the input file for inconsistencies... 	...done.

--------------------------------------------------------------
User input:
--------------------------------------------------------------

$molecule
read
$end

$rem
   job_type 	frequency
   basis 	6-311++g**
   method	b3lyp	
$end


--------------------------------------------------------------
 ----------------------------------------------------------------
             Standard Nuclear Orientation (Angstroms)
    I     Atom           X                Y                Z
 ----------------------------------------------------------------
    1      C       0.9379854863     0.0765503747    -0.0000000000
    2      P       1.9364527306     1.4381217399    -0.0000000000
    3      H       0.8792988183     2.3902422541    -0.0000000000
    4      Cl      1.6701702001    -1.5084782631     0.0000000000
    5      I      -1.2065452094     0.0230709410    -0.0000000000
 ----------------------------------------------------------------
 Molecular Point Group                 Cs    NOp =  2
 Largest Abelian Subgroup              Cs    NOp =  2
 Nuclear Repulsion Energy =   469.6281039496 hartrees
 There are       46 alpha and       46 beta electrons
 Requested basis set is 6-311++G(d,p)
 There are 61 shells and 151 basis functions

 Total QAlloc Memory Limit   2000 MB
 Mega-Array Size       188 MB
 MEM_STATIC part       192 MB

                       Distance Matrix (Angstroms)
             C (  1)   P (  2)   H (  3)   Cl(  4)
   P (  2)  1.688435
   H (  3)  2.314436  1.422711
   Cl(  4)  1.745970  2.958607  3.978128
   I (  5)  2.145197  3.446854  3.155035  3.259008

 A cutoff of  1.0D-11 yielded   1580 shell pairs
 There are     10391 function pairs (     11580 Cartesian)
 Smallest overlap matrix eigenvalue = 3.80E-04
 Guess from superposition of atomic densities
 Warning:  Energy on first SCF cycle will be non-variational
 SAD guess density has 92.000000 electrons

 -----------------------------------------------------------------------
  General SCF calculation program by
  Eric Jon Sundstrom, Paul Horn, Yuezhi Mao, Dmitri Zuev, Alec White,
  David Stuck, Shaama M.S., Shane Yost, Joonho Lee, David Small,
  Daniel Levine, Susi Lehtola, Hugh Burton, Evgeny Epifanovsky
 -----------------------------------------------------------------------
 Exchange:     0.2000 Hartree-Fock + 0.0800 Slater + 0.7200 B88
 Correlation:  0.1900 VWN1RPA + 0.8100 LYP
 Using SG-1 standard quadrature grid
 A restricted SCF calculation will be
 performed using DIIS
 SCF converges when DIIS error is below 1.0e-08
 ---------------------------------------
  Cycle       Energy         DIIS error
 ---------------------------------------
    1   -7760.2150021189      3.99e-02  
    2   -7759.7877869653      1.76e-03  
    3   -7759.7881335041      1.68e-03  
    4   -7759.7920048635      9.59e-04  
    5   -7759.7947072946      2.45e-04  
    6   -7759.7948585729      6.69e-05  
    7   -7759.7948745309      1.29e-05  
    8   -7759.7948751217      6.24e-06  
    9   -7759.7948752520      9.98e-07  
   10   -7759.7948752548      2.85e-07  
   11   -7759.7948752551      4.75e-08  
   12   -7759.7948752552      1.12e-08  
   13   -7759.7948752551      3.89e-09  Convergence criterion met
 ---------------------------------------
 SCF time:   CPU 19.38s  wall 20.00s 
 SCF   energy in the final basis set =    -7759.7948752551
 Total energy in the final basis set =    -7759.7948752551

 --------------------------------------------------------------
             Orbital Energies (a.u.) and Symmetries
 --------------------------------------------------------------

 Alpha MOs, Restricted
 -- Occupied --                  
******* -176.32 -165.73 -165.72 -165.72 -101.59  -77.07  -35.82
  1 A'    2 A'    3 A'    1 A"    4 A'    5 A'    6 A'    7 A'                 
-31.311 -31.305 -31.305 -22.962 -22.960 -22.960 -22.956 -22.956
  8 A'    2 A"    9 A'   10 A'    3 A"   11 A'    4 A"   12 A'                 
-10.303  -9.499  -7.264  -7.254  -7.254  -6.571  -6.367  -4.780
 13 A'   14 A'   15 A'    5 A"   16 A'   17 A'   18 A'   19 A'                 
 -4.765  -4.764  -4.732  -4.731  -4.728  -2.045  -2.041  -2.040
  6 A"   20 A'   21 A'    7 A"   22 A'   23 A'    8 A"   24 A'                 
 -2.027  -2.027  -0.901  -0.739  -0.664  -0.551  -0.445  -0.429
  9 A"   25 A'   26 A'   27 A'   28 A'   29 A'   30 A'   31 A'                 
 -0.399  -0.342  -0.314  -0.306  -0.279  -0.260
 10 A"   32 A'   33 A'   11 A"   34 A'   12 A"                                 
 -- Virtual --                   
 -0.098  -0.084  -0.015   0.007   0.019   0.033   0.040   0.046
 13 A"   35 A'   36 A'   37 A'   38 A'   39 A'   40 A'   14 A"                 
  0.067   0.082   0.084   0.097   0.114   0.115   0.121   0.129
 41 A'   15 A"   42 A'   43 A'   16 A"   44 A'   45 A'   46 A'                 
  0.154   0.180   0.205   0.224   0.225   0.277   0.292   0.316
 47 A'   48 A'   49 A'   50 A'   17 A"   51 A'   18 A"   52 A'                 
  0.382   0.388   0.393   0.401   0.427   0.442   0.453   0.457
 53 A'   19 A"   54 A'   20 A"   55 A'   56 A'   57 A'   21 A"                 
  0.477   0.500   0.543   0.592   0.613   0.634   0.652   0.656
 58 A'   59 A'   22 A"   60 A'   23 A"   61 A'   24 A"   62 A'                 
  0.799   0.836   0.848   0.859   0.875   0.887   0.918   0.965
 63 A'   25 A"   64 A'   65 A'   26 A"   66 A'   67 A'   68 A'                 
  1.083   1.133   1.282   1.330   1.384   1.396   1.431   1.440
 69 A'   70 A'   27 A"   71 A'   72 A'   28 A"   29 A"   73 A'                 
  1.468   1.603   1.610   1.662   1.711   1.842   1.849   2.087
 30 A"   31 A"   74 A'   75 A'   76 A'   77 A'   78 A'   79 A'                 
  2.236   2.281   2.428   2.604   2.667   2.853   3.111   3.949
 32 A"   80 A'   81 A'   82 A'   33 A"   83 A'   84 A'   34 A"                 
  3.965   3.996   4.071   4.213   4.372   5.989   6.019   6.039
 85 A'   35 A"   86 A'   87 A'   88 A'   36 A"   89 A'   90 A'                 
  6.981   9.695  13.815  13.900  13.985  23.311  25.789  25.890
 91 A'   92 A'   37 A"   93 A'   94 A'   95 A'   38 A"   96 A'                 
 26.275  27.823  28.330  28.355  28.359  28.522  28.530  28.541
 97 A'   98 A'   39 A"   99 A'  100 A'   40 A"  101 A'   41 A"                 
 28.580  28.663 127.874 127.893 127.910 151.623 163.123 215.679
102 A'  103 A'   42 A"  104 A'  105 A'  106 A'  107 A'  108 A'                 
*******
109 A'                                                                         

 Beta MOs, Restricted
 -- Occupied --                  
******* -176.32 -165.73 -165.72 -165.72 -101.59  -77.07  -35.82
  1 A'    2 A'    3 A'    1 A"    4 A'    5 A'    6 A'    7 A'                 
-31.311 -31.305 -31.305 -22.962 -22.960 -22.960 -22.956 -22.956
  8 A'    2 A"    9 A'   10 A'    3 A"   11 A'    4 A"   12 A'                 
-10.303  -9.499  -7.264  -7.254  -7.254  -6.571  -6.367  -4.780
 13 A'   14 A'   15 A'    5 A"   16 A'   17 A'   18 A'   19 A'                 
 -4.765  -4.764  -4.732  -4.731  -4.728  -2.045  -2.041  -2.040
  6 A"   20 A'   21 A'    7 A"   22 A'   23 A'    8 A"   24 A'                 
 -2.027  -2.027  -0.901  -0.739  -0.664  -0.551  -0.445  -0.429
  9 A"   25 A'   26 A'   27 A'   28 A'   29 A'   30 A'   31 A'                 
 -0.399  -0.342  -0.314  -0.306  -0.279  -0.260
 10 A"   32 A'   33 A'   11 A"   34 A'   12 A"                                 
 -- Virtual --                   
 -0.098  -0.084  -0.015   0.007   0.019   0.033   0.040   0.046
 13 A"   35 A'   36 A'   37 A'   38 A'   39 A'   40 A'   14 A"                 
  0.067   0.082   0.084   0.097   0.114   0.115   0.121   0.129
 41 A'   15 A"   42 A'   43 A'   16 A"   44 A'   45 A'   46 A'                 
  0.154   0.180   0.205   0.224   0.225   0.277   0.292   0.316
 47 A'   48 A'   49 A'   50 A'   17 A"   51 A'   18 A"   52 A'                 
  0.382   0.388   0.393   0.401   0.427   0.442   0.453   0.457
 53 A'   19 A"   54 A'   20 A"   55 A'   56 A'   57 A'   21 A"                 
  0.477   0.500   0.543   0.592   0.613   0.634   0.652   0.656
 58 A'   59 A'   22 A"   60 A'   23 A"   61 A'   24 A"   62 A'                 
  0.799   0.836   0.848   0.859   0.875   0.887   0.918   0.965
 63 A'   25 A"   64 A'   65 A'   26 A"   66 A'   67 A'   68 A'                 
  1.083   1.133   1.282   1.330   1.384   1.396   1.431   1.440
 69 A'   70 A'   27 A"   71 A'   72 A'   28 A"   29 A"   73 A'                 
  1.468   1.603   1.610   1.662   1.711   1.842   1.849   2.087
 30 A"   31 A"   74 A'   75 A'   76 A'   77 A'   78 A'   79 A'                 
  2.236   2.281   2.428   2.604   2.667   2.853   3.111   3.949
 32 A"   80 A'   81 A'   82 A'   33 A"   83 A'   84 A'   34 A"                 
  3.965   3.996   4.071   4.213   4.372   5.989   6.019   6.039
 85 A'   35 A"   86 A'   87 A'   88 A'   36 A"   89 A'   90 A'                 
  6.981   9.695  13.815  13.900  13.985  23.311  25.789  25.890
 91 A'   92 A'   37 A"   93 A'   94 A'   95 A'   38 A"   96 A'                 
 26.275  27.823  28.330  28.355  28.359  28.522  28.530  28.541
 97 A'   98 A'   39 A"   99 A'  100 A'   40 A"  101 A'   41 A"                 
 28.580  28.663 127.874 127.893 127.910 151.623 163.123 215.679
102 A'  103 A'   42 A"  104 A'  105 A'  106 A'  107 A'  108 A'                 
*******
109 A'                                                                         
 --------------------------------------------------------------

          Ground-State Mulliken Net Atomic Charges

     Atom                 Charge (a.u.)
  ----------------------------------------
      1 C                    -0.470644
      2 P                     0.064915
      3 H                    -0.023245
      4 Cl                    0.288929
      5 I                     0.140045
  ----------------------------------------
  Sum of atomic charges =     0.000000

 -----------------------------------------------------------------
                    Cartesian Multipole Moments
 -----------------------------------------------------------------
    Charge (ESU x 10^10)
                 0.0000
    Dipole Moment (Debye)
         X      -0.4832      Y       0.8829      Z      -0.0000
       Tot       1.0065
    Quadrupole Moments (Debye-Ang)
        XX     -59.9830     XY       0.5014     YY     -58.1862
        XZ       0.0000     YZ       0.0000     ZZ     -61.5654
    Octopole Moments (Debye-Ang^2)
       XXX     -71.2648    XXY      -5.0427    XYY     -11.8044
       YYY      -3.4306    XXZ      -0.0000    XYZ       0.0000
       YYZ      -0.0000    XZZ     -18.0992    YZZ      -2.2753
       ZZZ      -0.0000
    Hexadecapole Moments (Debye-Ang^3)
      XXXX    -863.2112   XXXY     -29.0887   XXYY    -210.5705
      XYYY     -15.3076   YYYY    -411.2937   XXXZ       0.0000
      XXYZ       0.0000   XYYZ       0.0000   YYYZ       0.0000
      XXZZ    -161.5765   XYZZ      -5.2241   YYZZ     -88.3505
      XZZZ       0.0000   YZZZ       0.0000   ZZZZ     -85.3175
 -----------------------------------------------------------------
 Calculating MO derivatives via CPSCF
   1         3          15      0.152048    0.052020
   2         3          15      0.018606    0.006884
   3         3          15      0.002088    0.000952
   4         3          15      0.000180    0.000083
   5        16           2      0.000015    0.000010
   6        18           0      0.000000    0.000000    Roots Converged
 Time for AOints: 6.2 s (CPU) 6.2 s (wall)
 ------------------------------------------------------------------------------
                     AOints        : Timing summary (seconds)
 ------------------------------------------------------------------------------
     job step          cpu (% of tot)      sys (% of tot)     wall (% of tot)
 ------------------------------------------------------------------------------
  cpscf_lag         0.4562E+02 (46.9)   0.7400E-04 (17.3)   0.4564E+02 (46.9)
  iterzp            0.4542E+02 (46.7)   0.3530E-03 (82.7)   0.4543E+02 (46.7)
  make_fx           0.0000E+00 ( 0.0)   0.0000E+00 ( 0.0)   0.0000E+00 ( 0.0)
  AOints            0.6177E+01 ( 6.3)   0.0000E+00 ( 0.0)   0.6178E+01 ( 6.3)
 ------------------------------------------------------------------------------
   Grand Totals     0.9733E+02          0.4270E-03          0.9736E+02
 ------------------------------------------------------------------------------
 Calculating analytic Hessian of the SCF energy
 Polarizability Matrix (a.u.)
            1           2           3
    1-106.3199578 -11.4755678   0.0000000
    2 -11.4755678 -90.5101117   0.0000000
    3   0.0000000   0.0000000 -50.0716608

 Direct stationary perturbation theory relativistic correction:

 rels  =      98.189145938527
 relv  =    -325.674909500696
 rel2e =      42.568804230118
 E_rel =    -184.916959332050

 Hessian of the SCF Energy
            1           2           3           4           5           6
    1   0.2469230   0.0865992  -0.0000000  -0.1378419  -0.1356331   0.0000000
    2   0.0865992   0.3682575  -0.0000000  -0.1168445  -0.1907955   0.0000000
    3  -0.0000000  -0.0000000   0.0665204   0.0000000   0.0000000  -0.0174545
    4  -0.1378419  -0.1168445   0.0000000   0.2851663   0.0389051  -0.0000000
    5  -0.1356331  -0.1907955   0.0000000   0.0389051   0.3129229  -0.0000000
    6   0.0000000   0.0000000  -0.0174545  -0.0000000  -0.0000000   0.0172066
    7   0.0052713  -0.0091217  -0.0000000  -0.1314688   0.1029184   0.0000000
    8   0.0151218  -0.0160139  -0.0000000   0.0735437  -0.0874888   0.0000000
    9  -0.0000000  -0.0000000  -0.0049700   0.0000000   0.0000000  -0.0092622
   10  -0.0487945   0.0467197  -0.0000000   0.0063857  -0.0011349  -0.0000000
   11   0.0370799  -0.1393672   0.0000000   0.0165018  -0.0341656  -0.0000000
   12  -0.0000000   0.0000000  -0.0214486   0.0000000  -0.0000000   0.0006024
   13  -0.0655579  -0.0073527  -0.0000000  -0.0222413  -0.0050555  -0.0000000
   14  -0.0031677  -0.0220809  -0.0000000  -0.0121061  -0.0004730   0.0000000
   15   0.0000000   0.0000000  -0.0226473  -0.0000000   0.0000000   0.0089077
            7           8           9          10          11          12
    1   0.0052713   0.0151218  -0.0000000  -0.0487945   0.0370799  -0.0000000
    2  -0.0091217  -0.0160139  -0.0000000   0.0467197  -0.1393672   0.0000000
    3  -0.0000000  -0.0000000  -0.0049700  -0.0000000   0.0000000  -0.0214486
    4  -0.1314688   0.0735437   0.0000000   0.0063857   0.0165018   0.0000000
    5   0.1029184  -0.0874888   0.0000000  -0.0011349  -0.0341656  -0.0000000
    6   0.0000000   0.0000000  -0.0092622  -0.0000000  -0.0000000   0.0006024
    7   0.1243487  -0.0874913   0.0000000   0.0011431  -0.0046642  -0.0000000
    8  -0.0874913   0.1091584  -0.0000000  -0.0019997  -0.0054771   0.0000000
    9   0.0000000  -0.0000000   0.0097489  -0.0000000   0.0000000   0.0069084
   10   0.0011431  -0.0019997  -0.0000000   0.0648495  -0.0631234   0.0000000
   11  -0.0046642  -0.0054771   0.0000000  -0.0631234   0.1840750  -0.0000000
   12  -0.0000000   0.0000000   0.0069084   0.0000000  -0.0000000   0.0102457
   13   0.0007056   0.0008256   0.0000000  -0.0235838   0.0142059   0.0000000
   14  -0.0016412  -0.0001786   0.0000000   0.0195383  -0.0050651   0.0000000
   15   0.0000000  -0.0000000  -0.0024250   0.0000000  -0.0000000   0.0036921
           13          14          15
    1  -0.0655579  -0.0031677   0.0000000
    2  -0.0073527  -0.0220809   0.0000000
    3  -0.0000000  -0.0000000  -0.0226473
    4  -0.0222413  -0.0121061  -0.0000000
    5  -0.0050555  -0.0004730   0.0000000
    6  -0.0000000   0.0000000   0.0089077
    7   0.0007056  -0.0016412   0.0000000
    8   0.0008256  -0.0001786  -0.0000000
    9   0.0000000   0.0000000  -0.0024250
   10  -0.0235838   0.0195383   0.0000000
   11   0.0142059  -0.0050651  -0.0000000
   12   0.0000000   0.0000000   0.0036921
   13   0.1106774  -0.0026233   0.0000000
   14  -0.0026233   0.0277975   0.0000000
   15   0.0000000   0.0000000   0.0124725
 Gradient time:  CPU 130.55 s  wall 130.59 s
 **********************************************************************
 **                                                                  **
 **                       VIBRATIONAL ANALYSIS                       **
 **                       --------------------                       **
 **                                                                  **
 **        VIBRATIONAL FREQUENCIES (CM**-1) AND NORMAL MODES         **
 **     FORCE CONSTANTS (mDYN/ANGSTROM) AND REDUCED MASSES (AMU)     **
 **                  INFRARED INTENSITIES (KM/MOL)                   **
 **                                                                  **
 **********************************************************************


 Mode:                 1                      2                      3
 Frequency:       204.05                 209.00                 357.89
 Force Cnst:      0.4143                 0.4409                 1.6442
 Red. Mass:      16.8901                17.1301                21.7875
 IR Active:          YES                    YES                    YES
 IR Intens:        0.748                  0.127                 10.605
 Raman Active:       YES                    YES                    YES
               X      Y      Z        X      Y      Z        X      Y      Z
 C          0.073  0.089 -0.000    0.005 -0.353  0.000    0.581  0.000 -0.000
 P          0.430 -0.168 -0.000   -0.339 -0.138  0.000    0.177  0.519  0.000
 H          0.754  0.202  0.000   -0.562 -0.391 -0.000   -0.376 -0.111 -0.000
 Cl         0.302  0.180  0.000    0.472 -0.181 -0.000    0.029 -0.444 -0.000
 I         -0.201 -0.019  0.000   -0.043  0.120 -0.000   -0.103 -0.004  0.000
 TransDip   0.023  0.015  0.000   -0.011  0.001 -0.000    0.101  0.027 -0.000

 Mode:                 4                      5                      6
 Frequency:       384.93                 526.54                 678.87
 Force Cnst:      0.6476                 0.1833                 1.2281
 Red. Mass:       7.4180                 1.1220                 4.5228
 IR Active:          YES                    YES                    YES
 IR Intens:        6.287                  3.929                131.672
 Raman Active:       YES                    YES                    YES
               X      Y      Z        X      Y      Z        X      Y      Z
 C         -0.000  0.000  0.718   -0.000  0.000 -0.084    0.409 -0.247  0.000
 P         -0.000  0.000 -0.133   -0.000  0.000 -0.024   -0.017 -0.051 -0.000
 H          0.000  0.000  0.680    0.000  0.000  0.996   -0.550 -0.663  0.000
 Cl         0.000 -0.000 -0.070    0.000 -0.000  0.024   -0.072  0.147  0.000
 I         -0.000 -0.000 -0.022    0.000  0.000 -0.001   -0.010  0.001 -0.000
 TransDip  -0.000  0.000 -0.080    0.000  0.000  0.063    0.291 -0.225 -0.000

 Mode:                 7                      8                      9
 Frequency:       938.03                1056.85                2351.96
 Force Cnst:      0.6666                 8.4669                 3.3851
 Red. Mass:       1.2858                12.8662                 1.0386
 IR Active:          YES                    YES                    YES
 IR Intens:        8.371                 77.353                 45.236
 Raman Active:       YES                    YES                    YES
               X      Y      Z        X      Y      Z        X      Y      Z
 C          0.116 -0.066 -0.000    0.444  0.817 -0.000   -0.003  0.001  0.000
 P         -0.051 -0.006  0.000   -0.159 -0.218  0.000   -0.023  0.022 -0.000
 H          0.645  0.751 -0.000   -0.136 -0.199 -0.000    0.740 -0.672  0.000
 Cl        -0.009  0.006 -0.000    0.014 -0.071  0.000    0.000 -0.000  0.000
 I         -0.001  0.000  0.000   -0.006 -0.003  0.000    0.000 -0.000 -0.000
 TransDip   0.055 -0.075 -0.000    0.117  0.256 -0.000   -0.132  0.170 -0.000

 STANDARD THERMODYNAMIC QUANTITIES AT   298.15 K  AND     1.00 ATM

   This Molecule has  0 Imaginary Frequencies
   Zero point vibrational energy:        9.590 kcal/mol

   Atom    1 Element C  Has Mass   12.00000
   Atom    2 Element P  Has Mass   30.97376
   Atom    3 Element H  Has Mass    1.00783
   Atom    4 Element Cl Has Mass   34.96885
   Atom    5 Element I  Has Mass  126.90440
   Molecular Mass:   205.854840 amu
   Principal axes and moments of inertia in amu*Bohr^2:
                             1           2           3
    Eigenvalues --      533.81188  1454.55543  1988.36731
          X               0.99995     0.01012    -0.00000
          Y              -0.01012     0.99995     0.00000
          Z               0.00000    -0.00000     1.00000
   Rotational Symmetry Number is   1
   The Molecule is an Asymmetric Top
   Translational Enthalpy:        0.889 kcal/mol
   Rotational Enthalpy:           0.889 kcal/mol
   Vibrational Enthalpy:         10.958 kcal/mol
   gas constant (RT):             0.592 kcal/mol
   Translational Entropy:        41.870  cal/mol.K
   Rotational Entropy:           28.825  cal/mol.K
   Vibrational Entropy:           7.421  cal/mol.K

   Total Enthalpy:               13.328 kcal/mol
   Total Entropy:                78.116  cal/mol.K
Archival summary:
1\1\TWL02\FREQ\ProcedureUnspecified\BasisUnspecified\1l1111\taweetha\MonNov2618:08:322018MonNov2618:08:322018\0\\#,FREQ,ProcedureUnspecified,BasisUnspecified,\\0,1\I\C,1,2.1452\P,2,1.68844,1,127.682\H,3,1.42271,2,95.7543,1,-0,0\Cl,2,1.74597,1,113.365,3,-180,0\\\@

 Total job time:  150.09s(wall), 150.02s(cpu) 
 Mon Nov 26 18:08:32 2018

        *************************************************************
        *                                                           *
        *  Thank you very much for using Q-Chem.  Have a nice day.  *
        *                                                           *
        *************************************************************
