# Supplementary material for: Geometric and energetic data from ab initio calculations of haloethene, haloimine, halomethylenephosphine, haloiminophosphine, halodiazene, halodiphosphene and halocyclopropane
Source: Data Brief. 2019 Nov 2;27:104738. doi: 10.1016/j.dib.2019.104738 (PMC6861602; doi:10.1016/j.dib.2019.104738)
Supplement: Multimedia component 5 [file mmc5.zip › CP/B3LYP/IClCPIE.out]

Q-Chem Developer Version!
                  Welcome to Q-Chem
     A Quantum Leap Into The Future Of Chemistry


 Q-Chem 5.1, Q-Chem, Inc., Pleasanton, CA (2018)

 Yihan Shao,  Zhengting Gan,  E. Epifanovsky,  A. T. B. Gilbert,  M. Wormit,  
 J. Kussmann,  A. W. Lange,  A. Behn,  Jia Deng,  Xintian Feng,  D. Ghosh,  
 M. Goldey,  P. R. Horn,  L. D. Jacobson,  I. Kaliman,  T. Kus,  A. Landau,  
 Jie Liu,  E. I. Proynov,  R. M. Richard,  R. P. Steele,  E. J. Sundstrom,  
 H. L. Woodcock III,  P. M. Zimmerman,  D. Zuev,  B. Albrecht,  E. Alguire,  
 S. A. Baeppler,  D. Barton,  Z. Benda,  Y. A. Bernard,  E. J. Berquist,  
 K. B. Bravaya,  H. Burton,  D. Casanova,  Chun-Min Chang,  Yunqing Chen,  
 A. Chien,  K. D. Closser,  M. P. Coons,  S. Coriani,  S. Dasgupta,  
 A. L. Dempwolff,  M. Diedenhofen,  Hainam Do,  R. G. Edgar,  Po-Tung Fang,  
 S. Faraji,  S. Fatehi,  Qingguo Feng,  K. D. Fenk,  J. Fosso-Tande,  
 Qinghui Ge,  A. Ghysels,  G. Gidofalvi,  J. Gomes,  J. Gonthier,  A. Gunina,  
 D. Hait,  M. W. D. Hanson-Heine,  P. H. P. Harbach,  A. W. Hauser,  
 J. E. Herr,  E. G. Hohenstein,  Z. C. Holden,  Kerwin Hui,  B. C. Huynh,  
 T.-C. Jagau,  Hyunjun Ji,  B. Kaduk,  K. Khistyaev,  Jaehoon Kim,  
 P. Klunzinger,  K. Koh,  D. Kosenkov,  L. Koulias,  T. Kowalczyk,  
 C. M. Krauter,  A. Kunitsa,  Ka Un Lao,  A. Laurent,  K. V. Lawler,  
 Joonho Lee,  D. Lefrancois,  S. Lehtola,  D. S. Levine,  Yi-Pei Li,  
 You-Sheng Lin,  Fenglai Liu,  E. Livshits,  A. Luenser,  P. Manohar,  
 E. Mansoor,  S. F. Manzer,  Shan-Ping Mao,  Yuezhi Mao,  N. Mardirossian,  
 A. V. Marenich,  T. Markovich,  L. A. Martinez-Martinez,  S. A. Maurer,  
 N. J. Mayhall,  S. C. McKenzie,  J.-M. Mewes,  A. F. Morrison,  
 J. W. Mullinax,  K. Nanda,  T. S. Nguyen-Beck,  R. Olivares-Amaya,  
 J. A. Parkhill,  T. M. Perrine,  F. Plasser,  P. Pokhilko,  S. Prager,  
 A. Prociuk,  E. Ramos,  D. R. Rehn,  F. Rob,  M. Schneider,  N. Sergueev,  
 S. M. Sharada,  S. Sharma,  D. W. Small,  T. Stauch,  T. Stein,  
 Yu-Chuan Su,  A. J. W. Thom,  A. Tkatchenko,  T. Tsuchimochi,  N. M. Tubman,  
 L. Vogt,  M. L. Vidal,  O. Vydrov,  M. A. Watson,  J. Wenzel,  
 M. de Wergifosse,  T. A. Wesolowski,  A. White,  J. Witte,  A. Yamada,  
 Jun Yang,  K. Yao,  S. Yeganeh,  S. R. Yost,  Zhi-Qiang You,  A. Zech,  
 Igor Ying Zhang,  Xing Zhang,  Yan Zhao,  Ying Zhu,  B. R. Brooks,  
 G. K. L. Chan,  C. J. Cramer,  M. S. Gordon,  W. J. Hehre,  A. Klamt,  
 M. W. Schmidt,  C. D. Sherrill,  D. G. Truhlar,  A. Aspuru-Guzik,  R. Baer,  
 A. T. Bell,  N. A. Besley,  Jeng-Da Chai,  A. E. DePrince, III,  
 R. A. DiStasio Jr.,  A. Dreuw,  B. D. Dunietz,  T. R. Furlani,  
 Chao-Ping Hsu,  Yousung Jung,  Jing Kong,  D. S. Lambrecht,  WanZhen Liang,  
 C. Ochsenfeld,  V. A. Rassolov,  L. V. Slipchenko,  J. E. Subotnik,  
 T. Van Voorhis,  J. M. Herbert,  A. I. Krylov,  P. M. W. Gill,  M. Head-Gordon

 Contributors to earlier versions of Q-Chem not listed above: 
 R. D. Adamson,  B. Austin,  J. Baker,  G. J. O. Beran,  K. Brandhorst,  
 S. T. Brown,  E. F. C. Byrd,  A. K. Chakraborty,  C.-L. Cheng,  
 Siu Hung Chien,  D. M. Chipman,  D. L. Crittenden,  H. Dachsel,  
 R. J. Doerksen,  A. D. Dutoi,  L. Fusti-Molnar,  W. A. Goddard III,  
 A. Golubeva-Zadorozhnaya,  S. R. Gwaltney,  G. Hawkins,  A. Heyden,  
 S. Hirata,  G. Kedziora,  F. J. Keil,  C. Kelley,  Jihan Kim,  R. A. King,  
 R. Z. Khaliullin,  P. P. Korambath,  W. Kurlancheek,  A. M. Lee,  M. S. Lee,  
 S. V. Levchenko,  Ching Yeh Lin,  D. Liotard,  R. C. Lochan,  I. Lotan,  
 P. E. Maslen,  N. Nair,  D. P. O'Neill,  D. Neuhauser,  E. Neuscamman,  
 C. M. Oana,  R. Olson,  B. Peters,  R. Peverati,  P. A. Pieniazek,  
 Y. M. Rhee,  J. Ritchie,  M. A. Rohrdanz,  E. Rosta,  N. J. Russ,  
 H. F. Schaefer III,  N. E. Schultz,  N. Shenvi,  A. C. Simmonett,  A. Sodt,  
 D. Stuck,  K. S. Thanthiriwatte,  V. Vanovschi,  Tao Wang,  A. Warshel,  
 C. F. Williams,  Q. Wu,  X. Xu,  W. Zhang

 Please cite Q-Chem as follows:
 Y. Shao et al., Mol. Phys. 113, 184-215 (2015)
 DOI: 10.1080/00268976.2014.952696

 Q-Chem 5.1.2 for Intel X86 EM64T Linux

 Parts of Q-Chem use Armadillo 8.300.2 (Tropical Shenanigans).
 http://arma.sourceforge.net/

 Q-Chem begins on Mon Nov 26 16:01:52 2018  

Host: 
0

     Scratch files written to /scratch/taweetham/qchem50798//
Input Ideriv = 2
Curr. Ideriv = -1
Max.  Ideriv = 2

Checking the input file for inconsistencies... 	...done.

--------------------------------------------------------------
User input:
--------------------------------------------------------------
$molecule
0 1
C 
P 1 1.5 
I 2 PI 1 120. 
Cl 1 PCl 2 120.  3 180.0
I 1 PI 2 120.  3 0.0

PH=1.44
PF=1.54
PCl=2.03
PBr=2.5
PI=2.6
$end

$rem
   job_type	optimization
   basis	6-311++g**
   method	b3lyp
$end

--------------------------------------------------------------
 ----------------------------------------------------------------
             Standard Nuclear Orientation (Angstroms)
    I     Atom           X                Y                Z
 ----------------------------------------------------------------
    1      C       1.0312193250    -1.1769566875    -0.0000000000
    2      P      -0.3859257458    -1.6685864754    -0.0000000000
    3      I      -2.3521088755     0.0326260041    -0.0000000000
    4      Cl      2.5663546147    -2.5052110465    -0.0000000000
    5      I       1.5214209847     1.3764140911     0.0000000000
 ----------------------------------------------------------------
 Molecular Point Group                 Cs    NOp =  2
 Largest Abelian Subgroup              Cs    NOp =  2
 Nuclear Repulsion Energy =  1060.0716449758 hartrees
 There are       72 alpha and       72 beta electrons
 Requested basis set is 6-311++G(d,p)
 There are 80 shells and 206 basis functions

 Total QAlloc Memory Limit   2000 MB
 Mega-Array Size       188 MB
 MEM_STATIC part       192 MB
 A cutoff of  1.0D-11 yielded   2218 shell pairs
 There are     15945 function pairs (     18008 Cartesian)

 -------------------------------------------------------
 OpenMP Integral Computing Module                       
 Release: version 1.0, May 2013, Q-Chem Inc. Pittsburgh 
 -------------------------------------------------------
 Integral Job Info:
 Integral job number is                      11
 Integral operator is                         1
 short-range coefficients                     0
 long-range coefficients              100000000
 Omega coefficients                           0
 if combine SR and LR in K                    0
 Integral screening is                        0
 Integral computing path is                   2
 max size of driver memory is            800000
 size of driver memory is                593474
 size of scratch memory is             11933652
 max col of scratch BK array               1296
 max len of scratch array in speh3          155
 max len of scratch index in speh4           18
 max int batch size is                      520
 min int batch size is                       52
 fixed nKL is                                52
 max L of basis functions is                  2
 order of int derivative is                   0
 number of shells is                         80
 number of basis is                         219
 number of cartesian basis is               219
 number of contracted shell pairs          2218
 number of primitive shell pairs           4551
 maxK2 (contraction) of shell pair           36
 max number of K2 of shell pair               1
 max number of CS2 of shell pair            388
 max number of PS2 of shell pair            388
 mem total for path MDJ                  544252
 -------------------------------------------------------
 Smallest overlap matrix eigenvalue = 7.90E-04

 Scale SEOQF with 1.000000e-01/1.000000e-01/1.000000e-01

 Standard Electronic Orientation quadrupole field applied
 Nucleus-field energy     =     0.0000000375 hartrees
 Guess from superposition of atomic densities
 Warning:  Energy on first SCF cycle will be non-variational
 SAD guess density has 144.000000 electrons

 -----------------------------------------------------------------------
  General SCF calculation program by
  Eric Jon Sundstrom, Paul Horn, Yuezhi Mao, Dmitri Zuev, Alec White,
  David Stuck, Shaama M.S., Shane Yost, Joonho Lee, David Small,
  Daniel Levine, Susi Lehtola, Hugh Burton, Evgeny Epifanovsky
 -----------------------------------------------------------------------
 Exchange:     0.2000 Hartree-Fock + 0.0800 Slater + 0.7200 B88
 Correlation:  0.1900 VWN1RPA + 0.8100 LYP
 Using SG-1 standard quadrature grid
 using 4 threads for integral computing
 -------------------------------------------------------
 OpenMP Integral computing Module                
 Release: version 2.0, May 2017, Q-Chem Inc. Pleasanton 
 -------------------------------------------------------
 -------------------------------------------------------
 OpenMP BLAS3 based DFT computing Module                
 Release: version 1.0, May 2013, Q-Chem Inc. Pittsburgh 
 -------------------------------------------------------
 A restricted SCF calculation will be
 performed using DIIS
 SCF converges when DIIS error is below 1.0e-08
 ---------------------------------------
  Cycle       Energy         DIIS error
 ---------------------------------------
    1  -14678.9433924253      3.03e-02  
    2  -14678.6294857362      2.04e-03  
    3  -14678.5914252430      3.07e-03  
    4  -14678.6471267492      1.06e-03  
    5  -14678.6514450029      5.43e-04  
    6  -14678.6534020111      1.57e-04  
    7  -14678.6535427061      3.05e-05  
    8  -14678.6535476277      1.58e-05  
    9  -14678.6535492739      2.41e-06  
   10  -14678.6535493113      6.41e-07  
   11  -14678.6535493153      2.74e-07  
   12  -14678.6535493158      1.37e-07  
   13  -14678.6535493160      2.20e-08  
   14  -14678.6535493159      6.01e-09  Convergence criterion met
 ---------------------------------------
 SCF time:   CPU 46.27s  wall 12.00s 
 SCF   energy in the final basis set =   -14678.6535493159
 Total energy in the final basis set =   -14678.6535493159

 --------------------------------------------------------------
             Orbital Energies (a.u.) and Symmetries
 --------------------------------------------------------------

 Alpha MOs, Restricted
 -- Occupied --                  
*******-1165.89 -176.33 -176.32 -165.73 -165.73 -165.73 -165.72
  1 A'    2 A'    3 A'    4 A'    5 A'    1 A"    6 A'    7 A'                 
-165.72 -165.72 -101.60  -77.11  -35.82  -35.81  -31.32  -31.31
  2 A"    8 A'    9 A'   10 A'   11 A'   12 A'   13 A'    3 A"                 
-31.310 -31.308 -31.301 -31.301 -22.966 -22.965 -22.965 -22.961
 14 A'   15 A'    4 A"   16 A'   17 A'    5 A"   18 A'    6 A"                 
-22.961 -22.958 -22.957 -22.957 -22.952 -22.952 -10.312  -9.511
 19 A'   20 A'    7 A"   21 A'   22 A'    8 A"   23 A'   24 A'                 
 -7.277  -7.265  -7.265  -6.616  -6.371  -6.362  -4.784  -4.778
 25 A'   26 A'    9 A"   27 A'   28 A'   29 A'   30 A'   31 A'                 
 -4.776  -4.775  -4.774  -4.769  -4.769  -4.759  -4.759  -2.049
 32 A'   10 A"   33 A'   11 A"   34 A'   35 A'   12 A"   36 A'                 
 -2.045  -2.044  -2.040  -2.036  -2.036  -2.032  -2.032  -2.021
 13 A"   37 A'   38 A'   39 A'   14 A"   15 A"   40 A'   41 A'                 
 -2.021  -0.863  -0.788  -0.670  -0.645  -0.513  -0.429  -0.415
 16 A"   42 A'   43 A'   44 A'   45 A'   46 A'   47 A'   48 A'                 
 -0.388  -0.344  -0.334  -0.314  -0.293  -0.288  -0.278  -0.274
 17 A"   49 A'   18 A"   50 A'   19 A"   51 A'   20 A"   52 A'                 
 -- Virtual --                   
 -0.169  -0.156  -0.094  -0.033   0.002   0.024   0.038   0.041
 53 A'   54 A'   21 A"   55 A'   56 A'   57 A'   58 A'   22 A"                 
  0.061   0.080   0.085   0.094   0.100   0.105   0.118   0.143
 59 A'   60 A'   23 A"   61 A'   62 A'   24 A"   63 A'   64 A'                 
  0.165   0.182   0.191   0.200   0.219   0.234   0.242   0.270
 65 A'   66 A'   67 A'   25 A"   68 A'   26 A"   69 A'   27 A"                 
  0.271   0.315   0.361   0.376   0.383   0.392   0.399   0.400
 70 A'   71 A'   72 A'   28 A"   29 A"   73 A'   30 A"   74 A'                 
  0.402   0.403   0.419   0.429   0.452   0.460   0.475   0.490
 31 A"   75 A'   76 A'   77 A'   78 A'   32 A"   79 A'   80 A'                 
  0.534   0.552   0.561   0.610   0.637   0.638   0.650   0.753
 81 A'   33 A"   82 A'   83 A'   84 A'   34 A"   35 A"   85 A'                 
  0.834   0.838   0.839   0.854   0.860   0.895   0.972   1.064
 86 A'   36 A"   87 A'   88 A'   37 A"   89 A'   90 A'   91 A'                 
  1.138   1.262   1.272   1.279   1.300   1.315   1.340   1.366
 92 A'   93 A'   38 A"   39 A"   94 A'   95 A'   40 A"   96 A'                 
  1.497   1.548   1.582   1.597   1.657   1.672   2.001   2.223
 41 A"   97 A'   42 A"   98 A'   99 A'  100 A'  101 A'   43 A"                 
  2.245   2.342   2.675   2.804   3.152   3.942   3.945   3.948
102 A'  103 A'   44 A"  104 A'  105 A'   45 A"  106 A'   46 A"                 
  3.954   3.963   3.968   3.989   4.018   4.068   4.102   4.264
 47 A"  107 A'   48 A"  108 A'  109 A'  110 A'  111 A'  112 A'                 
  4.354   5.967   5.984   5.989   5.993   6.014   6.021   6.954
113 A'   49 A"   50 A"  114 A'  115 A'  116 A'  117 A'  118 A'                 
  9.635  13.769  13.869  14.068  23.417  25.757  25.792  26.134
119 A'   51 A"  120 A'  121 A'  122 A'   52 A"  123 A'  124 A'                 
 27.723  27.798  28.312  28.326  28.329  28.330  28.347  28.355
125 A'  126 A'   53 A"   54 A"  127 A'  128 A'  129 A'  130 A'                 
 28.516  28.519  28.520  28.526  28.528  28.530  28.539  28.553
 55 A"   56 A"  131 A'   57 A"  132 A'   58 A"  133 A'  134 A'                 
 28.585  28.609 127.859 127.871 127.873 127.876 127.893 127.897
135 A'  136 A'   59 A"   60 A"  137 A'  138 A'  139 A'  140 A'                 
151.539 151.604 163.132 215.6101901.6971901.765
141 A'  142 A'  143 A'  144 A'  145 A'  146 A'                                 

 Beta MOs, Restricted
 -- Occupied --                  
*******-1165.89 -176.33 -176.32 -165.73 -165.73 -165.73 -165.72
  1 A'    2 A'    3 A'    4 A'    5 A'    1 A"    6 A'    7 A'                 
-165.72 -165.72 -101.60  -77.11  -35.82  -35.81  -31.32  -31.31
  2 A"    8 A'    9 A'   10 A'   11 A'   12 A'   13 A'    3 A"                 
-31.310 -31.308 -31.301 -31.301 -22.966 -22.965 -22.965 -22.961
 14 A'   15 A'    4 A"   16 A'   17 A'    5 A"   18 A'    6 A"                 
-22.961 -22.958 -22.957 -22.957 -22.952 -22.952 -10.312  -9.511
 19 A'   20 A'    7 A"   21 A'   22 A'    8 A"   23 A'   24 A'                 
 -7.277  -7.265  -7.265  -6.616  -6.371  -6.362  -4.784  -4.778
 25 A'   26 A'    9 A"   27 A'   28 A'   29 A'   30 A'   31 A'                 
 -4.776  -4.775  -4.774  -4.769  -4.769  -4.759  -4.759  -2.049
 32 A'   10 A"   33 A'   11 A"   34 A'   35 A'   12 A"   36 A'                 
 -2.045  -2.044  -2.040  -2.036  -2.036  -2.032  -2.032  -2.021
 13 A"   37 A'   38 A'   39 A'   14 A"   15 A"   40 A'   41 A'                 
 -2.021  -0.863  -0.788  -0.670  -0.645  -0.513  -0.429  -0.415
 16 A"   42 A'   43 A'   44 A'   45 A'   46 A'   47 A'   48 A'                 
 -0.388  -0.344  -0.334  -0.314  -0.293  -0.288  -0.278  -0.274
 17 A"   49 A'   18 A"   50 A'   19 A"   51 A'   20 A"   52 A'                 
 -- Virtual --                   
 -0.169  -0.156  -0.094  -0.033   0.002   0.024   0.038   0.041
 53 A'   54 A'   21 A"   55 A'   56 A'   57 A'   58 A'   22 A"                 
  0.061   0.080   0.085   0.094   0.100   0.105   0.118   0.143
 59 A'   60 A'   23 A"   61 A'   62 A'   24 A"   63 A'   64 A'                 
  0.165   0.182   0.191   0.200   0.219   0.234   0.242   0.270
 65 A'   66 A'   67 A'   25 A"   68 A'   26 A"   69 A'   27 A"                 
  0.271   0.315   0.361   0.376   0.383   0.392   0.399   0.400
 70 A'   71 A'   72 A'   28 A"   29 A"   73 A'   30 A"   74 A'                 
  0.402   0.403   0.419   0.429   0.452   0.460   0.475   0.490
 31 A"   75 A'   76 A'   77 A'   78 A'   32 A"   79 A'   80 A'                 
  0.534   0.552   0.561   0.610   0.637   0.638   0.650   0.753
 81 A'   33 A"   82 A'   83 A'   84 A'   34 A"   35 A"   85 A'                 
  0.834   0.838   0.839   0.854   0.860   0.895   0.972   1.064
 86 A'   36 A"   87 A'   88 A'   37 A"   89 A'   90 A'   91 A'                 
  1.138   1.262   1.272   1.279   1.300   1.315   1.340   1.366
 92 A'   93 A'   38 A"   39 A"   94 A'   95 A'   40 A"   96 A'                 
  1.497   1.548   1.582   1.597   1.657   1.672   2.001   2.223
 41 A"   97 A'   42 A"   98 A'   99 A'  100 A'  101 A'   43 A"                 
  2.245   2.342   2.675   2.804   3.152   3.942   3.945   3.948
102 A'  103 A'   44 A"  104 A'  105 A'   45 A"  106 A'   46 A"                 
  3.954   3.963   3.968   3.989   4.018   4.068   4.102   4.264
 47 A"  107 A'   48 A"  108 A'  109 A'  110 A'  111 A'  112 A'                 
  4.354   5.967   5.984   5.989   5.993   6.014   6.021   6.954
113 A'   49 A"   50 A"  114 A'  115 A'  116 A'  117 A'  118 A'                 
  9.635  13.769  13.869  14.068  23.417  25.757  25.792  26.134
119 A'   51 A"  120 A'  121 A'  122 A'   52 A"  123 A'  124 A'                 
 27.723  27.798  28.312  28.326  28.329  28.330  28.347  28.355
125 A'  126 A'   53 A"   54 A"  127 A'  128 A'  129 A'  130 A'                 
 28.516  28.519  28.520  28.526  28.528  28.530  28.539  28.553
 55 A"   56 A"  131 A'   57 A"  132 A'   58 A"  133 A'  134 A'                 
 28.585  28.609 127.859 127.871 127.873 127.876 127.893 127.897
135 A'  136 A'   59 A"   60 A"  137 A'  138 A'  139 A'  140 A'                 
151.539 151.604 163.132 215.6101901.6971901.765
141 A'  142 A'  143 A'  144 A'  145 A'  146 A'                                 
 --------------------------------------------------------------

          Ground-State Mulliken Net Atomic Charges

     Atom                 Charge (a.u.)
  ----------------------------------------
      1 C                    -0.231836
      2 P                     0.102981
      3 I                    -0.075344
      4 Cl                    0.171691
      5 I                     0.032507
  ----------------------------------------
  Sum of atomic charges =     0.000000

 -----------------------------------------------------------------
                    Cartesian Multipole Moments
 -----------------------------------------------------------------
    Charge (ESU x 10^10)
                 0.0000
    Dipole Moment (Debye)
         X      -1.0869      Y      -0.2135      Z      -0.0000
       Tot       1.1077
    Quadrupole Moments (Debye-Ang)
        XX     -88.8022     XY      -0.7223     YY     -84.8714
        XZ      -0.0000     YZ       0.0000     ZZ     -89.8597
    Octopole Moments (Debye-Ang^2)
       XXX     -41.6168    XXY      23.3731    XYY      -3.4765
       YYY      68.7892    XXZ      -0.0000    XYZ      -0.0000
       YYZ       0.0000    XZZ     -11.8051    YZZ      18.6504
       ZZZ      -0.0000
    Hexadecapole Moments (Debye-Ang^3)
      XXXX   -1960.7724   XXXY      14.1132   XXYY    -497.4645
      XYYY      65.7239   YYYY   -1134.8125   XXXZ      -0.0000
      XXYZ      -0.0000   XYYZ       0.0000   YYYZ       0.0000
      XXZZ    -365.6995   XYZZ      23.8048   YYZZ    -220.4547
      XZZZ      -0.0000   YZZZ       0.0000   ZZZZ    -125.8722
 -----------------------------------------------------------------
 Calculating analytic gradient of the SCF energy
 Gradient of SCF Energy
            1           2           3           4           5
    1  -0.1918999   0.1625096  -0.0154637   0.0472213  -0.0023673
    2  -0.0706409   0.0696360   0.0055085  -0.0458901   0.0413865
    3   0.0000000   0.0000000  -0.0000000   0.0000000  -0.0000000
 Max gradient component =       1.919E-01
 RMS gradient           =       7.275E-02
 Gradient time:  CPU 11.78 s  wall 3.05 s
 Geometry Optimization Parameters
   NAtoms,    NIC,     NZ,  NCons,   NDum,   NFix, NCnnct, MaxDiis
        5      20       5       0       0       0       0       0


** GEOMETRY OPTIMIZATION IN DELOCALIZED INTERNAL COORDINATES **
   Searching for a Minimum

   Optimization Cycle:   1

                       Coordinates (Angstroms)
     ATOM                X               Y               Z
      1  C         1.0312193250   -1.1769566875    0.0000000000
      2  P        -0.3859257458   -1.6685864754    0.0000000000
      3  I        -2.3521088755    0.0326260041    0.0000000000
      4  Cl        2.5663546147   -2.5052110465    0.0000000000
      5  I         1.5214209847    1.3764140911    0.0000000000
   Point Group: cs    Number of degrees of freedom:     7


   Energy is -14678.653549316


 Attempting to Generate Delocalized Internal Coordinates

  7 Hessian modes will be used to form the next step
  Hessian Eigenvalues:
     0.044459    0.075278    0.139919    0.250000    0.250000    0.250000
     0.766766

 Minimum Search - Taking Simple RFO Step
 Searching for Lamda that Minimizes Along All modes
 Value Taken    Lamda =  -0.07394101
 Calculated Step too Large.  Step scaled by  0.568160
 Step Taken.  Stepsize is  0.300000

                             Maximum     Tolerance    Cnvgd?
         Gradient           0.151340      0.000300      NO
         Displacement       0.217226      0.001200      NO
         Energy change     *********      0.000001      NO


 New Cartesian Coordinates Obtained by Inverse Iteration

 Displacement from previous Coordinates is:  0.309424
 ----------------------------------------------------------------
             Standard Nuclear Orientation (Angstroms)
    I     Atom           X                Y                Z
 ----------------------------------------------------------------
    1      C       1.0379621346    -1.1523628235     0.0000000000
    2      P      -0.4195097250    -1.7043246036     0.0000000000
    3      I      -2.3226824168     0.0215549700     0.0000000000
    4      Cl      2.5232860254    -2.3965679382     0.0000000000
    5      I       1.5619042848     1.2899862813     0.0000000000
 ----------------------------------------------------------------
 Molecular Point Group                 Cs    NOp =  2
 Largest Abelian Subgroup              Cs    NOp =  2
 Nuclear Repulsion Energy =  1075.5449358029 hartrees
 There are       72 alpha and       72 beta electrons
 Applying Cartesian multipole field
    Component          Value
    ---------          -----
     (2,0,0)        1.00000E-11
     (0,2,0)        2.00000E-11
     (0,0,2)       -3.00000E-11
 Nucleus-field energy     =     0.0000000360 hartrees
 Requested basis set is 6-311++G(d,p)
 There are 80 shells and 206 basis functions
 A cutoff of  1.0D-11 yielded   2249 shell pairs
 There are     16154 function pairs (     18249 Cartesian)
 Smallest overlap matrix eigenvalue = 6.73E-04
 Guess MOs from SCF MO coefficient file

 -----------------------------------------------------------------------
  General SCF calculation program by
  Eric Jon Sundstrom, Paul Horn, Yuezhi Mao, Dmitri Zuev, Alec White,
  David Stuck, Shaama M.S., Shane Yost, Joonho Lee, David Small,
  Daniel Levine, Susi Lehtola, Hugh Burton, Evgeny Epifanovsky
 -----------------------------------------------------------------------
 Exchange:     0.2000 Hartree-Fock + 0.0800 Slater + 0.7200 B88
 Correlation:  0.1900 VWN1RPA + 0.8100 LYP
 Using SG-1 standard quadrature grid
 using 4 threads for integral computing
 -------------------------------------------------------
 OpenMP Integral computing Module                
 Release: version 2.0, May 2017, Q-Chem Inc. Pleasanton 
 -------------------------------------------------------
 -------------------------------------------------------
 OpenMP BLAS3 based DFT computing Module                
 Release: version 1.0, May 2013, Q-Chem Inc. Pittsburgh 
 -------------------------------------------------------
 A restricted SCF calculation will be
 performed using DIIS
 SCF converges when DIIS error is below 1.0e-08
 ---------------------------------------
  Cycle       Energy         DIIS error
 ---------------------------------------
    1  -14678.6863433032      7.01e-04  
    2  -14678.6902061751      2.43e-04  
    3  -14678.6899535170      3.17e-04  
    4  -14678.6905209607      1.30e-04  
    5  -14678.6906076810      4.70e-05  
    6  -14678.6906215266      8.79e-06  
    7  -14678.6906219615      5.02e-06  
    8  -14678.6906221100      9.17e-07  
    9  -14678.6906221151      2.33e-07  
   10  -14678.6906221155      9.33e-08  
   11  -14678.6906221156      3.88e-08  
   12  -14678.6906221157      9.89e-09  Convergence criterion met
 ---------------------------------------
 SCF time:   CPU 39.92s  wall 11.00s 
 SCF   energy in the final basis set =   -14678.6906221157
 Total energy in the final basis set =   -14678.6906221157

 --------------------------------------------------------------
             Orbital Energies (a.u.) and Symmetries
 --------------------------------------------------------------

 Alpha MOs, Restricted
 -- Occupied --                  
*******-1165.89 -176.32 -176.32 -165.73 -165.72 -165.72 -165.72
  1 A'    2 A'    3 A'    4 A'    5 A'    1 A"    6 A'    7 A'                 
-165.72 -165.72 -101.60  -77.12  -35.82  -35.82  -31.31  -31.31
  2 A"    8 A'    9 A'   10 A'   11 A'   12 A'   13 A'   14 A'                 
-31.307 -31.306 -31.302 -31.302 -22.963 -22.962 -22.961 -22.960
  3 A"   15 A'    4 A"   16 A'   17 A'    5 A"   18 A'   19 A'                 
-22.958 -22.958 -22.957 -22.957 -22.953 -22.953 -10.315  -9.512
  6 A"   20 A'    7 A"   21 A'   22 A'    8 A"   23 A'   24 A'                 
 -7.278  -7.266  -7.266  -6.615  -6.368  -6.364  -4.780  -4.777
 25 A'   26 A'    9 A"   27 A'   28 A'   29 A'   30 A'   31 A'                 
 -4.777  -4.774  -4.773  -4.766  -4.766  -4.761  -4.760  -2.046
 32 A'   10 A"   33 A'   11 A"   34 A'   12 A"   35 A'   36 A'                 
 -2.042  -2.041  -2.041  -2.037  -2.037  -2.029  -2.029  -2.023
 37 A'   13 A"   38 A'   39 A'   14 A"   15 A"   40 A'   41 A'                 
 -2.023  -0.874  -0.775  -0.669  -0.648  -0.522  -0.432  -0.420
 16 A"   42 A'   43 A'   44 A'   45 A'   46 A'   47 A'   48 A'                 
 -0.391  -0.345  -0.329  -0.317  -0.290  -0.289  -0.276  -0.274
 17 A"   49 A'   18 A"   50 A'   19 A"   51 A'   20 A"   52 A'                 
 -- Virtual --                   
 -0.154  -0.134  -0.099  -0.026   0.003   0.024   0.038   0.042
 53 A'   54 A'   21 A"   55 A'   56 A'   57 A'   58 A'   22 A"                 
  0.062   0.080   0.084   0.094   0.098   0.106   0.117   0.138
 59 A'   60 A'   23 A"   61 A'   62 A'   24 A"   63 A'   64 A'                 
  0.165   0.183   0.194   0.202   0.219   0.233   0.246   0.270
 65 A'   66 A'   67 A'   25 A"   68 A'   26 A"   69 A'   70 A'                 
  0.273   0.307   0.361   0.373   0.385   0.390   0.399   0.401
 27 A"   71 A'   72 A'   28 A"   29 A"   73 A'   30 A"   74 A'                 
  0.402   0.409   0.410   0.430   0.456   0.459   0.471   0.497
 31 A"   75 A'   76 A'   77 A'   78 A'   32 A"   79 A'   80 A'                 
  0.536   0.552   0.573   0.595   0.632   0.638   0.657   0.783
 81 A'   33 A"   82 A'   83 A'   34 A"   84 A'   35 A"   85 A'                 
  0.834   0.839   0.847   0.857   0.859   0.883   1.004   1.065
 36 A"   86 A'   87 A'   88 A'   37 A"   89 A'   90 A'   91 A'                 
  1.080   1.275   1.276   1.280   1.304   1.322   1.357   1.372
 92 A'   38 A"   93 A'   39 A"   94 A'   95 A'   40 A"   96 A'                 
  1.484   1.562   1.570   1.621   1.671   1.700   1.953   2.223
 41 A"   42 A"   97 A'   98 A'   99 A'  100 A'  101 A'   43 A"                 
  2.250   2.362   2.670   2.816   3.119   3.944   3.947   3.952
102 A'  103 A'   44 A"  104 A'  105 A'   45 A"  106 A'   46 A"                 
  3.953   3.966   3.972   3.994   4.028   4.083   4.125   4.271
 47 A"  107 A'   48 A"  108 A'  109 A'  110 A'  111 A'  112 A'                 
  4.357   5.970   5.985   5.993   5.997   6.019   6.027   6.934
113 A'   49 A"   50 A"  114 A'  115 A'  116 A'  117 A'  118 A'                 
  9.644  13.770  13.870  14.019  23.360  25.762  25.807  26.198
119 A'   51 A"  120 A'  121 A'  122 A'   52 A"  123 A'  124 A'                 
 27.731  27.802  28.315  28.327  28.333  28.334  28.350  28.359
125 A'  126 A'   53 A"   54 A"  127 A'  128 A'  129 A'  130 A'                 
 28.520  28.522  28.523  28.525  28.530  28.531  28.542  28.556
 55 A"   56 A"  131 A'   57 A"  132 A'   58 A"  133 A'  134 A'                 
 28.595  28.619 127.862 127.871 127.876 127.879 127.896 127.901
135 A'  136 A'   59 A"   60 A"  137 A'  138 A'  139 A'  140 A'                 
151.546 151.608 163.095 215.6211901.7041901.769
141 A'  142 A'  143 A'  144 A'  145 A'  146 A'                                 

 Beta MOs, Restricted
 -- Occupied --                  
*******-1165.89 -176.32 -176.32 -165.73 -165.72 -165.72 -165.72
  1 A'    2 A'    3 A'    4 A'    5 A'    1 A"    6 A'    7 A'                 
-165.72 -165.72 -101.60  -77.12  -35.82  -35.82  -31.31  -31.31
  2 A"    8 A'    9 A'   10 A'   11 A'   12 A'   13 A'   14 A'                 
-31.307 -31.306 -31.302 -31.302 -22.963 -22.962 -22.961 -22.960
  3 A"   15 A'    4 A"   16 A'   17 A'    5 A"   18 A'   19 A'                 
-22.958 -22.958 -22.957 -22.957 -22.953 -22.953 -10.315  -9.512
  6 A"   20 A'    7 A"   21 A'   22 A'    8 A"   23 A'   24 A'                 
 -7.278  -7.266  -7.266  -6.615  -6.368  -6.364  -4.780  -4.777
 25 A'   26 A'    9 A"   27 A'   28 A'   29 A'   30 A'   31 A'                 
 -4.777  -4.774  -4.773  -4.766  -4.766  -4.761  -4.760  -2.046
 32 A'   10 A"   33 A'   11 A"   34 A'   12 A"   35 A'   36 A'                 
 -2.042  -2.041  -2.041  -2.037  -2.037  -2.029  -2.029  -2.023
 37 A'   13 A"   38 A'   39 A'   14 A"   15 A"   40 A'   41 A'                 
 -2.023  -0.874  -0.775  -0.669  -0.648  -0.522  -0.432  -0.420
 16 A"   42 A'   43 A'   44 A'   45 A'   46 A'   47 A'   48 A'                 
 -0.391  -0.345  -0.329  -0.317  -0.290  -0.289  -0.276  -0.274
 17 A"   49 A'   18 A"   50 A'   19 A"   51 A'   20 A"   52 A'                 
 -- Virtual --                   
 -0.154  -0.134  -0.099  -0.026   0.003   0.024   0.038   0.042
 53 A'   54 A'   21 A"   55 A'   56 A'   57 A'   58 A'   22 A"                 
  0.062   0.080   0.084   0.094   0.098   0.106   0.117   0.138
 59 A'   60 A'   23 A"   61 A'   62 A'   24 A"   63 A'   64 A'                 
  0.165   0.183   0.194   0.202   0.219   0.233   0.246   0.270
 65 A'   66 A'   67 A'   25 A"   68 A'   26 A"   69 A'   70 A'                 
  0.273   0.307   0.361   0.373   0.385   0.390   0.399   0.401
 27 A"   71 A'   72 A'   28 A"   29 A"   73 A'   30 A"   74 A'                 
  0.402   0.409   0.410   0.430   0.456   0.459   0.471   0.497
 31 A"   75 A'   76 A'   77 A'   78 A'   32 A"   79 A'   80 A'                 
  0.536   0.552   0.573   0.595   0.632   0.638   0.657   0.783
 81 A'   33 A"   82 A'   83 A'   34 A"   84 A'   35 A"   85 A'                 
  0.834   0.839   0.847   0.857   0.859   0.883   1.004   1.065
 36 A"   86 A'   87 A'   88 A'   37 A"   89 A'   90 A'   91 A'                 
  1.080   1.275   1.276   1.280   1.304   1.322   1.357   1.372
 92 A'   38 A"   93 A'   39 A"   94 A'   95 A'   40 A"   96 A'                 
  1.484   1.562   1.570   1.621   1.671   1.700   1.953   2.223
 41 A"   42 A"   97 A'   98 A'   99 A'  100 A'  101 A'   43 A"                 
  2.250   2.362   2.670   2.816   3.119   3.944   3.947   3.952
102 A'  103 A'   44 A"  104 A'  105 A'   45 A"  106 A'   46 A"                 
  3.953   3.966   3.972   3.994   4.028   4.083   4.125   4.271
 47 A"  107 A'   48 A"  108 A'  109 A'  110 A'  111 A'  112 A'                 
  4.357   5.970   5.985   5.993   5.997   6.019   6.027   6.934
113 A'   49 A"   50 A"  114 A'  115 A'  116 A'  117 A'  118 A'                 
  9.644  13.770  13.870  14.019  23.360  25.762  25.807  26.198
119 A'   51 A"  120 A'  121 A'  122 A'   52 A"  123 A'  124 A'                 
 27.731  27.802  28.315  28.327  28.333  28.334  28.350  28.359
125 A'  126 A'   53 A"   54 A"  127 A'  128 A'  129 A'  130 A'                 
 28.520  28.522  28.523  28.525  28.530  28.531  28.542  28.556
 55 A"   56 A"  131 A'   57 A"  132 A'   58 A"  133 A'  134 A'                 
 28.595  28.619 127.862 127.871 127.876 127.879 127.896 127.901
135 A'  136 A'   59 A"   60 A"  137 A'  138 A'  139 A'  140 A'                 
151.546 151.608 163.095 215.6211901.7041901.769
141 A'  142 A'  143 A'  144 A'  145 A'  146 A'                                 
 --------------------------------------------------------------

          Ground-State Mulliken Net Atomic Charges

     Atom                 Charge (a.u.)
  ----------------------------------------
      1 C                    -0.282868
      2 P                     0.092202
      3 I                    -0.088438
      4 Cl                    0.219291
      5 I                     0.059813
  ----------------------------------------
  Sum of atomic charges =     0.000000

 -----------------------------------------------------------------
                    Cartesian Multipole Moments
 -----------------------------------------------------------------
    Charge (ESU x 10^10)
                 0.0000
    Dipole Moment (Debye)
         X      -0.7182      Y      -0.1668      Z      -0.0000
       Tot       0.7373
    Quadrupole Moments (Debye-Ang)
        XX     -88.5384     XY      -0.6817     YY     -84.7286
        XZ       0.0000     YZ       0.0000     ZZ     -89.8685
    Octopole Moments (Debye-Ang^2)
       XXX     -41.3050    XXY      25.3304    XYY      -3.6152
       YYY      73.6539    XXZ      -0.0000    XYZ      -0.0000
       YYZ      -0.0000    XZZ     -12.3951    YZZ      20.6224
       ZZZ      -0.0000
    Hexadecapole Moments (Debye-Ang^3)
      XXXX   -1946.5793   XXXY       4.3390   XXYY    -481.2641
      XYYY      53.8542   YYYY   -1066.7106   XXXZ       0.0000
      XXYZ       0.0000   XYYZ       0.0000   YYYZ       0.0000
      XXZZ    -362.1104   XYZZ      19.0365   YYZZ    -207.8075
      XZZZ       0.0000   YZZZ       0.0000   ZZZZ    -125.9830
 -----------------------------------------------------------------
 Calculating analytic gradient of the SCF energy
 Gradient of SCF Energy
            1           2           3           4           5
    1  -0.1239314   0.0962655  -0.0147621   0.0421526   0.0002755
    2  -0.0516172   0.0462142   0.0050616  -0.0395203   0.0398617
    3   0.0000000  -0.0000000   0.0000000  -0.0000000   0.0000000
 Max gradient component =       1.239E-01
 RMS gradient           =       4.803E-02
 Gradient time:  CPU 11.85 s  wall 3.07 s
 Geometry Optimization Parameters
   NAtoms,    NIC,     NZ,  NCons,   NDum,   NFix, NCnnct, MaxDiis
        5      20       5       0       0       0       0       0

 Cartesian Hessian Update
 Hessian Updated using BFGS Update


** GEOMETRY OPTIMIZATION IN DELOCALIZED INTERNAL COORDINATES **
   Searching for a Minimum

   Optimization Cycle:   2

                       Coordinates (Angstroms)
     ATOM                X               Y               Z
      1  C         1.0379621346   -1.1523628235    0.0000000000
      2  P        -0.4195097250   -1.7043246036    0.0000000000
      3  I        -2.3226824168    0.0215549700    0.0000000000
      4  Cl        2.5232860254   -2.3965679382    0.0000000000
      5  I         1.5619042848    1.2899862813    0.0000000000
   Point Group: cs    Number of degrees of freedom:     7


   Energy is -14678.690622116

 Hessian Updated using BFGS Update

  6 Hessian modes will be used to form the next step
  Hessian Eigenvalues:
     0.033874    0.072899    0.104860    0.230775    0.252737    0.849930

 Minimum Search - Taking Simple RFO Step
 Searching for Lamda that Minimizes Along All modes
 Value Taken    Lamda =  -0.07091170
 Calculated Step too Large.  Step scaled by  0.418905
 Step Taken.  Stepsize is  0.300000

                             Maximum     Tolerance    Cnvgd?
         Gradient           0.099774      0.000300      NO
         Displacement       0.194534      0.001200      NO
         Energy change     -0.037073      0.000001      NO


 New Cartesian Coordinates Obtained by Inverse Iteration

 Displacement from previous Coordinates is:  0.338502
 ----------------------------------------------------------------
             Standard Nuclear Orientation (Angstroms)
    I     Atom           X                Y                Z
 ----------------------------------------------------------------
    1      C       1.0336362745    -1.1355872209     0.0000000000
    2      P      -0.4396072320    -1.7503487958     0.0000000000
    3      I      -2.2480920552     0.0284925227     0.0000000000
    4      Cl      2.4722224102    -2.2834433283     0.0000000000
    5      I       1.5628009056     1.1991727081     0.0000000000
 ----------------------------------------------------------------
 Molecular Point Group                 Cs    NOp =  2
 Largest Abelian Subgroup              Cs    NOp =  2
 Nuclear Repulsion Energy =  1103.2503767748 hartrees
 There are       72 alpha and       72 beta electrons
 Applying Cartesian multipole field
    Component          Value
    ---------          -----
     (2,0,0)        1.00000E-11
     (0,2,0)        2.00000E-11
     (0,0,2)       -3.00000E-11
 Nucleus-field energy     =     0.0000000338 hartrees
 Requested basis set is 6-311++G(d,p)
 There are 80 shells and 206 basis functions
 A cutoff of  1.0D-11 yielded   2278 shell pairs
 There are     16307 function pairs (     18414 Cartesian)
 Smallest overlap matrix eigenvalue = 5.34E-04
 Guess MOs from SCF MO coefficient file

 -----------------------------------------------------------------------
  General SCF calculation program by
  Eric Jon Sundstrom, Paul Horn, Yuezhi Mao, Dmitri Zuev, Alec White,
  David Stuck, Shaama M.S., Shane Yost, Joonho Lee, David Small,
  Daniel Levine, Susi Lehtola, Hugh Burton, Evgeny Epifanovsky
 -----------------------------------------------------------------------
 Exchange:     0.2000 Hartree-Fock + 0.0800 Slater + 0.7200 B88
 Correlation:  0.1900 VWN1RPA + 0.8100 LYP
 Using SG-1 standard quadrature grid
 using 4 threads for integral computing
 -------------------------------------------------------
 OpenMP Integral computing Module                
 Release: version 2.0, May 2017, Q-Chem Inc. Pleasanton 
 -------------------------------------------------------
 -------------------------------------------------------
 OpenMP BLAS3 based DFT computing Module                
 Release: version 1.0, May 2013, Q-Chem Inc. Pittsburgh 
 -------------------------------------------------------
 A restricted SCF calculation will be
 performed using DIIS
 SCF converges when DIIS error is below 1.0e-08
 ---------------------------------------
  Cycle       Energy         DIIS error
 ---------------------------------------
    1  -14678.7122086028      7.19e-04  
    2  -14678.7161442692      3.03e-04  
    3  -14678.7152324368      4.96e-04  
    4  -14678.7166660752      1.06e-04  
    5  -14678.7167338071      3.79e-05  
    6  -14678.7167424488      8.32e-06  
    7  -14678.7167428272      4.74e-06  
    8  -14678.7167429461      5.82e-07  
    9  -14678.7167429484      2.16e-07  
   10  -14678.7167429486      8.42e-08  
   11  -14678.7167429485      2.41e-08  
   12  -14678.7167429488      5.92e-09  Convergence criterion met
 ---------------------------------------
 SCF time:   CPU 40.88s  wall 11.00s 
 SCF   energy in the final basis set =   -14678.7167429488
 Total energy in the final basis set =   -14678.7167429488

 --------------------------------------------------------------
             Orbital Energies (a.u.) and Symmetries
 --------------------------------------------------------------

 Alpha MOs, Restricted
 -- Occupied --                  
*******-1165.89 -176.32 -176.32 -165.72 -165.72 -165.72 -165.72
  1 A'    2 A'    3 A'    4 A'    5 A'    6 A'    1 A"    7 A'                 
-165.72 -165.72 -101.60  -77.11  -35.82  -35.82  -31.31  -31.31
  2 A"    8 A'    9 A'   10 A'   11 A'   12 A'   13 A'   14 A'                 
-31.303 -31.303 -31.303 -31.303 -22.960 -22.959 -22.959 -22.959
  3 A"    4 A"   15 A'   16 A'   17 A'   18 A'    5 A"   19 A'                 
-22.958 -22.957 -22.954 -22.954 -22.954 -22.954 -10.313  -9.513
  6 A"   20 A'   21 A'    7 A"    8 A"   22 A'   23 A'   24 A'                 
 -7.279  -7.267  -7.267  -6.612  -6.365  -6.365  -4.778  -4.776
 25 A'   26 A'    9 A"   27 A'   28 A'   29 A'   30 A'   31 A'                 
 -4.774  -4.771  -4.769  -4.763  -4.762  -4.762  -4.761  -2.043
 32 A'   10 A"   33 A'   11 A"   34 A'   12 A"   35 A'   36 A'                 
 -2.042  -2.038  -2.038  -2.038  -2.037  -2.026  -2.026  -2.024
 37 A'   13 A"   38 A'   14 A"   39 A'   15 A"   40 A'   41 A'                 
 -2.024  -0.891  -0.765  -0.668  -0.651  -0.530  -0.437  -0.426
 16 A"   42 A'   43 A'   44 A'   45 A'   46 A'   47 A'   48 A'                 
 -0.399  -0.345  -0.326  -0.319  -0.290  -0.289  -0.272  -0.271
 17 A"   49 A'   18 A"   50 A'   51 A'   19 A"   52 A'   20 A"                 
 -- Virtual --                   
 -0.138  -0.108  -0.101  -0.014   0.004   0.023   0.038   0.042
 53 A'   54 A'   21 A"   55 A'   56 A'   57 A'   58 A'   22 A"                 
  0.062   0.081   0.083   0.095   0.100   0.106   0.117   0.131
 59 A'   60 A'   23 A"   61 A'   62 A'   24 A"   63 A'   64 A'                 
  0.166   0.187   0.196   0.204   0.219   0.233   0.250   0.268
 65 A'   66 A'   67 A'   25 A"   68 A'   26 A"   69 A'   70 A'                 
  0.276   0.302   0.354   0.371   0.380   0.387   0.400   0.400
 27 A"   71 A'   72 A'   28 A"   73 A'   29 A"   74 A'   30 A"                 
  0.402   0.407   0.414   0.441   0.456   0.457   0.469   0.513
 31 A"   75 A'   76 A'   77 A'   32 A"   78 A'   79 A'   80 A'                 
  0.543   0.551   0.583   0.599   0.628   0.646   0.668   0.801
 81 A'   33 A"   82 A'   83 A'   34 A"   84 A'   35 A"   85 A'                 
  0.828   0.838   0.857   0.861   0.868   0.881   1.026   1.038
 36 A"   86 A'   37 A"   87 A'   88 A'   89 A'   90 A'   91 A'                 
  1.097   1.280   1.283   1.306   1.313   1.331   1.375   1.381
 92 A'   38 A"   39 A"   93 A'   94 A'   95 A'   96 A'   40 A"                 
  1.476   1.557   1.591   1.637   1.677   1.755   1.922   2.224
 41 A"   42 A"   97 A'   98 A'   99 A'  100 A'  101 A'   43 A"                 
  2.258   2.389   2.668   2.830   3.115   3.946   3.948   3.954
102 A'  103 A'   44 A"  104 A'  105 A'   45 A"  106 A'   46 A"                 
  3.957   3.969   3.979   4.002   4.041   4.098   4.158   4.281
 47 A"  107 A'   48 A"  108 A'  109 A'  110 A'  111 A'  112 A'                 
  4.363   5.974   5.987   5.999   6.008   6.021   6.030   6.924
113 A'   49 A"   50 A"  114 A'  115 A'  116 A'  117 A'  118 A'                 
  9.658  13.774  13.879  13.996  23.335  25.770  25.833  26.241
119 A'   51 A"  120 A'  121 A'  122 A'   52 A"  123 A'  124 A'                 
 27.740  27.809  28.319  28.329  28.339  28.342  28.354  28.361
125 A'  126 A'   53 A"   54 A"  127 A'  128 A'  129 A'  130 A'                 
 28.523  28.525  28.525  28.526  28.533  28.534  28.547  28.563
 55 A"  131 A'   56 A"   57 A"  132 A'   58 A"  133 A'  134 A'                 
 28.605  28.634 127.866 127.873 127.882 127.884 127.900 127.904
135 A'  136 A'   59 A"   60 A"  137 A'  138 A'  139 A'  140 A'                 
151.555 151.614 163.076 215.6381901.7141901.775
141 A'  142 A'  143 A'  144 A'  145 A'  146 A'                                 

 Beta MOs, Restricted
 -- Occupied --                  
*******-1165.89 -176.32 -176.32 -165.72 -165.72 -165.72 -165.72
  1 A'    2 A'    3 A'    4 A'    5 A'    6 A'    1 A"    7 A'                 
-165.72 -165.72 -101.60  -77.11  -35.82  -35.82  -31.31  -31.31
  2 A"    8 A'    9 A'   10 A'   11 A'   12 A'   13 A'   14 A'                 
-31.303 -31.303 -31.303 -31.303 -22.960 -22.959 -22.959 -22.959
  3 A"    4 A"   15 A'   16 A'   17 A'   18 A'    5 A"   19 A'                 
-22.958 -22.957 -22.954 -22.954 -22.954 -22.954 -10.313  -9.513
  6 A"   20 A'   21 A'    7 A"    8 A"   22 A'   23 A'   24 A'                 
 -7.279  -7.267  -7.267  -6.612  -6.365  -6.365  -4.778  -4.776
 25 A'   26 A'    9 A"   27 A'   28 A'   29 A'   30 A'   31 A'                 
 -4.774  -4.771  -4.769  -4.763  -4.762  -4.762  -4.761  -2.043
 32 A'   10 A"   33 A'   11 A"   34 A'   12 A"   35 A'   36 A'                 
 -2.042  -2.038  -2.038  -2.038  -2.037  -2.026  -2.026  -2.024
 37 A'   13 A"   38 A'   14 A"   39 A'   15 A"   40 A'   41 A'                 
 -2.024  -0.891  -0.765  -0.668  -0.651  -0.530  -0.437  -0.426
 16 A"   42 A'   43 A'   44 A'   45 A'   46 A'   47 A'   48 A'                 
 -0.399  -0.345  -0.326  -0.319  -0.290  -0.289  -0.272  -0.271
 17 A"   49 A'   18 A"   50 A'   51 A'   19 A"   52 A'   20 A"                 
 -- Virtual --                   
 -0.138  -0.108  -0.101  -0.014   0.004   0.023   0.038   0.042
 53 A'   54 A'   21 A"   55 A'   56 A'   57 A'   58 A'   22 A"                 
  0.062   0.081   0.083   0.095   0.100   0.106   0.117   0.131
 59 A'   60 A'   23 A"   61 A'   62 A'   24 A"   63 A'   64 A'                 
  0.166   0.187   0.196   0.204   0.219   0.233   0.250   0.268
 65 A'   66 A'   67 A'   25 A"   68 A'   26 A"   69 A'   70 A'                 
  0.276   0.302   0.354   0.371   0.380   0.387   0.400   0.400
 27 A"   71 A'   72 A'   28 A"   73 A'   29 A"   74 A'   30 A"                 
  0.402   0.407   0.414   0.441   0.456   0.457   0.469   0.513
 31 A"   75 A'   76 A'   77 A'   32 A"   78 A'   79 A'   80 A'                 
  0.543   0.551   0.583   0.599   0.628   0.646   0.668   0.801
 81 A'   33 A"   82 A'   83 A'   34 A"   84 A'   35 A"   85 A'                 
  0.828   0.838   0.857   0.861   0.868   0.881   1.026   1.038
 36 A"   86 A'   37 A"   87 A'   88 A'   89 A'   90 A'   91 A'                 
  1.097   1.280   1.283   1.306   1.313   1.331   1.375   1.381
 92 A'   38 A"   39 A"   93 A'   94 A'   95 A'   96 A'   40 A"                 
  1.476   1.557   1.591   1.637   1.677   1.755   1.922   2.224
 41 A"   42 A"   97 A'   98 A'   99 A'  100 A'  101 A'   43 A"                 
  2.258   2.389   2.668   2.830   3.115   3.946   3.948   3.954
102 A'  103 A'   44 A"  104 A'  105 A'   45 A"  106 A'   46 A"                 
  3.957   3.969   3.979   4.002   4.041   4.098   4.158   4.281
 47 A"  107 A'   48 A"  108 A'  109 A'  110 A'  111 A'  112 A'                 
  4.363   5.974   5.987   5.999   6.008   6.021   6.030   6.924
113 A'   49 A"   50 A"  114 A'  115 A'  116 A'  117 A'  118 A'                 
  9.658  13.774  13.879  13.996  23.335  25.770  25.833  26.241
119 A'   51 A"  120 A'  121 A'  122 A'   52 A"  123 A'  124 A'                 
 27.740  27.809  28.319  28.329  28.339  28.342  28.354  28.361
125 A'  126 A'   53 A"   54 A"  127 A'  128 A'  129 A'  130 A'                 
 28.523  28.525  28.525  28.526  28.533  28.534  28.547  28.563
 55 A"  131 A'   56 A"   57 A"  132 A'   58 A"  133 A'  134 A'                 
 28.605  28.634 127.866 127.873 127.882 127.884 127.900 127.904
135 A'  136 A'   59 A"   60 A"  137 A'  138 A'  139 A'  140 A'                 
151.555 151.614 163.076 215.6381901.7141901.775
141 A'  142 A'  143 A'  144 A'  145 A'  146 A'                                 
 --------------------------------------------------------------

          Ground-State Mulliken Net Atomic Charges

     Atom                 Charge (a.u.)
  ----------------------------------------
      1 C                    -0.340480
      2 P                     0.083024
      3 I                    -0.101718
      4 Cl                    0.274633
      5 I                     0.084542
  ----------------------------------------
  Sum of atomic charges =     0.000000

 -----------------------------------------------------------------
                    Cartesian Multipole Moments
 -----------------------------------------------------------------
    Charge (ESU x 10^10)
                 0.0000
    Dipole Moment (Debye)
         X      -0.3183      Y      -0.1709      Z       0.0000
       Tot       0.3613
    Quadrupole Moments (Debye-Ang)
        XX     -88.3606     XY      -0.8460     YY     -84.4545
        XZ      -0.0000     YZ      -0.0000     ZZ     -89.7519
    Octopole Moments (Debye-Ang^2)
       XXX     -40.3526    XXY      26.5528    XYY      -4.5066
       YYY      77.1431    XXZ      -0.0000    XYZ       0.0000
       YYZ       0.0000    XZZ     -12.9745    YZZ      22.1364
       ZZZ       0.0000
    Hexadecapole Moments (Debye-Ang^3)
      XXXX   -1877.1255   XXXY       2.4442   XXYY    -456.3678
      XYYY      48.6937   YYYY   -1002.9155   XXXZ      -0.0000
      XXYZ      -0.0000   XYYZ      -0.0000   YYYZ      -0.0000
      XXZZ    -348.2446   XYZZ      16.9301   YYZZ    -195.7117
      XZZZ      -0.0000   YZZZ      -0.0000   ZZZZ    -125.7677
 -----------------------------------------------------------------
 Calculating analytic gradient of the SCF energy
 Gradient of SCF Energy
            1           2           3           4           5
    1  -0.0828899   0.0618743  -0.0093150   0.0284672   0.0018634
    2  -0.0484833   0.0314809   0.0043819  -0.0259763   0.0385968
    3  -0.0000000   0.0000000  -0.0000000   0.0000000  -0.0000000
 Max gradient component =       8.289E-02
 RMS gradient           =       3.379E-02
 Gradient time:  CPU 12.26 s  wall 3.17 s
 Geometry Optimization Parameters
   NAtoms,    NIC,     NZ,  NCons,   NDum,   NFix, NCnnct, MaxDiis
        5      20       5       0       0       0       0       0

 Cartesian Hessian Update
 Hessian Updated using BFGS Update


** GEOMETRY OPTIMIZATION IN DELOCALIZED INTERNAL COORDINATES **
   Searching for a Minimum

   Optimization Cycle:   3

                       Coordinates (Angstroms)
     ATOM                X               Y               Z
      1  C         1.0336362745   -1.1355872209    0.0000000000
      2  P        -0.4396072320   -1.7503487958    0.0000000000
      3  I        -2.2480920552    0.0284925227    0.0000000000
      4  Cl        2.4722224102   -2.2834433283    0.0000000000
      5  I         1.5628009056    1.1991727081    0.0000000000
   Point Group: cs    Number of degrees of freedom:     7


   Energy is -14678.716742949

 Hessian Updated using BFGS Update

  7 Hessian modes will be used to form the next step
  Hessian Eigenvalues:
     0.032703    0.076484    0.136751    0.229132    0.250001    0.260426
     0.788143

 Minimum Search - Taking Simple RFO Step
 Searching for Lamda that Minimizes Along All modes
 Value Taken    Lamda =  -0.04701579
 Calculated Step too Large.  Step scaled by  0.437134
 Step Taken.  Stepsize is  0.300000

                             Maximum     Tolerance    Cnvgd?
         Gradient           0.071669      0.000300      NO
         Displacement       0.196703      0.001200      NO
         Energy change     -0.026121      0.000001      NO


 New Cartesian Coordinates Obtained by Inverse Iteration

 Displacement from previous Coordinates is:  0.297026
 ----------------------------------------------------------------
             Standard Nuclear Orientation (Angstroms)
    I     Atom           X                Y                Z
 ----------------------------------------------------------------
    1      C       1.0342318318    -1.1019432240     0.0000000000
    2      P      -0.4508092021    -1.7683637171     0.0000000000
    3      I      -2.2171806839     0.0246040850     0.0000000000
    4      Cl      2.4364868383    -2.1879027754     0.0000000000
    5      I       1.5782315190     1.0918915174     0.0000000000
 ----------------------------------------------------------------
 Molecular Point Group                 Cs    NOp =  2
 Largest Abelian Subgroup              Cs    NOp =  2
 Nuclear Repulsion Energy =  1126.5966174681 hartrees
 There are       72 alpha and       72 beta electrons
 Applying Cartesian multipole field
    Component          Value
    ---------          -----
     (2,0,0)        1.00000E-11
     (0,2,0)        2.00000E-11
     (0,0,2)       -3.00000E-11
 Nucleus-field energy     =     0.0000000322 hartrees
 Requested basis set is 6-311++G(d,p)
 There are 80 shells and 206 basis functions
 A cutoff of  1.0D-11 yielded   2303 shell pairs
 There are     16528 function pairs (     18682 Cartesian)
 Smallest overlap matrix eigenvalue = 4.58E-04
 Guess MOs from SCF MO coefficient file

 -----------------------------------------------------------------------
  General SCF calculation program by
  Eric Jon Sundstrom, Paul Horn, Yuezhi Mao, Dmitri Zuev, Alec White,
  David Stuck, Shaama M.S., Shane Yost, Joonho Lee, David Small,
  Daniel Levine, Susi Lehtola, Hugh Burton, Evgeny Epifanovsky
 -----------------------------------------------------------------------
 Exchange:     0.2000 Hartree-Fock + 0.0800 Slater + 0.7200 B88
 Correlation:  0.1900 VWN1RPA + 0.8100 LYP
 Using SG-1 standard quadrature grid
 using 4 threads for integral computing
 -------------------------------------------------------
 OpenMP Integral computing Module                
 Release: version 2.0, May 2017, Q-Chem Inc. Pleasanton 
 -------------------------------------------------------
 -------------------------------------------------------
 OpenMP BLAS3 based DFT computing Module                
 Release: version 1.0, May 2013, Q-Chem Inc. Pittsburgh 
 -------------------------------------------------------
 A restricted SCF calculation will be
 performed using DIIS
 SCF converges when DIIS error is below 1.0e-08
 ---------------------------------------
  Cycle       Energy         DIIS error
 ---------------------------------------
    1  -14678.7297191655      6.88e-04  
    2  -14678.7324338599      4.36e-04  
    3  -14678.7316449502      5.69e-04  
    4  -14678.7334821440      9.63e-05  
    5  -14678.7335439706      3.17e-05  
    6  -14678.7335494145      8.33e-06  
    7  -14678.7335498261      4.11e-06  
    8  -14678.7335499148      5.11e-07  
    9  -14678.7335499160      2.18e-07  
   10  -14678.7335499162      6.54e-08  
   11  -14678.7335499165      1.39e-08  
   12  -14678.7335499164      4.49e-09  Convergence criterion met
 ---------------------------------------
 SCF time:   CPU 41.80s  wall 12.00s 
 SCF   energy in the final basis set =   -14678.7335499164
 Total energy in the final basis set =   -14678.7335499164

 --------------------------------------------------------------
             Orbital Energies (a.u.) and Symmetries
 --------------------------------------------------------------

 Alpha MOs, Restricted
 -- Occupied --                  
*******-1165.88 -176.32 -176.32 -165.73 -165.72 -165.72 -165.72
  1 A'    2 A'    3 A'    4 A'    5 A'    1 A"    6 A'    7 A'                 
-165.72 -165.72 -101.60  -77.11  -35.82  -35.81  -31.31  -31.31
  2 A"    8 A'    9 A'   10 A'   11 A'   12 A'   13 A'    3 A"                 
-31.305 -31.305 -31.300 -31.299 -22.963 -22.961 -22.961 -22.956
 14 A'   15 A'    4 A"   16 A'   17 A'    5 A"   18 A'    6 A"                 
-22.956 -22.955 -22.954 -22.954 -22.950 -22.950 -10.309  -9.512
 19 A'   20 A'    7 A"   21 A'    8 A"   22 A'   23 A'   24 A'                 
 -7.278  -7.267  -7.267  -6.608  -6.367  -6.361  -4.781  -4.773
 25 A'    9 A"   26 A'   27 A'   28 A'   29 A'   30 A'   31 A'                 
 -4.770  -4.766  -4.765  -4.765  -4.764  -4.759  -4.759  -2.046
 32 A'   10 A"   33 A'   11 A"   34 A'   12 A"   35 A'   36 A'                 
 -2.041  -2.041  -2.039  -2.034  -2.034  -2.027  -2.027  -2.023
 13 A"   37 A'   38 A'   14 A"   39 A'   40 A'   15 A"   16 A"                 
 -2.023  -0.906  -0.759  -0.674  -0.652  -0.535  -0.443  -0.429
 41 A'   42 A'   43 A'   44 A'   45 A'   46 A'   47 A'   48 A'                 
 -0.406  -0.346  -0.323  -0.322  -0.291  -0.290  -0.272  -0.265
 17 A"   49 A'   18 A"   50 A'   19 A"   51 A'   52 A'   20 A"                 
 -- Virtual --                   
 -0.120  -0.101  -0.088  -0.005   0.005   0.024   0.039   0.043
 53 A'   21 A"   54 A'   55 A'   56 A'   57 A'   58 A'   22 A"                 
  0.061   0.082   0.083   0.094   0.102   0.105   0.118   0.126
 59 A'   23 A"   60 A'   61 A'   62 A'   24 A"   63 A'   64 A'                 
  0.165   0.193   0.197   0.205   0.216   0.233   0.253   0.268
 65 A'   66 A'   67 A'   25 A"   68 A'   26 A"   69 A'   70 A'                 
  0.279   0.302   0.348   0.369   0.375   0.386   0.395   0.400
 27 A"   71 A'   72 A'   28 A"   73 A'   29 A"   74 A'   30 A"                 
  0.403   0.411   0.419   0.452   0.454   0.454   0.473   0.528
 31 A"   75 A'   76 A'   77 A'   78 A'   32 A"   79 A'   80 A'                 
  0.547   0.550   0.586   0.619   0.630   0.660   0.676   0.795
 33 A"   81 A'   82 A'   83 A'   34 A"   84 A'   35 A"   85 A'                 
  0.825   0.840   0.861   0.864   0.885   0.895   0.998   1.067
 36 A"   86 A'   37 A"   87 A'   88 A'   89 A'   90 A'   91 A'                 
  1.113   1.281   1.286   1.319   1.331   1.350   1.387   1.403
 92 A'   38 A"   39 A"   93 A'   94 A'   95 A'   96 A'   40 A"                 
  1.471   1.556   1.609   1.646   1.684   1.793   1.897   2.226
 41 A"   42 A"   97 A'   98 A'   99 A'  100 A'  101 A'   43 A"                 
  2.269   2.409   2.666   2.836   3.113   3.946   3.950   3.955
102 A'  103 A'   44 A"  104 A'  105 A'   45 A"  106 A'   46 A"                 
  3.962   3.972   3.988   4.009   4.056   4.108   4.198   4.291
 47 A"  107 A'   48 A"  108 A'  109 A'  110 A'  111 A'  112 A'                 
  4.370   5.977   5.989   6.004   6.014   6.025   6.034   6.916
113 A'   49 A"   50 A"  114 A'  115 A'  116 A'  117 A'  118 A'                 
  9.673  13.778  13.886  13.983  23.325  25.777  25.866  26.257
119 A'   51 A"  120 A'  121 A'  122 A'   52 A"  123 A'  124 A'                 
 27.749  27.819  28.322  28.330  28.343  28.347  28.354  28.364
125 A'  126 A'   53 A"   54 A"  127 A'  128 A'  129 A'  130 A'                 
 28.521  28.525  28.527  28.530  28.535  28.537  28.551  28.570
 55 A"  131 A'   56 A"   57 A"  132 A'   58 A"  133 A'  134 A'                 
 28.613  28.652 127.868 127.874 127.886 127.889 127.904 127.906
135 A'  136 A'   59 A"   60 A"  137 A'  138 A'  139 A'  140 A'                 
151.564 151.621 163.062 215.6551901.7231901.783
141 A'  142 A'  143 A'  144 A'  145 A'  146 A'                                 

 Beta MOs, Restricted
 -- Occupied --                  
*******-1165.88 -176.32 -176.32 -165.73 -165.72 -165.72 -165.72
  1 A'    2 A'    3 A'    4 A'    5 A'    1 A"    6 A'    7 A'                 
-165.72 -165.72 -101.60  -77.11  -35.82  -35.81  -31.31  -31.31
  2 A"    8 A'    9 A'   10 A'   11 A'   12 A'   13 A'    3 A"                 
-31.305 -31.305 -31.300 -31.299 -22.963 -22.961 -22.961 -22.956
 14 A'   15 A'    4 A"   16 A'   17 A'    5 A"   18 A'    6 A"                 
-22.956 -22.955 -22.954 -22.954 -22.950 -22.950 -10.309  -9.512
 19 A'   20 A'    7 A"   21 A'    8 A"   22 A'   23 A'   24 A'                 
 -7.278  -7.267  -7.267  -6.608  -6.367  -6.361  -4.781  -4.773
 25 A'    9 A"   26 A'   27 A'   28 A'   29 A'   30 A'   31 A'                 
 -4.770  -4.766  -4.765  -4.765  -4.764  -4.759  -4.759  -2.046
 32 A'   10 A"   33 A'   11 A"   34 A'   12 A"   35 A'   36 A'                 
 -2.041  -2.041  -2.039  -2.034  -2.034  -2.027  -2.027  -2.023
 13 A"   37 A'   38 A'   14 A"   39 A'   40 A'   15 A"   16 A"                 
 -2.023  -0.906  -0.759  -0.674  -0.652  -0.535  -0.443  -0.429
 41 A'   42 A'   43 A'   44 A'   45 A'   46 A'   47 A'   48 A'                 
 -0.406  -0.346  -0.323  -0.322  -0.291  -0.290  -0.272  -0.265
 17 A"   49 A'   18 A"   50 A'   19 A"   51 A'   52 A'   20 A"                 
 -- Virtual --                   
 -0.120  -0.101  -0.088  -0.005   0.005   0.024   0.039   0.043
 53 A'   21 A"   54 A'   55 A'   56 A'   57 A'   58 A'   22 A"                 
  0.061   0.082   0.083   0.094   0.102   0.105   0.118   0.126
 59 A'   23 A"   60 A'   61 A'   62 A'   24 A"   63 A'   64 A'                 
  0.165   0.193   0.197   0.205   0.216   0.233   0.253   0.268
 65 A'   66 A'   67 A'   25 A"   68 A'   26 A"   69 A'   70 A'                 
  0.279   0.302   0.348   0.369   0.375   0.386   0.395   0.400
 27 A"   71 A'   72 A'   28 A"   73 A'   29 A"   74 A'   30 A"                 
  0.403   0.411   0.419   0.452   0.454   0.454   0.473   0.528
 31 A"   75 A'   76 A'   77 A'   78 A'   32 A"   79 A'   80 A'                 
  0.547   0.550   0.586   0.619   0.630   0.660   0.676   0.795
 33 A"   81 A'   82 A'   83 A'   34 A"   84 A'   35 A"   85 A'                 
  0.825   0.840   0.861   0.864   0.885   0.895   0.998   1.067
 36 A"   86 A'   37 A"   87 A'   88 A'   89 A'   90 A'   91 A'                 
  1.113   1.281   1.286   1.319   1.331   1.350   1.387   1.403
 92 A'   38 A"   39 A"   93 A'   94 A'   95 A'   96 A'   40 A"                 
  1.471   1.556   1.609   1.646   1.684   1.793   1.897   2.226
 41 A"   42 A"   97 A'   98 A'   99 A'  100 A'  101 A'   43 A"                 
  2.269   2.409   2.666   2.836   3.113   3.946   3.950   3.955
102 A'  103 A'   44 A"  104 A'  105 A'   45 A"  106 A'   46 A"                 
  3.962   3.972   3.988   4.009   4.056   4.108   4.198   4.291
 47 A"  107 A'   48 A"  108 A'  109 A'  110 A'  111 A'  112 A'                 
  4.370   5.977   5.989   6.004   6.014   6.025   6.034   6.916
113 A'   49 A"   50 A"  114 A'  115 A'  116 A'  117 A'  118 A'                 
  9.673  13.778  13.886  13.983  23.325  25.777  25.866  26.257
119 A'   51 A"  120 A'  121 A'  122 A'   52 A"  123 A'  124 A'                 
 27.749  27.819  28.322  28.330  28.343  28.347  28.354  28.364
125 A'  126 A'   53 A"   54 A"  127 A'  128 A'  129 A'  130 A'                 
 28.521  28.525  28.527  28.530  28.535  28.537  28.551  28.570
 55 A"  131 A'   56 A"   57 A"  132 A'   58 A"  133 A'  134 A'                 
 28.613  28.652 127.868 127.874 127.886 127.889 127.904 127.906
135 A'  136 A'   59 A"   60 A"  137 A'  138 A'  139 A'  140 A'                 
151.564 151.621 163.062 215.6551901.7231901.783
141 A'  142 A'  143 A'  144 A'  145 A'  146 A'                                 
 --------------------------------------------------------------

          Ground-State Mulliken Net Atomic Charges

     Atom                 Charge (a.u.)
  ----------------------------------------
      1 C                    -0.385703
      2 P                     0.073199
      3 I                    -0.115026
      4 Cl                    0.306056
      5 I                     0.121474
  ----------------------------------------
  Sum of atomic charges =    -0.000000

 -----------------------------------------------------------------
                    Cartesian Multipole Moments
 -----------------------------------------------------------------
    Charge (ESU x 10^10)
                -0.0000
    Dipole Moment (Debye)
         X       0.0763      Y      -0.0254      Z       0.0000
       Tot       0.0805
    Quadrupole Moments (Debye-Ang)
        XX     -88.1166     XY      -0.6906     YY     -84.6770
        XZ      -0.0000     YZ      -0.0000     ZZ     -89.5843
    Octopole Moments (Debye-Ang^2)
       XXX     -39.0866    XXY      29.0522    XYY      -5.0481
       YYY      83.1947    XXZ      -0.0000    XYZ       0.0000
       YYZ       0.0000    XZZ     -12.9530    YZZ      24.3896
       ZZZ       0.0000
    Hexadecapole Moments (Debye-Ang^3)
      XXXX   -1850.8942   XXXY       5.3139   XXYY    -440.3138
      XYYY      47.8388   YYYY    -938.5988   XXXZ      -0.0000
      XXYZ      -0.0000   XYYZ      -0.0000   YYYZ      -0.0000
      XXZZ    -342.5784   XYZZ      16.2005   YYZZ    -183.3565
      XZZZ      -0.0000   YZZZ      -0.0000   ZZZZ    -125.3574
 -----------------------------------------------------------------
 Calculating analytic gradient of the SCF energy
 Gradient of SCF Energy
            1           2           3           4           5
    1  -0.0474807   0.0389058  -0.0057422   0.0114983   0.0028188
    2  -0.0401968   0.0219502   0.0026494  -0.0086272   0.0242244
    3  -0.0000000   0.0000000  -0.0000000  -0.0000000  -0.0000000
 Max gradient component =       4.748E-02
 RMS gradient           =       2.115E-02
 Gradient time:  CPU 12.70 s  wall 3.28 s
 Geometry Optimization Parameters
   NAtoms,    NIC,     NZ,  NCons,   NDum,   NFix, NCnnct, MaxDiis
        5      20       5       0       0       0       0       0

 Cartesian Hessian Update
 Hessian Updated using BFGS Update


** GEOMETRY OPTIMIZATION IN DELOCALIZED INTERNAL COORDINATES **
   Searching for a Minimum

   Optimization Cycle:   4

                       Coordinates (Angstroms)
     ATOM                X               Y               Z
      1  C         1.0342318318   -1.1019432240    0.0000000000
      2  P        -0.4508092021   -1.7683637171    0.0000000000
      3  I        -2.2171806839    0.0246040850    0.0000000000
      4  Cl        2.4364868383   -2.1879027754    0.0000000000
      5  I         1.5782315190    1.0918915174    0.0000000000
   Point Group: cs    Number of degrees of freedom:     7


   Energy is -14678.733549916

 Hessian Updated using BFGS Update

  7 Hessian modes will be used to form the next step
  Hessian Eigenvalues:
     0.052965    0.076355    0.175264    0.220539    0.255582    0.259859
     0.722949

 Minimum Search - Taking Simple RFO Step
 Searching for Lamda that Minimizes Along All modes
 Value Taken    Lamda =  -0.01556571
 Calculated Step too Large.  Step scaled by  0.738817
 Step Taken.  Stepsize is  0.300000

                             Maximum     Tolerance    Cnvgd?
         Gradient           0.045970      0.000300      NO
         Displacement       0.213146      0.001200      NO
         Energy change     -0.016807      0.000001      NO


 New Cartesian Coordinates Obtained by Inverse Iteration

 Displacement from previous Coordinates is:  0.265838
 ----------------------------------------------------------------
             Standard Nuclear Orientation (Angstroms)
    I     Atom           X                Y                Z
 ----------------------------------------------------------------
    1      C       1.0329151871    -1.0565123372     0.0000000000
    2      P      -0.4614426255    -1.7851722841     0.0000000000
    3      I      -2.1709262178     0.0309105815     0.0000000000
    4      Cl      2.4187484787    -2.1218510830     0.0000000000
    5      I       1.5616654805     0.9909110086     0.0000000000
 ----------------------------------------------------------------
 Molecular Point Group                 Cs    NOp =  2
 Largest Abelian Subgroup              Cs    NOp =  2
 Nuclear Repulsion Energy =  1153.9376485332 hartrees
 There are       72 alpha and       72 beta electrons
 Applying Cartesian multipole field
    Component          Value
    ---------          -----
     (2,0,0)        1.00000E-11
     (0,2,0)        2.00000E-11
     (0,0,2)       -3.00000E-11
 Nucleus-field energy     =     0.0000000305 hartrees
 Requested basis set is 6-311++G(d,p)
 There are 80 shells and 206 basis functions
 A cutoff of  1.0D-11 yielded   2322 shell pairs
 There are     16644 function pairs (     18815 Cartesian)
 Smallest overlap matrix eigenvalue = 4.38E-04
 Guess MOs from SCF MO coefficient file

 -----------------------------------------------------------------------
  General SCF calculation program by
  Eric Jon Sundstrom, Paul Horn, Yuezhi Mao, Dmitri Zuev, Alec White,
  David Stuck, Shaama M.S., Shane Yost, Joonho Lee, David Small,
  Daniel Levine, Susi Lehtola, Hugh Burton, Evgeny Epifanovsky
 -----------------------------------------------------------------------
 Exchange:     0.2000 Hartree-Fock + 0.0800 Slater + 0.7200 B88
 Correlation:  0.1900 VWN1RPA + 0.8100 LYP
 Using SG-1 standard quadrature grid
 using 4 threads for integral computing
 -------------------------------------------------------
 OpenMP Integral computing Module                
 Release: version 2.0, May 2017, Q-Chem Inc. Pleasanton 
 -------------------------------------------------------
 -------------------------------------------------------
 OpenMP BLAS3 based DFT computing Module                
 Release: version 1.0, May 2013, Q-Chem Inc. Pittsburgh 
 -------------------------------------------------------
 A restricted SCF calculation will be
 performed using DIIS
 SCF converges when DIIS error is below 1.0e-08
 ---------------------------------------
  Cycle       Energy         DIIS error
 ---------------------------------------
    1  -14678.7354632964      7.22e-04  
    2  -14678.7384509914      4.42e-04  
    3  -14678.7377544996      5.62e-04  
    4  -14678.7395106284      1.06e-04  
    5  -14678.7395823992      3.58e-05  
    6  -14678.7395896743      1.03e-05  
    7  -14678.7395903498      3.47e-06  
    8  -14678.7395904006      5.49e-07  
    9  -14678.7395904019      2.28e-07  
   10  -14678.7395904024      5.36e-08  
   11  -14678.7395904024      8.00e-09  Convergence criterion met
 ---------------------------------------
 SCF time:   CPU 39.10s  wall 10.00s 
 SCF   energy in the final basis set =   -14678.7395904024
 Total energy in the final basis set =   -14678.7395904024

 --------------------------------------------------------------
             Orbital Energies (a.u.) and Symmetries
 --------------------------------------------------------------

 Alpha MOs, Restricted
 -- Occupied --                  
*******-1165.88 -176.33 -176.31 -165.73 -165.73 -165.73 -165.72
  1 A'    2 A'    3 A'    4 A'    5 A'    1 A"    6 A'    7 A'                 
-165.71 -165.71 -101.59  -77.11  -35.82  -35.81  -31.32  -31.31
  2 A"    8 A'    9 A'   10 A'   11 A'   12 A'   13 A'    3 A"                 
-31.310 -31.302 -31.297 -31.297 -22.967 -22.965 -22.965 -22.961
 14 A'   15 A'    4 A"   16 A'   17 A'    5 A"   18 A'    6 A"                 
-22.961 -22.952 -22.951 -22.951 -22.948 -22.948 -10.304  -9.509
 19 A'   20 A'    7 A"   21 A'    8 A"   22 A'   23 A'   24 A'                 
 -7.274  -7.263  -7.263  -6.604  -6.372  -6.359  -4.785  -4.770
 25 A'    9 A"   26 A'   27 A'   28 A'   29 A'   30 A'   10 A"                 
 -4.770  -4.769  -4.766  -4.763  -4.761  -4.757  -4.756  -2.051
 31 A'   32 A'   33 A'   11 A"   34 A'   12 A"   35 A'   36 A'                 
 -2.046  -2.046  -2.036  -2.032  -2.032  -2.032  -2.031  -2.020
 13 A"   37 A'   38 A'   14 A"   39 A'   15 A"   40 A'   16 A"                 
 -2.020  -0.912  -0.758  -0.686  -0.649  -0.535  -0.450  -0.430
 41 A'   42 A'   43 A'   44 A'   45 A'   46 A'   47 A'   48 A'                 
 -0.410  -0.345  -0.326  -0.323  -0.295  -0.291  -0.271  -0.258
 17 A"   49 A'   50 A'   18 A"   19 A"   51 A'   52 A'   20 A"                 
 -- Virtual --                   
 -0.103  -0.102  -0.070  -0.001   0.006   0.024   0.039   0.044
 21 A"   53 A'   54 A'   55 A'   56 A'   57 A'   58 A'   22 A"                 
  0.059   0.082   0.083   0.092   0.104   0.104   0.121   0.122
 59 A'   23 A"   60 A'   61 A'   62 A'   24 A"   63 A'   64 A'                 
  0.164   0.195   0.202   0.206   0.215   0.232   0.255   0.268
 65 A'   66 A'   67 A'   25 A"   68 A'   26 A"   69 A'   70 A'                 
  0.282   0.305   0.337   0.367   0.377   0.381   0.388   0.402
 27 A"   71 A'   72 A'   28 A"   73 A'   29 A"   74 A'   30 A"                 
  0.406   0.415   0.424   0.450   0.455   0.461   0.481   0.539
 31 A"   75 A'   76 A'   77 A'   32 A"   78 A'   79 A'   33 A"                 
  0.544   0.554   0.592   0.637   0.644   0.681   0.686   0.785
 80 A'   81 A'   82 A'   34 A"   83 A'   84 A'   35 A"   85 A'                 
  0.828   0.848   0.868   0.870   0.891   0.915   0.970   1.087
 36 A"   86 A'   87 A'   37 A"   88 A'   89 A'   90 A'   91 A'                 
  1.119   1.284   1.289   1.327   1.338   1.367   1.404   1.416
 92 A'   38 A"   39 A"   93 A'   94 A'   95 A'   96 A'   40 A"                 
  1.463   1.556   1.626   1.652   1.691   1.802   1.874   2.228
 41 A"   42 A"   97 A'   98 A'   99 A'  100 A'  101 A'   43 A"                 
  2.277   2.419   2.662   2.846   3.095   3.943   3.948   3.957
102 A'  103 A'   44 A"  104 A'  105 A'   45 A"  106 A'   46 A"                 
  3.966   3.975   3.997   4.017   4.070   4.116   4.212   4.306
 47 A"  107 A'   48 A"  108 A'  109 A'  110 A'  111 A'  112 A'                 
  4.393   5.979   5.989   6.005   6.020   6.028   6.046   6.905
113 A'   49 A"   50 A"  114 A'  115 A'  116 A'  117 A'  118 A'                 
  9.682  13.783  13.893  13.970  23.316  25.783  25.892  26.266
119 A'   51 A"  120 A'  121 A'  122 A'   52 A"  123 A'  124 A'                 
 27.759  27.836  28.324  28.331  28.345  28.354  28.359  28.365
125 A'  126 A'   53 A"   54 A"  127 A'  128 A'  129 A'  130 A'                 
 28.517  28.522  28.530  28.533  28.537  28.540  28.556  28.576
 55 A"  131 A'   56 A"   57 A"  132 A'   58 A"  133 A'  134 A'                 
 28.619  28.663 127.869 127.875 127.887 127.894 127.906 127.910
135 A'  136 A'   59 A"   60 A"  137 A'  138 A'  139 A'  140 A'                 
151.573 151.634 163.044 215.6661901.7331901.797
141 A'  142 A'  143 A'  144 A'  145 A'  146 A'                                 

 Beta MOs, Restricted
 -- Occupied --                  
*******-1165.88 -176.33 -176.31 -165.73 -165.73 -165.73 -165.72
  1 A'    2 A'    3 A'    4 A'    5 A'    1 A"    6 A'    7 A'                 
-165.71 -165.71 -101.59  -77.11  -35.82  -35.81  -31.32  -31.31
  2 A"    8 A'    9 A'   10 A'   11 A'   12 A'   13 A'    3 A"                 
-31.310 -31.302 -31.297 -31.297 -22.967 -22.965 -22.965 -22.961
 14 A'   15 A'    4 A"   16 A'   17 A'    5 A"   18 A'    6 A"                 
-22.961 -22.952 -22.951 -22.951 -22.948 -22.948 -10.304  -9.509
 19 A'   20 A'    7 A"   21 A'    8 A"   22 A'   23 A'   24 A'                 
 -7.274  -7.263  -7.263  -6.604  -6.372  -6.359  -4.785  -4.770
 25 A'    9 A"   26 A'   27 A'   28 A'   29 A'   30 A'   10 A"                 
 -4.770  -4.769  -4.766  -4.763  -4.761  -4.757  -4.756  -2.051
 31 A'   32 A'   33 A'   11 A"   34 A'   12 A"   35 A'   36 A'                 
 -2.046  -2.046  -2.036  -2.032  -2.032  -2.032  -2.031  -2.020
 13 A"   37 A'   38 A'   14 A"   39 A'   15 A"   40 A'   16 A"                 
 -2.020  -0.912  -0.758  -0.686  -0.649  -0.535  -0.450  -0.430
 41 A'   42 A'   43 A'   44 A'   45 A'   46 A'   47 A'   48 A'                 
 -0.410  -0.345  -0.326  -0.323  -0.295  -0.291  -0.271  -0.258
 17 A"   49 A'   50 A'   18 A"   19 A"   51 A'   52 A'   20 A"                 
 -- Virtual --                   
 -0.103  -0.102  -0.070  -0.001   0.006   0.024   0.039   0.044
 21 A"   53 A'   54 A'   55 A'   56 A'   57 A'   58 A'   22 A"                 
  0.059   0.082   0.083   0.092   0.104   0.104   0.121   0.122
 59 A'   23 A"   60 A'   61 A'   62 A'   24 A"   63 A'   64 A'                 
  0.164   0.195   0.202   0.206   0.215   0.232   0.255   0.268
 65 A'   66 A'   67 A'   25 A"   68 A'   26 A"   69 A'   70 A'                 
  0.282   0.305   0.337   0.367   0.377   0.381   0.388   0.402
 27 A"   71 A'   72 A'   28 A"   73 A'   29 A"   74 A'   30 A"                 
  0.406   0.415   0.424   0.450   0.455   0.461   0.481   0.539
 31 A"   75 A'   76 A'   77 A'   32 A"   78 A'   79 A'   33 A"                 
  0.544   0.554   0.592   0.637   0.644   0.681   0.686   0.785
 80 A'   81 A'   82 A'   34 A"   83 A'   84 A'   35 A"   85 A'                 
  0.828   0.848   0.868   0.870   0.891   0.915   0.970   1.087
 36 A"   86 A'   87 A'   37 A"   88 A'   89 A'   90 A'   91 A'                 
  1.119   1.284   1.289   1.327   1.338   1.367   1.404   1.416
 92 A'   38 A"   39 A"   93 A'   94 A'   95 A'   96 A'   40 A"                 
  1.463   1.556   1.626   1.652   1.691   1.802   1.874   2.228
 41 A"   42 A"   97 A'   98 A'   99 A'  100 A'  101 A'   43 A"                 
  2.277   2.419   2.662   2.846   3.095   3.943   3.948   3.957
102 A'  103 A'   44 A"  104 A'  105 A'   45 A"  106 A'   46 A"                 
  3.966   3.975   3.997   4.017   4.070   4.116   4.212   4.306
 47 A"  107 A'   48 A"  108 A'  109 A'  110 A'  111 A'  112 A'                 
  4.393   5.979   5.989   6.005   6.020   6.028   6.046   6.905
113 A'   49 A"   50 A"  114 A'  115 A'  116 A'  117 A'  118 A'                 
  9.682  13.783  13.893  13.970  23.316  25.783  25.892  26.266
119 A'   51 A"  120 A'  121 A'  122 A'   52 A"  123 A'  124 A'                 
 27.759  27.836  28.324  28.331  28.345  28.354  28.359  28.365
125 A'  126 A'   53 A"   54 A"  127 A'  128 A'  129 A'  130 A'                 
 28.517  28.522  28.530  28.533  28.537  28.540  28.556  28.576
 55 A"  131 A'   56 A"   57 A"  132 A'   58 A"  133 A'  134 A'                 
 28.619  28.663 127.869 127.875 127.887 127.894 127.906 127.910
135 A'  136 A'   59 A"   60 A"  137 A'  138 A'  139 A'  140 A'                 
151.573 151.634 163.044 215.6661901.7331901.797
141 A'  142 A'  143 A'  144 A'  145 A'  146 A'                                 
 --------------------------------------------------------------

          Ground-State Mulliken Net Atomic Charges

     Atom                 Charge (a.u.)
  ----------------------------------------
      1 C                    -0.415247
      2 P                     0.065844
      3 I                    -0.126976
      4 Cl                    0.303113
      5 I                     0.173267
  ----------------------------------------
  Sum of atomic charges =    -0.000000

 -----------------------------------------------------------------
                    Cartesian Multipole Moments
 -----------------------------------------------------------------
    Charge (ESU x 10^10)
                -0.0000
    Dipole Moment (Debye)
         X       0.3405      Y       0.2720      Z       0.0000
       Tot       0.4358
    Quadrupole Moments (Debye-Ang)
        XX     -88.2027     XY      -0.2015     YY     -85.0742
        XZ       0.0000     YZ      -0.0000     ZZ     -89.3842
    Octopole Moments (Debye-Ang^2)
       XXX     -38.1965    XXY      31.8815    XYY      -6.4344
       YYY      89.6132    XXZ       0.0000    XYZ      -0.0000
       YYZ      -0.0000    XZZ     -12.7517    YZZ      26.7152
       ZZZ       0.0000
    Hexadecapole Moments (Debye-Ang^3)
      XXXX   -1807.2676   XXXY      18.2233   XXYY    -425.3589
      XYYY      56.3604   YYYY    -890.4806   XXXZ       0.0000
      XXYZ      -0.0000   XYYZ       0.0000   YYYZ       0.0000
      XXZZ    -333.4138   XYZZ      18.7792   YYZZ    -174.1127
      XZZZ       0.0000   YZZZ      -0.0000   ZZZZ    -124.7489
 -----------------------------------------------------------------
 Calculating analytic gradient of the SCF energy
 Gradient of SCF Energy
            1           2           3           4           5
    1  -0.0151845   0.0167565  -0.0005506   0.0002649  -0.0012862
    2  -0.0142695   0.0129692   0.0004859   0.0043230  -0.0035085
    3  -0.0000000  -0.0000000   0.0000000   0.0000000   0.0000000
 Max gradient component =       1.676E-02
 RMS gradient           =       7.816E-03
 Gradient time:  CPU 13.10 s  wall 3.38 s
 Geometry Optimization Parameters
   NAtoms,    NIC,     NZ,  NCons,   NDum,   NFix, NCnnct, MaxDiis
        5      20       5       0       0       0       0       0

 Cartesian Hessian Update
 Hessian Updated using BFGS Update


** GEOMETRY OPTIMIZATION IN DELOCALIZED INTERNAL COORDINATES **
   Searching for a Minimum

   Optimization Cycle:   5

                       Coordinates (Angstroms)
     ATOM                X               Y               Z
      1  C         1.0329151871   -1.0565123372    0.0000000000
      2  P        -0.4614426255   -1.7851722841    0.0000000000
      3  I        -2.1709262178    0.0309105815    0.0000000000
      4  Cl        2.4187484787   -2.1218510830    0.0000000000
      5  I         1.5616654805    0.9909110086    0.0000000000
   Point Group: cs    Number of degrees of freedom:     7


   Energy is -14678.739590402

 Hessian Updated using BFGS Update

  7 Hessian modes will be used to form the next step
  Hessian Eigenvalues:
     0.075343    0.086577    0.173730    0.210508    0.259542    0.279468
     0.659287

 Minimum Search - Taking Simple RFO Step
 Searching for Lamda that Minimizes Along All modes
 Value Taken    Lamda =  -0.00148771
 Step Taken.  Stepsize is  0.075747

                             Maximum     Tolerance    Cnvgd?
         Gradient           0.016293      0.000300      NO
         Displacement       0.045472      0.001200      NO
         Energy change     -0.006040      0.000001      NO


 New Cartesian Coordinates Obtained by Inverse Iteration

 Displacement from previous Coordinates is:  0.114804
 ----------------------------------------------------------------
             Standard Nuclear Orientation (Angstroms)
    I     Atom           X                Y                Z
 ----------------------------------------------------------------
    1      C       1.0320712035    -1.0334401264     0.0000000000
    2      P      -0.4665709868    -1.8012381876     0.0000000000
    3      I      -2.1687902671     0.0078869364     0.0000000000
    4      Cl      2.3909556972    -2.1286331066     0.0000000000
    5      I       1.5932946562     1.0137103700     0.0000000000
 ----------------------------------------------------------------
 Molecular Point Group                 Cs    NOp =  2
 Largest Abelian Subgroup              Cs    NOp =  2
 Nuclear Repulsion Energy =  1148.8241619587 hartrees
 There are       72 alpha and       72 beta electrons
 Applying Cartesian multipole field
    Component          Value
    ---------          -----
     (2,0,0)        1.00000E-11
     (0,2,0)        2.00000E-11
     (0,0,2)       -3.00000E-11
 Nucleus-field energy     =     0.0000000308 hartrees
 Requested basis set is 6-311++G(d,p)
 There are 80 shells and 206 basis functions
 A cutoff of  1.0D-11 yielded   2323 shell pairs
 There are     16659 function pairs (     18833 Cartesian)
 Smallest overlap matrix eigenvalue = 4.47E-04
 Guess MOs from SCF MO coefficient file

 -----------------------------------------------------------------------
  General SCF calculation program by
  Eric Jon Sundstrom, Paul Horn, Yuezhi Mao, Dmitri Zuev, Alec White,
  David Stuck, Shaama M.S., Shane Yost, Joonho Lee, David Small,
  Daniel Levine, Susi Lehtola, Hugh Burton, Evgeny Epifanovsky
 -----------------------------------------------------------------------
 Exchange:     0.2000 Hartree-Fock + 0.0800 Slater + 0.7200 B88
 Correlation:  0.1900 VWN1RPA + 0.8100 LYP
 Using SG-1 standard quadrature grid
 using 4 threads for integral computing
 -------------------------------------------------------
 OpenMP Integral computing Module                
 Release: version 2.0, May 2017, Q-Chem Inc. Pleasanton 
 -------------------------------------------------------
 -------------------------------------------------------
 OpenMP BLAS3 based DFT computing Module                
 Release: version 1.0, May 2013, Q-Chem Inc. Pittsburgh 
 -------------------------------------------------------
 A restricted SCF calculation will be
 performed using DIIS
 SCF converges when DIIS error is below 1.0e-08
 ---------------------------------------
  Cycle       Energy         DIIS error
 ---------------------------------------
    1  -14678.7397926670      2.69e-04  
    2  -14678.7401296968      2.10e-04  
    3  -14678.7400377131      2.43e-04  
    4  -14678.7403845882      2.52e-05  
    5  -14678.7403881749      8.34e-06  
    6  -14678.7403885537      3.12e-06  
    7  -14678.7403885987      1.08e-06  
    8  -14678.7403886064      3.09e-07  
    9  -14678.7403886067      4.33e-08  
   10  -14678.7403886067      1.30e-08  
   11  -14678.7403886066      4.12e-09  Convergence criterion met
 ---------------------------------------
 SCF time:   CPU 39.03s  wall 10.00s 
 SCF   energy in the final basis set =   -14678.7403886066
 Total energy in the final basis set =   -14678.7403886066

 --------------------------------------------------------------
             Orbital Energies (a.u.) and Symmetries
 --------------------------------------------------------------

 Alpha MOs, Restricted
 -- Occupied --                  
*******-1165.88 -176.33 -176.31 -165.73 -165.73 -165.73 -165.72
  1 A'    2 A'    3 A'    4 A'    5 A'    1 A"    6 A'    7 A'                 
-165.71 -165.71 -101.59  -77.11  -35.82  -35.81  -31.32  -31.31
  2 A"    8 A'    9 A'   10 A'   11 A'   12 A'   13 A'    3 A"                 
-31.311 -31.301 -31.296 -31.296 -22.968 -22.967 -22.966 -22.962
 14 A'   15 A'    4 A"   16 A'   17 A'    5 A"   18 A'    6 A"                 
-22.962 -22.952 -22.951 -22.950 -22.947 -22.947 -10.306  -9.508
 19 A'   20 A'    7 A"   21 A'    8 A"   22 A'   23 A'   24 A'                 
 -7.273  -7.262  -7.262  -6.604  -6.373  -6.358  -4.786  -4.771
 25 A'    9 A"   26 A'   27 A'   28 A'   29 A'   30 A'   10 A"                 
 -4.770  -4.769  -4.767  -4.763  -4.762  -4.756  -4.756  -2.052
 31 A'   32 A'   33 A'   11 A"   34 A'   12 A"   35 A'   36 A'                 
 -2.047  -2.047  -2.035  -2.034  -2.034  -2.031  -2.031  -2.020
 13 A"   37 A'   38 A'   14 A"   39 A'   15 A"   40 A'   16 A"                 
 -2.020  -0.912  -0.753  -0.687  -0.647  -0.535  -0.450  -0.429
 41 A'   42 A'   43 A'   44 A'   45 A'   46 A'   47 A'   48 A'                 
 -0.409  -0.343  -0.327  -0.322  -0.295  -0.291  -0.272  -0.256
 17 A"   49 A'   50 A'   18 A"   19 A"   51 A'   52 A'   20 A"                 
 -- Virtual --                   
 -0.105  -0.099  -0.071  -0.001   0.006   0.023   0.039   0.044
 21 A"   53 A'   54 A'   55 A'   56 A'   57 A'   58 A'   22 A"                 
  0.058   0.082   0.082   0.091   0.103   0.103   0.121   0.122
 59 A'   23 A"   60 A'   61 A'   62 A'   24 A"   63 A'   64 A'                 
  0.163   0.194   0.203   0.208   0.216   0.232   0.255   0.267
 65 A'   66 A'   67 A'   25 A"   68 A'   26 A"   69 A'   70 A'                 
  0.283   0.306   0.339   0.366   0.378   0.381   0.384   0.401
 27 A"   71 A'   72 A'   28 A"   73 A'   29 A"   74 A'   30 A"                 
  0.405   0.416   0.426   0.451   0.455   0.458   0.477   0.536
 31 A"   75 A'   76 A'   77 A'   32 A"   78 A'   79 A'   33 A"                 
  0.543   0.555   0.585   0.639   0.641   0.683   0.688   0.787
 80 A'   81 A'   82 A'   83 A'   34 A"   84 A'   35 A"   85 A'                 
  0.828   0.847   0.865   0.867   0.894   0.915   0.956   1.086
 36 A"   86 A'   37 A"   87 A'   88 A'   89 A'   90 A'   91 A'                 
  1.115   1.283   1.290   1.324   1.339   1.370   1.405   1.418
 92 A'   38 A"   39 A"   93 A'   94 A'   95 A'   96 A'   40 A"                 
  1.454   1.556   1.632   1.642   1.691   1.791   1.873   2.229
 41 A"   42 A"   97 A'   98 A'   99 A'  100 A'  101 A'   43 A"                 
  2.277   2.418   2.661   2.848   3.074   3.942   3.949   3.957
102 A'  103 A'   44 A"  104 A'  105 A'   45 A"  106 A'   46 A"                 
  3.967   3.974   3.995   4.017   4.065   4.119   4.211   4.308
 47 A"  107 A'   48 A"  108 A'  109 A'  110 A'  111 A'  112 A'                 
  4.387   5.979   5.988   6.008   6.017   6.030   6.043   6.893
113 A'   49 A"   50 A"  114 A'  115 A'  116 A'  117 A'  118 A'                 
  9.682  13.782  13.890  13.957  23.309  25.785  25.897  26.263
119 A'   51 A"  120 A'  121 A'  122 A'   52 A"  123 A'  124 A'                 
 27.762  27.831  28.324  28.330  28.345  28.352  28.357  28.368
125 A'  126 A'   53 A"   54 A"  127 A'  128 A'  129 A'  130 A'                 
 28.516  28.522  28.531  28.533  28.537  28.539  28.557  28.573
 55 A"  131 A'   56 A"   57 A"  132 A'   58 A"  133 A'  134 A'                 
 28.621  28.661 127.868 127.875 127.885 127.895 127.907 127.909
135 A'  136 A'   59 A"   60 A"  137 A'  138 A'  139 A'  140 A'                 
151.576 151.630 163.029 215.6651901.7361901.792
141 A'  142 A'  143 A'  144 A'  145 A'  146 A'                                 

 Beta MOs, Restricted
 -- Occupied --                  
*******-1165.88 -176.33 -176.31 -165.73 -165.73 -165.73 -165.72
  1 A'    2 A'    3 A'    4 A'    5 A'    1 A"    6 A'    7 A'                 
-165.71 -165.71 -101.59  -77.11  -35.82  -35.81  -31.32  -31.31
  2 A"    8 A'    9 A'   10 A'   11 A'   12 A'   13 A'    3 A"                 
-31.311 -31.301 -31.296 -31.296 -22.968 -22.967 -22.966 -22.962
 14 A'   15 A'    4 A"   16 A'   17 A'    5 A"   18 A'    6 A"                 
-22.962 -22.952 -22.951 -22.950 -22.947 -22.947 -10.306  -9.508
 19 A'   20 A'    7 A"   21 A'    8 A"   22 A'   23 A'   24 A'                 
 -7.273  -7.262  -7.262  -6.604  -6.373  -6.358  -4.786  -4.771
 25 A'    9 A"   26 A'   27 A'   28 A'   29 A'   30 A'   10 A"                 
 -4.770  -4.769  -4.767  -4.763  -4.762  -4.756  -4.756  -2.052
 31 A'   32 A'   33 A'   11 A"   34 A'   12 A"   35 A'   36 A'                 
 -2.047  -2.047  -2.035  -2.034  -2.034  -2.031  -2.031  -2.020
 13 A"   37 A'   38 A'   14 A"   39 A'   15 A"   40 A'   16 A"                 
 -2.020  -0.912  -0.753  -0.687  -0.647  -0.535  -0.450  -0.429
 41 A'   42 A'   43 A'   44 A'   45 A'   46 A'   47 A'   48 A'                 
 -0.409  -0.343  -0.327  -0.322  -0.295  -0.291  -0.272  -0.256
 17 A"   49 A'   50 A'   18 A"   19 A"   51 A'   52 A'   20 A"                 
 -- Virtual --                   
 -0.105  -0.099  -0.071  -0.001   0.006   0.023   0.039   0.044
 21 A"   53 A'   54 A'   55 A'   56 A'   57 A'   58 A'   22 A"                 
  0.058   0.082   0.082   0.091   0.103   0.103   0.121   0.122
 59 A'   23 A"   60 A'   61 A'   62 A'   24 A"   63 A'   64 A'                 
  0.163   0.194   0.203   0.208   0.216   0.232   0.255   0.267
 65 A'   66 A'   67 A'   25 A"   68 A'   26 A"   69 A'   70 A'                 
  0.283   0.306   0.339   0.366   0.378   0.381   0.384   0.401
 27 A"   71 A'   72 A'   28 A"   73 A'   29 A"   74 A'   30 A"                 
  0.405   0.416   0.426   0.451   0.455   0.458   0.477   0.536
 31 A"   75 A'   76 A'   77 A'   32 A"   78 A'   79 A'   33 A"                 
  0.543   0.555   0.585   0.639   0.641   0.683   0.688   0.787
 80 A'   81 A'   82 A'   83 A'   34 A"   84 A'   35 A"   85 A'                 
  0.828   0.847   0.865   0.867   0.894   0.915   0.956   1.086
 36 A"   86 A'   37 A"   87 A'   88 A'   89 A'   90 A'   91 A'                 
  1.115   1.283   1.290   1.324   1.339   1.370   1.405   1.418
 92 A'   38 A"   39 A"   93 A'   94 A'   95 A'   96 A'   40 A"                 
  1.454   1.556   1.632   1.642   1.691   1.791   1.873   2.229
 41 A"   42 A"   97 A'   98 A'   99 A'  100 A'  101 A'   43 A"                 
  2.277   2.418   2.661   2.848   3.074   3.942   3.949   3.957
102 A'  103 A'   44 A"  104 A'  105 A'   45 A"  106 A'   46 A"                 
  3.967   3.974   3.995   4.017   4.065   4.119   4.211   4.308
 47 A"  107 A'   48 A"  108 A'  109 A'  110 A'  111 A'  112 A'                 
  4.387   5.979   5.988   6.008   6.017   6.030   6.043   6.893
113 A'   49 A"   50 A"  114 A'  115 A'  116 A'  117 A'  118 A'                 
  9.682  13.782  13.890  13.957  23.309  25.785  25.897  26.263
119 A'   51 A"  120 A'  121 A'  122 A'   52 A"  123 A'  124 A'                 
 27.762  27.831  28.324  28.330  28.345  28.352  28.357  28.368
125 A'  126 A'   53 A"   54 A"  127 A'  128 A'  129 A'  130 A'                 
 28.516  28.522  28.531  28.533  28.537  28.539  28.557  28.573
 55 A"  131 A'   56 A"   57 A"  132 A'   58 A"  133 A'  134 A'                 
 28.621  28.661 127.868 127.875 127.885 127.895 127.907 127.909
135 A'  136 A'   59 A"   60 A"  137 A'  138 A'  139 A'  140 A'                 
151.576 151.630 163.029 215.6651901.7361901.792
141 A'  142 A'  143 A'  144 A'  145 A'  146 A'                                 
 --------------------------------------------------------------

          Ground-State Mulliken Net Atomic Charges

     Atom                 Charge (a.u.)
  ----------------------------------------
      1 C                    -0.410572
      2 P                     0.067685
      3 I                    -0.128529
      4 Cl                    0.294416
      5 I                     0.177000
  ----------------------------------------
  Sum of atomic charges =    -0.000000

 -----------------------------------------------------------------
                    Cartesian Multipole Moments
 -----------------------------------------------------------------
    Charge (ESU x 10^10)
                -0.0000
    Dipole Moment (Debye)
         X       0.3713      Y       0.2813      Z      -0.0000
       Tot       0.4659
    Quadrupole Moments (Debye-Ang)
        XX     -88.2393     XY       0.0779     YY     -84.8654
        XZ      -0.0000     YZ      -0.0000     ZZ     -89.4420
    Octopole Moments (Debye-Ang^2)
       XXX     -39.8370    XXY      32.5895    XYY      -6.8609
       YYY      89.6740    XXZ      -0.0000    XYZ      -0.0000
       YYZ       0.0000    XZZ     -13.2587    YZZ      26.9979
       ZZZ       0.0000
    Hexadecapole Moments (Debye-Ang^3)
      XXXX   -1816.2950   XXXY       8.9810   XXYY    -427.4998
      XYYY      45.1494   YYYY    -899.9752   XXXZ       0.0000
      XXYZ      -0.0000   XYYZ      -0.0000   YYYZ      -0.0000
      XXZZ    -334.3562   XYZZ      14.6219   YYZZ    -176.2571
      XZZZ      -0.0000   YZZZ      -0.0000   ZZZZ    -124.9194
 -----------------------------------------------------------------
 Calculating analytic gradient of the SCF energy
 Gradient of SCF Energy
            1           2           3           4           5
    1  -0.0039181   0.0045654   0.0012697  -0.0034972   0.0015802
    2  -0.0069945   0.0034316  -0.0010418   0.0036977   0.0009071
    3   0.0000000   0.0000000  -0.0000000  -0.0000000  -0.0000000
 Max gradient component =       6.995E-03
 RMS gradient           =       2.930E-03
 Gradient time:  CPU 12.98 s  wall 3.35 s
 Geometry Optimization Parameters
   NAtoms,    NIC,     NZ,  NCons,   NDum,   NFix, NCnnct, MaxDiis
        5      20       5       0       0       0       0       0

 Cartesian Hessian Update
 Hessian Updated using BFGS Update


** GEOMETRY OPTIMIZATION IN DELOCALIZED INTERNAL COORDINATES **
   Searching for a Minimum

   Optimization Cycle:   6

                       Coordinates (Angstroms)
     ATOM                X               Y               Z
      1  C         1.0320712035   -1.0334401264    0.0000000000
      2  P        -0.4665709868   -1.8012381876    0.0000000000
      3  I        -2.1687902671    0.0078869364    0.0000000000
      4  Cl        2.3909556972   -2.1286331066    0.0000000000
      5  I         1.5932946562    1.0137103700    0.0000000000
   Point Group: cs    Number of degrees of freedom:     7


   Energy is -14678.740388607

 Hessian Updated using BFGS Update

  7 Hessian modes will be used to form the next step
  Hessian Eigenvalues:
     0.078528    0.085206    0.188142    0.218583    0.253967    0.279879
     0.539975

 Minimum Search - Taking Simple RFO Step
 Searching for Lamda that Minimizes Along All modes
 Value Taken    Lamda =  -0.00036165
 Step Taken.  Stepsize is  0.051051

                             Maximum     Tolerance    Cnvgd?
         Gradient           0.005440      0.000300      NO
         Displacement       0.039834      0.001200      NO
         Energy change     -0.000798      0.000001      NO


 New Cartesian Coordinates Obtained by Inverse Iteration

 Displacement from previous Coordinates is:  0.040290
 ----------------------------------------------------------------
             Standard Nuclear Orientation (Angstroms)
    I     Atom           X                Y                Z
 ----------------------------------------------------------------
    1      C       1.0368157201    -1.0244662162     0.0000000000
    2      P      -0.4669884085    -1.8035699389     0.0000000000
    3      I      -2.1725720708     0.0144139963     0.0000000000
    4      Cl      2.3999802982    -2.1390424667     0.0000000000
    5      I       1.5837247641     1.0109505113     0.0000000000
 ----------------------------------------------------------------
 Molecular Point Group                 Cs    NOp =  2
 Largest Abelian Subgroup              Cs    NOp =  2
 Nuclear Repulsion Energy =  1148.1707191787 hartrees
 There are       72 alpha and       72 beta electrons
 Applying Cartesian multipole field
    Component          Value
    ---------          -----
     (2,0,0)        1.00000E-11
     (0,2,0)        2.00000E-11
     (0,0,2)       -3.00000E-11
 Nucleus-field energy     =     0.0000000309 hartrees
 Requested basis set is 6-311++G(d,p)
 There are 80 shells and 206 basis functions
 A cutoff of  1.0D-11 yielded   2322 shell pairs
 There are     16640 function pairs (     18810 Cartesian)
 Smallest overlap matrix eigenvalue = 4.68E-04
 Guess MOs from SCF MO coefficient file

 -----------------------------------------------------------------------
  General SCF calculation program by
  Eric Jon Sundstrom, Paul Horn, Yuezhi Mao, Dmitri Zuev, Alec White,
  David Stuck, Shaama M.S., Shane Yost, Joonho Lee, David Small,
  Daniel Levine, Susi Lehtola, Hugh Burton, Evgeny Epifanovsky
 -----------------------------------------------------------------------
 Exchange:     0.2000 Hartree-Fock + 0.0800 Slater + 0.7200 B88
 Correlation:  0.1900 VWN1RPA + 0.8100 LYP
 Using SG-1 standard quadrature grid
 using 4 threads for integral computing
 -------------------------------------------------------
 OpenMP Integral computing Module                
 Release: version 2.0, May 2017, Q-Chem Inc. Pleasanton 
 -------------------------------------------------------
 -------------------------------------------------------
 OpenMP BLAS3 based DFT computing Module                
 Release: version 1.0, May 2013, Q-Chem Inc. Pittsburgh 
 -------------------------------------------------------
 A restricted SCF calculation will be
 performed using DIIS
 SCF converges when DIIS error is below 1.0e-08
 ---------------------------------------
  Cycle       Energy         DIIS error
 ---------------------------------------
    1  -14678.7403609533      1.51e-04  
    2  -14678.7405216944      6.79e-05  
    3  -14678.7404749932      1.13e-04  
    4  -14678.7405466367      2.00e-05  
    5  -14678.7405492197      4.43e-06  
    6  -14678.7405492994      9.56e-07  
    7  -14678.7405493042      3.05e-07  
    8  -14678.7405493048      1.46e-07  
    9  -14678.7405493048      3.67e-08  
   10  -14678.7405493048      1.64e-08  
   11  -14678.7405493048      2.39e-09  Convergence criterion met
 ---------------------------------------
 SCF time:   CPU 38.97s  wall 10.00s 
 SCF   energy in the final basis set =   -14678.7405493048
 Total energy in the final basis set =   -14678.7405493048

 --------------------------------------------------------------
             Orbital Energies (a.u.) and Symmetries
 --------------------------------------------------------------

 Alpha MOs, Restricted
 -- Occupied --                  
*******-1165.88 -176.33 -176.31 -165.73 -165.73 -165.73 -165.72
  1 A'    2 A'    3 A'    4 A'    5 A'    1 A"    6 A'    7 A'                 
-165.71 -165.71 -101.59  -77.11  -35.83  -35.81  -31.32  -31.31
  2 A"    8 A'    9 A'   10 A'   11 A'   12 A'   13 A'    3 A"                 
-31.312 -31.301 -31.296 -31.296 -22.969 -22.968 -22.968 -22.963
 14 A'   15 A'    4 A"   16 A'   17 A'    5 A"   18 A'    6 A"                 
-22.963 -22.951 -22.950 -22.950 -22.947 -22.947 -10.307  -9.507
 19 A'   20 A'    7 A"   21 A'    8 A"   22 A'   23 A'   24 A'                 
 -7.272  -7.261  -7.261  -6.605  -6.375  -6.357  -4.788  -4.773
 25 A'    9 A"   26 A'   27 A'   28 A'   29 A'   30 A'   10 A"                 
 -4.772  -4.769  -4.768  -4.764  -4.763  -4.756  -4.755  -2.054
 31 A'   32 A'   33 A'   11 A"   34 A'   12 A"   35 A'   36 A'                 
 -2.049  -2.048  -2.035  -2.035  -2.035  -2.030  -2.030  -2.019
 13 A"   37 A'   14 A"   38 A'   39 A'   15 A"   40 A'   16 A"                 
 -2.019  -0.907  -0.753  -0.688  -0.646  -0.534  -0.449  -0.427
 41 A'   42 A'   43 A'   44 A'   45 A'   46 A'   47 A'   48 A'                 
 -0.407  -0.343  -0.328  -0.322  -0.296  -0.292  -0.272  -0.256
 17 A"   49 A'   50 A'   18 A"   19 A"   51 A'   52 A'   20 A"                 
 -- Virtual --                   
 -0.106  -0.099  -0.072  -0.001   0.005   0.023   0.039   0.044
 21 A"   53 A'   54 A'   55 A'   56 A'   57 A'   58 A'   22 A"                 
  0.057   0.082   0.082   0.090   0.102   0.103   0.122   0.122
 59 A'   60 A'   23 A"   61 A'   62 A'   24 A"   63 A'   64 A'                 
  0.163   0.194   0.203   0.208   0.215   0.232   0.255   0.268
 65 A'   66 A'   67 A'   25 A"   68 A'   26 A"   69 A'   70 A'                 
  0.283   0.306   0.339   0.367   0.378   0.380   0.382   0.401
 27 A"   71 A'   72 A'   28 A"   73 A'   29 A"   74 A'   30 A"                 
  0.405   0.416   0.426   0.452   0.456   0.458   0.476   0.534
 31 A"   75 A'   76 A'   77 A'   32 A"   78 A'   79 A'   33 A"                 
  0.543   0.552   0.584   0.641   0.642   0.682   0.687   0.788
 80 A'   81 A'   82 A'   83 A'   34 A"   84 A'   35 A"   85 A'                 
  0.830   0.848   0.867   0.867   0.890   0.913   0.950   1.084
 36 A"   86 A'   37 A"   87 A'   88 A'   89 A'   90 A'   91 A'                 
  1.110   1.282   1.290   1.324   1.339   1.369   1.405   1.415
 92 A'   38 A"   39 A"   93 A'   94 A'   95 A'   96 A'   40 A"                 
  1.447   1.556   1.634   1.639   1.690   1.780   1.867   2.229
 41 A"   42 A"   97 A'   98 A'   99 A'  100 A'  101 A'   43 A"                 
  2.276   2.416   2.659   2.847   3.058   3.941   3.948   3.957
102 A'  103 A'   44 A"  104 A'  105 A'   45 A"  106 A'   46 A"                 
  3.967   3.974   3.995   4.017   4.065   4.117   4.209   4.308
 47 A"  107 A'   48 A"  108 A'  109 A'  110 A'  111 A'  112 A'                 
  4.389   5.979   5.987   6.007   6.018   6.030   6.044   6.887
113 A'   49 A"   50 A"  114 A'  115 A'  116 A'  117 A'  118 A'                 
  9.679  13.781  13.888  13.950  23.304  25.784  25.894  26.265
119 A'   51 A"  120 A'  121 A'  122 A'   52 A"  123 A'  124 A'                 
 27.762  27.832  28.323  28.330  28.345  28.352  28.357  28.368
125 A'  126 A'   53 A"   54 A"  127 A'  128 A'  129 A'  130 A'                 
 28.515  28.521  28.531  28.533  28.538  28.539  28.557  28.573
 55 A"  131 A'   56 A"   57 A"  132 A'   58 A"  133 A'  134 A'                 
 28.620  28.661 127.867 127.876 127.885 127.895 127.907 127.909
135 A'  136 A'   59 A"   60 A"  137 A'  138 A'  139 A'  140 A'                 
151.576 151.631 163.021 215.6621901.7351901.793
141 A'  142 A'  143 A'  144 A'  145 A'  146 A'                                 

 Beta MOs, Restricted
 -- Occupied --                  
*******-1165.88 -176.33 -176.31 -165.73 -165.73 -165.73 -165.72
  1 A'    2 A'    3 A'    4 A'    5 A'    1 A"    6 A'    7 A'                 
-165.71 -165.71 -101.59  -77.11  -35.83  -35.81  -31.32  -31.31
  2 A"    8 A'    9 A'   10 A'   11 A'   12 A'   13 A'    3 A"                 
-31.312 -31.301 -31.296 -31.296 -22.969 -22.968 -22.968 -22.963
 14 A'   15 A'    4 A"   16 A'   17 A'    5 A"   18 A'    6 A"                 
-22.963 -22.951 -22.950 -22.950 -22.947 -22.947 -10.307  -9.507
 19 A'   20 A'    7 A"   21 A'    8 A"   22 A'   23 A'   24 A'                 
 -7.272  -7.261  -7.261  -6.605  -6.375  -6.357  -4.788  -4.773
 25 A'    9 A"   26 A'   27 A'   28 A'   29 A'   30 A'   10 A"                 
 -4.772  -4.769  -4.768  -4.764  -4.763  -4.756  -4.755  -2.054
 31 A'   32 A'   33 A'   11 A"   34 A'   12 A"   35 A'   36 A'                 
 -2.049  -2.048  -2.035  -2.035  -2.035  -2.030  -2.030  -2.019
 13 A"   37 A'   14 A"   38 A'   39 A'   15 A"   40 A'   16 A"                 
 -2.019  -0.907  -0.753  -0.688  -0.646  -0.534  -0.449  -0.427
 41 A'   42 A'   43 A'   44 A'   45 A'   46 A'   47 A'   48 A'                 
 -0.407  -0.343  -0.328  -0.322  -0.296  -0.292  -0.272  -0.256
 17 A"   49 A'   50 A'   18 A"   19 A"   51 A'   52 A'   20 A"                 
 -- Virtual --                   
 -0.106  -0.099  -0.072  -0.001   0.005   0.023   0.039   0.044
 21 A"   53 A'   54 A'   55 A'   56 A'   57 A'   58 A'   22 A"                 
  0.057   0.082   0.082   0.090   0.102   0.103   0.122   0.122
 59 A'   60 A'   23 A"   61 A'   62 A'   24 A"   63 A'   64 A'                 
  0.163   0.194   0.203   0.208   0.215   0.232   0.255   0.268
 65 A'   66 A'   67 A'   25 A"   68 A'   26 A"   69 A'   70 A'                 
  0.283   0.306   0.339   0.367   0.378   0.380   0.382   0.401
 27 A"   71 A'   72 A'   28 A"   73 A'   29 A"   74 A'   30 A"                 
  0.405   0.416   0.426   0.452   0.456   0.458   0.476   0.534
 31 A"   75 A'   76 A'   77 A'   32 A"   78 A'   79 A'   33 A"                 
  0.543   0.552   0.584   0.641   0.642   0.682   0.687   0.788
 80 A'   81 A'   82 A'   83 A'   34 A"   84 A'   35 A"   85 A'                 
  0.830   0.848   0.867   0.867   0.890   0.913   0.950   1.084
 36 A"   86 A'   37 A"   87 A'   88 A'   89 A'   90 A'   91 A'                 
  1.110   1.282   1.290   1.324   1.339   1.369   1.405   1.415
 92 A'   38 A"   39 A"   93 A'   94 A'   95 A'   96 A'   40 A"                 
  1.447   1.556   1.634   1.639   1.690   1.780   1.867   2.229
 41 A"   42 A"   97 A'   98 A'   99 A'  100 A'  101 A'   43 A"                 
  2.276   2.416   2.659   2.847   3.058   3.941   3.948   3.957
102 A'  103 A'   44 A"  104 A'  105 A'   45 A"  106 A'   46 A"                 
  3.967   3.974   3.995   4.017   4.065   4.117   4.209   4.308
 47 A"  107 A'   48 A"  108 A'  109 A'  110 A'  111 A'  112 A'                 
  4.389   5.979   5.987   6.007   6.018   6.030   6.044   6.887
113 A'   49 A"   50 A"  114 A'  115 A'  116 A'  117 A'  118 A'                 
  9.679  13.781  13.888  13.950  23.304  25.784  25.894  26.265
119 A'   51 A"  120 A'  121 A'  122 A'   52 A"  123 A'  124 A'                 
 27.762  27.832  28.323  28.330  28.345  28.352  28.357  28.368
125 A'  126 A'   53 A"   54 A"  127 A'  128 A'  129 A'  130 A'                 
 28.515  28.521  28.531  28.533  28.538  28.539  28.557  28.573
 55 A"  131 A'   56 A"   57 A"  132 A'   58 A"  133 A'  134 A'                 
 28.620  28.661 127.867 127.876 127.885 127.895 127.907 127.909
135 A'  136 A'   59 A"   60 A"  137 A'  138 A'  139 A'  140 A'                 
151.576 151.631 163.021 215.6621901.7351901.793
141 A'  142 A'  143 A'  144 A'  145 A'  146 A'                                 
 --------------------------------------------------------------

          Ground-State Mulliken Net Atomic Charges

     Atom                 Charge (a.u.)
  ----------------------------------------
      1 C                    -0.408381
      2 P                     0.068934
      3 I                    -0.131462
      4 Cl                    0.282875
      5 I                     0.188034
  ----------------------------------------
  Sum of atomic charges =    -0.000000

 -----------------------------------------------------------------
                    Cartesian Multipole Moments
 -----------------------------------------------------------------
    Charge (ESU x 10^10)
                -0.0000
    Dipole Moment (Debye)
         X       0.3809      Y       0.3571      Z      -0.0000
       Tot       0.5221
    Quadrupole Moments (Debye-Ang)
        XX     -88.4431     XY       0.2665     YY     -84.8624
        XZ      -0.0000     YZ       0.0000     ZZ     -89.4767
    Octopole Moments (Debye-Ang^2)
       XXX     -39.2167    XXY      32.9565    XYY      -6.9099
       YYY      90.0201    XXZ      -0.0000    XYZ       0.0000
       YYZ      -0.0000    XZZ     -12.9630    YZZ      27.1822
       ZZZ      -0.0000
    Hexadecapole Moments (Debye-Ang^3)
      XXXX   -1820.0641   XXXY      13.8608   XXYY    -428.8092
      XYYY      49.7944   YYYY    -902.0813   XXXZ      -0.0000
      XXYZ       0.0000   XYYZ       0.0000   YYYZ       0.0000
      XXZZ    -334.7651   XYZZ      16.2124   YYZZ    -176.8385
      XZZZ       0.0000   YZZZ       0.0000   ZZZZ    -124.9933
 -----------------------------------------------------------------
 Calculating analytic gradient of the SCF energy
 Gradient of SCF Energy
            1           2           3           4           5
    1  -0.0009309   0.0005437   0.0000902   0.0004743  -0.0001773
    2   0.0008816  -0.0006529   0.0006011  -0.0004003  -0.0004295
    3  -0.0000000  -0.0000000   0.0000000   0.0000000   0.0000000
 Max gradient component =       9.309E-04
 RMS gradient           =       4.716E-04
 Gradient time:  CPU 13.00 s  wall 3.35 s
 Geometry Optimization Parameters
   NAtoms,    NIC,     NZ,  NCons,   NDum,   NFix, NCnnct, MaxDiis
        5      20       5       0       0       0       0       0

 Cartesian Hessian Update
 Hessian Updated using BFGS Update


** GEOMETRY OPTIMIZATION IN DELOCALIZED INTERNAL COORDINATES **
   Searching for a Minimum

   Optimization Cycle:   7

                       Coordinates (Angstroms)
     ATOM                X               Y               Z
      1  C         1.0368157201   -1.0244662162    0.0000000000
      2  P        -0.4669884085   -1.8035699389    0.0000000000
      3  I        -2.1725720708    0.0144139963    0.0000000000
      4  Cl        2.3999802982   -2.1390424667    0.0000000000
      5  I         1.5837247641    1.0109505113    0.0000000000
   Point Group: cs    Number of degrees of freedom:     7


   Energy is -14678.740549305

 Hessian Updated using BFGS Update

  7 Hessian modes will be used to form the next step
  Hessian Eigenvalues:
     0.079063    0.090647    0.199297    0.216485    0.240745    0.308234
     0.509133

 Minimum Search - Taking Simple RFO Step
 Searching for Lamda that Minimizes Along All modes
 Value Taken    Lamda =  -0.00001798
 Step Taken.  Stepsize is  0.008694

                             Maximum     Tolerance    Cnvgd?
         Gradient           0.001879      0.000300      NO
         Displacement       0.005746      0.001200      NO
         Energy change     -0.000161      0.000001      NO


 New Cartesian Coordinates Obtained by Inverse Iteration

 Displacement from previous Coordinates is:  0.024420
 ----------------------------------------------------------------
             Standard Nuclear Orientation (Angstroms)
    I     Atom           X                Y                Z
 ----------------------------------------------------------------
    1      C       1.0387424241    -1.0235037861     0.0000000000
    2      P      -0.4668176273    -1.7992311812     0.0000000000
    3      I      -2.1801867831     0.0092907440     0.0000000000
    4      Cl      2.3982566745    -2.1405190690     0.0000000000
    5      I       1.5909656149     1.0122491781     0.0000000000
 ----------------------------------------------------------------
 Molecular Point Group                 Cs    NOp =  2
 Largest Abelian Subgroup              Cs    NOp =  2
 Nuclear Repulsion Energy =  1146.4264787802 hartrees
 There are       72 alpha and       72 beta electrons
 Applying Cartesian multipole field
    Component          Value
    ---------          -----
     (2,0,0)        1.00000E-11
     (0,2,0)        2.00000E-11
     (0,0,2)       -3.00000E-11
 Nucleus-field energy     =     0.0000000310 hartrees
 Requested basis set is 6-311++G(d,p)
 There are 80 shells and 206 basis functions
 A cutoff of  1.0D-11 yielded   2321 shell pairs
 There are     16639 function pairs (     18809 Cartesian)
 Smallest overlap matrix eigenvalue = 4.67E-04
 Guess MOs from SCF MO coefficient file

 -----------------------------------------------------------------------
  General SCF calculation program by
  Eric Jon Sundstrom, Paul Horn, Yuezhi Mao, Dmitri Zuev, Alec White,
  David Stuck, Shaama M.S., Shane Yost, Joonho Lee, David Small,
  Daniel Levine, Susi Lehtola, Hugh Burton, Evgeny Epifanovsky
 -----------------------------------------------------------------------
 Exchange:     0.2000 Hartree-Fock + 0.0800 Slater + 0.7200 B88
 Correlation:  0.1900 VWN1RPA + 0.8100 LYP
 Using SG-1 standard quadrature grid
 using 4 threads for integral computing
 -------------------------------------------------------
 OpenMP Integral computing Module                
 Release: version 2.0, May 2017, Q-Chem Inc. Pleasanton 
 -------------------------------------------------------
 -------------------------------------------------------
 OpenMP BLAS3 based DFT computing Module                
 Release: version 1.0, May 2013, Q-Chem Inc. Pittsburgh 
 -------------------------------------------------------
 A restricted SCF calculation will be
 performed using DIIS
 SCF converges when DIIS error is below 1.0e-08
 ---------------------------------------
  Cycle       Energy         DIIS error
 ---------------------------------------
    1  -14678.7405441972      3.52e-05  
    2  -14678.7405569587      7.27e-06  
    3  -14678.7405568480      9.17e-06  
    4  -14678.7405573193      2.43e-06  
    5  -14678.7405573577      7.96e-07  
    6  -14678.7405573595      5.94e-07  
    7  -14678.7405573615      1.02e-07  
    8  -14678.7405573617      2.23e-08  
    9  -14678.7405573615      4.92e-09  Convergence criterion met
 ---------------------------------------
 SCF time:   CPU 31.90s  wall 8.00s 
 SCF   energy in the final basis set =   -14678.7405573615
 Total energy in the final basis set =   -14678.7405573615

 --------------------------------------------------------------
             Orbital Energies (a.u.) and Symmetries
 --------------------------------------------------------------

 Alpha MOs, Restricted
 -- Occupied --                  
*******-1165.88 -176.33 -176.31 -165.73 -165.73 -165.73 -165.72
  1 A'    2 A'    3 A'    4 A'    5 A'    1 A"    6 A'    7 A'                 
-165.71 -165.71 -101.59  -77.11  -35.83  -35.81  -31.32  -31.31
  2 A"    8 A'    9 A'   10 A'   11 A'   12 A'   13 A'    3 A"                 
-31.312 -31.301 -31.296 -31.296 -22.969 -22.968 -22.968 -22.963
 14 A'   15 A'    4 A"   16 A'   17 A'    5 A"   18 A'    6 A"                 
-22.963 -22.952 -22.950 -22.950 -22.947 -22.947 -10.307  -9.507
 19 A'   20 A'    7 A"   21 A'    8 A"   22 A'   23 A'   24 A'                 
 -7.272  -7.261  -7.261  -6.605  -6.375  -6.358  -4.788  -4.773
 25 A'    9 A"   26 A'   27 A'   28 A'   29 A'   30 A'   10 A"                 
 -4.772  -4.769  -4.768  -4.764  -4.763  -4.756  -4.756  -2.054
 31 A'   32 A'   33 A'   11 A"   34 A'   12 A"   35 A'   36 A'                 
 -2.049  -2.048  -2.035  -2.035  -2.035  -2.031  -2.030  -2.020
 13 A"   37 A'   14 A"   38 A'   39 A'   15 A"   40 A'   16 A"                 
 -2.019  -0.908  -0.753  -0.688  -0.646  -0.534  -0.449  -0.427
 41 A'   42 A'   43 A'   44 A'   45 A'   46 A'   47 A'   48 A'                 
 -0.407  -0.343  -0.328  -0.322  -0.296  -0.291  -0.273  -0.256
 17 A"   49 A'   50 A'   18 A"   19 A"   51 A'   52 A'   20 A"                 
 -- Virtual --                   
 -0.106  -0.099  -0.072  -0.001   0.005   0.023   0.039   0.044
 21 A"   53 A'   54 A'   55 A'   56 A'   57 A'   58 A'   22 A"                 
  0.057   0.082   0.082   0.090   0.102   0.103   0.122   0.122
 59 A'   60 A'   23 A"   61 A'   62 A'   24 A"   63 A'   64 A'                 
  0.163   0.194   0.203   0.208   0.215   0.232   0.255   0.268
 65 A'   66 A'   67 A'   25 A"   68 A'   26 A"   69 A'   70 A'                 
  0.283   0.306   0.341   0.367   0.378   0.381   0.383   0.400
 27 A"   71 A'   72 A'   28 A"   73 A'   29 A"   74 A'   30 A"                 
  0.405   0.415   0.426   0.452   0.456   0.458   0.475   0.534
 31 A"   75 A'   76 A'   77 A'   32 A"   78 A'   79 A'   33 A"                 
  0.543   0.552   0.584   0.641   0.642   0.682   0.687   0.788
 80 A'   81 A'   82 A'   83 A'   34 A"   84 A'   35 A"   85 A'                 
  0.829   0.848   0.866   0.867   0.891   0.913   0.949   1.084
 36 A"   86 A'   37 A"   87 A'   88 A'   89 A'   90 A'   91 A'                 
  1.110   1.282   1.290   1.323   1.339   1.369   1.405   1.415
 92 A'   38 A"   39 A"   93 A'   94 A'   95 A'   96 A'   40 A"                 
  1.447   1.556   1.634   1.639   1.691   1.780   1.866   2.229
 41 A"   42 A"   97 A'   98 A'   99 A'  100 A'  101 A'   43 A"                 
  2.276   2.416   2.659   2.847   3.059   3.941   3.948   3.957
102 A'  103 A'   44 A"  104 A'  105 A'   45 A"  106 A'   46 A"                 
  3.967   3.973   3.995   4.016   4.064   4.118   4.209   4.307
 47 A"  107 A'   48 A"  108 A'  109 A'  110 A'  111 A'  112 A'                 
  4.388   5.979   5.987   6.008   6.017   6.030   6.043   6.887
113 A'   49 A"   50 A"  114 A'  115 A'  116 A'  117 A'  118 A'                 
  9.679  13.781  13.888  13.951  23.304  25.784  25.894  26.265
119 A'   51 A"  120 A'  121 A'  122 A'   52 A"  123 A'  124 A'                 
 27.762  27.832  28.323  28.330  28.344  28.352  28.357  28.368
125 A'  126 A'   53 A"   54 A"  127 A'  128 A'  129 A'  130 A'                 
 28.515  28.521  28.531  28.533  28.537  28.539  28.556  28.573
 55 A"  131 A'   56 A"   57 A"  132 A'   58 A"  133 A'  134 A'                 
 28.620  28.661 127.867 127.875 127.884 127.894 127.907 127.909
135 A'  136 A'   59 A"   60 A"  137 A'  138 A'  139 A'  140 A'                 
151.575 151.630 163.021 215.6621901.7351901.793
141 A'  142 A'  143 A'  144 A'  145 A'  146 A'                                 

 Beta MOs, Restricted
 -- Occupied --                  
*******-1165.88 -176.33 -176.31 -165.73 -165.73 -165.73 -165.72
  1 A'    2 A'    3 A'    4 A'    5 A'    1 A"    6 A'    7 A'                 
-165.71 -165.71 -101.59  -77.11  -35.83  -35.81  -31.32  -31.31
  2 A"    8 A'    9 A'   10 A'   11 A'   12 A'   13 A'    3 A"                 
-31.312 -31.301 -31.296 -31.296 -22.969 -22.968 -22.968 -22.963
 14 A'   15 A'    4 A"   16 A'   17 A'    5 A"   18 A'    6 A"                 
-22.963 -22.952 -22.950 -22.950 -22.947 -22.947 -10.307  -9.507
 19 A'   20 A'    7 A"   21 A'    8 A"   22 A'   23 A'   24 A'                 
 -7.272  -7.261  -7.261  -6.605  -6.375  -6.358  -4.788  -4.773
 25 A'    9 A"   26 A'   27 A'   28 A'   29 A'   30 A'   10 A"                 
 -4.772  -4.769  -4.768  -4.764  -4.763  -4.756  -4.756  -2.054
 31 A'   32 A'   33 A'   11 A"   34 A'   12 A"   35 A'   36 A'                 
 -2.049  -2.048  -2.035  -2.035  -2.035  -2.031  -2.030  -2.020
 13 A"   37 A'   14 A"   38 A'   39 A'   15 A"   40 A'   16 A"                 
 -2.019  -0.908  -0.753  -0.688  -0.646  -0.534  -0.449  -0.427
 41 A'   42 A'   43 A'   44 A'   45 A'   46 A'   47 A'   48 A'                 
 -0.407  -0.343  -0.328  -0.322  -0.296  -0.291  -0.273  -0.256
 17 A"   49 A'   50 A'   18 A"   19 A"   51 A'   52 A'   20 A"                 
 -- Virtual --                   
 -0.106  -0.099  -0.072  -0.001   0.005   0.023   0.039   0.044
 21 A"   53 A'   54 A'   55 A'   56 A'   57 A'   58 A'   22 A"                 
  0.057   0.082   0.082   0.090   0.102   0.103   0.122   0.122
 59 A'   60 A'   23 A"   61 A'   62 A'   24 A"   63 A'   64 A'                 
  0.163   0.194   0.203   0.208   0.215   0.232   0.255   0.268
 65 A'   66 A'   67 A'   25 A"   68 A'   26 A"   69 A'   70 A'                 
  0.283   0.306   0.341   0.367   0.378   0.381   0.383   0.400
 27 A"   71 A'   72 A'   28 A"   73 A'   29 A"   74 A'   30 A"                 
  0.405   0.415   0.426   0.452   0.456   0.458   0.475   0.534
 31 A"   75 A'   76 A'   77 A'   32 A"   78 A'   79 A'   33 A"                 
  0.543   0.552   0.584   0.641   0.642   0.682   0.687   0.788
 80 A'   81 A'   82 A'   83 A'   34 A"   84 A'   35 A"   85 A'                 
  0.829   0.848   0.866   0.867   0.891   0.913   0.949   1.084
 36 A"   86 A'   37 A"   87 A'   88 A'   89 A'   90 A'   91 A'                 
  1.110   1.282   1.290   1.323   1.339   1.369   1.405   1.415
 92 A'   38 A"   39 A"   93 A'   94 A'   95 A'   96 A'   40 A"                 
  1.447   1.556   1.634   1.639   1.691   1.780   1.866   2.229
 41 A"   42 A"   97 A'   98 A'   99 A'  100 A'  101 A'   43 A"                 
  2.276   2.416   2.659   2.847   3.059   3.941   3.948   3.957
102 A'  103 A'   44 A"  104 A'  105 A'   45 A"  106 A'   46 A"                 
  3.967   3.973   3.995   4.016   4.064   4.118   4.209   4.307
 47 A"  107 A'   48 A"  108 A'  109 A'  110 A'  111 A'  112 A'                 
  4.388   5.979   5.987   6.008   6.017   6.030   6.043   6.887
113 A'   49 A"   50 A"  114 A'  115 A'  116 A'  117 A'  118 A'                 
  9.679  13.781  13.888  13.951  23.304  25.784  25.894  26.265
119 A'   51 A"  120 A'  121 A'  122 A'   52 A"  123 A'  124 A'                 
 27.762  27.832  28.323  28.330  28.344  28.352  28.357  28.368
125 A'  126 A'   53 A"   54 A"  127 A'  128 A'  129 A'  130 A'                 
 28.515  28.521  28.531  28.533  28.537  28.539  28.556  28.573
 55 A"  131 A'   56 A"   57 A"  132 A'   58 A"  133 A'  134 A'                 
 28.620  28.661 127.867 127.875 127.884 127.894 127.907 127.909
135 A'  136 A'   59 A"   60 A"  137 A'  138 A'  139 A'  140 A'                 
151.575 151.630 163.021 215.6621901.7351901.793
141 A'  142 A'  143 A'  144 A'  145 A'  146 A'                                 
 --------------------------------------------------------------

          Ground-State Mulliken Net Atomic Charges

     Atom                 Charge (a.u.)
  ----------------------------------------
      1 C                    -0.409049
      2 P                     0.068967
      3 I                    -0.130472
      4 Cl                    0.283652
      5 I                     0.186902
  ----------------------------------------
  Sum of atomic charges =    -0.000000

 -----------------------------------------------------------------
                    Cartesian Multipole Moments
 -----------------------------------------------------------------
    Charge (ESU x 10^10)
                -0.0000
    Dipole Moment (Debye)
         X       0.3788      Y       0.3569      Z      -0.0000
       Tot       0.5205
    Quadrupole Moments (Debye-Ang)
        XX     -88.3700     XY       0.2504     YY     -84.9095
        XZ      -0.0000     YZ      -0.0000     ZZ     -89.4757
    Octopole Moments (Debye-Ang^2)
       XXX     -39.3223    XXY      33.0369    XYY      -6.7446
       YYY      90.2255    XXZ      -0.0000    XYZ       0.0000
       YYZ       0.0000    XZZ     -12.9584    YZZ      27.2414
       ZZZ      -0.0000
    Hexadecapole Moments (Debye-Ang^3)
      XXXX   -1827.8516   XXXY      12.1465   XXYY    -430.1286
      XYYY      48.0533   YYYY    -901.9083   XXXZ       0.0000
      XXYZ      -0.0000   XYYZ      -0.0000   YYYZ      -0.0000
      XXZZ    -336.2466   XYZZ      15.6320   YYZZ    -176.7942
      XZZZ      -0.0000   YZZZ      -0.0000   ZZZZ    -124.9918
 -----------------------------------------------------------------
 Calculating analytic gradient of the SCF energy
 Gradient of SCF Energy
            1           2           3           4           5
    1  -0.0005683   0.0002223  -0.0000269   0.0001817   0.0001912
    2   0.0000992   0.0001213   0.0000281  -0.0001975  -0.0000512
    3  -0.0000000   0.0000000  -0.0000000   0.0000000   0.0000000
 Max gradient component =       5.683E-04
 RMS gradient           =       1.843E-04
 Gradient time:  CPU 12.98 s  wall 3.35 s
 Geometry Optimization Parameters
   NAtoms,    NIC,     NZ,  NCons,   NDum,   NFix, NCnnct, MaxDiis
        5      20       5       0       0       0       0       0

 Cartesian Hessian Update
 Hessian Updated using BFGS Update


** GEOMETRY OPTIMIZATION IN DELOCALIZED INTERNAL COORDINATES **
   Searching for a Minimum

   Optimization Cycle:   8

                       Coordinates (Angstroms)
     ATOM                X               Y               Z
      1  C         1.0387424241   -1.0235037861    0.0000000000
      2  P        -0.4668176273   -1.7992311812    0.0000000000
      3  I        -2.1801867831    0.0092907440    0.0000000000
      4  Cl        2.3982566745   -2.1405190690    0.0000000000
      5  I         1.5909656149    1.0122491781    0.0000000000
   Point Group: cs    Number of degrees of freedom:     7


   Energy is -14678.740557362

 Hessian Updated using BFGS Update

  7 Hessian modes will be used to form the next step
  Hessian Eigenvalues:
     0.079364    0.087014    0.180403    0.224359    0.237868    0.388378
     0.496261

 Minimum Search - Taking Simple RFO Step
 Searching for Lamda that Minimizes Along All modes
 Value Taken    Lamda =  -0.00000128
 Step Taken.  Stepsize is  0.002320

                             Maximum     Tolerance    Cnvgd?
         Gradient           0.000466      0.000300      NO
         Displacement       0.001634      0.001200      NO
         Energy change     -0.000008      0.000001      NO


 New Cartesian Coordinates Obtained by Inverse Iteration

 Displacement from previous Coordinates is:  0.004859
 ----------------------------------------------------------------
             Standard Nuclear Orientation (Angstroms)
    I     Atom           X                Y                Z
 ----------------------------------------------------------------
    1      C       1.0390167345    -1.0241705693     0.0000000000
    2      P      -0.4668032305    -1.7997329584     0.0000000000
    3      I      -2.1786787970     0.0101460243     0.0000000000
    4      Cl      2.3981229854    -2.1403521292     0.0000000000
    5      I       1.5893026107     1.0123955184     0.0000000000
 ----------------------------------------------------------------
 Molecular Point Group                 Cs    NOp =  2
 Largest Abelian Subgroup              Cs    NOp =  2
 Nuclear Repulsion Energy =  1146.7844385619 hartrees
 There are       72 alpha and       72 beta electrons
 Applying Cartesian multipole field
    Component          Value
    ---------          -----
     (2,0,0)        1.00000E-11
     (0,2,0)        2.00000E-11
     (0,0,2)       -3.00000E-11
 Nucleus-field energy     =     0.0000000310 hartrees
 Requested basis set is 6-311++G(d,p)
 There are 80 shells and 206 basis functions
 A cutoff of  1.0D-11 yielded   2321 shell pairs
 There are     16639 function pairs (     18809 Cartesian)
 Smallest overlap matrix eigenvalue = 4.66E-04
 Guess MOs from SCF MO coefficient file

 -----------------------------------------------------------------------
  General SCF calculation program by
  Eric Jon Sundstrom, Paul Horn, Yuezhi Mao, Dmitri Zuev, Alec White,
  David Stuck, Shaama M.S., Shane Yost, Joonho Lee, David Small,
  Daniel Levine, Susi Lehtola, Hugh Burton, Evgeny Epifanovsky
 -----------------------------------------------------------------------
 Exchange:     0.2000 Hartree-Fock + 0.0800 Slater + 0.7200 B88
 Correlation:  0.1900 VWN1RPA + 0.8100 LYP
 Using SG-1 standard quadrature grid
 using 4 threads for integral computing
 -------------------------------------------------------
 OpenMP Integral computing Module                
 Release: version 2.0, May 2017, Q-Chem Inc. Pleasanton 
 -------------------------------------------------------
 -------------------------------------------------------
 OpenMP BLAS3 based DFT computing Module                
 Release: version 1.0, May 2013, Q-Chem Inc. Pittsburgh 
 -------------------------------------------------------
 A restricted SCF calculation will be
 performed using DIIS
 SCF converges when DIIS error is below 1.0e-08
 ---------------------------------------
  Cycle       Energy         DIIS error
 ---------------------------------------
    1  -14678.7405574814      8.45e-06  
    2  -14678.7405581739      1.88e-06  
    3  -14678.7405581744      1.89e-06  
    4  -14678.7405581973      8.81e-07  
    5  -14678.7405582010      3.78e-07  
    6  -14678.7405582018      8.82e-08  
    7  -14678.7405582017      3.25e-08  
    8  -14678.7405582020      9.43e-09  Convergence criterion met
 ---------------------------------------
 SCF time:   CPU 28.38s  wall 8.00s 
 SCF   energy in the final basis set =   -14678.7405582020
 Total energy in the final basis set =   -14678.7405582020

 --------------------------------------------------------------
             Orbital Energies (a.u.) and Symmetries
 --------------------------------------------------------------

 Alpha MOs, Restricted
 -- Occupied --                  
*******-1165.88 -176.33 -176.31 -165.73 -165.73 -165.73 -165.72
  1 A'    2 A'    3 A'    4 A'    5 A'    1 A"    6 A'    7 A'                 
-165.71 -165.71 -101.59  -77.11  -35.83  -35.81  -31.32  -31.31
  2 A"    8 A'    9 A'   10 A'   11 A'   12 A'   13 A'    3 A"                 
-31.312 -31.301 -31.296 -31.296 -22.969 -22.968 -22.968 -22.963
 14 A'   15 A'    4 A"   16 A'   17 A'    5 A"   18 A'    6 A"                 
-22.963 -22.952 -22.950 -22.950 -22.947 -22.947 -10.307  -9.507
 19 A'   20 A'    7 A"   21 A'    8 A"   22 A'   23 A'   24 A'                 
 -7.272  -7.262  -7.261  -6.605  -6.375  -6.358  -4.788  -4.773
 25 A'    9 A"   26 A'   27 A'   28 A'   29 A'   30 A'   10 A"                 
 -4.771  -4.769  -4.768  -4.764  -4.763  -4.756  -4.756  -2.054
 31 A'   32 A'   33 A'   11 A"   34 A'   12 A"   35 A'   36 A'                 
 -2.049  -2.048  -2.035  -2.035  -2.035  -2.031  -2.030  -2.019
 13 A"   37 A'   14 A"   38 A'   39 A'   15 A"   40 A'   16 A"                 
 -2.019  -0.908  -0.753  -0.688  -0.646  -0.534  -0.449  -0.427
 41 A'   42 A'   43 A'   44 A'   45 A'   46 A'   47 A'   48 A'                 
 -0.407  -0.343  -0.328  -0.322  -0.296  -0.291  -0.273  -0.256
 17 A"   49 A'   50 A'   18 A"   19 A"   51 A'   52 A'   20 A"                 
 -- Virtual --                   
 -0.106  -0.099  -0.072  -0.001   0.005   0.023   0.039   0.044
 21 A"   53 A'   54 A'   55 A'   56 A'   57 A'   58 A'   22 A"                 
  0.057   0.082   0.082   0.090   0.102   0.103   0.122   0.122
 59 A'   60 A'   23 A"   61 A'   62 A'   24 A"   63 A'   64 A'                 
  0.163   0.194   0.203   0.208   0.215   0.232   0.255   0.268
 65 A'   66 A'   67 A'   25 A"   68 A'   26 A"   69 A'   70 A'                 
  0.283   0.306   0.340   0.367   0.378   0.381   0.383   0.400
 27 A"   71 A'   72 A'   28 A"   73 A'   29 A"   74 A'   30 A"                 
  0.405   0.415   0.426   0.452   0.456   0.458   0.475   0.534
 31 A"   75 A'   76 A'   77 A'   32 A"   78 A'   79 A'   33 A"                 
  0.543   0.552   0.584   0.641   0.642   0.682   0.687   0.788
 80 A'   81 A'   82 A'   83 A'   34 A"   84 A'   35 A"   85 A'                 
  0.829   0.848   0.866   0.867   0.891   0.913   0.949   1.084
 36 A"   86 A'   37 A"   87 A'   88 A'   89 A'   90 A'   91 A'                 
  1.110   1.282   1.290   1.323   1.339   1.369   1.405   1.416
 92 A'   38 A"   39 A"   93 A'   94 A'   95 A'   96 A'   40 A"                 
  1.447   1.556   1.634   1.639   1.691   1.781   1.866   2.229
 41 A"   42 A"   97 A'   98 A'   99 A'  100 A'  101 A'   43 A"                 
  2.276   2.416   2.659   2.847   3.059   3.941   3.948   3.957
102 A'  103 A'   44 A"  104 A'  105 A'   45 A"  106 A'   46 A"                 
  3.967   3.973   3.995   4.016   4.065   4.118   4.209   4.307
 47 A"  107 A'   48 A"  108 A'  109 A'  110 A'  111 A'  112 A'                 
  4.388   5.979   5.987   6.008   6.017   6.030   6.043   6.887
113 A'   49 A"   50 A"  114 A'  115 A'  116 A'  117 A'  118 A'                 
  9.679  13.781  13.888  13.951  23.304  25.784  25.894  26.265
119 A'   51 A"  120 A'  121 A'  122 A'   52 A"  123 A'  124 A'                 
 27.762  27.832  28.323  28.330  28.344  28.352  28.357  28.368
125 A'  126 A'   53 A"   54 A"  127 A'  128 A'  129 A'  130 A'                 
 28.515  28.521  28.531  28.533  28.537  28.539  28.556  28.573
 55 A"  131 A'   56 A"   57 A"  132 A'   58 A"  133 A'  134 A'                 
 28.620  28.661 127.867 127.875 127.884 127.894 127.907 127.909
135 A'  136 A'   59 A"   60 A"  137 A'  138 A'  139 A'  140 A'                 
151.575 151.630 163.021 215.6621901.7351901.793
141 A'  142 A'  143 A'  144 A'  145 A'  146 A'                                 

 Beta MOs, Restricted
 -- Occupied --                  
*******-1165.88 -176.33 -176.31 -165.73 -165.73 -165.73 -165.72
  1 A'    2 A'    3 A'    4 A'    5 A'    1 A"    6 A'    7 A'                 
-165.71 -165.71 -101.59  -77.11  -35.83  -35.81  -31.32  -31.31
  2 A"    8 A'    9 A'   10 A'   11 A'   12 A'   13 A'    3 A"                 
-31.312 -31.301 -31.296 -31.296 -22.969 -22.968 -22.968 -22.963
 14 A'   15 A'    4 A"   16 A'   17 A'    5 A"   18 A'    6 A"                 
-22.963 -22.952 -22.950 -22.950 -22.947 -22.947 -10.307  -9.507
 19 A'   20 A'    7 A"   21 A'    8 A"   22 A'   23 A'   24 A'                 
 -7.272  -7.262  -7.261  -6.605  -6.375  -6.358  -4.788  -4.773
 25 A'    9 A"   26 A'   27 A'   28 A'   29 A'   30 A'   10 A"                 
 -4.771  -4.769  -4.768  -4.764  -4.763  -4.756  -4.756  -2.054
 31 A'   32 A'   33 A'   11 A"   34 A'   12 A"   35 A'   36 A'                 
 -2.049  -2.048  -2.035  -2.035  -2.035  -2.031  -2.030  -2.019
 13 A"   37 A'   14 A"   38 A'   39 A'   15 A"   40 A'   16 A"                 
 -2.019  -0.908  -0.753  -0.688  -0.646  -0.534  -0.449  -0.427
 41 A'   42 A'   43 A'   44 A'   45 A'   46 A'   47 A'   48 A'                 
 -0.407  -0.343  -0.328  -0.322  -0.296  -0.291  -0.273  -0.256
 17 A"   49 A'   50 A'   18 A"   19 A"   51 A'   52 A'   20 A"                 
 -- Virtual --                   
 -0.106  -0.099  -0.072  -0.001   0.005   0.023   0.039   0.044
 21 A"   53 A'   54 A'   55 A'   56 A'   57 A'   58 A'   22 A"                 
  0.057   0.082   0.082   0.090   0.102   0.103   0.122   0.122
 59 A'   60 A'   23 A"   61 A'   62 A'   24 A"   63 A'   64 A'                 
  0.163   0.194   0.203   0.208   0.215   0.232   0.255   0.268
 65 A'   66 A'   67 A'   25 A"   68 A'   26 A"   69 A'   70 A'                 
  0.283   0.306   0.340   0.367   0.378   0.381   0.383   0.400
 27 A"   71 A'   72 A'   28 A"   73 A'   29 A"   74 A'   30 A"                 
  0.405   0.415   0.426   0.452   0.456   0.458   0.475   0.534
 31 A"   75 A'   76 A'   77 A'   32 A"   78 A'   79 A'   33 A"                 
  0.543   0.552   0.584   0.641   0.642   0.682   0.687   0.788
 80 A'   81 A'   82 A'   83 A'   34 A"   84 A'   35 A"   85 A'                 
  0.829   0.848   0.866   0.867   0.891   0.913   0.949   1.084
 36 A"   86 A'   37 A"   87 A'   88 A'   89 A'   90 A'   91 A'                 
  1.110   1.282   1.290   1.323   1.339   1.369   1.405   1.416
 92 A'   38 A"   39 A"   93 A'   94 A'   95 A'   96 A'   40 A"                 
  1.447   1.556   1.634   1.639   1.691   1.781   1.866   2.229
 41 A"   42 A"   97 A'   98 A'   99 A'  100 A'  101 A'   43 A"                 
  2.276   2.416   2.659   2.847   3.059   3.941   3.948   3.957
102 A'  103 A'   44 A"  104 A'  105 A'   45 A"  106 A'   46 A"                 
  3.967   3.973   3.995   4.016   4.065   4.118   4.209   4.307
 47 A"  107 A'   48 A"  108 A'  109 A'  110 A'  111 A'  112 A'                 
  4.388   5.979   5.987   6.008   6.017   6.030   6.043   6.887
113 A'   49 A"   50 A"  114 A'  115 A'  116 A'  117 A'  118 A'                 
  9.679  13.781  13.888  13.951  23.304  25.784  25.894  26.265
119 A'   51 A"  120 A'  121 A'  122 A'   52 A"  123 A'  124 A'                 
 27.762  27.832  28.323  28.330  28.344  28.352  28.357  28.368
125 A'  126 A'   53 A"   54 A"  127 A'  128 A'  129 A'  130 A'                 
 28.515  28.521  28.531  28.533  28.537  28.539  28.556  28.573
 55 A"  131 A'   56 A"   57 A"  132 A'   58 A"  133 A'  134 A'                 
 28.620  28.661 127.867 127.875 127.884 127.894 127.907 127.909
135 A'  136 A'   59 A"   60 A"  137 A'  138 A'  139 A'  140 A'                 
151.575 151.630 163.021 215.6621901.7351901.793
141 A'  142 A'  143 A'  144 A'  145 A'  146 A'                                 
 --------------------------------------------------------------

          Ground-State Mulliken Net Atomic Charges

     Atom                 Charge (a.u.)
  ----------------------------------------
      1 C                    -0.409609
      2 P                     0.068914
      3 I                    -0.130525
      4 Cl                    0.284541
      5 I                     0.186679
  ----------------------------------------
  Sum of atomic charges =    -0.000000

 -----------------------------------------------------------------
                    Cartesian Multipole Moments
 -----------------------------------------------------------------
    Charge (ESU x 10^10)
                -0.0000
    Dipole Moment (Debye)
         X       0.3811      Y       0.3535      Z      -0.0000
       Tot       0.5198
    Quadrupole Moments (Debye-Ang)
        XX     -88.3751     XY       0.2341     YY     -84.8975
        XZ      -0.0000     YZ       0.0000     ZZ     -89.4759
    Octopole Moments (Debye-Ang^2)
       XXX     -39.2757    XXY      32.9700    XYY      -6.7349
       YYY      90.1470    XXZ       0.0000    XYZ       0.0000
       YYZ      -0.0000    XZZ     -12.9499    YZZ      27.2171
       ZZZ       0.0000
    Hexadecapole Moments (Debye-Ang^3)
      XXXX   -1825.9574   XXXY      12.2978   XXYY    -429.8000
      XYYY      48.2073   YYYY    -901.9898   XXXZ      -0.0000
      XXYZ       0.0000   XYYZ      -0.0000   YYYZ       0.0000
      XXZZ    -335.8982   XYZZ      15.7049   YYZZ    -176.8188
      XZZZ      -0.0000   YZZZ       0.0000   ZZZZ    -124.9953
 -----------------------------------------------------------------
 Calculating analytic gradient of the SCF energy
 Gradient of SCF Energy
            1           2           3           4           5
    1  -0.0002838   0.0001972   0.0000239  -0.0000385   0.0001011
    2   0.0000271   0.0000544   0.0000721  -0.0000832  -0.0000703
    3  -0.0000000  -0.0000000  -0.0000000   0.0000000  -0.0000000
 Max gradient component =       2.838E-04
 RMS gradient           =       1.008E-04
 Gradient time:  CPU 12.94 s  wall 3.34 s
 Geometry Optimization Parameters
   NAtoms,    NIC,     NZ,  NCons,   NDum,   NFix, NCnnct, MaxDiis
        5      20       5       0       0       0       0       0

 Cartesian Hessian Update
 Hessian Updated using BFGS Update


** GEOMETRY OPTIMIZATION IN DELOCALIZED INTERNAL COORDINATES **
   Searching for a Minimum

   Optimization Cycle:   9

                       Coordinates (Angstroms)
     ATOM                X               Y               Z
      1  C         1.0390167345   -1.0241705693    0.0000000000
      2  P        -0.4668032305   -1.7997329584    0.0000000000
      3  I        -2.1786787970    0.0101460243    0.0000000000
      4  Cl        2.3981229854   -2.1403521292    0.0000000000
      5  I         1.5893026107    1.0123955184    0.0000000000
   Point Group: cs    Number of degrees of freedom:     7


   Energy is -14678.740558202

 Hessian Updated using BFGS Update

  7 Hessian modes will be used to form the next step
  Hessian Eigenvalues:
     0.076028    0.079660    0.157479    0.228889    0.252371    0.310385
     0.517819

 Minimum Search - Taking Simple RFO Step
 Searching for Lamda that Minimizes Along All modes
 Value Taken    Lamda =   0.00000000
 Step Taken.  Stepsize is  0.001737

                             Maximum     Tolerance    Cnvgd?
         Gradient           0.000168      0.000300     YES
         Displacement       0.001393      0.001200      NO
         Energy change     -0.000001      0.000001     YES


                       Distance Matrix (Angstroms)
             C (  1)   P (  2)   I (  3)   Cl(  4)
   P (  2)  1.693810
   I (  3)  3.379848  2.491221
   Cl(  4)  1.758702  2.885104  5.056852
   I (  5)  2.109601  3.483624  3.898998  3.254844

 Final energy is   -14678.740558201975     


 ******************************
 **  OPTIMIZATION CONVERGED  **
 ******************************

                       Coordinates (Angstroms)
     ATOM                X               Y               Z
      1  C         1.0390167345   -1.0241705693    0.0000000000
      2  P        -0.4668032305   -1.7997329584    0.0000000000
      3  I        -2.1786787970    0.0101460243    0.0000000000
      4  Cl        2.3981229854   -2.1403521292    0.0000000000
      5  I         1.5893026107    1.0123955184    0.0000000000

Z-matrix Print:
$molecule
0 1
I 
C  1 2.109601
P  2 1.693810 1 132.370830
Cl 2 1.758702 1 114.274537 3 -180.000000 0
I  3 2.491221 2 106.155559 1 -0.000000 0
$end


 --------------------------------------------------------------
             Orbital Energies (a.u.) and Symmetries
 --------------------------------------------------------------

 Alpha MOs, Restricted
 -- Occupied --                  
*******-1165.88 -176.33 -176.31 -165.73 -165.73 -165.73 -165.72
  1 A'    2 A'    3 A'    4 A'    5 A'    1 A"    6 A'    7 A'                 
-165.71 -165.71 -101.59  -77.11  -35.83  -35.81  -31.32  -31.31
  2 A"    8 A'    9 A'   10 A'   11 A'   12 A'   13 A'    3 A"                 
-31.312 -31.301 -31.296 -31.296 -22.969 -22.968 -22.968 -22.963
 14 A'   15 A'    4 A"   16 A'   17 A'    5 A"   18 A'    6 A"                 
-22.963 -22.952 -22.950 -22.950 -22.947 -22.947 -10.307  -9.507
 19 A'   20 A'    7 A"   21 A'    8 A"   22 A'   23 A'   24 A'                 
 -7.272  -7.262  -7.261  -6.605  -6.375  -6.358  -4.788  -4.773
 25 A'    9 A"   26 A'   27 A'   28 A'   29 A'   30 A'   10 A"                 
 -4.771  -4.769  -4.768  -4.764  -4.763  -4.756  -4.756  -2.054
 31 A'   32 A'   33 A'   11 A"   34 A'   12 A"   35 A'   36 A'                 
 -2.049  -2.048  -2.035  -2.035  -2.035  -2.031  -2.030  -2.019
 13 A"   37 A'   14 A"   38 A'   39 A'   15 A"   40 A'   16 A"                 
 -2.019  -0.908  -0.753  -0.688  -0.646  -0.534  -0.449  -0.427
 41 A'   42 A'   43 A'   44 A'   45 A'   46 A'   47 A'   48 A'                 
 -0.407  -0.343  -0.328  -0.322  -0.296  -0.291  -0.273  -0.256
 17 A"   49 A'   50 A'   18 A"   19 A"   51 A'   52 A'   20 A"                 
 -- Virtual --                   
 -0.106  -0.099  -0.072  -0.001   0.005   0.023   0.039   0.044
 21 A"   53 A'   54 A'   55 A'   56 A'   57 A'   58 A'   22 A"                 
  0.057   0.082   0.082   0.090   0.102   0.103   0.122   0.122
 59 A'   60 A'   23 A"   61 A'   62 A'   24 A"   63 A'   64 A'                 
  0.163   0.194   0.203   0.208   0.215   0.232   0.255   0.268
 65 A'   66 A'   67 A'   25 A"   68 A'   26 A"   69 A'   70 A'                 
  0.283   0.306   0.340   0.367   0.378   0.381   0.383   0.400
 27 A"   71 A'   72 A'   28 A"   73 A'   29 A"   74 A'   30 A"                 
  0.405   0.415   0.426   0.452   0.456   0.458   0.475   0.534
 31 A"   75 A'   76 A'   77 A'   32 A"   78 A'   79 A'   33 A"                 
  0.543   0.552   0.584   0.641   0.642   0.682   0.687   0.788
 80 A'   81 A'   82 A'   83 A'   34 A"   84 A'   35 A"   85 A'                 
  0.829   0.848   0.866   0.867   0.891   0.913   0.949   1.084
 36 A"   86 A'   37 A"   87 A'   88 A'   89 A'   90 A'   91 A'                 
  1.110   1.282   1.290   1.323   1.339   1.369   1.405   1.416
 92 A'   38 A"   39 A"   93 A'   94 A'   95 A'   96 A'   40 A"                 
  1.447   1.556   1.634   1.639   1.691   1.781   1.866   2.229
 41 A"   42 A"   97 A'   98 A'   99 A'  100 A'  101 A'   43 A"                 
  2.276   2.416   2.659   2.847   3.059   3.941   3.948   3.957
102 A'  103 A'   44 A"  104 A'  105 A'   45 A"  106 A'   46 A"                 
  3.967   3.973   3.995   4.016   4.065   4.118   4.209   4.307
 47 A"  107 A'   48 A"  108 A'  109 A'  110 A'  111 A'  112 A'                 
  4.388   5.979   5.987   6.008   6.017   6.030   6.043   6.887
113 A'   49 A"   50 A"  114 A'  115 A'  116 A'  117 A'  118 A'                 
  9.679  13.781  13.888  13.951  23.304  25.784  25.894  26.265
119 A'   51 A"  120 A'  121 A'  122 A'   52 A"  123 A'  124 A'                 
 27.762  27.832  28.323  28.330  28.344  28.352  28.357  28.368
125 A'  126 A'   53 A"   54 A"  127 A'  128 A'  129 A'  130 A'                 
 28.515  28.521  28.531  28.533  28.537  28.539  28.556  28.573
 55 A"  131 A'   56 A"   57 A"  132 A'   58 A"  133 A'  134 A'                 
 28.620  28.661 127.867 127.875 127.884 127.894 127.907 127.909
135 A'  136 A'   59 A"   60 A"  137 A'  138 A'  139 A'  140 A'                 
151.575 151.630 163.021 215.6621901.7351901.793
141 A'  142 A'  143 A'  144 A'  145 A'  146 A'                                 

 Beta MOs, Restricted
 -- Occupied --                  
*******-1165.88 -176.33 -176.31 -165.73 -165.73 -165.73 -165.72
  1 A'    2 A'    3 A'    4 A'    5 A'    1 A"    6 A'    7 A'                 
-165.71 -165.71 -101.59  -77.11  -35.83  -35.81  -31.32  -31.31
  2 A"    8 A'    9 A'   10 A'   11 A'   12 A'   13 A'    3 A"                 
-31.312 -31.301 -31.296 -31.296 -22.969 -22.968 -22.968 -22.963
 14 A'   15 A'    4 A"   16 A'   17 A'    5 A"   18 A'    6 A"                 
-22.963 -22.952 -22.950 -22.950 -22.947 -22.947 -10.307  -9.507
 19 A'   20 A'    7 A"   21 A'    8 A"   22 A'   23 A'   24 A'                 
 -7.272  -7.262  -7.261  -6.605  -6.375  -6.358  -4.788  -4.773
 25 A'    9 A"   26 A'   27 A'   28 A'   29 A'   30 A'   10 A"                 
 -4.771  -4.769  -4.768  -4.764  -4.763  -4.756  -4.756  -2.054
 31 A'   32 A'   33 A'   11 A"   34 A'   12 A"   35 A'   36 A'                 
 -2.049  -2.048  -2.035  -2.035  -2.035  -2.031  -2.030  -2.019
 13 A"   37 A'   14 A"   38 A'   39 A'   15 A"   40 A'   16 A"                 
 -2.019  -0.908  -0.753  -0.688  -0.646  -0.534  -0.449  -0.427
 41 A'   42 A'   43 A'   44 A'   45 A'   46 A'   47 A'   48 A'                 
 -0.407  -0.343  -0.328  -0.322  -0.296  -0.291  -0.273  -0.256
 17 A"   49 A'   50 A'   18 A"   19 A"   51 A'   52 A'   20 A"                 
 -- Virtual --                   
 -0.106  -0.099  -0.072  -0.001   0.005   0.023   0.039   0.044
 21 A"   53 A'   54 A'   55 A'   56 A'   57 A'   58 A'   22 A"                 
  0.057   0.082   0.082   0.090   0.102   0.103   0.122   0.122
 59 A'   60 A'   23 A"   61 A'   62 A'   24 A"   63 A'   64 A'                 
  0.163   0.194   0.203   0.208   0.215   0.232   0.255   0.268
 65 A'   66 A'   67 A'   25 A"   68 A'   26 A"   69 A'   70 A'                 
  0.283   0.306   0.340   0.367   0.378   0.381   0.383   0.400
 27 A"   71 A'   72 A'   28 A"   73 A'   29 A"   74 A'   30 A"                 
  0.405   0.415   0.426   0.452   0.456   0.458   0.475   0.534
 31 A"   75 A'   76 A'   77 A'   32 A"   78 A'   79 A'   33 A"                 
  0.543   0.552   0.584   0.641   0.642   0.682   0.687   0.788
 80 A'   81 A'   82 A'   83 A'   34 A"   84 A'   35 A"   85 A'                 
  0.829   0.848   0.866   0.867   0.891   0.913   0.949   1.084
 36 A"   86 A'   37 A"   87 A'   88 A'   89 A'   90 A'   91 A'                 
  1.110   1.282   1.290   1.323   1.339   1.369   1.405   1.416
 92 A'   38 A"   39 A"   93 A'   94 A'   95 A'   96 A'   40 A"                 
  1.447   1.556   1.634   1.639   1.691   1.781   1.866   2.229
 41 A"   42 A"   97 A'   98 A'   99 A'  100 A'  101 A'   43 A"                 
  2.276   2.416   2.659   2.847   3.059   3.941   3.948   3.957
102 A'  103 A'   44 A"  104 A'  105 A'   45 A"  106 A'   46 A"                 
  3.967   3.973   3.995   4.016   4.065   4.118   4.209   4.307
 47 A"  107 A'   48 A"  108 A'  109 A'  110 A'  111 A'  112 A'                 
  4.388   5.979   5.987   6.008   6.017   6.030   6.043   6.887
113 A'   49 A"   50 A"  114 A'  115 A'  116 A'  117 A'  118 A'                 
  9.679  13.781  13.888  13.951  23.304  25.784  25.894  26.265
119 A'   51 A"  120 A'  121 A'  122 A'   52 A"  123 A'  124 A'                 
 27.762  27.832  28.323  28.330  28.344  28.352  28.357  28.368
125 A'  126 A'   53 A"   54 A"  127 A'  128 A'  129 A'  130 A'                 
 28.515  28.521  28.531  28.533  28.537  28.539  28.556  28.573
 55 A"  131 A'   56 A"   57 A"  132 A'   58 A"  133 A'  134 A'                 
 28.620  28.661 127.867 127.875 127.884 127.894 127.907 127.909
135 A'  136 A'   59 A"   60 A"  137 A'  138 A'  139 A'  140 A'                 
151.575 151.630 163.021 215.6621901.7351901.793
141 A'  142 A'  143 A'  144 A'  145 A'  146 A'                                 
 --------------------------------------------------------------

          Ground-State Mulliken Net Atomic Charges

     Atom                 Charge (a.u.)
  ----------------------------------------
      1 C                    -0.409609
      2 P                     0.068914
      3 I                    -0.130525
      4 Cl                    0.284541
      5 I                     0.186679
  ----------------------------------------
  Sum of atomic charges =    -0.000000

 -----------------------------------------------------------------
                    Cartesian Multipole Moments
 -----------------------------------------------------------------
    Charge (ESU x 10^10)
                -0.0000
    Dipole Moment (Debye)
         X       0.3811      Y       0.3535      Z      -0.0000
       Tot       0.5198
    Quadrupole Moments (Debye-Ang)
        XX     -88.3751     XY       0.2341     YY     -84.8975
        XZ      -0.0000     YZ       0.0000     ZZ     -89.4759
    Octopole Moments (Debye-Ang^2)
       XXX     -39.2757    XXY      32.9700    XYY      -6.7349
       YYY      90.1470    XXZ       0.0000    XYZ       0.0000
       YYZ      -0.0000    XZZ     -12.9499    YZZ      27.2171
       ZZZ       0.0000
    Hexadecapole Moments (Debye-Ang^3)
      XXXX   -1825.9574   XXXY      12.2978   XXYY    -429.8000
      XYYY      48.2073   YYYY    -901.9898   XXXZ      -0.0000
      XXYZ       0.0000   XYYZ      -0.0000   YYYZ       0.0000
      XXZZ    -335.8982   XYZZ      15.7049   YYZZ    -176.8188
      XZZZ      -0.0000   YZZZ       0.0000   ZZZZ    -124.9953
 -----------------------------------------------------------------
Archival summary:
1\1\TWL02\OPT\ProcedureUnspecified\BasisUnspecified\2l111\taweetha\MonNov2616:03:562018MonNov2616:03:562018\0\\#,OPT,ProcedureUnspecified,BasisUnspecified,\\0,1\I\C,1,2.1096\P,2,1.69381,1,132.371\Cl,2,1.7587,1,114.275,3,-180,0\I,3,2.49122,2,106.156,1,-0,0\\\@

 Total job time:  123.64s(wall), 461.42s(cpu) 
 Mon Nov 26 16:03:56 2018

        *************************************************************
        *                                                           *
        *  Thank you very much for using Q-Chem.  Have a nice day.  *
        *                                                           *
        *************************************************************


 
User input: 2 of 2 
 
Q-Chem Developer Version!
                  Welcome to Q-Chem
     A Quantum Leap Into The Future Of Chemistry


 Q-Chem 5.1, Q-Chem, Inc., Pleasanton, CA (2018)

 Yihan Shao,  Zhengting Gan,  E. Epifanovsky,  A. T. B. Gilbert,  M. Wormit,  
 J. Kussmann,  A. W. Lange,  A. Behn,  Jia Deng,  Xintian Feng,  D. Ghosh,  
 M. Goldey,  P. R. Horn,  L. D. Jacobson,  I. Kaliman,  T. Kus,  A. Landau,  
 Jie Liu,  E. I. Proynov,  R. M. Richard,  R. P. Steele,  E. J. Sundstrom,  
 H. L. Woodcock III,  P. M. Zimmerman,  D. Zuev,  B. Albrecht,  E. Alguire,  
 S. A. Baeppler,  D. Barton,  Z. Benda,  Y. A. Bernard,  E. J. Berquist,  
 K. B. Bravaya,  H. Burton,  D. Casanova,  Chun-Min Chang,  Yunqing Chen,  
 A. Chien,  K. D. Closser,  M. P. Coons,  S. Coriani,  S. Dasgupta,  
 A. L. Dempwolff,  M. Diedenhofen,  Hainam Do,  R. G. Edgar,  Po-Tung Fang,  
 S. Faraji,  S. Fatehi,  Qingguo Feng,  K. D. Fenk,  J. Fosso-Tande,  
 Qinghui Ge,  A. Ghysels,  G. Gidofalvi,  J. Gomes,  J. Gonthier,  A. Gunina,  
 D. Hait,  M. W. D. Hanson-Heine,  P. H. P. Harbach,  A. W. Hauser,  
 J. E. Herr,  E. G. Hohenstein,  Z. C. Holden,  Kerwin Hui,  B. C. Huynh,  
 T.-C. Jagau,  Hyunjun Ji,  B. Kaduk,  K. Khistyaev,  Jaehoon Kim,  
 P. Klunzinger,  K. Koh,  D. Kosenkov,  L. Koulias,  T. Kowalczyk,  
 C. M. Krauter,  A. Kunitsa,  Ka Un Lao,  A. Laurent,  K. V. Lawler,  
 Joonho Lee,  D. Lefrancois,  S. Lehtola,  D. S. Levine,  Yi-Pei Li,  
 You-Sheng Lin,  Fenglai Liu,  E. Livshits,  A. Luenser,  P. Manohar,  
 E. Mansoor,  S. F. Manzer,  Shan-Ping Mao,  Yuezhi Mao,  N. Mardirossian,  
 A. V. Marenich,  T. Markovich,  L. A. Martinez-Martinez,  S. A. Maurer,  
 N. J. Mayhall,  S. C. McKenzie,  J.-M. Mewes,  A. F. Morrison,  
 J. W. Mullinax,  K. Nanda,  T. S. Nguyen-Beck,  R. Olivares-Amaya,  
 J. A. Parkhill,  T. M. Perrine,  F. Plasser,  P. Pokhilko,  S. Prager,  
 A. Prociuk,  E. Ramos,  D. R. Rehn,  F. Rob,  M. Schneider,  N. Sergueev,  
 S. M. Sharada,  S. Sharma,  D. W. Small,  T. Stauch,  T. Stein,  
 Yu-Chuan Su,  A. J. W. Thom,  A. Tkatchenko,  T. Tsuchimochi,  N. M. Tubman,  
 L. Vogt,  M. L. Vidal,  O. Vydrov,  M. A. Watson,  J. Wenzel,  
 M. de Wergifosse,  T. A. Wesolowski,  A. White,  J. Witte,  A. Yamada,  
 Jun Yang,  K. Yao,  S. Yeganeh,  S. R. Yost,  Zhi-Qiang You,  A. Zech,  
 Igor Ying Zhang,  Xing Zhang,  Yan Zhao,  Ying Zhu,  B. R. Brooks,  
 G. K. L. Chan,  C. J. Cramer,  M. S. Gordon,  W. J. Hehre,  A. Klamt,  
 M. W. Schmidt,  C. D. Sherrill,  D. G. Truhlar,  A. Aspuru-Guzik,  R. Baer,  
 A. T. Bell,  N. A. Besley,  Jeng-Da Chai,  A. E. DePrince, III,  
 R. A. DiStasio Jr.,  A. Dreuw,  B. D. Dunietz,  T. R. Furlani,  
 Chao-Ping Hsu,  Yousung Jung,  Jing Kong,  D. S. Lambrecht,  WanZhen Liang,  
 C. Ochsenfeld,  V. A. Rassolov,  L. V. Slipchenko,  J. E. Subotnik,  
 T. Van Voorhis,  J. M. Herbert,  A. I. Krylov,  P. M. W. Gill,  M. Head-Gordon

 Contributors to earlier versions of Q-Chem not listed above: 
 R. D. Adamson,  B. Austin,  J. Baker,  G. J. O. Beran,  K. Brandhorst,  
 S. T. Brown,  E. F. C. Byrd,  A. K. Chakraborty,  C.-L. Cheng,  
 Siu Hung Chien,  D. M. Chipman,  D. L. Crittenden,  H. Dachsel,  
 R. J. Doerksen,  A. D. Dutoi,  L. Fusti-Molnar,  W. A. Goddard III,  
 A. Golubeva-Zadorozhnaya,  S. R. Gwaltney,  G. Hawkins,  A. Heyden,  
 S. Hirata,  G. Kedziora,  F. J. Keil,  C. Kelley,  Jihan Kim,  R. A. King,  
 R. Z. Khaliullin,  P. P. Korambath,  W. Kurlancheek,  A. M. Lee,  M. S. Lee,  
 S. V. Levchenko,  Ching Yeh Lin,  D. Liotard,  R. C. Lochan,  I. Lotan,  
 P. E. Maslen,  N. Nair,  D. P. O'Neill,  D. Neuhauser,  E. Neuscamman,  
 C. M. Oana,  R. Olson,  B. Peters,  R. Peverati,  P. A. Pieniazek,  
 Y. M. Rhee,  J. Ritchie,  M. A. Rohrdanz,  E. Rosta,  N. J. Russ,  
 H. F. Schaefer III,  N. E. Schultz,  N. Shenvi,  A. C. Simmonett,  A. Sodt,  
 D. Stuck,  K. S. Thanthiriwatte,  V. Vanovschi,  Tao Wang,  A. Warshel,  
 C. F. Williams,  Q. Wu,  X. Xu,  W. Zhang

 Please cite Q-Chem as follows:
 Y. Shao et al., Mol. Phys. 113, 184-215 (2015)
 DOI: 10.1080/00268976.2014.952696

 Q-Chem 5.1.2 for Intel X86 EM64T Linux

 Parts of Q-Chem use Armadillo 8.300.2 (Tropical Shenanigans).
 http://arma.sourceforge.net/

 Q-Chem begins on Mon Nov 26 16:03:56 2018  

Host: 
0

     Scratch files written to /scratch/taweetham/qchem50798//
The previous job contains 0 fragments, simply inherited here
Input Ideriv = 2
Curr. Ideriv = -1
Max.  Ideriv = 2

Checking the input file for inconsistencies... 	...done.

--------------------------------------------------------------
User input:
--------------------------------------------------------------

$molecule
read
$end

$rem
   job_type 	frequency
   basis 	6-311++g**
   method	b3lyp	
$end


--------------------------------------------------------------
 ----------------------------------------------------------------
             Standard Nuclear Orientation (Angstroms)
    I     Atom           X                Y                Z
 ----------------------------------------------------------------
    1      C       0.9661303094     0.9303536186     0.0000000000
    2      P      -0.5496594475     1.6862452771     0.0000000000
    3      I      -2.2378262332    -0.1457680390     0.0000000000
    4      Cl      2.3105892605     2.0641354340     0.0000000000
    5      I       1.5428845809    -1.0988754185    -0.0000000000
 ----------------------------------------------------------------
 Molecular Point Group                 Cs    NOp =  2
 Largest Abelian Subgroup              Cs    NOp =  2
 Nuclear Repulsion Energy =  1146.7844385619 hartrees
 There are       72 alpha and       72 beta electrons
 Requested basis set is 6-311++G(d,p)
 There are 80 shells and 206 basis functions

 Total QAlloc Memory Limit   2000 MB
 Mega-Array Size       188 MB
 MEM_STATIC part       192 MB

                       Distance Matrix (Angstroms)
             C (  1)   P (  2)   I (  3)   Cl(  4)
   P (  2)  1.693810
   I (  3)  3.379848  2.491221
   Cl(  4)  1.758702  2.885104  5.056852
   I (  5)  2.109601  3.483624  3.898998  3.254844

 A cutoff of  1.0D-11 yielded   2321 shell pairs
 There are     16639 function pairs (     18809 Cartesian)

 -------------------------------------------------------
 OpenMP Integral Computing Module                       
 Release: version 1.0, May 2013, Q-Chem Inc. Pittsburgh 
 -------------------------------------------------------
 Integral Job Info:
 Integral job number is                      11
 Integral operator is                         1
 short-range coefficients                     0
 long-range coefficients              100000000
 Omega coefficients                           0
 if combine SR and LR in K                    0
 Integral screening is                        0
 Integral computing path is                   2
 max size of driver memory is            800000
 size of driver memory is                593474
 size of scratch memory is             11933652
 max col of scratch BK array               1296
 max len of scratch array in speh3          155
 max len of scratch index in speh4           18
 max int batch size is                      520
 min int batch size is                       52
 fixed nKL is                                52
 max L of basis functions is                  2
 order of int derivative is                   0
 number of shells is                         80
 number of basis is                         219
 number of cartesian basis is               219
 number of contracted shell pairs          2321
 number of primitive shell pairs           4766
 maxK2 (contraction) of shell pair           36
 max number of K2 of shell pair               1
 max number of CS2 of shell pair            408
 max number of PS2 of shell pair            408
 mem total for path MDJ                  546124
 -------------------------------------------------------
 Smallest overlap matrix eigenvalue = 4.66E-04
 Guess from superposition of atomic densities
 Warning:  Energy on first SCF cycle will be non-variational
 SAD guess density has 144.000000 electrons

 -----------------------------------------------------------------------
  General SCF calculation program by
  Eric Jon Sundstrom, Paul Horn, Yuezhi Mao, Dmitri Zuev, Alec White,
  David Stuck, Shaama M.S., Shane Yost, Joonho Lee, David Small,
  Daniel Levine, Susi Lehtola, Hugh Burton, Evgeny Epifanovsky
 -----------------------------------------------------------------------
 Exchange:     0.2000 Hartree-Fock + 0.0800 Slater + 0.7200 B88
 Correlation:  0.1900 VWN1RPA + 0.8100 LYP
 Using SG-1 standard quadrature grid
 using 4 threads for integral computing
 -------------------------------------------------------
 OpenMP Integral computing Module                
 Release: version 2.0, May 2017, Q-Chem Inc. Pleasanton 
 -------------------------------------------------------
 -------------------------------------------------------
 OpenMP BLAS3 based DFT computing Module                
 Release: version 1.0, May 2013, Q-Chem Inc. Pittsburgh 
 -------------------------------------------------------
 A restricted SCF calculation will be
 performed using DIIS
 SCF converges when DIIS error is below 1.0e-08
 ---------------------------------------
  Cycle       Energy         DIIS error
 ---------------------------------------
    1  -14679.2321632252      3.42e-02  
    2  -14678.7272882528      1.69e-03  
    3  -14678.7016880267      2.53e-03  
    4  -14678.7350794118      9.73e-04  
    5  -14678.7401935249      2.48e-04  
    6  -14678.7404614549      1.21e-04  
    7  -14678.7405435968      2.39e-05  
    8  -14678.7405466022      5.99e-06  
    9  -14678.7405468062      1.88e-06  
   10  -14678.7405468240      3.85e-07  
   11  -14678.7405468247      1.28e-07  
   12  -14678.7405468249      2.66e-08  
   13  -14678.7405468248      4.35e-09  Convergence criterion met
 ---------------------------------------
 SCF time:   CPU 46.07s  wall 12.00s 
 SCF   energy in the final basis set =   -14678.7405468248
 Total energy in the final basis set =   -14678.7405468248

 --------------------------------------------------------------
             Orbital Energies (a.u.) and Symmetries
 --------------------------------------------------------------

 Alpha MOs, Restricted
 -- Occupied --                  
*******-1165.88 -176.33 -176.31 -165.73 -165.73 -165.73 -165.72
  1 A'    2 A'    3 A'    4 A'    5 A'    1 A"    6 A'    7 A'                 
-165.71 -165.71 -101.59  -77.11  -35.83  -35.81  -31.32  -31.31
  2 A"    8 A'    9 A'   10 A'   11 A'   12 A'   13 A'    3 A"                 
-31.312 -31.301 -31.296 -31.296 -22.969 -22.968 -22.968 -22.963
 14 A'   15 A'    4 A"   16 A'   17 A'    5 A"   18 A'    6 A"                 
-22.963 -22.952 -22.950 -22.950 -22.947 -22.947 -10.307  -9.507
 19 A'   20 A'    7 A"   21 A'    8 A"   22 A'   23 A'   24 A'                 
 -7.272  -7.262  -7.261  -6.605  -6.375  -6.358  -4.788  -4.773
 25 A'    9 A"   26 A'   27 A'   28 A'   29 A'   30 A'   10 A"                 
 -4.772  -4.769  -4.768  -4.764  -4.763  -4.756  -4.756  -2.054
 31 A'   32 A'   33 A'   11 A"   34 A'   12 A"   35 A'   36 A'                 
 -2.049  -2.048  -2.035  -2.035  -2.035  -2.031  -2.030  -2.019
 13 A"   37 A'   14 A"   38 A'   39 A'   15 A"   40 A'   16 A"                 
 -2.019  -0.908  -0.753  -0.688  -0.646  -0.534  -0.449  -0.427
 41 A'   42 A'   43 A'   44 A'   45 A'   46 A'   47 A'   48 A'                 
 -0.407  -0.343  -0.328  -0.322  -0.296  -0.291  -0.273  -0.256
 17 A"   49 A'   50 A'   18 A"   19 A"   51 A'   52 A'   20 A"                 
 -- Virtual --                   
 -0.106  -0.099  -0.072  -0.001   0.005   0.023   0.039   0.044
 21 A"   53 A'   54 A'   55 A'   56 A'   57 A'   58 A'   22 A"                 
  0.057   0.082   0.082   0.090   0.102   0.103   0.122   0.122
 59 A'   60 A'   23 A"   61 A'   62 A'   24 A"   63 A'   64 A'                 
  0.163   0.194   0.203   0.208   0.215   0.232   0.255   0.268
 65 A'   66 A'   67 A'   25 A"   68 A'   26 A"   69 A'   70 A'                 
  0.283   0.306   0.340   0.367   0.378   0.381   0.383   0.400
 27 A"   71 A'   72 A'   28 A"   73 A'   29 A"   74 A'   30 A"                 
  0.405   0.415   0.426   0.452   0.456   0.458   0.475   0.534
 31 A"   75 A'   76 A'   77 A'   32 A"   78 A'   79 A'   33 A"                 
  0.543   0.552   0.584   0.641   0.642   0.682   0.687   0.788
 80 A'   81 A'   82 A'   83 A'   34 A"   84 A'   35 A"   85 A'                 
  0.829   0.848   0.866   0.867   0.891   0.913   0.949   1.084
 36 A"   86 A'   37 A"   87 A'   88 A'   89 A'   90 A'   91 A'                 
  1.110   1.282   1.290   1.323   1.339   1.369   1.405   1.416
 92 A'   38 A"   39 A"   93 A'   94 A'   95 A'   96 A'   40 A"                 
  1.447   1.556   1.634   1.639   1.691   1.781   1.866   2.229
 41 A"   42 A"   97 A'   98 A'   99 A'  100 A'  101 A'   43 A"                 
  2.276   2.416   2.659   2.847   3.059   3.941   3.948   3.957
102 A'  103 A'   44 A"  104 A'  105 A'   45 A"  106 A'   46 A"                 
  3.967   3.973   3.995   4.016   4.065   4.118   4.209   4.307
 47 A"  107 A'   48 A"  108 A'  109 A'  110 A'  111 A'  112 A'                 
  4.388   5.979   5.987   6.008   6.017   6.030   6.043   6.887
113 A'   49 A"   50 A"  114 A'  115 A'  116 A'  117 A'  118 A'                 
  9.679  13.781  13.888  13.951  23.304  25.784  25.894  26.265
119 A'   51 A"  120 A'  121 A'  122 A'   52 A"  123 A'  124 A'                 
 27.762  27.832  28.323  28.330  28.344  28.352  28.357  28.368
125 A'  126 A'   53 A"   54 A"  127 A'  128 A'  129 A'  130 A'                 
 28.515  28.521  28.531  28.533  28.537  28.539  28.556  28.573
 55 A"  131 A'   56 A"   57 A"  132 A'   58 A"  133 A'  134 A'                 
 28.620  28.661 127.867 127.875 127.884 127.894 127.907 127.909
135 A'  136 A'   59 A"   60 A"  137 A'  138 A'  139 A'  140 A'                 
151.575 151.630 163.021 215.6621901.7351901.793
141 A'  142 A'  143 A'  144 A'  145 A'  146 A'                                 

 Beta MOs, Restricted
 -- Occupied --                  
*******-1165.88 -176.33 -176.31 -165.73 -165.73 -165.73 -165.72
  1 A'    2 A'    3 A'    4 A'    5 A'    1 A"    6 A'    7 A'                 
-165.71 -165.71 -101.59  -77.11  -35.83  -35.81  -31.32  -31.31
  2 A"    8 A'    9 A'   10 A'   11 A'   12 A'   13 A'    3 A"                 
-31.312 -31.301 -31.296 -31.296 -22.969 -22.968 -22.968 -22.963
 14 A'   15 A'    4 A"   16 A'   17 A'    5 A"   18 A'    6 A"                 
-22.963 -22.952 -22.950 -22.950 -22.947 -22.947 -10.307  -9.507
 19 A'   20 A'    7 A"   21 A'    8 A"   22 A'   23 A'   24 A'                 
 -7.272  -7.262  -7.261  -6.605  -6.375  -6.358  -4.788  -4.773
 25 A'    9 A"   26 A'   27 A'   28 A'   29 A'   30 A'   10 A"                 
 -4.772  -4.769  -4.768  -4.764  -4.763  -4.756  -4.756  -2.054
 31 A'   32 A'   33 A'   11 A"   34 A'   12 A"   35 A'   36 A'                 
 -2.049  -2.048  -2.035  -2.035  -2.035  -2.031  -2.030  -2.019
 13 A"   37 A'   14 A"   38 A'   39 A'   15 A"   40 A'   16 A"                 
 -2.019  -0.908  -0.753  -0.688  -0.646  -0.534  -0.449  -0.427
 41 A'   42 A'   43 A'   44 A'   45 A'   46 A'   47 A'   48 A'                 
 -0.407  -0.343  -0.328  -0.322  -0.296  -0.291  -0.273  -0.256
 17 A"   49 A'   50 A'   18 A"   19 A"   51 A'   52 A'   20 A"                 
 -- Virtual --                   
 -0.106  -0.099  -0.072  -0.001   0.005   0.023   0.039   0.044
 21 A"   53 A'   54 A'   55 A'   56 A'   57 A'   58 A'   22 A"                 
  0.057   0.082   0.082   0.090   0.102   0.103   0.122   0.122
 59 A'   60 A'   23 A"   61 A'   62 A'   24 A"   63 A'   64 A'                 
  0.163   0.194   0.203   0.208   0.215   0.232   0.255   0.268
 65 A'   66 A'   67 A'   25 A"   68 A'   26 A"   69 A'   70 A'                 
  0.283   0.306   0.340   0.367   0.378   0.381   0.383   0.400
 27 A"   71 A'   72 A'   28 A"   73 A'   29 A"   74 A'   30 A"                 
  0.405   0.415   0.426   0.452   0.456   0.458   0.475   0.534
 31 A"   75 A'   76 A'   77 A'   32 A"   78 A'   79 A'   33 A"                 
  0.543   0.552   0.584   0.641   0.642   0.682   0.687   0.788
 80 A'   81 A'   82 A'   83 A'   34 A"   84 A'   35 A"   85 A'                 
  0.829   0.848   0.866   0.867   0.891   0.913   0.949   1.084
 36 A"   86 A'   37 A"   87 A'   88 A'   89 A'   90 A'   91 A'                 
  1.110   1.282   1.290   1.323   1.339   1.369   1.405   1.416
 92 A'   38 A"   39 A"   93 A'   94 A'   95 A'   96 A'   40 A"                 
  1.447   1.556   1.634   1.639   1.691   1.781   1.866   2.229
 41 A"   42 A"   97 A'   98 A'   99 A'  100 A'  101 A'   43 A"                 
  2.276   2.416   2.659   2.847   3.059   3.941   3.948   3.957
102 A'  103 A'   44 A"  104 A'  105 A'   45 A"  106 A'   46 A"                 
  3.967   3.973   3.995   4.016   4.065   4.118   4.209   4.307
 47 A"  107 A'   48 A"  108 A'  109 A'  110 A'  111 A'  112 A'                 
  4.388   5.979   5.987   6.008   6.017   6.030   6.043   6.887
113 A'   49 A"   50 A"  114 A'  115 A'  116 A'  117 A'  118 A'                 
  9.679  13.781  13.888  13.951  23.304  25.784  25.894  26.265
119 A'   51 A"  120 A'  121 A'  122 A'   52 A"  123 A'  124 A'                 
 27.762  27.832  28.323  28.330  28.344  28.352  28.357  28.368
125 A'  126 A'   53 A"   54 A"  127 A'  128 A'  129 A'  130 A'                 
 28.515  28.521  28.531  28.533  28.537  28.539  28.556  28.573
 55 A"  131 A'   56 A"   57 A"  132 A'   58 A"  133 A'  134 A'                 
 28.620  28.661 127.867 127.875 127.884 127.894 127.907 127.909
135 A'  136 A'   59 A"   60 A"  137 A'  138 A'  139 A'  140 A'                 
151.575 151.630 163.021 215.6621901.7351901.793
141 A'  142 A'  143 A'  144 A'  145 A'  146 A'                                 
 --------------------------------------------------------------

          Ground-State Mulliken Net Atomic Charges

     Atom                 Charge (a.u.)
  ----------------------------------------
      1 C                    -0.409521
      2 P                     0.068854
      3 I                    -0.130481
      4 Cl                    0.284504
      5 I                     0.186645
  ----------------------------------------
  Sum of atomic charges =    -0.000000

 -----------------------------------------------------------------
                    Cartesian Multipole Moments
 -----------------------------------------------------------------
    Charge (ESU x 10^10)
                -0.0000
    Dipole Moment (Debye)
         X       0.3849      Y      -0.3485      Z      -0.0000
       Tot       0.5192
    Quadrupole Moments (Debye-Ang)
        XX     -88.4136     XY      -0.2999     YY     -84.8298
        XZ      -0.0000     YZ       0.0000     ZZ     -89.4761
    Octopole Moments (Debye-Ang^2)
       XXX     -22.2257    XXY     -23.7845    XYY      -1.3154
       YYY     -63.0982    XXZ      -0.0000    XYZ       0.0000
       YYZ      -0.0000    XZZ      -7.2747    YZZ     -17.7864
       ZZZ      -0.0000
    Hexadecapole Moments (Debye-Ang^3)
      XXXX   -1817.9592   XXXY     -10.9767   XXYY    -422.3057
      XYYY     -47.4081   YYYY    -871.7109   XXXZ      -0.0000
      XXYZ       0.0000   XYYZ      -0.0000   YYYZ      -0.0000
      XXZZ    -334.2805   XYZZ     -15.3617   YYZZ    -172.4107
      XZZZ      -0.0000   YZZZ      -0.0000   ZZZZ    -124.9961
 -----------------------------------------------------------------
 Calculating MO derivatives via CPSCF
 D1JvT checksum  = 336600 20336.1180889993
 D1KAT checksum  = 879000 688.5016206691
   1         3          15      0.137070    0.051391
   2         3          15      0.016580    0.006127
   3         3          15      0.002640    0.001137
   4         3          15      0.000323    0.000138
   5        14           4      0.000027    0.000014
   6        17           1      0.000001    0.000001
   7        18           0      0.000000    0.000000    Roots Converged
 Time for AOints: 16.3 s (CPU) 4.1 s (wall)
 ------------------------------------------------------------------------------
                     AOints        : Timing summary (seconds)
 ------------------------------------------------------------------------------
     job step          cpu (% of tot)      sys (% of tot)     wall (% of tot)
 ------------------------------------------------------------------------------
  cpscf_lag         0.7691E+02 (34.9)   0.8000E-05 (17.4)   0.1980E+02 (34.4)
  iterzp            0.1266E+03 (57.5)   0.3800E-04 (82.6)   0.3340E+02 (58.0)
  make_fx           0.0000E+00 ( 0.0)   0.0000E+00 ( 0.0)   0.0000E+00 ( 0.0)
  AOints            0.1629E+02 ( 7.4)   0.0000E+00 ( 0.0)   0.4125E+01 ( 7.2)
 ------------------------------------------------------------------------------
   Grand Totals     0.2201E+03          0.4600E-04          0.5762E+02
 ------------------------------------------------------------------------------
 Calculating analytic Hessian of the SCF energy
 Polarizability Matrix (a.u.)
            1           2           3
    1-157.8838134  -6.6953052  -0.0000000
    2  -6.6953052-122.4240919   0.0000000
    3  -0.0000000   0.0000000 -66.3591745

 Direct stationary perturbation theory relativistic correction:

 rels  =     195.141257620372
 relv  =    -649.363647255044
 rel2e =      86.604942637552
 E_rel =    -367.617446997121

 Hessian of the SCF Energy
            1           2           3           4           5           6
    1   0.3625566  -0.0789155  -0.0000000  -0.2145597   0.1031493   0.0000000
    2  -0.0789155   0.2100986  -0.0000000   0.1138390  -0.0898389   0.0000000
    3  -0.0000000  -0.0000000   0.0518722   0.0000000   0.0000000  -0.0184172
    4  -0.2145597   0.1138390   0.0000000   0.2932610  -0.0539189  -0.0000000
    5   0.1031493  -0.0898389   0.0000000  -0.0539189   0.1876916  -0.0000000
    6   0.0000000   0.0000000  -0.0184172  -0.0000000  -0.0000000   0.0134733
    7  -0.0093948  -0.0091991  -0.0000000  -0.0438044  -0.0451849  -0.0000000
    8  -0.0003389   0.0019396  -0.0000000  -0.0557627  -0.0811391   0.0000000
    9  -0.0000000   0.0000000  -0.0016761  -0.0000000  -0.0000000  -0.0046742
   10  -0.1076966  -0.0554905   0.0000000  -0.0301001  -0.0193178  -0.0000000
   11  -0.0582342  -0.0700228  -0.0000000  -0.0097365   0.0006493  -0.0000000
   12   0.0000000  -0.0000000  -0.0171915   0.0000000   0.0000000   0.0017348
   13  -0.0309054   0.0297661   0.0000000  -0.0047968   0.0152723  -0.0000000
   14   0.0343393  -0.0521765   0.0000000   0.0055791  -0.0173630  -0.0000000
   15   0.0000000   0.0000000  -0.0145874   0.0000000  -0.0000000   0.0078832
            7           8           9          10          11          12
    1  -0.0093948  -0.0003389  -0.0000000  -0.1076966  -0.0582342   0.0000000
    2  -0.0091991   0.0019396   0.0000000  -0.0554905  -0.0700228  -0.0000000
    3  -0.0000000  -0.0000000  -0.0016761   0.0000000  -0.0000000  -0.0171915
    4  -0.0438044  -0.0557627  -0.0000000  -0.0301001  -0.0097365   0.0000000
    5  -0.0451849  -0.0811391  -0.0000000  -0.0193178   0.0006493   0.0000000
    6  -0.0000000   0.0000000  -0.0046742  -0.0000000  -0.0000000   0.0017348
    7   0.0616495   0.0530589   0.0000000  -0.0033717   0.0006614   0.0000000
    8   0.0530589   0.0755510   0.0000000   0.0002157   0.0011753   0.0000000
    9   0.0000000   0.0000000   0.0038868   0.0000000  -0.0000000   0.0035505
   10  -0.0033717   0.0002157   0.0000000   0.1389373   0.0808016  -0.0000000
   11   0.0006614   0.0011753  -0.0000000   0.0808016   0.0988510   0.0000000
   12   0.0000000   0.0000000   0.0035505  -0.0000000   0.0000000   0.0082298
   13  -0.0050787   0.0028270  -0.0000000   0.0022312  -0.0134923   0.0000000
   14   0.0006637   0.0024732  -0.0000000  -0.0062091  -0.0306528  -0.0000000
   15   0.0000000   0.0000000  -0.0010870   0.0000000  -0.0000000   0.0036764
           13          14          15
    1  -0.0309054   0.0343393   0.0000000
    2   0.0297661  -0.0521765   0.0000000
    3   0.0000000   0.0000000  -0.0145874
    4  -0.0047968   0.0055791   0.0000000
    5   0.0152723  -0.0173630  -0.0000000
    6  -0.0000000  -0.0000000   0.0078832
    7  -0.0050787   0.0006637   0.0000000
    8   0.0028270   0.0024732   0.0000000
    9  -0.0000000  -0.0000000  -0.0010870
   10   0.0022312  -0.0062091   0.0000000
   11  -0.0134923  -0.0306528  -0.0000000
   12   0.0000000  -0.0000000   0.0036764
   13   0.0385498  -0.0343730  -0.0000000
   14  -0.0343730   0.0977190  -0.0000000
   15  -0.0000000  -0.0000000   0.0041147
 Gradient time:  CPU 322.42 s  wall 84.66 s
 **********************************************************************
 **                                                                  **
 **                       VIBRATIONAL ANALYSIS                       **
 **                       --------------------                       **
 **                                                                  **
 **        VIBRATIONAL FREQUENCIES (CM**-1) AND NORMAL MODES         **
 **     FORCE CONSTANTS (mDYN/ANGSTROM) AND REDUCED MASSES (AMU)     **
 **                  INFRARED INTENSITIES (KM/MOL)                   **
 **                                                                  **
 **********************************************************************


 Mode:                 1                      2                      3
 Frequency:        71.19                  93.92                 174.39
 Force Cnst:      0.3077                 0.1771                 0.8729
 Red. Mass:     103.0392                34.0719                48.7113
 IR Active:          YES                    YES                    YES
 IR Intens:        0.198                  0.092                  0.312
 Raman Active:       YES                    YES                    YES
               X      Y      Z        X      Y      Z        X      Y      Z
 C          0.048 -0.333  0.000   -0.000 -0.000  0.149    0.196  0.110 -0.000
 P          0.060 -0.301  0.000    0.000  0.000  0.826    0.094 -0.047  0.000
 I         -0.591  0.210 -0.000    0.000 -0.000 -0.143   -0.191 -0.169 -0.000
 Cl        -0.133 -0.042 -0.000   -0.000  0.000 -0.520    0.723 -0.502 -0.000
 I          0.609 -0.093  0.000   -0.000 -0.000  0.071   -0.050  0.308  0.000
 TransDip   0.011 -0.009  0.000   -0.000 -0.000  0.010    0.018  0.003  0.000

 Mode:                 4                      5                      6
 Frequency:       216.59                 314.61                 353.63
 Force Cnst:      0.8393                 1.6420                 0.9368
 Red. Mass:      30.3670                28.1568                12.7149
 IR Active:          YES                    YES                    YES
 IR Intens:        0.166                  8.940                  7.290
 Raman Active:       YES                    YES                    YES
               X      Y      Z        X      Y      Z        X      Y      Z
 C          0.509  0.263  0.000   -0.206  0.556  0.000    0.000  0.000  0.984
 P          0.327 -0.134 -0.000   -0.398  0.613  0.000   -0.000 -0.000 -0.137
 I         -0.120 -0.073 -0.000   -0.044 -0.058 -0.000    0.000  0.000 -0.002
 Cl         0.298  0.649 -0.000    0.274  0.045 -0.000    0.000 -0.000 -0.108
 I         -0.090 -0.099 -0.000    0.085 -0.156  0.000    0.000  0.000 -0.028
 TransDip   0.011  0.007 -0.000   -0.029  0.091 -0.000   -0.000  0.000 -0.086

 Mode:                 7                      8                      9
 Frequency:       421.39                 697.35                1030.94
 Force Cnst:      3.3220                 4.0506                 8.5196
 Red. Mass:      31.7534                14.1374                13.6052
 IR Active:          YES                    YES                    YES
 IR Intens:       53.553                 95.060                 48.470
 Raman Active:       YES                    YES                    YES
               X      Y      Z        X      Y      Z        X      Y      Z
 C          0.042 -0.277  0.000    0.418  0.855 -0.000    0.876 -0.387 -0.000
 P          0.641  0.629 -0.000    0.077 -0.087  0.000   -0.250  0.132  0.000
 I         -0.075 -0.117  0.000   -0.005  0.004 -0.000    0.000 -0.000 -0.000
 Cl        -0.294 -0.099 -0.000   -0.212 -0.190  0.000   -0.055 -0.019  0.000
 I         -0.004  0.017 -0.000    0.005 -0.011  0.000   -0.007  0.010  0.000
 TransDip   0.224  0.070 -0.000    0.135  0.282  0.000    0.212 -0.069  0.000

 STANDARD THERMODYNAMIC QUANTITIES AT   298.15 K  AND     1.00 ATM

   This Molecule has  0 Imaginary Frequencies
   Zero point vibrational energy:        4.823 kcal/mol

   Atom    1 Element C  Has Mass   12.00000
   Atom    2 Element P  Has Mass   30.97376
   Atom    3 Element I  Has Mass  126.90440
   Atom    4 Element Cl Has Mass   34.96885
   Atom    5 Element I  Has Mass  126.90440
   Molecular Mass:   331.751410 amu
   Principal axes and moments of inertia in amu*Bohr^2:
                             1           2           3
    Eigenvalues --     1431.93558  4089.81279  5521.74837
          X               0.99940     0.03464     0.00000
          Y              -0.03464     0.99940     0.00000
          Z               0.00000    -0.00000     1.00000
   Rotational Symmetry Number is   1
   The Molecule is an Asymmetric Top
   Translational Enthalpy:        0.889 kcal/mol
   Rotational Enthalpy:           0.889 kcal/mol
   Vibrational Enthalpy:          7.252 kcal/mol
   gas constant (RT):             0.592 kcal/mol
   Translational Entropy:        43.292  cal/mol.K
   Rotational Entropy:           31.847  cal/mol.K
   Vibrational Entropy:          15.839  cal/mol.K

   Total Enthalpy:                9.622 kcal/mol
   Total Entropy:                90.978  cal/mol.K
Archival summary:
1\1\TWL02\FREQ\ProcedureUnspecified\BasisUnspecified\2l111\taweetha\MonNov2616:05:332018MonNov2616:05:332018\0\\#,FREQ,ProcedureUnspecified,BasisUnspecified,\\0,1\I\C,1,2.1096\P,2,1.69381,1,132.371\Cl,2,1.7587,1,114.275,3,180,0\I,3,2.49122,2,106.156,1,-0,0\\\@

 Total job time:  97.13s(wall), 368.69s(cpu) 
 Mon Nov 26 16:05:33 2018

        *************************************************************
        *                                                           *
        *  Thank you very much for using Q-Chem.  Have a nice day.  *
        *                                                           *
        *************************************************************
