# Supplementary material for: Geometric and energetic data from ab initio calculations of haloethene, haloimine, halomethylenephosphine, haloiminophosphine, halodiazene, halodiphosphene and halocyclopropane
Source: Data Brief. 2019 Nov 2;27:104738. doi: 10.1016/j.dib.2019.104738 (PMC6861602; doi:10.1016/j.dib.2019.104738)
Supplement: Multimedia component 5 [file mmc5.zip › CP/B3LYP/IFCPBrE.out]

Q-Chem Developer Version!
                  Welcome to Q-Chem
     A Quantum Leap Into The Future Of Chemistry


 Q-Chem 5.1, Q-Chem, Inc., Pleasanton, CA (2018)

 Yihan Shao,  Zhengting Gan,  E. Epifanovsky,  A. T. B. Gilbert,  M. Wormit,  
 J. Kussmann,  A. W. Lange,  A. Behn,  Jia Deng,  Xintian Feng,  D. Ghosh,  
 M. Goldey,  P. R. Horn,  L. D. Jacobson,  I. Kaliman,  T. Kus,  A. Landau,  
 Jie Liu,  E. I. Proynov,  R. M. Richard,  R. P. Steele,  E. J. Sundstrom,  
 H. L. Woodcock III,  P. M. Zimmerman,  D. Zuev,  B. Albrecht,  E. Alguire,  
 S. A. Baeppler,  D. Barton,  Z. Benda,  Y. A. Bernard,  E. J. Berquist,  
 K. B. Bravaya,  H. Burton,  D. Casanova,  Chun-Min Chang,  Yunqing Chen,  
 A. Chien,  K. D. Closser,  M. P. Coons,  S. Coriani,  S. Dasgupta,  
 A. L. Dempwolff,  M. Diedenhofen,  Hainam Do,  R. G. Edgar,  Po-Tung Fang,  
 S. Faraji,  S. Fatehi,  Qingguo Feng,  K. D. Fenk,  J. Fosso-Tande,  
 Qinghui Ge,  A. Ghysels,  G. Gidofalvi,  J. Gomes,  J. Gonthier,  A. Gunina,  
 D. Hait,  M. W. D. Hanson-Heine,  P. H. P. Harbach,  A. W. Hauser,  
 J. E. Herr,  E. G. Hohenstein,  Z. C. Holden,  Kerwin Hui,  B. C. Huynh,  
 T.-C. Jagau,  Hyunjun Ji,  B. Kaduk,  K. Khistyaev,  Jaehoon Kim,  
 P. Klunzinger,  K. Koh,  D. Kosenkov,  L. Koulias,  T. Kowalczyk,  
 C. M. Krauter,  A. Kunitsa,  Ka Un Lao,  A. Laurent,  K. V. Lawler,  
 Joonho Lee,  D. Lefrancois,  S. Lehtola,  D. S. Levine,  Yi-Pei Li,  
 You-Sheng Lin,  Fenglai Liu,  E. Livshits,  A. Luenser,  P. Manohar,  
 E. Mansoor,  S. F. Manzer,  Shan-Ping Mao,  Yuezhi Mao,  N. Mardirossian,  
 A. V. Marenich,  T. Markovich,  L. A. Martinez-Martinez,  S. A. Maurer,  
 N. J. Mayhall,  S. C. McKenzie,  J.-M. Mewes,  A. F. Morrison,  
 J. W. Mullinax,  K. Nanda,  T. S. Nguyen-Beck,  R. Olivares-Amaya,  
 J. A. Parkhill,  T. M. Perrine,  F. Plasser,  P. Pokhilko,  S. Prager,  
 A. Prociuk,  E. Ramos,  D. R. Rehn,  F. Rob,  M. Schneider,  N. Sergueev,  
 S. M. Sharada,  S. Sharma,  D. W. Small,  T. Stauch,  T. Stein,  
 Yu-Chuan Su,  A. J. W. Thom,  A. Tkatchenko,  T. Tsuchimochi,  N. M. Tubman,  
 L. Vogt,  M. L. Vidal,  O. Vydrov,  M. A. Watson,  J. Wenzel,  
 M. de Wergifosse,  T. A. Wesolowski,  A. White,  J. Witte,  A. Yamada,  
 Jun Yang,  K. Yao,  S. Yeganeh,  S. R. Yost,  Zhi-Qiang You,  A. Zech,  
 Igor Ying Zhang,  Xing Zhang,  Yan Zhao,  Ying Zhu,  B. R. Brooks,  
 G. K. L. Chan,  C. J. Cramer,  M. S. Gordon,  W. J. Hehre,  A. Klamt,  
 M. W. Schmidt,  C. D. Sherrill,  D. G. Truhlar,  A. Aspuru-Guzik,  R. Baer,  
 A. T. Bell,  N. A. Besley,  Jeng-Da Chai,  A. E. DePrince, III,  
 R. A. DiStasio Jr.,  A. Dreuw,  B. D. Dunietz,  T. R. Furlani,  
 Chao-Ping Hsu,  Yousung Jung,  Jing Kong,  D. S. Lambrecht,  WanZhen Liang,  
 C. Ochsenfeld,  V. A. Rassolov,  L. V. Slipchenko,  J. E. Subotnik,  
 T. Van Voorhis,  J. M. Herbert,  A. I. Krylov,  P. M. W. Gill,  M. Head-Gordon

 Contributors to earlier versions of Q-Chem not listed above: 
 R. D. Adamson,  B. Austin,  J. Baker,  G. J. O. Beran,  K. Brandhorst,  
 S. T. Brown,  E. F. C. Byrd,  A. K. Chakraborty,  C.-L. Cheng,  
 Siu Hung Chien,  D. M. Chipman,  D. L. Crittenden,  H. Dachsel,  
 R. J. Doerksen,  A. D. Dutoi,  L. Fusti-Molnar,  W. A. Goddard III,  
 A. Golubeva-Zadorozhnaya,  S. R. Gwaltney,  G. Hawkins,  A. Heyden,  
 S. Hirata,  G. Kedziora,  F. J. Keil,  C. Kelley,  Jihan Kim,  R. A. King,  
 R. Z. Khaliullin,  P. P. Korambath,  W. Kurlancheek,  A. M. Lee,  M. S. Lee,  
 S. V. Levchenko,  Ching Yeh Lin,  D. Liotard,  R. C. Lochan,  I. Lotan,  
 P. E. Maslen,  N. Nair,  D. P. O'Neill,  D. Neuhauser,  E. Neuscamman,  
 C. M. Oana,  R. Olson,  B. Peters,  R. Peverati,  P. A. Pieniazek,  
 Y. M. Rhee,  J. Ritchie,  M. A. Rohrdanz,  E. Rosta,  N. J. Russ,  
 H. F. Schaefer III,  N. E. Schultz,  N. Shenvi,  A. C. Simmonett,  A. Sodt,  
 D. Stuck,  K. S. Thanthiriwatte,  V. Vanovschi,  Tao Wang,  A. Warshel,  
 C. F. Williams,  Q. Wu,  X. Xu,  W. Zhang

 Please cite Q-Chem as follows:
 Y. Shao et al., Mol. Phys. 113, 184-215 (2015)
 DOI: 10.1080/00268976.2014.952696

 Q-Chem 5.1.2 for Intel X86 EM64T Linux

 Parts of Q-Chem use Armadillo 8.300.2 (Tropical Shenanigans).
 http://arma.sourceforge.net/

 Q-Chem begins on Mon Nov 26 12:01:04 2018  

Host: 
0

     Scratch files written to /scratch/taweetham/qchem44931//
Input Ideriv = 2
Curr. Ideriv = -1
Max.  Ideriv = 2

Checking the input file for inconsistencies... 	...done.

--------------------------------------------------------------
User input:
--------------------------------------------------------------
$molecule
0 1
C 
P 1 1.5 
Br 2 PBr 1 120. 
F 1 PF 2 120.  3 180.0
I 1 PI 2 120.  3 0.0

PH=1.44
PF=1.54
PCl=2.03
PBr=2.5
PI=2.6
$end

$rem
   job_type	optimization
   basis	6-311++g**
   method	b3lyp
$end

--------------------------------------------------------------
 ----------------------------------------------------------------
             Standard Nuclear Orientation (Angstroms)
    I     Atom           X                Y                Z
 ----------------------------------------------------------------
    1      C       0.3337255068    -1.5585279834    -0.0000000000
    2      P      -1.1659953630    -1.5295916323    -0.0000000000
    3      Br     -2.3739967294     0.6591826134    -0.0000000000
    4      F       1.0778543485    -2.9068129188     0.0000000000
    5      I       1.6769202603     0.6676408903     0.0000000000
 ----------------------------------------------------------------
 Molecular Point Group                 Cs    NOp =  2
 Largest Abelian Subgroup              Cs    NOp =  2
 Nuclear Repulsion Energy =   747.6799271077 hartrees
 There are       59 alpha and       59 beta electrons
 Requested basis set is 6-311++G(d,p)
 There are 68 shells and 184 basis functions

 Total QAlloc Memory Limit   2000 MB
 Mega-Array Size       188 MB
 MEM_STATIC part       192 MB
 A cutoff of  1.0D-11 yielded   1718 shell pairs
 There are     13486 function pairs (     15134 Cartesian)

 -------------------------------------------------------
 OpenMP Integral Computing Module                       
 Release: version 1.0, May 2013, Q-Chem Inc. Pittsburgh 
 -------------------------------------------------------
 Integral Job Info:
 Integral job number is                      11
 Integral operator is                         1
 short-range coefficients                     0
 long-range coefficients              100000000
 Omega coefficients                           0
 if combine SR and LR in K                    0
 Integral screening is                        0
 Integral computing path is                   2
 max size of driver memory is            800000
 size of driver memory is                593474
 size of scratch memory is             29623520
 max col of scratch BK array               1296
 max len of scratch array in speh3          155
 max len of scratch index in speh4           18
 max int batch size is                      520
 min int batch size is                       52
 fixed nKL is                                45
 max L of basis functions is                  2
 order of int derivative is                   0
 number of shells is                         68
 number of basis is                         195
 number of cartesian basis is               195
 number of contracted shell pairs          1718
 number of primitive shell pairs           3958
 maxK2 (contraction) of shell pair           36
 max number of K2 of shell pair               1
 max number of CS2 of shell pair            224
 max number of PS2 of shell pair            224
 mem total for path MDJ                  529068
 -------------------------------------------------------
 Smallest overlap matrix eigenvalue = 6.65E-04

 Scale SEOQF with 1.000000e-01/1.000000e-01/1.000000e-01

 Standard Electronic Orientation quadrupole field applied
 Nucleus-field energy     =     0.0000000252 hartrees
 Guess from superposition of atomic densities
 Warning:  Energy on first SCF cycle will be non-variational
 SAD guess density has 118.000000 electrons

 -----------------------------------------------------------------------
  General SCF calculation program by
  Eric Jon Sundstrom, Paul Horn, Yuezhi Mao, Dmitri Zuev, Alec White,
  David Stuck, Shaama M.S., Shane Yost, Joonho Lee, David Small,
  Daniel Levine, Susi Lehtola, Hugh Burton, Evgeny Epifanovsky
 -----------------------------------------------------------------------
 Exchange:     0.2000 Hartree-Fock + 0.0800 Slater + 0.7200 B88
 Correlation:  0.1900 VWN1RPA + 0.8100 LYP
 Using SG-1 standard quadrature grid
 using 4 threads for integral computing
 -------------------------------------------------------
 OpenMP Integral computing Module                
 Release: version 2.0, May 2017, Q-Chem Inc. Pleasanton 
 -------------------------------------------------------
 -------------------------------------------------------
 OpenMP BLAS3 based DFT computing Module                
 Release: version 1.0, May 2013, Q-Chem Inc. Pittsburgh 
 -------------------------------------------------------
 A restricted SCF calculation will be
 performed using DIIS
 SCF converges when DIIS error is below 1.0e-08
 ---------------------------------------
  Cycle       Energy         DIIS error
 ---------------------------------------
    1   -9973.1532183490      3.21e-02  
    2   -9972.8767536296      2.94e-03  
    3   -9972.8278594616      4.44e-03  
    4   -9972.9007657455      1.33e-03  
    5   -9972.9049306091      4.64e-04  
    6   -9972.9056063347      2.31e-04  
    7   -9972.9058406725      6.56e-05  
    8   -9972.9058624656      2.55e-05  
    9   -9972.9058651446      4.06e-06  
   10   -9972.9058651954      1.97e-06  
   11   -9972.9058652155      4.79e-07  
   12   -9972.9058652167      1.19e-07  
   13   -9972.9058652169      2.46e-08  
   14   -9972.9058652168      6.35e-09  Convergence criterion met
 ---------------------------------------
 SCF time:   CPU 37.08s  wall 15.00s 
 SCF   energy in the final basis set =    -9972.9058652168
 Total energy in the final basis set =    -9972.9058652168

 --------------------------------------------------------------
             Orbital Energies (a.u.) and Symmetries
 --------------------------------------------------------------

 Alpha MOs, Restricted
 -- Occupied --                  
******* -482.86 -176.33 -165.73 -165.73 -165.73  -77.13  -62.51
  1 A'    2 A'    3 A'    4 A'    5 A'    1 A"    6 A'    7 A'                 
-56.328 -56.324 -56.324 -35.826 -31.320 -31.312 -31.312 -24.736
  8 A'    2 A"    9 A'   10 A'   11 A'   12 A'    3 A"   13 A'                 
-22.970 -22.969 -22.968 -22.963 -22.963 -10.342  -8.715  -6.632
 14 A'   15 A'    4 A"   16 A'    5 A"   17 A'   18 A'   19 A'                 
 -6.547  -6.534  -6.533  -6.374  -4.793  -4.790  -4.789  -4.788
 20 A'    6 A"   21 A'   22 A'   23 A'    7 A"   24 A'   25 A'                 
 -4.770  -4.770  -2.657  -2.654  -2.654  -2.643  -2.643  -2.052
 26 A'    8 A"   27 A'    9 A"   28 A'   29 A'   10 A"   30 A'                 
 -2.048  -2.048  -2.033  -2.032  -1.217  -0.823  -0.778  -0.656
 31 A'   11 A"   32 A'   12 A"   33 A'   34 A'   35 A'   36 A'                 
 -0.578  -0.482  -0.476  -0.466  -0.393  -0.360  -0.333  -0.314
 37 A'   38 A'   13 A"   39 A'   40 A'   14 A"   41 A'   15 A"                 
 -0.307  -0.288  -0.287
 42 A'   16 A"   43 A'                                                         
 -- Virtual --                   
 -0.181  -0.148  -0.097  -0.002   0.004   0.025   0.039   0.044
 44 A'   45 A'   17 A"   46 A'   47 A'   48 A'   18 A"   49 A'                 
  0.061   0.062   0.071   0.083   0.096   0.104   0.112   0.128
 50 A'   51 A'   19 A"   52 A'   20 A"   53 A'   54 A'   55 A'                 
  0.153   0.178   0.216   0.221   0.246   0.248   0.260   0.271
 56 A'   57 A'   21 A"   58 A'   59 A'   22 A"   60 A'   23 A"                 
  0.312   0.329   0.361   0.386   0.389   0.394   0.395   0.398
 61 A'   62 A'   63 A'   64 A'   24 A"   65 A'   66 A'   25 A"                 
  0.420   0.425   0.456   0.499   0.504   0.523   0.553   0.557
 26 A"   67 A'   68 A'   69 A'   27 A"   70 A'   28 A"   71 A'                 
  0.560   0.576   0.599   0.611   0.637   0.658   0.677   0.697
 29 A"   72 A'   73 A'   74 A'   75 A'   30 A"   31 A"   76 A'                 
  0.822   0.888   0.946   1.117   1.172   1.218   1.295   1.304
 77 A'   78 A'   79 A'   80 A'   32 A"   81 A'   33 A"   82 A'                 
  1.371   1.389   1.408   1.489   1.530   1.565   1.578   1.621
 83 A'   84 A'   34 A"   35 A"   85 A'   36 A"   86 A'   87 A'                 
  1.661   1.921   1.983   1.996   2.015   2.059   2.640   2.721
 88 A'   89 A'   37 A"   90 A'   91 A'   92 A'   38 A"   93 A'                 
  3.080   3.750   3.753   3.813   3.831   3.943   3.953   3.955
 94 A'   39 A"   95 A'   40 A"   96 A'   41 A"   97 A'   42 A"                 
  3.982   3.986   3.990   4.005   4.014   4.077   4.132   4.316
 43 A"   44 A"   98 A'   99 A'  100 A'  101 A'  102 A'  103 A'                 
  4.437   5.967   5.988   6.010   6.258   6.290   6.342   6.563
104 A'   45 A"  105 A'  106 A'   46 A"  107 A'  108 A'  109 A'                 
  6.949   7.538   7.551   7.577  13.752  13.865  14.068  23.404
110 A'   47 A"  111 A'  112 A'   48 A"  113 A'  114 A'  115 A'                 
 27.762  28.312  28.328  28.339  28.515  28.519  28.519  28.542
116 A'   49 A"  117 A'  118 A'   50 A"   51 A"  119 A'  120 A'                 
 28.591  47.856  66.713 127.857 127.870 127.885 151.572 163.102
121 A'  122 A'  123 A'   52 A"  124 A'  125 A'  126 A'  127 A'                 
289.732 289.743 289.7871020.6371901.732
 53 A"  128 A'  129 A'  130 A'  131 A'                                         

 Beta MOs, Restricted
 -- Occupied --                  
******* -482.86 -176.33 -165.73 -165.73 -165.73  -77.13  -62.51
  1 A'    2 A'    3 A'    4 A'    5 A'    1 A"    6 A'    7 A'                 
-56.328 -56.324 -56.324 -35.826 -31.320 -31.312 -31.312 -24.736
  8 A'    2 A"    9 A'   10 A'   11 A'   12 A'    3 A"   13 A'                 
-22.970 -22.969 -22.968 -22.963 -22.963 -10.342  -8.715  -6.632
 14 A'   15 A'    4 A"   16 A'    5 A"   17 A'   18 A'   19 A'                 
 -6.547  -6.534  -6.533  -6.374  -4.793  -4.790  -4.789  -4.788
 20 A'    6 A"   21 A'   22 A'   23 A'    7 A"   24 A'   25 A'                 
 -4.770  -4.770  -2.657  -2.654  -2.654  -2.643  -2.643  -2.052
 26 A'    8 A"   27 A'    9 A"   28 A'   29 A'   10 A"   30 A'                 
 -2.048  -2.048  -2.033  -2.032  -1.217  -0.823  -0.778  -0.656
 31 A'   11 A"   32 A'   12 A"   33 A'   34 A'   35 A'   36 A'                 
 -0.578  -0.482  -0.476  -0.466  -0.393  -0.360  -0.333  -0.314
 37 A'   38 A'   13 A"   39 A'   40 A'   14 A"   41 A'   15 A"                 
 -0.307  -0.288  -0.287
 42 A'   16 A"   43 A'                                                         
 -- Virtual --                   
 -0.181  -0.148  -0.097  -0.002   0.004   0.025   0.039   0.044
 44 A'   45 A'   17 A"   46 A'   47 A'   48 A'   18 A"   49 A'                 
  0.061   0.062   0.071   0.083   0.096   0.104   0.112   0.128
 50 A'   51 A'   19 A"   52 A'   20 A"   53 A'   54 A'   55 A'                 
  0.153   0.178   0.216   0.221   0.246   0.248   0.260   0.271
 56 A'   57 A'   21 A"   58 A'   59 A'   22 A"   60 A'   23 A"                 
  0.312   0.329   0.361   0.386   0.389   0.394   0.395   0.398
 61 A'   62 A'   63 A'   64 A'   24 A"   65 A'   66 A'   25 A"                 
  0.420   0.425   0.456   0.499   0.504   0.523   0.553   0.557
 26 A"   67 A'   68 A'   69 A'   27 A"   70 A'   28 A"   71 A'                 
  0.560   0.576   0.599   0.611   0.637   0.658   0.677   0.697
 29 A"   72 A'   73 A'   74 A'   75 A'   30 A"   31 A"   76 A'                 
  0.822   0.888   0.946   1.117   1.172   1.218   1.295   1.304
 77 A'   78 A'   79 A'   80 A'   32 A"   81 A'   33 A"   82 A'                 
  1.371   1.389   1.408   1.489   1.530   1.565   1.578   1.621
 83 A'   84 A'   34 A"   35 A"   85 A'   36 A"   86 A'   87 A'                 
  1.661   1.921   1.983   1.996   2.015   2.059   2.640   2.721
 88 A'   89 A'   37 A"   90 A'   91 A'   92 A'   38 A"   93 A'                 
  3.080   3.750   3.753   3.813   3.831   3.943   3.953   3.955
 94 A'   39 A"   95 A'   40 A"   96 A'   41 A"   97 A'   42 A"                 
  3.982   3.986   3.990   4.005   4.014   4.077   4.132   4.316
 43 A"   44 A"   98 A'   99 A'  100 A'  101 A'  102 A'  103 A'                 
  4.437   5.967   5.988   6.010   6.258   6.290   6.342   6.563
104 A'   45 A"  105 A'  106 A'   46 A"  107 A'  108 A'  109 A'                 
  6.949   7.538   7.551   7.577  13.752  13.865  14.068  23.404
110 A'   47 A"  111 A'  112 A'   48 A"  113 A'  114 A'  115 A'                 
 27.762  28.312  28.328  28.339  28.515  28.519  28.519  28.542
116 A'   49 A"  117 A'  118 A'   50 A"   51 A"  119 A'  120 A'                 
 28.591  47.856  66.713 127.857 127.870 127.885 151.572 163.102
121 A'  122 A'  123 A'   52 A"  124 A'  125 A'  126 A'  127 A'                 
289.732 289.743 289.7871020.6371901.732
 53 A"  128 A'  129 A'  130 A'  131 A'                                         
 --------------------------------------------------------------

          Ground-State Mulliken Net Atomic Charges

     Atom                 Charge (a.u.)
  ----------------------------------------
      1 C                     0.002986
      2 P                     0.180352
      3 Br                   -0.128883
      4 F                    -0.114984
      5 I                     0.060530
  ----------------------------------------
  Sum of atomic charges =     0.000000

 -----------------------------------------------------------------
                    Cartesian Multipole Moments
 -----------------------------------------------------------------
    Charge (ESU x 10^10)
                 0.0000
    Dipole Moment (Debye)
         X      -0.5422      Y       0.2866      Z      -0.0000
       Tot       0.6133
    Quadrupole Moments (Debye-Ang)
        XX     -72.0103     XY       4.9816     YY     -70.4187
        XZ      -0.0000     YZ       0.0000     ZZ     -71.2584
    Octopole Moments (Debye-Ang^2)
       XXX      14.9301    XXY      21.6238    XYY      -1.7039
       YYY      52.2011    XXZ       0.0000    XYZ       0.0000
       YYZ      -0.0000    XZZ       2.8108    YZZ       9.7394
       ZZZ       0.0000
    Hexadecapole Moments (Debye-Ang^3)
      XXXX   -1348.3334   XXXY     -13.8408   XXYY    -325.4703
      XYYY       6.4836   YYYY    -746.4026   XXXZ      -0.0000
      XXYZ       0.0000   XYYZ      -0.0000   YYYZ       0.0000
      XXZZ    -244.4050   XYZZ      -4.7871   YYZZ    -135.6154
      XZZZ       0.0000   YZZZ       0.0000   ZZZZ     -94.5242
 -----------------------------------------------------------------
 Calculating analytic gradient of the SCF energy
 Gradient of SCF Energy
            1           2           3           4           5
    1  -0.2212453   0.1914397  -0.0231237   0.0371940   0.0157354
    2   0.0167988  -0.0043434   0.0242122  -0.0801811   0.0435135
    3  -0.0000000   0.0000000  -0.0000000   0.0000000   0.0000000
 Max gradient component =       2.212E-01
 RMS gradient           =       8.040E-02
 Gradient time:  CPU 9.09 s  wall 3.79 s
 Geometry Optimization Parameters
   NAtoms,    NIC,     NZ,  NCons,   NDum,   NFix, NCnnct, MaxDiis
        5      20       5       0       0       0       0       0


** GEOMETRY OPTIMIZATION IN DELOCALIZED INTERNAL COORDINATES **
   Searching for a Minimum

   Optimization Cycle:   1

                       Coordinates (Angstroms)
     ATOM                X               Y               Z
      1  C         0.3337255068   -1.5585279834    0.0000000000
      2  P        -1.1659953630   -1.5295916323    0.0000000000
      3  Br       -2.3739967294    0.6591826134    0.0000000000
      4  F         1.0778543485   -2.9068129188    0.0000000000
      5  I         1.6769202603    0.6676408903    0.0000000000
   Point Group: cs    Number of degrees of freedom:     7


   Energy is  -9972.905865217


 Attempting to Generate Delocalized Internal Coordinates

  7 Hessian modes will be used to form the next step
  Hessian Eigenvalues:
     0.044459    0.092515    0.250000    0.250000    0.250000    0.285189
     0.766766

 Minimum Search - Taking Simple RFO Step
 Searching for Lamda that Minimizes Along All modes
 Value Taken    Lamda =  -0.08391539
 Calculated Step too Large.  Step scaled by  0.569214
 Step Taken.  Stepsize is  0.300000

                             Maximum     Tolerance    Cnvgd?
         Gradient           0.173420      0.000300      NO
         Displacement       0.217717      0.001200      NO
         Energy change     *********      0.000001      NO


 New Cartesian Coordinates Obtained by Inverse Iteration

 Displacement from previous Coordinates is:  0.304929
 ----------------------------------------------------------------
             Standard Nuclear Orientation (Angstroms)
    I     Atom           X                Y                Z
 ----------------------------------------------------------------
    1      C       0.3426104480    -1.5352016943     0.0000000000
    2      P      -1.2167719939    -1.5508681986     0.0000000000
    3      Br     -2.3138945862     0.6337935438     0.0000000000
    4      F       1.0839182355    -2.8023311046     0.0000000000
    5      I       1.6526459198     0.5864984228     0.0000000000
 ----------------------------------------------------------------
 Molecular Point Group                 Cs    NOp =  2
 Largest Abelian Subgroup              Cs    NOp =  2
 Nuclear Repulsion Energy =   763.8028183147 hartrees
 There are       59 alpha and       59 beta electrons
 Applying Cartesian multipole field
    Component          Value
    ---------          -----
     (2,0,0)        1.00000E-11
     (0,2,0)        2.00000E-11
     (0,0,2)       -3.00000E-11
 Nucleus-field energy     =     0.0000000240 hartrees
 Requested basis set is 6-311++G(d,p)
 There are 68 shells and 184 basis functions
 A cutoff of  1.0D-11 yielded   1740 shell pairs
 There are     13663 function pairs (     15331 Cartesian)
 Smallest overlap matrix eigenvalue = 6.62E-04
 Guess MOs from SCF MO coefficient file

 -----------------------------------------------------------------------
  General SCF calculation program by
  Eric Jon Sundstrom, Paul Horn, Yuezhi Mao, Dmitri Zuev, Alec White,
  David Stuck, Shaama M.S., Shane Yost, Joonho Lee, David Small,
  Daniel Levine, Susi Lehtola, Hugh Burton, Evgeny Epifanovsky
 -----------------------------------------------------------------------
 Exchange:     0.2000 Hartree-Fock + 0.0800 Slater + 0.7200 B88
 Correlation:  0.1900 VWN1RPA + 0.8100 LYP
 Using SG-1 standard quadrature grid
 using 4 threads for integral computing
 -------------------------------------------------------
 OpenMP Integral computing Module                
 Release: version 2.0, May 2017, Q-Chem Inc. Pleasanton 
 -------------------------------------------------------
 -------------------------------------------------------
 OpenMP BLAS3 based DFT computing Module                
 Release: version 1.0, May 2013, Q-Chem Inc. Pittsburgh 
 -------------------------------------------------------
 A restricted SCF calculation will be
 performed using DIIS
 SCF converges when DIIS error is below 1.0e-08
 ---------------------------------------
  Cycle       Energy         DIIS error
 ---------------------------------------
    1   -9972.9429220589      9.14e-04  
    2   -9972.9471618841      4.66e-04  
    3   -9972.9454732885      7.61e-04  
    4   -9972.9481107817      1.22e-04  
    5   -9972.9481739585      5.50e-05  
    6   -9972.9481872515      1.01e-05  
    7   -9972.9481876486      5.62e-06  
    8   -9972.9481877565      1.16e-06  
    9   -9972.9481877608      4.90e-07  
   10   -9972.9481877617      1.97e-07  
   11   -9972.9481877618      3.23e-08  
   12   -9972.9481877620      1.17e-08  
   13   -9972.9481877619      1.78e-09  Convergence criterion met
 ---------------------------------------
 SCF time:   CPU 34.98s  wall 14.00s 
 SCF   energy in the final basis set =    -9972.9481877619
 Total energy in the final basis set =    -9972.9481877619

 --------------------------------------------------------------
             Orbital Energies (a.u.) and Symmetries
 --------------------------------------------------------------

 Alpha MOs, Restricted
 -- Occupied --                  
******* -482.85 -176.33 -165.73 -165.73 -165.73  -77.13  -62.51
  1 A'    2 A'    3 A'    4 A'    1 A"    5 A'    6 A'    7 A'                 
-56.327 -56.323 -56.323 -35.824 -31.318 -31.311 -31.311 -24.743
  8 A'    2 A"    9 A'   10 A'   11 A'    3 A"   12 A'   13 A'                 
-22.969 -22.967 -22.967 -22.962 -22.962 -10.345  -8.714  -6.628
 14 A'    4 A"   15 A'   16 A'    5 A"   17 A'   18 A'   19 A'                 
 -6.545  -6.532  -6.532  -6.372  -4.790  -4.787  -4.786  -4.786
 20 A'    6 A"   21 A'   22 A'   23 A'    7 A"   24 A'   25 A'                 
 -4.769  -4.769  -2.656  -2.652  -2.652  -2.642  -2.642  -2.050
  8 A"   26 A'   27 A'    9 A"   28 A'   10 A"   29 A'   30 A'                 
 -2.046  -2.046  -2.031  -2.031  -1.240  -0.815  -0.773  -0.658
 11 A"   31 A'   32 A'   12 A"   33 A'   34 A'   35 A'   36 A'                 
 -0.594  -0.495  -0.490  -0.469  -0.393  -0.353  -0.336  -0.310
 37 A'   38 A'   13 A"   39 A'   40 A'   14 A"   41 A'   15 A"                 
 -0.307  -0.286  -0.284
 42 A'   43 A'   16 A"                                                         
 -- Virtual --                   
 -0.161  -0.127  -0.099  -0.000   0.014   0.026   0.040   0.046
 44 A'   45 A'   17 A"   46 A'   47 A'   48 A'   18 A"   49 A'                 
  0.057   0.064   0.071   0.084   0.095   0.109   0.115   0.127
 50 A'   51 A'   19 A"   52 A'   20 A"   53 A'   54 A'   55 A'                 
  0.150   0.182   0.217   0.219   0.247   0.251   0.256   0.273
 56 A'   57 A'   21 A"   58 A'   59 A'   22 A"   60 A'   23 A"                 
  0.304   0.328   0.359   0.381   0.388   0.394   0.398   0.403
 61 A'   62 A'   63 A'   64 A'   24 A"   65 A'   25 A"   66 A'                 
  0.420   0.436   0.461   0.497   0.509   0.517   0.549   0.559
 26 A"   67 A'   68 A'   27 A"   69 A'   70 A'   28 A"   29 A"                 
  0.560   0.583   0.606   0.622   0.646   0.668   0.694   0.702
 71 A'   72 A'   73 A'   74 A'   75 A'   30 A"   31 A"   76 A'                 
  0.827   0.898   0.974   1.050   1.173   1.233   1.302   1.308
 77 A'   78 A'   79 A'   80 A'   32 A"   81 A'   33 A"   82 A'                 
  1.357   1.395   1.403   1.480   1.544   1.557   1.605   1.641
 83 A'   84 A'   34 A"   35 A"   36 A"   85 A'   86 A'   87 A'                 
  1.685   1.892   1.968   1.984   2.005   2.067   2.629   2.734
 88 A'   89 A'   90 A'   37 A"   91 A'   92 A'   38 A"   93 A'                 
  3.050   3.740   3.743   3.844   3.861   3.944   3.956   3.962
 94 A'   39 A"   95 A'   40 A"   96 A'   41 A"   97 A'   42 A"                 
  3.984   3.989   3.993   4.014   4.027   4.110   4.150   4.323
 43 A"   44 A"   98 A'   99 A'  100 A'  101 A'  102 A'  103 A'                 
  4.530   5.971   5.995   6.020   6.251   6.287   6.375   6.566
104 A'   45 A"  105 A'  106 A'   46 A"  107 A'  108 A'  109 A'                 
  6.931   7.539   7.554   7.586  13.756  13.872  14.021  23.364
110 A'   47 A"  111 A'  112 A'   48 A"  113 A'  114 A'  115 A'                 
 27.770  28.316  28.334  28.344  28.516  28.522  28.523  28.550
116 A'   49 A"  117 A'  118 A'   50 A"  119 A'   51 A"  120 A'                 
 28.609  47.859  66.706 127.860 127.874 127.893 151.579 163.063
121 A'  122 A'  123 A'   52 A"  124 A'  125 A'  126 A'  127 A'                 
289.734 289.748 289.7961020.6401901.739
 53 A"  128 A'  129 A'  130 A'  131 A'                                         

 Beta MOs, Restricted
 -- Occupied --                  
******* -482.85 -176.33 -165.73 -165.73 -165.73  -77.13  -62.51
  1 A'    2 A'    3 A'    4 A'    1 A"    5 A'    6 A'    7 A'                 
-56.327 -56.323 -56.323 -35.824 -31.318 -31.311 -31.311 -24.743
  8 A'    2 A"    9 A'   10 A'   11 A'    3 A"   12 A'   13 A'                 
-22.969 -22.967 -22.967 -22.962 -22.962 -10.345  -8.714  -6.628
 14 A'    4 A"   15 A'   16 A'    5 A"   17 A'   18 A'   19 A'                 
 -6.545  -6.532  -6.532  -6.372  -4.790  -4.787  -4.786  -4.786
 20 A'    6 A"   21 A'   22 A'   23 A'    7 A"   24 A'   25 A'                 
 -4.769  -4.769  -2.656  -2.652  -2.652  -2.642  -2.642  -2.050
  8 A"   26 A'   27 A'    9 A"   28 A'   10 A"   29 A'   30 A'                 
 -2.046  -2.046  -2.031  -2.031  -1.240  -0.815  -0.773  -0.658
 11 A"   31 A'   32 A'   12 A"   33 A'   34 A'   35 A'   36 A'                 
 -0.594  -0.495  -0.490  -0.469  -0.393  -0.353  -0.336  -0.310
 37 A'   38 A'   13 A"   39 A'   40 A'   14 A"   41 A'   15 A"                 
 -0.307  -0.286  -0.284
 42 A'   43 A'   16 A"                                                         
 -- Virtual --                   
 -0.161  -0.127  -0.099  -0.000   0.014   0.026   0.040   0.046
 44 A'   45 A'   17 A"   46 A'   47 A'   48 A'   18 A"   49 A'                 
  0.057   0.064   0.071   0.084   0.095   0.109   0.115   0.127
 50 A'   51 A'   19 A"   52 A'   20 A"   53 A'   54 A'   55 A'                 
  0.150   0.182   0.217   0.219   0.247   0.251   0.256   0.273
 56 A'   57 A'   21 A"   58 A'   59 A'   22 A"   60 A'   23 A"                 
  0.304   0.328   0.359   0.381   0.388   0.394   0.398   0.403
 61 A'   62 A'   63 A'   64 A'   24 A"   65 A'   25 A"   66 A'                 
  0.420   0.436   0.461   0.497   0.509   0.517   0.549   0.559
 26 A"   67 A'   68 A'   27 A"   69 A'   70 A'   28 A"   29 A"                 
  0.560   0.583   0.606   0.622   0.646   0.668   0.694   0.702
 71 A'   72 A'   73 A'   74 A'   75 A'   30 A"   31 A"   76 A'                 
  0.827   0.898   0.974   1.050   1.173   1.233   1.302   1.308
 77 A'   78 A'   79 A'   80 A'   32 A"   81 A'   33 A"   82 A'                 
  1.357   1.395   1.403   1.480   1.544   1.557   1.605   1.641
 83 A'   84 A'   34 A"   35 A"   36 A"   85 A'   86 A'   87 A'                 
  1.685   1.892   1.968   1.984   2.005   2.067   2.629   2.734
 88 A'   89 A'   90 A'   37 A"   91 A'   92 A'   38 A"   93 A'                 
  3.050   3.740   3.743   3.844   3.861   3.944   3.956   3.962
 94 A'   39 A"   95 A'   40 A"   96 A'   41 A"   97 A'   42 A"                 
  3.984   3.989   3.993   4.014   4.027   4.110   4.150   4.323
 43 A"   44 A"   98 A'   99 A'  100 A'  101 A'  102 A'  103 A'                 
  4.530   5.971   5.995   6.020   6.251   6.287   6.375   6.566
104 A'   45 A"  105 A'  106 A'   46 A"  107 A'  108 A'  109 A'                 
  6.931   7.539   7.554   7.586  13.756  13.872  14.021  23.364
110 A'   47 A"  111 A'  112 A'   48 A"  113 A'  114 A'  115 A'                 
 27.770  28.316  28.334  28.344  28.516  28.522  28.523  28.550
116 A'   49 A"  117 A'  118 A'   50 A"  119 A'   51 A"  120 A'                 
 28.609  47.859  66.706 127.860 127.874 127.893 151.579 163.063
121 A'  122 A'  123 A'   52 A"  124 A'  125 A'  126 A'  127 A'                 
289.734 289.748 289.7961020.6401901.739
 53 A"  128 A'  129 A'  130 A'  131 A'                                         
 --------------------------------------------------------------

          Ground-State Mulliken Net Atomic Charges

     Atom                 Charge (a.u.)
  ----------------------------------------
      1 C                    -0.038239
      2 P                     0.174027
      3 Br                   -0.133935
      4 F                    -0.075219
      5 I                     0.073366
  ----------------------------------------
  Sum of atomic charges =     0.000000

 -----------------------------------------------------------------
                    Cartesian Multipole Moments
 -----------------------------------------------------------------
    Charge (ESU x 10^10)
                 0.0000
    Dipole Moment (Debye)
         X      -0.3729      Y       0.1233      Z       0.0000
       Tot       0.3927
    Quadrupole Moments (Debye-Ang)
        XX     -71.8596     XY       4.3956     YY     -69.6648
        XZ       0.0000     YZ      -0.0000     ZZ     -71.3465
    Octopole Moments (Debye-Ang^2)
       XXX      15.9892    XXY      23.4780    XYY      -0.3066
       YYY      55.9445    XXZ       0.0000    XYZ       0.0000
       YYZ       0.0000    XZZ       3.2827    YZZ      12.4649
       ZZZ       0.0000
    Hexadecapole Moments (Debye-Ang^3)
      XXXX   -1312.4684   XXXY     -11.2772   XXYY    -314.5008
      XYYY       1.4224   YYYY    -700.6561   XXXZ      -0.0000
      XXYZ      -0.0000   XYYZ       0.0000   YYYZ      -0.0000
      XXZZ    -238.0946   XYZZ      -4.7897   YYZZ    -129.5907
      XZZZ      -0.0000   YZZZ      -0.0000   ZZZZ     -94.9594
 -----------------------------------------------------------------
 Calculating analytic gradient of the SCF energy
 Gradient of SCF Energy
            1           2           3           4           5
    1  -0.1450725   0.1186539  -0.0210529   0.0321837   0.0152878
    2   0.0023850  -0.0026938   0.0243062  -0.0655145   0.0415171
    3  -0.0000000   0.0000000  -0.0000000   0.0000000   0.0000000
 Max gradient component =       1.451E-01
 RMS gradient           =       5.383E-02
 Gradient time:  CPU 9.36 s  wall 3.53 s
 Geometry Optimization Parameters
   NAtoms,    NIC,     NZ,  NCons,   NDum,   NFix, NCnnct, MaxDiis
        5      20       5       0       0       0       0       0

 Cartesian Hessian Update
 Hessian Updated using BFGS Update


** GEOMETRY OPTIMIZATION IN DELOCALIZED INTERNAL COORDINATES **
   Searching for a Minimum

   Optimization Cycle:   2

                       Coordinates (Angstroms)
     ATOM                X               Y               Z
      1  C         0.3426104480   -1.5352016943    0.0000000000
      2  P        -1.2167719939   -1.5508681986    0.0000000000
      3  Br       -2.3138945862    0.6337935438    0.0000000000
      4  F         1.0839182355   -2.8023311046    0.0000000000
      5  I         1.6526459198    0.5864984228    0.0000000000
   Point Group: cs    Number of degrees of freedom:     7


   Energy is  -9972.948187762

 Hessian Updated using BFGS Update

  6 Hessian modes will be used to form the next step
  Hessian Eigenvalues:
     0.035526    0.082536    0.187058    0.250178    0.265740    0.855389

 Minimum Search - Taking Simple RFO Step
 Searching for Lamda that Minimizes Along All modes
 Value Taken    Lamda =  -0.08182677
 Calculated Step too Large.  Step scaled by  0.425789
 Step Taken.  Stepsize is  0.300000

                             Maximum     Tolerance    Cnvgd?
         Gradient           0.115980      0.000300      NO
         Displacement       0.194388      0.001200      NO
         Energy change     -0.042323      0.000001      NO


 New Cartesian Coordinates Obtained by Inverse Iteration

 Displacement from previous Coordinates is:  0.338226
 ----------------------------------------------------------------
             Standard Nuclear Orientation (Angstroms)
    I     Atom           X                Y                Z
 ----------------------------------------------------------------
    1      C       0.3387789428    -1.5049441580     0.0000000000
    2      P      -1.2581281592    -1.5794980527     0.0000000000
    3      Br     -2.2314049229     0.5938392841     0.0000000000
    4      F       1.0735959204    -2.6867201054     0.0000000000
    5      I       1.6256662421     0.5092140012     0.0000000000
 ----------------------------------------------------------------
 Molecular Point Group                 Cs    NOp =  2
 Largest Abelian Subgroup              Cs    NOp =  2
 Nuclear Repulsion Energy =   784.7720214759 hartrees
 There are       59 alpha and       59 beta electrons
 Applying Cartesian multipole field
    Component          Value
    ---------          -----
     (2,0,0)        1.00000E-11
     (0,2,0)        2.00000E-11
     (0,0,2)       -3.00000E-11
 Nucleus-field energy     =     0.0000000226 hartrees
 Requested basis set is 6-311++G(d,p)
 There are 68 shells and 184 basis functions
 A cutoff of  1.0D-11 yielded   1761 shell pairs
 There are     13833 function pairs (     15523 Cartesian)
 Smallest overlap matrix eigenvalue = 6.50E-04
 Guess MOs from SCF MO coefficient file

 -----------------------------------------------------------------------
  General SCF calculation program by
  Eric Jon Sundstrom, Paul Horn, Yuezhi Mao, Dmitri Zuev, Alec White,
  David Stuck, Shaama M.S., Shane Yost, Joonho Lee, David Small,
  Daniel Levine, Susi Lehtola, Hugh Burton, Evgeny Epifanovsky
 -----------------------------------------------------------------------
 Exchange:     0.2000 Hartree-Fock + 0.0800 Slater + 0.7200 B88
 Correlation:  0.1900 VWN1RPA + 0.8100 LYP
 Using SG-1 standard quadrature grid
 using 4 threads for integral computing
 -------------------------------------------------------
 OpenMP Integral computing Module                
 Release: version 2.0, May 2017, Q-Chem Inc. Pleasanton 
 -------------------------------------------------------
 -------------------------------------------------------
 OpenMP BLAS3 based DFT computing Module                
 Release: version 1.0, May 2013, Q-Chem Inc. Pittsburgh 
 -------------------------------------------------------
 A restricted SCF calculation will be
 performed using DIIS
 SCF converges when DIIS error is below 1.0e-08
 ---------------------------------------
  Cycle       Energy         DIIS error
 ---------------------------------------
    1   -9972.9729854577      9.68e-04  
    2   -9972.9783160970      2.28e-04  
    3   -9972.9780500476      3.24e-04  
    4   -9972.9785480256      1.06e-04  
    5   -9972.9785874071      4.62e-05  
    6   -9972.9785982423      9.30e-06  
    7   -9972.9785986115      4.85e-06  
    8   -9972.9785986864      8.94e-07  
    9   -9972.9785986896      1.79e-07  
   10   -9972.9785986897      1.56e-07  
   11   -9972.9785986898      2.74e-08  
   12   -9972.9785986898      9.60e-09  Convergence criterion met
 ---------------------------------------
 SCF time:   CPU 33.26s  wall 13.00s 
 SCF   energy in the final basis set =    -9972.9785986898
 Total energy in the final basis set =    -9972.9785986898

 --------------------------------------------------------------
             Orbital Energies (a.u.) and Symmetries
 --------------------------------------------------------------

 Alpha MOs, Restricted
 -- Occupied --                  
******* -482.85 -176.33 -165.73 -165.73 -165.73  -77.13  -62.50
  1 A'    2 A'    3 A'    4 A'    1 A"    5 A'    6 A'    7 A'                 
-56.325 -56.321 -56.321 -35.822 -31.316 -31.309 -31.309 -24.751
  8 A'    2 A"    9 A'   10 A'   11 A'    3 A"   12 A'   13 A'                 
-22.966 -22.965 -22.964 -22.959 -22.959 -10.344  -8.712  -6.622
 14 A'    4 A"   15 A'   16 A'    5 A"   17 A'   18 A'   19 A'                 
 -6.543  -6.531  -6.530  -6.370  -4.784  -4.784  -4.780  -4.779
 20 A'    6 A"   21 A'   22 A'   23 A'   24 A'    7 A"   25 A'                 
 -4.767  -4.767  -2.654  -2.650  -2.650  -2.640  -2.640  -2.048
  8 A"   26 A'   27 A'    9 A"   28 A'   10 A"   29 A'   30 A'                 
 -2.044  -2.044  -2.030  -2.029  -1.269  -0.813  -0.767  -0.662
 11 A"   31 A'   32 A'   12 A"   33 A'   34 A'   35 A'   36 A'                 
 -0.610  -0.512  -0.509  -0.470  -0.393  -0.349  -0.340  -0.307
 37 A'   38 A'   13 A"   39 A'   40 A'   14 A"   41 A'   42 A'                 
 -0.306  -0.284  -0.279
 15 A"   43 A'   16 A"                                                         
 -- Virtual --                   
 -0.140  -0.102  -0.097   0.000   0.021   0.031   0.041   0.050
 44 A'   45 A'   17 A"   46 A'   47 A'   48 A'   18 A"   49 A'                 
  0.054   0.067   0.072   0.084   0.093   0.111   0.118   0.135
 50 A'   51 A'   19 A"   52 A'   20 A"   53 A'   54 A'   55 A'                 
  0.150   0.188   0.218   0.219   0.249   0.253   0.254   0.275
 56 A'   57 A'   21 A"   58 A'   59 A'   22 A"   60 A'   23 A"                 
  0.296   0.330   0.360   0.378   0.386   0.395   0.399   0.411
 61 A'   62 A'   63 A'   64 A'   24 A"   65 A'   25 A"   66 A'                 
  0.421   0.448   0.465   0.490   0.501   0.538   0.541   0.561
 26 A"   67 A'   68 A'   27 A"   69 A'   70 A'   28 A"   29 A"                 
  0.566   0.586   0.623   0.627   0.669   0.683   0.715   0.715
 71 A'   72 A'   73 A'   74 A'   75 A'   30 A"   76 A'   31 A"                 
  0.832   0.904   1.000   1.014   1.180   1.262   1.309   1.311
 77 A'   78 A'   79 A'   80 A'   32 A"   81 A'   33 A"   82 A'                 
  1.344   1.394   1.398   1.466   1.540   1.577   1.622   1.666
 83 A'   84 A'   34 A"   35 A"   36 A"   85 A'   86 A'   87 A'                 
  1.734   1.861   1.942   1.985   2.014   2.079   2.621   2.763
 88 A'   89 A'   90 A'   37 A"   91 A'   92 A'   38 A"   93 A'                 
  3.055   3.728   3.732   3.889   3.906   3.947   3.959   3.971
 94 A'   39 A"   95 A'   40 A"   96 A'   41 A"   97 A'   42 A"                 
  3.985   3.995   3.996   4.026   4.043   4.148   4.174   4.329
 43 A"   44 A"   98 A'   99 A'  100 A'  101 A'  102 A'  103 A'                 
  4.608   5.976   6.002   6.027   6.242   6.283   6.427   6.572
104 A'   45 A"  105 A'  106 A'   46 A"  107 A'  108 A'  109 A'                 
  6.922   7.541   7.560   7.598  13.764  13.884  14.002  23.373
110 A'   47 A"  111 A'  112 A'   48 A"  113 A'  114 A'  115 A'                 
 27.779  28.320  28.340  28.349  28.518  28.526  28.528  28.559
116 A'   49 A"  117 A'  118 A'   50 A"  119 A'   51 A"  120 A'                 
 28.629  47.865  66.698 127.865 127.880 127.900 151.587 163.043
121 A'  122 A'  123 A'   52 A"  124 A'  125 A'  126 A'  127 A'                 
289.737 289.754 289.8071020.6471901.747
 53 A"  128 A'  129 A'  130 A'  131 A'                                         

 Beta MOs, Restricted
 -- Occupied --                  
******* -482.85 -176.33 -165.73 -165.73 -165.73  -77.13  -62.50
  1 A'    2 A'    3 A'    4 A'    1 A"    5 A'    6 A'    7 A'                 
-56.325 -56.321 -56.321 -35.822 -31.316 -31.309 -31.309 -24.751
  8 A'    2 A"    9 A'   10 A'   11 A'    3 A"   12 A'   13 A'                 
-22.966 -22.965 -22.964 -22.959 -22.959 -10.344  -8.712  -6.622
 14 A'    4 A"   15 A'   16 A'    5 A"   17 A'   18 A'   19 A'                 
 -6.543  -6.531  -6.530  -6.370  -4.784  -4.784  -4.780  -4.779
 20 A'    6 A"   21 A'   22 A'   23 A'   24 A'    7 A"   25 A'                 
 -4.767  -4.767  -2.654  -2.650  -2.650  -2.640  -2.640  -2.048
  8 A"   26 A'   27 A'    9 A"   28 A'   10 A"   29 A'   30 A'                 
 -2.044  -2.044  -2.030  -2.029  -1.269  -0.813  -0.767  -0.662
 11 A"   31 A'   32 A'   12 A"   33 A'   34 A'   35 A'   36 A'                 
 -0.610  -0.512  -0.509  -0.470  -0.393  -0.349  -0.340  -0.307
 37 A'   38 A'   13 A"   39 A'   40 A'   14 A"   41 A'   42 A'                 
 -0.306  -0.284  -0.279
 15 A"   43 A'   16 A"                                                         
 -- Virtual --                   
 -0.140  -0.102  -0.097   0.000   0.021   0.031   0.041   0.050
 44 A'   45 A'   17 A"   46 A'   47 A'   48 A'   18 A"   49 A'                 
  0.054   0.067   0.072   0.084   0.093   0.111   0.118   0.135
 50 A'   51 A'   19 A"   52 A'   20 A"   53 A'   54 A'   55 A'                 
  0.150   0.188   0.218   0.219   0.249   0.253   0.254   0.275
 56 A'   57 A'   21 A"   58 A'   59 A'   22 A"   60 A'   23 A"                 
  0.296   0.330   0.360   0.378   0.386   0.395   0.399   0.411
 61 A'   62 A'   63 A'   64 A'   24 A"   65 A'   25 A"   66 A'                 
  0.421   0.448   0.465   0.490   0.501   0.538   0.541   0.561
 26 A"   67 A'   68 A'   27 A"   69 A'   70 A'   28 A"   29 A"                 
  0.566   0.586   0.623   0.627   0.669   0.683   0.715   0.715
 71 A'   72 A'   73 A'   74 A'   75 A'   30 A"   76 A'   31 A"                 
  0.832   0.904   1.000   1.014   1.180   1.262   1.309   1.311
 77 A'   78 A'   79 A'   80 A'   32 A"   81 A'   33 A"   82 A'                 
  1.344   1.394   1.398   1.466   1.540   1.577   1.622   1.666
 83 A'   84 A'   34 A"   35 A"   36 A"   85 A'   86 A'   87 A'                 
  1.734   1.861   1.942   1.985   2.014   2.079   2.621   2.763
 88 A'   89 A'   90 A'   37 A"   91 A'   92 A'   38 A"   93 A'                 
  3.055   3.728   3.732   3.889   3.906   3.947   3.959   3.971
 94 A'   39 A"   95 A'   40 A"   96 A'   41 A"   97 A'   42 A"                 
  3.985   3.995   3.996   4.026   4.043   4.148   4.174   4.329
 43 A"   44 A"   98 A'   99 A'  100 A'  101 A'  102 A'  103 A'                 
  4.608   5.976   6.002   6.027   6.242   6.283   6.427   6.572
104 A'   45 A"  105 A'  106 A'   46 A"  107 A'  108 A'  109 A'                 
  6.922   7.541   7.560   7.598  13.764  13.884  14.002  23.373
110 A'   47 A"  111 A'  112 A'   48 A"  113 A'  114 A'  115 A'                 
 27.779  28.320  28.340  28.349  28.518  28.526  28.528  28.559
116 A'   49 A"  117 A'  118 A'   50 A"  119 A'   51 A"  120 A'                 
 28.629  47.865  66.698 127.865 127.880 127.900 151.587 163.043
121 A'  122 A'  123 A'   52 A"  124 A'  125 A'  126 A'  127 A'                 
289.737 289.754 289.8071020.6471901.747
 53 A"  128 A'  129 A'  130 A'  131 A'                                         
 --------------------------------------------------------------

          Ground-State Mulliken Net Atomic Charges

     Atom                 Charge (a.u.)
  ----------------------------------------
      1 C                    -0.091093
      2 P                     0.167085
      3 Br                   -0.137530
      4 F                    -0.021035
      5 I                     0.082572
  ----------------------------------------
  Sum of atomic charges =     0.000000

 -----------------------------------------------------------------
                    Cartesian Multipole Moments
 -----------------------------------------------------------------
    Charge (ESU x 10^10)
                 0.0000
    Dipole Moment (Debye)
         X      -0.1737      Y      -0.0692      Z       0.0000
       Tot       0.1870
    Quadrupole Moments (Debye-Ang)
        XX     -71.6343     XY       3.6817     YY     -68.8382
        XZ      -0.0000     YZ      -0.0000     ZZ     -71.3296
    Octopole Moments (Debye-Ang^2)
       XXX      16.2226    XXY      25.1610    XYY       0.9716
       YYY      59.8195    XXZ       0.0000    XYZ       0.0000
       YYZ       0.0000    XZZ       3.4720    YZZ      15.2106
       ZZZ       0.0000
    Hexadecapole Moments (Debye-Ang^3)
      XXXX   -1261.8169   XXXY     -12.5834   XXYY    -301.3856
      XYYY      -8.4521   YYYY    -655.7791   XXXZ      -0.0000
      XXYZ      -0.0000   XYYZ      -0.0000   YYYZ      -0.0000
      XXZZ    -229.2840   XYZZ      -6.3073   YYZZ    -123.5809
      XZZZ      -0.0000   YZZZ      -0.0000   ZZZZ     -95.1503
 -----------------------------------------------------------------
 Calculating analytic gradient of the SCF energy
 Gradient of SCF Energy
            1           2           3           4           5
    1  -0.0972143   0.0793093  -0.0154602   0.0178103   0.0155549
    2  -0.0179059  -0.0033218   0.0208075  -0.0380296   0.0384497
    3  -0.0000000   0.0000000  -0.0000000   0.0000000  -0.0000000
 Max gradient component =       9.721E-02
 RMS gradient           =       3.672E-02
 Gradient time:  CPU 9.45 s  wall 3.47 s
 Geometry Optimization Parameters
   NAtoms,    NIC,     NZ,  NCons,   NDum,   NFix, NCnnct, MaxDiis
        5      20       5       0       0       0       0       0

 Cartesian Hessian Update
 Hessian Updated using BFGS Update


** GEOMETRY OPTIMIZATION IN DELOCALIZED INTERNAL COORDINATES **
   Searching for a Minimum

   Optimization Cycle:   3

                       Coordinates (Angstroms)
     ATOM                X               Y               Z
      1  C         0.3387789428   -1.5049441580    0.0000000000
      2  P        -1.2581281592   -1.5794980527    0.0000000000
      3  Br       -2.2314049229    0.5938392841    0.0000000000
      4  F         1.0735959204   -2.6867201054    0.0000000000
      5  I         1.6256662421    0.5092140012    0.0000000000
   Point Group: cs    Number of degrees of freedom:     7


   Energy is  -9972.978598690

 Hessian Updated using BFGS Update

  7 Hessian modes will be used to form the next step
  Hessian Eigenvalues:
     0.036760    0.087647    0.206023    0.250161    0.251026    0.294120
     0.803307

 Minimum Search - Taking Simple RFO Step
 Searching for Lamda that Minimizes Along All modes
 Value Taken    Lamda =  -0.05159778
 Calculated Step too Large.  Step scaled by  0.450024
 Step Taken.  Stepsize is  0.300000

                             Maximum     Tolerance    Cnvgd?
         Gradient           0.078611      0.000300      NO
         Displacement       0.172267      0.001200      NO
         Energy change     -0.030411      0.000001      NO


 New Cartesian Coordinates Obtained by Inverse Iteration

 Displacement from previous Coordinates is:  0.306146
 ----------------------------------------------------------------
             Standard Nuclear Orientation (Angstroms)
    I     Atom           X                Y                Z
 ----------------------------------------------------------------
    1      C       0.3379684714    -1.4641055326     0.0000000000
    2      P      -1.2880030034    -1.5898255902     0.0000000000
    3      Br     -2.1711062818     0.5588069148     0.0000000000
    4      F       1.0766750755    -2.5905804071     0.0000000000
    5      I       1.5929737615     0.4175955843     0.0000000000
 ----------------------------------------------------------------
 Molecular Point Group                 Cs    NOp =  2
 Largest Abelian Subgroup              Cs    NOp =  2
 Nuclear Repulsion Energy =   806.6703775793 hartrees
 There are       59 alpha and       59 beta electrons
 Applying Cartesian multipole field
    Component          Value
    ---------          -----
     (2,0,0)        1.00000E-11
     (0,2,0)        2.00000E-11
     (0,0,2)       -3.00000E-11
 Nucleus-field energy     =     0.0000000214 hartrees
 Requested basis set is 6-311++G(d,p)
 There are 68 shells and 184 basis functions
 A cutoff of  1.0D-11 yielded   1773 shell pairs
 There are     13918 function pairs (     15626 Cartesian)
 Smallest overlap matrix eigenvalue = 6.40E-04
 Guess MOs from SCF MO coefficient file

 -----------------------------------------------------------------------
  General SCF calculation program by
  Eric Jon Sundstrom, Paul Horn, Yuezhi Mao, Dmitri Zuev, Alec White,
  David Stuck, Shaama M.S., Shane Yost, Joonho Lee, David Small,
  Daniel Levine, Susi Lehtola, Hugh Burton, Evgeny Epifanovsky
 -----------------------------------------------------------------------
 Exchange:     0.2000 Hartree-Fock + 0.0800 Slater + 0.7200 B88
 Correlation:  0.1900 VWN1RPA + 0.8100 LYP
 Using SG-1 standard quadrature grid
 using 4 threads for integral computing
 -------------------------------------------------------
 OpenMP Integral computing Module                
 Release: version 2.0, May 2017, Q-Chem Inc. Pleasanton 
 -------------------------------------------------------
 -------------------------------------------------------
 OpenMP BLAS3 based DFT computing Module                
 Release: version 1.0, May 2013, Q-Chem Inc. Pittsburgh 
 -------------------------------------------------------
 A restricted SCF calculation will be
 performed using DIIS
 SCF converges when DIIS error is below 1.0e-08
 ---------------------------------------
  Cycle       Energy         DIIS error
 ---------------------------------------
    1   -9972.9935815130      8.35e-04  
    2   -9972.9974639902      2.50e-04  
    3   -9972.9972373627      3.39e-04  
    4   -9972.9977436293      8.95e-05  
    5   -9972.9977757156      4.33e-05  
    6   -9972.9977837308      9.57e-06  
    7   -9972.9977840789      3.96e-06  
    8   -9972.9977841204      6.85e-07  
    9   -9972.9977841221      1.77e-07  
   10   -9972.9977841221      1.09e-07  
   11   -9972.9977841222      2.00e-08  
   12   -9972.9977841222      6.88e-09  Convergence criterion met
 ---------------------------------------
 SCF time:   CPU 33.98s  wall 13.00s 
 SCF   energy in the final basis set =    -9972.9977841222
 Total energy in the final basis set =    -9972.9977841222

 --------------------------------------------------------------
             Orbital Energies (a.u.) and Symmetries
 --------------------------------------------------------------

 Alpha MOs, Restricted
 -- Occupied --                  
******* -482.85 -176.33 -165.73 -165.73 -165.73  -77.12  -62.50
  1 A'    2 A'    3 A'    4 A'    1 A"    5 A'    6 A'    7 A'                 
-56.323 -56.319 -56.319 -35.822 -31.316 -31.309 -31.309 -24.752
  8 A'    2 A"    9 A'   10 A'   11 A'    3 A"   12 A'   13 A'                 
-22.966 -22.965 -22.964 -22.960 -22.960 -10.340  -8.711  -6.614
 14 A'    4 A"   15 A'   16 A'    5 A"   17 A'   18 A'   19 A'                 
 -6.542  -6.529  -6.529  -6.371  -4.784  -4.777  -4.773  -4.772
 20 A'    6 A"   21 A'   22 A'   23 A'   24 A'    7 A"   25 A'                 
 -4.768  -4.768  -2.652  -2.649  -2.649  -2.639  -2.639  -2.049
  8 A"   26 A'   27 A'    9 A"   28 A'   10 A"   29 A'   30 A'                 
 -2.045  -2.044  -2.031  -2.030  -1.287  -0.815  -0.762  -0.671
 11 A"   31 A'   32 A'   12 A"   33 A'   34 A'   35 A'   36 A'                 
 -0.617  -0.520  -0.520  -0.471  -0.394  -0.349  -0.344  -0.307
 37 A'   38 A'   13 A"   39 A'   40 A'   14 A"   41 A'   42 A'                 
 -0.306  -0.284  -0.272
 15 A"   43 A'   16 A"                                                         
 -- Virtual --                   
 -0.118  -0.095  -0.080   0.000   0.023   0.035   0.041   0.051
 44 A'   17 A"   45 A'   46 A'   47 A'   48 A'   18 A"   49 A'                 
  0.053   0.070   0.073   0.083   0.092   0.112   0.118   0.138
 50 A'   51 A'   19 A"   52 A'   20 A"   53 A'   54 A'   55 A'                 
  0.155   0.196   0.218   0.220   0.252   0.255   0.255   0.278
 56 A'   57 A'   21 A"   58 A'   59 A'   22 A"   60 A'   23 A"                 
  0.290   0.331   0.362   0.379   0.383   0.395   0.400   0.421
 61 A'   62 A'   63 A'   64 A'   24 A"   65 A'   25 A"   66 A'                 
  0.423   0.455   0.467   0.483   0.497   0.531   0.561   0.563
 26 A"   67 A'   68 A'   27 A"   69 A'   28 A"   70 A'   29 A"                 
  0.578   0.590   0.629   0.644   0.683   0.702   0.735   0.739
 71 A'   72 A'   73 A'   74 A'   75 A'   30 A"   31 A"   76 A'                 
  0.833   0.909   0.983   1.032   1.189   1.286   1.312   1.323
 77 A'   78 A'   79 A'   80 A'   32 A"   81 A'   33 A"   82 A'                 
  1.353   1.386   1.396   1.456   1.542   1.588   1.637   1.688
 83 A'   84 A'   34 A"   35 A"   36 A"   85 A'   86 A'   87 A'                 
  1.766   1.837   1.930   1.987   2.021   2.091   2.617   2.780
 88 A'   89 A'   90 A'   37 A"   91 A'   92 A'   38 A"   93 A'                 
  3.066   3.724   3.728   3.921   3.936   3.949   3.962   3.981
 94 A'   39 A"   95 A'   40 A"   96 A'   41 A"   97 A'   42 A"                 
  3.987   3.999   4.000   4.039   4.062   4.180   4.209   4.343
 43 A"   98 A'   44 A"   99 A'  100 A'  101 A'  102 A'  103 A'                 
  4.638   5.979   6.006   6.027   6.238   6.283   6.468   6.581
104 A'   45 A"  105 A'  106 A'   46 A"  107 A'  108 A'  109 A'                 
  6.915   7.543   7.566   7.609  13.772  13.895  13.991  23.393
110 A'   47 A"  111 A'  112 A'   48 A"  113 A'  114 A'  115 A'                 
 27.795  28.323  28.343  28.352  28.518  28.527  28.533  28.567
116 A'   49 A"  117 A'  118 A'   50 A"  119 A'   51 A"  120 A'                 
 28.649  47.870  66.698 127.867 127.883 127.904 151.600 163.029
121 A'  122 A'  123 A'   52 A"  124 A'  125 A'  126 A'  127 A'                 
289.739 289.760 289.8181020.6541901.760
 53 A"  128 A'  129 A'  130 A'  131 A'                                         

 Beta MOs, Restricted
 -- Occupied --                  
******* -482.85 -176.33 -165.73 -165.73 -165.73  -77.12  -62.50
  1 A'    2 A'    3 A'    4 A'    1 A"    5 A'    6 A'    7 A'                 
-56.323 -56.319 -56.319 -35.822 -31.316 -31.309 -31.309 -24.752
  8 A'    2 A"    9 A'   10 A'   11 A'    3 A"   12 A'   13 A'                 
-22.966 -22.965 -22.964 -22.960 -22.960 -10.340  -8.711  -6.614
 14 A'    4 A"   15 A'   16 A'    5 A"   17 A'   18 A'   19 A'                 
 -6.542  -6.529  -6.529  -6.371  -4.784  -4.777  -4.773  -4.772
 20 A'    6 A"   21 A'   22 A'   23 A'   24 A'    7 A"   25 A'                 
 -4.768  -4.768  -2.652  -2.649  -2.649  -2.639  -2.639  -2.049
  8 A"   26 A'   27 A'    9 A"   28 A'   10 A"   29 A'   30 A'                 
 -2.045  -2.044  -2.031  -2.030  -1.287  -0.815  -0.762  -0.671
 11 A"   31 A'   32 A'   12 A"   33 A'   34 A'   35 A'   36 A'                 
 -0.617  -0.520  -0.520  -0.471  -0.394  -0.349  -0.344  -0.307
 37 A'   38 A'   13 A"   39 A'   40 A'   14 A"   41 A'   42 A'                 
 -0.306  -0.284  -0.272
 15 A"   43 A'   16 A"                                                         
 -- Virtual --                   
 -0.118  -0.095  -0.080   0.000   0.023   0.035   0.041   0.051
 44 A'   17 A"   45 A'   46 A'   47 A'   48 A'   18 A"   49 A'                 
  0.053   0.070   0.073   0.083   0.092   0.112   0.118   0.138
 50 A'   51 A'   19 A"   52 A'   20 A"   53 A'   54 A'   55 A'                 
  0.155   0.196   0.218   0.220   0.252   0.255   0.255   0.278
 56 A'   57 A'   21 A"   58 A'   59 A'   22 A"   60 A'   23 A"                 
  0.290   0.331   0.362   0.379   0.383   0.395   0.400   0.421
 61 A'   62 A'   63 A'   64 A'   24 A"   65 A'   25 A"   66 A'                 
  0.423   0.455   0.467   0.483   0.497   0.531   0.561   0.563
 26 A"   67 A'   68 A'   27 A"   69 A'   28 A"   70 A'   29 A"                 
  0.578   0.590   0.629   0.644   0.683   0.702   0.735   0.739
 71 A'   72 A'   73 A'   74 A'   75 A'   30 A"   31 A"   76 A'                 
  0.833   0.909   0.983   1.032   1.189   1.286   1.312   1.323
 77 A'   78 A'   79 A'   80 A'   32 A"   81 A'   33 A"   82 A'                 
  1.353   1.386   1.396   1.456   1.542   1.588   1.637   1.688
 83 A'   84 A'   34 A"   35 A"   36 A"   85 A'   86 A'   87 A'                 
  1.766   1.837   1.930   1.987   2.021   2.091   2.617   2.780
 88 A'   89 A'   90 A'   37 A"   91 A'   92 A'   38 A"   93 A'                 
  3.066   3.724   3.728   3.921   3.936   3.949   3.962   3.981
 94 A'   39 A"   95 A'   40 A"   96 A'   41 A"   97 A'   42 A"                 
  3.987   3.999   4.000   4.039   4.062   4.180   4.209   4.343
 43 A"   98 A'   44 A"   99 A'  100 A'  101 A'  102 A'  103 A'                 
  4.638   5.979   6.006   6.027   6.238   6.283   6.468   6.581
104 A'   45 A"  105 A'  106 A'   46 A"  107 A'  108 A'  109 A'                 
  6.915   7.543   7.566   7.609  13.772  13.895  13.991  23.393
110 A'   47 A"  111 A'  112 A'   48 A"  113 A'  114 A'  115 A'                 
 27.795  28.323  28.343  28.352  28.518  28.527  28.533  28.567
116 A'   49 A"  117 A'  118 A'   50 A"  119 A'   51 A"  120 A'                 
 28.649  47.870  66.698 127.867 127.883 127.904 151.600 163.029
121 A'  122 A'  123 A'   52 A"  124 A'  125 A'  126 A'  127 A'                 
289.739 289.760 289.8181020.6541901.760
 53 A"  128 A'  129 A'  130 A'  131 A'                                         
 --------------------------------------------------------------

          Ground-State Mulliken Net Atomic Charges

     Atom                 Charge (a.u.)
  ----------------------------------------
      1 C                    -0.144327
      2 P                     0.164359
      3 Br                   -0.140894
      4 F                     0.017268
      5 I                     0.103593
  ----------------------------------------
  Sum of atomic charges =     0.000000

 -----------------------------------------------------------------
                    Cartesian Multipole Moments
 -----------------------------------------------------------------
    Charge (ESU x 10^10)
                 0.0000
    Dipole Moment (Debye)
         X       0.0637      Y      -0.0394      Z      -0.0000
       Tot       0.0749
    Quadrupole Moments (Debye-Ang)
        XX     -71.3058     XY       3.1941     YY     -68.7698
        XZ      -0.0000     YZ      -0.0000     ZZ     -71.2139
    Octopole Moments (Debye-Ang^2)
       XXX      17.8397    XXY      27.3771    XYY       2.0564
       YYY      66.3291    XXZ      -0.0000    XYZ      -0.0000
       YYZ      -0.0000    XZZ       4.1112    YZZ      18.1799
       ZZZ      -0.0000
    Hexadecapole Moments (Debye-Ang^3)
      XXXX   -1216.7871   XXXY      -8.3414   XXYY    -290.6988
      XYYY     -10.1635   YYYY    -618.3843   XXXZ      -0.0000
      XXYZ      -0.0000   XYYZ      -0.0000   YYYZ       0.0000
      XXZZ    -221.6414   XYZZ      -5.6735   YYZZ    -117.8535
      XZZZ      -0.0000   YZZZ      -0.0000   ZZZZ     -94.9441
 -----------------------------------------------------------------
 Calculating analytic gradient of the SCF energy
 Gradient of SCF Energy
            1           2           3           4           5
    1  -0.0578239   0.0500765  -0.0085819   0.0047656   0.0115637
    2  -0.0298517   0.0001187   0.0131285  -0.0104225   0.0270271
    3  -0.0000000   0.0000000   0.0000000  -0.0000000   0.0000000
 Max gradient component =       5.782E-02
 RMS gradient           =       2.307E-02
 Gradient time:  CPU 9.85 s  wall 3.45 s
 Geometry Optimization Parameters
   NAtoms,    NIC,     NZ,  NCons,   NDum,   NFix, NCnnct, MaxDiis
        5      20       5       0       0       0       0       0

 Cartesian Hessian Update
 Hessian Updated using BFGS Update


** GEOMETRY OPTIMIZATION IN DELOCALIZED INTERNAL COORDINATES **
   Searching for a Minimum

   Optimization Cycle:   4

                       Coordinates (Angstroms)
     ATOM                X               Y               Z
      1  C         0.3379684714   -1.4641055326    0.0000000000
      2  P        -1.2880030034   -1.5898255902    0.0000000000
      3  Br       -2.1711062818    0.5588069148    0.0000000000
      4  F         1.0766750755   -2.5905804071    0.0000000000
      5  I         1.5929737615    0.4175955843    0.0000000000
   Point Group: cs    Number of degrees of freedom:     7


   Energy is  -9972.997784122

 Hessian Updated using BFGS Update

  7 Hessian modes will be used to form the next step
  Hessian Eigenvalues:
     0.048473    0.092309    0.206517    0.250962    0.252123    0.352121
     0.748237

 Minimum Search - Taking Simple RFO Step
 Searching for Lamda that Minimizes Along All modes
 Value Taken    Lamda =  -0.02196570
 Calculated Step too Large.  Step scaled by  0.618597
 Step Taken.  Stepsize is  0.300000

                             Maximum     Tolerance    Cnvgd?
         Gradient           0.046232      0.000300      NO
         Displacement       0.184868      0.001200      NO
         Energy change     -0.019185      0.000001      NO


 New Cartesian Coordinates Obtained by Inverse Iteration

 Displacement from previous Coordinates is:  0.263720
 ----------------------------------------------------------------
             Standard Nuclear Orientation (Angstroms)
    I     Atom           X                Y                Z
 ----------------------------------------------------------------
    1      C       0.3444024052    -1.4094487905     0.0000000000
    2      P      -1.3084510969    -1.5870707703     0.0000000000
    3      Br     -2.1429432501     0.5285432564     0.0000000000
    4      F       1.0868789435    -2.5227715698     0.0000000000
    5      I       1.5686210216     0.3226388433     0.0000000000
 ----------------------------------------------------------------
 Molecular Point Group                 Cs    NOp =  2
 Largest Abelian Subgroup              Cs    NOp =  2
 Nuclear Repulsion Energy =   825.4020570873 hartrees
 There are       59 alpha and       59 beta electrons
 Applying Cartesian multipole field
    Component          Value
    ---------          -----
     (2,0,0)        1.00000E-11
     (0,2,0)        2.00000E-11
     (0,0,2)       -3.00000E-11
 Nucleus-field energy     =     0.0000000205 hartrees
 Requested basis set is 6-311++G(d,p)
 There are 68 shells and 184 basis functions
 A cutoff of  1.0D-11 yielded   1788 shell pairs
 There are     14042 function pairs (     15763 Cartesian)
 Smallest overlap matrix eigenvalue = 6.37E-04
 Guess MOs from SCF MO coefficient file

 -----------------------------------------------------------------------
  General SCF calculation program by
  Eric Jon Sundstrom, Paul Horn, Yuezhi Mao, Dmitri Zuev, Alec White,
  David Stuck, Shaama M.S., Shane Yost, Joonho Lee, David Small,
  Daniel Levine, Susi Lehtola, Hugh Burton, Evgeny Epifanovsky
 -----------------------------------------------------------------------
 Exchange:     0.2000 Hartree-Fock + 0.0800 Slater + 0.7200 B88
 Correlation:  0.1900 VWN1RPA + 0.8100 LYP
 Using SG-1 standard quadrature grid
 using 4 threads for integral computing
 -------------------------------------------------------
 OpenMP Integral computing Module                
 Release: version 2.0, May 2017, Q-Chem Inc. Pleasanton 
 -------------------------------------------------------
 -------------------------------------------------------
 OpenMP BLAS3 based DFT computing Module                
 Release: version 1.0, May 2013, Q-Chem Inc. Pittsburgh 
 -------------------------------------------------------
 A restricted SCF calculation will be
 performed using DIIS
 SCF converges when DIIS error is below 1.0e-08
 ---------------------------------------
  Cycle       Energy         DIIS error
 ---------------------------------------
    1   -9973.0021070058      7.85e-04  
    2   -9973.0053347195      3.65e-04  
    3   -9973.0049402774      4.74e-04  
    4   -9973.0058831415      1.12e-04  
    5   -9973.0059408240      4.07e-05  
    6   -9973.0059472734      9.52e-06  
    7   -9973.0059476103      3.33e-06  
    8   -9973.0059476329      4.86e-07  
    9   -9973.0059476337      1.66e-07  
   10   -9973.0059476338      8.74e-08  
   11   -9973.0059476338      1.19e-08  
   12   -9973.0059476338      4.36e-09  Convergence criterion met
 ---------------------------------------
 SCF time:   CPU 34.43s  wall 13.00s 
 SCF   energy in the final basis set =    -9973.0059476338
 Total energy in the final basis set =    -9973.0059476338

 --------------------------------------------------------------
             Orbital Energies (a.u.) and Symmetries
 --------------------------------------------------------------

 Alpha MOs, Restricted
 -- Occupied --                  
******* -482.85 -176.33 -165.73 -165.73 -165.73  -77.11  -62.50
  1 A'    2 A'    3 A'    4 A'    1 A"    5 A'    6 A'    7 A'                 
-56.322 -56.318 -56.318 -35.825 -31.318 -31.312 -31.312 -24.745
  8 A'    2 A"    9 A'   10 A'   11 A'    3 A"   12 A'   13 A'                 
-22.969 -22.968 -22.967 -22.963 -22.963 -10.335  -8.710  -6.609
 14 A'    4 A"   15 A'    5 A"   16 A'   17 A'   18 A'   19 A'                 
 -6.540  -6.529  -6.528  -6.374  -4.787  -4.772  -4.771  -4.771
 20 A'    6 A"   21 A'   22 A'   23 A'    7 A"   24 A'   25 A'                 
 -4.767  -4.766  -2.651  -2.648  -2.648  -2.638  -2.638  -2.053
  8 A"   26 A'   27 A'    9 A"   28 A'   10 A"   29 A'   30 A'                 
 -2.048  -2.048  -2.035  -2.035  -1.286  -0.818  -0.762  -0.680
 11 A"   31 A'   32 A'   12 A"   33 A'   34 A'   35 A'   36 A'                 
 -0.613  -0.518  -0.518  -0.473  -0.396  -0.350  -0.350  -0.311
 37 A'   38 A'   13 A"   39 A'   40 A'   14 A"   41 A'   15 A"                 
 -0.306  -0.287  -0.264
 42 A'   43 A'   16 A"                                                         
 -- Virtual --                   
 -0.097  -0.094  -0.059   0.000   0.024   0.039   0.042   0.049
 44 A'   17 A"   45 A'   46 A'   47 A'   48 A'   18 A"   49 A'                 
  0.054   0.071   0.073   0.081   0.092   0.112   0.116   0.137
 50 A'   51 A'   19 A"   52 A'   20 A"   53 A'   54 A'   55 A'                 
  0.155   0.206   0.217   0.223   0.254   0.255   0.259   0.281
 56 A'   57 A'   21 A"   58 A'   59 A'   22 A"   60 A'   23 A"                 
  0.287   0.329   0.363   0.381   0.383   0.395   0.401   0.426
 61 A'   62 A'   63 A'   64 A'   24 A"   65 A'   25 A"   26 A"                 
  0.429   0.455   0.471   0.476   0.494   0.522   0.565   0.570
 66 A'   67 A'   68 A'   27 A"   69 A'   28 A"   29 A"   70 A'                 
  0.586   0.611   0.631   0.666   0.688   0.721   0.752   0.768
 71 A'   72 A'   73 A'   74 A'   75 A'   30 A"   31 A"   76 A'                 
  0.829   0.913   0.961   1.053   1.197   1.290   1.311   1.332
 77 A'   78 A'   79 A'   80 A'   32 A"   81 A'   33 A"   82 A'                 
  1.370   1.394   1.400   1.449   1.546   1.599   1.650   1.705
 83 A'   84 A'   34 A"   35 A"   36 A"   85 A'   86 A'   87 A'                 
  1.769   1.817   1.934   1.988   2.025   2.098   2.613   2.792
 88 A'   89 A'   90 A'   37 A"   91 A'   92 A'   38 A"   93 A'                 
  3.052   3.728   3.731   3.928   3.946   3.952   3.963   3.987
 94 A'   39 A"   95 A'   40 A"   96 A'   41 A"   97 A'   42 A"                 
  3.991   4.001   4.006   4.050   4.075   4.198   4.224   4.378
 43 A"   98 A'   44 A"   99 A'  100 A'  101 A'  102 A'  103 A'                 
  4.642   5.980   6.005   6.030   6.243   6.290   6.488   6.589
104 A'   45 A"  105 A'  106 A'   46 A"  107 A'  108 A'  109 A'                 
  6.905   7.544   7.568   7.618  13.779  13.902  13.983  23.397
110 A'   47 A"  111 A'  112 A'   48 A"  113 A'  114 A'  115 A'                 
 27.820  28.323  28.343  28.358  28.515  28.525  28.536  28.572
116 A'   49 A"  117 A'  118 A'   50 A"  119 A'   51 A"  120 A'                 
 28.661  47.876  66.707 127.867 127.882 127.908 151.620 163.016
121 A'  122 A'  123 A'   52 A"  124 A'  125 A'  126 A'  127 A'                 
289.741 289.764 289.8281020.6611901.781
 53 A"  128 A'  129 A'  130 A'  131 A'                                         

 Beta MOs, Restricted
 -- Occupied --                  
******* -482.85 -176.33 -165.73 -165.73 -165.73  -77.11  -62.50
  1 A'    2 A'    3 A'    4 A'    1 A"    5 A'    6 A'    7 A'                 
-56.322 -56.318 -56.318 -35.825 -31.318 -31.312 -31.312 -24.745
  8 A'    2 A"    9 A'   10 A'   11 A'    3 A"   12 A'   13 A'                 
-22.969 -22.968 -22.967 -22.963 -22.963 -10.335  -8.710  -6.609
 14 A'    4 A"   15 A'    5 A"   16 A'   17 A'   18 A'   19 A'                 
 -6.540  -6.529  -6.528  -6.374  -4.787  -4.772  -4.771  -4.771
 20 A'    6 A"   21 A'   22 A'   23 A'    7 A"   24 A'   25 A'                 
 -4.767  -4.766  -2.651  -2.648  -2.648  -2.638  -2.638  -2.053
  8 A"   26 A'   27 A'    9 A"   28 A'   10 A"   29 A'   30 A'                 
 -2.048  -2.048  -2.035  -2.035  -1.286  -0.818  -0.762  -0.680
 11 A"   31 A'   32 A'   12 A"   33 A'   34 A'   35 A'   36 A'                 
 -0.613  -0.518  -0.518  -0.473  -0.396  -0.350  -0.350  -0.311
 37 A'   38 A'   13 A"   39 A'   40 A'   14 A"   41 A'   15 A"                 
 -0.306  -0.287  -0.264
 42 A'   43 A'   16 A"                                                         
 -- Virtual --                   
 -0.097  -0.094  -0.059   0.000   0.024   0.039   0.042   0.049
 44 A'   17 A"   45 A'   46 A'   47 A'   48 A'   18 A"   49 A'                 
  0.054   0.071   0.073   0.081   0.092   0.112   0.116   0.137
 50 A'   51 A'   19 A"   52 A'   20 A"   53 A'   54 A'   55 A'                 
  0.155   0.206   0.217   0.223   0.254   0.255   0.259   0.281
 56 A'   57 A'   21 A"   58 A'   59 A'   22 A"   60 A'   23 A"                 
  0.287   0.329   0.363   0.381   0.383   0.395   0.401   0.426
 61 A'   62 A'   63 A'   64 A'   24 A"   65 A'   25 A"   26 A"                 
  0.429   0.455   0.471   0.476   0.494   0.522   0.565   0.570
 66 A'   67 A'   68 A'   27 A"   69 A'   28 A"   29 A"   70 A'                 
  0.586   0.611   0.631   0.666   0.688   0.721   0.752   0.768
 71 A'   72 A'   73 A'   74 A'   75 A'   30 A"   31 A"   76 A'                 
  0.829   0.913   0.961   1.053   1.197   1.290   1.311   1.332
 77 A'   78 A'   79 A'   80 A'   32 A"   81 A'   33 A"   82 A'                 
  1.370   1.394   1.400   1.449   1.546   1.599   1.650   1.705
 83 A'   84 A'   34 A"   35 A"   36 A"   85 A'   86 A'   87 A'                 
  1.769   1.817   1.934   1.988   2.025   2.098   2.613   2.792
 88 A'   89 A'   90 A'   37 A"   91 A'   92 A'   38 A"   93 A'                 
  3.052   3.728   3.731   3.928   3.946   3.952   3.963   3.987
 94 A'   39 A"   95 A'   40 A"   96 A'   41 A"   97 A'   42 A"                 
  3.991   4.001   4.006   4.050   4.075   4.198   4.224   4.378
 43 A"   98 A'   44 A"   99 A'  100 A'  101 A'  102 A'  103 A'                 
  4.642   5.980   6.005   6.030   6.243   6.290   6.488   6.589
104 A'   45 A"  105 A'  106 A'   46 A"  107 A'  108 A'  109 A'                 
  6.905   7.544   7.568   7.618  13.779  13.902  13.983  23.397
110 A'   47 A"  111 A'  112 A'   48 A"  113 A'  114 A'  115 A'                 
 27.820  28.323  28.343  28.358  28.515  28.525  28.536  28.572
116 A'   49 A"  117 A'  118 A'   50 A"  119 A'   51 A"  120 A'                 
 28.661  47.876  66.707 127.867 127.882 127.908 151.620 163.016
121 A'  122 A'  123 A'   52 A"  124 A'  125 A'  126 A'  127 A'                 
289.741 289.764 289.8281020.6611901.781
 53 A"  128 A'  129 A'  130 A'  131 A'                                         
 --------------------------------------------------------------

          Ground-State Mulliken Net Atomic Charges

     Atom                 Charge (a.u.)
  ----------------------------------------
      1 C                    -0.188235
      2 P                     0.166725
      3 Br                   -0.144887
      4 F                     0.024196
      5 I                     0.142202
  ----------------------------------------
  Sum of atomic charges =     0.000000

 -----------------------------------------------------------------
                    Cartesian Multipole Moments
 -----------------------------------------------------------------
    Charge (ESU x 10^10)
                 0.0000
    Dipole Moment (Debye)
         X       0.3064      Y       0.2146      Z       0.0000
       Tot       0.3741
    Quadrupole Moments (Debye-Ang)
        XX     -70.8103     XY       3.0452     YY     -69.4503
        XZ      -0.0000     YZ      -0.0000     ZZ     -71.0052
    Octopole Moments (Debye-Ang^2)
       XXX      20.2976    XXY      29.9108    XYY       2.4841
       YYY      74.8493    XXZ       0.0000    XYZ       0.0000
       YYZ       0.0000    XZZ       4.9978    YZZ      21.1368
       ZZZ      -0.0000
    Hexadecapole Moments (Debye-Ang^3)
      XXXX   -1188.8008   XXXY      -0.6534   XXYY    -284.3278
      XYYY      -5.2763   YYYY    -591.9939   XXXZ      -0.0000
      XXYZ      -0.0000   XYYZ      -0.0000   YYYZ      -0.0000
      XXZZ    -217.0404   XYZZ      -3.6284   YYZZ    -113.0765
      XZZZ      -0.0000   YZZZ      -0.0000   ZZZZ     -94.3106
 -----------------------------------------------------------------
 Calculating analytic gradient of the SCF energy
 Gradient of SCF Energy
            1           2           3           4           5
    1  -0.0210929   0.0245871  -0.0028882   0.0008229  -0.0014290
    2  -0.0141151   0.0047684   0.0042424   0.0052194  -0.0001151
    3   0.0000000  -0.0000000  -0.0000000   0.0000000  -0.0000000
 Max gradient component =       2.459E-02
 RMS gradient           =       9.408E-03
 Gradient time:  CPU 9.88 s  wall 3.53 s
 Geometry Optimization Parameters
   NAtoms,    NIC,     NZ,  NCons,   NDum,   NFix, NCnnct, MaxDiis
        5      20       5       0       0       0       0       0

 Cartesian Hessian Update
 Hessian Updated using BFGS Update


** GEOMETRY OPTIMIZATION IN DELOCALIZED INTERNAL COORDINATES **
   Searching for a Minimum

   Optimization Cycle:   5

                       Coordinates (Angstroms)
     ATOM                X               Y               Z
      1  C         0.3444024052   -1.4094487905    0.0000000000
      2  P        -1.3084510969   -1.5870707703    0.0000000000
      3  Br       -2.1429432501    0.5285432564    0.0000000000
      4  F         1.0868789435   -2.5227715698    0.0000000000
      5  I         1.5686210216    0.3226388433    0.0000000000
   Point Group: cs    Number of degrees of freedom:     7


   Energy is  -9973.005947634

 Hessian Updated using BFGS Update

  7 Hessian modes will be used to form the next step
  Hessian Eigenvalues:
     0.079791    0.105285    0.189991    0.251570    0.259818    0.372413
     0.700203

 Minimum Search - Taking Simple RFO Step
 Searching for Lamda that Minimizes Along All modes
 Value Taken    Lamda =  -0.00247913
 Step Taken.  Stepsize is  0.125279

                             Maximum     Tolerance    Cnvgd?
         Gradient           0.016951      0.000300      NO
         Displacement       0.079459      0.001200      NO
         Energy change     -0.008164      0.000001      NO


 New Cartesian Coordinates Obtained by Inverse Iteration

 Displacement from previous Coordinates is:  0.152729
 ----------------------------------------------------------------
             Standard Nuclear Orientation (Angstroms)
    I     Atom           X                Y                Z
 ----------------------------------------------------------------
    1      C       0.3379074746    -1.3771985546     0.0000000000
    2      P      -1.3367134407    -1.6007042695     0.0000000000
    3      Br     -2.1195804537     0.4880936280     0.0000000000
    4      F       1.0616491848    -2.5060708979     0.0000000000
    5      I       1.6052452582     0.3277710632     0.0000000000
 ----------------------------------------------------------------
 Molecular Point Group                 Cs    NOp =  2
 Largest Abelian Subgroup              Cs    NOp =  2
 Nuclear Repulsion Energy =   825.6619351704 hartrees
 There are       59 alpha and       59 beta electrons
 Applying Cartesian multipole field
    Component          Value
    ---------          -----
     (2,0,0)        1.00000E-11
     (0,2,0)        2.00000E-11
     (0,0,2)       -3.00000E-11
 Nucleus-field energy     =     0.0000000204 hartrees
 Requested basis set is 6-311++G(d,p)
 There are 68 shells and 184 basis functions
 A cutoff of  1.0D-11 yielded   1791 shell pairs
 There are     14065 function pairs (     15790 Cartesian)
 Smallest overlap matrix eigenvalue = 6.50E-04
 Guess MOs from SCF MO coefficient file

 -----------------------------------------------------------------------
  General SCF calculation program by
  Eric Jon Sundstrom, Paul Horn, Yuezhi Mao, Dmitri Zuev, Alec White,
  David Stuck, Shaama M.S., Shane Yost, Joonho Lee, David Small,
  Daniel Levine, Susi Lehtola, Hugh Burton, Evgeny Epifanovsky
 -----------------------------------------------------------------------
 Exchange:     0.2000 Hartree-Fock + 0.0800 Slater + 0.7200 B88
 Correlation:  0.1900 VWN1RPA + 0.8100 LYP
 Using SG-1 standard quadrature grid
 using 4 threads for integral computing
 -------------------------------------------------------
 OpenMP Integral computing Module                
 Release: version 2.0, May 2017, Q-Chem Inc. Pleasanton 
 -------------------------------------------------------
 -------------------------------------------------------
 OpenMP BLAS3 based DFT computing Module                
 Release: version 1.0, May 2013, Q-Chem Inc. Pittsburgh 
 -------------------------------------------------------
 A restricted SCF calculation will be
 performed using DIIS
 SCF converges when DIIS error is below 1.0e-08
 ---------------------------------------
  Cycle       Energy         DIIS error
 ---------------------------------------
    1   -9973.0058792658      4.03e-04  
    2   -9973.0065144639      3.09e-04  
    3   -9973.0063735552      3.48e-04  
    4   -9973.0069589170      3.52e-05  
    5   -9973.0069645215      1.43e-05  
    6   -9973.0069652676      4.13e-06  
    7   -9973.0069653253      8.00e-07  
    8   -9973.0069653266      2.88e-07  
    9   -9973.0069653269      7.30e-08  
   10   -9973.0069653269      2.08e-08  
   11   -9973.0069653269      8.10e-09  Convergence criterion met
 ---------------------------------------
 SCF time:   CPU 31.56s  wall 11.00s 
 SCF   energy in the final basis set =    -9973.0069653269
 Total energy in the final basis set =    -9973.0069653269

 --------------------------------------------------------------
             Orbital Energies (a.u.) and Symmetries
 --------------------------------------------------------------

 Alpha MOs, Restricted
 -- Occupied --                  
******* -482.85 -176.33 -165.73 -165.73 -165.73  -77.11  -62.50
  1 A'    2 A'    3 A'    4 A'    1 A"    5 A'    6 A'    7 A'                 
-56.322 -56.318 -56.318 -35.826 -31.319 -31.313 -31.313 -24.741
  8 A'    2 A"    9 A'   10 A'   11 A'    3 A"   12 A'   13 A'                 
-22.970 -22.968 -22.968 -22.964 -22.964 -10.335  -8.710  -6.608
 14 A'    4 A"   15 A'    5 A"   16 A'   17 A'   18 A'   19 A'                 
 -6.541  -6.529  -6.529  -6.375  -4.788  -4.773  -4.772  -4.770
 20 A'    6 A"   21 A'   22 A'   23 A'    7 A"   24 A'   25 A'                 
 -4.766  -4.765  -2.652  -2.649  -2.648  -2.639  -2.639  -2.054
  8 A"   26 A'   27 A'    9 A"   28 A'   10 A"   29 A'   30 A'                 
 -2.049  -2.049  -2.036  -2.036  -1.282  -0.822  -0.757  -0.679
 11 A"   31 A'   32 A'   12 A"   33 A'   34 A'   35 A'   36 A'                 
 -0.609  -0.516  -0.515  -0.474  -0.394  -0.353  -0.351  -0.311
 37 A'   38 A'   13 A"   39 A'   40 A'   41 A'   14 A"   15 A"                 
 -0.307  -0.288  -0.261
 42 A'   43 A'   16 A"                                                         
 -- Virtual --                   
 -0.096  -0.091  -0.057   0.001   0.024   0.042   0.042   0.047
 17 A"   44 A'   45 A'   46 A'   47 A'   48 A'   18 A"   49 A'                 
  0.054   0.071   0.074   0.081   0.091   0.109   0.116   0.138
 50 A'   51 A'   19 A"   52 A'   20 A"   53 A'   54 A'   55 A'                 
  0.154   0.208   0.218   0.222   0.253   0.255   0.261   0.282
 56 A'   57 A'   21 A"   58 A'   59 A'   22 A"   60 A'   23 A"                 
  0.287   0.326   0.364   0.380   0.382   0.394   0.400   0.426
 61 A'   62 A'   63 A'   64 A'   24 A"   65 A'   25 A"   26 A"                 
  0.428   0.451   0.469   0.470   0.493   0.515   0.566   0.567
 66 A'   67 A'   68 A'   27 A"   69 A'   28 A"   29 A"   70 A'                 
  0.584   0.618   0.633   0.665   0.694   0.723   0.765   0.780
 71 A'   72 A'   73 A'   74 A'   75 A'   30 A"   31 A"   76 A'                 
  0.835   0.908   0.944   1.067   1.198   1.293   1.306   1.329
 77 A'   78 A'   79 A'   80 A'   32 A"   81 A'   33 A"   82 A'                 
  1.371   1.395   1.403   1.441   1.549   1.601   1.645   1.708
 83 A'   84 A'   34 A"   35 A"   36 A"   85 A'   86 A'   87 A'                 
  1.759   1.817   1.936   1.988   2.028   2.105   2.613   2.798
 88 A'   89 A'   90 A'   37 A"   91 A'   92 A'   38 A"   93 A'                 
  3.026   3.731   3.734   3.928   3.946   3.951   3.963   3.985
 94 A'   39 A"   95 A'   40 A"   96 A'   41 A"   97 A'   42 A"                 
  3.992   4.001   4.008   4.052   4.076   4.210   4.226   4.375
 43 A"   98 A'   44 A"   99 A'  100 A'  101 A'  102 A'  103 A'                 
  4.639   5.979   6.002   6.031   6.245   6.293   6.484   6.597
104 A'   45 A"  105 A'  106 A'   46 A"  107 A'  108 A'  109 A'                 
  6.892   7.544   7.570   7.625  13.781  13.898  13.967  23.389
110 A'   47 A"  111 A'  112 A'   48 A"  113 A'  114 A'  115 A'                 
 27.817  28.322  28.340  28.357  28.515  28.524  28.535  28.568
116 A'   49 A"  117 A'  118 A'   50 A"  119 A'   51 A"  120 A'                 
 28.660  47.881  66.711 127.866 127.880 127.907 151.618 163.003
121 A'  122 A'  123 A'   52 A"  124 A'  125 A'  126 A'  127 A'                 
289.742 289.766 289.8351020.6671901.779
 53 A"  128 A'  129 A'  130 A'  131 A'                                         

 Beta MOs, Restricted
 -- Occupied --                  
******* -482.85 -176.33 -165.73 -165.73 -165.73  -77.11  -62.50
  1 A'    2 A'    3 A'    4 A'    1 A"    5 A'    6 A'    7 A'                 
-56.322 -56.318 -56.318 -35.826 -31.319 -31.313 -31.313 -24.741
  8 A'    2 A"    9 A'   10 A'   11 A'    3 A"   12 A'   13 A'                 
-22.970 -22.968 -22.968 -22.964 -22.964 -10.335  -8.710  -6.608
 14 A'    4 A"   15 A'    5 A"   16 A'   17 A'   18 A'   19 A'                 
 -6.541  -6.529  -6.529  -6.375  -4.788  -4.773  -4.772  -4.770
 20 A'    6 A"   21 A'   22 A'   23 A'    7 A"   24 A'   25 A'                 
 -4.766  -4.765  -2.652  -2.649  -2.648  -2.639  -2.639  -2.054
  8 A"   26 A'   27 A'    9 A"   28 A'   10 A"   29 A'   30 A'                 
 -2.049  -2.049  -2.036  -2.036  -1.282  -0.822  -0.757  -0.679
 11 A"   31 A'   32 A'   12 A"   33 A'   34 A'   35 A'   36 A'                 
 -0.609  -0.516  -0.515  -0.474  -0.394  -0.353  -0.351  -0.311
 37 A'   38 A'   13 A"   39 A'   40 A'   41 A'   14 A"   15 A"                 
 -0.307  -0.288  -0.261
 42 A'   43 A'   16 A"                                                         
 -- Virtual --                   
 -0.096  -0.091  -0.057   0.001   0.024   0.042   0.042   0.047
 17 A"   44 A'   45 A'   46 A'   47 A'   48 A'   18 A"   49 A'                 
  0.054   0.071   0.074   0.081   0.091   0.109   0.116   0.138
 50 A'   51 A'   19 A"   52 A'   20 A"   53 A'   54 A'   55 A'                 
  0.154   0.208   0.218   0.222   0.253   0.255   0.261   0.282
 56 A'   57 A'   21 A"   58 A'   59 A'   22 A"   60 A'   23 A"                 
  0.287   0.326   0.364   0.380   0.382   0.394   0.400   0.426
 61 A'   62 A'   63 A'   64 A'   24 A"   65 A'   25 A"   26 A"                 
  0.428   0.451   0.469   0.470   0.493   0.515   0.566   0.567
 66 A'   67 A'   68 A'   27 A"   69 A'   28 A"   29 A"   70 A'                 
  0.584   0.618   0.633   0.665   0.694   0.723   0.765   0.780
 71 A'   72 A'   73 A'   74 A'   75 A'   30 A"   31 A"   76 A'                 
  0.835   0.908   0.944   1.067   1.198   1.293   1.306   1.329
 77 A'   78 A'   79 A'   80 A'   32 A"   81 A'   33 A"   82 A'                 
  1.371   1.395   1.403   1.441   1.549   1.601   1.645   1.708
 83 A'   84 A'   34 A"   35 A"   36 A"   85 A'   86 A'   87 A'                 
  1.759   1.817   1.936   1.988   2.028   2.105   2.613   2.798
 88 A'   89 A'   90 A'   37 A"   91 A'   92 A'   38 A"   93 A'                 
  3.026   3.731   3.734   3.928   3.946   3.951   3.963   3.985
 94 A'   39 A"   95 A'   40 A"   96 A'   41 A"   97 A'   42 A"                 
  3.992   4.001   4.008   4.052   4.076   4.210   4.226   4.375
 43 A"   98 A'   44 A"   99 A'  100 A'  101 A'  102 A'  103 A'                 
  4.639   5.979   6.002   6.031   6.245   6.293   6.484   6.597
104 A'   45 A"  105 A'  106 A'   46 A"  107 A'  108 A'  109 A'                 
  6.892   7.544   7.570   7.625  13.781  13.898  13.967  23.389
110 A'   47 A"  111 A'  112 A'   48 A"  113 A'  114 A'  115 A'                 
 27.817  28.322  28.340  28.357  28.515  28.524  28.535  28.568
116 A'   49 A"  117 A'  118 A'   50 A"  119 A'   51 A"  120 A'                 
 28.660  47.881  66.711 127.866 127.880 127.907 151.618 163.003
121 A'  122 A'  123 A'   52 A"  124 A'  125 A'  126 A'  127 A'                 
289.742 289.766 289.8351020.6671901.779
 53 A"  128 A'  129 A'  130 A'  131 A'                                         
 --------------------------------------------------------------

          Ground-State Mulliken Net Atomic Charges

     Atom                 Charge (a.u.)
  ----------------------------------------
      1 C                    -0.194413
      2 P                     0.169341
      3 Br                   -0.141059
      4 F                     0.020891
      5 I                     0.145239
  ----------------------------------------
  Sum of atomic charges =     0.000000

 -----------------------------------------------------------------
                    Cartesian Multipole Moments
 -----------------------------------------------------------------
    Charge (ESU x 10^10)
                 0.0000
    Dipole Moment (Debye)
         X       0.2573      Y       0.3155      Z      -0.0000
       Tot       0.4071
    Quadrupole Moments (Debye-Ang)
        XX     -70.2649     XY       3.2420     YY     -69.6442
        XZ       0.0000     YZ       0.0000     ZZ     -71.0225
    Octopole Moments (Debye-Ang^2)
       XXX      17.3743    XXY      30.2433    XYY       1.1969
       YYY      76.7961    XXZ      -0.0000    XYZ      -0.0000
       YYZ      -0.0000    XZZ       3.9730    YZZ      21.8637
       ZZZ      -0.0000
    Hexadecapole Moments (Debye-Ang^3)
      XXXX   -1195.5435   XXXY      -8.4835   XXYY    -284.8312
      XYYY     -15.5110   YYYY    -587.7007   XXXZ       0.0000
      XXYZ      -0.0000   XYYZ       0.0000   YYYZ       0.0000
      XXZZ    -218.6961   XYZZ      -7.3709   YYZZ    -112.3698
      XZZZ       0.0000   YZZZ      -0.0000   ZZZZ     -94.3643
 -----------------------------------------------------------------
 Calculating analytic gradient of the SCF energy
 Gradient of SCF Energy
            1           2           3           4           5
    1  -0.0061971   0.0026792   0.0027426  -0.0018595   0.0026348
    2  -0.0042024   0.0033241  -0.0042770   0.0043528   0.0008025
    3  -0.0000000   0.0000000   0.0000000   0.0000000   0.0000000
 Max gradient component =       6.197E-03
 RMS gradient           =       2.945E-03
 Gradient time:  CPU 10.03 s  wall 3.56 s
 Geometry Optimization Parameters
   NAtoms,    NIC,     NZ,  NCons,   NDum,   NFix, NCnnct, MaxDiis
        5      20       5       0       0       0       0       0

 Cartesian Hessian Update
 Hessian Updated using BFGS Update


** GEOMETRY OPTIMIZATION IN DELOCALIZED INTERNAL COORDINATES **
   Searching for a Minimum

   Optimization Cycle:   6

                       Coordinates (Angstroms)
     ATOM                X               Y               Z
      1  C         0.3379074746   -1.3771985546    0.0000000000
      2  P        -1.3367134407   -1.6007042695    0.0000000000
      3  Br       -2.1195804537    0.4880936280    0.0000000000
      4  F         1.0616491848   -2.5060708979    0.0000000000
      5  I         1.6052452582    0.3277710632    0.0000000000
   Point Group: cs    Number of degrees of freedom:     7


   Energy is  -9973.006965327

 Hessian Updated using BFGS Update

  7 Hessian modes will be used to form the next step
  Hessian Eigenvalues:
     0.092567    0.114316    0.215826    0.251761    0.254792    0.369814
     0.605743

 Minimum Search - Taking Simple RFO Step
 Searching for Lamda that Minimizes Along All modes
 Value Taken    Lamda =  -0.00043582
 Step Taken.  Stepsize is  0.053592

                             Maximum     Tolerance    Cnvgd?
         Gradient           0.008308      0.000300      NO
         Displacement       0.034870      0.001200      NO
         Energy change     -0.001018      0.000001      NO


 New Cartesian Coordinates Obtained by Inverse Iteration

 Displacement from previous Coordinates is:  0.054922
 ----------------------------------------------------------------
             Standard Nuclear Orientation (Angstroms)
    I     Atom           X                Y                Z
 ----------------------------------------------------------------
    1      C       0.3480064427    -1.3769485340     0.0000000000
    2      P      -1.3306570099    -1.5993525436     0.0000000000
    3      Br     -2.1342246122     0.5026002220     0.0000000000
    4      F       1.0693923126    -2.5155192029     0.0000000000
    5      I       1.5959908901     0.3211110276     0.0000000000
 ----------------------------------------------------------------
 Molecular Point Group                 Cs    NOp =  2
 Largest Abelian Subgroup              Cs    NOp =  2
 Nuclear Repulsion Energy =   824.5251494575 hartrees
 There are       59 alpha and       59 beta electrons
 Applying Cartesian multipole field
    Component          Value
    ---------          -----
     (2,0,0)        1.00000E-11
     (0,2,0)        2.00000E-11
     (0,0,2)       -3.00000E-11
 Nucleus-field energy     =     0.0000000205 hartrees
 Requested basis set is 6-311++G(d,p)
 There are 68 shells and 184 basis functions
 A cutoff of  1.0D-11 yielded   1792 shell pairs
 There are     14078 function pairs (     15803 Cartesian)
 Smallest overlap matrix eigenvalue = 6.54E-04
 Guess MOs from SCF MO coefficient file

 -----------------------------------------------------------------------
  General SCF calculation program by
  Eric Jon Sundstrom, Paul Horn, Yuezhi Mao, Dmitri Zuev, Alec White,
  David Stuck, Shaama M.S., Shane Yost, Joonho Lee, David Small,
  Daniel Levine, Susi Lehtola, Hugh Burton, Evgeny Epifanovsky
 -----------------------------------------------------------------------
 Exchange:     0.2000 Hartree-Fock + 0.0800 Slater + 0.7200 B88
 Correlation:  0.1900 VWN1RPA + 0.8100 LYP
 Using SG-1 standard quadrature grid
 using 4 threads for integral computing
 -------------------------------------------------------
 OpenMP Integral computing Module                
 Release: version 2.0, May 2017, Q-Chem Inc. Pleasanton 
 -------------------------------------------------------
 -------------------------------------------------------
 OpenMP BLAS3 based DFT computing Module                
 Release: version 1.0, May 2013, Q-Chem Inc. Pittsburgh 
 -------------------------------------------------------
 A restricted SCF calculation will be
 performed using DIIS
 SCF converges when DIIS error is below 1.0e-08
 ---------------------------------------
  Cycle       Energy         DIIS error
 ---------------------------------------
    1   -9973.0070331264      1.63e-04  
    2   -9973.0071806350      7.56e-05  
    3   -9973.0071281717      1.30e-04  
    4   -9973.0072075858      1.48e-05  
    5   -9973.0072086292      4.98e-06  
    6   -9973.0072087060      1.48e-06  
    7   -9973.0072087117      6.07e-07  
    8   -9973.0072087127      1.84e-07  
    9   -9973.0072087128      3.46e-08  
   10   -9973.0072087127      7.77e-09  Convergence criterion met
 ---------------------------------------
 SCF time:   CPU 28.74s  wall 11.00s 
 SCF   energy in the final basis set =    -9973.0072087127
 Total energy in the final basis set =    -9973.0072087127

 --------------------------------------------------------------
             Orbital Energies (a.u.) and Symmetries
 --------------------------------------------------------------

 Alpha MOs, Restricted
 -- Occupied --                  
******* -482.85 -176.33 -165.73 -165.73 -165.73  -77.11  -62.50
  1 A'    2 A'    3 A'    4 A'    1 A"    5 A'    6 A'    7 A'                 
-56.321 -56.318 -56.317 -35.827 -31.321 -31.315 -31.314 -24.740
  8 A'    2 A"    9 A'   10 A'   11 A'    3 A"   12 A'   13 A'                 
-22.971 -22.970 -22.969 -22.965 -22.965 -10.335  -8.709  -6.608
 14 A'    4 A"   15 A'    5 A"   16 A'   17 A'   18 A'   19 A'                 
 -6.540  -6.528  -6.528  -6.377  -4.789  -4.775  -4.774  -4.771
 20 A'    6 A"   21 A'   22 A'   23 A'    7 A"   24 A'   25 A'                 
 -4.767  -4.766  -2.651  -2.648  -2.647  -2.638  -2.638  -2.055
  8 A"   26 A'   27 A'    9 A"   28 A'   10 A"   29 A'   30 A'                 
 -2.051  -2.050  -2.037  -2.037  -1.279  -0.819  -0.759  -0.680
 11 A"   31 A'   32 A'   12 A"   33 A'   34 A'   35 A'   36 A'                 
 -0.607  -0.514  -0.513  -0.473  -0.394  -0.352  -0.350  -0.312
 37 A'   38 A'   13 A"   39 A'   40 A'   41 A'   14 A"   15 A"                 
 -0.307  -0.289  -0.261
 42 A'   43 A'   16 A"                                                         
 -- Virtual --                   
 -0.097  -0.091  -0.058   0.001   0.023   0.041   0.042   0.047
 17 A"   44 A'   45 A'   46 A'   47 A'   48 A'   18 A"   49 A'                 
  0.054   0.071   0.074   0.081   0.091   0.109   0.115   0.137
 50 A'   51 A'   19 A"   52 A'   20 A"   53 A'   54 A'   55 A'                 
  0.153   0.208   0.217   0.222   0.253   0.255   0.260   0.282
 56 A'   57 A'   21 A"   58 A'   59 A'   22 A"   60 A'   23 A"                 
  0.287   0.326   0.363   0.381   0.382   0.394   0.400   0.426
 61 A'   62 A'   63 A'   64 A'   24 A"   65 A'   25 A"   26 A"                 
  0.429   0.452   0.468   0.473   0.492   0.516   0.566   0.568
 66 A'   67 A'   68 A'   27 A"   69 A'   28 A"   29 A"   70 A'                 
  0.584   0.616   0.633   0.666   0.690   0.723   0.760   0.777
 71 A'   72 A'   73 A'   74 A'   75 A'   30 A"   31 A"   76 A'                 
  0.832   0.909   0.941   1.060   1.197   1.294   1.306   1.330
 77 A'   78 A'   79 A'   80 A'   32 A"   81 A'   33 A"   82 A'                 
  1.371   1.396   1.404   1.440   1.549   1.604   1.644   1.705
 83 A'   84 A'   34 A"   35 A"   36 A"   85 A'   86 A'   87 A'                 
  1.753   1.814   1.937   1.988   2.027   2.102   2.612   2.795
 88 A'   89 A'   90 A'   37 A"   91 A'   92 A'   38 A"   93 A'                 
  3.014   3.732   3.735   3.924   3.940   3.949   3.961   3.986
 94 A'   39 A"   95 A'   40 A"   96 A'   41 A"   97 A'   42 A"                 
  3.992   4.001   4.007   4.051   4.075   4.205   4.224   4.379
 43 A"   98 A'   44 A"   99 A'  100 A'  101 A'  102 A'  103 A'                 
  4.634   5.978   6.002   6.032   6.246   6.294   6.479   6.594
104 A'   45 A"  105 A'  106 A'   46 A"  107 A'  108 A'  109 A'                 
  6.888   7.544   7.570   7.623  13.780  13.897  13.964  23.382
110 A'   47 A"  111 A'  112 A'   48 A"  113 A'  114 A'  115 A'                 
 27.819  28.321  28.340  28.357  28.513  28.523  28.535  28.568
116 A'   49 A"  117 A'  118 A'   50 A"  119 A'   51 A"  120 A'                 
 28.660  47.879  66.712 127.865 127.880 127.907 151.619 162.998
121 A'  122 A'  123 A'   52 A"  124 A'  125 A'  126 A'  127 A'                 
289.742 289.765 289.8321020.6651901.781
 53 A"  128 A'  129 A'  130 A'  131 A'                                         

 Beta MOs, Restricted
 -- Occupied --                  
******* -482.85 -176.33 -165.73 -165.73 -165.73  -77.11  -62.50
  1 A'    2 A'    3 A'    4 A'    1 A"    5 A'    6 A'    7 A'                 
-56.321 -56.318 -56.317 -35.827 -31.321 -31.315 -31.314 -24.740
  8 A'    2 A"    9 A'   10 A'   11 A'    3 A"   12 A'   13 A'                 
-22.971 -22.970 -22.969 -22.965 -22.965 -10.335  -8.709  -6.608
 14 A'    4 A"   15 A'    5 A"   16 A'   17 A'   18 A'   19 A'                 
 -6.540  -6.528  -6.528  -6.377  -4.789  -4.775  -4.774  -4.771
 20 A'    6 A"   21 A'   22 A'   23 A'    7 A"   24 A'   25 A'                 
 -4.767  -4.766  -2.651  -2.648  -2.647  -2.638  -2.638  -2.055
  8 A"   26 A'   27 A'    9 A"   28 A'   10 A"   29 A'   30 A'                 
 -2.051  -2.050  -2.037  -2.037  -1.279  -0.819  -0.759  -0.680
 11 A"   31 A'   32 A'   12 A"   33 A'   34 A'   35 A'   36 A'                 
 -0.607  -0.514  -0.513  -0.473  -0.394  -0.352  -0.350  -0.312
 37 A'   38 A'   13 A"   39 A'   40 A'   41 A'   14 A"   15 A"                 
 -0.307  -0.289  -0.261
 42 A'   43 A'   16 A"                                                         
 -- Virtual --                   
 -0.097  -0.091  -0.058   0.001   0.023   0.041   0.042   0.047
 17 A"   44 A'   45 A'   46 A'   47 A'   48 A'   18 A"   49 A'                 
  0.054   0.071   0.074   0.081   0.091   0.109   0.115   0.137
 50 A'   51 A'   19 A"   52 A'   20 A"   53 A'   54 A'   55 A'                 
  0.153   0.208   0.217   0.222   0.253   0.255   0.260   0.282
 56 A'   57 A'   21 A"   58 A'   59 A'   22 A"   60 A'   23 A"                 
  0.287   0.326   0.363   0.381   0.382   0.394   0.400   0.426
 61 A'   62 A'   63 A'   64 A'   24 A"   65 A'   25 A"   26 A"                 
  0.429   0.452   0.468   0.473   0.492   0.516   0.566   0.568
 66 A'   67 A'   68 A'   27 A"   69 A'   28 A"   29 A"   70 A'                 
  0.584   0.616   0.633   0.666   0.690   0.723   0.760   0.777
 71 A'   72 A'   73 A'   74 A'   75 A'   30 A"   31 A"   76 A'                 
  0.832   0.909   0.941   1.060   1.197   1.294   1.306   1.330
 77 A'   78 A'   79 A'   80 A'   32 A"   81 A'   33 A"   82 A'                 
  1.371   1.396   1.404   1.440   1.549   1.604   1.644   1.705
 83 A'   84 A'   34 A"   35 A"   36 A"   85 A'   86 A'   87 A'                 
  1.753   1.814   1.937   1.988   2.027   2.102   2.612   2.795
 88 A'   89 A'   90 A'   37 A"   91 A'   92 A'   38 A"   93 A'                 
  3.014   3.732   3.735   3.924   3.940   3.949   3.961   3.986
 94 A'   39 A"   95 A'   40 A"   96 A'   41 A"   97 A'   42 A"                 
  3.992   4.001   4.007   4.051   4.075   4.205   4.224   4.379
 43 A"   98 A'   44 A"   99 A'  100 A'  101 A'  102 A'  103 A'                 
  4.634   5.978   6.002   6.032   6.246   6.294   6.479   6.594
104 A'   45 A"  105 A'  106 A'   46 A"  107 A'  108 A'  109 A'                 
  6.888   7.544   7.570   7.623  13.780  13.897  13.964  23.382
110 A'   47 A"  111 A'  112 A'   48 A"  113 A'  114 A'  115 A'                 
 27.819  28.321  28.340  28.357  28.513  28.523  28.535  28.568
116 A'   49 A"  117 A'  118 A'   50 A"  119 A'   51 A"  120 A'                 
 28.660  47.879  66.712 127.865 127.880 127.907 151.619 162.998
121 A'  122 A'  123 A'   52 A"  124 A'  125 A'  126 A'  127 A'                 
289.742 289.765 289.8321020.6651901.781
 53 A"  128 A'  129 A'  130 A'  131 A'                                         
 --------------------------------------------------------------

          Ground-State Mulliken Net Atomic Charges

     Atom                 Charge (a.u.)
  ----------------------------------------
      1 C                    -0.195056
      2 P                     0.170131
      3 Br                   -0.146329
      4 F                     0.015598
      5 I                     0.155655
  ----------------------------------------
  Sum of atomic charges =     0.000000

 -----------------------------------------------------------------
                    Cartesian Multipole Moments
 -----------------------------------------------------------------
    Charge (ESU x 10^10)
                 0.0000
    Dipole Moment (Debye)
         X       0.3435      Y       0.3418      Z       0.0000
       Tot       0.4846
    Quadrupole Moments (Debye-Ang)
        XX     -70.3917     XY       3.3343     YY     -69.7393
        XZ       0.0000     YZ      -0.0000     ZZ     -71.0296
    Octopole Moments (Debye-Ang^2)
       XXX      19.0148    XXY      30.2263    XYY       1.4570
       YYY      77.0375    XXZ       0.0000    XYZ       0.0000
       YYZ       0.0000    XZZ       4.5239    YZZ      21.8504
       ZZZ       0.0000
    Hexadecapole Moments (Debye-Ang^3)
      XXXX   -1198.4885   XXXY      -4.4812   XXYY    -285.5542
      XYYY     -10.4696   YYYY    -590.5434   XXXZ       0.0000
      XXYZ      -0.0000   XYYZ      -0.0000   YYYZ      -0.0000
      XXZZ    -219.0490   XYZZ      -5.8475   YYZZ    -112.7622
      XZZZ       0.0000   YZZZ      -0.0000   ZZZZ     -94.3525
 -----------------------------------------------------------------
 Calculating analytic gradient of the SCF energy
 Gradient of SCF Energy
            1           2           3           4           5
    1  -0.0032543   0.0021377   0.0005838   0.0004219   0.0001109
    2   0.0001041   0.0008769  -0.0003938   0.0005264  -0.0011135
    3   0.0000000  -0.0000000   0.0000000   0.0000000   0.0000000
 Max gradient component =       3.254E-03
 RMS gradient           =       1.100E-03
 Gradient time:  CPU 9.92 s  wall 4.71 s
 Geometry Optimization Parameters
   NAtoms,    NIC,     NZ,  NCons,   NDum,   NFix, NCnnct, MaxDiis
        5      20       5       0       0       0       0       0

 Cartesian Hessian Update
 Hessian Updated using BFGS Update


** GEOMETRY OPTIMIZATION IN DELOCALIZED INTERNAL COORDINATES **
   Searching for a Minimum

   Optimization Cycle:   7

                       Coordinates (Angstroms)
     ATOM                X               Y               Z
      1  C         0.3480064427   -1.3769485340    0.0000000000
      2  P        -1.3306570099   -1.5993525436    0.0000000000
      3  Br       -2.1342246122    0.5026002220    0.0000000000
      4  F         1.0693923126   -2.5155192029    0.0000000000
      5  I         1.5959908901    0.3211110276    0.0000000000
   Point Group: cs    Number of degrees of freedom:     7


   Energy is  -9973.007208713

 Hessian Updated using BFGS Update

  7 Hessian modes will be used to form the next step
  Hessian Eigenvalues:
     0.098375    0.107984    0.214440    0.248767    0.252144    0.366619
     0.551382

 Minimum Search - Taking Simple RFO Step
 Searching for Lamda that Minimizes Along All modes
 Value Taken    Lamda =  -0.00003625
 Step Taken.  Stepsize is  0.012416

                             Maximum     Tolerance    Cnvgd?
         Gradient           0.001939      0.000300      NO
         Displacement       0.007578      0.001200      NO
         Energy change     -0.000243      0.000001      NO


 New Cartesian Coordinates Obtained by Inverse Iteration

 Displacement from previous Coordinates is:  0.015626
 ----------------------------------------------------------------
             Standard Nuclear Orientation (Angstroms)
    I     Atom           X                Y                Z
 ----------------------------------------------------------------
    1      C       0.3516093364    -1.3773491134     0.0000000000
    2      P      -1.3298212500    -1.5994990382     0.0000000000
    3      Br     -2.1388485447     0.5044710267     0.0000000000
    4      F       1.0677573825    -2.5195553214     0.0000000000
    5      I       1.5978110990     0.3238234155     0.0000000000
 ----------------------------------------------------------------
 Molecular Point Group                 Cs    NOp =  2
 Largest Abelian Subgroup              Cs    NOp =  2
 Nuclear Repulsion Energy =   823.3249455621 hartrees
 There are       59 alpha and       59 beta electrons
 Applying Cartesian multipole field
    Component          Value
    ---------          -----
     (2,0,0)        1.00000E-11
     (0,2,0)        2.00000E-11
     (0,0,2)       -3.00000E-11
 Nucleus-field energy     =     0.0000000206 hartrees
 Requested basis set is 6-311++G(d,p)
 There are 68 shells and 184 basis functions
 A cutoff of  1.0D-11 yielded   1791 shell pairs
 There are     14077 function pairs (     15802 Cartesian)
 Smallest overlap matrix eigenvalue = 6.56E-04
 Guess MOs from SCF MO coefficient file

 -----------------------------------------------------------------------
  General SCF calculation program by
  Eric Jon Sundstrom, Paul Horn, Yuezhi Mao, Dmitri Zuev, Alec White,
  David Stuck, Shaama M.S., Shane Yost, Joonho Lee, David Small,
  Daniel Levine, Susi Lehtola, Hugh Burton, Evgeny Epifanovsky
 -----------------------------------------------------------------------
 Exchange:     0.2000 Hartree-Fock + 0.0800 Slater + 0.7200 B88
 Correlation:  0.1900 VWN1RPA + 0.8100 LYP
 Using SG-1 standard quadrature grid
 using 4 threads for integral computing
 -------------------------------------------------------
 OpenMP Integral computing Module                
 Release: version 2.0, May 2017, Q-Chem Inc. Pleasanton 
 -------------------------------------------------------
 -------------------------------------------------------
 OpenMP BLAS3 based DFT computing Module                
 Release: version 1.0, May 2013, Q-Chem Inc. Pittsburgh 
 -------------------------------------------------------
 A restricted SCF calculation will be
 performed using DIIS
 SCF converges when DIIS error is below 1.0e-08
 ---------------------------------------
  Cycle       Energy         DIIS error
 ---------------------------------------
    1   -9973.0072132225      5.03e-05  
    2   -9973.0072276820      2.41e-05  
    3   -9973.0072233027      3.88e-05  
    4   -9973.0072300798      6.42e-06  
    5   -9973.0072302423      2.17e-06  
    6   -9973.0072302590      4.83e-07  
    7   -9973.0072302596      9.61e-08  
    8   -9973.0072302596      2.89e-08  
    9   -9973.0072302596      1.31e-08  
   10   -9973.0072302596      3.27e-09  Convergence criterion met
 ---------------------------------------
 SCF time:   CPU 28.79s  wall 11.00s 
 SCF   energy in the final basis set =    -9973.0072302596
 Total energy in the final basis set =    -9973.0072302596

 --------------------------------------------------------------
             Orbital Energies (a.u.) and Symmetries
 --------------------------------------------------------------

 Alpha MOs, Restricted
 -- Occupied --                  
******* -482.85 -176.33 -165.74 -165.73 -165.73  -77.11  -62.50
  1 A'    2 A'    3 A'    4 A'    1 A"    5 A'    6 A'    7 A'                 
-56.321 -56.317 -56.317 -35.828 -31.321 -31.315 -31.314 -24.740
  8 A'    2 A"    9 A'   10 A'   11 A'    3 A"   12 A'   13 A'                 
-22.971 -22.970 -22.970 -22.966 -22.966 -10.335  -8.709  -6.609
 14 A'    4 A"   15 A'    5 A"   16 A'   17 A'   18 A'   19 A'                 
 -6.540  -6.528  -6.528  -6.377  -4.790  -4.775  -4.774  -4.771
 20 A'    6 A"   21 A'   22 A'   23 A'    7 A"   24 A'   25 A'                 
 -4.767  -4.766  -2.651  -2.647  -2.647  -2.638  -2.638  -2.055
  8 A"   26 A'   27 A'    9 A"   28 A'   10 A"   29 A'   30 A'                 
 -2.051  -2.050  -2.037  -2.037  -1.279  -0.818  -0.759  -0.680
 11 A"   31 A'   32 A'   12 A"   33 A'   34 A'   35 A'   36 A'                 
 -0.607  -0.514  -0.513  -0.473  -0.394  -0.352  -0.350  -0.312
 37 A'   38 A'   13 A"   39 A'   40 A'   41 A'   14 A"   15 A"                 
 -0.307  -0.289  -0.261
 42 A'   43 A'   16 A"                                                         
 -- Virtual --                   
 -0.097  -0.091  -0.059   0.001   0.023   0.041   0.043   0.047
 17 A"   44 A'   45 A'   46 A'   47 A'   48 A'   18 A"   49 A'                 
  0.054   0.071   0.074   0.081   0.091   0.109   0.114   0.137
 50 A'   51 A'   19 A"   52 A'   20 A"   53 A'   54 A'   55 A'                 
  0.153   0.208   0.217   0.222   0.254   0.255   0.260   0.282
 56 A'   57 A'   21 A"   58 A'   59 A'   22 A"   60 A'   23 A"                 
  0.287   0.326   0.363   0.381   0.382   0.394   0.400   0.426
 61 A'   62 A'   63 A'   64 A'   24 A"   65 A'   25 A"   26 A"                 
  0.429   0.452   0.468   0.474   0.491   0.517   0.566   0.568
 66 A'   67 A'   68 A'   27 A"   69 A'   28 A"   29 A"   70 A'                 
  0.584   0.614   0.633   0.665   0.689   0.723   0.759   0.776
 71 A'   72 A'   73 A'   74 A'   75 A'   30 A"   31 A"   76 A'                 
  0.832   0.909   0.939   1.058   1.196   1.295   1.306   1.330
 77 A'   78 A'   79 A'   80 A'   32 A"   81 A'   33 A"   82 A'                 
  1.371   1.395   1.404   1.438   1.548   1.604   1.643   1.704
 83 A'   84 A'   34 A"   35 A"   36 A"   85 A'   86 A'   87 A'                 
  1.751   1.814   1.937   1.988   2.026   2.101   2.612   2.795
 88 A'   89 A'   90 A'   37 A"   91 A'   92 A'   38 A"   93 A'                 
  3.011   3.732   3.735   3.923   3.940   3.948   3.961   3.986
 94 A'   39 A"   95 A'   40 A"   96 A'   41 A"   97 A'   42 A"                 
  3.992   4.002   4.007   4.050   4.075   4.204   4.224   4.377
 43 A"   98 A'   44 A"   99 A'  100 A'  101 A'  102 A'  103 A'                 
  4.633   5.978   6.002   6.032   6.246   6.294   6.479   6.593
104 A'   45 A"  105 A'  106 A'   46 A"  107 A'  108 A'  109 A'                 
  6.887   7.545   7.570   7.622  13.780  13.897  13.962  23.381
110 A'   47 A"  111 A'  112 A'   48 A"  113 A'  114 A'  115 A'                 
 27.818  28.321  28.340  28.357  28.513  28.522  28.535  28.568
116 A'   49 A"  117 A'  118 A'   50 A"  119 A'   51 A"  120 A'                 
 28.660  47.879  66.712 127.865 127.879 127.906 151.618 162.996
121 A'  122 A'  123 A'   52 A"  124 A'  125 A'  126 A'  127 A'                 
289.742 289.765 289.8321020.6651901.780
 53 A"  128 A'  129 A'  130 A'  131 A'                                         

 Beta MOs, Restricted
 -- Occupied --                  
******* -482.85 -176.33 -165.74 -165.73 -165.73  -77.11  -62.50
  1 A'    2 A'    3 A'    4 A'    1 A"    5 A'    6 A'    7 A'                 
-56.321 -56.317 -56.317 -35.828 -31.321 -31.315 -31.314 -24.740
  8 A'    2 A"    9 A'   10 A'   11 A'    3 A"   12 A'   13 A'                 
-22.971 -22.970 -22.970 -22.966 -22.966 -10.335  -8.709  -6.609
 14 A'    4 A"   15 A'    5 A"   16 A'   17 A'   18 A'   19 A'                 
 -6.540  -6.528  -6.528  -6.377  -4.790  -4.775  -4.774  -4.771
 20 A'    6 A"   21 A'   22 A'   23 A'    7 A"   24 A'   25 A'                 
 -4.767  -4.766  -2.651  -2.647  -2.647  -2.638  -2.638  -2.055
  8 A"   26 A'   27 A'    9 A"   28 A'   10 A"   29 A'   30 A'                 
 -2.051  -2.050  -2.037  -2.037  -1.279  -0.818  -0.759  -0.680
 11 A"   31 A'   32 A'   12 A"   33 A'   34 A'   35 A'   36 A'                 
 -0.607  -0.514  -0.513  -0.473  -0.394  -0.352  -0.350  -0.312
 37 A'   38 A'   13 A"   39 A'   40 A'   41 A'   14 A"   15 A"                 
 -0.307  -0.289  -0.261
 42 A'   43 A'   16 A"                                                         
 -- Virtual --                   
 -0.097  -0.091  -0.059   0.001   0.023   0.041   0.043   0.047
 17 A"   44 A'   45 A'   46 A'   47 A'   48 A'   18 A"   49 A'                 
  0.054   0.071   0.074   0.081   0.091   0.109   0.114   0.137
 50 A'   51 A'   19 A"   52 A'   20 A"   53 A'   54 A'   55 A'                 
  0.153   0.208   0.217   0.222   0.254   0.255   0.260   0.282
 56 A'   57 A'   21 A"   58 A'   59 A'   22 A"   60 A'   23 A"                 
  0.287   0.326   0.363   0.381   0.382   0.394   0.400   0.426
 61 A'   62 A'   63 A'   64 A'   24 A"   65 A'   25 A"   26 A"                 
  0.429   0.452   0.468   0.474   0.491   0.517   0.566   0.568
 66 A'   67 A'   68 A'   27 A"   69 A'   28 A"   29 A"   70 A'                 
  0.584   0.614   0.633   0.665   0.689   0.723   0.759   0.776
 71 A'   72 A'   73 A'   74 A'   75 A'   30 A"   31 A"   76 A'                 
  0.832   0.909   0.939   1.058   1.196   1.295   1.306   1.330
 77 A'   78 A'   79 A'   80 A'   32 A"   81 A'   33 A"   82 A'                 
  1.371   1.395   1.404   1.438   1.548   1.604   1.643   1.704
 83 A'   84 A'   34 A"   35 A"   36 A"   85 A'   86 A'   87 A'                 
  1.751   1.814   1.937   1.988   2.026   2.101   2.612   2.795
 88 A'   89 A'   90 A'   37 A"   91 A'   92 A'   38 A"   93 A'                 
  3.011   3.732   3.735   3.923   3.940   3.948   3.961   3.986
 94 A'   39 A"   95 A'   40 A"   96 A'   41 A"   97 A'   42 A"                 
  3.992   4.002   4.007   4.050   4.075   4.204   4.224   4.377
 43 A"   98 A'   44 A"   99 A'  100 A'  101 A'  102 A'  103 A'                 
  4.633   5.978   6.002   6.032   6.246   6.294   6.479   6.593
104 A'   45 A"  105 A'  106 A'   46 A"  107 A'  108 A'  109 A'                 
  6.887   7.545   7.570   7.622  13.780  13.897  13.962  23.381
110 A'   47 A"  111 A'  112 A'   48 A"  113 A'  114 A'  115 A'                 
 27.818  28.321  28.340  28.357  28.513  28.522  28.535  28.568
116 A'   49 A"  117 A'  118 A'   50 A"  119 A'   51 A"  120 A'                 
 28.660  47.879  66.712 127.865 127.879 127.906 151.618 162.996
121 A'  122 A'  123 A'   52 A"  124 A'  125 A'  126 A'  127 A'                 
289.742 289.765 289.8321020.6651901.780
 53 A"  128 A'  129 A'  130 A'  131 A'                                         
 --------------------------------------------------------------

          Ground-State Mulliken Net Atomic Charges

     Atom                 Charge (a.u.)
  ----------------------------------------
      1 C                    -0.195224
      2 P                     0.170114
      3 Br                   -0.147388
      4 F                     0.015837
      5 I                     0.156661
  ----------------------------------------
  Sum of atomic charges =     0.000000

 -----------------------------------------------------------------
                    Cartesian Multipole Moments
 -----------------------------------------------------------------
    Charge (ESU x 10^10)
                 0.0000
    Dipole Moment (Debye)
         X       0.3648      Y       0.3395      Z       0.0000
       Tot       0.4983
    Quadrupole Moments (Debye-Ang)
        XX     -70.4170     XY       3.3470     YY     -69.7292
        XZ      -0.0000     YZ       0.0000     ZZ     -71.0476
    Octopole Moments (Debye-Ang^2)
       XXX      19.1396    XXY      30.1394    XYY       1.5054
       YYY      76.8093    XXZ       0.0000    XYZ       0.0000
       YYZ       0.0000    XZZ       4.5678    YZZ      21.7771
       ZZZ       0.0000
    Hexadecapole Moments (Debye-Ang^3)
      XXXX   -1201.8355   XXXY      -4.4235   XXYY    -286.1231
      XYYY     -10.2741   YYYY    -591.6757   XXXZ      -0.0000
      XXYZ       0.0000   XYYZ       0.0000   YYYZ       0.0000
      XXZZ    -219.6126   XYZZ      -5.8269   YYZZ    -112.9803
      XZZZ      -0.0000   YZZZ       0.0000   ZZZZ     -94.4083
 -----------------------------------------------------------------
 Calculating analytic gradient of the SCF energy
 Gradient of SCF Energy
            1           2           3           4           5
    1  -0.0013573   0.0009878   0.0001126   0.0000280   0.0002290
    2   0.0003320  -0.0000281   0.0003452  -0.0002680  -0.0003810
    3  -0.0000000  -0.0000000   0.0000000  -0.0000000   0.0000000
 Max gradient component =       1.357E-03
 RMS gradient           =       4.713E-04
 Gradient time:  CPU 9.96 s  wall 3.56 s
 Geometry Optimization Parameters
   NAtoms,    NIC,     NZ,  NCons,   NDum,   NFix, NCnnct, MaxDiis
        5      20       5       0       0       0       0       0

 Cartesian Hessian Update
 Hessian Updated using BFGS Update


** GEOMETRY OPTIMIZATION IN DELOCALIZED INTERNAL COORDINATES **
   Searching for a Minimum

   Optimization Cycle:   8

                       Coordinates (Angstroms)
     ATOM                X               Y               Z
      1  C         0.3516093364   -1.3773491134    0.0000000000
      2  P        -1.3298212500   -1.5994990382    0.0000000000
      3  Br       -2.1388485447    0.5044710267    0.0000000000
      4  F         1.0677573825   -2.5195553214    0.0000000000
      5  I         1.5978110990    0.3238234155    0.0000000000
   Point Group: cs    Number of degrees of freedom:     7


   Energy is  -9973.007230260

 Hessian Updated using BFGS Update

  7 Hessian modes will be used to form the next step
  Hessian Eigenvalues:
     0.098617    0.116196    0.192760    0.234107    0.260967    0.377060
     0.459614

 Minimum Search - Taking Simple RFO Step
 Searching for Lamda that Minimizes Along All modes
 Value Taken    Lamda =  -0.00000430
 Step Taken.  Stepsize is  0.003971

                             Maximum     Tolerance    Cnvgd?
         Gradient           0.000972      0.000300      NO
         Displacement       0.002889      0.001200      NO
         Energy change     -0.000022      0.000001      NO


 New Cartesian Coordinates Obtained by Inverse Iteration

 Displacement from previous Coordinates is:  0.004609
 ----------------------------------------------------------------
             Standard Nuclear Orientation (Angstroms)
    I     Atom           X                Y                Z
 ----------------------------------------------------------------
    1      C       0.3525929070    -1.3779782484     0.0000000000
    2      P      -1.3302936596    -1.5993078020     0.0000000000
    3      Br     -2.1381577429     0.5047380450     0.0000000000
    4      F       1.0676063171    -2.5206180336     0.0000000000
    5      I       1.5967602017     0.3250570081     0.0000000000
 ----------------------------------------------------------------
 Molecular Point Group                 Cs    NOp =  2
 Largest Abelian Subgroup              Cs    NOp =  2
 Nuclear Repulsion Energy =   823.3537236416 hartrees
 There are       59 alpha and       59 beta electrons
 Applying Cartesian multipole field
    Component          Value
    ---------          -----
     (2,0,0)        1.00000E-11
     (0,2,0)        2.00000E-11
     (0,0,2)       -3.00000E-11
 Nucleus-field energy     =     0.0000000206 hartrees
 Requested basis set is 6-311++G(d,p)
 There are 68 shells and 184 basis functions
 A cutoff of  1.0D-11 yielded   1791 shell pairs
 There are     14077 function pairs (     15802 Cartesian)
 Smallest overlap matrix eigenvalue = 6.57E-04
 Guess MOs from SCF MO coefficient file

 -----------------------------------------------------------------------
  General SCF calculation program by
  Eric Jon Sundstrom, Paul Horn, Yuezhi Mao, Dmitri Zuev, Alec White,
  David Stuck, Shaama M.S., Shane Yost, Joonho Lee, David Small,
  Daniel Levine, Susi Lehtola, Hugh Burton, Evgeny Epifanovsky
 -----------------------------------------------------------------------
 Exchange:     0.2000 Hartree-Fock + 0.0800 Slater + 0.7200 B88
 Correlation:  0.1900 VWN1RPA + 0.8100 LYP
 Using SG-1 standard quadrature grid
 using 4 threads for integral computing
 -------------------------------------------------------
 OpenMP Integral computing Module                
 Release: version 2.0, May 2017, Q-Chem Inc. Pleasanton 
 -------------------------------------------------------
 -------------------------------------------------------
 OpenMP BLAS3 based DFT computing Module                
 Release: version 1.0, May 2013, Q-Chem Inc. Pittsburgh 
 -------------------------------------------------------
 A restricted SCF calculation will be
 performed using DIIS
 SCF converges when DIIS error is below 1.0e-08
 ---------------------------------------
  Cycle       Energy         DIIS error
 ---------------------------------------
    1   -9973.0072312619      1.55e-05  
    2   -9973.0072321761      1.26e-05  
    3   -9973.0072321332      1.27e-05  
    4   -9973.0072328750      2.65e-06  
    5   -9973.0072328982      7.60e-07  
    6   -9973.0072329000      1.81e-07  
    7   -9973.0072329002      4.07e-08  
    8   -9973.0072329002      1.66e-08  
    9   -9973.0072329001      2.94e-09  Convergence criterion met
 ---------------------------------------
 SCF time:   CPU 25.94s  wall 10.00s 
 SCF   energy in the final basis set =    -9973.0072329001
 Total energy in the final basis set =    -9973.0072329001

 --------------------------------------------------------------
             Orbital Energies (a.u.) and Symmetries
 --------------------------------------------------------------

 Alpha MOs, Restricted
 -- Occupied --                  
******* -482.85 -176.33 -165.74 -165.73 -165.73  -77.11  -62.50
  1 A'    2 A'    3 A'    4 A'    1 A"    5 A'    6 A'    7 A'                 
-56.321 -56.317 -56.317 -35.828 -31.321 -31.315 -31.314 -24.740
  8 A'    2 A"    9 A'   10 A'   11 A'    3 A"   12 A'   13 A'                 
-22.971 -22.970 -22.970 -22.966 -22.966 -10.335  -8.709  -6.609
 14 A'    4 A"   15 A'    5 A"   16 A'   17 A'   18 A'   19 A'                 
 -6.540  -6.528  -6.528  -6.377  -4.790  -4.775  -4.774  -4.771
 20 A'    6 A"   21 A'   22 A'   23 A'    7 A"   24 A'   25 A'                 
 -4.767  -4.766  -2.651  -2.647  -2.647  -2.638  -2.638  -2.055
  8 A"   26 A'   27 A'    9 A"   28 A'   10 A"   29 A'   30 A'                 
 -2.051  -2.050  -2.037  -2.037  -1.279  -0.818  -0.759  -0.679
 11 A"   31 A'   32 A'   12 A"   33 A'   34 A'   35 A'   36 A'                 
 -0.607  -0.514  -0.513  -0.473  -0.394  -0.352  -0.350  -0.312
 37 A'   38 A'   13 A"   39 A'   40 A'   41 A'   14 A"   15 A"                 
 -0.307  -0.289  -0.261
 42 A'   43 A'   16 A"                                                         
 -- Virtual --                   
 -0.097  -0.091  -0.059   0.001   0.023   0.041   0.043   0.047
 17 A"   44 A'   45 A'   46 A'   47 A'   48 A'   18 A"   49 A'                 
  0.054   0.071   0.074   0.081   0.091   0.109   0.114   0.137
 50 A'   51 A'   19 A"   52 A'   20 A"   53 A'   54 A'   55 A'                 
  0.153   0.208   0.217   0.222   0.254   0.255   0.260   0.282
 56 A'   57 A'   21 A"   58 A'   59 A'   22 A"   60 A'   23 A"                 
  0.287   0.325   0.363   0.381   0.382   0.394   0.400   0.426
 61 A'   62 A'   63 A'   64 A'   24 A"   65 A'   25 A"   26 A"                 
  0.429   0.452   0.467   0.474   0.492   0.517   0.566   0.568
 66 A'   67 A'   68 A'   27 A"   69 A'   28 A"   29 A"   70 A'                 
  0.584   0.614   0.633   0.665   0.689   0.723   0.759   0.776
 71 A'   72 A'   73 A'   74 A'   75 A'   30 A"   31 A"   76 A'                 
  0.832   0.909   0.938   1.058   1.196   1.295   1.306   1.330
 77 A'   78 A'   79 A'   80 A'   32 A"   81 A'   33 A"   82 A'                 
  1.371   1.395   1.404   1.438   1.549   1.604   1.643   1.704
 83 A'   84 A'   34 A"   35 A"   36 A"   85 A'   86 A'   87 A'                 
  1.751   1.814   1.936   1.988   2.026   2.101   2.612   2.795
 88 A'   89 A'   90 A'   37 A"   91 A'   92 A'   38 A"   93 A'                 
  3.010   3.732   3.735   3.923   3.940   3.948   3.961   3.986
 94 A'   39 A"   95 A'   40 A"   96 A'   41 A"   97 A'   42 A"                 
  3.992   4.002   4.007   4.051   4.075   4.205   4.224   4.377
 43 A"   98 A'   44 A"   99 A'  100 A'  101 A'  102 A'  103 A'                 
  4.633   5.978   6.002   6.031   6.246   6.294   6.479   6.593
104 A'   45 A"  105 A'  106 A'   46 A"  107 A'  108 A'  109 A'                 
  6.886   7.545   7.570   7.622  13.780  13.897  13.961  23.381
110 A'   47 A"  111 A'  112 A'   48 A"  113 A'  114 A'  115 A'                 
 27.818  28.321  28.340  28.357  28.513  28.522  28.535  28.568
116 A'   49 A"  117 A'  118 A'   50 A"  119 A'   51 A"  120 A'                 
 28.660  47.879  66.712 127.865 127.879 127.906 151.618 162.995
121 A'  122 A'  123 A'   52 A"  124 A'  125 A'  126 A'  127 A'                 
289.742 289.765 289.8321020.6651901.780
 53 A"  128 A'  129 A'  130 A'  131 A'                                         

 Beta MOs, Restricted
 -- Occupied --                  
******* -482.85 -176.33 -165.74 -165.73 -165.73  -77.11  -62.50
  1 A'    2 A'    3 A'    4 A'    1 A"    5 A'    6 A'    7 A'                 
-56.321 -56.317 -56.317 -35.828 -31.321 -31.315 -31.314 -24.740
  8 A'    2 A"    9 A'   10 A'   11 A'    3 A"   12 A'   13 A'                 
-22.971 -22.970 -22.970 -22.966 -22.966 -10.335  -8.709  -6.609
 14 A'    4 A"   15 A'    5 A"   16 A'   17 A'   18 A'   19 A'                 
 -6.540  -6.528  -6.528  -6.377  -4.790  -4.775  -4.774  -4.771
 20 A'    6 A"   21 A'   22 A'   23 A'    7 A"   24 A'   25 A'                 
 -4.767  -4.766  -2.651  -2.647  -2.647  -2.638  -2.638  -2.055
  8 A"   26 A'   27 A'    9 A"   28 A'   10 A"   29 A'   30 A'                 
 -2.051  -2.050  -2.037  -2.037  -1.279  -0.818  -0.759  -0.679
 11 A"   31 A'   32 A'   12 A"   33 A'   34 A'   35 A'   36 A'                 
 -0.607  -0.514  -0.513  -0.473  -0.394  -0.352  -0.350  -0.312
 37 A'   38 A'   13 A"   39 A'   40 A'   41 A'   14 A"   15 A"                 
 -0.307  -0.289  -0.261
 42 A'   43 A'   16 A"                                                         
 -- Virtual --                   
 -0.097  -0.091  -0.059   0.001   0.023   0.041   0.043   0.047
 17 A"   44 A'   45 A'   46 A'   47 A'   48 A'   18 A"   49 A'                 
  0.054   0.071   0.074   0.081   0.091   0.109   0.114   0.137
 50 A'   51 A'   19 A"   52 A'   20 A"   53 A'   54 A'   55 A'                 
  0.153   0.208   0.217   0.222   0.254   0.255   0.260   0.282
 56 A'   57 A'   21 A"   58 A'   59 A'   22 A"   60 A'   23 A"                 
  0.287   0.325   0.363   0.381   0.382   0.394   0.400   0.426
 61 A'   62 A'   63 A'   64 A'   24 A"   65 A'   25 A"   26 A"                 
  0.429   0.452   0.467   0.474   0.492   0.517   0.566   0.568
 66 A'   67 A'   68 A'   27 A"   69 A'   28 A"   29 A"   70 A'                 
  0.584   0.614   0.633   0.665   0.689   0.723   0.759   0.776
 71 A'   72 A'   73 A'   74 A'   75 A'   30 A"   31 A"   76 A'                 
  0.832   0.909   0.938   1.058   1.196   1.295   1.306   1.330
 77 A'   78 A'   79 A'   80 A'   32 A"   81 A'   33 A"   82 A'                 
  1.371   1.395   1.404   1.438   1.549   1.604   1.643   1.704
 83 A'   84 A'   34 A"   35 A"   36 A"   85 A'   86 A'   87 A'                 
  1.751   1.814   1.936   1.988   2.026   2.101   2.612   2.795
 88 A'   89 A'   90 A'   37 A"   91 A'   92 A'   38 A"   93 A'                 
  3.010   3.732   3.735   3.923   3.940   3.948   3.961   3.986
 94 A'   39 A"   95 A'   40 A"   96 A'   41 A"   97 A'   42 A"                 
  3.992   4.002   4.007   4.051   4.075   4.205   4.224   4.377
 43 A"   98 A'   44 A"   99 A'  100 A'  101 A'  102 A'  103 A'                 
  4.633   5.978   6.002   6.031   6.246   6.294   6.479   6.593
104 A'   45 A"  105 A'  106 A'   46 A"  107 A'  108 A'  109 A'                 
  6.886   7.545   7.570   7.622  13.780  13.897  13.961  23.381
110 A'   47 A"  111 A'  112 A'   48 A"  113 A'  114 A'  115 A'                 
 27.818  28.321  28.340  28.357  28.513  28.522  28.535  28.568
116 A'   49 A"  117 A'  118 A'   50 A"  119 A'   51 A"  120 A'                 
 28.660  47.879  66.712 127.865 127.879 127.906 151.618 162.995
121 A'  122 A'  123 A'   52 A"  124 A'  125 A'  126 A'  127 A'                 
289.742 289.765 289.8321020.6651901.780
 53 A"  128 A'  129 A'  130 A'  131 A'                                         
 --------------------------------------------------------------

          Ground-State Mulliken Net Atomic Charges

     Atom                 Charge (a.u.)
  ----------------------------------------
      1 C                    -0.195651
      2 P                     0.170031
      3 Br                   -0.147211
      4 F                     0.016049
      5 I                     0.156782
  ----------------------------------------
  Sum of atomic charges =     0.000000

 -----------------------------------------------------------------
                    Cartesian Multipole Moments
 -----------------------------------------------------------------
    Charge (ESU x 10^10)
                -0.0000
    Dipole Moment (Debye)
         X       0.3662      Y       0.3414      Z      -0.0000
       Tot       0.5006
    Quadrupole Moments (Debye-Ang)
        XX     -70.4255     XY       3.3404     YY     -69.7228
        XZ       0.0000     YZ       0.0000     ZZ     -71.0525
    Octopole Moments (Debye-Ang^2)
       XXX      19.1565    XXY      30.0969    XYY       1.5509
       YYY      76.7278    XXZ      -0.0000    XYZ      -0.0000
       YYZ      -0.0000    XZZ       4.5905    YZZ      21.7528
       ZZZ      -0.0000
    Hexadecapole Moments (Debye-Ang^3)
      XXXX   -1201.2038   XXXY      -4.5752   XXYY    -286.0515
      XYYY     -10.3930   YYYY    -591.9599   XXXZ       0.0000
      XXYZ       0.0000   XYYZ       0.0000   YYYZ       0.0000
      XXZZ    -219.4889   XYZZ      -5.8755   YYZZ    -113.0492
      XZZZ       0.0000   YZZZ       0.0000   ZZZZ     -94.4258
 -----------------------------------------------------------------
 Calculating analytic gradient of the SCF energy
 Gradient of SCF Energy
            1           2           3           4           5
    1  -0.0004254   0.0002552   0.0001392  -0.0001120   0.0001430
    2   0.0003159  -0.0000289   0.0002933  -0.0003913  -0.0001890
    3   0.0000000   0.0000000  -0.0000000   0.0000000  -0.0000000
 Max gradient component =       4.254E-04
 RMS gradient           =       2.120E-04
 Gradient time:  CPU 9.98 s  wall 4.05 s
 Geometry Optimization Parameters
   NAtoms,    NIC,     NZ,  NCons,   NDum,   NFix, NCnnct, MaxDiis
        5      20       5       0       0       0       0       0

 Cartesian Hessian Update
 Hessian Updated using BFGS Update


** GEOMETRY OPTIMIZATION IN DELOCALIZED INTERNAL COORDINATES **
   Searching for a Minimum

   Optimization Cycle:   9

                       Coordinates (Angstroms)
     ATOM                X               Y               Z
      1  C         0.3525929070   -1.3779782484    0.0000000000
      2  P        -1.3302936596   -1.5993078020    0.0000000000
      3  Br       -2.1381577429    0.5047380450    0.0000000000
      4  F         1.0676063171   -2.5206180336    0.0000000000
      5  I         1.5967602017    0.3250570081    0.0000000000
   Point Group: cs    Number of degrees of freedom:     7


   Energy is  -9973.007232900

 Hessian Updated using BFGS Update

  7 Hessian modes will be used to form the next step
  Hessian Eigenvalues:
     0.096657    0.115021    0.178795    0.258046    0.261172    0.334326
     0.402982

 Minimum Search - Taking Simple RFO Step
 Searching for Lamda that Minimizes Along All modes
 Value Taken    Lamda =   0.00000000
 Step Taken.  Stepsize is  0.002095

                             Maximum     Tolerance    Cnvgd?
         Gradient           0.000338      0.000300      NO
         Displacement       0.001530      0.001200      NO
         Energy change     -0.000003      0.000001      NO


 New Cartesian Coordinates Obtained by Inverse Iteration

 Displacement from previous Coordinates is:  0.001586
 ----------------------------------------------------------------
             Standard Nuclear Orientation (Angstroms)
    I     Atom           X                Y                Z
 ----------------------------------------------------------------
    1      C       0.3528651631    -1.3785194330     0.0000000000
    2      P      -1.3306621963    -1.5989782488     0.0000000000
    3      Br     -2.1382341945     0.5047815928     0.0000000000
    4      F       1.0678549285    -2.5205769808     0.0000000000
    5      I       1.5966843225     0.3251840389     0.0000000000
 ----------------------------------------------------------------
 Molecular Point Group                 Cs    NOp =  2
 Largest Abelian Subgroup              Cs    NOp =  2
 Nuclear Repulsion Energy =   823.3390707259 hartrees
 There are       59 alpha and       59 beta electrons
 Applying Cartesian multipole field
    Component          Value
    ---------          -----
     (2,0,0)        1.00000E-11
     (0,2,0)        2.00000E-11
     (0,0,2)       -3.00000E-11
 Nucleus-field energy     =     0.0000000206 hartrees
 Requested basis set is 6-311++G(d,p)
 There are 68 shells and 184 basis functions
 A cutoff of  1.0D-11 yielded   1791 shell pairs
 There are     14077 function pairs (     15802 Cartesian)
 Smallest overlap matrix eigenvalue = 6.57E-04
 Guess MOs from SCF MO coefficient file

 -----------------------------------------------------------------------
  General SCF calculation program by
  Eric Jon Sundstrom, Paul Horn, Yuezhi Mao, Dmitri Zuev, Alec White,
  David Stuck, Shaama M.S., Shane Yost, Joonho Lee, David Small,
  Daniel Levine, Susi Lehtola, Hugh Burton, Evgeny Epifanovsky
 -----------------------------------------------------------------------
 Exchange:     0.2000 Hartree-Fock + 0.0800 Slater + 0.7200 B88
 Correlation:  0.1900 VWN1RPA + 0.8100 LYP
 Using SG-1 standard quadrature grid
 using 4 threads for integral computing
 -------------------------------------------------------
 OpenMP Integral computing Module                
 Release: version 2.0, May 2017, Q-Chem Inc. Pleasanton 
 -------------------------------------------------------
 -------------------------------------------------------
 OpenMP BLAS3 based DFT computing Module                
 Release: version 1.0, May 2013, Q-Chem Inc. Pittsburgh 
 -------------------------------------------------------
 A restricted SCF calculation will be
 performed using DIIS
 SCF converges when DIIS error is below 1.0e-08
 ---------------------------------------
  Cycle       Energy         DIIS error
 ---------------------------------------
    1   -9973.0072329676      8.86e-06  
    2   -9973.0072332681      5.75e-06  
    3   -9973.0072331525      7.50e-06  
    4   -9973.0072334101      1.32e-06  
    5   -9973.0072334155      4.41e-07  
    6   -9973.0072334162      6.96e-08  
    7   -9973.0072334163      2.25e-08  
    8   -9973.0072334163      8.80e-09  Convergence criterion met
 ---------------------------------------
 SCF time:   CPU 23.16s  wall 10.00s 
 SCF   energy in the final basis set =    -9973.0072334163
 Total energy in the final basis set =    -9973.0072334163

 --------------------------------------------------------------
             Orbital Energies (a.u.) and Symmetries
 --------------------------------------------------------------

 Alpha MOs, Restricted
 -- Occupied --                  
******* -482.85 -176.33 -165.73 -165.73 -165.73  -77.11  -62.50
  1 A'    2 A'    3 A'    4 A'    1 A"    5 A'    6 A'    7 A'                 
-56.321 -56.317 -56.317 -35.828 -31.321 -31.315 -31.314 -24.741
  8 A'    2 A"    9 A'   10 A'   11 A'    3 A"   12 A'   13 A'                 
-22.971 -22.970 -22.970 -22.965 -22.965 -10.335  -8.709  -6.609
 14 A'    4 A"   15 A'    5 A"   16 A'   17 A'   18 A'   19 A'                 
 -6.540  -6.528  -6.528  -6.377  -4.790  -4.775  -4.774  -4.771
 20 A'    6 A"   21 A'   22 A'   23 A'    7 A"   24 A'   25 A'                 
 -4.767  -4.766  -2.651  -2.647  -2.647  -2.638  -2.638  -2.055
  8 A"   26 A'   27 A'    9 A"   28 A'   10 A"   29 A'   30 A'                 
 -2.051  -2.050  -2.037  -2.037  -1.279  -0.818  -0.759  -0.679
 11 A"   31 A'   32 A'   12 A"   33 A'   34 A'   35 A'   36 A'                 
 -0.608  -0.515  -0.513  -0.473  -0.394  -0.352  -0.350  -0.312
 37 A'   38 A'   13 A"   39 A'   40 A'   41 A'   14 A"   15 A"                 
 -0.307  -0.289  -0.261
 42 A'   43 A'   16 A"                                                         
 -- Virtual --                   
 -0.097  -0.091  -0.059   0.001   0.023   0.041   0.043   0.047
 17 A"   44 A'   45 A'   46 A'   47 A'   48 A'   18 A"   49 A'                 
  0.054   0.071   0.074   0.081   0.091   0.109   0.114   0.137
 50 A'   51 A'   19 A"   52 A'   20 A"   53 A'   54 A'   55 A'                 
  0.153   0.208   0.217   0.222   0.254   0.255   0.260   0.282
 56 A'   57 A'   21 A"   58 A'   59 A'   22 A"   60 A'   23 A"                 
  0.287   0.325   0.363   0.381   0.382   0.394   0.400   0.426
 61 A'   62 A'   63 A'   64 A'   24 A"   65 A'   25 A"   26 A"                 
  0.429   0.452   0.467   0.474   0.492   0.516   0.566   0.568
 66 A'   67 A'   68 A'   27 A"   69 A'   28 A"   29 A"   70 A'                 
  0.584   0.614   0.633   0.665   0.689   0.723   0.759   0.776
 71 A'   72 A'   73 A'   74 A'   75 A'   30 A"   31 A"   76 A'                 
  0.832   0.909   0.938   1.059   1.196   1.295   1.306   1.330
 77 A'   78 A'   79 A'   80 A'   32 A"   81 A'   33 A"   82 A'                 
  1.371   1.395   1.404   1.437   1.549   1.604   1.643   1.705
 83 A'   84 A'   34 A"   35 A"   36 A"   85 A'   86 A'   87 A'                 
  1.752   1.813   1.936   1.988   2.026   2.101   2.612   2.795
 88 A'   89 A'   90 A'   37 A"   91 A'   92 A'   38 A"   93 A'                 
  3.010   3.732   3.735   3.924   3.940   3.949   3.961   3.986
 94 A'   39 A"   95 A'   40 A"   96 A'   41 A"   97 A'   42 A"                 
  3.992   4.002   4.007   4.051   4.075   4.205   4.224   4.377
 43 A"   98 A'   44 A"   99 A'  100 A'  101 A'  102 A'  103 A'                 
  4.633   5.978   6.002   6.031   6.246   6.294   6.479   6.593
104 A'   45 A"  105 A'  106 A'   46 A"  107 A'  108 A'  109 A'                 
  6.886   7.545   7.570   7.622  13.780  13.897  13.961  23.381
110 A'   47 A"  111 A'  112 A'   48 A"  113 A'  114 A'  115 A'                 
 27.818  28.321  28.340  28.357  28.513  28.523  28.535  28.568
116 A'   49 A"  117 A'  118 A'   50 A"  119 A'   51 A"  120 A'                 
 28.660  47.879  66.711 127.865 127.879 127.906 151.618 162.995
121 A'  122 A'  123 A'   52 A"  124 A'  125 A'  126 A'  127 A'                 
289.742 289.765 289.8321020.6651901.780
 53 A"  128 A'  129 A'  130 A'  131 A'                                         

 Beta MOs, Restricted
 -- Occupied --                  
******* -482.85 -176.33 -165.73 -165.73 -165.73  -77.11  -62.50
  1 A'    2 A'    3 A'    4 A'    1 A"    5 A'    6 A'    7 A'                 
-56.321 -56.317 -56.317 -35.828 -31.321 -31.315 -31.314 -24.741
  8 A'    2 A"    9 A'   10 A'   11 A'    3 A"   12 A'   13 A'                 
-22.971 -22.970 -22.970 -22.965 -22.965 -10.335  -8.709  -6.609
 14 A'    4 A"   15 A'    5 A"   16 A'   17 A'   18 A'   19 A'                 
 -6.540  -6.528  -6.528  -6.377  -4.790  -4.775  -4.774  -4.771
 20 A'    6 A"   21 A'   22 A'   23 A'    7 A"   24 A'   25 A'                 
 -4.767  -4.766  -2.651  -2.647  -2.647  -2.638  -2.638  -2.055
  8 A"   26 A'   27 A'    9 A"   28 A'   10 A"   29 A'   30 A'                 
 -2.051  -2.050  -2.037  -2.037  -1.279  -0.818  -0.759  -0.679
 11 A"   31 A'   32 A'   12 A"   33 A'   34 A'   35 A'   36 A'                 
 -0.608  -0.515  -0.513  -0.473  -0.394  -0.352  -0.350  -0.312
 37 A'   38 A'   13 A"   39 A'   40 A'   41 A'   14 A"   15 A"                 
 -0.307  -0.289  -0.261
 42 A'   43 A'   16 A"                                                         
 -- Virtual --                   
 -0.097  -0.091  -0.059   0.001   0.023   0.041   0.043   0.047
 17 A"   44 A'   45 A'   46 A'   47 A'   48 A'   18 A"   49 A'                 
  0.054   0.071   0.074   0.081   0.091   0.109   0.114   0.137
 50 A'   51 A'   19 A"   52 A'   20 A"   53 A'   54 A'   55 A'                 
  0.153   0.208   0.217   0.222   0.254   0.255   0.260   0.282
 56 A'   57 A'   21 A"   58 A'   59 A'   22 A"   60 A'   23 A"                 
  0.287   0.325   0.363   0.381   0.382   0.394   0.400   0.426
 61 A'   62 A'   63 A'   64 A'   24 A"   65 A'   25 A"   26 A"                 
  0.429   0.452   0.467   0.474   0.492   0.516   0.566   0.568
 66 A'   67 A'   68 A'   27 A"   69 A'   28 A"   29 A"   70 A'                 
  0.584   0.614   0.633   0.665   0.689   0.723   0.759   0.776
 71 A'   72 A'   73 A'   74 A'   75 A'   30 A"   31 A"   76 A'                 
  0.832   0.909   0.938   1.059   1.196   1.295   1.306   1.330
 77 A'   78 A'   79 A'   80 A'   32 A"   81 A'   33 A"   82 A'                 
  1.371   1.395   1.404   1.437   1.549   1.604   1.643   1.705
 83 A'   84 A'   34 A"   35 A"   36 A"   85 A'   86 A'   87 A'                 
  1.752   1.813   1.936   1.988   2.026   2.101   2.612   2.795
 88 A'   89 A'   90 A'   37 A"   91 A'   92 A'   38 A"   93 A'                 
  3.010   3.732   3.735   3.924   3.940   3.949   3.961   3.986
 94 A'   39 A"   95 A'   40 A"   96 A'   41 A"   97 A'   42 A"                 
  3.992   4.002   4.007   4.051   4.075   4.205   4.224   4.377
 43 A"   98 A'   44 A"   99 A'  100 A'  101 A'  102 A'  103 A'                 
  4.633   5.978   6.002   6.031   6.246   6.294   6.479   6.593
104 A'   45 A"  105 A'  106 A'   46 A"  107 A'  108 A'  109 A'                 
  6.886   7.545   7.570   7.622  13.780  13.897  13.961  23.381
110 A'   47 A"  111 A'  112 A'   48 A"  113 A'  114 A'  115 A'                 
 27.818  28.321  28.340  28.357  28.513  28.523  28.535  28.568
116 A'   49 A"  117 A'  118 A'   50 A"  119 A'   51 A"  120 A'                 
 28.660  47.879  66.711 127.865 127.879 127.906 151.618 162.995
121 A'  122 A'  123 A'   52 A"  124 A'  125 A'  126 A'  127 A'                 
289.742 289.765 289.8321020.6651901.780
 53 A"  128 A'  129 A'  130 A'  131 A'                                         
 --------------------------------------------------------------

          Ground-State Mulliken Net Atomic Charges

     Atom                 Charge (a.u.)
  ----------------------------------------
      1 C                    -0.195876
      2 P                     0.169876
      3 Br                   -0.147001
      4 F                     0.016503
      5 I                     0.156498
  ----------------------------------------
  Sum of atomic charges =     0.000000

 -----------------------------------------------------------------
                    Cartesian Multipole Moments
 -----------------------------------------------------------------
    Charge (ESU x 10^10)
                 0.0000
    Dipole Moment (Debye)
         X       0.3657      Y       0.3399      Z       0.0000
       Tot       0.4992
    Quadrupole Moments (Debye-Ang)
        XX     -70.4274     XY       3.3291     YY     -69.7169
        XZ       0.0000     YZ      -0.0000     ZZ     -71.0550
    Octopole Moments (Debye-Ang^2)
       XXX      19.1487    XXY      30.0931    XYY       1.5781
       YYY      76.6929    XXZ       0.0000    XYZ       0.0000
       YYZ       0.0000    XZZ       4.5957    YZZ      21.7502
       ZZZ       0.0000
    Hexadecapole Moments (Debye-Ang^3)
      XXXX   -1201.3098   XXXY      -4.6210   XXYY    -286.0679
      XYYY     -10.4532   YYYY    -591.8767   XXXZ       0.0000
      XXYZ      -0.0000   XYYZ      -0.0000   YYYZ      -0.0000
      XXZZ    -219.5084   XYZZ      -5.8855   YYZZ    -113.0513
      XZZZ      -0.0000   YZZZ      -0.0000   ZZZZ     -94.4365
 -----------------------------------------------------------------
 Calculating analytic gradient of the SCF energy
 Gradient of SCF Energy
            1           2           3           4           5
    1  -0.0000479  -0.0000339   0.0001325  -0.0001953   0.0001445
    2   0.0000336   0.0000812   0.0002294  -0.0001873  -0.0001569
    3  -0.0000000  -0.0000000   0.0000000   0.0000000   0.0000000
 Max gradient component =       2.294E-04
 RMS gradient           =       1.155E-04
 Gradient time:  CPU 10.10 s  wall 3.94 s
 Geometry Optimization Parameters
   NAtoms,    NIC,     NZ,  NCons,   NDum,   NFix, NCnnct, MaxDiis
        5      20       5       0       0       0       0       0

 Cartesian Hessian Update
 Hessian Updated using BFGS Update


** GEOMETRY OPTIMIZATION IN DELOCALIZED INTERNAL COORDINATES **
   Searching for a Minimum

   Optimization Cycle:  10

                       Coordinates (Angstroms)
     ATOM                X               Y               Z
      1  C         0.3528651631   -1.3785194330    0.0000000000
      2  P        -1.3306621963   -1.5989782488    0.0000000000
      3  Br       -2.1382341945    0.5047815928    0.0000000000
      4  F         1.0678549285   -2.5205769808    0.0000000000
      5  I         1.5966843225    0.3251840389    0.0000000000
   Point Group: cs    Number of degrees of freedom:     7


   Energy is  -9973.007233416

 Hessian Updated using BFGS Update

  7 Hessian modes will be used to form the next step
  Hessian Eigenvalues:
     0.090605    0.113528    0.174059    0.243342    0.261017    0.324323
     0.406292

 Minimum Search - Taking Simple RFO Step
 Searching for Lamda that Minimizes Along All modes
 Value Taken    Lamda =   0.00000000
 Step Taken.  Stepsize is  0.000781

                             Maximum     Tolerance    Cnvgd?
         Gradient           0.000095      0.000300     YES
         Displacement       0.000462      0.001200     YES
         Energy change     -0.000001      0.000001     YES


                       Distance Matrix (Angstroms)
             C (  1)   P (  2)   Br(  3)   F (  4)
   P (  2)  1.697901
   Br(  3)  3.122883  2.253437
   F (  4)  1.347407  2.569480  4.408152
   I (  5)  2.109429  3.503107  3.739234  2.894480

 Final energy is   -9973.0072334162687     


 ******************************
 **  OPTIMIZATION CONVERGED  **
 ******************************

                       Coordinates (Angstroms)
     ATOM                X               Y               Z
      1  C         0.3528651631   -1.3785194330    0.0000000000
      2  P        -1.3306621963   -1.5989782488    0.0000000000
      3  Br       -2.1382341945    0.5047815928    0.0000000000
      4  F         1.0678549285   -2.5205769808    0.0000000000
      5  I         1.5966843225    0.3251840389    0.0000000000

Z-matrix Print:
$molecule
0 1
I 
C  1 2.109429
F  2 1.347407 1 111.819228
P  2 1.697901 1 133.592443 3 -180.000000 0
Br 4 2.253437 2 103.539876 1 -0.000000 0
$end


 --------------------------------------------------------------
             Orbital Energies (a.u.) and Symmetries
 --------------------------------------------------------------

 Alpha MOs, Restricted
 -- Occupied --                  
******* -482.85 -176.33 -165.73 -165.73 -165.73  -77.11  -62.50
  1 A'    2 A'    3 A'    4 A'    1 A"    5 A'    6 A'    7 A'                 
-56.321 -56.317 -56.317 -35.828 -31.321 -31.315 -31.314 -24.741
  8 A'    2 A"    9 A'   10 A'   11 A'    3 A"   12 A'   13 A'                 
-22.971 -22.970 -22.970 -22.965 -22.965 -10.335  -8.709  -6.609
 14 A'    4 A"   15 A'    5 A"   16 A'   17 A'   18 A'   19 A'                 
 -6.540  -6.528  -6.528  -6.377  -4.790  -4.775  -4.774  -4.771
 20 A'    6 A"   21 A'   22 A'   23 A'    7 A"   24 A'   25 A'                 
 -4.767  -4.766  -2.651  -2.647  -2.647  -2.638  -2.638  -2.055
  8 A"   26 A'   27 A'    9 A"   28 A'   10 A"   29 A'   30 A'                 
 -2.051  -2.050  -2.037  -2.037  -1.279  -0.818  -0.759  -0.679
 11 A"   31 A'   32 A'   12 A"   33 A'   34 A'   35 A'   36 A'                 
 -0.608  -0.515  -0.513  -0.473  -0.394  -0.352  -0.350  -0.312
 37 A'   38 A'   13 A"   39 A'   40 A'   41 A'   14 A"   15 A"                 
 -0.307  -0.289  -0.261
 42 A'   43 A'   16 A"                                                         
 -- Virtual --                   
 -0.097  -0.091  -0.059   0.001   0.023   0.041   0.043   0.047
 17 A"   44 A'   45 A'   46 A'   47 A'   48 A'   18 A"   49 A'                 
  0.054   0.071   0.074   0.081   0.091   0.109   0.114   0.137
 50 A'   51 A'   19 A"   52 A'   20 A"   53 A'   54 A'   55 A'                 
  0.153   0.208   0.217   0.222   0.254   0.255   0.260   0.282
 56 A'   57 A'   21 A"   58 A'   59 A'   22 A"   60 A'   23 A"                 
  0.287   0.325   0.363   0.381   0.382   0.394   0.400   0.426
 61 A'   62 A'   63 A'   64 A'   24 A"   65 A'   25 A"   26 A"                 
  0.429   0.452   0.467   0.474   0.492   0.516   0.566   0.568
 66 A'   67 A'   68 A'   27 A"   69 A'   28 A"   29 A"   70 A'                 
  0.584   0.614   0.633   0.665   0.689   0.723   0.759   0.776
 71 A'   72 A'   73 A'   74 A'   75 A'   30 A"   31 A"   76 A'                 
  0.832   0.909   0.938   1.059   1.196   1.295   1.306   1.330
 77 A'   78 A'   79 A'   80 A'   32 A"   81 A'   33 A"   82 A'                 
  1.371   1.395   1.404   1.437   1.549   1.604   1.643   1.705
 83 A'   84 A'   34 A"   35 A"   36 A"   85 A'   86 A'   87 A'                 
  1.752   1.813   1.936   1.988   2.026   2.101   2.612   2.795
 88 A'   89 A'   90 A'   37 A"   91 A'   92 A'   38 A"   93 A'                 
  3.010   3.732   3.735   3.924   3.940   3.949   3.961   3.986
 94 A'   39 A"   95 A'   40 A"   96 A'   41 A"   97 A'   42 A"                 
  3.992   4.002   4.007   4.051   4.075   4.205   4.224   4.377
 43 A"   98 A'   44 A"   99 A'  100 A'  101 A'  102 A'  103 A'                 
  4.633   5.978   6.002   6.031   6.246   6.294   6.479   6.593
104 A'   45 A"  105 A'  106 A'   46 A"  107 A'  108 A'  109 A'                 
  6.886   7.545   7.570   7.622  13.780  13.897  13.961  23.381
110 A'   47 A"  111 A'  112 A'   48 A"  113 A'  114 A'  115 A'                 
 27.818  28.321  28.340  28.357  28.513  28.523  28.535  28.568
116 A'   49 A"  117 A'  118 A'   50 A"  119 A'   51 A"  120 A'                 
 28.660  47.879  66.711 127.865 127.879 127.906 151.618 162.995
121 A'  122 A'  123 A'   52 A"  124 A'  125 A'  126 A'  127 A'                 
289.742 289.765 289.8321020.6651901.780
 53 A"  128 A'  129 A'  130 A'  131 A'                                         

 Beta MOs, Restricted
 -- Occupied --                  
******* -482.85 -176.33 -165.73 -165.73 -165.73  -77.11  -62.50
  1 A'    2 A'    3 A'    4 A'    1 A"    5 A'    6 A'    7 A'                 
-56.321 -56.317 -56.317 -35.828 -31.321 -31.315 -31.314 -24.741
  8 A'    2 A"    9 A'   10 A'   11 A'    3 A"   12 A'   13 A'                 
-22.971 -22.970 -22.970 -22.965 -22.965 -10.335  -8.709  -6.609
 14 A'    4 A"   15 A'    5 A"   16 A'   17 A'   18 A'   19 A'                 
 -6.540  -6.528  -6.528  -6.377  -4.790  -4.775  -4.774  -4.771
 20 A'    6 A"   21 A'   22 A'   23 A'    7 A"   24 A'   25 A'                 
 -4.767  -4.766  -2.651  -2.647  -2.647  -2.638  -2.638  -2.055
  8 A"   26 A'   27 A'    9 A"   28 A'   10 A"   29 A'   30 A'                 
 -2.051  -2.050  -2.037  -2.037  -1.279  -0.818  -0.759  -0.679
 11 A"   31 A'   32 A'   12 A"   33 A'   34 A'   35 A'   36 A'                 
 -0.608  -0.515  -0.513  -0.473  -0.394  -0.352  -0.350  -0.312
 37 A'   38 A'   13 A"   39 A'   40 A'   41 A'   14 A"   15 A"                 
 -0.307  -0.289  -0.261
 42 A'   43 A'   16 A"                                                         
 -- Virtual --                   
 -0.097  -0.091  -0.059   0.001   0.023   0.041   0.043   0.047
 17 A"   44 A'   45 A'   46 A'   47 A'   48 A'   18 A"   49 A'                 
  0.054   0.071   0.074   0.081   0.091   0.109   0.114   0.137
 50 A'   51 A'   19 A"   52 A'   20 A"   53 A'   54 A'   55 A'                 
  0.153   0.208   0.217   0.222   0.254   0.255   0.260   0.282
 56 A'   57 A'   21 A"   58 A'   59 A'   22 A"   60 A'   23 A"                 
  0.287   0.325   0.363   0.381   0.382   0.394   0.400   0.426
 61 A'   62 A'   63 A'   64 A'   24 A"   65 A'   25 A"   26 A"                 
  0.429   0.452   0.467   0.474   0.492   0.516   0.566   0.568
 66 A'   67 A'   68 A'   27 A"   69 A'   28 A"   29 A"   70 A'                 
  0.584   0.614   0.633   0.665   0.689   0.723   0.759   0.776
 71 A'   72 A'   73 A'   74 A'   75 A'   30 A"   31 A"   76 A'                 
  0.832   0.909   0.938   1.059   1.196   1.295   1.306   1.330
 77 A'   78 A'   79 A'   80 A'   32 A"   81 A'   33 A"   82 A'                 
  1.371   1.395   1.404   1.437   1.549   1.604   1.643   1.705
 83 A'   84 A'   34 A"   35 A"   36 A"   85 A'   86 A'   87 A'                 
  1.752   1.813   1.936   1.988   2.026   2.101   2.612   2.795
 88 A'   89 A'   90 A'   37 A"   91 A'   92 A'   38 A"   93 A'                 
  3.010   3.732   3.735   3.924   3.940   3.949   3.961   3.986
 94 A'   39 A"   95 A'   40 A"   96 A'   41 A"   97 A'   42 A"                 
  3.992   4.002   4.007   4.051   4.075   4.205   4.224   4.377
 43 A"   98 A'   44 A"   99 A'  100 A'  101 A'  102 A'  103 A'                 
  4.633   5.978   6.002   6.031   6.246   6.294   6.479   6.593
104 A'   45 A"  105 A'  106 A'   46 A"  107 A'  108 A'  109 A'                 
  6.886   7.545   7.570   7.622  13.780  13.897  13.961  23.381
110 A'   47 A"  111 A'  112 A'   48 A"  113 A'  114 A'  115 A'                 
 27.818  28.321  28.340  28.357  28.513  28.523  28.535  28.568
116 A'   49 A"  117 A'  118 A'   50 A"  119 A'   51 A"  120 A'                 
 28.660  47.879  66.711 127.865 127.879 127.906 151.618 162.995
121 A'  122 A'  123 A'   52 A"  124 A'  125 A'  126 A'  127 A'                 
289.742 289.765 289.8321020.6651901.780
 53 A"  128 A'  129 A'  130 A'  131 A'                                         
 --------------------------------------------------------------

          Ground-State Mulliken Net Atomic Charges

     Atom                 Charge (a.u.)
  ----------------------------------------
      1 C                    -0.195876
      2 P                     0.169876
      3 Br                   -0.147001
      4 F                     0.016503
      5 I                     0.156498
  ----------------------------------------
  Sum of atomic charges =     0.000000

 -----------------------------------------------------------------
                    Cartesian Multipole Moments
 -----------------------------------------------------------------
    Charge (ESU x 10^10)
                 0.0000
    Dipole Moment (Debye)
         X       0.3657      Y       0.3399      Z       0.0000
       Tot       0.4992
    Quadrupole Moments (Debye-Ang)
        XX     -70.4274     XY       3.3291     YY     -69.7169
        XZ       0.0000     YZ      -0.0000     ZZ     -71.0550
    Octopole Moments (Debye-Ang^2)
       XXX      19.1487    XXY      30.0931    XYY       1.5781
       YYY      76.6929    XXZ       0.0000    XYZ       0.0000
       YYZ       0.0000    XZZ       4.5957    YZZ      21.7502
       ZZZ       0.0000
    Hexadecapole Moments (Debye-Ang^3)
      XXXX   -1201.3098   XXXY      -4.6210   XXYY    -286.0679
      XYYY     -10.4532   YYYY    -591.8767   XXXZ       0.0000
      XXYZ      -0.0000   XYYZ      -0.0000   YYYZ      -0.0000
      XXZZ    -219.5084   XYZZ      -5.8855   YYZZ    -113.0513
      XZZZ      -0.0000   YZZZ      -0.0000   ZZZZ     -94.4365
 -----------------------------------------------------------------
Archival summary:
1\1\TWL02\OPT\ProcedureUnspecified\BasisUnspecified\1r1111\taweetha\MonNov2612:03:432018MonNov2612:03:432018\0\\#,OPT,ProcedureUnspecified,BasisUnspecified,\\0,1\I\C,1,2.10943\F,2,1.34741,1,111.819\P,2,1.6979,1,133.592,3,-180,0\Br,4,2.25344,2,103.54,1,-0,0\\\@

 Total job time:  158.43s(wall), 411.24s(cpu) 
 Mon Nov 26 12:03:43 2018

        *************************************************************
        *                                                           *
        *  Thank you very much for using Q-Chem.  Have a nice day.  *
        *                                                           *
        *************************************************************


 
User input: 2 of 2 
 
Q-Chem Developer Version!
                  Welcome to Q-Chem
     A Quantum Leap Into The Future Of Chemistry


 Q-Chem 5.1, Q-Chem, Inc., Pleasanton, CA (2018)

 Yihan Shao,  Zhengting Gan,  E. Epifanovsky,  A. T. B. Gilbert,  M. Wormit,  
 J. Kussmann,  A. W. Lange,  A. Behn,  Jia Deng,  Xintian Feng,  D. Ghosh,  
 M. Goldey,  P. R. Horn,  L. D. Jacobson,  I. Kaliman,  T. Kus,  A. Landau,  
 Jie Liu,  E. I. Proynov,  R. M. Richard,  R. P. Steele,  E. J. Sundstrom,  
 H. L. Woodcock III,  P. M. Zimmerman,  D. Zuev,  B. Albrecht,  E. Alguire,  
 S. A. Baeppler,  D. Barton,  Z. Benda,  Y. A. Bernard,  E. J. Berquist,  
 K. B. Bravaya,  H. Burton,  D. Casanova,  Chun-Min Chang,  Yunqing Chen,  
 A. Chien,  K. D. Closser,  M. P. Coons,  S. Coriani,  S. Dasgupta,  
 A. L. Dempwolff,  M. Diedenhofen,  Hainam Do,  R. G. Edgar,  Po-Tung Fang,  
 S. Faraji,  S. Fatehi,  Qingguo Feng,  K. D. Fenk,  J. Fosso-Tande,  
 Qinghui Ge,  A. Ghysels,  G. Gidofalvi,  J. Gomes,  J. Gonthier,  A. Gunina,  
 D. Hait,  M. W. D. Hanson-Heine,  P. H. P. Harbach,  A. W. Hauser,  
 J. E. Herr,  E. G. Hohenstein,  Z. C. Holden,  Kerwin Hui,  B. C. Huynh,  
 T.-C. Jagau,  Hyunjun Ji,  B. Kaduk,  K. Khistyaev,  Jaehoon Kim,  
 P. Klunzinger,  K. Koh,  D. Kosenkov,  L. Koulias,  T. Kowalczyk,  
 C. M. Krauter,  A. Kunitsa,  Ka Un Lao,  A. Laurent,  K. V. Lawler,  
 Joonho Lee,  D. Lefrancois,  S. Lehtola,  D. S. Levine,  Yi-Pei Li,  
 You-Sheng Lin,  Fenglai Liu,  E. Livshits,  A. Luenser,  P. Manohar,  
 E. Mansoor,  S. F. Manzer,  Shan-Ping Mao,  Yuezhi Mao,  N. Mardirossian,  
 A. V. Marenich,  T. Markovich,  L. A. Martinez-Martinez,  S. A. Maurer,  
 N. J. Mayhall,  S. C. McKenzie,  J.-M. Mewes,  A. F. Morrison,  
 J. W. Mullinax,  K. Nanda,  T. S. Nguyen-Beck,  R. Olivares-Amaya,  
 J. A. Parkhill,  T. M. Perrine,  F. Plasser,  P. Pokhilko,  S. Prager,  
 A. Prociuk,  E. Ramos,  D. R. Rehn,  F. Rob,  M. Schneider,  N. Sergueev,  
 S. M. Sharada,  S. Sharma,  D. W. Small,  T. Stauch,  T. Stein,  
 Yu-Chuan Su,  A. J. W. Thom,  A. Tkatchenko,  T. Tsuchimochi,  N. M. Tubman,  
 L. Vogt,  M. L. Vidal,  O. Vydrov,  M. A. Watson,  J. Wenzel,  
 M. de Wergifosse,  T. A. Wesolowski,  A. White,  J. Witte,  A. Yamada,  
 Jun Yang,  K. Yao,  S. Yeganeh,  S. R. Yost,  Zhi-Qiang You,  A. Zech,  
 Igor Ying Zhang,  Xing Zhang,  Yan Zhao,  Ying Zhu,  B. R. Brooks,  
 G. K. L. Chan,  C. J. Cramer,  M. S. Gordon,  W. J. Hehre,  A. Klamt,  
 M. W. Schmidt,  C. D. Sherrill,  D. G. Truhlar,  A. Aspuru-Guzik,  R. Baer,  
 A. T. Bell,  N. A. Besley,  Jeng-Da Chai,  A. E. DePrince, III,  
 R. A. DiStasio Jr.,  A. Dreuw,  B. D. Dunietz,  T. R. Furlani,  
 Chao-Ping Hsu,  Yousung Jung,  Jing Kong,  D. S. Lambrecht,  WanZhen Liang,  
 C. Ochsenfeld,  V. A. Rassolov,  L. V. Slipchenko,  J. E. Subotnik,  
 T. Van Voorhis,  J. M. Herbert,  A. I. Krylov,  P. M. W. Gill,  M. Head-Gordon

 Contributors to earlier versions of Q-Chem not listed above: 
 R. D. Adamson,  B. Austin,  J. Baker,  G. J. O. Beran,  K. Brandhorst,  
 S. T. Brown,  E. F. C. Byrd,  A. K. Chakraborty,  C.-L. Cheng,  
 Siu Hung Chien,  D. M. Chipman,  D. L. Crittenden,  H. Dachsel,  
 R. J. Doerksen,  A. D. Dutoi,  L. Fusti-Molnar,  W. A. Goddard III,  
 A. Golubeva-Zadorozhnaya,  S. R. Gwaltney,  G. Hawkins,  A. Heyden,  
 S. Hirata,  G. Kedziora,  F. J. Keil,  C. Kelley,  Jihan Kim,  R. A. King,  
 R. Z. Khaliullin,  P. P. Korambath,  W. Kurlancheek,  A. M. Lee,  M. S. Lee,  
 S. V. Levchenko,  Ching Yeh Lin,  D. Liotard,  R. C. Lochan,  I. Lotan,  
 P. E. Maslen,  N. Nair,  D. P. O'Neill,  D. Neuhauser,  E. Neuscamman,  
 C. M. Oana,  R. Olson,  B. Peters,  R. Peverati,  P. A. Pieniazek,  
 Y. M. Rhee,  J. Ritchie,  M. A. Rohrdanz,  E. Rosta,  N. J. Russ,  
 H. F. Schaefer III,  N. E. Schultz,  N. Shenvi,  A. C. Simmonett,  A. Sodt,  
 D. Stuck,  K. S. Thanthiriwatte,  V. Vanovschi,  Tao Wang,  A. Warshel,  
 C. F. Williams,  Q. Wu,  X. Xu,  W. Zhang

 Please cite Q-Chem as follows:
 Y. Shao et al., Mol. Phys. 113, 184-215 (2015)
 DOI: 10.1080/00268976.2014.952696

 Q-Chem 5.1.2 for Intel X86 EM64T Linux

 Parts of Q-Chem use Armadillo 8.300.2 (Tropical Shenanigans).
 http://arma.sourceforge.net/

 Q-Chem begins on Mon Nov 26 12:03:43 2018  

Host: 
0

     Scratch files written to /scratch/taweetham/qchem44931//
The previous job contains 0 fragments, simply inherited here
Input Ideriv = 2
Curr. Ideriv = -1
Max.  Ideriv = 2

Checking the input file for inconsistencies... 	...done.

--------------------------------------------------------------
User input:
--------------------------------------------------------------

$molecule
read
$end

$rem
   job_type 	frequency
   basis 	6-311++g**
   method	b3lyp	
$end


--------------------------------------------------------------
 ----------------------------------------------------------------
             Standard Nuclear Orientation (Angstroms)
    I     Atom           X                Y                Z
 ----------------------------------------------------------------
    1      C       0.3689768950    -1.2000837702    -0.0000000000
    2      P      -1.3086939312    -1.4614016956    -0.0000000000
    3      Br     -2.1671668268     0.6221055137    -0.0000000000
    4      F       1.1115172439    -2.3244234152     0.0000000000
    5      I       1.5710137989     0.5333518078     0.0000000000
 ----------------------------------------------------------------
 Molecular Point Group                 Cs    NOp =  2
 Largest Abelian Subgroup              Cs    NOp =  2
 Nuclear Repulsion Energy =   823.3390707259 hartrees
 There are       59 alpha and       59 beta electrons
 Requested basis set is 6-311++G(d,p)
 There are 68 shells and 184 basis functions

 Total QAlloc Memory Limit   2000 MB
 Mega-Array Size       188 MB
 MEM_STATIC part       192 MB

                       Distance Matrix (Angstroms)
             C (  1)   P (  2)   Br(  3)   F (  4)
   P (  2)  1.697901
   Br(  3)  3.122883  2.253437
   F (  4)  1.347407  2.569480  4.408152
   I (  5)  2.109429  3.503107  3.739234  2.894480

 A cutoff of  1.0D-11 yielded   1791 shell pairs
 There are     14077 function pairs (     15802 Cartesian)

 -------------------------------------------------------
 OpenMP Integral Computing Module                       
 Release: version 1.0, May 2013, Q-Chem Inc. Pittsburgh 
 -------------------------------------------------------
 Integral Job Info:
 Integral job number is                      11
 Integral operator is                         1
 short-range coefficients                     0
 long-range coefficients              100000000
 Omega coefficients                           0
 if combine SR and LR in K                    0
 Integral screening is                        0
 Integral computing path is                   2
 max size of driver memory is            800000
 size of driver memory is                593474
 size of scratch memory is             29623520
 max col of scratch BK array               1296
 max len of scratch array in speh3          155
 max len of scratch index in speh4           18
 max int batch size is                      520
 min int batch size is                       52
 fixed nKL is                                45
 max L of basis functions is                  2
 order of int derivative is                   0
 number of shells is                         68
 number of basis is                         195
 number of cartesian basis is               195
 number of contracted shell pairs          1791
 number of primitive shell pairs           4127
 maxK2 (contraction) of shell pair           36
 max number of K2 of shell pair               1
 max number of CS2 of shell pair            231
 max number of PS2 of shell pair            231
 mem total for path MDJ                  529692
 -------------------------------------------------------
 Smallest overlap matrix eigenvalue = 6.57E-04
 Guess from superposition of atomic densities
 Warning:  Energy on first SCF cycle will be non-variational
 SAD guess density has 118.000000 electrons

 -----------------------------------------------------------------------
  General SCF calculation program by
  Eric Jon Sundstrom, Paul Horn, Yuezhi Mao, Dmitri Zuev, Alec White,
  David Stuck, Shaama M.S., Shane Yost, Joonho Lee, David Small,
  Daniel Levine, Susi Lehtola, Hugh Burton, Evgeny Epifanovsky
 -----------------------------------------------------------------------
 Exchange:     0.2000 Hartree-Fock + 0.0800 Slater + 0.7200 B88
 Correlation:  0.1900 VWN1RPA + 0.8100 LYP
 Using SG-1 standard quadrature grid
 using 4 threads for integral computing
 -------------------------------------------------------
 OpenMP Integral computing Module                
 Release: version 2.0, May 2017, Q-Chem Inc. Pleasanton 
 -------------------------------------------------------
 -------------------------------------------------------
 OpenMP BLAS3 based DFT computing Module                
 Release: version 1.0, May 2013, Q-Chem Inc. Pittsburgh 
 -------------------------------------------------------
 A restricted SCF calculation will be
 performed using DIIS
 SCF converges when DIIS error is below 1.0e-08
 ---------------------------------------
  Cycle       Energy         DIIS error
 ---------------------------------------
    1   -9973.5089930517      3.72e-02  
    2   -9972.9905365456      2.69e-03  
    3   -9972.9752534175      3.35e-03  
    4   -9973.0048283384      9.56e-04  
    5   -9973.0072224862      1.57e-04  
    6   -9973.0071971026      1.52e-04  
    7   -9973.0073080009      2.23e-05  
    8   -9973.0073094647      4.96e-06  
    9   -9973.0073095019      1.19e-06  
   10   -9973.0073095047      4.20e-07  
   11   -9973.0073095054      1.64e-07  
   12   -9973.0073095054      5.14e-08  
   13   -9973.0073095056      7.83e-09  Convergence criterion met
 ---------------------------------------
 SCF time:   CPU 37.80s  wall 15.00s 
 SCF   energy in the final basis set =    -9973.0073095056
 Total energy in the final basis set =    -9973.0073095056

 --------------------------------------------------------------
             Orbital Energies (a.u.) and Symmetries
 --------------------------------------------------------------

 Alpha MOs, Restricted
 -- Occupied --                  
******* -482.85 -176.33 -165.73 -165.73 -165.73  -77.11  -62.50
  1 A'    2 A'    3 A'    4 A'    1 A"    5 A'    6 A'    7 A'                 
-56.321 -56.317 -56.317 -35.828 -31.321 -31.315 -31.314 -24.741
  8 A'    2 A"    9 A'   10 A'   11 A'    3 A"   12 A'   13 A'                 
-22.971 -22.970 -22.970 -22.965 -22.965 -10.335  -8.709  -6.609
 14 A'    4 A"   15 A'    5 A"   16 A'   17 A'   18 A'   19 A'                 
 -6.540  -6.528  -6.528  -6.377  -4.790  -4.775  -4.774  -4.771
 20 A'    6 A"   21 A'   22 A'   23 A'    7 A"   24 A'   25 A'                 
 -4.767  -4.766  -2.651  -2.647  -2.647  -2.638  -2.638  -2.055
  8 A"   26 A'   27 A'    9 A"   28 A'   10 A"   29 A'   30 A'                 
 -2.051  -2.050  -2.037  -2.037  -1.279  -0.818  -0.759  -0.679
 11 A"   31 A'   32 A'   12 A"   33 A'   34 A'   35 A'   36 A'                 
 -0.608  -0.515  -0.513  -0.473  -0.394  -0.352  -0.350  -0.312
 37 A'   38 A'   13 A"   39 A'   40 A'   41 A'   14 A"   15 A"                 
 -0.307  -0.289  -0.261
 42 A'   43 A'   16 A"                                                         
 -- Virtual --                   
 -0.097  -0.091  -0.059   0.001   0.023   0.041   0.043   0.047
 17 A"   44 A'   45 A'   46 A'   47 A'   48 A'   18 A"   49 A'                 
  0.054   0.071   0.074   0.081   0.091   0.109   0.114   0.137
 50 A'   51 A'   19 A"   52 A'   20 A"   53 A'   54 A'   55 A'                 
  0.153   0.208   0.217   0.222   0.254   0.255   0.260   0.282
 56 A'   57 A'   21 A"   58 A'   59 A'   22 A"   60 A'   23 A"                 
  0.287   0.325   0.363   0.381   0.382   0.394   0.400   0.426
 61 A'   62 A'   63 A'   64 A'   24 A"   65 A'   25 A"   26 A"                 
  0.429   0.452   0.467   0.474   0.492   0.516   0.566   0.568
 66 A'   67 A'   68 A'   27 A"   69 A'   28 A"   29 A"   70 A'                 
  0.584   0.614   0.633   0.665   0.689   0.723   0.759   0.776
 71 A'   72 A'   73 A'   74 A'   75 A'   30 A"   31 A"   76 A'                 
  0.832   0.909   0.938   1.059   1.196   1.295   1.306   1.330
 77 A'   78 A'   79 A'   80 A'   32 A"   81 A'   33 A"   82 A'                 
  1.371   1.395   1.404   1.437   1.549   1.604   1.643   1.705
 83 A'   84 A'   34 A"   35 A"   36 A"   85 A'   86 A'   87 A'                 
  1.752   1.813   1.936   1.988   2.026   2.101   2.612   2.795
 88 A'   89 A'   90 A'   37 A"   91 A'   92 A'   38 A"   93 A'                 
  3.010   3.732   3.735   3.924   3.940   3.948   3.961   3.986
 94 A'   39 A"   95 A'   40 A"   96 A'   41 A"   97 A'   42 A"                 
  3.992   4.002   4.007   4.051   4.075   4.205   4.224   4.377
 43 A"   98 A'   44 A"   99 A'  100 A'  101 A'  102 A'  103 A'                 
  4.633   5.978   6.002   6.031   6.246   6.294   6.479   6.593
104 A'   45 A"  105 A'  106 A'   46 A"  107 A'  108 A'  109 A'                 
  6.886   7.545   7.570   7.622  13.780  13.897  13.961  23.381
110 A'   47 A"  111 A'  112 A'   48 A"  113 A'  114 A'  115 A'                 
 27.818  28.321  28.340  28.357  28.513  28.522  28.535  28.568
116 A'   49 A"  117 A'  118 A'   50 A"  119 A'   51 A"  120 A'                 
 28.660  47.879  66.711 127.865 127.879 127.906 151.618 162.995
121 A'  122 A'  123 A'   52 A"  124 A'  125 A'  126 A'  127 A'                 
289.742 289.765 289.8321020.6651901.780
 53 A"  128 A'  129 A'  130 A'  131 A'                                         

 Beta MOs, Restricted
 -- Occupied --                  
******* -482.85 -176.33 -165.73 -165.73 -165.73  -77.11  -62.50
  1 A'    2 A'    3 A'    4 A'    1 A"    5 A'    6 A'    7 A'                 
-56.321 -56.317 -56.317 -35.828 -31.321 -31.315 -31.314 -24.741
  8 A'    2 A"    9 A'   10 A'   11 A'    3 A"   12 A'   13 A'                 
-22.971 -22.970 -22.970 -22.965 -22.965 -10.335  -8.709  -6.609
 14 A'    4 A"   15 A'    5 A"   16 A'   17 A'   18 A'   19 A'                 
 -6.540  -6.528  -6.528  -6.377  -4.790  -4.775  -4.774  -4.771
 20 A'    6 A"   21 A'   22 A'   23 A'    7 A"   24 A'   25 A'                 
 -4.767  -4.766  -2.651  -2.647  -2.647  -2.638  -2.638  -2.055
  8 A"   26 A'   27 A'    9 A"   28 A'   10 A"   29 A'   30 A'                 
 -2.051  -2.050  -2.037  -2.037  -1.279  -0.818  -0.759  -0.679
 11 A"   31 A'   32 A'   12 A"   33 A'   34 A'   35 A'   36 A'                 
 -0.608  -0.515  -0.513  -0.473  -0.394  -0.352  -0.350  -0.312
 37 A'   38 A'   13 A"   39 A'   40 A'   41 A'   14 A"   15 A"                 
 -0.307  -0.289  -0.261
 42 A'   43 A'   16 A"                                                         
 -- Virtual --                   
 -0.097  -0.091  -0.059   0.001   0.023   0.041   0.043   0.047
 17 A"   44 A'   45 A'   46 A'   47 A'   48 A'   18 A"   49 A'                 
  0.054   0.071   0.074   0.081   0.091   0.109   0.114   0.137
 50 A'   51 A'   19 A"   52 A'   20 A"   53 A'   54 A'   55 A'                 
  0.153   0.208   0.217   0.222   0.254   0.255   0.260   0.282
 56 A'   57 A'   21 A"   58 A'   59 A'   22 A"   60 A'   23 A"                 
  0.287   0.325   0.363   0.381   0.382   0.394   0.400   0.426
 61 A'   62 A'   63 A'   64 A'   24 A"   65 A'   25 A"   26 A"                 
  0.429   0.452   0.467   0.474   0.492   0.516   0.566   0.568
 66 A'   67 A'   68 A'   27 A"   69 A'   28 A"   29 A"   70 A'                 
  0.584   0.614   0.633   0.665   0.689   0.723   0.759   0.776
 71 A'   72 A'   73 A'   74 A'   75 A'   30 A"   31 A"   76 A'                 
  0.832   0.909   0.938   1.059   1.196   1.295   1.306   1.330
 77 A'   78 A'   79 A'   80 A'   32 A"   81 A'   33 A"   82 A'                 
  1.371   1.395   1.404   1.437   1.549   1.604   1.643   1.705
 83 A'   84 A'   34 A"   35 A"   36 A"   85 A'   86 A'   87 A'                 
  1.752   1.813   1.936   1.988   2.026   2.101   2.612   2.795
 88 A'   89 A'   90 A'   37 A"   91 A'   92 A'   38 A"   93 A'                 
  3.010   3.732   3.735   3.924   3.940   3.948   3.961   3.986
 94 A'   39 A"   95 A'   40 A"   96 A'   41 A"   97 A'   42 A"                 
  3.992   4.002   4.007   4.051   4.075   4.205   4.224   4.377
 43 A"   98 A'   44 A"   99 A'  100 A'  101 A'  102 A'  103 A'                 
  4.633   5.978   6.002   6.031   6.246   6.294   6.479   6.593
104 A'   45 A"  105 A'  106 A'   46 A"  107 A'  108 A'  109 A'                 
  6.886   7.545   7.570   7.622  13.780  13.897  13.961  23.381
110 A'   47 A"  111 A'  112 A'   48 A"  113 A'  114 A'  115 A'                 
 27.818  28.321  28.340  28.357  28.513  28.522  28.535  28.568
116 A'   49 A"  117 A'  118 A'   50 A"  119 A'   51 A"  120 A'                 
 28.660  47.879  66.711 127.865 127.879 127.906 151.618 162.995
121 A'  122 A'  123 A'   52 A"  124 A'  125 A'  126 A'  127 A'                 
289.742 289.765 289.8321020.6651901.780
 53 A"  128 A'  129 A'  130 A'  131 A'                                         
 --------------------------------------------------------------

          Ground-State Mulliken Net Atomic Charges

     Atom                 Charge (a.u.)
  ----------------------------------------
      1 C                    -0.195794
      2 P                     0.169701
      3 Br                   -0.146898
      4 F                     0.016542
      5 I                     0.156450
  ----------------------------------------
  Sum of atomic charges =     0.000000

 -----------------------------------------------------------------
                    Cartesian Multipole Moments
 -----------------------------------------------------------------
    Charge (ESU x 10^10)
                 0.0000
    Dipole Moment (Debye)
         X       0.3575      Y       0.3487      Z       0.0000
       Tot       0.4994
    Quadrupole Moments (Debye-Ang)
        XX     -70.6021     XY       3.3614     YY     -69.4380
        XZ      -0.0000     YZ      -0.0000     ZZ     -71.0552
    Octopole Moments (Debye-Ang^2)
       XXX      20.6018    XXY      18.3868    XYY       3.5161
       YYY      41.4654    XXZ       0.0000    XYZ       0.0000
       YYZ       0.0000    XZZ       5.2937    YZZ       9.8157
       ZZZ       0.0000
    Hexadecapole Moments (Debye-Ang^3)
      XXXX   -1201.7825   XXXY     -11.0548   XXYY    -277.6360
      XYYY     -16.7370   YYYY    -553.1384   XXXZ      -0.0000
      XXYZ      -0.0000   XYYZ      -0.0000   YYYZ      -0.0000
      XXZZ    -219.3246   XYZZ      -7.9473   YYZZ    -108.0342
      XZZZ       0.0000   YZZZ      -0.0000   ZZZZ     -94.4365
 -----------------------------------------------------------------
 Calculating MO derivatives via CPSCF
 D1JvT checksum  = 272520 18897.1113106207
 D1KAT checksum  = 668040 763.8142234862
   1         3          15      0.139149    0.054475
   2         3          15      0.016840    0.006044
   3         3          15      0.002423    0.001004
   4         4          14      0.000281    0.000122
   5        14           4      0.000026    0.000015
   6        17           1      0.000001    0.000001
   7        18           0      0.000000    0.000000    Roots Converged
 Time for AOints: 11.8 s (CPU) 4.3 s (wall)
 ------------------------------------------------------------------------------
                     AOints        : Timing summary (seconds)
 ------------------------------------------------------------------------------
     job step          cpu (% of tot)      sys (% of tot)     wall (% of tot)
 ------------------------------------------------------------------------------
  cpscf_lag         0.5832E+02 (34.1)   0.7000E-05 (21.2)   0.2101E+02 (33.3)
  iterzp            0.1007E+03 (58.9)   0.2500E-04 (75.8)   0.3769E+02 (59.6)
  make_fx           0.0000E+00 ( 0.0)   0.0000E+00 ( 0.0)   0.0000E+00 ( 0.0)
  AOints            0.1181E+02 ( 6.9)   0.1000E-05 ( 3.0)   0.4258E+01 ( 6.7)
 ------------------------------------------------------------------------------
   Grand Totals     0.1711E+03          0.3300E-04          0.6319E+02
 ------------------------------------------------------------------------------
 Calculating analytic Hessian of the SCF energy
 Polarizability Matrix (a.u.)
            1           2           3
    1-119.3291137  -7.1611870   0.0000000
    2  -7.1611870 -92.6574777  -0.0000000
    3   0.0000000  -0.0000000 -54.6824777

 Direct stationary perturbation theory relativistic correction:

 rels  =     114.257606819051
 relv  =    -380.921618037346
 rel2e =      51.973551888105
 E_rel =    -214.690459330190

 Hessian of the SCF Energy
            1           2           3           4           5           6
    1   0.4546629  -0.0355885  -0.0000000  -0.2611390  -0.0487023   0.0000000
    2  -0.0355885   0.3036923  -0.0000000  -0.0686493  -0.0434881   0.0000000
    3  -0.0000000  -0.0000000   0.0726507   0.0000000   0.0000000  -0.0175046
    4  -0.2611390  -0.0686493   0.0000000   0.3176960   0.0144006  -0.0000000
    5  -0.0487023  -0.0434881   0.0000000   0.0144006   0.1546097  -0.0000000
    6   0.0000000   0.0000000  -0.0175046  -0.0000000  -0.0000000   0.0120694
    7  -0.0042181   0.0175599  -0.0000000  -0.0204845   0.0179796   0.0000000
    8  -0.0014129  -0.0038119  -0.0000000   0.0373129  -0.0948483   0.0000000
    9  -0.0000000  -0.0000000  -0.0040877   0.0000000   0.0000000  -0.0033436
   10  -0.1374911   0.1128751   0.0000000  -0.0265592   0.0322820  -0.0000000
   11   0.1216529  -0.2076203   0.0000000   0.0217095  -0.0063903  -0.0000000
   12   0.0000000   0.0000000  -0.0247324  -0.0000000  -0.0000000   0.0010488
   13  -0.0518147  -0.0261972   0.0000000  -0.0095133  -0.0159599  -0.0000000
   14  -0.0359492  -0.0487720  -0.0000000  -0.0047737  -0.0098830   0.0000000
   15  -0.0000000  -0.0000000  -0.0263261   0.0000000  -0.0000000   0.0077300
            7           8           9          10          11          12
    1  -0.0042181  -0.0014129  -0.0000000  -0.1374911   0.1216529   0.0000000
    2   0.0175599  -0.0038119  -0.0000000   0.1128751  -0.2076203   0.0000000
    3  -0.0000000  -0.0000000  -0.0040877   0.0000000   0.0000000  -0.0247324
    4  -0.0204845   0.0373129   0.0000000  -0.0265592   0.0217095  -0.0000000
    5   0.0179796  -0.0948483   0.0000000   0.0322820  -0.0063903  -0.0000000
    6   0.0000000   0.0000000  -0.0033436  -0.0000000  -0.0000000   0.0010488
    7   0.0341485  -0.0377960  -0.0000000  -0.0050152   0.0011927   0.0000000
    8  -0.0377960   0.0956098  -0.0000000   0.0019078  -0.0005689   0.0000000
    9  -0.0000000  -0.0000000   0.0027835   0.0000000   0.0000000   0.0059638
   10  -0.0050152   0.0019078   0.0000000   0.1605272  -0.1425243  -0.0000000
   11   0.0011927  -0.0005689   0.0000000  -0.1425243   0.2561167  -0.0000000
   12   0.0000000   0.0000000   0.0059638  -0.0000000  -0.0000000   0.0138083
   13  -0.0044307  -0.0000118  -0.0000000   0.0085384  -0.0020309   0.0000000
   14   0.0010638   0.0036194  -0.0000000  -0.0045407  -0.0415372  -0.0000000
   15   0.0000000   0.0000000  -0.0013161   0.0000000   0.0000000   0.0039115
           13          14          15
    1  -0.0518147  -0.0359492  -0.0000000
    2  -0.0261972  -0.0487720  -0.0000000
    3   0.0000000  -0.0000000  -0.0263261
    4  -0.0095133  -0.0047737   0.0000000
    5  -0.0159599  -0.0098830  -0.0000000
    6  -0.0000000   0.0000000   0.0077300
    7  -0.0044307   0.0010638   0.0000000
    8  -0.0000118   0.0036194   0.0000000
    9  -0.0000000  -0.0000000  -0.0013161
   10   0.0085384  -0.0045407   0.0000000
   11  -0.0020309  -0.0415372   0.0000000
   12   0.0000000  -0.0000000   0.0039115
   13   0.0572203   0.0441998  -0.0000000
   14   0.0441998   0.0965729   0.0000000
   15  -0.0000000   0.0000000   0.0160006
 Gradient time:  CPU 260.65 s  wall 95.65 s
 **********************************************************************
 **                                                                  **
 **                       VIBRATIONAL ANALYSIS                       **
 **                       --------------------                       **
 **                                                                  **
 **        VIBRATIONAL FREQUENCIES (CM**-1) AND NORMAL MODES         **
 **     FORCE CONSTANTS (mDYN/ANGSTROM) AND REDUCED MASSES (AMU)     **
 **                  INFRARED INTENSITIES (KM/MOL)                   **
 **                                                                  **
 **********************************************************************


 Mode:                 1                      2                      3
 Frequency:        84.47                 117.74                 228.35
 Force Cnst:      0.3435                 0.2144                 0.9134
 Red. Mass:      81.7155                26.2495                29.7323
 IR Active:          YES                    YES                    YES
 IR Intens:        0.244                  1.034                  2.241
 Raman Active:       YES                    YES                    YES
               X      Y      Z        X      Y      Z        X      Y      Z
 C         -0.014 -0.260  0.000    0.000 -0.000 -0.089    0.440 -0.094 -0.000
 P         -0.011 -0.212 -0.000    0.000  0.000  0.652    0.430  0.105 -0.000
 Br         0.768  0.089  0.000    0.000  0.000 -0.171   -0.179  0.223  0.000
 F          0.161 -0.122  0.000    0.000 -0.000 -0.730    0.687  0.044  0.000
 I         -0.497  0.040 -0.000   -0.000 -0.000  0.065   -0.138 -0.162 -0.000
 TransDip  -0.014 -0.008 -0.000   -0.000  0.000  0.033    0.048  0.003 -0.000

 Mode:                 4                      5                      6
 Frequency:       299.97                 345.86                 420.61
 Force Cnst:      1.0630                 2.0269                 1.3254
 Red. Mass:      20.0495                28.7582                12.7156
 IR Active:          YES                    YES                    YES
 IR Intens:        2.036                 21.258                  2.724
 Raman Active:       YES                    YES                    YES
               X      Y      Z        X      Y      Z        X      Y      Z
 C         -0.279  0.339 -0.000    0.119  0.482 -0.000    0.000  0.000  0.963
 P         -0.262 -0.092  0.000    0.284  0.672 -0.000    0.000 -0.000 -0.111
 Br         0.046 -0.029 -0.000    0.077 -0.228  0.000   -0.000  0.000 -0.006
 F          0.318  0.784 -0.000   -0.338  0.183  0.000   -0.000  0.000 -0.243
 I          0.014 -0.109  0.000   -0.078 -0.095  0.000   -0.000 -0.000 -0.024
 TransDip  -0.015 -0.043  0.000   -0.019  0.146  0.000    0.000 -0.000 -0.053

 Mode:                 7                      8                      9
 Frequency:       465.93                 956.90                1151.52
 Force Cnst:      2.8685                 7.6096                10.5296
 Red. Mass:      22.4265                14.1051                13.4777
 IR Active:          YES                    YES                    YES
 IR Intens:       50.738                115.739                199.521
 Raman Active:       YES                    YES                    YES
               X      Y      Z        X      Y      Z        X      Y      Z
 C         -0.024 -0.535  0.000    0.468  0.770 -0.000    0.834 -0.363 -0.000
 P         -0.422  0.459 -0.000   -0.247 -0.057  0.000   -0.146 -0.026  0.000
 Br         0.014 -0.101 -0.000    0.005 -0.003 -0.000   -0.001 -0.000 -0.000
 F          0.521 -0.204 -0.000    0.146 -0.319  0.000   -0.247  0.300  0.000
 I          0.019  0.032 -0.000   -0.009 -0.009  0.000   -0.005 -0.004  0.000
 TransDip  -0.218  0.069 -0.000    0.097  0.331  0.000    0.372 -0.258  0.000

 STANDARD THERMODYNAMIC QUANTITIES AT   298.15 K  AND     1.00 ATM

   This Molecule has  0 Imaginary Frequencies
   Zero point vibrational energy:        5.820 kcal/mol

   Atom    1 Element C  Has Mass   12.00000
   Atom    2 Element P  Has Mass   30.97376
   Atom    3 Element Br Has Mass   78.91830
   Atom    4 Element F  Has Mass   18.99840
   Atom    5 Element I  Has Mass  126.90440
   Molecular Mass:   267.794860 amu
   Principal axes and moments of inertia in amu*Bohr^2:
                             1           2           3
    Eigenvalues --      900.13142  2718.94193  3619.07335
          X               0.99997    -0.00811    -0.00000
          Y               0.00811     0.99997    -0.00000
          Z               0.00000     0.00000     1.00000
   Rotational Symmetry Number is   1
   The Molecule is an Asymmetric Top
   Translational Enthalpy:        0.889 kcal/mol
   Rotational Enthalpy:           0.889 kcal/mol
   Vibrational Enthalpy:          7.937 kcal/mol
   gas constant (RT):             0.592 kcal/mol
   Translational Entropy:        42.654  cal/mol.K
   Rotational Entropy:           30.561  cal/mol.K
   Vibrational Entropy:          13.216  cal/mol.K

   Total Enthalpy:               10.307 kcal/mol
   Total Entropy:                86.431  cal/mol.K
Archival summary:
1\1\TWL02\FREQ\ProcedureUnspecified\BasisUnspecified\1r1111\taweetha\MonNov2612:05:332018MonNov2612:05:332018\0\\#,FREQ,ProcedureUnspecified,BasisUnspecified,\\0,1\I\C,1,2.10943\F,2,1.34741,1,111.819\P,2,1.6979,1,133.592,3,-180,0\Br,4,2.25344,2,103.54,1,-0,0\\\@

 Total job time:  110.51s(wall), 298.68s(cpu) 
 Mon Nov 26 12:05:33 2018

        *************************************************************
        *                                                           *
        *  Thank you very much for using Q-Chem.  Have a nice day.  *
        *                                                           *
        *************************************************************
