# Supplementary material for: Geometric and energetic data from ab initio calculations of haloethene, haloimine, halomethylenephosphine, haloiminophosphine, halodiazene, halodiphosphene and halocyclopropane
Source: Data Brief. 2019 Nov 2;27:104738. doi: 10.1016/j.dib.2019.104738 (PMC6861602; doi:10.1016/j.dib.2019.104738)
Supplement: Multimedia component 5 [file mmc5.zip › CP/B3LYP/IFCPClE.out]

Q-Chem Developer Version!
                  Welcome to Q-Chem
     A Quantum Leap Into The Future Of Chemistry


 Q-Chem 5.1, Q-Chem, Inc., Pleasanton, CA (2018)

 Yihan Shao,  Zhengting Gan,  E. Epifanovsky,  A. T. B. Gilbert,  M. Wormit,  
 J. Kussmann,  A. W. Lange,  A. Behn,  Jia Deng,  Xintian Feng,  D. Ghosh,  
 M. Goldey,  P. R. Horn,  L. D. Jacobson,  I. Kaliman,  T. Kus,  A. Landau,  
 Jie Liu,  E. I. Proynov,  R. M. Richard,  R. P. Steele,  E. J. Sundstrom,  
 H. L. Woodcock III,  P. M. Zimmerman,  D. Zuev,  B. Albrecht,  E. Alguire,  
 S. A. Baeppler,  D. Barton,  Z. Benda,  Y. A. Bernard,  E. J. Berquist,  
 K. B. Bravaya,  H. Burton,  D. Casanova,  Chun-Min Chang,  Yunqing Chen,  
 A. Chien,  K. D. Closser,  M. P. Coons,  S. Coriani,  S. Dasgupta,  
 A. L. Dempwolff,  M. Diedenhofen,  Hainam Do,  R. G. Edgar,  Po-Tung Fang,  
 S. Faraji,  S. Fatehi,  Qingguo Feng,  K. D. Fenk,  J. Fosso-Tande,  
 Qinghui Ge,  A. Ghysels,  G. Gidofalvi,  J. Gomes,  J. Gonthier,  A. Gunina,  
 D. Hait,  M. W. D. Hanson-Heine,  P. H. P. Harbach,  A. W. Hauser,  
 J. E. Herr,  E. G. Hohenstein,  Z. C. Holden,  Kerwin Hui,  B. C. Huynh,  
 T.-C. Jagau,  Hyunjun Ji,  B. Kaduk,  K. Khistyaev,  Jaehoon Kim,  
 P. Klunzinger,  K. Koh,  D. Kosenkov,  L. Koulias,  T. Kowalczyk,  
 C. M. Krauter,  A. Kunitsa,  Ka Un Lao,  A. Laurent,  K. V. Lawler,  
 Joonho Lee,  D. Lefrancois,  S. Lehtola,  D. S. Levine,  Yi-Pei Li,  
 You-Sheng Lin,  Fenglai Liu,  E. Livshits,  A. Luenser,  P. Manohar,  
 E. Mansoor,  S. F. Manzer,  Shan-Ping Mao,  Yuezhi Mao,  N. Mardirossian,  
 A. V. Marenich,  T. Markovich,  L. A. Martinez-Martinez,  S. A. Maurer,  
 N. J. Mayhall,  S. C. McKenzie,  J.-M. Mewes,  A. F. Morrison,  
 J. W. Mullinax,  K. Nanda,  T. S. Nguyen-Beck,  R. Olivares-Amaya,  
 J. A. Parkhill,  T. M. Perrine,  F. Plasser,  P. Pokhilko,  S. Prager,  
 A. Prociuk,  E. Ramos,  D. R. Rehn,  F. Rob,  M. Schneider,  N. Sergueev,  
 S. M. Sharada,  S. Sharma,  D. W. Small,  T. Stauch,  T. Stein,  
 Yu-Chuan Su,  A. J. W. Thom,  A. Tkatchenko,  T. Tsuchimochi,  N. M. Tubman,  
 L. Vogt,  M. L. Vidal,  O. Vydrov,  M. A. Watson,  J. Wenzel,  
 M. de Wergifosse,  T. A. Wesolowski,  A. White,  J. Witte,  A. Yamada,  
 Jun Yang,  K. Yao,  S. Yeganeh,  S. R. Yost,  Zhi-Qiang You,  A. Zech,  
 Igor Ying Zhang,  Xing Zhang,  Yan Zhao,  Ying Zhu,  B. R. Brooks,  
 G. K. L. Chan,  C. J. Cramer,  M. S. Gordon,  W. J. Hehre,  A. Klamt,  
 M. W. Schmidt,  C. D. Sherrill,  D. G. Truhlar,  A. Aspuru-Guzik,  R. Baer,  
 A. T. Bell,  N. A. Besley,  Jeng-Da Chai,  A. E. DePrince, III,  
 R. A. DiStasio Jr.,  A. Dreuw,  B. D. Dunietz,  T. R. Furlani,  
 Chao-Ping Hsu,  Yousung Jung,  Jing Kong,  D. S. Lambrecht,  WanZhen Liang,  
 C. Ochsenfeld,  V. A. Rassolov,  L. V. Slipchenko,  J. E. Subotnik,  
 T. Van Voorhis,  J. M. Herbert,  A. I. Krylov,  P. M. W. Gill,  M. Head-Gordon

 Contributors to earlier versions of Q-Chem not listed above: 
 R. D. Adamson,  B. Austin,  J. Baker,  G. J. O. Beran,  K. Brandhorst,  
 S. T. Brown,  E. F. C. Byrd,  A. K. Chakraborty,  C.-L. Cheng,  
 Siu Hung Chien,  D. M. Chipman,  D. L. Crittenden,  H. Dachsel,  
 R. J. Doerksen,  A. D. Dutoi,  L. Fusti-Molnar,  W. A. Goddard III,  
 A. Golubeva-Zadorozhnaya,  S. R. Gwaltney,  G. Hawkins,  A. Heyden,  
 S. Hirata,  G. Kedziora,  F. J. Keil,  C. Kelley,  Jihan Kim,  R. A. King,  
 R. Z. Khaliullin,  P. P. Korambath,  W. Kurlancheek,  A. M. Lee,  M. S. Lee,  
 S. V. Levchenko,  Ching Yeh Lin,  D. Liotard,  R. C. Lochan,  I. Lotan,  
 P. E. Maslen,  N. Nair,  D. P. O'Neill,  D. Neuhauser,  E. Neuscamman,  
 C. M. Oana,  R. Olson,  B. Peters,  R. Peverati,  P. A. Pieniazek,  
 Y. M. Rhee,  J. Ritchie,  M. A. Rohrdanz,  E. Rosta,  N. J. Russ,  
 H. F. Schaefer III,  N. E. Schultz,  N. Shenvi,  A. C. Simmonett,  A. Sodt,  
 D. Stuck,  K. S. Thanthiriwatte,  V. Vanovschi,  Tao Wang,  A. Warshel,  
 C. F. Williams,  Q. Wu,  X. Xu,  W. Zhang

 Please cite Q-Chem as follows:
 Y. Shao et al., Mol. Phys. 113, 184-215 (2015)
 DOI: 10.1080/00268976.2014.952696

 Q-Chem 5.1.2 for Intel X86 EM64T Linux

 Parts of Q-Chem use Armadillo 8.300.2 (Tropical Shenanigans).
 http://arma.sourceforge.net/

 Q-Chem begins on Mon Nov 26 13:25:46 2018  

Host: 
0

     Scratch files written to /scratch/taweetham/qchem46514//
Input Ideriv = 2
Curr. Ideriv = -1
Max.  Ideriv = 2

Checking the input file for inconsistencies... 	...done.

--------------------------------------------------------------
User input:
--------------------------------------------------------------
$molecule
0 1
C 
P 1 1.5 
Cl 2 PCl 1 120. 
F 1 PF 2 120.  3 180.0
I 1 PI 2 120.  3 0.0

PH=1.44
PF=1.54
PCl=2.03
PBr=2.5
PI=2.6
$end

$rem
   job_type	optimization
   basis	6-311++g**
   method	b3lyp
$end

--------------------------------------------------------------
 ----------------------------------------------------------------
             Standard Nuclear Orientation (Angstroms)
    I     Atom           X                Y                Z
 ----------------------------------------------------------------
    1      C      -0.7023432593    -1.1835865816     0.0000000000
    2      P      -2.0473255832    -0.5194912959    -0.0000000000
    3      Cl     -2.1790966373     1.5062274381    -0.0000000000
    4      F      -0.6023790114    -2.7203387246     0.0000000000
    5      I       1.4601886272     0.2598315283     0.0000000000
 ----------------------------------------------------------------
 Molecular Point Group                 Cs    NOp =  2
 Largest Abelian Subgroup              Cs    NOp =  2
 Nuclear Repulsion Energy =   554.8497951213 hartrees
 There are       50 alpha and       50 beta electrons
 Requested basis set is 6-311++G(d,p)
 There are 62 shells and 166 basis functions

 Total QAlloc Memory Limit   2000 MB
 Mega-Array Size       188 MB
 MEM_STATIC part       192 MB
 A cutoff of  1.0D-11 yielded   1497 shell pairs
 There are     11488 function pairs (     12765 Cartesian)

 -------------------------------------------------------
 OpenMP Integral Computing Module                       
 Release: version 1.0, May 2013, Q-Chem Inc. Pittsburgh 
 -------------------------------------------------------
 Integral Job Info:
 Integral job number is                      11
 Integral operator is                         1
 short-range coefficients                     0
 long-range coefficients              100000000
 Omega coefficients                           0
 if combine SR and LR in K                    0
 Integral screening is                        0
 Integral computing path is                   2
 max size of driver memory is            800000
 size of driver memory is                593474
 size of scratch memory is             11933652
 max col of scratch BK array               1296
 max len of scratch array in speh3          155
 max len of scratch index in speh4           18
 max int batch size is                      520
 min int batch size is                       52
 fixed nKL is                                52
 max L of basis functions is                  2
 order of int derivative is                   0
 number of shells is                         62
 number of basis is                         175
 number of cartesian basis is               175
 number of contracted shell pairs          1497
 number of primitive shell pairs           3479
 maxK2 (contraction) of shell pair           36
 max number of K2 of shell pair               1
 max number of CS2 of shell pair            196
 max number of PS2 of shell pair            210
 mem total for path MDJ                  525324
 -------------------------------------------------------
 Smallest overlap matrix eigenvalue = 7.93E-04

 Scale SEOQF with 1.000000e-01/1.000000e-01/1.000000e-01

 Standard Electronic Orientation quadrupole field applied
 Nucleus-field energy     =     0.0000000180 hartrees
 Guess from superposition of atomic densities
 Warning:  Energy on first SCF cycle will be non-variational
 SAD guess density has 100.000000 electrons

 -----------------------------------------------------------------------
  General SCF calculation program by
  Eric Jon Sundstrom, Paul Horn, Yuezhi Mao, Dmitri Zuev, Alec White,
  David Stuck, Shaama M.S., Shane Yost, Joonho Lee, David Small,
  Daniel Levine, Susi Lehtola, Hugh Burton, Evgeny Epifanovsky
 -----------------------------------------------------------------------
 Exchange:     0.2000 Hartree-Fock + 0.0800 Slater + 0.7200 B88
 Correlation:  0.1900 VWN1RPA + 0.8100 LYP
 Using SG-1 standard quadrature grid
 using 4 threads for integral computing
 -------------------------------------------------------
 OpenMP Integral computing Module                
 Release: version 2.0, May 2017, Q-Chem Inc. Pleasanton 
 -------------------------------------------------------
 -------------------------------------------------------
 OpenMP BLAS3 based DFT computing Module                
 Release: version 1.0, May 2013, Q-Chem Inc. Pittsburgh 
 -------------------------------------------------------
 A restricted SCF calculation will be
 performed using DIIS
 SCF converges when DIIS error is below 1.0e-08
 ---------------------------------------
  Cycle       Energy         DIIS error
 ---------------------------------------
    1   -7859.4643346746      3.59e-02  
    2   -7858.9647084971      2.90e-03  
    3   -7858.9260047413      4.66e-03  
    4   -7858.9894370112      1.03e-03  
    5   -7858.9912340042      3.86e-04  
    6   -7858.9916399077      1.59e-04  
    7   -7858.9917042162      7.31e-05  
    8   -7858.9917253756      2.57e-05  
    9   -7858.9917278253      4.98e-06  
   10   -7858.9917279146      1.36e-06  
   11   -7858.9917279237      4.30e-07  
   12   -7858.9917279246      8.51e-08  
   13   -7858.9917279246      1.50e-08  
   14   -7858.9917279246      3.64e-09  Convergence criterion met
 ---------------------------------------
 SCF time:   CPU 26.56s  wall 10.00s 
 SCF   energy in the final basis set =    -7858.9917279246
 Total energy in the final basis set =    -7858.9917279246

 --------------------------------------------------------------
             Orbital Energies (a.u.) and Symmetries
 --------------------------------------------------------------

 Alpha MOs, Restricted
 -- Occupied --                  
******* -176.32 -165.73 -165.72 -165.72 -101.60  -77.13  -35.82
  1 A'    2 A'    3 A'    4 A'    1 A"    5 A'    6 A'    7 A'                 
-31.312 -31.305 -31.305 -24.730 -22.962 -22.961 -22.960 -22.955
  8 A'    9 A'    2 A"   10 A'   11 A'   12 A'    3 A"   13 A'                 
-22.955 -10.335  -9.518  -7.282  -7.274  -7.273  -6.629  -6.366
  4 A"   14 A'   15 A'   16 A'    5 A"   17 A'   18 A'   19 A'                 
 -4.791  -4.787  -4.786  -4.779  -4.763  -4.763  -2.044  -2.039
 20 A'    6 A"   21 A'   22 A'   23 A'    7 A"   24 A'   25 A'                 
 -2.039  -2.025  -2.025  -1.211  -0.903  -0.796  -0.649  -0.580
  8 A"   26 A'    9 A"   27 A'   28 A'   29 A'   30 A'   31 A'                 
 -0.504  -0.477  -0.470  -0.410  -0.403  -0.375  -0.329  -0.307
 32 A'   33 A'   10 A"   34 A'   11 A"   35 A'   12 A"   36 A'                 
 -0.285  -0.282
 37 A'   13 A"                                                                 
 -- Virtual --                   
 -0.161  -0.113  -0.088  -0.000   0.017   0.029   0.037   0.054
 38 A'   39 A'   14 A"   40 A'   41 A'   42 A'   15 A"   43 A'                 
  0.067   0.075   0.083   0.097   0.099   0.111   0.128   0.142
 44 A'   45 A'   16 A"   46 A'   17 A"   47 A'   48 A'   49 A'                 
  0.155   0.184   0.220   0.225   0.254   0.256   0.258   0.271
 50 A'   51 A'   18 A"   52 A'   53 A'   19 A"   54 A'   20 A"                 
  0.311   0.339   0.364   0.385   0.395   0.399   0.403   0.424
 55 A'   56 A'   57 A'   58 A'   21 A"   59 A'   22 A"   60 A'                 
  0.433   0.440   0.471   0.531   0.555   0.565   0.567   0.590
 61 A'   23 A"   62 A'   63 A'   24 A"   64 A'   25 A"   65 A'                 
  0.630   0.660   0.717   0.814   0.819   0.827   0.857   0.887
 66 A'   26 A"   67 A'   68 A'   27 A"   69 A'   70 A'   28 A"                 
  0.888   0.931   1.127   1.171   1.179   1.262   1.300   1.317
 71 A'   72 A'   73 A'   74 A'   29 A"   75 A'   30 A"   76 A'                 
  1.376   1.395   1.416   1.497   1.541   1.570   1.601   1.659
 77 A'   78 A'   31 A"   32 A"   79 A'   33 A"   80 A'   81 A'                 
  1.748   1.932   2.015   2.216   2.245   2.349   2.647   2.729
 82 A'   83 A'   84 A'   34 A"   85 A'   86 A'   35 A"   87 A'                 
  3.093   3.756   3.760   3.819   3.838   3.950   3.964   3.964
 88 A'   36 A"   89 A'   37 A"   90 A'   38 A"   91 A'   39 A"                 
  4.021   4.090   4.320   4.443   5.974   5.993   6.018   6.265
 92 A'   93 A'   94 A'   95 A'   40 A"   96 A'   97 A'   41 A"                 
  6.293   6.354   6.951   9.631  13.757  13.881  14.083  23.411
 98 A'   99 A'  100 A'  101 A'   42 A"  102 A'  103 A'  104 A'                 
 25.780  25.837  26.145  27.769  28.320  28.335  28.347  28.522
 43 A"  105 A'  106 A'  107 A'   44 A"  108 A'  109 A'   45 A"                 
 28.527  28.529  28.551  28.600  66.719 127.865 127.876 127.893
 46 A"  110 A'  111 A'  112 A'  113 A'   47 A"  114 A'  115 A'                 
151.579 163.111 215.6161901.738
116 A'  117 A'  118 A'  119 A'                                                 

 Beta MOs, Restricted
 -- Occupied --                  
******* -176.32 -165.73 -165.72 -165.72 -101.60  -77.13  -35.82
  1 A'    2 A'    3 A'    4 A'    1 A"    5 A'    6 A'    7 A'                 
-31.312 -31.305 -31.305 -24.730 -22.962 -22.961 -22.960 -22.955
  8 A'    9 A'    2 A"   10 A'   11 A'   12 A'    3 A"   13 A'                 
-22.955 -10.335  -9.518  -7.282  -7.274  -7.273  -6.629  -6.366
  4 A"   14 A'   15 A'   16 A'    5 A"   17 A'   18 A'   19 A'                 
 -4.791  -4.787  -4.786  -4.779  -4.763  -4.763  -2.044  -2.039
 20 A'    6 A"   21 A'   22 A'   23 A'    7 A"   24 A'   25 A'                 
 -2.039  -2.025  -2.025  -1.211  -0.903  -0.796  -0.649  -0.580
  8 A"   26 A'    9 A"   27 A'   28 A'   29 A'   30 A'   31 A'                 
 -0.504  -0.477  -0.470  -0.410  -0.403  -0.375  -0.329  -0.307
 32 A'   33 A'   10 A"   34 A'   11 A"   35 A'   12 A"   36 A'                 
 -0.285  -0.282
 37 A'   13 A"                                                                 
 -- Virtual --                   
 -0.161  -0.113  -0.088  -0.000   0.017   0.029   0.037   0.054
 38 A'   39 A'   14 A"   40 A'   41 A'   42 A'   15 A"   43 A'                 
  0.067   0.075   0.083   0.097   0.099   0.111   0.128   0.142
 44 A'   45 A'   16 A"   46 A'   17 A"   47 A'   48 A'   49 A'                 
  0.155   0.184   0.220   0.225   0.254   0.256   0.258   0.271
 50 A'   51 A'   18 A"   52 A'   53 A'   19 A"   54 A'   20 A"                 
  0.311   0.339   0.364   0.385   0.395   0.399   0.403   0.424
 55 A'   56 A'   57 A'   58 A'   21 A"   59 A'   22 A"   60 A'                 
  0.433   0.440   0.471   0.531   0.555   0.565   0.567   0.590
 61 A'   23 A"   62 A'   63 A'   24 A"   64 A'   25 A"   65 A'                 
  0.630   0.660   0.717   0.814   0.819   0.827   0.857   0.887
 66 A'   26 A"   67 A'   68 A'   27 A"   69 A'   70 A'   28 A"                 
  0.888   0.931   1.127   1.171   1.179   1.262   1.300   1.317
 71 A'   72 A'   73 A'   74 A'   29 A"   75 A'   30 A"   76 A'                 
  1.376   1.395   1.416   1.497   1.541   1.570   1.601   1.659
 77 A'   78 A'   31 A"   32 A"   79 A'   33 A"   80 A'   81 A'                 
  1.748   1.932   2.015   2.216   2.245   2.349   2.647   2.729
 82 A'   83 A'   84 A'   34 A"   85 A'   86 A'   35 A"   87 A'                 
  3.093   3.756   3.760   3.819   3.838   3.950   3.964   3.964
 88 A'   36 A"   89 A'   37 A"   90 A'   38 A"   91 A'   39 A"                 
  4.021   4.090   4.320   4.443   5.974   5.993   6.018   6.265
 92 A'   93 A'   94 A'   95 A'   40 A"   96 A'   97 A'   41 A"                 
  6.293   6.354   6.951   9.631  13.757  13.881  14.083  23.411
 98 A'   99 A'  100 A'  101 A'   42 A"  102 A'  103 A'  104 A'                 
 25.780  25.837  26.145  27.769  28.320  28.335  28.347  28.522
 43 A"  105 A'  106 A'  107 A'   44 A"  108 A'  109 A'   45 A"                 
 28.527  28.529  28.551  28.600  66.719 127.865 127.876 127.893
 46 A"  110 A'  111 A'  112 A'  113 A'   47 A"  114 A'  115 A'                 
151.579 163.111 215.6161901.738
116 A'  117 A'  118 A'  119 A'                                                 
 --------------------------------------------------------------

          Ground-State Mulliken Net Atomic Charges

     Atom                 Charge (a.u.)
  ----------------------------------------
      1 C                    -0.073172
      2 P                     0.150954
      3 Cl                    0.028055
      4 F                    -0.121131
      5 I                     0.015294
  ----------------------------------------
  Sum of atomic charges =     0.000000

 -----------------------------------------------------------------
                    Cartesian Multipole Moments
 -----------------------------------------------------------------
    Charge (ESU x 10^10)
                 0.0000
    Dipole Moment (Debye)
         X      -0.9955      Y       1.3520      Z      -0.0000
       Tot       1.6790
    Quadrupole Moments (Debye-Ang)
        XX     -61.4132     XY       1.1219     YY     -68.4763
        XZ      -0.0000     YZ      -0.0000     ZZ     -64.9735
    Octopole Moments (Debye-Ang^2)
       XXX      61.4077    XXY       6.9589    XYY      21.3325
       YYY      18.9099    XXZ      -0.0000    XYZ      -0.0000
       YYZ      -0.0000    XZZ      16.1212    YZZ       0.2222
       ZZZ      -0.0000
    Hexadecapole Moments (Debye-Ang^3)
      XXXX   -1133.9570   XXXY      23.4511   XXYY    -278.1518
      XYYY       0.3280   YYYY    -577.3075   XXXZ      -0.0000
      XXYZ      -0.0000   XYYZ      -0.0000   YYYZ      -0.0000
      XXZZ    -205.6262   XYZZ       5.0870   YYZZ    -107.9397
      XZZZ      -0.0000   YZZZ      -0.0000   ZZZZ     -85.4194
 -----------------------------------------------------------------
 Calculating analytic gradient of the SCF energy
 Gradient of SCF Energy
            1           2           3           4           5
    1  -0.1983599   0.1792698  -0.0144178   0.0012296   0.0322783
    2   0.1084516  -0.0376408  -0.0106847  -0.0912280   0.0311019
    3   0.0000000  -0.0000000   0.0000000  -0.0000000  -0.0000000
 Max gradient component =       1.984E-01
 RMS gradient           =       7.972E-02
 Gradient time:  CPU 6.69 s  wall 2.44 s
 Geometry Optimization Parameters
   NAtoms,    NIC,     NZ,  NCons,   NDum,   NFix, NCnnct, MaxDiis
        5      20       5       0       0       0       0       0


** GEOMETRY OPTIMIZATION IN DELOCALIZED INTERNAL COORDINATES **
   Searching for a Minimum

   Optimization Cycle:   1

                       Coordinates (Angstroms)
     ATOM                X               Y               Z
      1  C        -0.7023432593   -1.1835865816    0.0000000000
      2  P        -2.0473255832   -0.5194912959    0.0000000000
      3  Cl       -2.1790966373    1.5062274381    0.0000000000
      4  F        -0.6023790114   -2.7203387246    0.0000000000
      5  I         1.4601886272    0.2598315283    0.0000000000
   Point Group: cs    Number of degrees of freedom:     7


   Energy is  -7858.991727925


 Attempting to Generate Delocalized Internal Coordinates

  7 Hessian modes will be used to form the next step
  Hessian Eigenvalues:
     0.044459    0.250000    0.250000    0.250000    0.285189    0.313687
     0.766766

 Minimum Search - Taking Simple RFO Step
 Searching for Lamda that Minimizes Along All modes
 Value Taken    Lamda =  -0.08400722
 Calculated Step too Large.  Step scaled by  0.592467
 Step Taken.  Stepsize is  0.300000

                             Maximum     Tolerance    Cnvgd?
         Gradient           0.157183      0.000300      NO
         Displacement       0.171008      0.001200      NO
         Energy change     *********      0.000001      NO


 New Cartesian Coordinates Obtained by Inverse Iteration

 Displacement from previous Coordinates is:  0.318353
 ----------------------------------------------------------------
             Standard Nuclear Orientation (Angstroms)
    I     Atom           X                Y                Z
 ----------------------------------------------------------------
    1      C      -0.6858977777    -1.1794297011     0.0000000000
    2      P      -2.1125554889    -0.5425733220     0.0000000000
    3      Cl     -2.1141700167     1.4951160153     0.0000000000
    4      F      -0.5450044785    -2.6352544205     0.0000000000
    5      I       1.3866718979     0.2047837927     0.0000000000
 ----------------------------------------------------------------
 Molecular Point Group                 Cs    NOp =  2
 Largest Abelian Subgroup              Cs    NOp =  2
 Nuclear Repulsion Energy =   566.0634361912 hartrees
 There are       50 alpha and       50 beta electrons
 Applying Cartesian multipole field
    Component          Value
    ---------          -----
     (2,0,0)        1.00000E-11
     (0,2,0)        2.00000E-11
     (0,0,2)       -3.00000E-11
 Nucleus-field energy     =     0.0000000172 hartrees
 Requested basis set is 6-311++G(d,p)
 There are 62 shells and 166 basis functions
 A cutoff of  1.0D-11 yielded   1515 shell pairs
 There are     11629 function pairs (     12919 Cartesian)
 Smallest overlap matrix eigenvalue = 8.14E-04
 Guess MOs from SCF MO coefficient file

 -----------------------------------------------------------------------
  General SCF calculation program by
  Eric Jon Sundstrom, Paul Horn, Yuezhi Mao, Dmitri Zuev, Alec White,
  David Stuck, Shaama M.S., Shane Yost, Joonho Lee, David Small,
  Daniel Levine, Susi Lehtola, Hugh Burton, Evgeny Epifanovsky
 -----------------------------------------------------------------------
 Exchange:     0.2000 Hartree-Fock + 0.0800 Slater + 0.7200 B88
 Correlation:  0.1900 VWN1RPA + 0.8100 LYP
 Using SG-1 standard quadrature grid
 using 4 threads for integral computing
 -------------------------------------------------------
 OpenMP Integral computing Module                
 Release: version 2.0, May 2017, Q-Chem Inc. Pleasanton 
 -------------------------------------------------------
 -------------------------------------------------------
 OpenMP BLAS3 based DFT computing Module                
 Release: version 1.0, May 2013, Q-Chem Inc. Pittsburgh 
 -------------------------------------------------------
 A restricted SCF calculation will be
 performed using DIIS
 SCF converges when DIIS error is below 1.0e-08
 ---------------------------------------
  Cycle       Energy         DIIS error
 ---------------------------------------
    1   -7859.0278866343      1.14e-03  
    2   -7859.0338165168      4.96e-04  
    3   -7859.0319796678      8.64e-04  
    4   -7859.0346534112      1.42e-04  
    5   -7859.0347244793      6.42e-05  
    6   -7859.0347387833      9.68e-06  
    7   -7859.0347390451      6.03e-06  
    8   -7859.0347391470      1.60e-06  
    9   -7859.0347391543      4.52e-07  
   10   -7859.0347391550      1.27e-07  
   11   -7859.0347391550      2.18e-08  
   12   -7859.0347391550      7.49e-09  Convergence criterion met
 ---------------------------------------
 SCF time:   CPU 23.03s  wall 9.00s 
 SCF   energy in the final basis set =    -7859.0347391550
 Total energy in the final basis set =    -7859.0347391550

 --------------------------------------------------------------
             Orbital Energies (a.u.) and Symmetries
 --------------------------------------------------------------

 Alpha MOs, Restricted
 -- Occupied --                  
******* -176.32 -165.73 -165.72 -165.72 -101.59  -77.13  -35.82
  1 A'    2 A'    3 A'    1 A"    4 A'    5 A'    6 A'    7 A'                 
-31.313 -31.306 -31.306 -24.738 -22.963 -22.962 -22.962 -22.957
  8 A'    2 A"    9 A'   10 A'   11 A'    3 A"   12 A'   13 A'                 
-22.957 -10.338  -9.509  -7.273  -7.264  -7.264  -6.625  -6.367
  4 A"   14 A'   15 A'   16 A'    5 A"   17 A'   18 A'   19 A'                 
 -4.787  -4.783  -4.782  -4.781  -4.764  -4.764  -2.045  -2.041
 20 A'    6 A"   21 A'   22 A'    7 A"   23 A'   24 A'    8 A"                 
 -2.041  -2.027  -2.026  -1.236  -0.894  -0.780  -0.654  -0.593
 25 A'   26 A'    9 A"   27 A'   28 A'   29 A'   30 A'   31 A'                 
 -0.503  -0.488  -0.486  -0.408  -0.395  -0.373  -0.318  -0.312
 32 A'   33 A'   10 A"   34 A'   11 A"   35 A'   12 A"   36 A'                 
 -0.285  -0.280
 37 A'   13 A"                                                                 
 -- Virtual --                   
 -0.144  -0.091  -0.087   0.001   0.021   0.032   0.038   0.057
 38 A'   14 A"   39 A'   40 A'   41 A'   42 A'   15 A"   43 A'                 
  0.066   0.073   0.083   0.097   0.098   0.114   0.128   0.144
 44 A'   45 A'   16 A"   46 A'   17 A"   47 A'   48 A'   49 A'                 
  0.156   0.186   0.220   0.224   0.251   0.256   0.259   0.272
 50 A'   51 A'   18 A"   52 A'   53 A'   54 A'   19 A"   20 A"                 
  0.305   0.340   0.371   0.378   0.392   0.401   0.407   0.419
 55 A'   56 A'   57 A'   58 A'   21 A"   22 A"   59 A'   60 A'                 
  0.442   0.442   0.484   0.546   0.547   0.551   0.575   0.584
 61 A'   23 A"   62 A'   24 A"   63 A'   64 A'   25 A"   65 A'                 
  0.644   0.674   0.727   0.814   0.828   0.837   0.872   0.894
 66 A'   26 A"   67 A'   68 A'   27 A"   69 A'   70 A'   28 A"                 
  0.900   0.937   1.054   1.179   1.190   1.264   1.306   1.319
 71 A'   72 A'   73 A'   29 A"   74 A'   75 A'   30 A"   76 A'                 
  1.363   1.396   1.410   1.485   1.550   1.567   1.621   1.694
 77 A'   78 A'   31 A"   32 A"   33 A"   79 A'   80 A'   81 A'                 
  1.750   1.895   1.973   2.223   2.258   2.354   2.634   2.745
 82 A'   83 A'   84 A'   34 A"   85 A'   86 A'   35 A"   87 A'                 
  3.062   3.745   3.748   3.852   3.870   3.949   3.966   3.969
 88 A'   36 A"   89 A'   37 A"   90 A'   38 A"   91 A'   39 A"                 
  4.035   4.120   4.324   4.542   5.976   5.998   6.025   6.256
 92 A'   93 A'   94 A'   95 A'   40 A"   96 A'   97 A'   41 A"                 
  6.289   6.391   6.936   9.637  13.761  13.884  14.030  23.370
 98 A'   99 A'  100 A'  101 A'   42 A"  102 A'  103 A'  104 A'                 
 25.786  25.860  26.143  27.773  28.321  28.339  28.350  28.521
 43 A"  105 A'  106 A'  107 A'   44 A"  108 A'  109 A'   45 A"                 
 28.528  28.529  28.557  28.615  66.711 127.865 127.878 127.898
 46 A"  110 A'  111 A'  112 A'  113 A'   47 A"  114 A'  115 A'                 
151.582 163.073 215.6221901.742
116 A'  117 A'  118 A'  119 A'                                                 

 Beta MOs, Restricted
 -- Occupied --                  
******* -176.32 -165.73 -165.72 -165.72 -101.59  -77.13  -35.82
  1 A'    2 A'    3 A'    1 A"    4 A'    5 A'    6 A'    7 A'                 
-31.313 -31.306 -31.306 -24.738 -22.963 -22.962 -22.962 -22.957
  8 A'    2 A"    9 A'   10 A'   11 A'    3 A"   12 A'   13 A'                 
-22.957 -10.338  -9.509  -7.273  -7.264  -7.264  -6.625  -6.367
  4 A"   14 A'   15 A'   16 A'    5 A"   17 A'   18 A'   19 A'                 
 -4.787  -4.783  -4.782  -4.781  -4.764  -4.764  -2.045  -2.041
 20 A'    6 A"   21 A'   22 A'    7 A"   23 A'   24 A'    8 A"                 
 -2.041  -2.027  -2.026  -1.236  -0.894  -0.780  -0.654  -0.593
 25 A'   26 A'    9 A"   27 A'   28 A'   29 A'   30 A'   31 A'                 
 -0.503  -0.488  -0.486  -0.408  -0.395  -0.373  -0.318  -0.312
 32 A'   33 A'   10 A"   34 A'   11 A"   35 A'   12 A"   36 A'                 
 -0.285  -0.280
 37 A'   13 A"                                                                 
 -- Virtual --                   
 -0.144  -0.091  -0.087   0.001   0.021   0.032   0.038   0.057
 38 A'   14 A"   39 A'   40 A'   41 A'   42 A'   15 A"   43 A'                 
  0.066   0.073   0.083   0.097   0.098   0.114   0.128   0.144
 44 A'   45 A'   16 A"   46 A'   17 A"   47 A'   48 A'   49 A'                 
  0.156   0.186   0.220   0.224   0.251   0.256   0.259   0.272
 50 A'   51 A'   18 A"   52 A'   53 A'   54 A'   19 A"   20 A"                 
  0.305   0.340   0.371   0.378   0.392   0.401   0.407   0.419
 55 A'   56 A'   57 A'   58 A'   21 A"   22 A"   59 A'   60 A'                 
  0.442   0.442   0.484   0.546   0.547   0.551   0.575   0.584
 61 A'   23 A"   62 A'   24 A"   63 A'   64 A'   25 A"   65 A'                 
  0.644   0.674   0.727   0.814   0.828   0.837   0.872   0.894
 66 A'   26 A"   67 A'   68 A'   27 A"   69 A'   70 A'   28 A"                 
  0.900   0.937   1.054   1.179   1.190   1.264   1.306   1.319
 71 A'   72 A'   73 A'   29 A"   74 A'   75 A'   30 A"   76 A'                 
  1.363   1.396   1.410   1.485   1.550   1.567   1.621   1.694
 77 A'   78 A'   31 A"   32 A"   33 A"   79 A'   80 A'   81 A'                 
  1.750   1.895   1.973   2.223   2.258   2.354   2.634   2.745
 82 A'   83 A'   84 A'   34 A"   85 A'   86 A'   35 A"   87 A'                 
  3.062   3.745   3.748   3.852   3.870   3.949   3.966   3.969
 88 A'   36 A"   89 A'   37 A"   90 A'   38 A"   91 A'   39 A"                 
  4.035   4.120   4.324   4.542   5.976   5.998   6.025   6.256
 92 A'   93 A'   94 A'   95 A'   40 A"   96 A'   97 A'   41 A"                 
  6.289   6.391   6.936   9.637  13.761  13.884  14.030  23.370
 98 A'   99 A'  100 A'  101 A'   42 A"  102 A'  103 A'  104 A'                 
 25.786  25.860  26.143  27.773  28.321  28.339  28.350  28.521
 43 A"  105 A'  106 A'  107 A'   44 A"  108 A'  109 A'   45 A"                 
 28.528  28.529  28.557  28.615  66.711 127.865 127.878 127.898
 46 A"  110 A'  111 A'  112 A'  113 A'   47 A"  114 A'  115 A'                 
151.582 163.073 215.6221901.742
116 A'  117 A'  118 A'  119 A'                                                 
 --------------------------------------------------------------

          Ground-State Mulliken Net Atomic Charges

     Atom                 Charge (a.u.)
  ----------------------------------------
      1 C                    -0.096440
      2 P                     0.131280
      3 Cl                    0.002145
      4 F                    -0.082145
      5 I                     0.045160
  ----------------------------------------
  Sum of atomic charges =    -0.000000

 -----------------------------------------------------------------
                    Cartesian Multipole Moments
 -----------------------------------------------------------------
    Charge (ESU x 10^10)
                -0.0000
    Dipole Moment (Debye)
         X      -0.7044      Y       0.8559      Z       0.0000
       Tot       1.1085
    Quadrupole Moments (Debye-Ang)
        XX     -61.6505     XY       1.9222     YY     -67.7221
        XZ       0.0000     YZ       0.0000     ZZ     -65.1158
    Octopole Moments (Debye-Ang^2)
       XXX      68.0752    XXY       6.4794    XYY      23.0637
       YYY      19.5331    XXZ      -0.0000    XYZ       0.0000
       YYZ       0.0000    XZZ      18.6585    YZZ       1.5977
       ZZZ       0.0000
    Hexadecapole Moments (Debye-Ang^3)
      XXXX   -1098.2674   XXXY      30.3970   XXYY    -271.3079
      XYYY       9.6088   YYYY    -549.8096   XXXZ       0.0000
      XXYZ       0.0000   XYYZ       0.0000   YYYZ       0.0000
      XXZZ    -199.9569   XYZZ       6.6185   YYZZ    -104.4000
      XZZZ       0.0000   YZZZ       0.0000   ZZZZ     -85.9338
 -----------------------------------------------------------------
 Calculating analytic gradient of the SCF energy
 Gradient of SCF Energy
            1           2           3           4           5
    1  -0.1302225   0.1075551  -0.0102899   0.0021408   0.0308164
    2   0.0622678  -0.0116883  -0.0080349  -0.0727943   0.0302497
    3   0.0000000  -0.0000000   0.0000000   0.0000000   0.0000000
 Max gradient component =       1.302E-01
 RMS gradient           =       5.156E-02
 Gradient time:  CPU 6.83 s  wall 2.43 s
 Geometry Optimization Parameters
   NAtoms,    NIC,     NZ,  NCons,   NDum,   NFix, NCnnct, MaxDiis
        5      20       5       0       0       0       0       0

 Cartesian Hessian Update
 Hessian Updated using BFGS Update


** GEOMETRY OPTIMIZATION IN DELOCALIZED INTERNAL COORDINATES **
   Searching for a Minimum

   Optimization Cycle:   2

                       Coordinates (Angstroms)
     ATOM                X               Y               Z
      1  C        -0.6858977777   -1.1794297011    0.0000000000
      2  P        -2.1125554889   -0.5425733220    0.0000000000
      3  Cl       -2.1141700167    1.4951160153    0.0000000000
      4  F        -0.5450044785   -2.6352544205    0.0000000000
      5  I         1.3866718979    0.2047837927    0.0000000000
   Point Group: cs    Number of degrees of freedom:     7


   Energy is  -7859.034739155

 Hessian Updated using BFGS Update

  6 Hessian modes will be used to form the next step
  Hessian Eigenvalues:
     0.037055    0.189947    0.255906    0.262477    0.313445    0.794647

 Minimum Search - Taking Simple RFO Step
 Searching for Lamda that Minimizes Along All modes
 Value Taken    Lamda =  -0.07180142
 Calculated Step too Large.  Step scaled by  0.461768
 Step Taken.  Stepsize is  0.300000

                             Maximum     Tolerance    Cnvgd?
         Gradient           0.098074      0.000300      NO
         Displacement       0.143359      0.001200      NO
         Energy change     -0.043011      0.000001      NO


 New Cartesian Coordinates Obtained by Inverse Iteration

 Displacement from previous Coordinates is:  0.313624
 ----------------------------------------------------------------
             Standard Nuclear Orientation (Angstroms)
    I     Atom           X                Y                Z
 ----------------------------------------------------------------
    1      C      -0.6687396397    -1.1630620986     0.0000000000
    2      P      -2.1570854255    -0.5667947519     0.0000000000
    3      Cl     -2.0745507315     1.4777298649     0.0000000000
    4      F      -0.4942449296    -2.5341051259     0.0000000000
    5      I       1.3236648622     0.1288744759     0.0000000000
 ----------------------------------------------------------------
 Molecular Point Group                 Cs    NOp =  2
 Largest Abelian Subgroup              Cs    NOp =  2
 Nuclear Repulsion Energy =   578.9579902585 hartrees
 There are       50 alpha and       50 beta electrons
 Applying Cartesian multipole field
    Component          Value
    ---------          -----
     (2,0,0)        1.00000E-11
     (0,2,0)        2.00000E-11
     (0,0,2)       -3.00000E-11
 Nucleus-field energy     =     0.0000000164 hartrees
 Requested basis set is 6-311++G(d,p)
 There are 62 shells and 166 basis functions
 A cutoff of  1.0D-11 yielded   1531 shell pairs
 There are     11737 function pairs (     13045 Cartesian)
 Smallest overlap matrix eigenvalue = 8.11E-04
 Guess MOs from SCF MO coefficient file

 -----------------------------------------------------------------------
  General SCF calculation program by
  Eric Jon Sundstrom, Paul Horn, Yuezhi Mao, Dmitri Zuev, Alec White,
  David Stuck, Shaama M.S., Shane Yost, Joonho Lee, David Small,
  Daniel Levine, Susi Lehtola, Hugh Burton, Evgeny Epifanovsky
 -----------------------------------------------------------------------
 Exchange:     0.2000 Hartree-Fock + 0.0800 Slater + 0.7200 B88
 Correlation:  0.1900 VWN1RPA + 0.8100 LYP
 Using SG-1 standard quadrature grid
 using 4 threads for integral computing
 -------------------------------------------------------
 OpenMP Integral computing Module                
 Release: version 2.0, May 2017, Q-Chem Inc. Pleasanton 
 -------------------------------------------------------
 -------------------------------------------------------
 OpenMP BLAS3 based DFT computing Module                
 Release: version 1.0, May 2013, Q-Chem Inc. Pittsburgh 
 -------------------------------------------------------
 A restricted SCF calculation will be
 performed using DIIS
 SCF converges when DIIS error is below 1.0e-08
 ---------------------------------------
  Cycle       Energy         DIIS error
 ---------------------------------------
    1   -7859.0568768441      1.14e-03  
    2   -7859.0626794533      2.30e-04  
    3   -7859.0626566251      2.33e-04  
    4   -7859.0628758985      7.07e-05  
    5   -7859.0628929571      1.22e-05  
    6   -7859.0628933387      7.89e-06  
    7   -7859.0628935041      4.43e-06  
    8   -7859.0628935832      8.38e-07  
    9   -7859.0628935853      1.21e-07  
   10   -7859.0628935853      2.76e-08  
   11   -7859.0628935853      2.10e-08  
   12   -7859.0628935854      5.67e-09  Convergence criterion met
 ---------------------------------------
 SCF time:   CPU 23.37s  wall 9.00s 
 SCF   energy in the final basis set =    -7859.0628935854
 Total energy in the final basis set =    -7859.0628935854

 --------------------------------------------------------------
             Orbital Energies (a.u.) and Symmetries
 --------------------------------------------------------------

 Alpha MOs, Restricted
 -- Occupied --                  
******* -176.32 -165.73 -165.72 -165.72 -101.59  -77.12  -35.82
  1 A'    2 A'    3 A'    1 A"    4 A'    5 A'    6 A'    7 A'                 
-31.313 -31.306 -31.306 -24.747 -22.963 -22.962 -22.962 -22.957
  8 A'    2 A"    9 A'   10 A'   11 A'    3 A"   12 A'   13 A'                 
-22.957 -10.338  -9.500  -7.264  -7.255  -7.255  -6.619  -6.368
  4 A"   14 A'   15 A'   16 A'    5 A"   17 A'   18 A'   19 A'                 
 -4.781  -4.781  -4.777  -4.776  -4.765  -4.765  -2.046  -2.041
 20 A'   21 A'    6 A"   22 A'    7 A"   23 A'   24 A'    8 A"                 
 -2.041  -2.027  -2.027  -1.269  -0.884  -0.770  -0.661  -0.610
 25 A'   26 A'    9 A"   27 A'   28 A'   29 A'   30 A'   31 A'                 
 -0.514  -0.508  -0.491  -0.406  -0.387  -0.371  -0.315  -0.312
 32 A'   10 A"   33 A'   34 A'   11 A"   35 A'   36 A'   12 A"                 
 -0.285  -0.275
 37 A'   13 A"                                                                 
 -- Virtual --                   
 -0.124  -0.091  -0.067   0.001   0.024   0.039   0.039   0.058
 38 A'   14 A"   39 A'   40 A'   41 A'   42 A'   15 A"   43 A'                 
  0.063   0.075   0.084   0.097   0.098   0.117   0.126   0.146
 44 A'   45 A'   16 A"   17 A"   46 A'   47 A'   48 A'   49 A'                 
  0.166   0.193   0.220   0.222   0.251   0.257   0.260   0.274
 50 A'   51 A'   18 A"   52 A'   53 A'   54 A'   19 A"   20 A"                 
  0.301   0.340   0.372   0.383   0.388   0.402   0.414   0.420
 55 A'   56 A'   57 A'   58 A'   21 A"   22 A"   59 A'   60 A'                 
  0.445   0.453   0.497   0.538   0.539   0.566   0.584   0.589
 23 A"   61 A'   62 A'   63 A'   24 A"   64 A'   25 A"   65 A'                 
  0.663   0.691   0.736   0.810   0.836   0.845   0.887   0.901
 66 A'   26 A"   67 A'   68 A'   27 A"   69 A'   70 A'   28 A"                 
  0.913   0.940   1.013   1.185   1.212   1.281   1.311   1.319
 71 A'   72 A'   73 A'   29 A"   74 A'   75 A'   30 A"   76 A'                 
  1.349   1.393   1.403   1.468   1.547   1.585   1.632   1.745
 77 A'   78 A'   31 A"   32 A"   33 A"   79 A'   80 A'   81 A'                 
  1.758   1.861   1.946   2.230   2.270   2.359   2.625   2.777
 82 A'   83 A'   84 A'   34 A"   85 A'   86 A'   35 A"   87 A'                 
  3.070   3.731   3.735   3.900   3.917   3.950   3.969   3.978
 88 A'   36 A"   89 A'   37 A"   90 A'   38 A"   91 A'   39 A"                 
  4.052   4.165   4.328   4.621   5.978   6.004   6.030   6.245
 92 A'   93 A'   94 A'   95 A'   40 A"   96 A'   97 A'   41 A"                 
  6.283   6.446   6.929   9.644  13.767  13.889  14.006  23.381
 98 A'   99 A'  100 A'  101 A'   42 A"  102 A'  103 A'  104 A'                 
 25.792  25.880  26.142  27.781  28.323  28.342  28.353  28.521
 43 A"  105 A'  106 A'  107 A'   44 A"  108 A'  109 A'   45 A"                 
 28.530  28.532  28.565  28.635  66.702 127.867 127.881 127.903
110 A'   46 A"  111 A'  112 A'  113 A'   47 A"  114 A'  115 A'                 
151.589 163.053 215.6291901.749
116 A'  117 A'  118 A'  119 A'                                                 

 Beta MOs, Restricted
 -- Occupied --                  
******* -176.32 -165.73 -165.72 -165.72 -101.59  -77.12  -35.82
  1 A'    2 A'    3 A'    1 A"    4 A'    5 A'    6 A'    7 A'                 
-31.313 -31.306 -31.306 -24.747 -22.963 -22.962 -22.962 -22.957
  8 A'    2 A"    9 A'   10 A'   11 A'    3 A"   12 A'   13 A'                 
-22.957 -10.338  -9.500  -7.264  -7.255  -7.255  -6.619  -6.368
  4 A"   14 A'   15 A'   16 A'    5 A"   17 A'   18 A'   19 A'                 
 -4.781  -4.781  -4.777  -4.776  -4.765  -4.765  -2.046  -2.041
 20 A'   21 A'    6 A"   22 A'    7 A"   23 A'   24 A'    8 A"                 
 -2.041  -2.027  -2.027  -1.269  -0.884  -0.770  -0.661  -0.610
 25 A'   26 A'    9 A"   27 A'   28 A'   29 A'   30 A'   31 A'                 
 -0.514  -0.508  -0.491  -0.406  -0.387  -0.371  -0.315  -0.312
 32 A'   10 A"   33 A'   34 A'   11 A"   35 A'   36 A'   12 A"                 
 -0.285  -0.275
 37 A'   13 A"                                                                 
 -- Virtual --                   
 -0.124  -0.091  -0.067   0.001   0.024   0.039   0.039   0.058
 38 A'   14 A"   39 A'   40 A'   41 A'   42 A'   15 A"   43 A'                 
  0.063   0.075   0.084   0.097   0.098   0.117   0.126   0.146
 44 A'   45 A'   16 A"   17 A"   46 A'   47 A'   48 A'   49 A'                 
  0.166   0.193   0.220   0.222   0.251   0.257   0.260   0.274
 50 A'   51 A'   18 A"   52 A'   53 A'   54 A'   19 A"   20 A"                 
  0.301   0.340   0.372   0.383   0.388   0.402   0.414   0.420
 55 A'   56 A'   57 A'   58 A'   21 A"   22 A"   59 A'   60 A'                 
  0.445   0.453   0.497   0.538   0.539   0.566   0.584   0.589
 23 A"   61 A'   62 A'   63 A'   24 A"   64 A'   25 A"   65 A'                 
  0.663   0.691   0.736   0.810   0.836   0.845   0.887   0.901
 66 A'   26 A"   67 A'   68 A'   27 A"   69 A'   70 A'   28 A"                 
  0.913   0.940   1.013   1.185   1.212   1.281   1.311   1.319
 71 A'   72 A'   73 A'   29 A"   74 A'   75 A'   30 A"   76 A'                 
  1.349   1.393   1.403   1.468   1.547   1.585   1.632   1.745
 77 A'   78 A'   31 A"   32 A"   33 A"   79 A'   80 A'   81 A'                 
  1.758   1.861   1.946   2.230   2.270   2.359   2.625   2.777
 82 A'   83 A'   84 A'   34 A"   85 A'   86 A'   35 A"   87 A'                 
  3.070   3.731   3.735   3.900   3.917   3.950   3.969   3.978
 88 A'   36 A"   89 A'   37 A"   90 A'   38 A"   91 A'   39 A"                 
  4.052   4.165   4.328   4.621   5.978   6.004   6.030   6.245
 92 A'   93 A'   94 A'   95 A'   40 A"   96 A'   97 A'   41 A"                 
  6.283   6.446   6.929   9.644  13.767  13.889  14.006  23.381
 98 A'   99 A'  100 A'  101 A'   42 A"  102 A'  103 A'  104 A'                 
 25.792  25.880  26.142  27.781  28.323  28.342  28.353  28.521
 43 A"  105 A'  106 A'  107 A'   44 A"  108 A'  109 A'   45 A"                 
 28.530  28.532  28.565  28.635  66.702 127.867 127.881 127.903
110 A'   46 A"  111 A'  112 A'  113 A'   47 A"  114 A'  115 A'                 
151.589 163.053 215.6291901.749
116 A'  117 A'  118 A'  119 A'                                                 
 --------------------------------------------------------------

          Ground-State Mulliken Net Atomic Charges

     Atom                 Charge (a.u.)
  ----------------------------------------
      1 C                    -0.136730
      2 P                     0.115278
      3 Cl                   -0.022357
      4 F                    -0.025402
      5 I                     0.069211
  ----------------------------------------
  Sum of atomic charges =     0.000000

 -----------------------------------------------------------------
                    Cartesian Multipole Moments
 -----------------------------------------------------------------
    Charge (ESU x 10^10)
                 0.0000
    Dipole Moment (Debye)
         X      -0.4090      Y       0.3102      Z      -0.0000
       Tot       0.5133
    Quadrupole Moments (Debye-Ang)
        XX     -62.0234     XY       2.4834     YY     -66.8772
        XZ       0.0000     YZ       0.0000     ZZ     -65.1686
    Octopole Moments (Debye-Ang^2)
       XXX      74.1204    XXY       6.7829    XYY      24.3878
       YYY      21.1411    XXZ      -0.0000    XYZ      -0.0000
       YYZ      -0.0000    XZZ      20.9577    YZZ       3.4145
       ZZZ      -0.0000
    Hexadecapole Moments (Debye-Ang^3)
      XXXX   -1071.4530   XXXY      38.1755   XXYY    -265.4491
      XYYY      20.5185   YYYY    -517.4577   XXXZ       0.0000
      XXYZ       0.0000   XYYZ       0.0000   YYYZ       0.0000
      XXZZ    -196.0384   XYZZ       8.9593   YYZZ    -100.0766
      XZZZ       0.0000   YZZZ       0.0000   ZZZZ     -86.2868
 -----------------------------------------------------------------
 Calculating analytic gradient of the SCF energy
 Gradient of SCF Energy
            1           2           3           4           5
    1  -0.0920342   0.0687193  -0.0060915  -0.0001624   0.0295688
    2   0.0212745  -0.0044222  -0.0067290  -0.0373392   0.0272159
    3   0.0000000  -0.0000000   0.0000000  -0.0000000  -0.0000000
 Max gradient component =       9.203E-02
 RMS gradient           =       3.342E-02
 Gradient time:  CPU 6.97 s  wall 2.57 s
 Geometry Optimization Parameters
   NAtoms,    NIC,     NZ,  NCons,   NDum,   NFix, NCnnct, MaxDiis
        5      20       5       0       0       0       0       0

 Cartesian Hessian Update
 Hessian Updated using BFGS Update


** GEOMETRY OPTIMIZATION IN DELOCALIZED INTERNAL COORDINATES **
   Searching for a Minimum

   Optimization Cycle:   3

                       Coordinates (Angstroms)
     ATOM                X               Y               Z
      1  C        -0.6687396397   -1.1630620986    0.0000000000
      2  P        -2.1570854255   -0.5667947519    0.0000000000
      3  Cl       -2.0745507315    1.4777298649    0.0000000000
      4  F        -0.4942449296   -2.5341051259    0.0000000000
      5  I         1.3236648622    0.1288744759    0.0000000000
   Point Group: cs    Number of degrees of freedom:     7


   Energy is  -7859.062893585

 Hessian Updated using BFGS Update

  7 Hessian modes will be used to form the next step
  Hessian Eigenvalues:
     0.036021    0.216250    0.250138    0.258456    0.297671    0.317340
     0.736728

 Minimum Search - Taking Simple RFO Step
 Searching for Lamda that Minimizes Along All modes
 Value Taken    Lamda =  -0.04297256
 Calculated Step too Large.  Step scaled by  0.465044
 Step Taken.  Stepsize is  0.300000

                             Maximum     Tolerance    Cnvgd?
         Gradient           0.060592      0.000300      NO
         Displacement       0.173172      0.001200      NO
         Energy change     -0.028154      0.000001      NO


 New Cartesian Coordinates Obtained by Inverse Iteration

 Displacement from previous Coordinates is:  0.285833
 ----------------------------------------------------------------
             Standard Nuclear Orientation (Angstroms)
    I     Atom           X                Y                Z
 ----------------------------------------------------------------
    1      C      -0.6429679227    -1.1387203878     0.0000000000
    2      P      -2.1787755527    -0.5747473173     0.0000000000
    3      Cl     -2.0597524230     1.4771360836     0.0000000000
    4      F      -0.4387324916    -2.4641306482     0.0000000000
    5      I       1.2492725261     0.0431046340     0.0000000000
 ----------------------------------------------------------------
 Molecular Point Group                 Cs    NOp =  2
 Largest Abelian Subgroup              Cs    NOp =  2
 Nuclear Repulsion Energy =   592.9493562040 hartrees
 There are       50 alpha and       50 beta electrons
 Applying Cartesian multipole field
    Component          Value
    ---------          -----
     (2,0,0)        1.00000E-11
     (0,2,0)        2.00000E-11
     (0,0,2)       -3.00000E-11
 Nucleus-field energy     =     0.0000000157 hartrees
 Requested basis set is 6-311++G(d,p)
 There are 62 shells and 166 basis functions
 A cutoff of  1.0D-11 yielded   1540 shell pairs
 There are     11815 function pairs (     13131 Cartesian)
 Smallest overlap matrix eigenvalue = 8.04E-04
 Guess MOs from SCF MO coefficient file

 -----------------------------------------------------------------------
  General SCF calculation program by
  Eric Jon Sundstrom, Paul Horn, Yuezhi Mao, Dmitri Zuev, Alec White,
  David Stuck, Shaama M.S., Shane Yost, Joonho Lee, David Small,
  Daniel Levine, Susi Lehtola, Hugh Burton, Evgeny Epifanovsky
 -----------------------------------------------------------------------
 Exchange:     0.2000 Hartree-Fock + 0.0800 Slater + 0.7200 B88
 Correlation:  0.1900 VWN1RPA + 0.8100 LYP
 Using SG-1 standard quadrature grid
 using 4 threads for integral computing
 -------------------------------------------------------
 OpenMP Integral computing Module                
 Release: version 2.0, May 2017, Q-Chem Inc. Pleasanton 
 -------------------------------------------------------
 -------------------------------------------------------
 OpenMP BLAS3 based DFT computing Module                
 Release: version 1.0, May 2013, Q-Chem Inc. Pittsburgh 
 -------------------------------------------------------
 A restricted SCF calculation will be
 performed using DIIS
 SCF converges when DIIS error is below 1.0e-08
 ---------------------------------------
  Cycle       Energy         DIIS error
 ---------------------------------------
    1   -7859.0747316614      9.39e-04  
    2   -7859.0784048018      3.52e-04  
    3   -7859.0777861155      5.39e-04  
    4   -7859.0788246741      1.11e-04  
    5   -7859.0788725346      4.24e-05  
    6   -7859.0788781568      7.66e-06  
    7   -7859.0788783189      3.76e-06  
    8   -7859.0788783516      8.89e-07  
    9   -7859.0788783534      3.20e-07  
   10   -7859.0788783537      7.70e-08  
   11   -7859.0788783538      1.09e-08  
   12   -7859.0788783538      3.64e-09  Convergence criterion met
 ---------------------------------------
 SCF time:   CPU 23.71s  wall 9.00s 
 SCF   energy in the final basis set =    -7859.0788783538
 Total energy in the final basis set =    -7859.0788783538

 --------------------------------------------------------------
             Orbital Energies (a.u.) and Symmetries
 --------------------------------------------------------------

 Alpha MOs, Restricted
 -- Occupied --                  
******* -176.33 -165.73 -165.73 -165.73 -101.58  -77.12  -35.82
  1 A'    2 A'    3 A'    1 A"    4 A'    5 A'    6 A'    7 A'                 
-31.315 -31.309 -31.308 -24.749 -22.965 -22.964 -22.964 -22.959
  8 A'    2 A"    9 A'   10 A'   11 A'    3 A"   12 A'   13 A'                 
-22.959 -10.335  -9.494  -7.257  -7.249  -7.248  -6.614  -6.370
  4 A"   14 A'   15 A'   16 A'    5 A"   17 A'   18 A'   19 A'                 
 -4.783  -4.776  -4.772  -4.771  -4.768  -4.767  -2.048  -2.044
 20 A'   21 A'    6 A"   22 A'    7 A"   23 A'   24 A'    8 A"                 
 -2.044  -2.030  -2.030  -1.287  -0.877  -0.767  -0.672  -0.617
 25 A'   26 A'    9 A"   27 A'   28 A'   29 A'   30 A'   31 A'                 
 -0.522  -0.519  -0.488  -0.406  -0.381  -0.372  -0.315  -0.313
 32 A'   10 A"   33 A'   34 A'   11 A"   35 A'   36 A'   12 A"                 
 -0.288  -0.269
 37 A'   13 A"                                                                 
 -- Virtual --                   
 -0.101  -0.091  -0.055   0.001   0.025   0.040   0.043   0.057
 38 A'   14 A"   39 A'   40 A'   41 A'   15 A"   42 A'   43 A'                 
  0.063   0.076   0.084   0.097   0.098   0.118   0.124   0.146
 44 A'   45 A'   16 A"   17 A"   46 A'   47 A'   48 A'   49 A'                 
  0.172   0.203   0.218   0.220   0.253   0.260   0.261   0.276
 50 A'   51 A'   18 A"   52 A'   53 A'   54 A'   19 A"   20 A"                 
  0.298   0.337   0.371   0.384   0.391   0.402   0.414   0.432
 55 A'   56 A'   57 A'   21 A"   58 A'   22 A"   59 A'   60 A'                 
  0.448   0.464   0.507   0.528   0.530   0.577   0.592   0.612
 23 A"   61 A'   62 A'   63 A'   24 A"   64 A'   25 A"   65 A'                 
  0.682   0.710   0.744   0.800   0.842   0.850   0.896   0.904
 66 A'   26 A"   67 A'   68 A'   27 A"   69 A'   70 A'   28 A"                 
  0.922   0.942   0.986   1.193   1.222   1.293   1.313   1.328
 71 A'   72 A'   73 A'   29 A"   74 A'   75 A'   30 A"   76 A'                 
  1.361   1.387   1.399   1.456   1.548   1.594   1.644   1.752
 77 A'   78 A'   31 A"   32 A"   33 A"   79 A'   80 A'   81 A'                 
  1.783   1.837   1.936   2.235   2.276   2.362   2.618   2.789
 82 A'   83 A'   84 A'   34 A"   85 A'   86 A'   35 A"   87 A'                 
  3.078   3.726   3.730   3.927   3.944   3.951   3.970   3.988
 88 A'   36 A"   89 A'   37 A"   90 A'   38 A"   91 A'   39 A"                 
  4.070   4.209   4.343   4.644   5.980   6.005   6.029   6.241
 92 A'   93 A'   94 A'   95 A'   40 A"   96 A'   97 A'   41 A"                 
  6.283   6.485   6.922   9.649  13.772  13.895  13.993  23.400
 98 A'   99 A'  100 A'  101 A'   42 A"  102 A'  103 A'  104 A'                 
 25.797  25.890  26.140  27.798  28.324  28.343  28.355  28.519
 43 A"  105 A'  106 A'  107 A'   44 A"  108 A'  109 A'   45 A"                 
 28.529  28.535  28.571  28.654  66.701 127.868 127.882 127.905
110 A'   46 A"  111 A'  112 A'  113 A'   47 A"  114 A'  115 A'                 
151.602 163.037 215.6341901.763
116 A'  117 A'  118 A'  119 A'                                                 

 Beta MOs, Restricted
 -- Occupied --                  
******* -176.33 -165.73 -165.73 -165.73 -101.58  -77.12  -35.82
  1 A'    2 A'    3 A'    1 A"    4 A'    5 A'    6 A'    7 A'                 
-31.315 -31.309 -31.308 -24.749 -22.965 -22.964 -22.964 -22.959
  8 A'    2 A"    9 A'   10 A'   11 A'    3 A"   12 A'   13 A'                 
-22.959 -10.335  -9.494  -7.257  -7.249  -7.248  -6.614  -6.370
  4 A"   14 A'   15 A'   16 A'    5 A"   17 A'   18 A'   19 A'                 
 -4.783  -4.776  -4.772  -4.771  -4.768  -4.767  -2.048  -2.044
 20 A'   21 A'    6 A"   22 A'    7 A"   23 A'   24 A'    8 A"                 
 -2.044  -2.030  -2.030  -1.287  -0.877  -0.767  -0.672  -0.617
 25 A'   26 A'    9 A"   27 A'   28 A'   29 A'   30 A'   31 A'                 
 -0.522  -0.519  -0.488  -0.406  -0.381  -0.372  -0.315  -0.313
 32 A'   10 A"   33 A'   34 A'   11 A"   35 A'   36 A'   12 A"                 
 -0.288  -0.269
 37 A'   13 A"                                                                 
 -- Virtual --                   
 -0.101  -0.091  -0.055   0.001   0.025   0.040   0.043   0.057
 38 A'   14 A"   39 A'   40 A'   41 A'   15 A"   42 A'   43 A'                 
  0.063   0.076   0.084   0.097   0.098   0.118   0.124   0.146
 44 A'   45 A'   16 A"   17 A"   46 A'   47 A'   48 A'   49 A'                 
  0.172   0.203   0.218   0.220   0.253   0.260   0.261   0.276
 50 A'   51 A'   18 A"   52 A'   53 A'   54 A'   19 A"   20 A"                 
  0.298   0.337   0.371   0.384   0.391   0.402   0.414   0.432
 55 A'   56 A'   57 A'   21 A"   58 A'   22 A"   59 A'   60 A'                 
  0.448   0.464   0.507   0.528   0.530   0.577   0.592   0.612
 23 A"   61 A'   62 A'   63 A'   24 A"   64 A'   25 A"   65 A'                 
  0.682   0.710   0.744   0.800   0.842   0.850   0.896   0.904
 66 A'   26 A"   67 A'   68 A'   27 A"   69 A'   70 A'   28 A"                 
  0.922   0.942   0.986   1.193   1.222   1.293   1.313   1.328
 71 A'   72 A'   73 A'   29 A"   74 A'   75 A'   30 A"   76 A'                 
  1.361   1.387   1.399   1.456   1.548   1.594   1.644   1.752
 77 A'   78 A'   31 A"   32 A"   33 A"   79 A'   80 A'   81 A'                 
  1.783   1.837   1.936   2.235   2.276   2.362   2.618   2.789
 82 A'   83 A'   84 A'   34 A"   85 A'   86 A'   35 A"   87 A'                 
  3.078   3.726   3.730   3.927   3.944   3.951   3.970   3.988
 88 A'   36 A"   89 A'   37 A"   90 A'   38 A"   91 A'   39 A"                 
  4.070   4.209   4.343   4.644   5.980   6.005   6.029   6.241
 92 A'   93 A'   94 A'   95 A'   40 A"   96 A'   97 A'   41 A"                 
  6.283   6.485   6.922   9.649  13.772  13.895  13.993  23.400
 98 A'   99 A'  100 A'  101 A'   42 A"  102 A'  103 A'  104 A'                 
 25.797  25.890  26.140  27.798  28.324  28.343  28.355  28.519
 43 A"  105 A'  106 A'  107 A'   44 A"  108 A'  109 A'   45 A"                 
 28.529  28.535  28.571  28.654  66.701 127.868 127.882 127.905
110 A'   46 A"  111 A'  112 A'  113 A'   47 A"  114 A'  115 A'                 
151.602 163.037 215.6341901.763
116 A'  117 A'  118 A'  119 A'                                                 
 --------------------------------------------------------------

          Ground-State Mulliken Net Atomic Charges

     Atom                 Charge (a.u.)
  ----------------------------------------
      1 C                    -0.178981
      2 P                     0.104119
      3 Cl                   -0.039672
      4 F                     0.011250
      5 I                     0.103283
  ----------------------------------------
  Sum of atomic charges =     0.000000

 -----------------------------------------------------------------
                    Cartesian Multipole Moments
 -----------------------------------------------------------------
    Charge (ESU x 10^10)
                 0.0000
    Dipole Moment (Debye)
         X      -0.0223      Y       0.0426      Z      -0.0000
       Tot       0.0481
    Quadrupole Moments (Debye-Ang)
        XX     -62.4317     XY       2.6442     YY     -66.6814
        XZ       0.0000     YZ       0.0000     ZZ     -65.1147
    Octopole Moments (Debye-Ang^2)
       XXX      81.4979    XXY       7.6620    XYY      26.3778
       YYY      25.0109    XXZ      -0.0000    XYZ      -0.0000
       YYZ       0.0000    XZZ      23.6028    YZZ       5.3536
       ZZZ      -0.0000
    Hexadecapole Moments (Debye-Ang^3)
      XXXX   -1042.6638   XXXY      48.5272   XXYY    -260.2885
      XYYY      33.8119   YYYY    -500.2427   XXXZ       0.0000
      XXYZ      -0.0000   XYYZ      -0.0000   YYYZ       0.0000
      XXZZ    -191.4011   XYZZ      12.6757   YYZZ     -97.5659
      XZZZ       0.0000   YZZZ       0.0000   ZZZZ     -86.2091
 -----------------------------------------------------------------
 Calculating analytic gradient of the SCF energy
 Gradient of SCF Energy
            1           2           3           4           5
    1  -0.0571426   0.0437781  -0.0037612   0.0001985   0.0169272
    2  -0.0048861   0.0012077  -0.0057717  -0.0064736   0.0159237
    3  -0.0000000   0.0000000  -0.0000000   0.0000000   0.0000000
 Max gradient component =       5.714E-02
 RMS gradient           =       1.973E-02
 Gradient time:  CPU 7.08 s  wall 2.60 s
 Geometry Optimization Parameters
   NAtoms,    NIC,     NZ,  NCons,   NDum,   NFix, NCnnct, MaxDiis
        5      20       5       0       0       0       0       0

 Cartesian Hessian Update
 Hessian Updated using BFGS Update


** GEOMETRY OPTIMIZATION IN DELOCALIZED INTERNAL COORDINATES **
   Searching for a Minimum

   Optimization Cycle:   4

                       Coordinates (Angstroms)
     ATOM                X               Y               Z
      1  C        -0.6429679227   -1.1387203878    0.0000000000
      2  P        -2.1787755527   -0.5747473173    0.0000000000
      3  Cl       -2.0597524230    1.4771360836    0.0000000000
      4  F        -0.4387324916   -2.4641306482    0.0000000000
      5  I         1.2492725261    0.0431046340    0.0000000000
   Point Group: cs    Number of degrees of freedom:     7


   Energy is  -7859.078878354

 Hessian Updated using BFGS Update

  7 Hessian modes will be used to form the next step
  Hessian Eigenvalues:
     0.058907    0.205177    0.252447    0.259591    0.308377    0.364841
     0.674560

 Minimum Search - Taking Simple RFO Step
 Searching for Lamda that Minimizes Along All modes
 Value Taken    Lamda =  -0.01367515
 Calculated Step too Large.  Step scaled by  0.812523
 Step Taken.  Stepsize is  0.300000

                             Maximum     Tolerance    Cnvgd?
         Gradient           0.030874      0.000300      NO
         Displacement       0.228165      0.001200      NO
         Energy change     -0.015985      0.000001      NO


 New Cartesian Coordinates Obtained by Inverse Iteration

 Displacement from previous Coordinates is:  0.256590
 ----------------------------------------------------------------
             Standard Nuclear Orientation (Angstroms)
    I     Atom           X                Y                Z
 ----------------------------------------------------------------
    1      C      -0.6101248825    -1.0983490479     0.0000000000
    2      P      -2.2030634128    -0.5844355213     0.0000000000
    3      Cl     -2.0527614490     1.4797254260     0.0000000000
    4      F      -0.3914636589    -2.4165203277     0.0000000000
    5      I       1.1864575392    -0.0377781648     0.0000000000
 ----------------------------------------------------------------
 Molecular Point Group                 Cs    NOp =  2
 Largest Abelian Subgroup              Cs    NOp =  2
 Nuclear Repulsion Energy =   605.0641186382 hartrees
 There are       50 alpha and       50 beta electrons
 Applying Cartesian multipole field
    Component          Value
    ---------          -----
     (2,0,0)        1.00000E-11
     (0,2,0)        2.00000E-11
     (0,0,2)       -3.00000E-11
 Nucleus-field energy     =     0.0000000153 hartrees
 Requested basis set is 6-311++G(d,p)
 There are 62 shells and 166 basis functions
 A cutoff of  1.0D-11 yielded   1552 shell pairs
 There are     11874 function pairs (     13195 Cartesian)
 Smallest overlap matrix eigenvalue = 8.13E-04
 Guess MOs from SCF MO coefficient file

 -----------------------------------------------------------------------
  General SCF calculation program by
  Eric Jon Sundstrom, Paul Horn, Yuezhi Mao, Dmitri Zuev, Alec White,
  David Stuck, Shaama M.S., Shane Yost, Joonho Lee, David Small,
  Daniel Levine, Susi Lehtola, Hugh Burton, Evgeny Epifanovsky
 -----------------------------------------------------------------------
 Exchange:     0.2000 Hartree-Fock + 0.0800 Slater + 0.7200 B88
 Correlation:  0.1900 VWN1RPA + 0.8100 LYP
 Using SG-1 standard quadrature grid
 using 4 threads for integral computing
 -------------------------------------------------------
 OpenMP Integral computing Module                
 Release: version 2.0, May 2017, Q-Chem Inc. Pleasanton 
 -------------------------------------------------------
 -------------------------------------------------------
 OpenMP BLAS3 based DFT computing Module                
 Release: version 1.0, May 2013, Q-Chem Inc. Pittsburgh 
 -------------------------------------------------------
 A restricted SCF calculation will be
 performed using DIIS
 SCF converges when DIIS error is below 1.0e-08
 ---------------------------------------
  Cycle       Energy         DIIS error
 ---------------------------------------
    1   -7859.0797429646      9.42e-04  
    2   -7859.0834585121      4.44e-04  
    3   -7859.0828887595      5.96e-04  
    4   -7859.0841084911      1.31e-04  
    5   -7859.0841752674      4.70e-05  
    6   -7859.0841822132      8.51e-06  
    7   -7859.0841824405      3.74e-06  
    8   -7859.0841824701      8.14e-07  
    9   -7859.0841824716      3.71e-07  
   10   -7859.0841824720      5.96e-08  
   11   -7859.0841824721      8.75e-09  Convergence criterion met
 ---------------------------------------
 SCF time:   CPU 22.01s  wall 8.00s 
 SCF   energy in the final basis set =    -7859.0841824721
 Total energy in the final basis set =    -7859.0841824721

 --------------------------------------------------------------
             Orbital Energies (a.u.) and Symmetries
 --------------------------------------------------------------

 Alpha MOs, Restricted
 -- Occupied --                  
******* -176.33 -165.73 -165.73 -165.73 -101.57  -77.12  -35.83
  1 A'    2 A'    3 A'    1 A"    4 A'    5 A'    6 A'    7 A'                 
-31.320 -31.314 -31.313 -24.743 -22.970 -22.969 -22.968 -22.964
  8 A'    2 A"    9 A'   10 A'   11 A'    3 A"   12 A'   13 A'                 
-22.964 -10.332  -9.488  -7.251  -7.243  -7.243  -6.611  -6.376
  4 A"   14 A'   15 A'   16 A'    5 A"   17 A'   18 A'   19 A'                 
 -4.788  -4.774  -4.773  -4.773  -4.769  -4.768  -2.054  -2.050
 20 A'    6 A"   21 A'   22 A'    7 A"   23 A'   24 A'    8 A"                 
 -2.049  -2.036  -2.036  -1.285  -0.870  -0.770  -0.682  -0.613
 25 A'   26 A'    9 A"   27 A'   28 A'   29 A'   30 A'   31 A'                 
 -0.519  -0.518  -0.485  -0.406  -0.376  -0.373  -0.320  -0.316
 32 A'   10 A"   33 A'   34 A'   11 A"   35 A'   12 A"   36 A'                 
 -0.292  -0.263
 37 A'   13 A"                                                                 
 -- Virtual --                   
 -0.093  -0.082  -0.045   0.001   0.026   0.042   0.046   0.054
 14 A"   38 A'   39 A'   40 A'   41 A'   15 A"   42 A'   43 A'                 
  0.063   0.075   0.084   0.096   0.098   0.115   0.122   0.147
 44 A'   45 A'   16 A"   17 A"   46 A'   47 A'   48 A'   49 A'                 
  0.170   0.214   0.217   0.222   0.256   0.260   0.262   0.279
 50 A'   51 A'   18 A"   52 A'   53 A'   19 A"   54 A'   20 A"                 
  0.296   0.332   0.373   0.384   0.396   0.403   0.415   0.442
 55 A'   56 A'   57 A'   21 A"   58 A'   22 A"   59 A'   60 A'                 
  0.451   0.473   0.510   0.515   0.520   0.580   0.600   0.649
 23 A"   61 A'   62 A'   63 A'   24 A"   64 A'   25 A"   65 A'                 
  0.696   0.727   0.743   0.791   0.847   0.853   0.903   0.906
 66 A'   26 A"   67 A'   68 A'   27 A"   69 A'   70 A'   28 A"                 
  0.927   0.943   0.963   1.200   1.222   1.288   1.309   1.335
 71 A'   72 A'   73 A'   29 A"   74 A'   75 A'   30 A"   76 A'                 
  1.370   1.401   1.402   1.446   1.550   1.606   1.652   1.750
 77 A'   31 A"   78 A'   32 A"   33 A"   79 A'   80 A'   81 A'                 
  1.778   1.819   1.939   2.239   2.280   2.362   2.613   2.801
 82 A'   83 A'   84 A'   34 A"   85 A'   86 A'   35 A"   87 A'                 
  3.051   3.729   3.733   3.929   3.950   3.953   3.969   3.997
 88 A'   36 A"   89 A'   37 A"   90 A'   38 A"   91 A'   39 A"                 
  4.078   4.217   4.383   4.643   5.979   6.001   6.036   6.244
 92 A'   93 A'   94 A'   95 A'   40 A"   96 A'   97 A'   41 A"                 
  6.289   6.501   6.907   9.654  13.776  13.897  13.977  23.397
 98 A'   99 A'  100 A'  101 A'   42 A"  102 A'  103 A'  104 A'                 
 25.800  25.896  26.133  27.824  28.323  28.341  28.362  28.514
 43 A"  105 A'  106 A'  107 A'   44 A"  108 A'  109 A'   45 A"                 
 28.526  28.537  28.574  28.662  66.709 127.866 127.880 127.910
110 A'   46 A"  111 A'  112 A'  113 A'   47 A"  114 A'  115 A'                 
151.623 163.016 215.6391901.785
116 A'  117 A'  118 A'  119 A'                                                 

 Beta MOs, Restricted
 -- Occupied --                  
******* -176.33 -165.73 -165.73 -165.73 -101.57  -77.12  -35.83
  1 A'    2 A'    3 A'    1 A"    4 A'    5 A'    6 A'    7 A'                 
-31.320 -31.314 -31.313 -24.743 -22.970 -22.969 -22.968 -22.964
  8 A'    2 A"    9 A'   10 A'   11 A'    3 A"   12 A'   13 A'                 
-22.964 -10.332  -9.488  -7.251  -7.243  -7.243  -6.611  -6.376
  4 A"   14 A'   15 A'   16 A'    5 A"   17 A'   18 A'   19 A'                 
 -4.788  -4.774  -4.773  -4.773  -4.769  -4.768  -2.054  -2.050
 20 A'    6 A"   21 A'   22 A'    7 A"   23 A'   24 A'    8 A"                 
 -2.049  -2.036  -2.036  -1.285  -0.870  -0.770  -0.682  -0.613
 25 A'   26 A'    9 A"   27 A'   28 A'   29 A'   30 A'   31 A'                 
 -0.519  -0.518  -0.485  -0.406  -0.376  -0.373  -0.320  -0.316
 32 A'   10 A"   33 A'   34 A'   11 A"   35 A'   12 A"   36 A'                 
 -0.292  -0.263
 37 A'   13 A"                                                                 
 -- Virtual --                   
 -0.093  -0.082  -0.045   0.001   0.026   0.042   0.046   0.054
 14 A"   38 A'   39 A'   40 A'   41 A'   15 A"   42 A'   43 A'                 
  0.063   0.075   0.084   0.096   0.098   0.115   0.122   0.147
 44 A'   45 A'   16 A"   17 A"   46 A'   47 A'   48 A'   49 A'                 
  0.170   0.214   0.217   0.222   0.256   0.260   0.262   0.279
 50 A'   51 A'   18 A"   52 A'   53 A'   19 A"   54 A'   20 A"                 
  0.296   0.332   0.373   0.384   0.396   0.403   0.415   0.442
 55 A'   56 A'   57 A'   21 A"   58 A'   22 A"   59 A'   60 A'                 
  0.451   0.473   0.510   0.515   0.520   0.580   0.600   0.649
 23 A"   61 A'   62 A'   63 A'   24 A"   64 A'   25 A"   65 A'                 
  0.696   0.727   0.743   0.791   0.847   0.853   0.903   0.906
 66 A'   26 A"   67 A'   68 A'   27 A"   69 A'   70 A'   28 A"                 
  0.927   0.943   0.963   1.200   1.222   1.288   1.309   1.335
 71 A'   72 A'   73 A'   29 A"   74 A'   75 A'   30 A"   76 A'                 
  1.370   1.401   1.402   1.446   1.550   1.606   1.652   1.750
 77 A'   31 A"   78 A'   32 A"   33 A"   79 A'   80 A'   81 A'                 
  1.778   1.819   1.939   2.239   2.280   2.362   2.613   2.801
 82 A'   83 A'   84 A'   34 A"   85 A'   86 A'   35 A"   87 A'                 
  3.051   3.729   3.733   3.929   3.950   3.953   3.969   3.997
 88 A'   36 A"   89 A'   37 A"   90 A'   38 A"   91 A'   39 A"                 
  4.078   4.217   4.383   4.643   5.979   6.001   6.036   6.244
 92 A'   93 A'   94 A'   95 A'   40 A"   96 A'   97 A'   41 A"                 
  6.289   6.501   6.907   9.654  13.776  13.897  13.977  23.397
 98 A'   99 A'  100 A'  101 A'   42 A"  102 A'  103 A'  104 A'                 
 25.800  25.896  26.133  27.824  28.323  28.341  28.362  28.514
 43 A"  105 A'  106 A'  107 A'   44 A"  108 A'  109 A'   45 A"                 
 28.526  28.537  28.574  28.662  66.709 127.866 127.880 127.910
110 A'   46 A"  111 A'  112 A'  113 A'   47 A"  114 A'  115 A'                 
151.623 163.016 215.6391901.785
116 A'  117 A'  118 A'  119 A'                                                 
 --------------------------------------------------------------

          Ground-State Mulliken Net Atomic Charges

     Atom                 Charge (a.u.)
  ----------------------------------------
      1 C                    -0.210317
      2 P                     0.099323
      3 Cl                   -0.059097
      4 F                     0.015479
      5 I                     0.154612
  ----------------------------------------
  Sum of atomic charges =     0.000000

 -----------------------------------------------------------------
                    Cartesian Multipole Moments
 -----------------------------------------------------------------
    Charge (ESU x 10^10)
                 0.0000
    Dipole Moment (Debye)
         X       0.3990      Y      -0.0402      Z      -0.0000
       Tot       0.4010
    Quadrupole Moments (Debye-Ang)
        XX     -62.4649     XY       2.7423     YY     -67.1523
        XZ      -0.0000     YZ       0.0000     ZZ     -64.9945
    Octopole Moments (Debye-Ang^2)
       XXX      87.7351    XXY       8.1662    XYY      28.6277
       YYY      30.4216    XXZ       0.0000    XYZ      -0.0000
       YYZ       0.0000    XZZ      26.1423    YZZ       7.2360
       ZZZ      -0.0000
    Hexadecapole Moments (Debye-Ang^3)
      XXXX   -1019.6973   XXXY      58.5161   XXYY    -257.6516
      XYYY      44.8550   YYYY    -494.6248   XXXZ      -0.0000
      XXYZ       0.0000   XYYZ      -0.0000   YYYZ       0.0000
      XXZZ    -188.1819   XYZZ      15.8767   YYZZ     -96.3701
      XZZZ      -0.0000   YZZZ       0.0000   ZZZZ     -85.7804
 -----------------------------------------------------------------
 Calculating analytic gradient of the SCF energy
 Gradient of SCF Energy
            1           2           3           4           5
    1  -0.0119809   0.0168398  -0.0010802   0.0035544  -0.0073331
    2  -0.0033157   0.0039175  -0.0039312   0.0079726  -0.0046432
    3   0.0000000   0.0000000  -0.0000000  -0.0000000   0.0000000
 Max gradient component =       1.684E-02
 RMS gradient           =       6.437E-03
 Gradient time:  CPU 7.18 s  wall 2.70 s
 Geometry Optimization Parameters
   NAtoms,    NIC,     NZ,  NCons,   NDum,   NFix, NCnnct, MaxDiis
        5      20       5       0       0       0       0       0

 Cartesian Hessian Update
 Hessian Updated using BFGS Update


** GEOMETRY OPTIMIZATION IN DELOCALIZED INTERNAL COORDINATES **
   Searching for a Minimum

   Optimization Cycle:   5

                       Coordinates (Angstroms)
     ATOM                X               Y               Z
      1  C        -0.6101248825   -1.0983490479    0.0000000000
      2  P        -2.2030634128   -0.5844355213    0.0000000000
      3  Cl       -2.0527614490    1.4797254260    0.0000000000
      4  F        -0.3914636589   -2.4165203277    0.0000000000
      5  I         1.1864575392   -0.0377781648    0.0000000000
   Point Group: cs    Number of degrees of freedom:     7


   Energy is  -7859.084182472

 Hessian Updated using BFGS Update

  7 Hessian modes will be used to form the next step
  Hessian Eigenvalues:
     0.102169    0.180160    0.256318    0.265241    0.306881    0.386768
     0.616978

 Minimum Search - Taking Simple RFO Step
 Searching for Lamda that Minimizes Along All modes
 Value Taken    Lamda =  -0.00155829
 Step Taken.  Stepsize is  0.085163

                             Maximum     Tolerance    Cnvgd?
         Gradient           0.019241      0.000300      NO
         Displacement       0.073634      0.001200      NO
         Energy change     -0.005304      0.000001      NO


 New Cartesian Coordinates Obtained by Inverse Iteration

 Displacement from previous Coordinates is:  0.100928
 ----------------------------------------------------------------
             Standard Nuclear Orientation (Angstroms)
    I     Atom           X                Y                Z
 ----------------------------------------------------------------
    1      C      -0.6071607291    -1.0883569282     0.0000000000
    2      P      -2.2250852264    -0.5976499703     0.0000000000
    3      Cl     -2.0591320238     1.4746969774     0.0000000000
    4      F      -0.4075629190    -2.4129702376     0.0000000000
    5      I       1.2279850344    -0.0330774769     0.0000000000
 ----------------------------------------------------------------
 Molecular Point Group                 Cs    NOp =  2
 Largest Abelian Subgroup              Cs    NOp =  2
 Nuclear Repulsion Energy =   598.6879784857 hartrees
 There are       50 alpha and       50 beta electrons
 Applying Cartesian multipole field
    Component          Value
    ---------          -----
     (2,0,0)        1.00000E-11
     (0,2,0)        2.00000E-11
     (0,0,2)       -3.00000E-11
 Nucleus-field energy     =     0.0000000155 hartrees
 Requested basis set is 6-311++G(d,p)
 There are 62 shells and 166 basis functions
 A cutoff of  1.0D-11 yielded   1546 shell pairs
 There are     11853 function pairs (     13174 Cartesian)
 Smallest overlap matrix eigenvalue = 8.35E-04
 Guess MOs from SCF MO coefficient file

 -----------------------------------------------------------------------
  General SCF calculation program by
  Eric Jon Sundstrom, Paul Horn, Yuezhi Mao, Dmitri Zuev, Alec White,
  David Stuck, Shaama M.S., Shane Yost, Joonho Lee, David Small,
  Daniel Levine, Susi Lehtola, Hugh Burton, Evgeny Epifanovsky
 -----------------------------------------------------------------------
 Exchange:     0.2000 Hartree-Fock + 0.0800 Slater + 0.7200 B88
 Correlation:  0.1900 VWN1RPA + 0.8100 LYP
 Using SG-1 standard quadrature grid
 using 4 threads for integral computing
 -------------------------------------------------------
 OpenMP Integral computing Module                
 Release: version 2.0, May 2017, Q-Chem Inc. Pleasanton 
 -------------------------------------------------------
 -------------------------------------------------------
 OpenMP BLAS3 based DFT computing Module                
 Release: version 1.0, May 2013, Q-Chem Inc. Pittsburgh 
 -------------------------------------------------------
 A restricted SCF calculation will be
 performed using DIIS
 SCF converges when DIIS error is below 1.0e-08
 ---------------------------------------
  Cycle       Energy         DIIS error
 ---------------------------------------
    1   -7859.0844658534      3.38e-04  
    2   -7859.0845991685      3.18e-04  
    3   -7859.0847076727      2.60e-04  
    4   -7859.0849648883      4.73e-05  
    5   -7859.0849732871      1.25e-05  
    6   -7859.0849735919      3.56e-06  
    7   -7859.0849736236      9.51e-07  
    8   -7859.0849736263      2.49e-07  
    9   -7859.0849736264      7.16e-08  
   10   -7859.0849736264      2.75e-08  
   11   -7859.0849736265      8.09e-09  Convergence criterion met
 ---------------------------------------
 SCF time:   CPU 22.03s  wall 9.00s 
 SCF   energy in the final basis set =    -7859.0849736265
 Total energy in the final basis set =    -7859.0849736265

 --------------------------------------------------------------
             Orbital Energies (a.u.) and Symmetries
 --------------------------------------------------------------

 Alpha MOs, Restricted
 -- Occupied --                  
******* -176.33 -165.73 -165.73 -165.73 -101.57  -77.12  -35.83
  1 A'    2 A'    3 A'    1 A"    4 A'    5 A'    6 A'    7 A'                 
-31.320 -31.314 -31.314 -24.743 -22.971 -22.970 -22.969 -22.965
  8 A'    2 A"    9 A'   10 A'   11 A'    3 A"   12 A'   13 A'                 
-22.965 -10.335  -9.486  -7.250  -7.241  -7.241  -6.613  -6.376
  4 A"   14 A'   15 A'   16 A'    5 A"   17 A'   18 A'   19 A'                 
 -4.789  -4.775  -4.774  -4.773  -4.771  -4.770  -2.055  -2.051
 20 A'   21 A'    6 A"   22 A'    7 A"   23 A'   24 A'    8 A"                 
 -2.050  -2.037  -2.037  -1.284  -0.867  -0.764  -0.681  -0.612
 25 A'   26 A'    9 A"   27 A'   28 A'   29 A'   30 A'   31 A'                 
 -0.519  -0.516  -0.484  -0.404  -0.374  -0.371  -0.318  -0.317
 32 A'   10 A"   33 A'   34 A'   11 A"   35 A'   36 A'   12 A"                 
 -0.292  -0.263
 37 A'   13 A"                                                                 
 -- Virtual --                   
 -0.096  -0.087  -0.050   0.001   0.025   0.042   0.047   0.053
 14 A"   38 A'   39 A'   40 A'   41 A'   15 A"   42 A'   43 A'                 
  0.063   0.074   0.085   0.095   0.098   0.112   0.122   0.147
 44 A'   45 A'   16 A"   17 A"   46 A'   47 A'   48 A'   49 A'                 
  0.169   0.213   0.217   0.220   0.255   0.259   0.261   0.279
 50 A'   51 A'   18 A"   52 A'   53 A'   19 A"   54 A'   20 A"                 
  0.296   0.329   0.373   0.383   0.396   0.401   0.415   0.440
 55 A'   56 A'   57 A'   21 A"   58 A'   22 A"   59 A'   60 A'                 
  0.451   0.471   0.507   0.513   0.519   0.578   0.603   0.641
 23 A"   61 A'   62 A'   63 A'   24 A"   64 A'   25 A"   65 A'                 
  0.689   0.724   0.739   0.795   0.849   0.853   0.904   0.905
 66 A'   26 A"   67 A'   68 A'   27 A"   69 A'   70 A'   28 A"                 
  0.920   0.938   0.958   1.197   1.217   1.290   1.305   1.331
 71 A'   72 A'   73 A'   29 A"   74 A'   75 A'   30 A"   76 A'                 
  1.368   1.397   1.402   1.439   1.550   1.604   1.644   1.742
 77 A'   78 A'   31 A"   32 A"   33 A"   79 A'   80 A'   81 A'                 
  1.768   1.822   1.938   2.240   2.281   2.360   2.612   2.800
 82 A'   83 A'   84 A'   34 A"   85 A'   86 A'   35 A"   87 A'                 
  3.029   3.730   3.733   3.927   3.946   3.951   3.966   3.993
 88 A'   36 A"   89 A'   37 A"   90 A'   38 A"   91 A'   39 A"                 
  4.071   4.216   4.371   4.639   5.978   5.999   6.032   6.244
 92 A'   93 A'   94 A'   95 A'   40 A"   96 A'   97 A'   41 A"                 
  6.289   6.492   6.895   9.656  13.774  13.890  13.962  23.388
 98 A'   99 A'  100 A'  101 A'   42 A"  102 A'  103 A'  104 A'                 
 25.801  25.896  26.127  27.816  28.321  28.338  28.357  28.514
 43 A"  105 A'  106 A'  107 A'   44 A"  108 A'  109 A'   45 A"                 
 28.524  28.535  28.569  28.660  66.709 127.865 127.877 127.906
110 A'   46 A"  111 A'  112 A'  113 A'   47 A"  114 A'  115 A'                 
151.616 163.003 215.6411901.777
116 A'  117 A'  118 A'  119 A'                                                 

 Beta MOs, Restricted
 -- Occupied --                  
******* -176.33 -165.73 -165.73 -165.73 -101.57  -77.12  -35.83
  1 A'    2 A'    3 A'    1 A"    4 A'    5 A'    6 A'    7 A'                 
-31.320 -31.314 -31.314 -24.743 -22.971 -22.970 -22.969 -22.965
  8 A'    2 A"    9 A'   10 A'   11 A'    3 A"   12 A'   13 A'                 
-22.965 -10.335  -9.486  -7.250  -7.241  -7.241  -6.613  -6.376
  4 A"   14 A'   15 A'   16 A'    5 A"   17 A'   18 A'   19 A'                 
 -4.789  -4.775  -4.774  -4.773  -4.771  -4.770  -2.055  -2.051
 20 A'   21 A'    6 A"   22 A'    7 A"   23 A'   24 A'    8 A"                 
 -2.050  -2.037  -2.037  -1.284  -0.867  -0.764  -0.681  -0.612
 25 A'   26 A'    9 A"   27 A'   28 A'   29 A'   30 A'   31 A'                 
 -0.519  -0.516  -0.484  -0.404  -0.374  -0.371  -0.318  -0.317
 32 A'   10 A"   33 A'   34 A'   11 A"   35 A'   36 A'   12 A"                 
 -0.292  -0.263
 37 A'   13 A"                                                                 
 -- Virtual --                   
 -0.096  -0.087  -0.050   0.001   0.025   0.042   0.047   0.053
 14 A"   38 A'   39 A'   40 A'   41 A'   15 A"   42 A'   43 A'                 
  0.063   0.074   0.085   0.095   0.098   0.112   0.122   0.147
 44 A'   45 A'   16 A"   17 A"   46 A'   47 A'   48 A'   49 A'                 
  0.169   0.213   0.217   0.220   0.255   0.259   0.261   0.279
 50 A'   51 A'   18 A"   52 A'   53 A'   19 A"   54 A'   20 A"                 
  0.296   0.329   0.373   0.383   0.396   0.401   0.415   0.440
 55 A'   56 A'   57 A'   21 A"   58 A'   22 A"   59 A'   60 A'                 
  0.451   0.471   0.507   0.513   0.519   0.578   0.603   0.641
 23 A"   61 A'   62 A'   63 A'   24 A"   64 A'   25 A"   65 A'                 
  0.689   0.724   0.739   0.795   0.849   0.853   0.904   0.905
 66 A'   26 A"   67 A'   68 A'   27 A"   69 A'   70 A'   28 A"                 
  0.920   0.938   0.958   1.197   1.217   1.290   1.305   1.331
 71 A'   72 A'   73 A'   29 A"   74 A'   75 A'   30 A"   76 A'                 
  1.368   1.397   1.402   1.439   1.550   1.604   1.644   1.742
 77 A'   78 A'   31 A"   32 A"   33 A"   79 A'   80 A'   81 A'                 
  1.768   1.822   1.938   2.240   2.281   2.360   2.612   2.800
 82 A'   83 A'   84 A'   34 A"   85 A'   86 A'   35 A"   87 A'                 
  3.029   3.730   3.733   3.927   3.946   3.951   3.966   3.993
 88 A'   36 A"   89 A'   37 A"   90 A'   38 A"   91 A'   39 A"                 
  4.071   4.216   4.371   4.639   5.978   5.999   6.032   6.244
 92 A'   93 A'   94 A'   95 A'   40 A"   96 A'   97 A'   41 A"                 
  6.289   6.492   6.895   9.656  13.774  13.890  13.962  23.388
 98 A'   99 A'  100 A'  101 A'   42 A"  102 A'  103 A'  104 A'                 
 25.801  25.896  26.127  27.816  28.321  28.338  28.357  28.514
 43 A"  105 A'  106 A'  107 A'   44 A"  108 A'  109 A'   45 A"                 
 28.524  28.535  28.569  28.660  66.709 127.865 127.877 127.906
110 A'   46 A"  111 A'  112 A'  113 A'   47 A"  114 A'  115 A'                 
151.616 163.003 215.6411901.777
116 A'  117 A'  118 A'  119 A'                                                 
 --------------------------------------------------------------

          Ground-State Mulliken Net Atomic Charges

     Atom                 Charge (a.u.)
  ----------------------------------------
      1 C                    -0.201123
      2 P                     0.101555
      3 Cl                   -0.067453
      4 F                     0.014244
      5 I                     0.152776
  ----------------------------------------
  Sum of atomic charges =     0.000000

 -----------------------------------------------------------------
                    Cartesian Multipole Moments
 -----------------------------------------------------------------
    Charge (ESU x 10^10)
                 0.0000
    Dipole Moment (Debye)
         X       0.3859      Y      -0.1144      Z       0.0000
       Tot       0.4025
    Quadrupole Moments (Debye-Ang)
        XX     -62.0328     XY       3.0055     YY     -67.2761
        XZ      -0.0000     YZ      -0.0000     ZZ     -65.1191
    Octopole Moments (Debye-Ang^2)
       XXX      84.9014    XXY       7.5723    XYY      27.9939
       YYY      30.3729    XXZ      -0.0000    XYZ      -0.0000
       YYZ       0.0000    XZZ      25.4912    YZZ       7.2674
       ZZZ       0.0000
    Hexadecapole Moments (Debye-Ang^3)
      XXXX   -1039.5100   XXXY      58.8769   XXYY    -262.2351
      XYYY      43.2302   YYYY    -494.0921   XXXZ      -0.0000
      XXYZ      -0.0000   XYYZ       0.0000   YYYZ      -0.0000
      XXZZ    -192.7767   XYZZ      15.2052   YYZZ     -96.3521
      XZZZ      -0.0000   YZZZ      -0.0000   ZZZZ     -86.1389
 -----------------------------------------------------------------
 Calculating analytic gradient of the SCF energy
 Gradient of SCF Energy
            1           2           3           4           5
    1  -0.0049489   0.0027031   0.0003764   0.0004358   0.0014336
    2  -0.0024259   0.0001154  -0.0019047   0.0048170  -0.0006019
    3  -0.0000000   0.0000000  -0.0000000   0.0000000   0.0000000
 Max gradient component =       4.949E-03
 RMS gradient           =       2.118E-03
 Gradient time:  CPU 7.21 s  wall 2.86 s
 Geometry Optimization Parameters
   NAtoms,    NIC,     NZ,  NCons,   NDum,   NFix, NCnnct, MaxDiis
        5      20       5       0       0       0       0       0

 Cartesian Hessian Update
 Hessian Updated using BFGS Update


** GEOMETRY OPTIMIZATION IN DELOCALIZED INTERNAL COORDINATES **
   Searching for a Minimum

   Optimization Cycle:   6

                       Coordinates (Angstroms)
     ATOM                X               Y               Z
      1  C        -0.6071607291   -1.0883569282    0.0000000000
      2  P        -2.2250852264   -0.5976499703    0.0000000000
      3  Cl       -2.0591320238    1.4746969774    0.0000000000
      4  F        -0.4075629190   -2.4129702376    0.0000000000
      5  I         1.2279850344   -0.0330774769    0.0000000000
   Point Group: cs    Number of degrees of freedom:     7


   Energy is  -7859.084973626

 Hessian Updated using BFGS Update

  7 Hessian modes will be used to form the next step
  Hessian Eigenvalues:
     0.114625    0.207049    0.240986    0.256811    0.307333    0.352043
     0.564124

 Minimum Search - Taking Simple RFO Step
 Searching for Lamda that Minimizes Along All modes
 Value Taken    Lamda =  -0.00017609
 Step Taken.  Stepsize is  0.027002

                             Maximum     Tolerance    Cnvgd?
         Gradient           0.005461      0.000300      NO
         Displacement       0.019614      0.001200      NO
         Energy change     -0.000791      0.000001      NO


 New Cartesian Coordinates Obtained by Inverse Iteration

 Displacement from previous Coordinates is:  0.029429
 ----------------------------------------------------------------
             Standard Nuclear Orientation (Angstroms)
    I     Atom           X                Y                Z
 ----------------------------------------------------------------
    1      C      -0.6009956314    -1.0893935793     0.0000000000
    2      P      -2.2222686157    -0.5961624426     0.0000000000
    3      Cl     -2.0616542601     1.4809190031     0.0000000000
    4      F      -0.4098412909    -2.4234927814     0.0000000000
    5      I       1.2238039341    -0.0292278354     0.0000000000
 ----------------------------------------------------------------
 Molecular Point Group                 Cs    NOp =  2
 Largest Abelian Subgroup              Cs    NOp =  2
 Nuclear Repulsion Energy =   598.3340631821 hartrees
 There are       50 alpha and       50 beta electrons
 Applying Cartesian multipole field
    Component          Value
    ---------          -----
     (2,0,0)        1.00000E-11
     (0,2,0)        2.00000E-11
     (0,0,2)       -3.00000E-11
 Nucleus-field energy     =     0.0000000155 hartrees
 Requested basis set is 6-311++G(d,p)
 There are 62 shells and 166 basis functions
 A cutoff of  1.0D-11 yielded   1546 shell pairs
 There are     11853 function pairs (     13174 Cartesian)
 Smallest overlap matrix eigenvalue = 8.40E-04
 Guess MOs from SCF MO coefficient file

 -----------------------------------------------------------------------
  General SCF calculation program by
  Eric Jon Sundstrom, Paul Horn, Yuezhi Mao, Dmitri Zuev, Alec White,
  David Stuck, Shaama M.S., Shane Yost, Joonho Lee, David Small,
  Daniel Levine, Susi Lehtola, Hugh Burton, Evgeny Epifanovsky
 -----------------------------------------------------------------------
 Exchange:     0.2000 Hartree-Fock + 0.0800 Slater + 0.7200 B88
 Correlation:  0.1900 VWN1RPA + 0.8100 LYP
 Using SG-1 standard quadrature grid
 using 4 threads for integral computing
 -------------------------------------------------------
 OpenMP Integral computing Module                
 Release: version 2.0, May 2017, Q-Chem Inc. Pleasanton 
 -------------------------------------------------------
 -------------------------------------------------------
 OpenMP BLAS3 based DFT computing Module                
 Release: version 1.0, May 2013, Q-Chem Inc. Pittsburgh 
 -------------------------------------------------------
 A restricted SCF calculation will be
 performed using DIIS
 SCF converges when DIIS error is below 1.0e-08
 ---------------------------------------
  Cycle       Energy         DIIS error
 ---------------------------------------
    1   -7859.0849769128      1.39e-04  
    2   -7859.0850653298      2.40e-05  
    3   -7859.0850666646      1.48e-05  
    4   -7859.0850673075      7.56e-06  
    5   -7859.0850674263      1.97e-06  
    6   -7859.0850674338      1.12e-06  
    7   -7859.0850674382      4.02e-07  
    8   -7859.0850674388      1.36e-07  
    9   -7859.0850674386      1.71e-08  
   10   -7859.0850674388      5.68e-09  Convergence criterion met
 ---------------------------------------
 SCF time:   CPU 19.92s  wall 7.00s 
 SCF   energy in the final basis set =    -7859.0850674388
 Total energy in the final basis set =    -7859.0850674388

 --------------------------------------------------------------
             Orbital Energies (a.u.) and Symmetries
 --------------------------------------------------------------

 Alpha MOs, Restricted
 -- Occupied --                  
******* -176.33 -165.74 -165.73 -165.73 -101.57  -77.12  -35.83
  1 A'    2 A'    3 A'    1 A"    4 A'    5 A'    6 A'    7 A'                 
-31.321 -31.315 -31.315 -24.741 -22.972 -22.970 -22.970 -22.966
  8 A'    2 A"    9 A'   10 A'   11 A'    3 A"   12 A'   13 A'                 
-22.966 -10.335  -9.486  -7.250  -7.241  -7.241  -6.613  -6.377
  4 A"   14 A'   15 A'   16 A'    5 A"   17 A'   18 A'   19 A'                 
 -4.790  -4.776  -4.775  -4.774  -4.771  -4.771  -2.056  -2.051
 20 A'   21 A'    6 A"   22 A'    7 A"   23 A'   24 A'    8 A"                 
 -2.051  -2.038  -2.038  -1.280  -0.866  -0.765  -0.680  -0.610
 25 A'   26 A'    9 A"   27 A'   28 A'   29 A'   30 A'   31 A'                 
 -0.517  -0.513  -0.483  -0.404  -0.373  -0.372  -0.319  -0.318
 32 A'   10 A"   33 A'   34 A'   11 A"   35 A'   36 A'   12 A"                 
 -0.293  -0.263
 37 A'   13 A"                                                                 
 -- Virtual --                   
 -0.097  -0.086  -0.051   0.001   0.025   0.042   0.046   0.053
 14 A"   38 A'   39 A'   40 A'   41 A'   15 A"   42 A'   43 A'                 
  0.063   0.074   0.085   0.095   0.098   0.112   0.121   0.147
 44 A'   45 A'   16 A"   17 A"   46 A'   47 A'   48 A'   49 A'                 
  0.168   0.212   0.217   0.220   0.255   0.260   0.261   0.279
 50 A'   51 A'   18 A"   52 A'   53 A'   19 A"   54 A'   20 A"                 
  0.296   0.329   0.373   0.383   0.394   0.401   0.415   0.440
 55 A'   56 A'   57 A'   21 A"   58 A'   22 A"   59 A'   60 A'                 
  0.451   0.470   0.507   0.513   0.519   0.578   0.604   0.642
 23 A"   61 A'   62 A'   63 A'   24 A"   64 A'   25 A"   65 A'                 
  0.689   0.724   0.739   0.794   0.849   0.853   0.904   0.904
 66 A'   26 A"   67 A'   68 A'   27 A"   69 A'   70 A'   28 A"                 
  0.920   0.937   0.955   1.196   1.215   1.293   1.305   1.332
 71 A'   72 A'   73 A'   29 A"   74 A'   75 A'   30 A"   76 A'                 
  1.369   1.398   1.404   1.438   1.550   1.606   1.642   1.741
 77 A'   78 A'   31 A"   32 A"   33 A"   79 A'   80 A'   81 A'                 
  1.762   1.820   1.938   2.240   2.280   2.359   2.612   2.797
 82 A'   83 A'   84 A'   34 A"   85 A'   86 A'   35 A"   87 A'                 
  3.017   3.731   3.734   3.923   3.940   3.948   3.965   3.993
 88 A'   36 A"   89 A'   37 A"   90 A'   38 A"   91 A'   39 A"                 
  4.071   4.216   4.371   4.633   5.977   5.999   6.032   6.246
 92 A'   93 A'   94 A'   95 A'   40 A"   96 A'   97 A'   41 A"                 
  6.290   6.486   6.892   9.656  13.773  13.889  13.959  23.380
 98 A'   99 A'  100 A'  101 A'   42 A"  102 A'  103 A'  104 A'                 
 25.800  25.894  26.124  27.816  28.320  28.338  28.357  28.513
 43 A"  105 A'  106 A'  107 A'   44 A"  108 A'  109 A'   45 A"                 
 28.523  28.534  28.569  28.659  66.710 127.864 127.877 127.906
110 A'   46 A"  111 A'  112 A'  113 A'   47 A"  114 A'  115 A'                 
151.616 162.999 215.6401901.777
116 A'  117 A'  118 A'  119 A'                                                 

 Beta MOs, Restricted
 -- Occupied --                  
******* -176.33 -165.74 -165.73 -165.73 -101.57  -77.12  -35.83
  1 A'    2 A'    3 A'    1 A"    4 A'    5 A'    6 A'    7 A'                 
-31.321 -31.315 -31.315 -24.741 -22.972 -22.970 -22.970 -22.966
  8 A'    2 A"    9 A'   10 A'   11 A'    3 A"   12 A'   13 A'                 
-22.966 -10.335  -9.486  -7.250  -7.241  -7.241  -6.613  -6.377
  4 A"   14 A'   15 A'   16 A'    5 A"   17 A'   18 A'   19 A'                 
 -4.790  -4.776  -4.775  -4.774  -4.771  -4.771  -2.056  -2.051
 20 A'   21 A'    6 A"   22 A'    7 A"   23 A'   24 A'    8 A"                 
 -2.051  -2.038  -2.038  -1.280  -0.866  -0.765  -0.680  -0.610
 25 A'   26 A'    9 A"   27 A'   28 A'   29 A'   30 A'   31 A'                 
 -0.517  -0.513  -0.483  -0.404  -0.373  -0.372  -0.319  -0.318
 32 A'   10 A"   33 A'   34 A'   11 A"   35 A'   36 A'   12 A"                 
 -0.293  -0.263
 37 A'   13 A"                                                                 
 -- Virtual --                   
 -0.097  -0.086  -0.051   0.001   0.025   0.042   0.046   0.053
 14 A"   38 A'   39 A'   40 A'   41 A'   15 A"   42 A'   43 A'                 
  0.063   0.074   0.085   0.095   0.098   0.112   0.121   0.147
 44 A'   45 A'   16 A"   17 A"   46 A'   47 A'   48 A'   49 A'                 
  0.168   0.212   0.217   0.220   0.255   0.260   0.261   0.279
 50 A'   51 A'   18 A"   52 A'   53 A'   19 A"   54 A'   20 A"                 
  0.296   0.329   0.373   0.383   0.394   0.401   0.415   0.440
 55 A'   56 A'   57 A'   21 A"   58 A'   22 A"   59 A'   60 A'                 
  0.451   0.470   0.507   0.513   0.519   0.578   0.604   0.642
 23 A"   61 A'   62 A'   63 A'   24 A"   64 A'   25 A"   65 A'                 
  0.689   0.724   0.739   0.794   0.849   0.853   0.904   0.904
 66 A'   26 A"   67 A'   68 A'   27 A"   69 A'   70 A'   28 A"                 
  0.920   0.937   0.955   1.196   1.215   1.293   1.305   1.332
 71 A'   72 A'   73 A'   29 A"   74 A'   75 A'   30 A"   76 A'                 
  1.369   1.398   1.404   1.438   1.550   1.606   1.642   1.741
 77 A'   78 A'   31 A"   32 A"   33 A"   79 A'   80 A'   81 A'                 
  1.762   1.820   1.938   2.240   2.280   2.359   2.612   2.797
 82 A'   83 A'   84 A'   34 A"   85 A'   86 A'   35 A"   87 A'                 
  3.017   3.731   3.734   3.923   3.940   3.948   3.965   3.993
 88 A'   36 A"   89 A'   37 A"   90 A'   38 A"   91 A'   39 A"                 
  4.071   4.216   4.371   4.633   5.977   5.999   6.032   6.246
 92 A'   93 A'   94 A'   95 A'   40 A"   96 A'   97 A'   41 A"                 
  6.290   6.486   6.892   9.656  13.773  13.889  13.959  23.380
 98 A'   99 A'  100 A'  101 A'   42 A"  102 A'  103 A'  104 A'                 
 25.800  25.894  26.124  27.816  28.320  28.338  28.357  28.513
 43 A"  105 A'  106 A'  107 A'   44 A"  108 A'  109 A'   45 A"                 
 28.523  28.534  28.569  28.659  66.710 127.864 127.877 127.906
110 A'   46 A"  111 A'  112 A'  113 A'   47 A"  114 A'  115 A'                 
151.616 162.999 215.6401901.777
116 A'  117 A'  118 A'  119 A'                                                 
 --------------------------------------------------------------

          Ground-State Mulliken Net Atomic Charges

     Atom                 Charge (a.u.)
  ----------------------------------------
      1 C                    -0.200398
      2 P                     0.102892
      3 Cl                   -0.068735
      4 F                     0.007407
      5 I                     0.158834
  ----------------------------------------
  Sum of atomic charges =     0.000000

 -----------------------------------------------------------------
                    Cartesian Multipole Moments
 -----------------------------------------------------------------
    Charge (ESU x 10^10)
                 0.0000
    Dipole Moment (Debye)
         X       0.4246      Y      -0.0679      Z       0.0000
       Tot       0.4300
    Quadrupole Moments (Debye-Ang)
        XX     -62.0488     XY       3.0223     YY     -67.4222
        XZ      -0.0000     YZ       0.0000     ZZ     -65.1182
    Octopole Moments (Debye-Ang^2)
       XXX      85.2786    XXY       7.4144    XYY      28.2767
       YYY      30.3702    XXZ       0.0000    XYZ      -0.0000
       YYZ       0.0000    XZZ      25.6434    YZZ       7.1458
       ZZZ       0.0000
    Hexadecapole Moments (Debye-Ang^3)
      XXXX   -1038.0183   XXXY      59.5505   XXYY    -262.3581
      XYYY      43.4863   YYYY    -498.2459   XXXZ      -0.0000
      XXYZ       0.0000   XYYZ      -0.0000   YYYZ       0.0000
      XXZZ    -192.4278   XYZZ      15.3427   YYZZ     -96.9062
      XZZZ      -0.0000   YZZZ       0.0000   ZZZZ     -86.0959
 -----------------------------------------------------------------
 Calculating analytic gradient of the SCF energy
 Gradient of SCF Energy
            1           2           3           4           5
    1  -0.0017905   0.0007325   0.0001376   0.0004462   0.0004742
    2   0.0012507   0.0003191  -0.0005279  -0.0009617  -0.0000802
    3  -0.0000000   0.0000000  -0.0000000  -0.0000000   0.0000000
 Max gradient component =       1.790E-03
 RMS gradient           =       6.861E-04
 Gradient time:  CPU 7.16 s  wall 2.61 s
 Geometry Optimization Parameters
   NAtoms,    NIC,     NZ,  NCons,   NDum,   NFix, NCnnct, MaxDiis
        5      20       5       0       0       0       0       0

 Cartesian Hessian Update
 Hessian Updated using BFGS Update


** GEOMETRY OPTIMIZATION IN DELOCALIZED INTERNAL COORDINATES **
   Searching for a Minimum

   Optimization Cycle:   7

                       Coordinates (Angstroms)
     ATOM                X               Y               Z
      1  C        -0.6009956314   -1.0893935793    0.0000000000
      2  P        -2.2222686157   -0.5961624426    0.0000000000
      3  Cl       -2.0616542601    1.4809190031    0.0000000000
      4  F        -0.4098412909   -2.4234927814    0.0000000000
      5  I         1.2238039341   -0.0292278354    0.0000000000
   Point Group: cs    Number of degrees of freedom:     7


   Energy is  -7859.085067439

 Hessian Updated using BFGS Update

  7 Hessian modes will be used to form the next step
  Hessian Eigenvalues:
     0.105257    0.207130    0.214510    0.259818    0.296487    0.424268
     0.544875

 Minimum Search - Taking Simple RFO Step
 Searching for Lamda that Minimizes Along All modes
 Value Taken    Lamda =  -0.00001132
 Step Taken.  Stepsize is  0.007679

                             Maximum     Tolerance    Cnvgd?
         Gradient           0.001224      0.000300      NO
         Displacement       0.004558      0.001200      NO
         Energy change     -0.000094      0.000001      NO


 New Cartesian Coordinates Obtained by Inverse Iteration

 Displacement from previous Coordinates is:  0.007711
 ----------------------------------------------------------------
             Standard Nuclear Orientation (Angstroms)
    I     Atom           X                Y                Z
 ----------------------------------------------------------------
    1      C      -0.5985444131    -1.0899536902     0.0000000000
    2      P      -2.2211580381    -0.5964574102     0.0000000000
    3      Cl     -2.0636968578     1.4824716686     0.0000000000
    4      F      -0.4112798349    -2.4236115095     0.0000000000
    5      I       1.2237232800    -0.0298066944     0.0000000000
 ----------------------------------------------------------------
 Molecular Point Group                 Cs    NOp =  2
 Largest Abelian Subgroup              Cs    NOp =  2
 Nuclear Repulsion Energy =   598.2812541504 hartrees
 There are       50 alpha and       50 beta electrons
 Applying Cartesian multipole field
    Component          Value
    ---------          -----
     (2,0,0)        1.00000E-11
     (0,2,0)        2.00000E-11
     (0,0,2)       -3.00000E-11
 Nucleus-field energy     =     0.0000000155 hartrees
 Requested basis set is 6-311++G(d,p)
 There are 62 shells and 166 basis functions
 A cutoff of  1.0D-11 yielded   1546 shell pairs
 There are     11853 function pairs (     13174 Cartesian)
 Smallest overlap matrix eigenvalue = 8.40E-04
 Guess MOs from SCF MO coefficient file

 -----------------------------------------------------------------------
  General SCF calculation program by
  Eric Jon Sundstrom, Paul Horn, Yuezhi Mao, Dmitri Zuev, Alec White,
  David Stuck, Shaama M.S., Shane Yost, Joonho Lee, David Small,
  Daniel Levine, Susi Lehtola, Hugh Burton, Evgeny Epifanovsky
 -----------------------------------------------------------------------
 Exchange:     0.2000 Hartree-Fock + 0.0800 Slater + 0.7200 B88
 Correlation:  0.1900 VWN1RPA + 0.8100 LYP
 Using SG-1 standard quadrature grid
 using 4 threads for integral computing
 -------------------------------------------------------
 OpenMP Integral computing Module                
 Release: version 2.0, May 2017, Q-Chem Inc. Pleasanton 
 -------------------------------------------------------
 -------------------------------------------------------
 OpenMP BLAS3 based DFT computing Module                
 Release: version 1.0, May 2013, Q-Chem Inc. Pittsburgh 
 -------------------------------------------------------
 A restricted SCF calculation will be
 performed using DIIS
 SCF converges when DIIS error is below 1.0e-08
 ---------------------------------------
  Cycle       Energy         DIIS error
 ---------------------------------------
    1   -7859.0850664763      3.61e-05  
    2   -7859.0850734987      8.44e-06  
    3   -7859.0850730251      1.40e-05  
    4   -7859.0850736902      3.85e-06  
    5   -7859.0850737530      8.07e-07  
    6   -7859.0850737554      2.09e-07  
    7   -7859.0850737555      6.77e-08  
    8   -7859.0850737556      3.44e-08  
    9   -7859.0850737555      3.00e-09  Convergence criterion met
 ---------------------------------------
 SCF time:   CPU 17.98s  wall 7.00s 
 SCF   energy in the final basis set =    -7859.0850737555
 Total energy in the final basis set =    -7859.0850737555

 --------------------------------------------------------------
             Orbital Energies (a.u.) and Symmetries
 --------------------------------------------------------------

 Alpha MOs, Restricted
 -- Occupied --                  
******* -176.33 -165.74 -165.73 -165.73 -101.57  -77.12  -35.83
  1 A'    2 A'    3 A'    1 A"    4 A'    5 A'    6 A'    7 A'                 
-31.322 -31.316 -31.315 -24.741 -22.972 -22.971 -22.970 -22.966
  8 A'    2 A"    9 A'   10 A'   11 A'    3 A"   12 A'   13 A'                 
-22.966 -10.335  -9.486  -7.249  -7.241  -7.241  -6.613  -6.378
  4 A"   14 A'   15 A'   16 A'    5 A"   17 A'   18 A'   19 A'                 
 -4.790  -4.776  -4.775  -4.774  -4.771  -4.771  -2.056  -2.052
 20 A'   21 A'    6 A"   22 A'    7 A"   23 A'   24 A'    8 A"                 
 -2.051  -2.038  -2.038  -1.280  -0.866  -0.765  -0.681  -0.610
 25 A'   26 A'    9 A"   27 A'   28 A'   29 A'   30 A'   31 A'                 
 -0.517  -0.514  -0.483  -0.404  -0.373  -0.372  -0.319  -0.318
 32 A'   10 A"   33 A'   34 A'   11 A"   35 A'   12 A"   36 A'                 
 -0.293  -0.263
 37 A'   13 A"                                                                 
 -- Virtual --                   
 -0.097  -0.086  -0.051   0.001   0.025   0.042   0.046   0.053
 14 A"   38 A'   39 A'   40 A'   41 A'   15 A"   42 A'   43 A'                 
  0.063   0.074   0.085   0.095   0.098   0.112   0.121   0.147
 44 A'   45 A'   16 A"   17 A"   46 A'   47 A'   48 A'   49 A'                 
  0.168   0.212   0.217   0.220   0.255   0.259   0.261   0.279
 50 A'   51 A'   18 A"   52 A'   53 A'   19 A"   54 A'   20 A"                 
  0.296   0.329   0.373   0.382   0.394   0.401   0.416   0.440
 55 A'   56 A'   57 A'   21 A"   58 A'   22 A"   59 A'   60 A'                 
  0.451   0.470   0.506   0.513   0.518   0.578   0.604   0.642
 23 A"   61 A'   62 A'   63 A'   24 A"   64 A'   25 A"   65 A'                 
  0.689   0.724   0.740   0.794   0.850   0.853   0.904   0.904
 66 A'   26 A"   67 A'   68 A'   27 A"   69 A'   70 A'   28 A"                 
  0.919   0.937   0.955   1.196   1.214   1.293   1.305   1.332
 71 A'   72 A'   73 A'   29 A"   74 A'   75 A'   30 A"   76 A'                 
  1.369   1.398   1.404   1.437   1.550   1.607   1.642   1.741
 77 A'   78 A'   31 A"   32 A"   33 A"   79 A'   80 A'   81 A'                 
  1.761   1.820   1.938   2.241   2.280   2.359   2.611   2.797
 82 A'   83 A'   84 A'   34 A"   85 A'   86 A'   35 A"   87 A'                 
  3.016   3.731   3.734   3.923   3.941   3.948   3.965   3.993
 88 A'   36 A"   89 A'   37 A"   90 A'   38 A"   91 A'   39 A"                 
  4.072   4.216   4.372   4.634   5.977   5.999   6.032   6.245
 92 A'   93 A'   94 A'   95 A'   40 A"   96 A'   97 A'   41 A"                 
  6.290   6.486   6.891   9.656  13.773  13.889  13.958  23.381
 98 A'   99 A'  100 A'  101 A'   42 A"  102 A'  103 A'  104 A'                 
 25.801  25.894  26.123  27.816  28.320  28.338  28.357  28.512
 43 A"  105 A'  106 A'  107 A'   44 A"  108 A'  109 A'   45 A"                 
 28.523  28.534  28.569  28.660  66.710 127.864 127.877 127.906
110 A'   46 A"  111 A'  112 A'  113 A'   47 A"  114 A'  115 A'                 
151.616 162.998 215.6401901.777
116 A'  117 A'  118 A'  119 A'                                                 

 Beta MOs, Restricted
 -- Occupied --                  
******* -176.33 -165.74 -165.73 -165.73 -101.57  -77.12  -35.83
  1 A'    2 A'    3 A'    1 A"    4 A'    5 A'    6 A'    7 A'                 
-31.322 -31.316 -31.315 -24.741 -22.972 -22.971 -22.970 -22.966
  8 A'    2 A"    9 A'   10 A'   11 A'    3 A"   12 A'   13 A'                 
-22.966 -10.335  -9.486  -7.249  -7.241  -7.241  -6.613  -6.378
  4 A"   14 A'   15 A'   16 A'    5 A"   17 A'   18 A'   19 A'                 
 -4.790  -4.776  -4.775  -4.774  -4.771  -4.771  -2.056  -2.052
 20 A'   21 A'    6 A"   22 A'    7 A"   23 A'   24 A'    8 A"                 
 -2.051  -2.038  -2.038  -1.280  -0.866  -0.765  -0.681  -0.610
 25 A'   26 A'    9 A"   27 A'   28 A'   29 A'   30 A'   31 A'                 
 -0.517  -0.514  -0.483  -0.404  -0.373  -0.372  -0.319  -0.318
 32 A'   10 A"   33 A'   34 A'   11 A"   35 A'   12 A"   36 A'                 
 -0.293  -0.263
 37 A'   13 A"                                                                 
 -- Virtual --                   
 -0.097  -0.086  -0.051   0.001   0.025   0.042   0.046   0.053
 14 A"   38 A'   39 A'   40 A'   41 A'   15 A"   42 A'   43 A'                 
  0.063   0.074   0.085   0.095   0.098   0.112   0.121   0.147
 44 A'   45 A'   16 A"   17 A"   46 A'   47 A'   48 A'   49 A'                 
  0.168   0.212   0.217   0.220   0.255   0.259   0.261   0.279
 50 A'   51 A'   18 A"   52 A'   53 A'   19 A"   54 A'   20 A"                 
  0.296   0.329   0.373   0.382   0.394   0.401   0.416   0.440
 55 A'   56 A'   57 A'   21 A"   58 A'   22 A"   59 A'   60 A'                 
  0.451   0.470   0.506   0.513   0.518   0.578   0.604   0.642
 23 A"   61 A'   62 A'   63 A'   24 A"   64 A'   25 A"   65 A'                 
  0.689   0.724   0.740   0.794   0.850   0.853   0.904   0.904
 66 A'   26 A"   67 A'   68 A'   27 A"   69 A'   70 A'   28 A"                 
  0.919   0.937   0.955   1.196   1.214   1.293   1.305   1.332
 71 A'   72 A'   73 A'   29 A"   74 A'   75 A'   30 A"   76 A'                 
  1.369   1.398   1.404   1.437   1.550   1.607   1.642   1.741
 77 A'   78 A'   31 A"   32 A"   33 A"   79 A'   80 A'   81 A'                 
  1.761   1.820   1.938   2.241   2.280   2.359   2.611   2.797
 82 A'   83 A'   84 A'   34 A"   85 A'   86 A'   35 A"   87 A'                 
  3.016   3.731   3.734   3.923   3.941   3.948   3.965   3.993
 88 A'   36 A"   89 A'   37 A"   90 A'   38 A"   91 A'   39 A"                 
  4.072   4.216   4.372   4.634   5.977   5.999   6.032   6.245
 92 A'   93 A'   94 A'   95 A'   40 A"   96 A'   97 A'   41 A"                 
  6.290   6.486   6.891   9.656  13.773  13.889  13.958  23.381
 98 A'   99 A'  100 A'  101 A'   42 A"  102 A'  103 A'  104 A'                 
 25.801  25.894  26.123  27.816  28.320  28.338  28.357  28.512
 43 A"  105 A'  106 A'  107 A'   44 A"  108 A'  109 A'   45 A"                 
 28.523  28.534  28.569  28.660  66.710 127.864 127.877 127.906
110 A'   46 A"  111 A'  112 A'  113 A'   47 A"  114 A'  115 A'                 
151.616 162.998 215.6401901.777
116 A'  117 A'  118 A'  119 A'                                                 
 --------------------------------------------------------------

          Ground-State Mulliken Net Atomic Charges

     Atom                 Charge (a.u.)
  ----------------------------------------
      1 C                    -0.201222
      2 P                     0.102498
      3 Cl                   -0.069734
      4 F                     0.008455
      5 I                     0.160003
  ----------------------------------------
  Sum of atomic charges =     0.000000

 -----------------------------------------------------------------
                    Cartesian Multipole Moments
 -----------------------------------------------------------------
    Charge (ESU x 10^10)
                 0.0000
    Dipole Moment (Debye)
         X       0.4450      Y      -0.0779      Z       0.0000
       Tot       0.4518
    Quadrupole Moments (Debye-Ang)
        XX     -62.0876     XY       3.0323     YY     -67.4169
        XZ      -0.0000     YZ      -0.0000     ZZ     -65.1210
    Octopole Moments (Debye-Ang^2)
       XXX      85.4270    XXY       7.3991    XYY      28.3306
       YYY      30.3157    XXZ       0.0000    XYZ      -0.0000
       YYZ       0.0000    XZZ      25.6847    YZZ       7.1429
       ZZZ       0.0000
    Hexadecapole Moments (Debye-Ang^3)
      XXXX   -1038.5927   XXXY      59.9183   XXYY    -262.5229
      XYYY      43.8093   YYYY    -498.6164   XXXZ      -0.0000
      XXYZ       0.0000   XYYZ      -0.0000   YYYZ      -0.0000
      XXZZ    -192.5120   XYZZ      15.4456   YYZZ     -96.9788
      XZZZ      -0.0000   YZZZ      -0.0000   ZZZZ     -86.1063
 -----------------------------------------------------------------
 Calculating analytic gradient of the SCF energy
 Gradient of SCF Energy
            1           2           3           4           5
    1  -0.0002544   0.0001655   0.0000382  -0.0000299   0.0000806
    2   0.0004340   0.0000667  -0.0000557  -0.0002723  -0.0001726
    3  -0.0000000   0.0000000   0.0000000   0.0000000   0.0000000
 Max gradient component =       4.340E-04
 RMS gradient           =       1.635E-04
 Gradient time:  CPU 7.11 s  wall 2.47 s
 Geometry Optimization Parameters
   NAtoms,    NIC,     NZ,  NCons,   NDum,   NFix, NCnnct, MaxDiis
        5      20       5       0       0       0       0       0

 Cartesian Hessian Update
 Hessian Updated using BFGS Update


** GEOMETRY OPTIMIZATION IN DELOCALIZED INTERNAL COORDINATES **
   Searching for a Minimum

   Optimization Cycle:   8

                       Coordinates (Angstroms)
     ATOM                X               Y               Z
      1  C        -0.5985444131   -1.0899536902    0.0000000000
      2  P        -2.2211580381   -0.5964574102    0.0000000000
      3  Cl       -2.0636968578    1.4824716686    0.0000000000
      4  F        -0.4112798349   -2.4236115095    0.0000000000
      5  I         1.2237232800   -0.0298066944    0.0000000000
   Point Group: cs    Number of degrees of freedom:     7


   Energy is  -7859.085073755

 Hessian Updated using BFGS Update

  7 Hessian modes will be used to form the next step
  Hessian Eigenvalues:
     0.107767    0.188273    0.209854    0.283997    0.290037    0.391671
     0.535524

 Minimum Search - Taking Simple RFO Step
 Searching for Lamda that Minimizes Along All modes
 Value Taken    Lamda =   0.00000000
 Step Taken.  Stepsize is  0.001956

                             Maximum     Tolerance    Cnvgd?
         Gradient           0.000291      0.000300     YES
         Displacement       0.001203      0.001200      NO
         Energy change     -0.000006      0.000001      NO


 New Cartesian Coordinates Obtained by Inverse Iteration

 Displacement from previous Coordinates is:  0.004136
 ----------------------------------------------------------------
             Standard Nuclear Orientation (Angstroms)
    I     Atom           X                Y                Z
 ----------------------------------------------------------------
    1      C      -0.5985752796    -1.0905860672     0.0000000000
    2      P      -2.2212928399    -0.5966979238     0.0000000000
    3      Cl     -2.0623447950     1.4824862368     0.0000000000
    4      F      -0.4113367444    -2.4238298726     0.0000000000
    5      I       1.2225937950    -0.0287300089     0.0000000000
 ----------------------------------------------------------------
 Molecular Point Group                 Cs    NOp =  2
 Largest Abelian Subgroup              Cs    NOp =  2
 Nuclear Repulsion Energy =   598.3889094633 hartrees
 There are       50 alpha and       50 beta electrons
 Applying Cartesian multipole field
    Component          Value
    ---------          -----
     (2,0,0)        1.00000E-11
     (0,2,0)        2.00000E-11
     (0,0,2)       -3.00000E-11
 Nucleus-field energy     =     0.0000000155 hartrees
 Requested basis set is 6-311++G(d,p)
 There are 62 shells and 166 basis functions
 A cutoff of  1.0D-11 yielded   1546 shell pairs
 There are     11853 function pairs (     13174 Cartesian)
 Smallest overlap matrix eigenvalue = 8.40E-04
 Guess MOs from SCF MO coefficient file

 -----------------------------------------------------------------------
  General SCF calculation program by
  Eric Jon Sundstrom, Paul Horn, Yuezhi Mao, Dmitri Zuev, Alec White,
  David Stuck, Shaama M.S., Shane Yost, Joonho Lee, David Small,
  Daniel Levine, Susi Lehtola, Hugh Burton, Evgeny Epifanovsky
 -----------------------------------------------------------------------
 Exchange:     0.2000 Hartree-Fock + 0.0800 Slater + 0.7200 B88
 Correlation:  0.1900 VWN1RPA + 0.8100 LYP
 Using SG-1 standard quadrature grid
 using 4 threads for integral computing
 -------------------------------------------------------
 OpenMP Integral computing Module                
 Release: version 2.0, May 2017, Q-Chem Inc. Pleasanton 
 -------------------------------------------------------
 -------------------------------------------------------
 OpenMP BLAS3 based DFT computing Module                
 Release: version 1.0, May 2013, Q-Chem Inc. Pittsburgh 
 -------------------------------------------------------
 A restricted SCF calculation will be
 performed using DIIS
 SCF converges when DIIS error is below 1.0e-08
 ---------------------------------------
  Cycle       Energy         DIIS error
 ---------------------------------------
    1   -7859.0850736390      9.87e-06  
    2   -7859.0850742126      2.82e-06  
    3   -7859.0850741993      3.45e-06  
    4   -7859.0850742321      1.50e-06  
    5   -7859.0850742400      4.09e-07  
    6   -7859.0850742405      1.22e-07  
    7   -7859.0850742406      2.91e-08  
    8   -7859.0850742405      1.13e-08  
    9   -7859.0850742405      1.35e-09  Convergence criterion met
 ---------------------------------------
 SCF time:   CPU 17.95s  wall 7.00s 
 SCF   energy in the final basis set =    -7859.0850742405
 Total energy in the final basis set =    -7859.0850742405

 --------------------------------------------------------------
             Orbital Energies (a.u.) and Symmetries
 --------------------------------------------------------------

 Alpha MOs, Restricted
 -- Occupied --                  
******* -176.33 -165.74 -165.73 -165.73 -101.57  -77.12  -35.83
  1 A'    2 A'    3 A'    1 A"    4 A'    5 A'    6 A'    7 A'                 
-31.322 -31.316 -31.315 -24.742 -22.972 -22.971 -22.970 -22.966
  8 A'    2 A"    9 A'   10 A'   11 A'    3 A"   12 A'   13 A'                 
-22.966 -10.335  -9.486  -7.249  -7.241  -7.241  -6.613  -6.378
  4 A"   14 A'   15 A'   16 A'    5 A"   17 A'   18 A'   19 A'                 
 -4.790  -4.776  -4.775  -4.774  -4.771  -4.771  -2.056  -2.052
 20 A'   21 A'    6 A"   22 A'    7 A"   23 A'   24 A'    8 A"                 
 -2.051  -2.038  -2.038  -1.280  -0.866  -0.765  -0.681  -0.610
 25 A'   26 A'    9 A"   27 A'   28 A'   29 A'   30 A'   31 A'                 
 -0.517  -0.514  -0.483  -0.404  -0.373  -0.372  -0.319  -0.318
 32 A'   10 A"   33 A'   34 A'   11 A"   35 A'   12 A"   36 A'                 
 -0.293  -0.263
 37 A'   13 A"                                                                 
 -- Virtual --                   
 -0.097  -0.086  -0.051   0.001   0.025   0.042   0.046   0.053
 14 A"   38 A'   39 A'   40 A'   41 A'   15 A"   42 A'   43 A'                 
  0.063   0.074   0.085   0.095   0.098   0.112   0.121   0.147
 44 A'   45 A'   16 A"   17 A"   46 A'   47 A'   48 A'   49 A'                 
  0.168   0.212   0.217   0.220   0.255   0.259   0.261   0.279
 50 A'   51 A'   18 A"   52 A'   53 A'   19 A"   54 A'   20 A"                 
  0.296   0.329   0.373   0.382   0.394   0.401   0.416   0.440
 55 A'   56 A'   57 A'   21 A"   58 A'   22 A"   59 A'   60 A'                 
  0.451   0.470   0.507   0.514   0.518   0.578   0.604   0.642
 23 A"   61 A'   62 A'   63 A'   24 A"   64 A'   25 A"   65 A'                 
  0.689   0.724   0.740   0.794   0.850   0.853   0.904   0.904
 66 A'   26 A"   67 A'   68 A'   27 A"   69 A'   70 A'   28 A"                 
  0.919   0.937   0.955   1.196   1.214   1.293   1.305   1.332
 71 A'   72 A'   73 A'   29 A"   74 A'   75 A'   30 A"   76 A'                 
  1.369   1.398   1.404   1.437   1.550   1.607   1.642   1.741
 77 A'   78 A'   31 A"   32 A"   33 A"   79 A'   80 A'   81 A'                 
  1.762   1.820   1.938   2.241   2.280   2.359   2.611   2.798
 82 A'   83 A'   84 A'   34 A"   85 A'   86 A'   35 A"   87 A'                 
  3.016   3.731   3.734   3.924   3.941   3.948   3.965   3.993
 88 A'   36 A"   89 A'   37 A"   90 A'   38 A"   91 A'   39 A"                 
  4.072   4.216   4.372   4.634   5.977   5.999   6.032   6.245
 92 A'   93 A'   94 A'   95 A'   40 A"   96 A'   97 A'   41 A"                 
  6.290   6.487   6.891   9.656  13.773  13.889  13.958  23.381
 98 A'   99 A'  100 A'  101 A'   42 A"  102 A'  103 A'  104 A'                 
 25.801  25.894  26.123  27.816  28.320  28.338  28.357  28.512
 43 A"  105 A'  106 A'  107 A'   44 A"  108 A'  109 A'   45 A"                 
 28.523  28.534  28.569  28.660  66.710 127.864 127.877 127.906
110 A'   46 A"  111 A'  112 A'  113 A'   47 A"  114 A'  115 A'                 
151.616 162.998 215.6401901.777
116 A'  117 A'  118 A'  119 A'                                                 

 Beta MOs, Restricted
 -- Occupied --                  
******* -176.33 -165.74 -165.73 -165.73 -101.57  -77.12  -35.83
  1 A'    2 A'    3 A'    1 A"    4 A'    5 A'    6 A'    7 A'                 
-31.322 -31.316 -31.315 -24.742 -22.972 -22.971 -22.970 -22.966
  8 A'    2 A"    9 A'   10 A'   11 A'    3 A"   12 A'   13 A'                 
-22.966 -10.335  -9.486  -7.249  -7.241  -7.241  -6.613  -6.378
  4 A"   14 A'   15 A'   16 A'    5 A"   17 A'   18 A'   19 A'                 
 -4.790  -4.776  -4.775  -4.774  -4.771  -4.771  -2.056  -2.052
 20 A'   21 A'    6 A"   22 A'    7 A"   23 A'   24 A'    8 A"                 
 -2.051  -2.038  -2.038  -1.280  -0.866  -0.765  -0.681  -0.610
 25 A'   26 A'    9 A"   27 A'   28 A'   29 A'   30 A'   31 A'                 
 -0.517  -0.514  -0.483  -0.404  -0.373  -0.372  -0.319  -0.318
 32 A'   10 A"   33 A'   34 A'   11 A"   35 A'   12 A"   36 A'                 
 -0.293  -0.263
 37 A'   13 A"                                                                 
 -- Virtual --                   
 -0.097  -0.086  -0.051   0.001   0.025   0.042   0.046   0.053
 14 A"   38 A'   39 A'   40 A'   41 A'   15 A"   42 A'   43 A'                 
  0.063   0.074   0.085   0.095   0.098   0.112   0.121   0.147
 44 A'   45 A'   16 A"   17 A"   46 A'   47 A'   48 A'   49 A'                 
  0.168   0.212   0.217   0.220   0.255   0.259   0.261   0.279
 50 A'   51 A'   18 A"   52 A'   53 A'   19 A"   54 A'   20 A"                 
  0.296   0.329   0.373   0.382   0.394   0.401   0.416   0.440
 55 A'   56 A'   57 A'   21 A"   58 A'   22 A"   59 A'   60 A'                 
  0.451   0.470   0.507   0.514   0.518   0.578   0.604   0.642
 23 A"   61 A'   62 A'   63 A'   24 A"   64 A'   25 A"   65 A'                 
  0.689   0.724   0.740   0.794   0.850   0.853   0.904   0.904
 66 A'   26 A"   67 A'   68 A'   27 A"   69 A'   70 A'   28 A"                 
  0.919   0.937   0.955   1.196   1.214   1.293   1.305   1.332
 71 A'   72 A'   73 A'   29 A"   74 A'   75 A'   30 A"   76 A'                 
  1.369   1.398   1.404   1.437   1.550   1.607   1.642   1.741
 77 A'   78 A'   31 A"   32 A"   33 A"   79 A'   80 A'   81 A'                 
  1.762   1.820   1.938   2.241   2.280   2.359   2.611   2.798
 82 A'   83 A'   84 A'   34 A"   85 A'   86 A'   35 A"   87 A'                 
  3.016   3.731   3.734   3.924   3.941   3.948   3.965   3.993
 88 A'   36 A"   89 A'   37 A"   90 A'   38 A"   91 A'   39 A"                 
  4.072   4.216   4.372   4.634   5.977   5.999   6.032   6.245
 92 A'   93 A'   94 A'   95 A'   40 A"   96 A'   97 A'   41 A"                 
  6.290   6.487   6.891   9.656  13.773  13.889  13.958  23.381
 98 A'   99 A'  100 A'  101 A'   42 A"  102 A'  103 A'  104 A'                 
 25.801  25.894  26.123  27.816  28.320  28.338  28.357  28.512
 43 A"  105 A'  106 A'  107 A'   44 A"  108 A'  109 A'   45 A"                 
 28.523  28.534  28.569  28.660  66.710 127.864 127.877 127.906
110 A'   46 A"  111 A'  112 A'  113 A'   47 A"  114 A'  115 A'                 
151.616 162.998 215.6401901.777
116 A'  117 A'  118 A'  119 A'                                                 
 --------------------------------------------------------------

          Ground-State Mulliken Net Atomic Charges

     Atom                 Charge (a.u.)
  ----------------------------------------
      1 C                    -0.201383
      2 P                     0.102384
      3 Cl                   -0.069839
      4 F                     0.008776
      5 I                     0.160061
  ----------------------------------------
  Sum of atomic charges =     0.000000

 -----------------------------------------------------------------
                    Cartesian Multipole Moments
 -----------------------------------------------------------------
    Charge (ESU x 10^10)
                 0.0000
    Dipole Moment (Debye)
         X       0.4455      Y      -0.0816      Z       0.0000
       Tot       0.4529
    Quadrupole Moments (Debye-Ang)
        XX     -62.0978     XY       3.0409     YY     -67.4069
        XZ      -0.0000     YZ       0.0000     ZZ     -65.1225
    Octopole Moments (Debye-Ang^2)
       XXX      85.4640    XXY       7.3710    XYY      28.3554
       YYY      30.2187    XXZ       0.0000    XYZ      -0.0000
       YYZ       0.0000    XZZ      25.7072    YZZ       7.1171
       ZZZ      -0.0000
    Hexadecapole Moments (Debye-Ang^3)
      XXXX   -1037.8864   XXXY      59.7321   XXYY    -262.3978
      XYYY      43.6396   YYYY    -498.6463   XXXZ      -0.0000
      XXYZ       0.0000   XYYZ      -0.0000   YYYZ       0.0000
      XXZZ    -192.3861   XYZZ      15.3738   YYZZ     -96.9910
      XZZZ      -0.0000   YZZZ       0.0000   ZZZZ     -86.1125
 -----------------------------------------------------------------
 Calculating analytic gradient of the SCF energy
 Gradient of SCF Energy
            1           2           3           4           5
    1  -0.0000325   0.0000638   0.0000996  -0.0001244  -0.0000066
    2   0.0001501  -0.0000089   0.0000311  -0.0000718  -0.0001005
    3  -0.0000000   0.0000000  -0.0000000   0.0000000   0.0000000
 Max gradient component =       1.501E-04
 RMS gradient           =       6.803E-05
 Gradient time:  CPU 7.08 s  wall 2.62 s
 Geometry Optimization Parameters
   NAtoms,    NIC,     NZ,  NCons,   NDum,   NFix, NCnnct, MaxDiis
        5      20       5       0       0       0       0       0

 Cartesian Hessian Update
 Hessian Updated using BFGS Update


** GEOMETRY OPTIMIZATION IN DELOCALIZED INTERNAL COORDINATES **
   Searching for a Minimum

   Optimization Cycle:   9

                       Coordinates (Angstroms)
     ATOM                X               Y               Z
      1  C        -0.5985752796   -1.0905860672    0.0000000000
      2  P        -2.2212928399   -0.5966979238    0.0000000000
      3  Cl       -2.0623447950    1.4824862368    0.0000000000
      4  F        -0.4113367444   -2.4238298726    0.0000000000
      5  I         1.2225937950   -0.0287300089    0.0000000000
   Point Group: cs    Number of degrees of freedom:     7


   Energy is  -7859.085074241

 Hessian Updated using BFGS Update

  7 Hessian modes will be used to form the next step
  Hessian Eigenvalues:
     0.110835    0.167305    0.214050    0.249045    0.326900    0.385027
     0.536943

 Minimum Search - Taking Simple RFO Step
 Searching for Lamda that Minimizes Along All modes
 Value Taken    Lamda =   0.00000000
 Step Taken.  Stepsize is  0.000839

                             Maximum     Tolerance    Cnvgd?
         Gradient           0.000089      0.000300     YES
         Displacement       0.000674      0.001200     YES
         Energy change     -0.000000      0.000001     YES


                       Distance Matrix (Angstroms)
             C (  1)   P (  2)   Cl(  3)   F (  4)
   P (  2)  1.696213
   Cl(  3)  2.960291  2.085251
   F (  4)  1.346327  2.571838  4.240888
   I (  5)  2.108126  3.490407  3.615881  2.899350

 Final energy is   -7859.0850742405200     


 ******************************
 **  OPTIMIZATION CONVERGED  **
 ******************************

                       Coordinates (Angstroms)
     ATOM                X               Y               Z
      1  C        -0.5985752796   -1.0905860672    0.0000000000
      2  P        -2.2212928399   -0.5966979238    0.0000000000
      3  Cl       -2.0623447950    1.4824862368    0.0000000000
      4  F        -0.4113367444   -2.4238298726    0.0000000000
      5  I         1.2225937950   -0.0287300089    0.0000000000

Z-matrix Print:
$molecule
0 1
I 
C  1 2.108126
F  2 1.346327 1 112.250633
P  2 1.696213 1 132.827045 3 -180.000000 0
Cl 4 2.085251 2 102.556476 1 -0.000000 0
$end


 --------------------------------------------------------------
             Orbital Energies (a.u.) and Symmetries
 --------------------------------------------------------------

 Alpha MOs, Restricted
 -- Occupied --                  
******* -176.33 -165.74 -165.73 -165.73 -101.57  -77.12  -35.83
  1 A'    2 A'    3 A'    1 A"    4 A'    5 A'    6 A'    7 A'                 
-31.322 -31.316 -31.315 -24.742 -22.972 -22.971 -22.970 -22.966
  8 A'    2 A"    9 A'   10 A'   11 A'    3 A"   12 A'   13 A'                 
-22.966 -10.335  -9.486  -7.249  -7.241  -7.241  -6.613  -6.378
  4 A"   14 A'   15 A'   16 A'    5 A"   17 A'   18 A'   19 A'                 
 -4.790  -4.776  -4.775  -4.774  -4.771  -4.771  -2.056  -2.052
 20 A'   21 A'    6 A"   22 A'    7 A"   23 A'   24 A'    8 A"                 
 -2.051  -2.038  -2.038  -1.280  -0.866  -0.765  -0.681  -0.610
 25 A'   26 A'    9 A"   27 A'   28 A'   29 A'   30 A'   31 A'                 
 -0.517  -0.514  -0.483  -0.404  -0.373  -0.372  -0.319  -0.318
 32 A'   10 A"   33 A'   34 A'   11 A"   35 A'   12 A"   36 A'                 
 -0.293  -0.263
 37 A'   13 A"                                                                 
 -- Virtual --                   
 -0.097  -0.086  -0.051   0.001   0.025   0.042   0.046   0.053
 14 A"   38 A'   39 A'   40 A'   41 A'   15 A"   42 A'   43 A'                 
  0.063   0.074   0.085   0.095   0.098   0.112   0.121   0.147
 44 A'   45 A'   16 A"   17 A"   46 A'   47 A'   48 A'   49 A'                 
  0.168   0.212   0.217   0.220   0.255   0.259   0.261   0.279
 50 A'   51 A'   18 A"   52 A'   53 A'   19 A"   54 A'   20 A"                 
  0.296   0.329   0.373   0.382   0.394   0.401   0.416   0.440
 55 A'   56 A'   57 A'   21 A"   58 A'   22 A"   59 A'   60 A'                 
  0.451   0.470   0.507   0.514   0.518   0.578   0.604   0.642
 23 A"   61 A'   62 A'   63 A'   24 A"   64 A'   25 A"   65 A'                 
  0.689   0.724   0.740   0.794   0.850   0.853   0.904   0.904
 66 A'   26 A"   67 A'   68 A'   27 A"   69 A'   70 A'   28 A"                 
  0.919   0.937   0.955   1.196   1.214   1.293   1.305   1.332
 71 A'   72 A'   73 A'   29 A"   74 A'   75 A'   30 A"   76 A'                 
  1.369   1.398   1.404   1.437   1.550   1.607   1.642   1.741
 77 A'   78 A'   31 A"   32 A"   33 A"   79 A'   80 A'   81 A'                 
  1.762   1.820   1.938   2.241   2.280   2.359   2.611   2.798
 82 A'   83 A'   84 A'   34 A"   85 A'   86 A'   35 A"   87 A'                 
  3.016   3.731   3.734   3.924   3.941   3.948   3.965   3.993
 88 A'   36 A"   89 A'   37 A"   90 A'   38 A"   91 A'   39 A"                 
  4.072   4.216   4.372   4.634   5.977   5.999   6.032   6.245
 92 A'   93 A'   94 A'   95 A'   40 A"   96 A'   97 A'   41 A"                 
  6.290   6.487   6.891   9.656  13.773  13.889  13.958  23.381
 98 A'   99 A'  100 A'  101 A'   42 A"  102 A'  103 A'  104 A'                 
 25.801  25.894  26.123  27.816  28.320  28.338  28.357  28.512
 43 A"  105 A'  106 A'  107 A'   44 A"  108 A'  109 A'   45 A"                 
 28.523  28.534  28.569  28.660  66.710 127.864 127.877 127.906
110 A'   46 A"  111 A'  112 A'  113 A'   47 A"  114 A'  115 A'                 
151.616 162.998 215.6401901.777
116 A'  117 A'  118 A'  119 A'                                                 

 Beta MOs, Restricted
 -- Occupied --                  
******* -176.33 -165.74 -165.73 -165.73 -101.57  -77.12  -35.83
  1 A'    2 A'    3 A'    1 A"    4 A'    5 A'    6 A'    7 A'                 
-31.322 -31.316 -31.315 -24.742 -22.972 -22.971 -22.970 -22.966
  8 A'    2 A"    9 A'   10 A'   11 A'    3 A"   12 A'   13 A'                 
-22.966 -10.335  -9.486  -7.249  -7.241  -7.241  -6.613  -6.378
  4 A"   14 A'   15 A'   16 A'    5 A"   17 A'   18 A'   19 A'                 
 -4.790  -4.776  -4.775  -4.774  -4.771  -4.771  -2.056  -2.052
 20 A'   21 A'    6 A"   22 A'    7 A"   23 A'   24 A'    8 A"                 
 -2.051  -2.038  -2.038  -1.280  -0.866  -0.765  -0.681  -0.610
 25 A'   26 A'    9 A"   27 A'   28 A'   29 A'   30 A'   31 A'                 
 -0.517  -0.514  -0.483  -0.404  -0.373  -0.372  -0.319  -0.318
 32 A'   10 A"   33 A'   34 A'   11 A"   35 A'   12 A"   36 A'                 
 -0.293  -0.263
 37 A'   13 A"                                                                 
 -- Virtual --                   
 -0.097  -0.086  -0.051   0.001   0.025   0.042   0.046   0.053
 14 A"   38 A'   39 A'   40 A'   41 A'   15 A"   42 A'   43 A'                 
  0.063   0.074   0.085   0.095   0.098   0.112   0.121   0.147
 44 A'   45 A'   16 A"   17 A"   46 A'   47 A'   48 A'   49 A'                 
  0.168   0.212   0.217   0.220   0.255   0.259   0.261   0.279
 50 A'   51 A'   18 A"   52 A'   53 A'   19 A"   54 A'   20 A"                 
  0.296   0.329   0.373   0.382   0.394   0.401   0.416   0.440
 55 A'   56 A'   57 A'   21 A"   58 A'   22 A"   59 A'   60 A'                 
  0.451   0.470   0.507   0.514   0.518   0.578   0.604   0.642
 23 A"   61 A'   62 A'   63 A'   24 A"   64 A'   25 A"   65 A'                 
  0.689   0.724   0.740   0.794   0.850   0.853   0.904   0.904
 66 A'   26 A"   67 A'   68 A'   27 A"   69 A'   70 A'   28 A"                 
  0.919   0.937   0.955   1.196   1.214   1.293   1.305   1.332
 71 A'   72 A'   73 A'   29 A"   74 A'   75 A'   30 A"   76 A'                 
  1.369   1.398   1.404   1.437   1.550   1.607   1.642   1.741
 77 A'   78 A'   31 A"   32 A"   33 A"   79 A'   80 A'   81 A'                 
  1.762   1.820   1.938   2.241   2.280   2.359   2.611   2.798
 82 A'   83 A'   84 A'   34 A"   85 A'   86 A'   35 A"   87 A'                 
  3.016   3.731   3.734   3.924   3.941   3.948   3.965   3.993
 88 A'   36 A"   89 A'   37 A"   90 A'   38 A"   91 A'   39 A"                 
  4.072   4.216   4.372   4.634   5.977   5.999   6.032   6.245
 92 A'   93 A'   94 A'   95 A'   40 A"   96 A'   97 A'   41 A"                 
  6.290   6.487   6.891   9.656  13.773  13.889  13.958  23.381
 98 A'   99 A'  100 A'  101 A'   42 A"  102 A'  103 A'  104 A'                 
 25.801  25.894  26.123  27.816  28.320  28.338  28.357  28.512
 43 A"  105 A'  106 A'  107 A'   44 A"  108 A'  109 A'   45 A"                 
 28.523  28.534  28.569  28.660  66.710 127.864 127.877 127.906
110 A'   46 A"  111 A'  112 A'  113 A'   47 A"  114 A'  115 A'                 
151.616 162.998 215.6401901.777
116 A'  117 A'  118 A'  119 A'                                                 
 --------------------------------------------------------------

          Ground-State Mulliken Net Atomic Charges

     Atom                 Charge (a.u.)
  ----------------------------------------
      1 C                    -0.201383
      2 P                     0.102384
      3 Cl                   -0.069839
      4 F                     0.008776
      5 I                     0.160061
  ----------------------------------------
  Sum of atomic charges =     0.000000

 -----------------------------------------------------------------
                    Cartesian Multipole Moments
 -----------------------------------------------------------------
    Charge (ESU x 10^10)
                 0.0000
    Dipole Moment (Debye)
         X       0.4455      Y      -0.0816      Z       0.0000
       Tot       0.4529
    Quadrupole Moments (Debye-Ang)
        XX     -62.0978     XY       3.0409     YY     -67.4069
        XZ      -0.0000     YZ       0.0000     ZZ     -65.1225
    Octopole Moments (Debye-Ang^2)
       XXX      85.4640    XXY       7.3710    XYY      28.3554
       YYY      30.2187    XXZ       0.0000    XYZ      -0.0000
       YYZ       0.0000    XZZ      25.7072    YZZ       7.1171
       ZZZ      -0.0000
    Hexadecapole Moments (Debye-Ang^3)
      XXXX   -1037.8864   XXXY      59.7321   XXYY    -262.3978
      XYYY      43.6396   YYYY    -498.6463   XXXZ      -0.0000
      XXYZ       0.0000   XYYZ      -0.0000   YYYZ       0.0000
      XXZZ    -192.3861   XYZZ      15.3738   YYZZ     -96.9910
      XZZZ      -0.0000   YZZZ       0.0000   ZZZZ     -86.1125
 -----------------------------------------------------------------
Archival summary:
1\1\TWL02\OPT\ProcedureUnspecified\BasisUnspecified\1l1111\taweetha\MonNov2613:27:262018MonNov2613:27:262018\0\\#,OPT,ProcedureUnspecified,BasisUnspecified,\\0,1\I\C,1,2.10813\F,2,1.34633,1,112.251\P,2,1.69621,1,132.827,3,-180,0\Cl,4,2.08525,2,102.556,1,-0,0\\\@

 Total job time:  100.61s(wall), 261.22s(cpu) 
 Mon Nov 26 13:27:26 2018

        *************************************************************
        *                                                           *
        *  Thank you very much for using Q-Chem.  Have a nice day.  *
        *                                                           *
        *************************************************************


 
User input: 2 of 2 
 
Q-Chem Developer Version!
                  Welcome to Q-Chem
     A Quantum Leap Into The Future Of Chemistry


 Q-Chem 5.1, Q-Chem, Inc., Pleasanton, CA (2018)

 Yihan Shao,  Zhengting Gan,  E. Epifanovsky,  A. T. B. Gilbert,  M. Wormit,  
 J. Kussmann,  A. W. Lange,  A. Behn,  Jia Deng,  Xintian Feng,  D. Ghosh,  
 M. Goldey,  P. R. Horn,  L. D. Jacobson,  I. Kaliman,  T. Kus,  A. Landau,  
 Jie Liu,  E. I. Proynov,  R. M. Richard,  R. P. Steele,  E. J. Sundstrom,  
 H. L. Woodcock III,  P. M. Zimmerman,  D. Zuev,  B. Albrecht,  E. Alguire,  
 S. A. Baeppler,  D. Barton,  Z. Benda,  Y. A. Bernard,  E. J. Berquist,  
 K. B. Bravaya,  H. Burton,  D. Casanova,  Chun-Min Chang,  Yunqing Chen,  
 A. Chien,  K. D. Closser,  M. P. Coons,  S. Coriani,  S. Dasgupta,  
 A. L. Dempwolff,  M. Diedenhofen,  Hainam Do,  R. G. Edgar,  Po-Tung Fang,  
 S. Faraji,  S. Fatehi,  Qingguo Feng,  K. D. Fenk,  J. Fosso-Tande,  
 Qinghui Ge,  A. Ghysels,  G. Gidofalvi,  J. Gomes,  J. Gonthier,  A. Gunina,  
 D. Hait,  M. W. D. Hanson-Heine,  P. H. P. Harbach,  A. W. Hauser,  
 J. E. Herr,  E. G. Hohenstein,  Z. C. Holden,  Kerwin Hui,  B. C. Huynh,  
 T.-C. Jagau,  Hyunjun Ji,  B. Kaduk,  K. Khistyaev,  Jaehoon Kim,  
 P. Klunzinger,  K. Koh,  D. Kosenkov,  L. Koulias,  T. Kowalczyk,  
 C. M. Krauter,  A. Kunitsa,  Ka Un Lao,  A. Laurent,  K. V. Lawler,  
 Joonho Lee,  D. Lefrancois,  S. Lehtola,  D. S. Levine,  Yi-Pei Li,  
 You-Sheng Lin,  Fenglai Liu,  E. Livshits,  A. Luenser,  P. Manohar,  
 E. Mansoor,  S. F. Manzer,  Shan-Ping Mao,  Yuezhi Mao,  N. Mardirossian,  
 A. V. Marenich,  T. Markovich,  L. A. Martinez-Martinez,  S. A. Maurer,  
 N. J. Mayhall,  S. C. McKenzie,  J.-M. Mewes,  A. F. Morrison,  
 J. W. Mullinax,  K. Nanda,  T. S. Nguyen-Beck,  R. Olivares-Amaya,  
 J. A. Parkhill,  T. M. Perrine,  F. Plasser,  P. Pokhilko,  S. Prager,  
 A. Prociuk,  E. Ramos,  D. R. Rehn,  F. Rob,  M. Schneider,  N. Sergueev,  
 S. M. Sharada,  S. Sharma,  D. W. Small,  T. Stauch,  T. Stein,  
 Yu-Chuan Su,  A. J. W. Thom,  A. Tkatchenko,  T. Tsuchimochi,  N. M. Tubman,  
 L. Vogt,  M. L. Vidal,  O. Vydrov,  M. A. Watson,  J. Wenzel,  
 M. de Wergifosse,  T. A. Wesolowski,  A. White,  J. Witte,  A. Yamada,  
 Jun Yang,  K. Yao,  S. Yeganeh,  S. R. Yost,  Zhi-Qiang You,  A. Zech,  
 Igor Ying Zhang,  Xing Zhang,  Yan Zhao,  Ying Zhu,  B. R. Brooks,  
 G. K. L. Chan,  C. J. Cramer,  M. S. Gordon,  W. J. Hehre,  A. Klamt,  
 M. W. Schmidt,  C. D. Sherrill,  D. G. Truhlar,  A. Aspuru-Guzik,  R. Baer,  
 A. T. Bell,  N. A. Besley,  Jeng-Da Chai,  A. E. DePrince, III,  
 R. A. DiStasio Jr.,  A. Dreuw,  B. D. Dunietz,  T. R. Furlani,  
 Chao-Ping Hsu,  Yousung Jung,  Jing Kong,  D. S. Lambrecht,  WanZhen Liang,  
 C. Ochsenfeld,  V. A. Rassolov,  L. V. Slipchenko,  J. E. Subotnik,  
 T. Van Voorhis,  J. M. Herbert,  A. I. Krylov,  P. M. W. Gill,  M. Head-Gordon

 Contributors to earlier versions of Q-Chem not listed above: 
 R. D. Adamson,  B. Austin,  J. Baker,  G. J. O. Beran,  K. Brandhorst,  
 S. T. Brown,  E. F. C. Byrd,  A. K. Chakraborty,  C.-L. Cheng,  
 Siu Hung Chien,  D. M. Chipman,  D. L. Crittenden,  H. Dachsel,  
 R. J. Doerksen,  A. D. Dutoi,  L. Fusti-Molnar,  W. A. Goddard III,  
 A. Golubeva-Zadorozhnaya,  S. R. Gwaltney,  G. Hawkins,  A. Heyden,  
 S. Hirata,  G. Kedziora,  F. J. Keil,  C. Kelley,  Jihan Kim,  R. A. King,  
 R. Z. Khaliullin,  P. P. Korambath,  W. Kurlancheek,  A. M. Lee,  M. S. Lee,  
 S. V. Levchenko,  Ching Yeh Lin,  D. Liotard,  R. C. Lochan,  I. Lotan,  
 P. E. Maslen,  N. Nair,  D. P. O'Neill,  D. Neuhauser,  E. Neuscamman,  
 C. M. Oana,  R. Olson,  B. Peters,  R. Peverati,  P. A. Pieniazek,  
 Y. M. Rhee,  J. Ritchie,  M. A. Rohrdanz,  E. Rosta,  N. J. Russ,  
 H. F. Schaefer III,  N. E. Schultz,  N. Shenvi,  A. C. Simmonett,  A. Sodt,  
 D. Stuck,  K. S. Thanthiriwatte,  V. Vanovschi,  Tao Wang,  A. Warshel,  
 C. F. Williams,  Q. Wu,  X. Xu,  W. Zhang

 Please cite Q-Chem as follows:
 Y. Shao et al., Mol. Phys. 113, 184-215 (2015)
 DOI: 10.1080/00268976.2014.952696

 Q-Chem 5.1.2 for Intel X86 EM64T Linux

 Parts of Q-Chem use Armadillo 8.300.2 (Tropical Shenanigans).
 http://arma.sourceforge.net/

 Q-Chem begins on Mon Nov 26 13:27:26 2018  

Host: 
0

     Scratch files written to /scratch/taweetham/qchem46514//
The previous job contains 0 fragments, simply inherited here
Input Ideriv = 2
Curr. Ideriv = -1
Max.  Ideriv = 2

Checking the input file for inconsistencies... 	...done.

--------------------------------------------------------------
User input:
--------------------------------------------------------------

$molecule
read
$end

$rem
   job_type 	frequency
   basis 	6-311++g**
   method	b3lyp	
$end


--------------------------------------------------------------
 ----------------------------------------------------------------
             Standard Nuclear Orientation (Angstroms)
    I     Atom           X                Y                Z
 ----------------------------------------------------------------
    1      C      -0.3208605250    -1.0235516743     0.0000000000
    2      P      -2.0038367349    -0.8120596982    -0.0000000000
    3      Cl     -2.1998559197     1.2639575786    -0.0000000000
    4      F       0.0898051945    -2.3057181926     0.0000000000
    5      I       1.2938116615     0.3318186871     0.0000000000
 ----------------------------------------------------------------
 Molecular Point Group                 Cs    NOp =  2
 Largest Abelian Subgroup              Cs    NOp =  2
 Nuclear Repulsion Energy =   598.3889094633 hartrees
 There are       50 alpha and       50 beta electrons
 Requested basis set is 6-311++G(d,p)
 There are 62 shells and 166 basis functions

 Total QAlloc Memory Limit   2000 MB
 Mega-Array Size       188 MB
 MEM_STATIC part       192 MB

                       Distance Matrix (Angstroms)
             C (  1)   P (  2)   Cl(  3)   F (  4)
   P (  2)  1.696213
   Cl(  3)  2.960291  2.085251
   F (  4)  1.346327  2.571838  4.240888
   I (  5)  2.108126  3.490407  3.615881  2.899350

 A cutoff of  1.0D-11 yielded   1546 shell pairs
 There are     11853 function pairs (     13174 Cartesian)

 -------------------------------------------------------
 OpenMP Integral Computing Module                       
 Release: version 1.0, May 2013, Q-Chem Inc. Pittsburgh 
 -------------------------------------------------------
 Integral Job Info:
 Integral job number is                      11
 Integral operator is                         1
 short-range coefficients                     0
 long-range coefficients              100000000
 Omega coefficients                           0
 if combine SR and LR in K                    0
 Integral screening is                        0
 Integral computing path is                   2
 max size of driver memory is            800000
 size of driver memory is                593474
 size of scratch memory is             11933652
 max col of scratch BK array               1296
 max len of scratch array in speh3          155
 max len of scratch index in speh4           18
 max int batch size is                      520
 min int batch size is                       52
 fixed nKL is                                52
 max L of basis functions is                  2
 order of int derivative is                   0
 number of shells is                         62
 number of basis is                         175
 number of cartesian basis is               175
 number of contracted shell pairs          1546
 number of primitive shell pairs           3582
 maxK2 (contraction) of shell pair           36
 max number of K2 of shell pair               1
 max number of CS2 of shell pair            201
 max number of PS2 of shell pair            222
 mem total for path MDJ                  525948
 -------------------------------------------------------
 Smallest overlap matrix eigenvalue = 8.40E-04
 Guess from superposition of atomic densities
 Warning:  Energy on first SCF cycle will be non-variational
 SAD guess density has 100.000000 electrons

 -----------------------------------------------------------------------
  General SCF calculation program by
  Eric Jon Sundstrom, Paul Horn, Yuezhi Mao, Dmitri Zuev, Alec White,
  David Stuck, Shaama M.S., Shane Yost, Joonho Lee, David Small,
  Daniel Levine, Susi Lehtola, Hugh Burton, Evgeny Epifanovsky
 -----------------------------------------------------------------------
 Exchange:     0.2000 Hartree-Fock + 0.0800 Slater + 0.7200 B88
 Correlation:  0.1900 VWN1RPA + 0.8100 LYP
 Using SG-1 standard quadrature grid
 using 4 threads for integral computing
 -------------------------------------------------------
 OpenMP Integral computing Module                
 Release: version 2.0, May 2017, Q-Chem Inc. Pleasanton 
 -------------------------------------------------------
 -------------------------------------------------------
 OpenMP BLAS3 based DFT computing Module                
 Release: version 1.0, May 2013, Q-Chem Inc. Pittsburgh 
 -------------------------------------------------------
 A restricted SCF calculation will be
 performed using DIIS
 SCF converges when DIIS error is below 1.0e-08
 ---------------------------------------
  Cycle       Energy         DIIS error
 ---------------------------------------
    1   -7859.6449926558      3.87e-02  
    2   -7859.0645276309      2.80e-03  
    3   -7859.0438438735      3.93e-03  
    4   -7859.0835988482      6.86e-04  
    5   -7859.0846339230      2.01e-04  
    6   -7859.0847094856      5.80e-05  
    7   -7859.0847160066      4.29e-05  
    8   -7859.0847222976      1.09e-05  
    9   -7859.0847226887      2.87e-06  
   10   -7859.0847227171      7.84e-07  
   11   -7859.0847227199      1.74e-07  
   12   -7859.0847227200      4.43e-08  
   13   -7859.0847227200      4.36e-09  Convergence criterion met
 ---------------------------------------
 SCF time:   CPU 25.73s  wall 10.00s 
 SCF   energy in the final basis set =    -7859.0847227200
 Total energy in the final basis set =    -7859.0847227200

 --------------------------------------------------------------
             Orbital Energies (a.u.) and Symmetries
 --------------------------------------------------------------

 Alpha MOs, Restricted
 -- Occupied --                  
******* -176.33 -165.74 -165.73 -165.73 -101.57  -77.12  -35.83
  1 A'    2 A'    3 A'    1 A"    4 A'    5 A'    6 A'    7 A'                 
-31.321 -31.315 -31.315 -24.742 -22.972 -22.971 -22.970 -22.966
  8 A'    2 A"    9 A'   10 A'   11 A'    3 A"   12 A'    4 A"                 
-22.966 -10.335  -9.486  -7.249  -7.241  -7.241  -6.613  -6.377
 13 A'   14 A'   15 A'   16 A'    5 A"   17 A'   18 A'   19 A'                 
 -4.790  -4.776  -4.775  -4.774  -4.771  -4.770  -2.056  -2.051
 20 A'   21 A'    6 A"   22 A'    7 A"   23 A'   24 A'    8 A"                 
 -2.051  -2.038  -2.038  -1.280  -0.866  -0.765  -0.681  -0.610
 25 A'    9 A"   26 A'   27 A'   28 A'   29 A'   30 A'   31 A'                 
 -0.517  -0.514  -0.483  -0.404  -0.373  -0.372  -0.319  -0.318
 32 A'   10 A"   33 A'   34 A'   11 A"   35 A'   12 A"   36 A'                 
 -0.293  -0.263
 37 A'   13 A"                                                                 
 -- Virtual --                   
 -0.097  -0.086  -0.051   0.001   0.025   0.042   0.046   0.053
 14 A"   38 A'   39 A'   40 A'   41 A'   15 A"   42 A'   43 A'                 
  0.063   0.074   0.085   0.095   0.098   0.112   0.121   0.147
 44 A'   45 A'   16 A"   17 A"   46 A'   47 A'   48 A'   49 A'                 
  0.168   0.212   0.217   0.220   0.255   0.259   0.261   0.279
 50 A'   51 A'   18 A"   52 A'   53 A'   19 A"   54 A'   20 A"                 
  0.296   0.329   0.373   0.382   0.394   0.401   0.416   0.440
 55 A'   56 A'   57 A'   21 A"   58 A'   22 A"   59 A'   60 A'                 
  0.451   0.469   0.507   0.514   0.518   0.578   0.604   0.642
 23 A"   61 A'   62 A'   63 A'   24 A"   64 A'   25 A"   65 A'                 
  0.689   0.724   0.739   0.794   0.850   0.853   0.904   0.904
 66 A'   26 A"   67 A'   68 A'   27 A"   69 A'   70 A'   28 A"                 
  0.919   0.937   0.954   1.196   1.214   1.294   1.306   1.334
 71 A'   72 A'   73 A'   29 A"   74 A'   75 A'   30 A"   76 A'                 
  1.369   1.398   1.404   1.437   1.550   1.607   1.642   1.741
 77 A'   78 A'   31 A"   32 A"   33 A"   79 A'   80 A'   81 A'                 
  1.762   1.820   1.938   2.241   2.280   2.359   2.611   2.798
 82 A'   83 A'   84 A'   34 A"   85 A'   86 A'   35 A"   87 A'                 
  3.016   3.731   3.734   3.924   3.941   3.949   3.965   3.992
 88 A'   36 A"   89 A'   37 A"   90 A'   38 A"   91 A'   39 A"                 
  4.072   4.216   4.371   4.634   5.977   5.999   6.033   6.245
 92 A'   93 A'   94 A'   95 A'   40 A"   96 A'   97 A'   41 A"                 
  6.290   6.487   6.891   9.656  13.773  13.889  13.958  23.381
 98 A'   99 A'  100 A'  101 A'   42 A"  102 A'  103 A'  104 A'                 
 25.801  25.894  26.123  27.816  28.320  28.338  28.357  28.513
 43 A"  105 A'  106 A'  107 A'   44 A"  108 A'  109 A'   45 A"                 
 28.523  28.534  28.569  28.660  66.710 127.864 127.877 127.906
110 A'   46 A"  111 A'  112 A'  113 A'   47 A"  114 A'  115 A'                 
151.616 162.998 215.6401901.778
116 A'  117 A'  118 A'  119 A'                                                 

 Beta MOs, Restricted
 -- Occupied --                  
******* -176.33 -165.74 -165.73 -165.73 -101.57  -77.12  -35.83
  1 A'    2 A'    3 A'    1 A"    4 A'    5 A'    6 A'    7 A'                 
-31.321 -31.315 -31.315 -24.742 -22.972 -22.971 -22.970 -22.966
  8 A'    2 A"    9 A'   10 A'   11 A'    3 A"   12 A'    4 A"                 
-22.966 -10.335  -9.486  -7.249  -7.241  -7.241  -6.613  -6.377
 13 A'   14 A'   15 A'   16 A'    5 A"   17 A'   18 A'   19 A'                 
 -4.790  -4.776  -4.775  -4.774  -4.771  -4.770  -2.056  -2.051
 20 A'   21 A'    6 A"   22 A'    7 A"   23 A'   24 A'    8 A"                 
 -2.051  -2.038  -2.038  -1.280  -0.866  -0.765  -0.681  -0.610
 25 A'    9 A"   26 A'   27 A'   28 A'   29 A'   30 A'   31 A'                 
 -0.517  -0.514  -0.483  -0.404  -0.373  -0.372  -0.319  -0.318
 32 A'   10 A"   33 A'   34 A'   11 A"   35 A'   12 A"   36 A'                 
 -0.293  -0.263
 37 A'   13 A"                                                                 
 -- Virtual --                   
 -0.097  -0.086  -0.051   0.001   0.025   0.042   0.046   0.053
 14 A"   38 A'   39 A'   40 A'   41 A'   15 A"   42 A'   43 A'                 
  0.063   0.074   0.085   0.095   0.098   0.112   0.121   0.147
 44 A'   45 A'   16 A"   17 A"   46 A'   47 A'   48 A'   49 A'                 
  0.168   0.212   0.217   0.220   0.255   0.259   0.261   0.279
 50 A'   51 A'   18 A"   52 A'   53 A'   19 A"   54 A'   20 A"                 
  0.296   0.329   0.373   0.382   0.394   0.401   0.416   0.440
 55 A'   56 A'   57 A'   21 A"   58 A'   22 A"   59 A'   60 A'                 
  0.451   0.469   0.507   0.514   0.518   0.578   0.604   0.642
 23 A"   61 A'   62 A'   63 A'   24 A"   64 A'   25 A"   65 A'                 
  0.689   0.724   0.739   0.794   0.850   0.853   0.904   0.904
 66 A'   26 A"   67 A'   68 A'   27 A"   69 A'   70 A'   28 A"                 
  0.919   0.937   0.954   1.196   1.214   1.294   1.306   1.334
 71 A'   72 A'   73 A'   29 A"   74 A'   75 A'   30 A"   76 A'                 
  1.369   1.398   1.404   1.437   1.550   1.607   1.642   1.741
 77 A'   78 A'   31 A"   32 A"   33 A"   79 A'   80 A'   81 A'                 
  1.762   1.820   1.938   2.241   2.280   2.359   2.611   2.798
 82 A'   83 A'   84 A'   34 A"   85 A'   86 A'   35 A"   87 A'                 
  3.016   3.731   3.734   3.924   3.941   3.949   3.965   3.992
 88 A'   36 A"   89 A'   37 A"   90 A'   38 A"   91 A'   39 A"                 
  4.072   4.216   4.371   4.634   5.977   5.999   6.033   6.245
 92 A'   93 A'   94 A'   95 A'   40 A"   96 A'   97 A'   41 A"                 
  6.290   6.487   6.891   9.656  13.773  13.889  13.958  23.381
 98 A'   99 A'  100 A'  101 A'   42 A"  102 A'  103 A'  104 A'                 
 25.801  25.894  26.123  27.816  28.320  28.338  28.357  28.513
 43 A"  105 A'  106 A'  107 A'   44 A"  108 A'  109 A'   45 A"                 
 28.523  28.534  28.569  28.660  66.710 127.864 127.877 127.906
110 A'   46 A"  111 A'  112 A'  113 A'   47 A"  114 A'  115 A'                 
151.616 162.998 215.6401901.778
116 A'  117 A'  118 A'  119 A'                                                 
 --------------------------------------------------------------

          Ground-State Mulliken Net Atomic Charges

     Atom                 Charge (a.u.)
  ----------------------------------------
      1 C                    -0.201575
      2 P                     0.101381
      3 Cl                   -0.069234
      4 F                     0.008950
      5 I                     0.160478
  ----------------------------------------
  Sum of atomic charges =     0.000000

 -----------------------------------------------------------------
                    Cartesian Multipole Moments
 -----------------------------------------------------------------
    Charge (ESU x 10^10)
                 0.0000
    Dipole Moment (Debye)
         X       0.4562      Y      -0.0024      Z      -0.0000
       Tot       0.4562
    Quadrupole Moments (Debye-Ang)
        XX     -63.1872     XY       3.8206     YY     -66.2390
        XZ      -0.0000     YZ       0.0000     ZZ     -65.1241
    Octopole Moments (Debye-Ang^2)
       XXX      64.4818    XXY       3.3521    XYY      20.9600
       YYY      13.6401    XXZ       0.0000    XYZ       0.0000
       YYZ      -0.0000    XZZ      18.6513    YZZ       1.4279
       ZZZ      -0.0000
    Hexadecapole Moments (Debye-Ang^3)
      XXXX   -1038.7324   XXXY      25.9186   XXYY    -249.9811
      XYYY       7.4499   YYYY    -468.1353   XXXZ       0.0000
      XXYZ       0.0000   XYYZ       0.0000   YYYZ       0.0000
      XXZZ    -191.2007   XYZZ       2.3461   YYZZ     -92.6434
      XZZZ      -0.0000   YZZZ       0.0000   ZZZZ     -86.1251
 -----------------------------------------------------------------
 Calculating MO derivatives via CPSCF
 D1JvT checksum  = 227580 16173.7219748860
 D1KAT checksum  = 538440 732.4421463330
   1         3          15      0.147639    0.054171
   2         3          15      0.016989    0.006643
   3         3          15      0.002256    0.000899
   4         3          15      0.000248    0.000105
   5        16           2      0.000017    0.000010
   6        18           0      0.000000    0.000000    Roots Converged
 Time for AOints: 8.2 s (CPU) 3.1 s (wall)
 ------------------------------------------------------------------------------
                     AOints        : Timing summary (seconds)
 ------------------------------------------------------------------------------
     job step          cpu (% of tot)      sys (% of tot)     wall (% of tot)
 ------------------------------------------------------------------------------
  cpscf_lag         0.3922E+02 (33.2)   0.4000E-05 (25.0)   0.1500E+02 (34.3)
  iterzp            0.7050E+02 (59.7)   0.1100E-04 (68.8)   0.2553E+02 (58.3)
  make_fx           0.0000E+00 ( 0.0)   0.0000E+00 ( 0.0)   0.0000E+00 ( 0.0)
  AOints            0.8244E+01 ( 7.0)   0.1000E-05 ( 6.2)   0.3079E+01 ( 7.0)
 ------------------------------------------------------------------------------
   Grand Totals     0.1181E+03          0.1600E-04          0.4377E+02
 ------------------------------------------------------------------------------
 Calculating analytic Hessian of the SCF energy
 Polarizability Matrix (a.u.)
            1           2           3
    1-113.3929370  -4.2323655   0.0000000
    2  -4.2323655 -79.4294487   0.0000000
    3   0.0000000   0.0000000 -50.0807400

 Direct stationary perturbation theory relativistic correction:

 rels  =      98.240792264045
 relv  =    -326.153829925345
 rel2e =      42.910529441279
 E_rel =    -185.002508220021

 Hessian of the SCF Energy
            1           2           3           4           5           6
    1   0.4104324  -0.0729240   0.0000000  -0.2805306   0.0199869  -0.0000000
    2  -0.0729240   0.3457950   0.0000000  -0.0048072  -0.0290219   0.0000000
    3   0.0000000   0.0000000   0.0670462  -0.0000000   0.0000000  -0.0170186
    4  -0.2805306  -0.0048072  -0.0000000   0.3204779  -0.0302327   0.0000000
    5   0.0199869  -0.0290219   0.0000000  -0.0302327   0.1918540  -0.0000000
    6  -0.0000000   0.0000000  -0.0170186   0.0000000  -0.0000000   0.0142469
    7   0.0001348   0.0204225   0.0000000  -0.0157927  -0.0069154  -0.0000000
    8  -0.0042764  -0.0110494  -0.0000000   0.0169410  -0.1360759   0.0000000
    9  -0.0000000  -0.0000000  -0.0045871   0.0000000  -0.0000000  -0.0056365
   10  -0.0850871   0.0783207  -0.0000000  -0.0090103   0.0326843   0.0000000
   11   0.0877175  -0.2686858  -0.0000000   0.0217797  -0.0217131   0.0000000
   12   0.0000000  -0.0000000  -0.0287735   0.0000000  -0.0000000   0.0004263
   13  -0.0449495  -0.0210120  -0.0000000  -0.0151444  -0.0155231  -0.0000000
   14  -0.0305040  -0.0370379   0.0000000  -0.0036807  -0.0050431  -0.0000000
   15  -0.0000000  -0.0000000  -0.0166669  -0.0000000   0.0000000   0.0079818
            7           8           9          10          11          12
    1   0.0001348  -0.0042764  -0.0000000  -0.0850871   0.0877175   0.0000000
    2   0.0204225  -0.0110494  -0.0000000   0.0783207  -0.2686858  -0.0000000
    3   0.0000000  -0.0000000  -0.0045871  -0.0000000  -0.0000000  -0.0287735
    4  -0.0157927   0.0169410   0.0000000  -0.0090103   0.0217797   0.0000000
    5  -0.0069154  -0.1360759  -0.0000000   0.0326843  -0.0217131  -0.0000000
    6  -0.0000000   0.0000000  -0.0056365   0.0000000   0.0000000   0.0004263
    7   0.0238257  -0.0189604  -0.0000000  -0.0047017   0.0023481  -0.0000000
    8  -0.0189604   0.1465320   0.0000000   0.0038763  -0.0024769  -0.0000000
    9  -0.0000000   0.0000000   0.0051080  -0.0000000   0.0000000   0.0067048
   10  -0.0047017   0.0038763  -0.0000000   0.0948449  -0.0979459  -0.0000000
   11   0.0023481  -0.0024769   0.0000000  -0.0979459   0.3294576   0.0000000
   12  -0.0000000  -0.0000000   0.0067048  -0.0000000   0.0000000   0.0175323
   13  -0.0034662   0.0024196  -0.0000000   0.0039542  -0.0138994  -0.0000000
   14   0.0031052   0.0030703  -0.0000000  -0.0169354  -0.0365819  -0.0000000
   15  -0.0000000   0.0000000  -0.0015892   0.0000000   0.0000000   0.0041101
           13          14          15
    1  -0.0449495  -0.0305040  -0.0000000
    2  -0.0210120  -0.0370379  -0.0000000
    3  -0.0000000   0.0000000  -0.0166669
    4  -0.0151444  -0.0036807  -0.0000000
    5  -0.0155231  -0.0050431   0.0000000
    6  -0.0000000  -0.0000000   0.0079818
    7  -0.0034662   0.0031052  -0.0000000
    8   0.0024196   0.0030703   0.0000000
    9  -0.0000000  -0.0000000  -0.0015892
   10   0.0039542  -0.0169354   0.0000000
   11  -0.0138994  -0.0365819   0.0000000
   12  -0.0000000  -0.0000000   0.0041101
   13   0.0596059   0.0480149   0.0000000
   14   0.0480149   0.0755926   0.0000000
   15   0.0000000   0.0000000   0.0061642
 Gradient time:  CPU 174.26 s  wall 65.17 s
 **********************************************************************
 **                                                                  **
 **                       VIBRATIONAL ANALYSIS                       **
 **                       --------------------                       **
 **                                                                  **
 **        VIBRATIONAL FREQUENCIES (CM**-1) AND NORMAL MODES         **
 **     FORCE CONSTANTS (mDYN/ANGSTROM) AND REDUCED MASSES (AMU)     **
 **                  INFRARED INTENSITIES (KM/MOL)                   **
 **                                                                  **
 **********************************************************************


 Mode:                 1                      2                      3
 Frequency:       104.69                 137.71                 245.81
 Force Cnst:      0.2648                 0.2956                 1.0234
 Red. Mass:      41.0123                26.4530                28.7481
 IR Active:          YES                    YES                    YES
 IR Intens:        0.167                  1.983                  5.186
 Raman Active:       YES                    YES                    YES
               X      Y      Z        X      Y      Z        X      Y      Z
 C          0.108 -0.245 -0.000    0.000 -0.000 -0.149    0.412  0.045  0.000
 P          0.136 -0.055  0.000    0.000  0.000  0.634    0.451  0.221 -0.000
 Cl         0.852  0.032 -0.000   -0.000  0.000 -0.385   -0.305  0.300  0.000
 F          0.203 -0.198  0.000    0.000  0.000 -0.651    0.584  0.077  0.000
 I         -0.309  0.057  0.000   -0.000 -0.000  0.063   -0.152 -0.152 -0.000
 TransDip  -0.013 -0.003  0.000    0.000 -0.000  0.045    0.069  0.022 -0.000

 Mode:                 4                      5                      6
 Frequency:       309.47                 403.27                 412.13
 Force Cnst:      1.1665                 1.9790                 1.2726
 Red. Mass:      20.6724                20.6542                12.7171
 IR Active:          YES                    YES                    YES
 IR Intens:        5.662                 14.272                  2.581
 Raman Active:       YES                    YES                    YES
               X      Y      Z        X      Y      Z        X      Y      Z
 C         -0.244  0.323  0.000   -0.160 -0.582  0.000    0.000  0.000  0.959
 P         -0.365 -0.086 -0.000   -0.335 -0.121 -0.000    0.000  0.000 -0.090
 Cl         0.122 -0.049 -0.000   -0.076  0.353 -0.000    0.000 -0.000 -0.027
 F          0.531  0.623 -0.000    0.430 -0.433 -0.000   -0.000  0.000 -0.266
 I         -0.001 -0.089 -0.000    0.054  0.052 -0.000   -0.000 -0.000 -0.021
 TransDip  -0.048 -0.059 -0.000   -0.065 -0.102 -0.000    0.000  0.000 -0.051

 Mode:                 7                      8                      9
 Frequency:       517.05                 956.49                1156.70
 Force Cnst:      4.4003                 7.6348                10.6599
 Red. Mass:      27.9355                14.1641                13.5227
 IR Active:          YES                    YES                    YES
 IR Intens:       76.669                112.354                185.212
 Raman Active:       YES                    YES                    YES
               X      Y      Z        X      Y      Z        X      Y      Z
 C         -0.130 -0.324 -0.000    0.693  0.583  0.000    0.663 -0.614 -0.000
 P         -0.149  0.722 -0.000   -0.272  0.015 -0.000   -0.139  0.016 -0.000
 Cl        -0.006 -0.452  0.000    0.012 -0.018 -0.000   -0.005 -0.002  0.000
 F          0.293 -0.209  0.000    0.041 -0.322 -0.000   -0.160  0.372  0.000
 I          0.006  0.010 -0.000   -0.009 -0.006 -0.000   -0.003 -0.001  0.000
 TransDip  -0.191  0.206 -0.000    0.177  0.290 -0.000    0.260 -0.350  0.000

 STANDARD THERMODYNAMIC QUANTITIES AT   298.15 K  AND     1.00 ATM

   This Molecule has  0 Imaginary Frequencies
   Zero point vibrational energy:        6.066 kcal/mol

   Atom    1 Element C  Has Mass   12.00000
   Atom    2 Element P  Has Mass   30.97376
   Atom    3 Element Cl Has Mass   34.96885
   Atom    4 Element F  Has Mass   18.99840
   Atom    5 Element I  Has Mass  126.90440
   Molecular Mass:   223.845410 amu
   Principal axes and moments of inertia in amu*Bohr^2:
                             1           2           3
    Eigenvalues --      726.90435  1804.14727  2531.05161
          X               0.99972    -0.02366    -0.00000
          Y               0.02366     0.99972     0.00000
          Z               0.00000    -0.00000     1.00000
   Rotational Symmetry Number is   1
   The Molecule is an Asymmetric Top
   Translational Enthalpy:        0.889 kcal/mol
   Rotational Enthalpy:           0.889 kcal/mol
   Vibrational Enthalpy:          8.056 kcal/mol
   gas constant (RT):             0.592 kcal/mol
   Translational Entropy:        42.120  cal/mol.K
   Rotational Entropy:           29.585  cal/mol.K
   Vibrational Entropy:          11.974  cal/mol.K

   Total Enthalpy:               10.426 kcal/mol
   Total Entropy:                83.679  cal/mol.K
Archival summary:
1\1\TWL02\FREQ\ProcedureUnspecified\BasisUnspecified\1l1111\taweetha\MonNov2613:28:422018MonNov2613:28:422018\0\\#,FREQ,ProcedureUnspecified,BasisUnspecified,\\0,1\I\C,1,2.10813\F,2,1.34633,1,112.251\P,2,1.69621,1,132.827,3,-180,0\Cl,4,2.08525,2,102.556,1,-0,0\\\@

 Total job time:  75.28s(wall), 200.15s(cpu) 
 Mon Nov 26 13:28:42 2018

        *************************************************************
        *                                                           *
        *  Thank you very much for using Q-Chem.  Have a nice day.  *
        *                                                           *
        *************************************************************
