# Supplementary material for: Geometric and energetic data from ab initio calculations of haloethene, haloimine, halomethylenephosphine, haloiminophosphine, halodiazene, halodiphosphene and halocyclopropane
Source: Data Brief. 2019 Nov 2;27:104738. doi: 10.1016/j.dib.2019.104738 (PMC6861602; doi:10.1016/j.dib.2019.104738)
Supplement: Multimedia component 5 [file mmc5.zip › CP/B3LYP/IFCPFE.out]

Q-Chem Developer Version!
                  Welcome to Q-Chem
     A Quantum Leap Into The Future Of Chemistry


 Q-Chem 5.1, Q-Chem, Inc., Pleasanton, CA (2018)

 Yihan Shao,  Zhengting Gan,  E. Epifanovsky,  A. T. B. Gilbert,  M. Wormit,  
 J. Kussmann,  A. W. Lange,  A. Behn,  Jia Deng,  Xintian Feng,  D. Ghosh,  
 M. Goldey,  P. R. Horn,  L. D. Jacobson,  I. Kaliman,  T. Kus,  A. Landau,  
 Jie Liu,  E. I. Proynov,  R. M. Richard,  R. P. Steele,  E. J. Sundstrom,  
 H. L. Woodcock III,  P. M. Zimmerman,  D. Zuev,  B. Albrecht,  E. Alguire,  
 S. A. Baeppler,  D. Barton,  Z. Benda,  Y. A. Bernard,  E. J. Berquist,  
 K. B. Bravaya,  H. Burton,  D. Casanova,  Chun-Min Chang,  Yunqing Chen,  
 A. Chien,  K. D. Closser,  M. P. Coons,  S. Coriani,  S. Dasgupta,  
 A. L. Dempwolff,  M. Diedenhofen,  Hainam Do,  R. G. Edgar,  Po-Tung Fang,  
 S. Faraji,  S. Fatehi,  Qingguo Feng,  K. D. Fenk,  J. Fosso-Tande,  
 Qinghui Ge,  A. Ghysels,  G. Gidofalvi,  J. Gomes,  J. Gonthier,  A. Gunina,  
 D. Hait,  M. W. D. Hanson-Heine,  P. H. P. Harbach,  A. W. Hauser,  
 J. E. Herr,  E. G. Hohenstein,  Z. C. Holden,  Kerwin Hui,  B. C. Huynh,  
 T.-C. Jagau,  Hyunjun Ji,  B. Kaduk,  K. Khistyaev,  Jaehoon Kim,  
 P. Klunzinger,  K. Koh,  D. Kosenkov,  L. Koulias,  T. Kowalczyk,  
 C. M. Krauter,  A. Kunitsa,  Ka Un Lao,  A. Laurent,  K. V. Lawler,  
 Joonho Lee,  D. Lefrancois,  S. Lehtola,  D. S. Levine,  Yi-Pei Li,  
 You-Sheng Lin,  Fenglai Liu,  E. Livshits,  A. Luenser,  P. Manohar,  
 E. Mansoor,  S. F. Manzer,  Shan-Ping Mao,  Yuezhi Mao,  N. Mardirossian,  
 A. V. Marenich,  T. Markovich,  L. A. Martinez-Martinez,  S. A. Maurer,  
 N. J. Mayhall,  S. C. McKenzie,  J.-M. Mewes,  A. F. Morrison,  
 J. W. Mullinax,  K. Nanda,  T. S. Nguyen-Beck,  R. Olivares-Amaya,  
 J. A. Parkhill,  T. M. Perrine,  F. Plasser,  P. Pokhilko,  S. Prager,  
 A. Prociuk,  E. Ramos,  D. R. Rehn,  F. Rob,  M. Schneider,  N. Sergueev,  
 S. M. Sharada,  S. Sharma,  D. W. Small,  T. Stauch,  T. Stein,  
 Yu-Chuan Su,  A. J. W. Thom,  A. Tkatchenko,  T. Tsuchimochi,  N. M. Tubman,  
 L. Vogt,  M. L. Vidal,  O. Vydrov,  M. A. Watson,  J. Wenzel,  
 M. de Wergifosse,  T. A. Wesolowski,  A. White,  J. Witte,  A. Yamada,  
 Jun Yang,  K. Yao,  S. Yeganeh,  S. R. Yost,  Zhi-Qiang You,  A. Zech,  
 Igor Ying Zhang,  Xing Zhang,  Yan Zhao,  Ying Zhu,  B. R. Brooks,  
 G. K. L. Chan,  C. J. Cramer,  M. S. Gordon,  W. J. Hehre,  A. Klamt,  
 M. W. Schmidt,  C. D. Sherrill,  D. G. Truhlar,  A. Aspuru-Guzik,  R. Baer,  
 A. T. Bell,  N. A. Besley,  Jeng-Da Chai,  A. E. DePrince, III,  
 R. A. DiStasio Jr.,  A. Dreuw,  B. D. Dunietz,  T. R. Furlani,  
 Chao-Ping Hsu,  Yousung Jung,  Jing Kong,  D. S. Lambrecht,  WanZhen Liang,  
 C. Ochsenfeld,  V. A. Rassolov,  L. V. Slipchenko,  J. E. Subotnik,  
 T. Van Voorhis,  J. M. Herbert,  A. I. Krylov,  P. M. W. Gill,  M. Head-Gordon

 Contributors to earlier versions of Q-Chem not listed above: 
 R. D. Adamson,  B. Austin,  J. Baker,  G. J. O. Beran,  K. Brandhorst,  
 S. T. Brown,  E. F. C. Byrd,  A. K. Chakraborty,  C.-L. Cheng,  
 Siu Hung Chien,  D. M. Chipman,  D. L. Crittenden,  H. Dachsel,  
 R. J. Doerksen,  A. D. Dutoi,  L. Fusti-Molnar,  W. A. Goddard III,  
 A. Golubeva-Zadorozhnaya,  S. R. Gwaltney,  G. Hawkins,  A. Heyden,  
 S. Hirata,  G. Kedziora,  F. J. Keil,  C. Kelley,  Jihan Kim,  R. A. King,  
 R. Z. Khaliullin,  P. P. Korambath,  W. Kurlancheek,  A. M. Lee,  M. S. Lee,  
 S. V. Levchenko,  Ching Yeh Lin,  D. Liotard,  R. C. Lochan,  I. Lotan,  
 P. E. Maslen,  N. Nair,  D. P. O'Neill,  D. Neuhauser,  E. Neuscamman,  
 C. M. Oana,  R. Olson,  B. Peters,  R. Peverati,  P. A. Pieniazek,  
 Y. M. Rhee,  J. Ritchie,  M. A. Rohrdanz,  E. Rosta,  N. J. Russ,  
 H. F. Schaefer III,  N. E. Schultz,  N. Shenvi,  A. C. Simmonett,  A. Sodt,  
 D. Stuck,  K. S. Thanthiriwatte,  V. Vanovschi,  Tao Wang,  A. Warshel,  
 C. F. Williams,  Q. Wu,  X. Xu,  W. Zhang

 Please cite Q-Chem as follows:
 Y. Shao et al., Mol. Phys. 113, 184-215 (2015)
 DOI: 10.1080/00268976.2014.952696

 Q-Chem 5.1.2 for Intel X86 EM64T Linux

 Parts of Q-Chem use Armadillo 8.300.2 (Tropical Shenanigans).
 http://arma.sourceforge.net/

 Q-Chem begins on Mon Nov 26 14:30:30 2018  

Host: 
0

     Scratch files written to /scratch/taweetham/qchem48159//
Input Ideriv = 2
Curr. Ideriv = -1
Max.  Ideriv = 2

Checking the input file for inconsistencies... 	...done.

--------------------------------------------------------------
User input:
--------------------------------------------------------------
$molecule
0 1
C 
P 1 1.5 
F 2 PF 1 120. 
F 1 PF 2 120.  3 180.0
I 1 PI 2 120.  3 0.0

PH=1.44
PF=1.54
PCl=2.03
PBr=2.5
PI=2.6
$end

$rem
   job_type	optimization
   basis	6-311++g**
   method	b3lyp
$end

--------------------------------------------------------------
 ----------------------------------------------------------------
             Standard Nuclear Orientation (Angstroms)
    I     Atom           X                Y                Z
 ----------------------------------------------------------------
    1      C       1.1304814786    -0.7297313518     0.0000000000
    2      P       2.2496594586     0.2689881529    -0.0000000000
    3      F       1.9361899204     1.7767470357    -0.0000000000
    4      F       1.4439510169    -2.2374902345     0.0000000000
    5      I      -1.3386613054     0.0847217850     0.0000000000
 ----------------------------------------------------------------
 Molecular Point Group                 Cs    NOp =  2
 Largest Abelian Subgroup              Cs    NOp =  2
 Nuclear Repulsion Energy =   465.2133027778 hartrees
 There are       46 alpha and       46 beta electrons
 Requested basis set is 6-311++G(d,p)
 There are 55 shells and 158 basis functions

 Total QAlloc Memory Limit   2000 MB
 Mega-Array Size       188 MB
 MEM_STATIC part       192 MB
 A cutoff of  1.0D-11 yielded   1209 shell pairs
 There are     10503 function pairs (     11714 Cartesian)

 -------------------------------------------------------
 OpenMP Integral Computing Module                       
 Release: version 1.0, May 2013, Q-Chem Inc. Pittsburgh 
 -------------------------------------------------------
 Integral Job Info:
 Integral job number is                      11
 Integral operator is                         1
 short-range coefficients                     0
 long-range coefficients              100000000
 Omega coefficients                           0
 if combine SR and LR in K                    0
 Integral screening is                        0
 Integral computing path is                   2
 max size of driver memory is            800000
 size of driver memory is                593474
 size of scratch memory is             11861008
 max col of scratch BK array               1296
 max len of scratch array in speh3          155
 max len of scratch index in speh4           18
 max int batch size is                      520
 min int batch size is                       52
 fixed nKL is                                52
 max L of basis functions is                  2
 order of int derivative is                   0
 number of shells is                         55
 number of basis is                         167
 number of cartesian basis is               167
 number of contracted shell pairs          1209
 number of primitive shell pairs           2828
 maxK2 (contraction) of shell pair           36
 max number of K2 of shell pair               1
 max number of CS2 of shell pair            119
 max number of PS2 of shell pair            222
 mem total for path MDJ                  522004
 -------------------------------------------------------
 Smallest overlap matrix eigenvalue = 1.00E-03

 Scale SEOQF with 1.000000e-01/1.000000e-01/1.000000e-01

 Standard Electronic Orientation quadrupole field applied
 Nucleus-field energy     =     0.0000000138 hartrees
 Guess from superposition of atomic densities
 Warning:  Energy on first SCF cycle will be non-variational
 SAD guess density has 92.000000 electrons

 -----------------------------------------------------------------------
  General SCF calculation program by
  Eric Jon Sundstrom, Paul Horn, Yuezhi Mao, Dmitri Zuev, Alec White,
  David Stuck, Shaama M.S., Shane Yost, Joonho Lee, David Small,
  Daniel Levine, Susi Lehtola, Hugh Burton, Evgeny Epifanovsky
 -----------------------------------------------------------------------
 Exchange:     0.2000 Hartree-Fock + 0.0800 Slater + 0.7200 B88
 Correlation:  0.1900 VWN1RPA + 0.8100 LYP
 Using SG-1 standard quadrature grid
 using 4 threads for integral computing
 -------------------------------------------------------
 OpenMP Integral computing Module                
 Release: version 2.0, May 2017, Q-Chem Inc. Pleasanton 
 -------------------------------------------------------
 -------------------------------------------------------
 OpenMP BLAS3 based DFT computing Module                
 Release: version 1.0, May 2013, Q-Chem Inc. Pittsburgh 
 -------------------------------------------------------
 A restricted SCF calculation will be
 performed using DIIS
 SCF converges when DIIS error is below 1.0e-08
 ---------------------------------------
  Cycle       Energy         DIIS error
 ---------------------------------------
    1   -7499.1355909314      3.91e-02  
    2   -7498.5991250458      3.94e-03  
    3   -7498.5597353429      5.83e-03  
    4   -7498.6315932558      1.20e-03  
    5   -7498.6336457104      5.73e-04  
    6   -7498.6344015314      1.55e-04  
    7   -7498.6344450629      1.08e-04  
    8   -7498.6344858129      1.52e-05  
    9   -7498.6344862317      2.76e-06  
   10   -7498.6344862573      1.76e-06  
   11   -7498.6344862686      5.65e-07  
   12   -7498.6344862696      9.61e-08  
   13   -7498.6344862696      1.18e-08  
   14   -7498.6344862697      2.76e-09  Convergence criterion met
 ---------------------------------------
 SCF time:   CPU 21.70s  wall 8.00s 
 SCF   energy in the final basis set =    -7498.6344862697
 Total energy in the final basis set =    -7498.6344862697

 --------------------------------------------------------------
             Orbital Energies (a.u.) and Symmetries
 --------------------------------------------------------------

 Alpha MOs, Restricted
 -- Occupied --                  
******* -176.33 -165.73 -165.73 -165.73  -77.14  -35.82  -31.32
  1 A'    2 A'    3 A'    4 A'    1 A"    5 A'    6 A'    7 A'                 
-31.308 -31.308 -24.755 -24.732 -22.965 -22.964 -22.964 -22.959
  8 A'    2 A"    9 A'   10 A'   11 A'   12 A'    3 A"   13 A'                 
-22.959 -10.331  -6.644  -6.369  -4.807  -4.802  -4.800  -4.783
  4 A"   14 A'   15 A'   16 A'   17 A'    5 A"   18 A'   19 A'                 
 -4.766  -4.765  -2.047  -2.043  -2.042  -2.028  -2.028  -1.296
 20 A'    6 A"   21 A'   22 A'    7 A"   23 A'    8 A"   24 A'                 
 -1.213  -0.810  -0.654  -0.627  -0.550  -0.531  -0.525  -0.473
 25 A'   26 A'   27 A'   28 A'   29 A'    9 A"   30 A'   31 A'                 
 -0.469  -0.397  -0.336  -0.316  -0.289  -0.283
 10 A"   32 A'   11 A"   33 A'   34 A'   12 A"                                 
 -- Virtual --                   
 -0.162  -0.104  -0.077   0.002   0.028   0.036   0.038   0.071
 35 A'   36 A'   13 A"   37 A'   38 A'   39 A'   14 A"   40 A'                 
  0.080   0.093   0.105   0.131   0.159   0.182   0.189   0.200
 41 A'   15 A"   42 A'   43 A'   44 A'   45 A'   16 A"   46 A'                 
  0.218   0.231   0.244   0.263   0.267   0.275   0.278   0.319
 47 A'   17 A"   48 A'   18 A"   49 A'   19 A"   50 A'   51 A'                 
  0.348   0.367   0.385   0.393   0.399   0.404   0.438   0.461
 52 A'   53 A'   54 A'   20 A"   21 A"   55 A'   56 A'   57 A'                 
  0.521   0.555   0.590   0.599   0.634   0.654   0.658   0.828
 58 A'   22 A"   59 A'   60 A'   23 A"   61 A'   24 A"   62 A'                 
  0.853   0.942   1.112   1.172   1.229   1.263   1.284   1.302
 63 A'   64 A'   65 A'   25 A"   66 A'   26 A"   67 A'   27 A"                 
  1.308   1.335   1.372   1.396   1.427   1.485   1.536   1.567
 68 A'   69 A'   70 A'   71 A'   28 A"   29 A"   72 A'   30 A"                 
  1.582   1.633   1.705   1.901   1.937   2.011   2.644   2.725
 73 A'   74 A'   75 A'   76 A'   77 A'   78 A'   31 A"   79 A'                 
  3.093   3.698   3.704   3.748   3.755   3.756   3.778   3.818
 80 A'   32 A"   81 A'   33 A"   34 A"   82 A'   83 A'   35 A"                 
  3.837   3.946   3.959   3.962   4.018   4.082   4.131   4.303
 84 A'   36 A"   85 A'   37 A"   86 A'   87 A'   88 A'   89 A'                 
  4.448   5.970   5.983   6.015   6.206   6.237   6.263   6.263
 90 A'   38 A"   91 A'   92 A'   39 A"   93 A'   94 A'   40 A"                 
  6.292   6.364   7.044  13.743  13.892  14.076  23.418  27.749
 95 A'   96 A'   97 A'   41 A"   98 A'   99 A'  100 A'  101 A'                 
 28.315  28.325  28.344  28.519  28.524  28.524  28.547  28.598
 42 A"  102 A'  103 A'   43 A"   44 A"  104 A'  105 A'  106 A'                 
 66.705  66.714 127.861 127.868 127.890 151.562 163.1741901.721
107 A'  108 A'   45 A"  109 A'  110 A'  111 A'  112 A'  113 A'                 

 Beta MOs, Restricted
 -- Occupied --                  
******* -176.33 -165.73 -165.73 -165.73  -77.14  -35.82  -31.32
  1 A'    2 A'    3 A'    4 A'    1 A"    5 A'    6 A'    7 A'                 
-31.308 -31.308 -24.755 -24.732 -22.965 -22.964 -22.964 -22.959
  8 A'    2 A"    9 A'   10 A'   11 A'   12 A'    3 A"   13 A'                 
-22.959 -10.331  -6.644  -6.369  -4.807  -4.802  -4.800  -4.783
  4 A"   14 A'   15 A'   16 A'   17 A'    5 A"   18 A'   19 A'                 
 -4.766  -4.765  -2.047  -2.043  -2.042  -2.028  -2.028  -1.296
 20 A'    6 A"   21 A'   22 A'    7 A"   23 A'    8 A"   24 A'                 
 -1.213  -0.810  -0.654  -0.627  -0.550  -0.531  -0.525  -0.473
 25 A'   26 A'   27 A'   28 A'   29 A'    9 A"   30 A'   31 A'                 
 -0.469  -0.397  -0.336  -0.316  -0.289  -0.283
 10 A"   32 A'   11 A"   33 A'   34 A'   12 A"                                 
 -- Virtual --                   
 -0.162  -0.104  -0.077   0.002   0.028   0.036   0.038   0.071
 35 A'   36 A'   13 A"   37 A'   38 A'   39 A'   14 A"   40 A'                 
  0.080   0.093   0.105   0.131   0.159   0.182   0.189   0.200
 41 A'   15 A"   42 A'   43 A'   44 A'   45 A'   16 A"   46 A'                 
  0.218   0.231   0.244   0.263   0.267   0.275   0.278   0.319
 47 A'   17 A"   48 A'   18 A"   49 A'   19 A"   50 A'   51 A'                 
  0.348   0.367   0.385   0.393   0.399   0.404   0.438   0.461
 52 A'   53 A'   54 A'   20 A"   21 A"   55 A'   56 A'   57 A'                 
  0.521   0.555   0.590   0.599   0.634   0.654   0.658   0.828
 58 A'   22 A"   59 A'   60 A'   23 A"   61 A'   24 A"   62 A'                 
  0.853   0.942   1.112   1.172   1.229   1.263   1.284   1.302
 63 A'   64 A'   65 A'   25 A"   66 A'   26 A"   67 A'   27 A"                 
  1.308   1.335   1.372   1.396   1.427   1.485   1.536   1.567
 68 A'   69 A'   70 A'   71 A'   28 A"   29 A"   72 A'   30 A"                 
  1.582   1.633   1.705   1.901   1.937   2.011   2.644   2.725
 73 A'   74 A'   75 A'   76 A'   77 A'   78 A'   31 A"   79 A'                 
  3.093   3.698   3.704   3.748   3.755   3.756   3.778   3.818
 80 A'   32 A"   81 A'   33 A"   34 A"   82 A'   83 A'   35 A"                 
  3.837   3.946   3.959   3.962   4.018   4.082   4.131   4.303
 84 A'   36 A"   85 A'   37 A"   86 A'   87 A'   88 A'   89 A'                 
  4.448   5.970   5.983   6.015   6.206   6.237   6.263   6.263
 90 A'   38 A"   91 A'   92 A'   39 A"   93 A'   94 A'   40 A"                 
  6.292   6.364   7.044  13.743  13.892  14.076  23.418  27.749
 95 A'   96 A'   97 A'   41 A"   98 A'   99 A'  100 A'  101 A'                 
 28.315  28.325  28.344  28.519  28.524  28.524  28.547  28.598
 42 A"  102 A'  103 A'   43 A"   44 A"  104 A'  105 A'  106 A'                 
 66.705  66.714 127.861 127.868 127.890 151.562 163.1741901.721
107 A'  108 A'   45 A"  109 A'  110 A'  111 A'  112 A'  113 A'                 
 --------------------------------------------------------------

          Ground-State Mulliken Net Atomic Charges

     Atom                 Charge (a.u.)
  ----------------------------------------
      1 C                    -0.175703
      2 P                     0.359430
      3 F                    -0.082224
      4 F                    -0.125968
      5 I                     0.024465
  ----------------------------------------
  Sum of atomic charges =     0.000000

 -----------------------------------------------------------------
                    Cartesian Multipole Moments
 -----------------------------------------------------------------
    Charge (ESU x 10^10)
                -0.0000
    Dipole Moment (Debye)
         X       0.4433      Y       1.1511      Z      -0.0000
       Tot       1.2335
    Quadrupole Moments (Debye-Ang)
        XX     -52.9752     XY       0.6835     YY     -61.7926
        XZ       0.0000     YZ      -0.0000     ZZ     -56.8550
    Octopole Moments (Debye-Ang^2)
       XXX     -48.4440    XXY       7.6288    XYY     -19.7116
       YYY       6.7573    XXZ      -0.0000    XYZ      -0.0000
       YYZ      -0.0000    XZZ     -10.2404    YZZ       2.0584
       ZZZ      -0.0000
    Hexadecapole Moments (Debye-Ang^3)
      XXXX    -948.4470   XXXY      -1.3781   XXYY    -225.7470
      XYYY       1.6931   YYYY    -363.6567   XXXZ       0.0000
      XXYZ       0.0000   XYYZ       0.0000   YYYZ       0.0000
      XXZZ    -172.0672   XYZZ       1.6684   YYZZ     -68.1857
      XZZZ       0.0000   YZZZ      -0.0000   ZZZZ     -73.2481
 -----------------------------------------------------------------
 Calculating analytic gradient of the SCF energy
 Gradient of SCF Energy
            1           2           3           4           5
    1   0.1614293  -0.1782550   0.0337810   0.0223276  -0.0392830
    2   0.1586488  -0.0461080  -0.0418486  -0.0894270   0.0187348
    3   0.0000000  -0.0000000   0.0000000  -0.0000000  -0.0000000
 Max gradient component =       1.783E-01
 RMS gradient           =       8.100E-02
 Gradient time:  CPU 5.57 s  wall 2.04 s
 Geometry Optimization Parameters
   NAtoms,    NIC,     NZ,  NCons,   NDum,   NFix, NCnnct, MaxDiis
        5      20       5       0       0       0       0       0


** GEOMETRY OPTIMIZATION IN DELOCALIZED INTERNAL COORDINATES **
   Searching for a Minimum

   Optimization Cycle:   1

                       Coordinates (Angstroms)
     ATOM                X               Y               Z
      1  C         1.1304814786   -0.7297313518    0.0000000000
      2  P         2.2496594586    0.2689881529    0.0000000000
      3  F         1.9361899204    1.7767470357    0.0000000000
      4  F         1.4439510169   -2.2374902345    0.0000000000
      5  I        -1.3386613054    0.0847217850    0.0000000000
   Point Group: cs    Number of degrees of freedom:     7


   Energy is  -7498.634486270


 Attempting to Generate Delocalized Internal Coordinates

  7 Hessian modes will be used to form the next step
  Hessian Eigenvalues:
     0.044459    0.250000    0.250000    0.250000    0.285189    0.648207
     0.766766

 Minimum Search - Taking Simple RFO Step
 Searching for Lamda that Minimizes Along All modes
 Value Taken    Lamda =  -0.08829032
 Calculated Step too Large.  Step scaled by  0.592832
 Step Taken.  Stepsize is  0.300000

                             Maximum     Tolerance    Cnvgd?
         Gradient           0.139216      0.000300      NO
         Displacement       0.153143      0.001200      NO
         Energy change     *********      0.000001      NO


 New Cartesian Coordinates Obtained by Inverse Iteration

 Displacement from previous Coordinates is:  0.318131
 ----------------------------------------------------------------
             Standard Nuclear Orientation (Angstroms)
    I     Atom           X                Y                Z
 ----------------------------------------------------------------
    1      C       1.1190575762    -0.7382698376     0.0000000000
    2      P       2.3165197397     0.2631955042     0.0000000000
    3      F       1.8586579698     1.7548703217     0.0000000000
    4      F       1.3747428924    -2.1783847828     0.0000000000
    5      I      -1.2473576090     0.0618241818     0.0000000000
 ----------------------------------------------------------------
 Molecular Point Group                 Cs    NOp =  2
 Largest Abelian Subgroup              Cs    NOp =  2
 Nuclear Repulsion Energy =   474.7004152928 hartrees
 There are       46 alpha and       46 beta electrons
 Applying Cartesian multipole field
    Component          Value
    ---------          -----
     (2,0,0)        1.00000E-11
     (0,2,0)        2.00000E-11
     (0,0,2)       -3.00000E-11
 Nucleus-field energy     =     0.0000000132 hartrees
 Requested basis set is 6-311++G(d,p)
 There are 55 shells and 158 basis functions
 A cutoff of  1.0D-11 yielded   1222 shell pairs
 There are     10644 function pairs (     11875 Cartesian)
 Smallest overlap matrix eigenvalue = 1.05E-03
 Guess MOs from SCF MO coefficient file

 -----------------------------------------------------------------------
  General SCF calculation program by
  Eric Jon Sundstrom, Paul Horn, Yuezhi Mao, Dmitri Zuev, Alec White,
  David Stuck, Shaama M.S., Shane Yost, Joonho Lee, David Small,
  Daniel Levine, Susi Lehtola, Hugh Burton, Evgeny Epifanovsky
 -----------------------------------------------------------------------
 Exchange:     0.2000 Hartree-Fock + 0.0800 Slater + 0.7200 B88
 Correlation:  0.1900 VWN1RPA + 0.8100 LYP
 Using SG-1 standard quadrature grid
 using 4 threads for integral computing
 -------------------------------------------------------
 OpenMP Integral computing Module                
 Release: version 2.0, May 2017, Q-Chem Inc. Pleasanton 
 -------------------------------------------------------
 -------------------------------------------------------
 OpenMP BLAS3 based DFT computing Module                
 Release: version 1.0, May 2013, Q-Chem Inc. Pittsburgh 
 -------------------------------------------------------
 A restricted SCF calculation will be
 performed using DIIS
 SCF converges when DIIS error is below 1.0e-08
 ---------------------------------------
  Cycle       Energy         DIIS error
 ---------------------------------------
    1   -7498.6703245122      1.44e-03  
    2   -7498.6784992764      5.97e-04  
    3   -7498.6766609339      9.64e-04  
    4   -7498.6794803998      2.06e-04  
    5   -7498.6796030167      7.31e-05  
    6   -7498.6796179524      1.44e-05  
    7   -7498.6796183877      7.00e-06  
    8   -7498.6796185059      1.20e-06  
    9   -7498.6796185100      3.21e-07  
   10   -7498.6796185103      1.78e-07  
   11   -7498.6796185104      3.31e-08  
   12   -7498.6796185104      7.83e-09  Convergence criterion met
 ---------------------------------------
 SCF time:   CPU 18.88s  wall 7.00s 
 SCF   energy in the final basis set =    -7498.6796185104
 Total energy in the final basis set =    -7498.6796185104

 --------------------------------------------------------------
             Orbital Energies (a.u.) and Symmetries
 --------------------------------------------------------------

 Alpha MOs, Restricted
 -- Occupied --                  
******* -176.33 -165.73 -165.73 -165.73  -77.14  -35.82  -31.32
  1 A'    2 A'    3 A'    4 A'    1 A"    5 A'    6 A'    7 A'                 
-31.308 -31.308 -24.739 -24.738 -22.965 -22.964 -22.964 -22.959
  8 A'    2 A"    9 A'   10 A'   11 A'   12 A'    3 A"   13 A'                 
-22.959 -10.333  -6.639  -6.369  -4.802  -4.797  -4.795  -4.783
  4 A"   14 A'   15 A'   16 A'   17 A'    5 A"   18 A'   19 A'                 
 -4.766  -4.766  -2.047  -2.043  -2.042  -2.028  -2.028  -1.276
 20 A'    6 A"   21 A'   22 A'    7 A"   23 A'    8 A"   24 A'                 
 -1.236  -0.792  -0.657  -0.621  -0.556  -0.516  -0.514  -0.484
 25 A'   26 A'   27 A'   28 A'   29 A'    9 A"   30 A'   10 A"                 
 -0.482  -0.401  -0.324  -0.323  -0.289  -0.280
 31 A'   32 A'   11 A"   33 A'   34 A'   12 A"                                 
 -- Virtual --                   
 -0.145  -0.082  -0.074   0.003   0.028   0.039   0.040   0.073
 35 A'   13 A"   36 A'   37 A'   38 A'   14 A"   39 A'   40 A'                 
  0.075   0.092   0.106   0.127   0.156   0.184   0.189   0.206
 41 A'   15 A"   42 A'   43 A'   44 A'   45 A'   16 A"   46 A'                 
  0.215   0.230   0.247   0.264   0.267   0.278   0.282   0.320
 47 A'   17 A"   48 A'   49 A'   18 A"   19 A"   50 A'   51 A'                 
  0.338   0.362   0.384   0.391   0.399   0.413   0.443   0.469
 52 A'   53 A'   54 A'   20 A"   21 A"   55 A'   56 A'   57 A'                 
  0.536   0.548   0.582   0.600   0.638   0.662   0.673   0.835
 58 A'   22 A"   59 A'   60 A'   23 A"   61 A'   24 A"   62 A'                 
  0.865   0.949   1.051   1.175   1.235   1.272   1.296   1.307
 63 A'   64 A'   65 A'   25 A"   66 A'   26 A"   67 A'   27 A"                 
  1.324   1.339   1.364   1.396   1.420   1.477   1.548   1.566
 68 A'   69 A'   70 A'   71 A'   28 A"   29 A"   30 A"   72 A'                 
  1.608   1.658   1.709   1.880   1.925   1.970   2.633   2.743
 73 A'   74 A'   75 A'   76 A'   77 A'   78 A'   31 A"   79 A'                 
  3.066   3.714   3.721   3.745   3.747   3.758   3.787   3.853
 80 A'   32 A"   81 A'   33 A"   82 A'   34 A"   83 A'   35 A"                 
  3.872   3.947   3.964   3.967   4.034   4.100   4.132   4.308
 84 A'   36 A"   85 A'   37 A"   86 A'   87 A'   88 A'   89 A'                 
  4.547   5.972   5.988   6.023   6.219   6.253   6.257   6.276
 90 A'   38 A"   91 A'   92 A'   39 A"   93 A'   40 A"   94 A'                 
  6.291   6.410   7.019  13.748  13.892  14.014  23.378  27.755
 95 A'   96 A'   97 A'   41 A"   98 A'   99 A'  100 A'  101 A'                 
 28.317  28.329  28.348  28.519  28.526  28.526  28.555  28.613
 42 A"  102 A'  103 A'   43 A"  104 A'   44 A"  105 A'  106 A'                 
 66.706  66.715 127.862 127.871 127.896 151.567 163.1351901.726
107 A'  108 A'   45 A"  109 A'  110 A'  111 A'  112 A'  113 A'                 

 Beta MOs, Restricted
 -- Occupied --                  
******* -176.33 -165.73 -165.73 -165.73  -77.14  -35.82  -31.32
  1 A'    2 A'    3 A'    4 A'    1 A"    5 A'    6 A'    7 A'                 
-31.308 -31.308 -24.739 -24.738 -22.965 -22.964 -22.964 -22.959
  8 A'    2 A"    9 A'   10 A'   11 A'   12 A'    3 A"   13 A'                 
-22.959 -10.333  -6.639  -6.369  -4.802  -4.797  -4.795  -4.783
  4 A"   14 A'   15 A'   16 A'   17 A'    5 A"   18 A'   19 A'                 
 -4.766  -4.766  -2.047  -2.043  -2.042  -2.028  -2.028  -1.276
 20 A'    6 A"   21 A'   22 A'    7 A"   23 A'    8 A"   24 A'                 
 -1.236  -0.792  -0.657  -0.621  -0.556  -0.516  -0.514  -0.484
 25 A'   26 A'   27 A'   28 A'   29 A'    9 A"   30 A'   10 A"                 
 -0.482  -0.401  -0.324  -0.323  -0.289  -0.280
 31 A'   32 A'   11 A"   33 A'   34 A'   12 A"                                 
 -- Virtual --                   
 -0.145  -0.082  -0.074   0.003   0.028   0.039   0.040   0.073
 35 A'   13 A"   36 A'   37 A'   38 A'   14 A"   39 A'   40 A'                 
  0.075   0.092   0.106   0.127   0.156   0.184   0.189   0.206
 41 A'   15 A"   42 A'   43 A'   44 A'   45 A'   16 A"   46 A'                 
  0.215   0.230   0.247   0.264   0.267   0.278   0.282   0.320
 47 A'   17 A"   48 A'   49 A'   18 A"   19 A"   50 A'   51 A'                 
  0.338   0.362   0.384   0.391   0.399   0.413   0.443   0.469
 52 A'   53 A'   54 A'   20 A"   21 A"   55 A'   56 A'   57 A'                 
  0.536   0.548   0.582   0.600   0.638   0.662   0.673   0.835
 58 A'   22 A"   59 A'   60 A'   23 A"   61 A'   24 A"   62 A'                 
  0.865   0.949   1.051   1.175   1.235   1.272   1.296   1.307
 63 A'   64 A'   65 A'   25 A"   66 A'   26 A"   67 A'   27 A"                 
  1.324   1.339   1.364   1.396   1.420   1.477   1.548   1.566
 68 A'   69 A'   70 A'   71 A'   28 A"   29 A"   30 A"   72 A'                 
  1.608   1.658   1.709   1.880   1.925   1.970   2.633   2.743
 73 A'   74 A'   75 A'   76 A'   77 A'   78 A'   31 A"   79 A'                 
  3.066   3.714   3.721   3.745   3.747   3.758   3.787   3.853
 80 A'   32 A"   81 A'   33 A"   82 A'   34 A"   83 A'   35 A"                 
  3.872   3.947   3.964   3.967   4.034   4.100   4.132   4.308
 84 A'   36 A"   85 A'   37 A"   86 A'   87 A'   88 A'   89 A'                 
  4.547   5.972   5.988   6.023   6.219   6.253   6.257   6.276
 90 A'   38 A"   91 A'   92 A'   39 A"   93 A'   40 A"   94 A'                 
  6.291   6.410   7.019  13.748  13.892  14.014  23.378  27.755
 95 A'   96 A'   97 A'   41 A"   98 A'   99 A'  100 A'  101 A'                 
 28.317  28.329  28.348  28.519  28.526  28.526  28.555  28.613
 42 A"  102 A'  103 A'   43 A"  104 A'   44 A"  105 A'  106 A'                 
 66.706  66.715 127.862 127.871 127.896 151.567 163.1351901.726
107 A'  108 A'   45 A"  109 A'  110 A'  111 A'  112 A'  113 A'                 
 --------------------------------------------------------------

          Ground-State Mulliken Net Atomic Charges

     Atom                 Charge (a.u.)
  ----------------------------------------
      1 C                    -0.191017
      2 P                     0.355354
      3 F                    -0.121800
      4 F                    -0.094482
      5 I                     0.051945
  ----------------------------------------
  Sum of atomic charges =     0.000000

 -----------------------------------------------------------------
                    Cartesian Multipole Moments
 -----------------------------------------------------------------
    Charge (ESU x 10^10)
                 0.0000
    Dipole Moment (Debye)
         X       0.4631      Y       0.6665      Z       0.0000
       Tot       0.8116
    Quadrupole Moments (Debye-Ang)
        XX     -52.2799     XY      -0.1125     YY     -61.4762
        XZ      -0.0000     YZ      -0.0000     ZZ     -56.9605
    Octopole Moments (Debye-Ang^2)
       XXX     -54.0418    XXY       6.6841    XYY     -21.6540
       YYY       6.4086    XXZ       0.0000    XYZ       0.0000
       YYZ       0.0000    XZZ     -13.5168    YZZ       2.3083
       ZZZ       0.0000
    Hexadecapole Moments (Debye-Ang^3)
      XXXX    -912.1009   XXXY      -7.4210   XXYY    -216.2306
      XYYY      -5.8393   YYYY    -350.5507   XXXZ       0.0000
      XXYZ      -0.0000   XYYZ       0.0000   YYYZ      -0.0000
      XXZZ    -167.1978   XYZZ      -0.3464   YYZZ     -66.1600
      XZZZ      -0.0000   YZZZ      -0.0000   ZZZZ     -73.6396
 -----------------------------------------------------------------
 Calculating analytic gradient of the SCF energy
 Gradient of SCF Energy
            1           2           3           4           5
    1   0.1093137  -0.1109992   0.0256307   0.0174354  -0.0413807
    2   0.0962662  -0.0161800  -0.0290831  -0.0708059   0.0198029
    3  -0.0000000   0.0000000   0.0000000  -0.0000000   0.0000000
 Max gradient component =       1.110E-01
 RMS gradient           =       5.337E-02
 Gradient time:  CPU 5.60 s  wall 2.35 s
 Geometry Optimization Parameters
   NAtoms,    NIC,     NZ,  NCons,   NDum,   NFix, NCnnct, MaxDiis
        5      20       5       0       0       0       0       0

 Cartesian Hessian Update
 Hessian Updated using BFGS Update


** GEOMETRY OPTIMIZATION IN DELOCALIZED INTERNAL COORDINATES **
   Searching for a Minimum

   Optimization Cycle:   2

                       Coordinates (Angstroms)
     ATOM                X               Y               Z
      1  C         1.1190575762   -0.7382698376    0.0000000000
      2  P         2.3165197397    0.2631955042    0.0000000000
      3  F         1.8586579698    1.7548703217    0.0000000000
      4  F         1.3747428924   -2.1783847828    0.0000000000
      5  I        -1.2473576090    0.0618241818    0.0000000000
   Point Group: cs    Number of degrees of freedom:     7


   Energy is  -7498.679618510

 Hessian Updated using BFGS Update

  6 Hessian modes will be used to form the next step
  Hessian Eigenvalues:
     0.034072    0.206739    0.255856    0.264247    0.630741    0.806613

 Minimum Search - Taking Simple RFO Step
 Searching for Lamda that Minimizes Along All modes
 Value Taken    Lamda =  -0.07729873
 Calculated Step too Large.  Step scaled by  0.437584
 Step Taken.  Stepsize is  0.300000

                             Maximum     Tolerance    Cnvgd?
         Gradient           0.086284      0.000300      NO
         Displacement       0.140112      0.001200      NO
         Energy change     -0.045132      0.000001      NO


 New Cartesian Coordinates Obtained by Inverse Iteration

 Displacement from previous Coordinates is:  0.307210
 ----------------------------------------------------------------
             Standard Nuclear Orientation (Angstroms)
    I     Atom           X                Y                Z
 ----------------------------------------------------------------
    1      C       1.1027474576    -0.7369923498     0.0000000000
    2      P       2.3572372153     0.2548974797     0.0000000000
    3      F       1.8059274221     1.7351714632     0.0000000000
    4      F       1.3037633388    -2.1102095027     0.0000000000
    5      I      -1.1480548648     0.0203682969     0.0000000000
 ----------------------------------------------------------------
 Molecular Point Group                 Cs    NOp =  2
 Largest Abelian Subgroup              Cs    NOp =  2
 Nuclear Repulsion Energy =   487.5787264682 hartrees
 There are       46 alpha and       46 beta electrons
 Applying Cartesian multipole field
    Component          Value
    ---------          -----
     (2,0,0)        1.00000E-11
     (0,2,0)        2.00000E-11
     (0,0,2)       -3.00000E-11
 Nucleus-field energy     =     0.0000000124 hartrees
 Requested basis set is 6-311++G(d,p)
 There are 55 shells and 158 basis functions
 A cutoff of  1.0D-11 yielded   1235 shell pairs
 There are     10753 function pairs (     11995 Cartesian)
 Smallest overlap matrix eigenvalue = 1.05E-03
 Guess MOs from SCF MO coefficient file

 -----------------------------------------------------------------------
  General SCF calculation program by
  Eric Jon Sundstrom, Paul Horn, Yuezhi Mao, Dmitri Zuev, Alec White,
  David Stuck, Shaama M.S., Shane Yost, Joonho Lee, David Small,
  Daniel Levine, Susi Lehtola, Hugh Burton, Evgeny Epifanovsky
 -----------------------------------------------------------------------
 Exchange:     0.2000 Hartree-Fock + 0.0800 Slater + 0.7200 B88
 Correlation:  0.1900 VWN1RPA + 0.8100 LYP
 Using SG-1 standard quadrature grid
 using 4 threads for integral computing
 -------------------------------------------------------
 OpenMP Integral computing Module                
 Release: version 2.0, May 2017, Q-Chem Inc. Pleasanton 
 -------------------------------------------------------
 -------------------------------------------------------
 OpenMP BLAS3 based DFT computing Module                
 Release: version 1.0, May 2013, Q-Chem Inc. Pittsburgh 
 -------------------------------------------------------
 A restricted SCF calculation will be
 performed using DIIS
 SCF converges when DIIS error is below 1.0e-08
 ---------------------------------------
  Cycle       Energy         DIIS error
 ---------------------------------------
    1   -7498.7027035336      1.24e-03  
    2   -7498.7088026044      3.10e-04  
    3   -7498.7087305137      3.58e-04  
    4   -7498.7090727167      7.90e-05  
    5   -7498.7090822255      4.11e-05  
    6   -7498.7090876194      9.32e-06  
    7   -7498.7090878423      5.11e-06  
    8   -7498.7090879312      1.15e-06  
    9   -7498.7090879334      2.63e-07  
   10   -7498.7090879336      1.35e-07  
   11   -7498.7090879337      2.24e-08  
   12   -7498.7090879335      5.11e-09  Convergence criterion met
 ---------------------------------------
 SCF time:   CPU 19.24s  wall 8.00s 
 SCF   energy in the final basis set =    -7498.7090879335
 Total energy in the final basis set =    -7498.7090879335

 --------------------------------------------------------------
             Orbital Energies (a.u.) and Symmetries
 --------------------------------------------------------------

 Alpha MOs, Restricted
 -- Occupied --                  
******* -176.32 -165.73 -165.73 -165.73  -77.14  -35.82  -31.31
  1 A'    2 A'    3 A'    1 A"    4 A'    5 A'    6 A'    7 A'                 
-31.307 -31.307 -24.746 -24.726 -22.965 -22.963 -22.963 -22.958
  2 A"    8 A'    9 A'   10 A'   11 A'   12 A'    3 A"   13 A'                 
-22.958 -10.331  -6.632  -6.369  -4.795  -4.790  -4.789  -4.782
  4 A"   14 A'   15 A'   16 A'   17 A'    5 A"   18 A'   19 A'                 
 -4.766  -4.766  -2.047  -2.042  -2.042  -2.028  -2.028  -1.266
 20 A'    6 A"   21 A'   22 A'    7 A"   23 A'    8 A"   24 A'                 
 -1.259  -0.782  -0.663  -0.623  -0.558  -0.513  -0.510  -0.494
 25 A'   26 A'   27 A'   28 A'   29 A'   30 A'    9 A"   10 A"                 
 -0.484  -0.405  -0.327  -0.318  -0.289  -0.275
 31 A'   32 A'   33 A'   11 A"   34 A'   12 A"                                 
 -- Virtual --                   
 -0.123  -0.083  -0.054   0.003   0.028   0.040   0.048   0.071
 35 A'   13 A"   36 A'   37 A'   38 A'   14 A"   39 A'   40 A'                 
  0.074   0.091   0.110   0.128   0.155   0.189   0.189   0.213
 41 A'   15 A"   42 A'   43 A'   44 A'   45 A'   16 A"   46 A'                 
  0.215   0.230   0.250   0.260   0.270   0.281   0.287   0.321
 47 A'   17 A"   48 A'   49 A'   18 A"   19 A"   50 A'   51 A'                 
  0.334   0.359   0.388   0.389   0.402   0.420   0.455   0.484
 52 A'   53 A'   54 A'   20 A"   21 A"   55 A'   56 A'   57 A'                 
  0.541   0.548   0.584   0.605   0.645   0.682   0.690   0.836
 22 A"   58 A'   59 A'   60 A'   23 A"   61 A'   24 A"   62 A'                 
  0.873   0.954   1.016   1.181   1.262   1.280   1.306   1.314
 63 A'   64 A'   65 A'   25 A"   66 A'   26 A"   67 A'   27 A"                 
  1.336   1.345   1.357   1.397   1.412   1.466   1.544   1.585
 68 A'   69 A'   70 A'   71 A'   28 A"   29 A"   30 A"   72 A'                 
  1.623   1.666   1.753   1.854   1.918   1.959   2.625   2.769
 73 A'   74 A'   75 A'   76 A'   77 A'   78 A'   31 A"   79 A'                 
  3.074   3.728   3.733   3.734   3.739   3.766   3.800   3.897
 80 A'   32 A"   33 A"   81 A'   82 A'   34 A"   83 A'   35 A"                 
  3.917   3.949   3.969   3.977   4.054   4.103   4.170   4.313
 84 A'   36 A"   85 A'   37 A"   86 A'   87 A'   88 A'   89 A'                 
  4.621   5.975   5.994   6.031   6.231   6.248   6.266   6.281
 90 A'   38 A"   91 A'   92 A'   39 A"   40 A"   93 A'   94 A'                 
  6.296   6.468   7.007  13.755  13.892  13.989  23.387  27.766
 95 A'   96 A'   97 A'   41 A"   98 A'   99 A'  100 A'  101 A'                 
 28.320  28.333  28.352  28.520  28.529  28.531  28.565  28.634
 42 A"  102 A'  103 A'   43 A"  104 A'   44 A"  105 A'  106 A'                 
 66.698  66.726 127.865 127.875 127.902 151.576 163.1141901.735
107 A'  108 A'   45 A"  109 A'  110 A'  111 A'  112 A'  113 A'                 

 Beta MOs, Restricted
 -- Occupied --                  
******* -176.32 -165.73 -165.73 -165.73  -77.14  -35.82  -31.31
  1 A'    2 A'    3 A'    1 A"    4 A'    5 A'    6 A'    7 A'                 
-31.307 -31.307 -24.746 -24.726 -22.965 -22.963 -22.963 -22.958
  2 A"    8 A'    9 A'   10 A'   11 A'   12 A'    3 A"   13 A'                 
-22.958 -10.331  -6.632  -6.369  -4.795  -4.790  -4.789  -4.782
  4 A"   14 A'   15 A'   16 A'   17 A'    5 A"   18 A'   19 A'                 
 -4.766  -4.766  -2.047  -2.042  -2.042  -2.028  -2.028  -1.266
 20 A'    6 A"   21 A'   22 A'    7 A"   23 A'    8 A"   24 A'                 
 -1.259  -0.782  -0.663  -0.623  -0.558  -0.513  -0.510  -0.494
 25 A'   26 A'   27 A'   28 A'   29 A'   30 A'    9 A"   10 A"                 
 -0.484  -0.405  -0.327  -0.318  -0.289  -0.275
 31 A'   32 A'   33 A'   11 A"   34 A'   12 A"                                 
 -- Virtual --                   
 -0.123  -0.083  -0.054   0.003   0.028   0.040   0.048   0.071
 35 A'   13 A"   36 A'   37 A'   38 A'   14 A"   39 A'   40 A'                 
  0.074   0.091   0.110   0.128   0.155   0.189   0.189   0.213
 41 A'   15 A"   42 A'   43 A'   44 A'   45 A'   16 A"   46 A'                 
  0.215   0.230   0.250   0.260   0.270   0.281   0.287   0.321
 47 A'   17 A"   48 A'   49 A'   18 A"   19 A"   50 A'   51 A'                 
  0.334   0.359   0.388   0.389   0.402   0.420   0.455   0.484
 52 A'   53 A'   54 A'   20 A"   21 A"   55 A'   56 A'   57 A'                 
  0.541   0.548   0.584   0.605   0.645   0.682   0.690   0.836
 22 A"   58 A'   59 A'   60 A'   23 A"   61 A'   24 A"   62 A'                 
  0.873   0.954   1.016   1.181   1.262   1.280   1.306   1.314
 63 A'   64 A'   65 A'   25 A"   66 A'   26 A"   67 A'   27 A"                 
  1.336   1.345   1.357   1.397   1.412   1.466   1.544   1.585
 68 A'   69 A'   70 A'   71 A'   28 A"   29 A"   30 A"   72 A'                 
  1.623   1.666   1.753   1.854   1.918   1.959   2.625   2.769
 73 A'   74 A'   75 A'   76 A'   77 A'   78 A'   31 A"   79 A'                 
  3.074   3.728   3.733   3.734   3.739   3.766   3.800   3.897
 80 A'   32 A"   33 A"   81 A'   82 A'   34 A"   83 A'   35 A"                 
  3.917   3.949   3.969   3.977   4.054   4.103   4.170   4.313
 84 A'   36 A"   85 A'   37 A"   86 A'   87 A'   88 A'   89 A'                 
  4.621   5.975   5.994   6.031   6.231   6.248   6.266   6.281
 90 A'   38 A"   91 A'   92 A'   39 A"   40 A"   93 A'   94 A'                 
  6.296   6.468   7.007  13.755  13.892  13.989  23.387  27.766
 95 A'   96 A'   97 A'   41 A"   98 A'   99 A'  100 A'  101 A'                 
 28.320  28.333  28.352  28.520  28.529  28.531  28.565  28.634
 42 A"  102 A'  103 A'   43 A"  104 A'   44 A"  105 A'  106 A'                 
 66.698  66.726 127.865 127.875 127.902 151.576 163.1141901.735
107 A'  108 A'   45 A"  109 A'  110 A'  111 A'  112 A'  113 A'                 
 --------------------------------------------------------------

          Ground-State Mulliken Net Atomic Charges

     Atom                 Charge (a.u.)
  ----------------------------------------
      1 C                    -0.222965
      2 P                     0.346629
      3 F                    -0.151430
      4 F                    -0.047443
      5 I                     0.075209
  ----------------------------------------
  Sum of atomic charges =    -0.000000

 -----------------------------------------------------------------
                    Cartesian Multipole Moments
 -----------------------------------------------------------------
    Charge (ESU x 10^10)
                 0.0000
    Dipole Moment (Debye)
         X       0.4267      Y       0.1710      Z      -0.0000
       Tot       0.4597
    Quadrupole Moments (Debye-Ang)
        XX     -52.1292     XY      -0.8162     YY     -60.9880
        XZ      -0.0000     YZ       0.0000     ZZ     -56.9746
    Octopole Moments (Debye-Ang^2)
       XXX     -60.6963    XXY       5.9842    XYY     -23.4077
       YYY       7.0799    XXZ      -0.0000    XYZ      -0.0000
       YYZ       0.0000    XZZ     -16.7523    YZZ       2.9643
       ZZZ      -0.0000
    Hexadecapole Moments (Debye-Ang^3)
      XXXX    -874.7139   XXXY     -14.8178   XXYY    -206.0694
      XYYY     -15.6629   YYYY    -335.2557   XXXZ      -0.0000
      XXYZ      -0.0000   XYYZ      -0.0000   YYYZ       0.0000
      XXZZ    -161.5912   XYZZ      -3.0515   YYZZ     -63.8477
      XZZZ      -0.0000   YZZZ       0.0000   ZZZZ     -73.8747
 -----------------------------------------------------------------
 Calculating analytic gradient of the SCF energy
 Gradient of SCF Energy
            1           2           3           4           5
    1   0.0836905  -0.0728544   0.0176203   0.0108884  -0.0393447
    2   0.0499844  -0.0080398  -0.0207963  -0.0387336   0.0175854
    3  -0.0000000   0.0000000   0.0000000  -0.0000000   0.0000000
 Max gradient component =       8.369E-02
 RMS gradient           =       3.568E-02
 Gradient time:  CPU 5.79 s  wall 2.10 s
 Geometry Optimization Parameters
   NAtoms,    NIC,     NZ,  NCons,   NDum,   NFix, NCnnct, MaxDiis
        5      20       5       0       0       0       0       0

 Cartesian Hessian Update
 Hessian Updated using BFGS Update


** GEOMETRY OPTIMIZATION IN DELOCALIZED INTERNAL COORDINATES **
   Searching for a Minimum

   Optimization Cycle:   3

                       Coordinates (Angstroms)
     ATOM                X               Y               Z
      1  C         1.1027474576   -0.7369923498    0.0000000000
      2  P         2.3572372153    0.2548974797    0.0000000000
      3  F         1.8059274221    1.7351714632    0.0000000000
      4  F         1.3037633388   -2.1102095027    0.0000000000
      5  I        -1.1480548648    0.0203682969    0.0000000000
   Point Group: cs    Number of degrees of freedom:     7


   Energy is  -7498.709087933

 Hessian Updated using BFGS Update

  7 Hessian modes will be used to form the next step
  Hessian Eigenvalues:
     0.035994    0.232892    0.250216    0.263288    0.293500    0.607183
     0.770515

 Minimum Search - Taking Simple RFO Step
 Searching for Lamda that Minimizes Along All modes
 Value Taken    Lamda =  -0.04743996
 Calculated Step too Large.  Step scaled by  0.450573
 Step Taken.  Stepsize is  0.300000

                             Maximum     Tolerance    Cnvgd?
         Gradient           0.053251      0.000300      NO
         Displacement       0.177432      0.001200      NO
         Energy change     -0.029469      0.000001      NO


 New Cartesian Coordinates Obtained by Inverse Iteration

 Displacement from previous Coordinates is:  0.289328
 ----------------------------------------------------------------
             Standard Nuclear Orientation (Angstroms)
    I     Atom           X                Y                Z
 ----------------------------------------------------------------
    1      C       1.0785440365    -0.7308139323     0.0000000000
    2      P       2.3771738100     0.2550106022     0.0000000000
    3      F       1.7673338167     1.7309477325     0.0000000000
    4      F       1.2347651163    -2.0685978165     0.0000000000
    5      I      -1.0361962103    -0.0233111986     0.0000000000
 ----------------------------------------------------------------
 Molecular Point Group                 Cs    NOp =  2
 Largest Abelian Subgroup              Cs    NOp =  2
 Nuclear Repulsion Energy =   502.3229934977 hartrees
 There are       46 alpha and       46 beta electrons
 Applying Cartesian multipole field
    Component          Value
    ---------          -----
     (2,0,0)        1.00000E-11
     (0,2,0)        2.00000E-11
     (0,0,2)       -3.00000E-11
 Nucleus-field energy     =     0.0000000118 hartrees
 Requested basis set is 6-311++G(d,p)
 There are 55 shells and 158 basis functions
 A cutoff of  1.0D-11 yielded   1245 shell pairs
 There are     10839 function pairs (     12097 Cartesian)
 Smallest overlap matrix eigenvalue = 1.03E-03
 Guess MOs from SCF MO coefficient file

 -----------------------------------------------------------------------
  General SCF calculation program by
  Eric Jon Sundstrom, Paul Horn, Yuezhi Mao, Dmitri Zuev, Alec White,
  David Stuck, Shaama M.S., Shane Yost, Joonho Lee, David Small,
  Daniel Levine, Susi Lehtola, Hugh Burton, Evgeny Epifanovsky
 -----------------------------------------------------------------------
 Exchange:     0.2000 Hartree-Fock + 0.0800 Slater + 0.7200 B88
 Correlation:  0.1900 VWN1RPA + 0.8100 LYP
 Using SG-1 standard quadrature grid
 using 4 threads for integral computing
 -------------------------------------------------------
 OpenMP Integral computing Module                
 Release: version 2.0, May 2017, Q-Chem Inc. Pleasanton 
 -------------------------------------------------------
 -------------------------------------------------------
 OpenMP BLAS3 based DFT computing Module                
 Release: version 1.0, May 2013, Q-Chem Inc. Pittsburgh 
 -------------------------------------------------------
 A restricted SCF calculation will be
 performed using DIIS
 SCF converges when DIIS error is below 1.0e-08
 ---------------------------------------
  Cycle       Energy         DIIS error
 ---------------------------------------
    1   -7498.7207522356      1.03e-03  
    2   -7498.7247881196      3.78e-04  
    3   -7498.7242472723      5.63e-04  
    4   -7498.7251958680      1.22e-04  
    5   -7498.7252482034      4.18e-05  
    6   -7498.7252533486      6.92e-06  
    7   -7498.7252534331      4.17e-06  
    8   -7498.7252534713      8.61e-07  
    9   -7498.7252534728      1.54e-07  
   10   -7498.7252534728      8.62e-08  
   11   -7498.7252534728      2.05e-08  
   12   -7498.7252534728      4.23e-09  Convergence criterion met
 ---------------------------------------
 SCF time:   CPU 19.59s  wall 8.00s 
 SCF   energy in the final basis set =    -7498.7252534728
 Total energy in the final basis set =    -7498.7252534728

 --------------------------------------------------------------
             Orbital Energies (a.u.) and Symmetries
 --------------------------------------------------------------

 Alpha MOs, Restricted
 -- Occupied --                  
******* -176.33 -165.73 -165.73 -165.73  -77.13  -35.82  -31.31
  1 A'    2 A'    3 A'    1 A"    4 A'    5 A'    6 A'    7 A'                 
-31.308 -31.308 -24.748 -24.716 -22.965 -22.964 -22.964 -22.959
  2 A"    8 A'    9 A'   10 A'   11 A'    3 A"   12 A'   13 A'                 
-22.959 -10.329  -6.626  -6.370  -4.790  -4.784  -4.783  -4.783
  4 A"   14 A'   15 A'   16 A'   17 A'    5 A"   18 A'   19 A'                 
 -4.767  -4.767  -2.049  -2.044  -2.043  -2.030  -2.030  -1.282
  6 A"   20 A'   21 A'    7 A"   22 A'   23 A'    8 A"   24 A'                 
 -1.246  -0.778  -0.673  -0.626  -0.554  -0.517  -0.516  -0.487
 25 A'   26 A'   27 A'   28 A'   29 A'    9 A"   30 A'   10 A"                 
 -0.478  -0.411  -0.329  -0.319  -0.291  -0.269
 31 A'   32 A'   33 A'   11 A"   34 A'   12 A"                                 
 -- Virtual --                   
 -0.098  -0.084  -0.044   0.003   0.029   0.042   0.053   0.068
 35 A'   13 A"   36 A'   37 A'   38 A'   14 A"   39 A'   40 A'                 
  0.074   0.091   0.110   0.130   0.154   0.190   0.197   0.212
 41 A'   15 A"   42 A'   43 A'   44 A'   16 A"   45 A'   46 A'                 
  0.224   0.230   0.252   0.256   0.272   0.283   0.290   0.322
 47 A'   17 A"   48 A'   49 A'   18 A"   19 A"   50 A'   51 A'                 
  0.334   0.357   0.386   0.390   0.405   0.428   0.468   0.501
 52 A'   53 A'   20 A"   54 A'   21 A"   55 A'   56 A'   57 A'                 
  0.533   0.550   0.586   0.628   0.652   0.707   0.708   0.828
 22 A"   58 A'   59 A'   60 A'   23 A"   61 A'   24 A"   62 A'                 
  0.879   0.958   0.988   1.189   1.285   1.287   1.314   1.318
 63 A'   64 A'   65 A'   25 A"   26 A"   66 A'   67 A'   27 A"                 
  1.346   1.358   1.361   1.399   1.407   1.456   1.544   1.591
 68 A'   69 A'   70 A'   71 A'   28 A"   29 A"   30 A"   72 A'                 
  1.638   1.671   1.785   1.834   1.909   1.959   2.620   2.781
 73 A'   74 A'   75 A'   76 A'   77 A'   78 A'   31 A"   79 A'                 
  3.084   3.728   3.731   3.739   3.749   3.773   3.810   3.925
 80 A'   32 A"   81 A'   33 A"   82 A'   34 A"   83 A'   35 A"                 
  3.943   3.951   3.974   3.989   4.072   4.101   4.214   4.328
 84 A'   36 A"   85 A'   37 A"   86 A'   87 A'   88 A'   89 A'                 
  4.645   5.977   5.997   6.030   6.239   6.246   6.277   6.284
 90 A'   38 A"   91 A'   92 A'   39 A"   40 A"   93 A'   94 A'                 
  6.306   6.508   6.996  13.761  13.893  13.977  23.404  27.784
 95 A'   96 A'   97 A'   41 A"   98 A'   99 A'  100 A'  101 A'                 
 28.322  28.336  28.354  28.519  28.530  28.536  28.574  28.655
 42 A"  102 A'  103 A'   43 A"  104 A'   44 A"  105 A'  106 A'                 
 66.698  66.734 127.867 127.878 127.906 151.591 163.0971901.751
107 A'  108 A'   45 A"  109 A'  110 A'  111 A'  112 A'  113 A'                 

 Beta MOs, Restricted
 -- Occupied --                  
******* -176.33 -165.73 -165.73 -165.73  -77.13  -35.82  -31.31
  1 A'    2 A'    3 A'    1 A"    4 A'    5 A'    6 A'    7 A'                 
-31.308 -31.308 -24.748 -24.716 -22.965 -22.964 -22.964 -22.959
  2 A"    8 A'    9 A'   10 A'   11 A'    3 A"   12 A'   13 A'                 
-22.959 -10.329  -6.626  -6.370  -4.790  -4.784  -4.783  -4.783
  4 A"   14 A'   15 A'   16 A'   17 A'    5 A"   18 A'   19 A'                 
 -4.767  -4.767  -2.049  -2.044  -2.043  -2.030  -2.030  -1.282
  6 A"   20 A'   21 A'    7 A"   22 A'   23 A'    8 A"   24 A'                 
 -1.246  -0.778  -0.673  -0.626  -0.554  -0.517  -0.516  -0.487
 25 A'   26 A'   27 A'   28 A'   29 A'    9 A"   30 A'   10 A"                 
 -0.478  -0.411  -0.329  -0.319  -0.291  -0.269
 31 A'   32 A'   33 A'   11 A"   34 A'   12 A"                                 
 -- Virtual --                   
 -0.098  -0.084  -0.044   0.003   0.029   0.042   0.053   0.068
 35 A'   13 A"   36 A'   37 A'   38 A'   14 A"   39 A'   40 A'                 
  0.074   0.091   0.110   0.130   0.154   0.190   0.197   0.212
 41 A'   15 A"   42 A'   43 A'   44 A'   16 A"   45 A'   46 A'                 
  0.224   0.230   0.252   0.256   0.272   0.283   0.290   0.322
 47 A'   17 A"   48 A'   49 A'   18 A"   19 A"   50 A'   51 A'                 
  0.334   0.357   0.386   0.390   0.405   0.428   0.468   0.501
 52 A'   53 A'   20 A"   54 A'   21 A"   55 A'   56 A'   57 A'                 
  0.533   0.550   0.586   0.628   0.652   0.707   0.708   0.828
 22 A"   58 A'   59 A'   60 A'   23 A"   61 A'   24 A"   62 A'                 
  0.879   0.958   0.988   1.189   1.285   1.287   1.314   1.318
 63 A'   64 A'   65 A'   25 A"   26 A"   66 A'   67 A'   27 A"                 
  1.346   1.358   1.361   1.399   1.407   1.456   1.544   1.591
 68 A'   69 A'   70 A'   71 A'   28 A"   29 A"   30 A"   72 A'                 
  1.638   1.671   1.785   1.834   1.909   1.959   2.620   2.781
 73 A'   74 A'   75 A'   76 A'   77 A'   78 A'   31 A"   79 A'                 
  3.084   3.728   3.731   3.739   3.749   3.773   3.810   3.925
 80 A'   32 A"   81 A'   33 A"   82 A'   34 A"   83 A'   35 A"                 
  3.943   3.951   3.974   3.989   4.072   4.101   4.214   4.328
 84 A'   36 A"   85 A'   37 A"   86 A'   87 A'   88 A'   89 A'                 
  4.645   5.977   5.997   6.030   6.239   6.246   6.277   6.284
 90 A'   38 A"   91 A'   92 A'   39 A"   40 A"   93 A'   94 A'                 
  6.306   6.508   6.996  13.761  13.893  13.977  23.404  27.784
 95 A'   96 A'   97 A'   41 A"   98 A'   99 A'  100 A'  101 A'                 
 28.322  28.336  28.354  28.519  28.530  28.536  28.574  28.655
 42 A"  102 A'  103 A'   43 A"  104 A'   44 A"  105 A'  106 A'                 
 66.698  66.734 127.867 127.878 127.906 151.591 163.0971901.751
107 A'  108 A'   45 A"  109 A'  110 A'  111 A'  112 A'  113 A'                 
 --------------------------------------------------------------

          Ground-State Mulliken Net Atomic Charges

     Atom                 Charge (a.u.)
  ----------------------------------------
      1 C                    -0.259427
      2 P                     0.339409
      3 F                    -0.172561
      4 F                    -0.015132
      5 I                     0.107712
  ----------------------------------------
  Sum of atomic charges =     0.000000

 -----------------------------------------------------------------
                    Cartesian Multipole Moments
 -----------------------------------------------------------------
    Charge (ESU x 10^10)
                 0.0000
    Dipole Moment (Debye)
         X       0.2252      Y      -0.1304      Z      -0.0000
       Tot       0.2602
    Quadrupole Moments (Debye-Ang)
        XX     -52.4035     XY      -1.1983     YY     -60.8011
        XZ       0.0000     YZ       0.0000     ZZ     -56.9024
    Octopole Moments (Debye-Ang^2)
       XXX     -69.1021    XXY       5.6838    XYY     -25.9957
       YYY       8.7067    XXZ      -0.0000    XYZ      -0.0000
       YYZ      -0.0000    XZZ     -20.2196    YZZ       3.7166
       ZZZ      -0.0000
    Hexadecapole Moments (Debye-Ang^3)
      XXXX    -834.9306   XXXY     -21.6683   XXYY    -196.9800
      XYYY     -24.2114   YYYY    -328.2417   XXXZ       0.0000
      XXYZ       0.0000   XYYZ       0.0000   YYYZ       0.0000
      XXZZ    -154.9739   XYZZ      -5.6122   YYZZ     -62.6415
      XZZZ       0.0000   YZZZ       0.0000   ZZZZ     -73.7628
 -----------------------------------------------------------------
 Calculating analytic gradient of the SCF energy
 Gradient of SCF Energy
            1           2           3           4           5
    1   0.0504408  -0.0481653   0.0117791   0.0032470  -0.0173017
    2   0.0166839  -0.0020263  -0.0146476  -0.0106285   0.0106186
    3   0.0000000  -0.0000000   0.0000000   0.0000000  -0.0000000
 Max gradient component =       5.044E-02
 RMS gradient           =       2.006E-02
 Gradient time:  CPU 5.94 s  wall 2.25 s
 Geometry Optimization Parameters
   NAtoms,    NIC,     NZ,  NCons,   NDum,   NFix, NCnnct, MaxDiis
        5      20       5       0       0       0       0       0

 Cartesian Hessian Update
 Hessian Updated using BFGS Update


** GEOMETRY OPTIMIZATION IN DELOCALIZED INTERNAL COORDINATES **
   Searching for a Minimum

   Optimization Cycle:   4

                       Coordinates (Angstroms)
     ATOM                X               Y               Z
      1  C         1.0785440365   -0.7308139323    0.0000000000
      2  P         2.3771738100    0.2550106022    0.0000000000
      3  F         1.7673338167    1.7309477325    0.0000000000
      4  F         1.2347651163   -2.0685978165    0.0000000000
      5  I        -1.0361962103   -0.0233111986    0.0000000000
   Point Group: cs    Number of degrees of freedom:     7


   Energy is  -7498.725253473

 Hessian Updated using BFGS Update

  7 Hessian modes will be used to form the next step
  Hessian Eigenvalues:
     0.078441    0.214656    0.253464    0.262501    0.328515    0.570377
     0.737568

 Minimum Search - Taking Simple RFO Step
 Searching for Lamda that Minimizes Along All modes
 Value Taken    Lamda =  -0.01141432
 Step Taken.  Stepsize is  0.278566

                             Maximum     Tolerance    Cnvgd?
         Gradient           0.027792      0.000300      NO
         Displacement       0.198668      0.001200      NO
         Energy change     -0.016166      0.000001      NO


 New Cartesian Coordinates Obtained by Inverse Iteration

 Displacement from previous Coordinates is:  0.262123
 ----------------------------------------------------------------
             Standard Nuclear Orientation (Angstroms)
    I     Atom           X                Y                Z
 ----------------------------------------------------------------
    1      C       1.0472779501    -0.7048752702     0.0000000000
    2      P       2.4210149549     0.2534556440     0.0000000000
    3      F       1.7549341178     1.7345749678     0.0000000000
    4      F       1.1668675488    -2.0282436797     0.0000000000
    5      I      -0.9684740024    -0.0916762745     0.0000000000
 ----------------------------------------------------------------
 Molecular Point Group                 Cs    NOp =  2
 Largest Abelian Subgroup              Cs    NOp =  2
 Nuclear Repulsion Energy =   511.7603821039 hartrees
 There are       46 alpha and       46 beta electrons
 Applying Cartesian multipole field
    Component          Value
    ---------          -----
     (2,0,0)        1.00000E-11
     (0,2,0)        2.00000E-11
     (0,0,2)       -3.00000E-11
 Nucleus-field energy     =     0.0000000115 hartrees
 Requested basis set is 6-311++G(d,p)
 There are 55 shells and 158 basis functions
 A cutoff of  1.0D-11 yielded   1255 shell pairs
 There are     10910 function pairs (     12177 Cartesian)
 Smallest overlap matrix eigenvalue = 1.04E-03
 Guess MOs from SCF MO coefficient file

 -----------------------------------------------------------------------
  General SCF calculation program by
  Eric Jon Sundstrom, Paul Horn, Yuezhi Mao, Dmitri Zuev, Alec White,
  David Stuck, Shaama M.S., Shane Yost, Joonho Lee, David Small,
  Daniel Levine, Susi Lehtola, Hugh Burton, Evgeny Epifanovsky
 -----------------------------------------------------------------------
 Exchange:     0.2000 Hartree-Fock + 0.0800 Slater + 0.7200 B88
 Correlation:  0.1900 VWN1RPA + 0.8100 LYP
 Using SG-1 standard quadrature grid
 using 4 threads for integral computing
 -------------------------------------------------------
 OpenMP Integral computing Module                
 Release: version 2.0, May 2017, Q-Chem Inc. Pleasanton 
 -------------------------------------------------------
 -------------------------------------------------------
 OpenMP BLAS3 based DFT computing Module                
 Release: version 1.0, May 2013, Q-Chem Inc. Pittsburgh 
 -------------------------------------------------------
 A restricted SCF calculation will be
 performed using DIIS
 SCF converges when DIIS error is below 1.0e-08
 ---------------------------------------
  Cycle       Energy         DIIS error
 ---------------------------------------
    1   -7498.7269926758      1.03e-03  
    2   -7498.7312311203      3.86e-04  
    3   -7498.7310831531      4.72e-04  
    4   -7498.7316283316      1.17e-04  
    5   -7498.7316655597      5.55e-05  
    6   -7498.7316757099      9.53e-06  
    7   -7498.7316759477      4.60e-06  
    8   -7498.7316759984      8.19e-07  
    9   -7498.7316760000      2.21e-07  
   10   -7498.7316760000      1.07e-07  
   11   -7498.7316760001      1.57e-08  
   12   -7498.7316760001      4.71e-09  Convergence criterion met
 ---------------------------------------
 SCF time:   CPU 19.81s  wall 8.00s 
 SCF   energy in the final basis set =    -7498.7316760001
 Total energy in the final basis set =    -7498.7316760001

 --------------------------------------------------------------
             Orbital Energies (a.u.) and Symmetries
 --------------------------------------------------------------

 Alpha MOs, Restricted
 -- Occupied --                  
******* -176.33 -165.73 -165.73 -165.73  -77.13  -35.82  -31.32
  1 A'    2 A'    3 A'    1 A"    4 A'    5 A'    6 A'    7 A'                 
-31.311 -31.311 -24.745 -24.705 -22.968 -22.966 -22.966 -22.962
  2 A"    8 A'    9 A'   10 A'   11 A'    3 A"   12 A'   13 A'                 
-22.962 -10.327  -6.623  -6.373  -4.787  -4.786  -4.781  -4.780
  4 A"   14 A'   15 A'   16 A'   17 A'   18 A'    5 A"   19 A'                 
 -4.771  -4.770  -2.052  -2.047  -2.047  -2.034  -2.034  -1.289
  6 A"   20 A'   21 A'    7 A"   22 A'    8 A"   23 A'   24 A'                 
 -1.229  -0.776  -0.682  -0.625  -0.546  -0.520  -0.513  -0.474
 25 A'   26 A'   27 A'   28 A'   29 A'    9 A"   30 A'   10 A"                 
 -0.467  -0.416  -0.333  -0.322  -0.293  -0.262
 31 A'   32 A'   33 A'   11 A"   34 A'   12 A"                                 
 -- Virtual --                   
 -0.088  -0.081  -0.037   0.003   0.029   0.042   0.057   0.065
 13 A"   35 A'   36 A'   37 A'   38 A'   14 A"   39 A'   40 A'                 
  0.072   0.090   0.110   0.128   0.147   0.189   0.207   0.211
 41 A'   15 A"   42 A'   43 A'   44 A'   16 A"   45 A'   46 A'                 
  0.231   0.231   0.251   0.257   0.275   0.284   0.290   0.321
 47 A'   17 A"   48 A'   49 A'   18 A"   19 A"   50 A'   51 A'                 
  0.334   0.352   0.386   0.392   0.407   0.434   0.480   0.508
 52 A'   53 A'   20 A"   54 A'   21 A"   55 A'   56 A'   57 A'                 
  0.521   0.542   0.579   0.656   0.660   0.724   0.729   0.816
 22 A"   58 A'   59 A'   23 A"   60 A'   24 A"   61 A'   62 A'                 
  0.881   0.948   0.951   1.199   1.280   1.290   1.315   1.323
 63 A'   64 A'   65 A'   25 A"   66 A'   26 A"   27 A"   67 A'                 
  1.359   1.364   1.378   1.403   1.404   1.445   1.546   1.601
 68 A'   69 A'   70 A'   71 A'   28 A"   29 A"   30 A"   72 A'                 
  1.646   1.670   1.795   1.805   1.903   1.965   2.613   2.793
 73 A'   74 A'   75 A'   76 A'   77 A'   78 A'   31 A"   79 A'                 
  3.064   3.728   3.731   3.751   3.763   3.779   3.820   3.934
 80 A'   32 A"   81 A'   33 A"   82 A'   34 A"   83 A'   35 A"                 
  3.955   3.958   3.974   3.998   4.069   4.097   4.221   4.365
 84 A'   36 A"   85 A'   37 A"   86 A'   87 A'   88 A'   89 A'                 
  4.649   5.977   5.996   6.032   6.243   6.253   6.286   6.292
 90 A'   38 A"   91 A'   92 A'   39 A"   40 A"   93 A'   94 A'                 
  6.320   6.532   6.973  13.765  13.882  13.958  23.409  27.809
 95 A'   96 A'   97 A'   41 A"   98 A'   99 A'  100 A'  101 A'                 
 28.322  28.336  28.360  28.517  28.529  28.539  28.578  28.662
 42 A"  102 A'  103 A'   43 A"  104 A'   44 A"  105 A'  106 A'                 
 66.703  66.742 127.866 127.877 127.909 151.610 163.0661901.771
107 A'  108 A'   45 A"  109 A'  110 A'  111 A'  112 A'  113 A'                 

 Beta MOs, Restricted
 -- Occupied --                  
******* -176.33 -165.73 -165.73 -165.73  -77.13  -35.82  -31.32
  1 A'    2 A'    3 A'    1 A"    4 A'    5 A'    6 A'    7 A'                 
-31.311 -31.311 -24.745 -24.705 -22.968 -22.966 -22.966 -22.962
  2 A"    8 A'    9 A'   10 A'   11 A'    3 A"   12 A'   13 A'                 
-22.962 -10.327  -6.623  -6.373  -4.787  -4.786  -4.781  -4.780
  4 A"   14 A'   15 A'   16 A'   17 A'   18 A'    5 A"   19 A'                 
 -4.771  -4.770  -2.052  -2.047  -2.047  -2.034  -2.034  -1.289
  6 A"   20 A'   21 A'    7 A"   22 A'    8 A"   23 A'   24 A'                 
 -1.229  -0.776  -0.682  -0.625  -0.546  -0.520  -0.513  -0.474
 25 A'   26 A'   27 A'   28 A'   29 A'    9 A"   30 A'   10 A"                 
 -0.467  -0.416  -0.333  -0.322  -0.293  -0.262
 31 A'   32 A'   33 A'   11 A"   34 A'   12 A"                                 
 -- Virtual --                   
 -0.088  -0.081  -0.037   0.003   0.029   0.042   0.057   0.065
 13 A"   35 A'   36 A'   37 A'   38 A'   14 A"   39 A'   40 A'                 
  0.072   0.090   0.110   0.128   0.147   0.189   0.207   0.211
 41 A'   15 A"   42 A'   43 A'   44 A'   16 A"   45 A'   46 A'                 
  0.231   0.231   0.251   0.257   0.275   0.284   0.290   0.321
 47 A'   17 A"   48 A'   49 A'   18 A"   19 A"   50 A'   51 A'                 
  0.334   0.352   0.386   0.392   0.407   0.434   0.480   0.508
 52 A'   53 A'   20 A"   54 A'   21 A"   55 A'   56 A'   57 A'                 
  0.521   0.542   0.579   0.656   0.660   0.724   0.729   0.816
 22 A"   58 A'   59 A'   23 A"   60 A'   24 A"   61 A'   62 A'                 
  0.881   0.948   0.951   1.199   1.280   1.290   1.315   1.323
 63 A'   64 A'   65 A'   25 A"   66 A'   26 A"   27 A"   67 A'                 
  1.359   1.364   1.378   1.403   1.404   1.445   1.546   1.601
 68 A'   69 A'   70 A'   71 A'   28 A"   29 A"   30 A"   72 A'                 
  1.646   1.670   1.795   1.805   1.903   1.965   2.613   2.793
 73 A'   74 A'   75 A'   76 A'   77 A'   78 A'   31 A"   79 A'                 
  3.064   3.728   3.731   3.751   3.763   3.779   3.820   3.934
 80 A'   32 A"   81 A'   33 A"   82 A'   34 A"   83 A'   35 A"                 
  3.955   3.958   3.974   3.998   4.069   4.097   4.221   4.365
 84 A'   36 A"   85 A'   37 A"   86 A'   87 A'   88 A'   89 A'                 
  4.649   5.977   5.996   6.032   6.243   6.253   6.286   6.292
 90 A'   38 A"   91 A'   92 A'   39 A"   40 A"   93 A'   94 A'                 
  6.320   6.532   6.973  13.765  13.882  13.958  23.409  27.809
 95 A'   96 A'   97 A'   41 A"   98 A'   99 A'  100 A'  101 A'                 
 28.322  28.336  28.360  28.517  28.529  28.539  28.578  28.662
 42 A"  102 A'  103 A'   43 A"  104 A'   44 A"  105 A'  106 A'                 
 66.703  66.742 127.866 127.877 127.909 151.610 163.0661901.771
107 A'  108 A'   45 A"  109 A'  110 A'  111 A'  112 A'  113 A'                 
 --------------------------------------------------------------

          Ground-State Mulliken Net Atomic Charges

     Atom                 Charge (a.u.)
  ----------------------------------------
      1 C                    -0.286594
      2 P                     0.337109
      3 F                    -0.199313
      4 F                     0.000800
      5 I                     0.147997
  ----------------------------------------
  Sum of atomic charges =     0.000000

 -----------------------------------------------------------------
                    Cartesian Multipole Moments
 -----------------------------------------------------------------
    Charge (ESU x 10^10)
                 0.0000
    Dipole Moment (Debye)
         X       0.0173      Y      -0.3867      Z      -0.0000
       Tot       0.3871
    Quadrupole Moments (Debye-Ang)
        XX     -52.1761     XY      -1.3721     YY     -61.0504
        XZ       0.0000     YZ       0.0000     ZZ     -56.8492
    Octopole Moments (Debye-Ang^2)
       XXX     -73.9257    XXY       6.0655    XYY     -28.2303
       YYY      12.4261    XXZ       0.0000    XYZ      -0.0000
       YYZ       0.0000    XZZ     -22.9581    YZZ       5.0827
       ZZZ      -0.0000
    Hexadecapole Moments (Debye-Ang^3)
      XXXX    -815.7716   XXXY     -29.8017   XXYY    -194.1884
      XYYY     -34.9892   YYYY    -325.1284   XXXZ       0.0000
      XXYZ       0.0000   XYYZ       0.0000   YYYZ      -0.0000
      XXZZ    -153.4098   XYZZ      -8.9225   YYZZ     -61.9218
      XZZZ       0.0000   YZZZ      -0.0000   ZZZZ     -73.6221
 -----------------------------------------------------------------
 Calculating analytic gradient of the SCF energy
 Gradient of SCF Energy
            1           2           3           4           5
    1   0.0157502  -0.0127060   0.0029592  -0.0050374  -0.0009661
    2  -0.0050154   0.0017398  -0.0060505   0.0100745  -0.0007485
    3  -0.0000000  -0.0000000  -0.0000000   0.0000000   0.0000000
 Max gradient component =       1.575E-02
 RMS gradient           =       6.384E-03
 Gradient time:  CPU 6.02 s  wall 2.52 s
 Geometry Optimization Parameters
   NAtoms,    NIC,     NZ,  NCons,   NDum,   NFix, NCnnct, MaxDiis
        5      20       5       0       0       0       0       0

 Cartesian Hessian Update
 Hessian Updated using BFGS Update


** GEOMETRY OPTIMIZATION IN DELOCALIZED INTERNAL COORDINATES **
   Searching for a Minimum

   Optimization Cycle:   5

                       Coordinates (Angstroms)
     ATOM                X               Y               Z
      1  C         1.0472779501   -0.7048752702    0.0000000000
      2  P         2.4210149549    0.2534556440    0.0000000000
      3  F         1.7549341178    1.7345749678    0.0000000000
      4  F         1.1668675488   -2.0282436797    0.0000000000
      5  I        -0.9684740024   -0.0916762745    0.0000000000
   Point Group: cs    Number of degrees of freedom:     7


   Energy is  -7498.731676000

 Hessian Updated using BFGS Update

  7 Hessian modes will be used to form the next step
  Hessian Eigenvalues:
     0.076272    0.220546    0.255909    0.264145    0.360173    0.519932
     0.723968

 Minimum Search - Taking Simple RFO Step
 Searching for Lamda that Minimizes Along All modes
 Value Taken    Lamda =  -0.00091170
 Step Taken.  Stepsize is  0.067913

                             Maximum     Tolerance    Cnvgd?
         Gradient           0.011257      0.000300      NO
         Displacement       0.065726      0.001200      NO
         Energy change     -0.006423      0.000001      NO


 New Cartesian Coordinates Obtained by Inverse Iteration

 Displacement from previous Coordinates is:  0.041665
 ----------------------------------------------------------------
             Standard Nuclear Orientation (Angstroms)
    I     Atom           X                Y                Z
 ----------------------------------------------------------------
    1      C       1.0317101994    -0.6997848139     0.0000000000
    2      P       2.4242844451     0.2516091379     0.0000000000
    3      F       1.7547454715     1.7404721510     0.0000000000
    4      F       1.1722708059    -2.0377029554     0.0000000000
    5      I      -0.9613903529    -0.0913581322     0.0000000000
 ----------------------------------------------------------------
 Molecular Point Group                 Cs    NOp =  2
 Largest Abelian Subgroup              Cs    NOp =  2
 Nuclear Repulsion Energy =   511.8849990875 hartrees
 There are       46 alpha and       46 beta electrons
 Applying Cartesian multipole field
    Component          Value
    ---------          -----
     (2,0,0)        1.00000E-11
     (0,2,0)        2.00000E-11
     (0,0,2)       -3.00000E-11
 Nucleus-field energy     =     0.0000000115 hartrees
 Requested basis set is 6-311++G(d,p)
 There are 55 shells and 158 basis functions
 A cutoff of  1.0D-11 yielded   1256 shell pairs
 There are     10911 function pairs (     12178 Cartesian)
 Smallest overlap matrix eigenvalue = 1.06E-03
 Guess MOs from SCF MO coefficient file

 -----------------------------------------------------------------------
  General SCF calculation program by
  Eric Jon Sundstrom, Paul Horn, Yuezhi Mao, Dmitri Zuev, Alec White,
  David Stuck, Shaama M.S., Shane Yost, Joonho Lee, David Small,
  Daniel Levine, Susi Lehtola, Hugh Burton, Evgeny Epifanovsky
 -----------------------------------------------------------------------
 Exchange:     0.2000 Hartree-Fock + 0.0800 Slater + 0.7200 B88
 Correlation:  0.1900 VWN1RPA + 0.8100 LYP
 Using SG-1 standard quadrature grid
 using 4 threads for integral computing
 -------------------------------------------------------
 OpenMP Integral computing Module                
 Release: version 2.0, May 2017, Q-Chem Inc. Pleasanton 
 -------------------------------------------------------
 -------------------------------------------------------
 OpenMP BLAS3 based DFT computing Module                
 Release: version 1.0, May 2013, Q-Chem Inc. Pittsburgh 
 -------------------------------------------------------
 A restricted SCF calculation will be
 performed using DIIS
 SCF converges when DIIS error is below 1.0e-08
 ---------------------------------------
  Cycle       Energy         DIIS error
 ---------------------------------------
    1   -7498.7317323807      3.37e-04  
    2   -7498.7321791888      8.27e-05  
    3   -7498.7321726820      9.97e-05  
    4   -7498.7321970503      2.00e-05  
    5   -7498.7321978042      5.62e-06  
    6   -7498.7321979110      1.86e-06  
    7   -7498.7321979176      6.43e-07  
    8   -7498.7321979187      3.94e-07  
    9   -7498.7321979191      6.81e-08  
   10   -7498.7321979191      2.84e-08  
   11   -7498.7321979191      6.23e-09  Convergence criterion met
 ---------------------------------------
 SCF time:   CPU 18.07s  wall 7.00s 
 SCF   energy in the final basis set =    -7498.7321979191
 Total energy in the final basis set =    -7498.7321979191

 --------------------------------------------------------------
             Orbital Energies (a.u.) and Symmetries
 --------------------------------------------------------------

 Alpha MOs, Restricted
 -- Occupied --                  
******* -176.33 -165.73 -165.73 -165.73  -77.13  -35.83  -31.32
  1 A'    2 A'    3 A'    1 A"    4 A'    5 A'    6 A'    7 A'                 
-31.313 -31.313 -24.740 -24.703 -22.970 -22.969 -22.968 -22.964
  2 A"    8 A'    9 A'   10 A'   11 A'    3 A"   12 A'   13 A'                 
-22.964 -10.327  -6.624  -6.376  -4.788  -4.788  -4.782  -4.781
  4 A"   14 A'   15 A'   16 A'   17 A'   18 A'    5 A"   19 A'                 
 -4.773  -4.773  -2.054  -2.049  -2.049  -2.036  -2.036  -1.279
  6 A"   20 A'   21 A'    7 A"   22 A'    8 A"   23 A'   24 A'                 
 -1.225  -0.776  -0.683  -0.620  -0.542  -0.513  -0.510  -0.471
 25 A'   26 A'   27 A'   28 A'   29 A'    9 A"   30 A'   10 A"                 
 -0.464  -0.418  -0.334  -0.324  -0.295  -0.261
 31 A'   32 A'   33 A'   11 A"   34 A'   12 A"                                 
 -- Virtual --                   
 -0.090  -0.078  -0.039   0.003   0.029   0.043   0.056   0.064
 13 A"   35 A'   36 A'   37 A'   38 A'   14 A"   39 A'   40 A'                 
  0.071   0.090   0.109   0.127   0.144   0.189   0.207   0.212
 41 A'   15 A"   42 A'   43 A'   44 A'   16 A"   45 A'   46 A'                 
  0.230   0.231   0.251   0.258   0.275   0.285   0.288   0.321
 47 A'   17 A"   48 A'   49 A'   18 A"   19 A"   50 A'   51 A'                 
  0.333   0.351   0.385   0.392   0.407   0.435   0.478   0.508
 52 A'   53 A'   20 A"   54 A'   21 A"   55 A'   56 A'   57 A'                 
  0.519   0.537   0.578   0.656   0.665   0.725   0.731   0.813
 22 A"   58 A'   59 A'   23 A"   60 A'   24 A"   61 A'   62 A'                 
  0.881   0.941   0.947   1.197   1.284   1.290   1.314   1.324
 63 A'   64 A'   65 A'   25 A"   66 A'   26 A"   27 A"   67 A'                 
  1.361   1.367   1.380   1.404   1.407   1.442   1.546   1.608
 68 A'   69 A'   70 A'   71 A'   28 A"   29 A"   30 A"   72 A'                 
  1.641   1.669   1.778   1.804   1.907   1.965   2.613   2.792
 73 A'   74 A'   75 A'   76 A'   77 A'   78 A'   31 A"   79 A'                 
  3.036   3.732   3.735   3.754   3.765   3.780   3.820   3.926
 80 A'   32 A"   81 A'   33 A"   82 A'   34 A"   83 A'   35 A"                 
  3.943   3.952   3.972   3.998   4.064   4.095   4.219   4.370
 84 A'   36 A"   85 A'   37 A"   86 A'   87 A'   88 A'   89 A'                 
  4.639   5.975   5.995   6.034   6.246   6.255   6.289   6.295
 90 A'   38 A"   91 A'   92 A'   39 A"   40 A"   93 A'   94 A'                 
  6.322   6.519   6.964  13.764  13.878  13.950  23.391  27.812
 95 A'   96 A'   97 A'   41 A"   98 A'   99 A'  100 A'  101 A'                 
 28.320  28.334  28.360  28.515  28.527  28.538  28.577  28.662
 42 A"  102 A'  103 A'   43 A"  104 A'   44 A"  105 A'  106 A'                 
 66.707  66.743 127.865 127.876 127.909 151.612 163.0561901.774
107 A'  108 A'   45 A"  109 A'  110 A'  111 A'  112 A'  113 A'                 

 Beta MOs, Restricted
 -- Occupied --                  
******* -176.33 -165.73 -165.73 -165.73  -77.13  -35.83  -31.32
  1 A'    2 A'    3 A'    1 A"    4 A'    5 A'    6 A'    7 A'                 
-31.313 -31.313 -24.740 -24.703 -22.970 -22.969 -22.968 -22.964
  2 A"    8 A'    9 A'   10 A'   11 A'    3 A"   12 A'   13 A'                 
-22.964 -10.327  -6.624  -6.376  -4.788  -4.788  -4.782  -4.781
  4 A"   14 A'   15 A'   16 A'   17 A'   18 A'    5 A"   19 A'                 
 -4.773  -4.773  -2.054  -2.049  -2.049  -2.036  -2.036  -1.279
  6 A"   20 A'   21 A'    7 A"   22 A'    8 A"   23 A'   24 A'                 
 -1.225  -0.776  -0.683  -0.620  -0.542  -0.513  -0.510  -0.471
 25 A'   26 A'   27 A'   28 A'   29 A'    9 A"   30 A'   10 A"                 
 -0.464  -0.418  -0.334  -0.324  -0.295  -0.261
 31 A'   32 A'   33 A'   11 A"   34 A'   12 A"                                 
 -- Virtual --                   
 -0.090  -0.078  -0.039   0.003   0.029   0.043   0.056   0.064
 13 A"   35 A'   36 A'   37 A'   38 A'   14 A"   39 A'   40 A'                 
  0.071   0.090   0.109   0.127   0.144   0.189   0.207   0.212
 41 A'   15 A"   42 A'   43 A'   44 A'   16 A"   45 A'   46 A'                 
  0.230   0.231   0.251   0.258   0.275   0.285   0.288   0.321
 47 A'   17 A"   48 A'   49 A'   18 A"   19 A"   50 A'   51 A'                 
  0.333   0.351   0.385   0.392   0.407   0.435   0.478   0.508
 52 A'   53 A'   20 A"   54 A'   21 A"   55 A'   56 A'   57 A'                 
  0.519   0.537   0.578   0.656   0.665   0.725   0.731   0.813
 22 A"   58 A'   59 A'   23 A"   60 A'   24 A"   61 A'   62 A'                 
  0.881   0.941   0.947   1.197   1.284   1.290   1.314   1.324
 63 A'   64 A'   65 A'   25 A"   66 A'   26 A"   27 A"   67 A'                 
  1.361   1.367   1.380   1.404   1.407   1.442   1.546   1.608
 68 A'   69 A'   70 A'   71 A'   28 A"   29 A"   30 A"   72 A'                 
  1.641   1.669   1.778   1.804   1.907   1.965   2.613   2.792
 73 A'   74 A'   75 A'   76 A'   77 A'   78 A'   31 A"   79 A'                 
  3.036   3.732   3.735   3.754   3.765   3.780   3.820   3.926
 80 A'   32 A"   81 A'   33 A"   82 A'   34 A"   83 A'   35 A"                 
  3.943   3.952   3.972   3.998   4.064   4.095   4.219   4.370
 84 A'   36 A"   85 A'   37 A"   86 A'   87 A'   88 A'   89 A'                 
  4.639   5.975   5.995   6.034   6.246   6.255   6.289   6.295
 90 A'   38 A"   91 A'   92 A'   39 A"   40 A"   93 A'   94 A'                 
  6.322   6.519   6.964  13.764  13.878  13.950  23.391  27.812
 95 A'   96 A'   97 A'   41 A"   98 A'   99 A'  100 A'  101 A'                 
 28.320  28.334  28.360  28.515  28.527  28.538  28.577  28.662
 42 A"  102 A'  103 A'   43 A"  104 A'   44 A"  105 A'  106 A'                 
 66.707  66.743 127.865 127.876 127.909 151.612 163.0561901.774
107 A'  108 A'   45 A"  109 A'  110 A'  111 A'  112 A'  113 A'                 
 --------------------------------------------------------------

          Ground-State Mulliken Net Atomic Charges

     Atom                 Charge (a.u.)
  ----------------------------------------
      1 C                    -0.286091
      2 P                     0.340352
      3 F                    -0.205992
      4 F                    -0.013289
      5 I                     0.165020
  ----------------------------------------
  Sum of atomic charges =     0.000000

 -----------------------------------------------------------------
                    Cartesian Multipole Moments
 -----------------------------------------------------------------
    Charge (ESU x 10^10)
                 0.0000
    Dipole Moment (Debye)
         X      -0.0929      Y      -0.3251      Z      -0.0000
       Tot       0.3382
    Quadrupole Moments (Debye-Ang)
        XX     -52.0871     XY      -1.3136     YY     -61.3635
        XZ       0.0000     YZ      -0.0000     ZZ     -56.8238
    Octopole Moments (Debye-Ang^2)
       XXX     -74.2300    XXY       6.1943    XYY     -29.0533
       YYY      12.8177    XXZ      -0.0000    XYZ      -0.0000
       YYZ      -0.0000    XZZ     -23.3133    YZZ       5.1150
       ZZZ      -0.0000
    Hexadecapole Moments (Debye-Ang^3)
      XXXX    -811.8199   XXXY     -29.5014   XXYY    -194.8972
      XYYY     -34.5770   YYYY    -328.6592   XXXZ      -0.0000
      XXYZ      -0.0000   XYYZ      -0.0000   YYYZ      -0.0000
      XXZZ    -153.1009   XYZZ      -8.8492   YYZZ     -62.3004
      XZZZ      -0.0000   YZZZ      -0.0000   ZZZZ     -73.4465
 -----------------------------------------------------------------
 Calculating analytic gradient of the SCF energy
 Gradient of SCF Energy
            1           2           3           4           5
    1   0.0032544  -0.0040928   0.0008289  -0.0024122   0.0024217
    2   0.0023110   0.0019513  -0.0027161  -0.0000423  -0.0015039
    3   0.0000000  -0.0000000   0.0000000  -0.0000000  -0.0000000
 Max gradient component =       4.093E-03
 RMS gradient           =       1.975E-03
 Gradient time:  CPU 6.08 s  wall 2.37 s
 Geometry Optimization Parameters
   NAtoms,    NIC,     NZ,  NCons,   NDum,   NFix, NCnnct, MaxDiis
        5      20       5       0       0       0       0       0

 Cartesian Hessian Update
 Hessian Updated using BFGS Update


** GEOMETRY OPTIMIZATION IN DELOCALIZED INTERNAL COORDINATES **
   Searching for a Minimum

   Optimization Cycle:   6

                       Coordinates (Angstroms)
     ATOM                X               Y               Z
      1  C         1.0317101994   -0.6997848139    0.0000000000
      2  P         2.4242844451    0.2516091379    0.0000000000
      3  F         1.7547454715    1.7404721510    0.0000000000
      4  F         1.1722708059   -2.0377029554    0.0000000000
      5  I        -0.9613903529   -0.0913581322    0.0000000000
   Point Group: cs    Number of degrees of freedom:     7


   Energy is  -7498.732197919

 Hessian Updated using BFGS Update

  7 Hessian modes will be used to form the next step
  Hessian Eigenvalues:
     0.098801    0.179826    0.230635    0.266990    0.378620    0.443464
     0.723486

 Minimum Search - Taking Simple RFO Step
 Searching for Lamda that Minimizes Along All modes
 Value Taken    Lamda =  -0.00023070
 Step Taken.  Stepsize is  0.035344

                             Maximum     Tolerance    Cnvgd?
         Gradient           0.003670      0.000300      NO
         Displacement       0.022450      0.001200      NO
         Energy change     -0.000522      0.000001      NO


 New Cartesian Coordinates Obtained by Inverse Iteration

 Displacement from previous Coordinates is:  0.046911
 ----------------------------------------------------------------
             Standard Nuclear Orientation (Angstroms)
    I     Atom           X                Y                Z
 ----------------------------------------------------------------
    1      C       1.0251297175    -0.7005458313     0.0000000000
    2      P       2.4269510166     0.2469676537     0.0000000000
    3      F       1.7624155319     1.7438172295     0.0000000000
    4      F       1.1856242741    -2.0371771881     0.0000000000
    5      I      -0.9784999709    -0.0898264764     0.0000000000
 ----------------------------------------------------------------
 Molecular Point Group                 Cs    NOp =  2
 Largest Abelian Subgroup              Cs    NOp =  2
 Nuclear Repulsion Energy =   509.3942484369 hartrees
 There are       46 alpha and       46 beta electrons
 Applying Cartesian multipole field
    Component          Value
    ---------          -----
     (2,0,0)        1.00000E-11
     (0,2,0)        2.00000E-11
     (0,0,2)       -3.00000E-11
 Nucleus-field energy     =     0.0000000116 hartrees
 Requested basis set is 6-311++G(d,p)
 There are 55 shells and 158 basis functions
 A cutoff of  1.0D-11 yielded   1255 shell pairs
 There are     10908 function pairs (     12175 Cartesian)
 Smallest overlap matrix eigenvalue = 1.07E-03
 Guess MOs from SCF MO coefficient file

 -----------------------------------------------------------------------
  General SCF calculation program by
  Eric Jon Sundstrom, Paul Horn, Yuezhi Mao, Dmitri Zuev, Alec White,
  David Stuck, Shaama M.S., Shane Yost, Joonho Lee, David Small,
  Daniel Levine, Susi Lehtola, Hugh Burton, Evgeny Epifanovsky
 -----------------------------------------------------------------------
 Exchange:     0.2000 Hartree-Fock + 0.0800 Slater + 0.7200 B88
 Correlation:  0.1900 VWN1RPA + 0.8100 LYP
 Using SG-1 standard quadrature grid
 using 4 threads for integral computing
 -------------------------------------------------------
 OpenMP Integral computing Module                
 Release: version 2.0, May 2017, Q-Chem Inc. Pleasanton 
 -------------------------------------------------------
 -------------------------------------------------------
 OpenMP BLAS3 based DFT computing Module                
 Release: version 1.0, May 2013, Q-Chem Inc. Pittsburgh 
 -------------------------------------------------------
 A restricted SCF calculation will be
 performed using DIIS
 SCF converges when DIIS error is below 1.0e-08
 ---------------------------------------
  Cycle       Energy         DIIS error
 ---------------------------------------
    1   -7498.7321343915      1.91e-04  
    2   -7498.7322616602      1.03e-04  
    3   -7498.7322200929      1.48e-04  
    4   -7498.7322932785      2.67e-05  
    5   -7498.7322951191      7.41e-06  
    6   -7498.7322952197      1.63e-06  
    7   -7498.7322952262      5.12e-07  
    8   -7498.7322952271      8.70e-08  
    9   -7498.7322952271      2.38e-08  
   10   -7498.7322952271      1.24e-08  
   11   -7498.7322952271      3.34e-09  Convergence criterion met
 ---------------------------------------
 SCF time:   CPU 18.09s  wall 7.00s 
 SCF   energy in the final basis set =    -7498.7322952271
 Total energy in the final basis set =    -7498.7322952271

 --------------------------------------------------------------
             Orbital Energies (a.u.) and Symmetries
 --------------------------------------------------------------

 Alpha MOs, Restricted
 -- Occupied --                  
******* -176.33 -165.73 -165.73 -165.73  -77.13  -35.83  -31.32
  1 A'    2 A'    3 A'    1 A"    4 A'    5 A'    6 A'    7 A'                 
-31.314 -31.314 -24.741 -24.701 -22.971 -22.969 -22.969 -22.965
  2 A"    8 A'    9 A'   10 A'   11 A'    3 A"   12 A'   13 A'                 
-22.965 -10.328  -6.624  -6.376  -4.789  -4.788  -4.782  -4.781
  4 A"   14 A'   15 A'   16 A'   17 A'   18 A'    5 A"   19 A'                 
 -4.774  -4.773  -2.055  -2.050  -2.049  -2.037  -2.037  -1.279
  6 A"   20 A'   21 A'    7 A"   22 A'    8 A"   23 A'   24 A'                 
 -1.222  -0.775  -0.683  -0.619  -0.540  -0.513  -0.509  -0.469
 25 A'   26 A'   27 A'   28 A'   29 A'    9 A"   30 A'   10 A"                 
 -0.462  -0.418  -0.335  -0.324  -0.295  -0.262
 31 A'   32 A'   33 A'   11 A"   34 A'   12 A"                                 
 -- Virtual --                   
 -0.091  -0.079  -0.041   0.003   0.029   0.043   0.056   0.064
 13 A"   35 A'   36 A'   37 A'   38 A'   14 A"   39 A'   40 A'                 
  0.071   0.090   0.109   0.126   0.143   0.189   0.207   0.211
 41 A'   15 A"   42 A'   43 A'   44 A'   16 A"   45 A'   46 A'                 
  0.229   0.231   0.251   0.257   0.275   0.285   0.287   0.322
 47 A'   17 A"   48 A'   49 A'   18 A"   19 A"   50 A'   51 A'                 
  0.331   0.350   0.385   0.394   0.406   0.434   0.475   0.505
 52 A'   53 A'   20 A"   54 A'   21 A"   55 A'   56 A'   57 A'                 
  0.519   0.536   0.577   0.656   0.661   0.724   0.729   0.815
 22 A"   58 A'   59 A'   23 A"   60 A'   24 A"   61 A'   62 A'                 
  0.879   0.936   0.945   1.196   1.286   1.291   1.314   1.324
 63 A'   64 A'   65 A'   25 A"   66 A'   26 A"   27 A"   67 A'                 
  1.362   1.366   1.380   1.403   1.408   1.439   1.546   1.609
 68 A'   69 A'   70 A'   71 A'   28 A"   29 A"   30 A"   72 A'                 
  1.637   1.668   1.771   1.805   1.907   1.966   2.612   2.792
 73 A'   74 A'   75 A'   76 A'   77 A'   78 A'   31 A"   79 A'                 
  3.028   3.732   3.735   3.755   3.767   3.780   3.820   3.925
 80 A'   32 A"   81 A'   33 A"   82 A'   34 A"   83 A'   35 A"                 
  3.941   3.951   3.970   3.996   4.061   4.093   4.220   4.364
 84 A'   36 A"   85 A'   37 A"   86 A'   87 A'   88 A'   89 A'                 
  4.638   5.975   5.995   6.034   6.246   6.256   6.289   6.297
 90 A'   38 A"   91 A'   92 A'   39 A"   40 A"   93 A'   94 A'                 
  6.323   6.515   6.958  13.764  13.875  13.945  23.389  27.808
 95 A'   96 A'   97 A'   41 A"   98 A'   99 A'  100 A'  101 A'                 
 28.320  28.333  28.359  28.514  28.526  28.537  28.575  28.661
 42 A"  102 A'  103 A'   43 A"  104 A'   44 A"  105 A'  106 A'                 
 66.706  66.744 127.864 127.875 127.908 151.609 163.0511901.770
107 A'  108 A'   45 A"  109 A'  110 A'  111 A'  112 A'  113 A'                 

 Beta MOs, Restricted
 -- Occupied --                  
******* -176.33 -165.73 -165.73 -165.73  -77.13  -35.83  -31.32
  1 A'    2 A'    3 A'    1 A"    4 A'    5 A'    6 A'    7 A'                 
-31.314 -31.314 -24.741 -24.701 -22.971 -22.969 -22.969 -22.965
  2 A"    8 A'    9 A'   10 A'   11 A'    3 A"   12 A'   13 A'                 
-22.965 -10.328  -6.624  -6.376  -4.789  -4.788  -4.782  -4.781
  4 A"   14 A'   15 A'   16 A'   17 A'   18 A'    5 A"   19 A'                 
 -4.774  -4.773  -2.055  -2.050  -2.049  -2.037  -2.037  -1.279
  6 A"   20 A'   21 A'    7 A"   22 A'    8 A"   23 A'   24 A'                 
 -1.222  -0.775  -0.683  -0.619  -0.540  -0.513  -0.509  -0.469
 25 A'   26 A'   27 A'   28 A'   29 A'    9 A"   30 A'   10 A"                 
 -0.462  -0.418  -0.335  -0.324  -0.295  -0.262
 31 A'   32 A'   33 A'   11 A"   34 A'   12 A"                                 
 -- Virtual --                   
 -0.091  -0.079  -0.041   0.003   0.029   0.043   0.056   0.064
 13 A"   35 A'   36 A'   37 A'   38 A'   14 A"   39 A'   40 A'                 
  0.071   0.090   0.109   0.126   0.143   0.189   0.207   0.211
 41 A'   15 A"   42 A'   43 A'   44 A'   16 A"   45 A'   46 A'                 
  0.229   0.231   0.251   0.257   0.275   0.285   0.287   0.322
 47 A'   17 A"   48 A'   49 A'   18 A"   19 A"   50 A'   51 A'                 
  0.331   0.350   0.385   0.394   0.406   0.434   0.475   0.505
 52 A'   53 A'   20 A"   54 A'   21 A"   55 A'   56 A'   57 A'                 
  0.519   0.536   0.577   0.656   0.661   0.724   0.729   0.815
 22 A"   58 A'   59 A'   23 A"   60 A'   24 A"   61 A'   62 A'                 
  0.879   0.936   0.945   1.196   1.286   1.291   1.314   1.324
 63 A'   64 A'   65 A'   25 A"   66 A'   26 A"   27 A"   67 A'                 
  1.362   1.366   1.380   1.403   1.408   1.439   1.546   1.609
 68 A'   69 A'   70 A'   71 A'   28 A"   29 A"   30 A"   72 A'                 
  1.637   1.668   1.771   1.805   1.907   1.966   2.612   2.792
 73 A'   74 A'   75 A'   76 A'   77 A'   78 A'   31 A"   79 A'                 
  3.028   3.732   3.735   3.755   3.767   3.780   3.820   3.925
 80 A'   32 A"   81 A'   33 A"   82 A'   34 A"   83 A'   35 A"                 
  3.941   3.951   3.970   3.996   4.061   4.093   4.220   4.364
 84 A'   36 A"   85 A'   37 A"   86 A'   87 A'   88 A'   89 A'                 
  4.638   5.975   5.995   6.034   6.246   6.256   6.289   6.297
 90 A'   38 A"   91 A'   92 A'   39 A"   40 A"   93 A'   94 A'                 
  6.323   6.515   6.958  13.764  13.875  13.945  23.389  27.808
 95 A'   96 A'   97 A'   41 A"   98 A'   99 A'  100 A'  101 A'                 
 28.320  28.333  28.359  28.514  28.526  28.537  28.575  28.661
 42 A"  102 A'  103 A'   43 A"  104 A'   44 A"  105 A'  106 A'                 
 66.706  66.744 127.864 127.875 127.908 151.609 163.0511901.770
107 A'  108 A'   45 A"  109 A'  110 A'  111 A'  112 A'  113 A'                 
 --------------------------------------------------------------

          Ground-State Mulliken Net Atomic Charges

     Atom                 Charge (a.u.)
  ----------------------------------------
      1 C                    -0.283233
      2 P                     0.341087
      3 F                    -0.210067
      4 F                    -0.012915
      5 I                     0.165127
  ----------------------------------------
  Sum of atomic charges =     0.000000

 -----------------------------------------------------------------
                    Cartesian Multipole Moments
 -----------------------------------------------------------------
    Charge (ESU x 10^10)
                 0.0000
    Dipole Moment (Debye)
         X      -0.1140      Y      -0.3504      Z       0.0000
       Tot       0.3684
    Quadrupole Moments (Debye-Ang)
        XX     -52.0031     XY      -1.3771     YY     -61.4362
        XZ      -0.0000     YZ       0.0000     ZZ     -56.8598
    Octopole Moments (Debye-Ang^2)
       XXX     -72.9574    XXY       6.2054    XYY     -28.8705
       YYY      12.6662    XXZ       0.0000    XYZ       0.0000
       YYZ      -0.0000    XZZ     -22.9610    YZZ       5.1080
       ZZZ       0.0000
    Hexadecapole Moments (Debye-Ang^3)
      XXXX    -817.5332   XXXY     -29.2333   XXYY    -196.6247
      XYYY     -34.5408   YYYY    -329.1628   XXXZ       0.0000
      XXYZ       0.0000   XYYZ      -0.0000   YYYZ       0.0000
      XXZZ    -154.4360   XYZZ      -8.7436   YYZZ     -62.3711
      XZZZ      -0.0000   YZZZ       0.0000   ZZZZ     -73.5421
 -----------------------------------------------------------------
 Calculating analytic gradient of the SCF energy
 Gradient of SCF Energy
            1           2           3           4           5
    1   0.0004717   0.0007507  -0.0003009   0.0002601  -0.0011815
    2   0.0001092   0.0003684  -0.0002962  -0.0006267   0.0004454
    3   0.0000000   0.0000000   0.0000000  -0.0000000   0.0000000
 Max gradient component =       1.181E-03
 RMS gradient           =       4.595E-04
 Gradient time:  CPU 6.05 s  wall 2.28 s
 Geometry Optimization Parameters
   NAtoms,    NIC,     NZ,  NCons,   NDum,   NFix, NCnnct, MaxDiis
        5      20       5       0       0       0       0       0

 Cartesian Hessian Update
 Hessian Updated using BFGS Update


** GEOMETRY OPTIMIZATION IN DELOCALIZED INTERNAL COORDINATES **
   Searching for a Minimum

   Optimization Cycle:   7

                       Coordinates (Angstroms)
     ATOM                X               Y               Z
      1  C         1.0251297175   -0.7005458313    0.0000000000
      2  P         2.4269510166    0.2469676537    0.0000000000
      3  F         1.7624155319    1.7438172295    0.0000000000
      4  F         1.1856242741   -2.0371771881    0.0000000000
      5  I        -0.9784999709   -0.0898264764    0.0000000000
   Point Group: cs    Number of degrees of freedom:     7


   Energy is  -7498.732295227

 Hessian Updated using BFGS Update

  7 Hessian modes will be used to form the next step
  Hessian Eigenvalues:
     0.105145    0.195387    0.225993    0.271732    0.374223    0.445169
     0.725268

 Minimum Search - Taking Simple RFO Step
 Searching for Lamda that Minimizes Along All modes
 Value Taken    Lamda =  -0.00001781
 Step Taken.  Stepsize is  0.010661

                             Maximum     Tolerance    Cnvgd?
         Gradient           0.001672      0.000300      NO
         Displacement       0.008017      0.001200      NO
         Energy change     -0.000097      0.000001      NO


 New Cartesian Coordinates Obtained by Inverse Iteration

 Displacement from previous Coordinates is:  0.013869
 ----------------------------------------------------------------
             Standard Nuclear Orientation (Angstroms)
    I     Atom           X                Y                Z
 ----------------------------------------------------------------
    1      C       1.0227060999    -0.7005328973     0.0000000000
    2      P       2.4246701480     0.2468795576     0.0000000000
    3      F       1.7663252539     1.7468053937     0.0000000000
    4      F       1.1846857821    -2.0363489477     0.0000000000
    5      I      -0.9767667148    -0.0935677189     0.0000000000
 ----------------------------------------------------------------
 Molecular Point Group                 Cs    NOp =  2
 Largest Abelian Subgroup              Cs    NOp =  2
 Nuclear Repulsion Energy =   509.7285010762 hartrees
 There are       46 alpha and       46 beta electrons
 Applying Cartesian multipole field
    Component          Value
    ---------          -----
     (2,0,0)        1.00000E-11
     (0,2,0)        2.00000E-11
     (0,0,2)       -3.00000E-11
 Nucleus-field energy     =     0.0000000116 hartrees
 Requested basis set is 6-311++G(d,p)
 There are 55 shells and 158 basis functions
 A cutoff of  1.0D-11 yielded   1255 shell pairs
 There are     10908 function pairs (     12175 Cartesian)
 Smallest overlap matrix eigenvalue = 1.07E-03
 Guess MOs from SCF MO coefficient file

 -----------------------------------------------------------------------
  General SCF calculation program by
  Eric Jon Sundstrom, Paul Horn, Yuezhi Mao, Dmitri Zuev, Alec White,
  David Stuck, Shaama M.S., Shane Yost, Joonho Lee, David Small,
  Daniel Levine, Susi Lehtola, Hugh Burton, Evgeny Epifanovsky
 -----------------------------------------------------------------------
 Exchange:     0.2000 Hartree-Fock + 0.0800 Slater + 0.7200 B88
 Correlation:  0.1900 VWN1RPA + 0.8100 LYP
 Using SG-1 standard quadrature grid
 using 4 threads for integral computing
 -------------------------------------------------------
 OpenMP Integral computing Module                
 Release: version 2.0, May 2017, Q-Chem Inc. Pleasanton 
 -------------------------------------------------------
 -------------------------------------------------------
 OpenMP BLAS3 based DFT computing Module                
 Release: version 1.0, May 2013, Q-Chem Inc. Pittsburgh 
 -------------------------------------------------------
 A restricted SCF calculation will be
 performed using DIIS
 SCF converges when DIIS error is below 1.0e-08
 ---------------------------------------
  Cycle       Energy         DIIS error
 ---------------------------------------
    1   -7498.7322903943      5.12e-05  
    2   -7498.7322978591      3.89e-05  
    3   -7498.7322965968      4.28e-05  
    4   -7498.7323027746      6.60e-06  
    5   -7498.7323028899      1.45e-06  
    6   -7498.7323028932      3.95e-07  
    7   -7498.7323028938      1.39e-07  
    8   -7498.7323028939      3.69e-08  
    9   -7498.7323028939      1.26e-08  
   10   -7498.7323028939      3.77e-09  Convergence criterion met
 ---------------------------------------
 SCF time:   CPU 16.44s  wall 6.00s 
 SCF   energy in the final basis set =    -7498.7323028939
 Total energy in the final basis set =    -7498.7323028939

 --------------------------------------------------------------
             Orbital Energies (a.u.) and Symmetries
 --------------------------------------------------------------

 Alpha MOs, Restricted
 -- Occupied --                  
******* -176.33 -165.73 -165.73 -165.73  -77.13  -35.83  -31.32
  1 A'    2 A'    3 A'    1 A"    4 A'    5 A'    6 A'    7 A'                 
-31.314 -31.314 -24.741 -24.701 -22.971 -22.969 -22.969 -22.965
  2 A"    8 A'    9 A'   10 A'   11 A'    3 A"   12 A'   13 A'                 
-22.965 -10.328  -6.624  -6.376  -4.789  -4.788  -4.782  -4.781
  4 A"   14 A'   15 A'   16 A'   17 A'   18 A'    5 A"   19 A'                 
 -4.774  -4.773  -2.055  -2.050  -2.050  -2.037  -2.037  -1.279
  6 A"   20 A'   21 A'    7 A"   22 A'    8 A"   23 A'   24 A'                 
 -1.222  -0.775  -0.683  -0.619  -0.540  -0.513  -0.509  -0.469
 25 A'   26 A'   27 A'   28 A'   29 A'    9 A"   30 A'   10 A"                 
 -0.462  -0.418  -0.335  -0.324  -0.295  -0.261
 31 A'   32 A'   33 A'   11 A"   34 A'   12 A"                                 
 -- Virtual --                   
 -0.091  -0.079  -0.040   0.003   0.029   0.043   0.057   0.064
 13 A"   35 A'   36 A'   37 A'   38 A'   14 A"   39 A'   40 A'                 
  0.071   0.090   0.109   0.126   0.143   0.189   0.207   0.212
 41 A'   15 A"   42 A'   43 A'   44 A'   16 A"   45 A'   46 A'                 
  0.230   0.231   0.251   0.258   0.275   0.285   0.287   0.322
 47 A'   17 A"   48 A'   49 A'   18 A"   19 A"   50 A'   51 A'                 
  0.331   0.350   0.385   0.394   0.406   0.434   0.475   0.505
 52 A'   53 A'   20 A"   54 A'   21 A"   55 A'   56 A'   57 A'                 
  0.519   0.536   0.577   0.656   0.662   0.724   0.730   0.814
 22 A"   58 A'   59 A'   23 A"   60 A'   24 A"   61 A'   62 A'                 
  0.879   0.936   0.946   1.196   1.286   1.291   1.314   1.324
 63 A'   64 A'   65 A'   25 A"   66 A'   26 A"   27 A"   67 A'                 
  1.362   1.366   1.380   1.402   1.409   1.439   1.546   1.610
 68 A'   69 A'   70 A'   71 A'   28 A"   29 A"   30 A"   72 A'                 
  1.637   1.669   1.771   1.804   1.907   1.966   2.612   2.792
 73 A'   74 A'   75 A'   76 A'   77 A'   78 A'   31 A"   79 A'                 
  3.028   3.732   3.735   3.755   3.767   3.780   3.819   3.925
 80 A'   32 A"   81 A'   33 A"   82 A'   34 A"   83 A'   35 A"                 
  3.942   3.951   3.970   3.997   4.061   4.093   4.219   4.366
 84 A'   36 A"   85 A'   37 A"   86 A'   87 A'   88 A'   89 A'                 
  4.638   5.975   5.995   6.034   6.246   6.256   6.289   6.297
 90 A'   38 A"   91 A'   92 A'   39 A"   40 A"   93 A'   94 A'                 
  6.323   6.516   6.958  13.764  13.875  13.946  23.389  27.809
 95 A'   96 A'   97 A'   41 A"   98 A'   99 A'  100 A'  101 A'                 
 28.320  28.333  28.359  28.514  28.526  28.537  28.575  28.661
 42 A"  102 A'  103 A'   43 A"  104 A'   44 A"  105 A'  106 A'                 
 66.706  66.744 127.864 127.875 127.908 151.610 163.0511901.771
107 A'  108 A'   45 A"  109 A'  110 A'  111 A'  112 A'  113 A'                 

 Beta MOs, Restricted
 -- Occupied --                  
******* -176.33 -165.73 -165.73 -165.73  -77.13  -35.83  -31.32
  1 A'    2 A'    3 A'    1 A"    4 A'    5 A'    6 A'    7 A'                 
-31.314 -31.314 -24.741 -24.701 -22.971 -22.969 -22.969 -22.965
  2 A"    8 A'    9 A'   10 A'   11 A'    3 A"   12 A'   13 A'                 
-22.965 -10.328  -6.624  -6.376  -4.789  -4.788  -4.782  -4.781
  4 A"   14 A'   15 A'   16 A'   17 A'   18 A'    5 A"   19 A'                 
 -4.774  -4.773  -2.055  -2.050  -2.050  -2.037  -2.037  -1.279
  6 A"   20 A'   21 A'    7 A"   22 A'    8 A"   23 A'   24 A'                 
 -1.222  -0.775  -0.683  -0.619  -0.540  -0.513  -0.509  -0.469
 25 A'   26 A'   27 A'   28 A'   29 A'    9 A"   30 A'   10 A"                 
 -0.462  -0.418  -0.335  -0.324  -0.295  -0.261
 31 A'   32 A'   33 A'   11 A"   34 A'   12 A"                                 
 -- Virtual --                   
 -0.091  -0.079  -0.040   0.003   0.029   0.043   0.057   0.064
 13 A"   35 A'   36 A'   37 A'   38 A'   14 A"   39 A'   40 A'                 
  0.071   0.090   0.109   0.126   0.143   0.189   0.207   0.212
 41 A'   15 A"   42 A'   43 A'   44 A'   16 A"   45 A'   46 A'                 
  0.230   0.231   0.251   0.258   0.275   0.285   0.287   0.322
 47 A'   17 A"   48 A'   49 A'   18 A"   19 A"   50 A'   51 A'                 
  0.331   0.350   0.385   0.394   0.406   0.434   0.475   0.505
 52 A'   53 A'   20 A"   54 A'   21 A"   55 A'   56 A'   57 A'                 
  0.519   0.536   0.577   0.656   0.662   0.724   0.730   0.814
 22 A"   58 A'   59 A'   23 A"   60 A'   24 A"   61 A'   62 A'                 
  0.879   0.936   0.946   1.196   1.286   1.291   1.314   1.324
 63 A'   64 A'   65 A'   25 A"   66 A'   26 A"   27 A"   67 A'                 
  1.362   1.366   1.380   1.402   1.409   1.439   1.546   1.610
 68 A'   69 A'   70 A'   71 A'   28 A"   29 A"   30 A"   72 A'                 
  1.637   1.669   1.771   1.804   1.907   1.966   2.612   2.792
 73 A'   74 A'   75 A'   76 A'   77 A'   78 A'   31 A"   79 A'                 
  3.028   3.732   3.735   3.755   3.767   3.780   3.819   3.925
 80 A'   32 A"   81 A'   33 A"   82 A'   34 A"   83 A'   35 A"                 
  3.942   3.951   3.970   3.997   4.061   4.093   4.219   4.366
 84 A'   36 A"   85 A'   37 A"   86 A'   87 A'   88 A'   89 A'                 
  4.638   5.975   5.995   6.034   6.246   6.256   6.289   6.297
 90 A'   38 A"   91 A'   92 A'   39 A"   40 A"   93 A'   94 A'                 
  6.323   6.516   6.958  13.764  13.875  13.946  23.389  27.809
 95 A'   96 A'   97 A'   41 A"   98 A'   99 A'  100 A'  101 A'                 
 28.320  28.333  28.359  28.514  28.526  28.537  28.575  28.661
 42 A"  102 A'  103 A'   43 A"  104 A'   44 A"  105 A'  106 A'                 
 66.706  66.744 127.864 127.875 127.908 151.610 163.0511901.771
107 A'  108 A'   45 A"  109 A'  110 A'  111 A'  112 A'  113 A'                 
 --------------------------------------------------------------

          Ground-State Mulliken Net Atomic Charges

     Atom                 Charge (a.u.)
  ----------------------------------------
      1 C                    -0.284510
      2 P                     0.340521
      3 F                    -0.210328
      4 F                    -0.012204
      5 I                     0.166522
  ----------------------------------------
  Sum of atomic charges =     0.000000

 -----------------------------------------------------------------
                    Cartesian Multipole Moments
 -----------------------------------------------------------------
    Charge (ESU x 10^10)
                 0.0000
    Dipole Moment (Debye)
         X      -0.1381      Y      -0.3575      Z       0.0000
       Tot       0.3832
    Quadrupole Moments (Debye-Ang)
        XX     -52.0754     XY      -1.3826     YY     -61.4428
        XZ      -0.0000     YZ       0.0000     ZZ     -56.8500
    Octopole Moments (Debye-Ang^2)
       XXX     -73.2581    XXY       6.2325    XYY     -28.9453
       YYY      12.8663    XXZ       0.0000    XYZ       0.0000
       YYZ       0.0000    XZZ     -22.9987    YZZ       5.1908
       ZZZ       0.0000
    Hexadecapole Moments (Debye-Ang^3)
      XXXX    -817.0959   XXXY     -29.7647   XXYY    -196.6324
      XYYY     -35.1719   YYYY    -329.5435   XXXZ       0.0000
      XXYZ       0.0000   XYYZ      -0.0000   YYYZ      -0.0000
      XXZZ    -154.2534   XYZZ      -8.9194   YYZZ     -62.4156
      XZZZ      -0.0000   YZZZ       0.0000   ZZZZ     -73.5117
 -----------------------------------------------------------------
 Calculating analytic gradient of the SCF energy
 Gradient of SCF Energy
            1           2           3           4           5
    1  -0.0003827   0.0002587  -0.0000155   0.0000287   0.0001108
    2  -0.0004247   0.0003397   0.0001181   0.0001054  -0.0001385
    3  -0.0000000   0.0000000  -0.0000000   0.0000000   0.0000000
 Max gradient component =       4.247E-04
 RMS gradient           =       1.944E-04
 Gradient time:  CPU 6.04 s  wall 2.27 s
 Geometry Optimization Parameters
   NAtoms,    NIC,     NZ,  NCons,   NDum,   NFix, NCnnct, MaxDiis
        5      20       5       0       0       0       0       0

 Cartesian Hessian Update
 Hessian Updated using BFGS Update


** GEOMETRY OPTIMIZATION IN DELOCALIZED INTERNAL COORDINATES **
   Searching for a Minimum

   Optimization Cycle:   8

                       Coordinates (Angstroms)
     ATOM                X               Y               Z
      1  C         1.0227060999   -0.7005328973    0.0000000000
      2  P         2.4246701480    0.2468795576    0.0000000000
      3  F         1.7663252539    1.7468053937    0.0000000000
      4  F         1.1846857821   -2.0363489477    0.0000000000
      5  I        -0.9767667148   -0.0935677189    0.0000000000
   Point Group: cs    Number of degrees of freedom:     7


   Energy is  -7498.732302894

 Hessian Updated using BFGS Update

  7 Hessian modes will be used to form the next step
  Hessian Eigenvalues:
     0.110327    0.190804    0.226829    0.296232    0.387023    0.446298
     0.714305

 Minimum Search - Taking Simple RFO Step
 Searching for Lamda that Minimizes Along All modes
 Value Taken    Lamda =   0.00000000
 Step Taken.  Stepsize is  0.001587

                             Maximum     Tolerance    Cnvgd?
         Gradient           0.000393      0.000300      NO
         Displacement       0.000892      0.001200     YES
         Energy change     -0.000008      0.000001      NO


 New Cartesian Coordinates Obtained by Inverse Iteration

 Displacement from previous Coordinates is:  0.003201
 ----------------------------------------------------------------
             Standard Nuclear Orientation (Angstroms)
    I     Atom           X                Y                Z
 ----------------------------------------------------------------
    1      C       1.0232044351    -0.7003431641     0.0000000000
    2      P       2.4247800618     0.2467287664     0.0000000000
    3      F       1.7652972348     1.7459350701     0.0000000000
    4      F       1.1848381688    -2.0363175463     0.0000000000
    5      I      -0.9764993314    -0.0927677387     0.0000000000
 ----------------------------------------------------------------
 Molecular Point Group                 Cs    NOp =  2
 Largest Abelian Subgroup              Cs    NOp =  2
 Nuclear Repulsion Energy =   509.7793064105 hartrees
 There are       46 alpha and       46 beta electrons
 Applying Cartesian multipole field
    Component          Value
    ---------          -----
     (2,0,0)        1.00000E-11
     (0,2,0)        2.00000E-11
     (0,0,2)       -3.00000E-11
 Nucleus-field energy     =     0.0000000116 hartrees
 Requested basis set is 6-311++G(d,p)
 There are 55 shells and 158 basis functions
 A cutoff of  1.0D-11 yielded   1255 shell pairs
 There are     10908 function pairs (     12175 Cartesian)
 Smallest overlap matrix eigenvalue = 1.07E-03
 Guess MOs from SCF MO coefficient file

 -----------------------------------------------------------------------
  General SCF calculation program by
  Eric Jon Sundstrom, Paul Horn, Yuezhi Mao, Dmitri Zuev, Alec White,
  David Stuck, Shaama M.S., Shane Yost, Joonho Lee, David Small,
  Daniel Levine, Susi Lehtola, Hugh Burton, Evgeny Epifanovsky
 -----------------------------------------------------------------------
 Exchange:     0.2000 Hartree-Fock + 0.0800 Slater + 0.7200 B88
 Correlation:  0.1900 VWN1RPA + 0.8100 LYP
 Using SG-1 standard quadrature grid
 using 4 threads for integral computing
 -------------------------------------------------------
 OpenMP Integral computing Module                
 Release: version 2.0, May 2017, Q-Chem Inc. Pleasanton 
 -------------------------------------------------------
 -------------------------------------------------------
 OpenMP BLAS3 based DFT computing Module                
 Release: version 1.0, May 2013, Q-Chem Inc. Pittsburgh 
 -------------------------------------------------------
 A restricted SCF calculation will be
 performed using DIIS
 SCF converges when DIIS error is below 1.0e-08
 ---------------------------------------
  Cycle       Energy         DIIS error
 ---------------------------------------
    1   -7498.7323029601      9.15e-06  
    2   -7498.7323033723      1.48e-06  
    3   -7498.7323033769      1.05e-06  
    4   -7498.7323033785      6.35e-07  
    5   -7498.7323033793      1.71e-07  
    6   -7498.7323033794      8.77e-08  
    7   -7498.7323033794      1.71e-08  
    8   -7498.7323033794      3.63e-09  Convergence criterion met
 ---------------------------------------
 SCF time:   CPU 13.10s  wall 5.00s 
 SCF   energy in the final basis set =    -7498.7323033794
 Total energy in the final basis set =    -7498.7323033794

 --------------------------------------------------------------
             Orbital Energies (a.u.) and Symmetries
 --------------------------------------------------------------

 Alpha MOs, Restricted
 -- Occupied --                  
******* -176.33 -165.73 -165.73 -165.73  -77.13  -35.83  -31.32
  1 A'    2 A'    3 A'    1 A"    4 A'    5 A'    6 A'    7 A'                 
-31.314 -31.314 -24.741 -24.701 -22.971 -22.969 -22.969 -22.965
  2 A"    8 A'    9 A'   10 A'   11 A'    3 A"   12 A'   13 A'                 
-22.965 -10.328  -6.624  -6.376  -4.789  -4.788  -4.782  -4.781
  4 A"   14 A'   15 A'   16 A'   17 A'   18 A'    5 A"   19 A'                 
 -4.774  -4.773  -2.055  -2.050  -2.050  -2.037  -2.037  -1.279
  6 A"   20 A'   21 A'    7 A"   22 A'    8 A"   23 A'   24 A'                 
 -1.222  -0.775  -0.683  -0.619  -0.540  -0.513  -0.509  -0.469
 25 A'   26 A'   27 A'   28 A'   29 A'    9 A"   30 A'   10 A"                 
 -0.462  -0.418  -0.335  -0.324  -0.295  -0.261
 31 A'   32 A'   33 A'   11 A"   34 A'   12 A"                                 
 -- Virtual --                   
 -0.091  -0.079  -0.040   0.003   0.029   0.043   0.057   0.064
 13 A"   35 A'   36 A'   37 A'   38 A'   14 A"   39 A'   40 A'                 
  0.071   0.090   0.109   0.127   0.143   0.189   0.207   0.212
 41 A'   15 A"   42 A'   43 A'   44 A'   16 A"   45 A'   46 A'                 
  0.230   0.231   0.251   0.258   0.275   0.285   0.287   0.322
 47 A'   17 A"   48 A'   49 A'   18 A"   19 A"   50 A'   51 A'                 
  0.331   0.350   0.385   0.394   0.406   0.434   0.476   0.505
 52 A'   53 A'   20 A"   54 A'   21 A"   55 A'   56 A'   57 A'                 
  0.519   0.536   0.577   0.656   0.662   0.724   0.730   0.814
 22 A"   58 A'   59 A'   23 A"   60 A'   24 A"   61 A'   62 A'                 
  0.879   0.937   0.946   1.196   1.286   1.291   1.314   1.324
 63 A'   64 A'   65 A'   25 A"   66 A'   26 A"   27 A"   67 A'                 
  1.362   1.366   1.380   1.403   1.409   1.439   1.546   1.610
 68 A'   69 A'   70 A'   71 A'   28 A"   29 A"   30 A"   72 A'                 
  1.637   1.669   1.772   1.805   1.907   1.966   2.612   2.792
 73 A'   74 A'   75 A'   76 A'   77 A'   78 A'   31 A"   79 A'                 
  3.029   3.732   3.735   3.755   3.767   3.780   3.820   3.925
 80 A'   32 A"   81 A'   33 A"   82 A'   34 A"   83 A'   35 A"                 
  3.942   3.951   3.970   3.997   4.061   4.093   4.220   4.366
 84 A'   36 A"   85 A'   37 A"   86 A'   87 A'   88 A'   89 A'                 
  4.638   5.975   5.995   6.034   6.246   6.256   6.289   6.297
 90 A'   38 A"   91 A'   92 A'   39 A"   40 A"   93 A'   94 A'                 
  6.323   6.516   6.959  13.764  13.875  13.946  23.389  27.809
 95 A'   96 A'   97 A'   41 A"   98 A'   99 A'  100 A'  101 A'                 
 28.320  28.333  28.359  28.514  28.526  28.537  28.575  28.661
 42 A"  102 A'  103 A'   43 A"  104 A'   44 A"  105 A'  106 A'                 
 66.706  66.744 127.864 127.875 127.908 151.610 163.0511901.771
107 A'  108 A'   45 A"  109 A'  110 A'  111 A'  112 A'  113 A'                 

 Beta MOs, Restricted
 -- Occupied --                  
******* -176.33 -165.73 -165.73 -165.73  -77.13  -35.83  -31.32
  1 A'    2 A'    3 A'    1 A"    4 A'    5 A'    6 A'    7 A'                 
-31.314 -31.314 -24.741 -24.701 -22.971 -22.969 -22.969 -22.965
  2 A"    8 A'    9 A'   10 A'   11 A'    3 A"   12 A'   13 A'                 
-22.965 -10.328  -6.624  -6.376  -4.789  -4.788  -4.782  -4.781
  4 A"   14 A'   15 A'   16 A'   17 A'   18 A'    5 A"   19 A'                 
 -4.774  -4.773  -2.055  -2.050  -2.050  -2.037  -2.037  -1.279
  6 A"   20 A'   21 A'    7 A"   22 A'    8 A"   23 A'   24 A'                 
 -1.222  -0.775  -0.683  -0.619  -0.540  -0.513  -0.509  -0.469
 25 A'   26 A'   27 A'   28 A'   29 A'    9 A"   30 A'   10 A"                 
 -0.462  -0.418  -0.335  -0.324  -0.295  -0.261
 31 A'   32 A'   33 A'   11 A"   34 A'   12 A"                                 
 -- Virtual --                   
 -0.091  -0.079  -0.040   0.003   0.029   0.043   0.057   0.064
 13 A"   35 A'   36 A'   37 A'   38 A'   14 A"   39 A'   40 A'                 
  0.071   0.090   0.109   0.127   0.143   0.189   0.207   0.212
 41 A'   15 A"   42 A'   43 A'   44 A'   16 A"   45 A'   46 A'                 
  0.230   0.231   0.251   0.258   0.275   0.285   0.287   0.322
 47 A'   17 A"   48 A'   49 A'   18 A"   19 A"   50 A'   51 A'                 
  0.331   0.350   0.385   0.394   0.406   0.434   0.476   0.505
 52 A'   53 A'   20 A"   54 A'   21 A"   55 A'   56 A'   57 A'                 
  0.519   0.536   0.577   0.656   0.662   0.724   0.730   0.814
 22 A"   58 A'   59 A'   23 A"   60 A'   24 A"   61 A'   62 A'                 
  0.879   0.937   0.946   1.196   1.286   1.291   1.314   1.324
 63 A'   64 A'   65 A'   25 A"   66 A'   26 A"   27 A"   67 A'                 
  1.362   1.366   1.380   1.403   1.409   1.439   1.546   1.610
 68 A'   69 A'   70 A'   71 A'   28 A"   29 A"   30 A"   72 A'                 
  1.637   1.669   1.772   1.805   1.907   1.966   2.612   2.792
 73 A'   74 A'   75 A'   76 A'   77 A'   78 A'   31 A"   79 A'                 
  3.029   3.732   3.735   3.755   3.767   3.780   3.820   3.925
 80 A'   32 A"   81 A'   33 A"   82 A'   34 A"   83 A'   35 A"                 
  3.942   3.951   3.970   3.997   4.061   4.093   4.220   4.366
 84 A'   36 A"   85 A'   37 A"   86 A'   87 A'   88 A'   89 A'                 
  4.638   5.975   5.995   6.034   6.246   6.256   6.289   6.297
 90 A'   38 A"   91 A'   92 A'   39 A"   40 A"   93 A'   94 A'                 
  6.323   6.516   6.959  13.764  13.875  13.946  23.389  27.809
 95 A'   96 A'   97 A'   41 A"   98 A'   99 A'  100 A'  101 A'                 
 28.320  28.333  28.359  28.514  28.526  28.537  28.575  28.661
 42 A"  102 A'  103 A'   43 A"  104 A'   44 A"  105 A'  106 A'                 
 66.706  66.744 127.864 127.875 127.908 151.610 163.0511901.771
107 A'  108 A'   45 A"  109 A'  110 A'  111 A'  112 A'  113 A'                 
 --------------------------------------------------------------

          Ground-State Mulliken Net Atomic Charges

     Atom                 Charge (a.u.)
  ----------------------------------------
      1 C                    -0.284396
      2 P                     0.340641
      3 F                    -0.210204
      4 F                    -0.012414
      5 I                     0.166374
  ----------------------------------------
  Sum of atomic charges =     0.000000

 -----------------------------------------------------------------
                    Cartesian Multipole Moments
 -----------------------------------------------------------------
    Charge (ESU x 10^10)
                -0.0000
    Dipole Moment (Debye)
         X      -0.1343      Y      -0.3551      Z       0.0000
       Tot       0.3797
    Quadrupole Moments (Debye-Ang)
        XX     -52.0661     XY      -1.3797     YY     -61.4400
        XZ       0.0000     YZ      -0.0000     ZZ     -56.8488
    Octopole Moments (Debye-Ang^2)
       XXX     -73.2445    XXY       6.2277    XYY     -28.9411
       YYY      12.8315    XXZ       0.0000    XYZ      -0.0000
       YYZ      -0.0000    XZZ     -22.9996    YZZ       5.1742
       ZZZ       0.0000
    Hexadecapole Moments (Debye-Ang^3)
      XXXX    -816.9141   XXXY     -29.6205   XXYY    -196.5568
      XYYY     -35.0009   YYYY    -329.3889   XXXZ       0.0000
      XXYZ      -0.0000   XYYZ      -0.0000   YYYZ      -0.0000
      XXZZ    -154.2220   XYZZ      -8.8723   YYZZ     -62.3931
      XZZZ      -0.0000   YZZZ      -0.0000   ZZZZ     -73.5077
 -----------------------------------------------------------------
 Calculating analytic gradient of the SCF energy
 Gradient of SCF Energy
            1           2           3           4           5
    1  -0.0000883   0.0000713  -0.0000525   0.0000559   0.0000136
    2  -0.0001460   0.0002457  -0.0000473   0.0000312  -0.0000836
    3  -0.0000000  -0.0000000   0.0000000  -0.0000000   0.0000000
 Max gradient component =       2.457E-04
 RMS gradient           =       8.596E-05
 Gradient time:  CPU 6.05 s  wall 2.16 s
 Geometry Optimization Parameters
   NAtoms,    NIC,     NZ,  NCons,   NDum,   NFix, NCnnct, MaxDiis
        5      20       5       0       0       0       0       0

 Cartesian Hessian Update
 Hessian Updated using BFGS Update


** GEOMETRY OPTIMIZATION IN DELOCALIZED INTERNAL COORDINATES **
   Searching for a Minimum

   Optimization Cycle:   9

                       Coordinates (Angstroms)
     ATOM                X               Y               Z
      1  C         1.0232044351   -0.7003431641    0.0000000000
      2  P         2.4247800618    0.2467287664    0.0000000000
      3  F         1.7652972348    1.7459350701    0.0000000000
      4  F         1.1848381688   -2.0363175463    0.0000000000
      5  I        -0.9764993314   -0.0927677387    0.0000000000
   Point Group: cs    Number of degrees of freedom:     7


   Energy is  -7498.732303379

 Hessian Updated using BFGS Update

  7 Hessian modes will be used to form the next step
  Hessian Eigenvalues:
     0.112872    0.194700    0.227662    0.321220    0.349586    0.409684
     0.659136

 Minimum Search - Taking Simple RFO Step
 Searching for Lamda that Minimizes Along All modes
 Value Taken    Lamda =   0.00000000
 Step Taken.  Stepsize is  0.000473

                             Maximum     Tolerance    Cnvgd?
         Gradient           0.000173      0.000300     YES
         Displacement       0.000361      0.001200     YES
         Energy change     -0.000000      0.000001     YES


                       Distance Matrix (Angstroms)
             C (  1)   P (  2)   F (  3)   F (  4)
   P (  2)  1.691555
   F (  3)  2.556360  1.637845
   F (  4)  1.345717  2.598029  3.826535
   I (  5)  2.089967  3.418181  3.301254  2.906676

 Final energy is   -7498.7323033793937     


 ******************************
 **  OPTIMIZATION CONVERGED  **
 ******************************

                       Coordinates (Angstroms)
     ATOM                X               Y               Z
      1  C         1.0232044351   -0.7003431641    0.0000000000
      2  P         2.4247800618    0.2467287664    0.0000000000
      3  F         1.7652972348    1.7459350701    0.0000000000
      4  F         1.1848381688   -2.0363175463    0.0000000000
      5  I        -0.9764993314   -0.0927677387    0.0000000000

Z-matrix Print:
$molecule
0 1
I 
C  1 2.089967
F  2 1.345717 1 113.798937
P  2 1.691555 1 129.051843 3 -180.000000 0
F  4 1.637845 2 100.303543 1 -0.000000 0
$end


 --------------------------------------------------------------
             Orbital Energies (a.u.) and Symmetries
 --------------------------------------------------------------

 Alpha MOs, Restricted
 -- Occupied --                  
******* -176.33 -165.73 -165.73 -165.73  -77.13  -35.83  -31.32
  1 A'    2 A'    3 A'    1 A"    4 A'    5 A'    6 A'    7 A'                 
-31.314 -31.314 -24.741 -24.701 -22.971 -22.969 -22.969 -22.965
  2 A"    8 A'    9 A'   10 A'   11 A'    3 A"   12 A'   13 A'                 
-22.965 -10.328  -6.624  -6.376  -4.789  -4.788  -4.782  -4.781
  4 A"   14 A'   15 A'   16 A'   17 A'   18 A'    5 A"   19 A'                 
 -4.774  -4.773  -2.055  -2.050  -2.050  -2.037  -2.037  -1.279
  6 A"   20 A'   21 A'    7 A"   22 A'    8 A"   23 A'   24 A'                 
 -1.222  -0.775  -0.683  -0.619  -0.540  -0.513  -0.509  -0.469
 25 A'   26 A'   27 A'   28 A'   29 A'    9 A"   30 A'   10 A"                 
 -0.462  -0.418  -0.335  -0.324  -0.295  -0.261
 31 A'   32 A'   33 A'   11 A"   34 A'   12 A"                                 
 -- Virtual --                   
 -0.091  -0.079  -0.040   0.003   0.029   0.043   0.057   0.064
 13 A"   35 A'   36 A'   37 A'   38 A'   14 A"   39 A'   40 A'                 
  0.071   0.090   0.109   0.127   0.143   0.189   0.207   0.212
 41 A'   15 A"   42 A'   43 A'   44 A'   16 A"   45 A'   46 A'                 
  0.230   0.231   0.251   0.258   0.275   0.285   0.287   0.322
 47 A'   17 A"   48 A'   49 A'   18 A"   19 A"   50 A'   51 A'                 
  0.331   0.350   0.385   0.394   0.406   0.434   0.476   0.505
 52 A'   53 A'   20 A"   54 A'   21 A"   55 A'   56 A'   57 A'                 
  0.519   0.536   0.577   0.656   0.662   0.724   0.730   0.814
 22 A"   58 A'   59 A'   23 A"   60 A'   24 A"   61 A'   62 A'                 
  0.879   0.937   0.946   1.196   1.286   1.291   1.314   1.324
 63 A'   64 A'   65 A'   25 A"   66 A'   26 A"   27 A"   67 A'                 
  1.362   1.366   1.380   1.403   1.409   1.439   1.546   1.610
 68 A'   69 A'   70 A'   71 A'   28 A"   29 A"   30 A"   72 A'                 
  1.637   1.669   1.772   1.805   1.907   1.966   2.612   2.792
 73 A'   74 A'   75 A'   76 A'   77 A'   78 A'   31 A"   79 A'                 
  3.029   3.732   3.735   3.755   3.767   3.780   3.820   3.925
 80 A'   32 A"   81 A'   33 A"   82 A'   34 A"   83 A'   35 A"                 
  3.942   3.951   3.970   3.997   4.061   4.093   4.220   4.366
 84 A'   36 A"   85 A'   37 A"   86 A'   87 A'   88 A'   89 A'                 
  4.638   5.975   5.995   6.034   6.246   6.256   6.289   6.297
 90 A'   38 A"   91 A'   92 A'   39 A"   40 A"   93 A'   94 A'                 
  6.323   6.516   6.959  13.764  13.875  13.946  23.389  27.809
 95 A'   96 A'   97 A'   41 A"   98 A'   99 A'  100 A'  101 A'                 
 28.320  28.333  28.359  28.514  28.526  28.537  28.575  28.661
 42 A"  102 A'  103 A'   43 A"  104 A'   44 A"  105 A'  106 A'                 
 66.706  66.744 127.864 127.875 127.908 151.610 163.0511901.771
107 A'  108 A'   45 A"  109 A'  110 A'  111 A'  112 A'  113 A'                 

 Beta MOs, Restricted
 -- Occupied --                  
******* -176.33 -165.73 -165.73 -165.73  -77.13  -35.83  -31.32
  1 A'    2 A'    3 A'    1 A"    4 A'    5 A'    6 A'    7 A'                 
-31.314 -31.314 -24.741 -24.701 -22.971 -22.969 -22.969 -22.965
  2 A"    8 A'    9 A'   10 A'   11 A'    3 A"   12 A'   13 A'                 
-22.965 -10.328  -6.624  -6.376  -4.789  -4.788  -4.782  -4.781
  4 A"   14 A'   15 A'   16 A'   17 A'   18 A'    5 A"   19 A'                 
 -4.774  -4.773  -2.055  -2.050  -2.050  -2.037  -2.037  -1.279
  6 A"   20 A'   21 A'    7 A"   22 A'    8 A"   23 A'   24 A'                 
 -1.222  -0.775  -0.683  -0.619  -0.540  -0.513  -0.509  -0.469
 25 A'   26 A'   27 A'   28 A'   29 A'    9 A"   30 A'   10 A"                 
 -0.462  -0.418  -0.335  -0.324  -0.295  -0.261
 31 A'   32 A'   33 A'   11 A"   34 A'   12 A"                                 
 -- Virtual --                   
 -0.091  -0.079  -0.040   0.003   0.029   0.043   0.057   0.064
 13 A"   35 A'   36 A'   37 A'   38 A'   14 A"   39 A'   40 A'                 
  0.071   0.090   0.109   0.127   0.143   0.189   0.207   0.212
 41 A'   15 A"   42 A'   43 A'   44 A'   16 A"   45 A'   46 A'                 
  0.230   0.231   0.251   0.258   0.275   0.285   0.287   0.322
 47 A'   17 A"   48 A'   49 A'   18 A"   19 A"   50 A'   51 A'                 
  0.331   0.350   0.385   0.394   0.406   0.434   0.476   0.505
 52 A'   53 A'   20 A"   54 A'   21 A"   55 A'   56 A'   57 A'                 
  0.519   0.536   0.577   0.656   0.662   0.724   0.730   0.814
 22 A"   58 A'   59 A'   23 A"   60 A'   24 A"   61 A'   62 A'                 
  0.879   0.937   0.946   1.196   1.286   1.291   1.314   1.324
 63 A'   64 A'   65 A'   25 A"   66 A'   26 A"   27 A"   67 A'                 
  1.362   1.366   1.380   1.403   1.409   1.439   1.546   1.610
 68 A'   69 A'   70 A'   71 A'   28 A"   29 A"   30 A"   72 A'                 
  1.637   1.669   1.772   1.805   1.907   1.966   2.612   2.792
 73 A'   74 A'   75 A'   76 A'   77 A'   78 A'   31 A"   79 A'                 
  3.029   3.732   3.735   3.755   3.767   3.780   3.820   3.925
 80 A'   32 A"   81 A'   33 A"   82 A'   34 A"   83 A'   35 A"                 
  3.942   3.951   3.970   3.997   4.061   4.093   4.220   4.366
 84 A'   36 A"   85 A'   37 A"   86 A'   87 A'   88 A'   89 A'                 
  4.638   5.975   5.995   6.034   6.246   6.256   6.289   6.297
 90 A'   38 A"   91 A'   92 A'   39 A"   40 A"   93 A'   94 A'                 
  6.323   6.516   6.959  13.764  13.875  13.946  23.389  27.809
 95 A'   96 A'   97 A'   41 A"   98 A'   99 A'  100 A'  101 A'                 
 28.320  28.333  28.359  28.514  28.526  28.537  28.575  28.661
 42 A"  102 A'  103 A'   43 A"  104 A'   44 A"  105 A'  106 A'                 
 66.706  66.744 127.864 127.875 127.908 151.610 163.0511901.771
107 A'  108 A'   45 A"  109 A'  110 A'  111 A'  112 A'  113 A'                 
 --------------------------------------------------------------

          Ground-State Mulliken Net Atomic Charges

     Atom                 Charge (a.u.)
  ----------------------------------------
      1 C                    -0.284396
      2 P                     0.340641
      3 F                    -0.210204
      4 F                    -0.012414
      5 I                     0.166374
  ----------------------------------------
  Sum of atomic charges =     0.000000

 -----------------------------------------------------------------
                    Cartesian Multipole Moments
 -----------------------------------------------------------------
    Charge (ESU x 10^10)
                -0.0000
    Dipole Moment (Debye)
         X      -0.1343      Y      -0.3551      Z       0.0000
       Tot       0.3797
    Quadrupole Moments (Debye-Ang)
        XX     -52.0661     XY      -1.3797     YY     -61.4400
        XZ       0.0000     YZ      -0.0000     ZZ     -56.8488
    Octopole Moments (Debye-Ang^2)
       XXX     -73.2445    XXY       6.2277    XYY     -28.9411
       YYY      12.8315    XXZ       0.0000    XYZ      -0.0000
       YYZ      -0.0000    XZZ     -22.9996    YZZ       5.1742
       ZZZ       0.0000
    Hexadecapole Moments (Debye-Ang^3)
      XXXX    -816.9141   XXXY     -29.6205   XXYY    -196.5568
      XYYY     -35.0009   YYYY    -329.3889   XXXZ       0.0000
      XXYZ      -0.0000   XYYZ      -0.0000   YYYZ      -0.0000
      XXZZ    -154.2220   XYZZ      -8.8723   YYZZ     -62.3931
      XZZZ      -0.0000   YZZZ      -0.0000   ZZZZ     -73.5077
 -----------------------------------------------------------------
Archival summary:
1\1\TWL02\OPT\ProcedureUnspecified\BasisUnspecified\1121\taweetha\MonNov2614:31:552018MonNov2614:31:552018\0\\#,OPT,ProcedureUnspecified,BasisUnspecified,\\0,1\I\C,1,2.08997\F,2,1.34572,1,113.799\P,2,1.69156,1,129.052,3,-180,0\F,4,1.63785,2,100.304,1,-0,0\\\@

 Total job time:  84.47s(wall), 219.36s(cpu) 
 Mon Nov 26 14:31:55 2018

        *************************************************************
        *                                                           *
        *  Thank you very much for using Q-Chem.  Have a nice day.  *
        *                                                           *
        *************************************************************


 
User input: 2 of 2 
 
Q-Chem Developer Version!
                  Welcome to Q-Chem
     A Quantum Leap Into The Future Of Chemistry


 Q-Chem 5.1, Q-Chem, Inc., Pleasanton, CA (2018)

 Yihan Shao,  Zhengting Gan,  E. Epifanovsky,  A. T. B. Gilbert,  M. Wormit,  
 J. Kussmann,  A. W. Lange,  A. Behn,  Jia Deng,  Xintian Feng,  D. Ghosh,  
 M. Goldey,  P. R. Horn,  L. D. Jacobson,  I. Kaliman,  T. Kus,  A. Landau,  
 Jie Liu,  E. I. Proynov,  R. M. Richard,  R. P. Steele,  E. J. Sundstrom,  
 H. L. Woodcock III,  P. M. Zimmerman,  D. Zuev,  B. Albrecht,  E. Alguire,  
 S. A. Baeppler,  D. Barton,  Z. Benda,  Y. A. Bernard,  E. J. Berquist,  
 K. B. Bravaya,  H. Burton,  D. Casanova,  Chun-Min Chang,  Yunqing Chen,  
 A. Chien,  K. D. Closser,  M. P. Coons,  S. Coriani,  S. Dasgupta,  
 A. L. Dempwolff,  M. Diedenhofen,  Hainam Do,  R. G. Edgar,  Po-Tung Fang,  
 S. Faraji,  S. Fatehi,  Qingguo Feng,  K. D. Fenk,  J. Fosso-Tande,  
 Qinghui Ge,  A. Ghysels,  G. Gidofalvi,  J. Gomes,  J. Gonthier,  A. Gunina,  
 D. Hait,  M. W. D. Hanson-Heine,  P. H. P. Harbach,  A. W. Hauser,  
 J. E. Herr,  E. G. Hohenstein,  Z. C. Holden,  Kerwin Hui,  B. C. Huynh,  
 T.-C. Jagau,  Hyunjun Ji,  B. Kaduk,  K. Khistyaev,  Jaehoon Kim,  
 P. Klunzinger,  K. Koh,  D. Kosenkov,  L. Koulias,  T. Kowalczyk,  
 C. M. Krauter,  A. Kunitsa,  Ka Un Lao,  A. Laurent,  K. V. Lawler,  
 Joonho Lee,  D. Lefrancois,  S. Lehtola,  D. S. Levine,  Yi-Pei Li,  
 You-Sheng Lin,  Fenglai Liu,  E. Livshits,  A. Luenser,  P. Manohar,  
 E. Mansoor,  S. F. Manzer,  Shan-Ping Mao,  Yuezhi Mao,  N. Mardirossian,  
 A. V. Marenich,  T. Markovich,  L. A. Martinez-Martinez,  S. A. Maurer,  
 N. J. Mayhall,  S. C. McKenzie,  J.-M. Mewes,  A. F. Morrison,  
 J. W. Mullinax,  K. Nanda,  T. S. Nguyen-Beck,  R. Olivares-Amaya,  
 J. A. Parkhill,  T. M. Perrine,  F. Plasser,  P. Pokhilko,  S. Prager,  
 A. Prociuk,  E. Ramos,  D. R. Rehn,  F. Rob,  M. Schneider,  N. Sergueev,  
 S. M. Sharada,  S. Sharma,  D. W. Small,  T. Stauch,  T. Stein,  
 Yu-Chuan Su,  A. J. W. Thom,  A. Tkatchenko,  T. Tsuchimochi,  N. M. Tubman,  
 L. Vogt,  M. L. Vidal,  O. Vydrov,  M. A. Watson,  J. Wenzel,  
 M. de Wergifosse,  T. A. Wesolowski,  A. White,  J. Witte,  A. Yamada,  
 Jun Yang,  K. Yao,  S. Yeganeh,  S. R. Yost,  Zhi-Qiang You,  A. Zech,  
 Igor Ying Zhang,  Xing Zhang,  Yan Zhao,  Ying Zhu,  B. R. Brooks,  
 G. K. L. Chan,  C. J. Cramer,  M. S. Gordon,  W. J. Hehre,  A. Klamt,  
 M. W. Schmidt,  C. D. Sherrill,  D. G. Truhlar,  A. Aspuru-Guzik,  R. Baer,  
 A. T. Bell,  N. A. Besley,  Jeng-Da Chai,  A. E. DePrince, III,  
 R. A. DiStasio Jr.,  A. Dreuw,  B. D. Dunietz,  T. R. Furlani,  
 Chao-Ping Hsu,  Yousung Jung,  Jing Kong,  D. S. Lambrecht,  WanZhen Liang,  
 C. Ochsenfeld,  V. A. Rassolov,  L. V. Slipchenko,  J. E. Subotnik,  
 T. Van Voorhis,  J. M. Herbert,  A. I. Krylov,  P. M. W. Gill,  M. Head-Gordon

 Contributors to earlier versions of Q-Chem not listed above: 
 R. D. Adamson,  B. Austin,  J. Baker,  G. J. O. Beran,  K. Brandhorst,  
 S. T. Brown,  E. F. C. Byrd,  A. K. Chakraborty,  C.-L. Cheng,  
 Siu Hung Chien,  D. M. Chipman,  D. L. Crittenden,  H. Dachsel,  
 R. J. Doerksen,  A. D. Dutoi,  L. Fusti-Molnar,  W. A. Goddard III,  
 A. Golubeva-Zadorozhnaya,  S. R. Gwaltney,  G. Hawkins,  A. Heyden,  
 S. Hirata,  G. Kedziora,  F. J. Keil,  C. Kelley,  Jihan Kim,  R. A. King,  
 R. Z. Khaliullin,  P. P. Korambath,  W. Kurlancheek,  A. M. Lee,  M. S. Lee,  
 S. V. Levchenko,  Ching Yeh Lin,  D. Liotard,  R. C. Lochan,  I. Lotan,  
 P. E. Maslen,  N. Nair,  D. P. O'Neill,  D. Neuhauser,  E. Neuscamman,  
 C. M. Oana,  R. Olson,  B. Peters,  R. Peverati,  P. A. Pieniazek,  
 Y. M. Rhee,  J. Ritchie,  M. A. Rohrdanz,  E. Rosta,  N. J. Russ,  
 H. F. Schaefer III,  N. E. Schultz,  N. Shenvi,  A. C. Simmonett,  A. Sodt,  
 D. Stuck,  K. S. Thanthiriwatte,  V. Vanovschi,  Tao Wang,  A. Warshel,  
 C. F. Williams,  Q. Wu,  X. Xu,  W. Zhang

 Please cite Q-Chem as follows:
 Y. Shao et al., Mol. Phys. 113, 184-215 (2015)
 DOI: 10.1080/00268976.2014.952696

 Q-Chem 5.1.2 for Intel X86 EM64T Linux

 Parts of Q-Chem use Armadillo 8.300.2 (Tropical Shenanigans).
 http://arma.sourceforge.net/

 Q-Chem begins on Mon Nov 26 14:31:55 2018  

Host: 
0

     Scratch files written to /scratch/taweetham/qchem48159//
The previous job contains 0 fragments, simply inherited here
Input Ideriv = 2
Curr. Ideriv = -1
Max.  Ideriv = 2

Checking the input file for inconsistencies... 	...done.

--------------------------------------------------------------
User input:
--------------------------------------------------------------

$molecule
read
$end

$rem
   job_type 	frequency
   basis 	6-311++g**
   method	b3lyp	
$end


--------------------------------------------------------------
 ----------------------------------------------------------------
             Standard Nuclear Orientation (Angstroms)
    I     Atom           X                Y                Z
 ----------------------------------------------------------------
    1      C       0.7377894244    -0.7272190760    -0.0000000000
    2      P       2.2614449620     0.0075144005     0.0000000000
    3      F       1.8253852575     1.5862446099     0.0000000000
    4      F       0.7047923205    -2.0725310119    -0.0000000000
    5      I      -1.1532077204     0.1627769069    -0.0000000000
 ----------------------------------------------------------------
 Molecular Point Group                 Cs    NOp =  2
 Largest Abelian Subgroup              Cs    NOp =  2
 Nuclear Repulsion Energy =   509.7793064105 hartrees
 There are       46 alpha and       46 beta electrons
 Requested basis set is 6-311++G(d,p)
 There are 55 shells and 158 basis functions

 Total QAlloc Memory Limit   2000 MB
 Mega-Array Size       188 MB
 MEM_STATIC part       192 MB

                       Distance Matrix (Angstroms)
             C (  1)   P (  2)   F (  3)   F (  4)
   P (  2)  1.691555
   F (  3)  2.556360  1.637845
   F (  4)  1.345717  2.598029  3.826535
   I (  5)  2.089967  3.418181  3.301254  2.906676

 A cutoff of  1.0D-11 yielded   1255 shell pairs
 There are     10908 function pairs (     12175 Cartesian)

 -------------------------------------------------------
 OpenMP Integral Computing Module                       
 Release: version 1.0, May 2013, Q-Chem Inc. Pittsburgh 
 -------------------------------------------------------
 Integral Job Info:
 Integral job number is                      11
 Integral operator is                         1
 short-range coefficients                     0
 long-range coefficients              100000000
 Omega coefficients                           0
 if combine SR and LR in K                    0
 Integral screening is                        0
 Integral computing path is                   2
 max size of driver memory is            800000
 size of driver memory is                593474
 size of scratch memory is             11861008
 max col of scratch BK array               1296
 max len of scratch array in speh3          155
 max len of scratch index in speh4           18
 max int batch size is                      520
 min int batch size is                       52
 fixed nKL is                                52
 max L of basis functions is                  2
 order of int derivative is                   0
 number of shells is                         55
 number of basis is                         167
 number of cartesian basis is               167
 number of contracted shell pairs          1255
 number of primitive shell pairs           2919
 maxK2 (contraction) of shell pair           36
 max number of K2 of shell pair               1
 max number of CS2 of shell pair            123
 max number of PS2 of shell pair            222
 mem total for path MDJ                  522672
 -------------------------------------------------------
 Smallest overlap matrix eigenvalue = 1.07E-03
 Guess from superposition of atomic densities
 Warning:  Energy on first SCF cycle will be non-variational
 SAD guess density has 92.000000 electrons

 -----------------------------------------------------------------------
  General SCF calculation program by
  Eric Jon Sundstrom, Paul Horn, Yuezhi Mao, Dmitri Zuev, Alec White,
  David Stuck, Shaama M.S., Shane Yost, Joonho Lee, David Small,
  Daniel Levine, Susi Lehtola, Hugh Burton, Evgeny Epifanovsky
 -----------------------------------------------------------------------
 Exchange:     0.2000 Hartree-Fock + 0.0800 Slater + 0.7200 B88
 Correlation:  0.1900 VWN1RPA + 0.8100 LYP
 Using SG-1 standard quadrature grid
 using 4 threads for integral computing
 -------------------------------------------------------
 OpenMP Integral computing Module                
 Release: version 2.0, May 2017, Q-Chem Inc. Pleasanton 
 -------------------------------------------------------
 -------------------------------------------------------
 OpenMP BLAS3 based DFT computing Module                
 Release: version 1.0, May 2013, Q-Chem Inc. Pittsburgh 
 -------------------------------------------------------
 A restricted SCF calculation will be
 performed using DIIS
 SCF converges when DIIS error is below 1.0e-08
 ---------------------------------------
  Cycle       Energy         DIIS error
 ---------------------------------------
    1   -7499.2681482541      4.13e-02  
    2   -7498.6974362337      4.25e-03  
    3   -7498.6332853371      7.16e-03  
    4   -7498.7316285658      7.14e-04  
    5   -7498.7324231412      2.64e-04  
    6   -7498.7325095337      1.52e-04  
    7   -7498.7325739988      4.12e-05  
    8   -7498.7325785669      1.86e-05  
    9   -7498.7325794001      1.48e-06  
   10   -7498.7325794042      3.84e-07  
   11   -7498.7325794046      1.01e-07  
   12   -7498.7325794047      4.07e-08  
   13   -7498.7325794047      8.75e-09  Convergence criterion met
 ---------------------------------------
 SCF time:   CPU 21.49s  wall 8.00s 
 SCF   energy in the final basis set =    -7498.7325794047
 Total energy in the final basis set =    -7498.7325794047

 --------------------------------------------------------------
             Orbital Energies (a.u.) and Symmetries
 --------------------------------------------------------------

 Alpha MOs, Restricted
 -- Occupied --                  
******* -176.33 -165.73 -165.73 -165.73  -77.13  -35.83  -31.32
  1 A'    2 A'    3 A'    1 A"    4 A'    5 A'    6 A'    7 A'                 
-31.314 -31.314 -24.741 -24.701 -22.971 -22.969 -22.969 -22.965
  2 A"    8 A'    9 A'   10 A'   11 A'    3 A"   12 A'   13 A'                 
-22.965 -10.328  -6.624  -6.376  -4.789  -4.788  -4.782  -4.781
  4 A"   14 A'   15 A'   16 A'   17 A'   18 A'    5 A"   19 A'                 
 -4.774  -4.773  -2.055  -2.050  -2.050  -2.037  -2.037  -1.279
  6 A"   20 A'   21 A'    7 A"   22 A'    8 A"   23 A'   24 A'                 
 -1.222  -0.775  -0.683  -0.619  -0.540  -0.513  -0.509  -0.469
 25 A'   26 A'   27 A'   28 A'   29 A'    9 A"   30 A'   10 A"                 
 -0.462  -0.418  -0.335  -0.324  -0.295  -0.261
 31 A'   32 A'   33 A'   11 A"   34 A'   12 A"                                 
 -- Virtual --                   
 -0.091  -0.079  -0.040   0.003   0.029   0.043   0.057   0.064
 13 A"   35 A'   36 A'   37 A'   38 A'   14 A"   39 A'   40 A'                 
  0.071   0.090   0.109   0.126   0.143   0.189   0.207   0.211
 41 A'   15 A"   42 A'   43 A'   44 A'   16 A"   45 A'   46 A'                 
  0.230   0.231   0.251   0.258   0.275   0.285   0.286   0.322
 47 A'   17 A"   48 A'   49 A'   18 A"   19 A"   50 A'   51 A'                 
  0.331   0.350   0.385   0.394   0.406   0.434   0.475   0.505
 52 A'   53 A'   20 A"   54 A'   21 A"   55 A'   56 A'   57 A'                 
  0.519   0.536   0.577   0.656   0.663   0.724   0.730   0.814
 22 A"   58 A'   59 A'   23 A"   60 A'   24 A"   61 A'   62 A'                 
  0.879   0.937   0.946   1.196   1.285   1.291   1.313   1.322
 63 A'   64 A'   65 A'   25 A"   66 A'   26 A"   27 A"   67 A'                 
  1.362   1.366   1.380   1.402   1.409   1.439   1.546   1.609
 68 A'   69 A'   70 A'   71 A'   28 A"   29 A"   30 A"   72 A'                 
  1.638   1.668   1.771   1.804   1.907   1.966   2.612   2.792
 73 A'   74 A'   75 A'   76 A'   77 A'   78 A'   31 A"   79 A'                 
  3.029   3.732   3.735   3.755   3.767   3.780   3.820   3.925
 80 A'   32 A"   81 A'   33 A"   82 A'   34 A"   83 A'   35 A"                 
  3.942   3.951   3.970   3.997   4.061   4.093   4.219   4.366
 84 A'   36 A"   85 A'   37 A"   86 A'   87 A'   88 A'   89 A'                 
  4.638   5.975   5.994   6.034   6.246   6.256   6.289   6.297
 90 A'   38 A"   91 A'   92 A'   39 A"   40 A"   93 A'   94 A'                 
  6.323   6.516   6.959  13.764  13.875  13.946  23.389  27.809
 95 A'   96 A'   97 A'   41 A"   98 A'   99 A'  100 A'  101 A'                 
 28.320  28.333  28.359  28.514  28.526  28.537  28.575  28.661
 42 A"  102 A'  103 A'   43 A"  104 A'   44 A"  105 A'  106 A'                 
 66.706  66.744 127.864 127.875 127.908 151.610 163.0511901.771
107 A'  108 A'   45 A"  109 A'  110 A'  111 A'  112 A'  113 A'                 

 Beta MOs, Restricted
 -- Occupied --                  
******* -176.33 -165.73 -165.73 -165.73  -77.13  -35.83  -31.32
  1 A'    2 A'    3 A'    1 A"    4 A'    5 A'    6 A'    7 A'                 
-31.314 -31.314 -24.741 -24.701 -22.971 -22.969 -22.969 -22.965
  2 A"    8 A'    9 A'   10 A'   11 A'    3 A"   12 A'   13 A'                 
-22.965 -10.328  -6.624  -6.376  -4.789  -4.788  -4.782  -4.781
  4 A"   14 A'   15 A'   16 A'   17 A'   18 A'    5 A"   19 A'                 
 -4.774  -4.773  -2.055  -2.050  -2.050  -2.037  -2.037  -1.279
  6 A"   20 A'   21 A'    7 A"   22 A'    8 A"   23 A'   24 A'                 
 -1.222  -0.775  -0.683  -0.619  -0.540  -0.513  -0.509  -0.469
 25 A'   26 A'   27 A'   28 A'   29 A'    9 A"   30 A'   10 A"                 
 -0.462  -0.418  -0.335  -0.324  -0.295  -0.261
 31 A'   32 A'   33 A'   11 A"   34 A'   12 A"                                 
 -- Virtual --                   
 -0.091  -0.079  -0.040   0.003   0.029   0.043   0.057   0.064
 13 A"   35 A'   36 A'   37 A'   38 A'   14 A"   39 A'   40 A'                 
  0.071   0.090   0.109   0.126   0.143   0.189   0.207   0.211
 41 A'   15 A"   42 A'   43 A'   44 A'   16 A"   45 A'   46 A'                 
  0.230   0.231   0.251   0.258   0.275   0.285   0.286   0.322
 47 A'   17 A"   48 A'   49 A'   18 A"   19 A"   50 A'   51 A'                 
  0.331   0.350   0.385   0.394   0.406   0.434   0.475   0.505
 52 A'   53 A'   20 A"   54 A'   21 A"   55 A'   56 A'   57 A'                 
  0.519   0.536   0.577   0.656   0.663   0.724   0.730   0.814
 22 A"   58 A'   59 A'   23 A"   60 A'   24 A"   61 A'   62 A'                 
  0.879   0.937   0.946   1.196   1.285   1.291   1.313   1.322
 63 A'   64 A'   65 A'   25 A"   66 A'   26 A"   27 A"   67 A'                 
  1.362   1.366   1.380   1.402   1.409   1.439   1.546   1.609
 68 A'   69 A'   70 A'   71 A'   28 A"   29 A"   30 A"   72 A'                 
  1.638   1.668   1.771   1.804   1.907   1.966   2.612   2.792
 73 A'   74 A'   75 A'   76 A'   77 A'   78 A'   31 A"   79 A'                 
  3.029   3.732   3.735   3.755   3.767   3.780   3.820   3.925
 80 A'   32 A"   81 A'   33 A"   82 A'   34 A"   83 A'   35 A"                 
  3.942   3.951   3.970   3.997   4.061   4.093   4.219   4.366
 84 A'   36 A"   85 A'   37 A"   86 A'   87 A'   88 A'   89 A'                 
  4.638   5.975   5.994   6.034   6.246   6.256   6.289   6.297
 90 A'   38 A"   91 A'   92 A'   39 A"   40 A"   93 A'   94 A'                 
  6.323   6.516   6.959  13.764  13.875  13.946  23.389  27.809
 95 A'   96 A'   97 A'   41 A"   98 A'   99 A'  100 A'  101 A'                 
 28.320  28.333  28.359  28.514  28.526  28.537  28.575  28.661
 42 A"  102 A'  103 A'   43 A"  104 A'   44 A"  105 A'  106 A'                 
 66.706  66.744 127.864 127.875 127.908 151.610 163.0511901.771
107 A'  108 A'   45 A"  109 A'  110 A'  111 A'  112 A'  113 A'                 
 --------------------------------------------------------------

          Ground-State Mulliken Net Atomic Charges

     Atom                 Charge (a.u.)
  ----------------------------------------
      1 C                    -0.284449
      2 P                     0.340822
      3 F                    -0.210367
      4 F                    -0.012646
      5 I                     0.166641
  ----------------------------------------
  Sum of atomic charges =     0.000000

 -----------------------------------------------------------------
                    Cartesian Multipole Moments
 -----------------------------------------------------------------
    Charge (ESU x 10^10)
                 0.0000
    Dipole Moment (Debye)
         X      -0.1854      Y      -0.3315      Z      -0.0000
       Tot       0.3798
    Quadrupole Moments (Debye-Ang)
        XX     -52.5820     XY      -2.6247     YY     -60.9203
        XZ      -0.0000     YZ      -0.0000     ZZ     -56.8441
    Octopole Moments (Debye-Ang^2)
       XXX     -42.7031    XXY       3.2426    XYY     -18.3302
       YYY       4.5827    XXZ      -0.0000    XYZ       0.0000
       YYZ      -0.0000    XZZ     -12.1542    YZZ       1.9870
       ZZZ       0.0000
    Hexadecapole Moments (Debye-Ang^3)
      XXXX    -785.1444   XXXY      -5.5376   XXYY    -187.9239
      XYYY      -6.6602   YYYY    -313.4470   XXXZ      -0.0000
      XXYZ      -0.0000   XYYZ       0.0000   YYYZ      -0.0000
      XXZZ    -148.8912   XYZZ       1.7726   YYZZ     -60.5770
      XZZZ       0.0000   YZZZ      -0.0000   ZZZZ     -73.4861
 -----------------------------------------------------------------
 Calculating MO derivatives via CPSCF
 D1JvT checksum  = 202800 15452.2314774164
 D1KAT checksum  = 469200 749.1521595312
   1         3          15      0.136772    0.044398
   2         3          15      0.018267    0.008015
   3         3          15      0.002355    0.001034
   4         4          14      0.000247    0.000102
   5        16           2      0.000018    0.000010
   6        18           0      0.000000    0.000000    Roots Converged
 Time for AOints: 6.9 s (CPU) 2.4 s (wall)
 ------------------------------------------------------------------------------
                     AOints        : Timing summary (seconds)
 ------------------------------------------------------------------------------
     job step          cpu (% of tot)      sys (% of tot)     wall (% of tot)
 ------------------------------------------------------------------------------
  cpscf_lag         0.3475E+02 (33.8)   0.6000E-05 (35.3)   0.1324E+02 (34.8)
  iterzp            0.6109E+02 (59.4)   0.1000E-04 (58.8)   0.2217E+02 (58.4)
  make_fx           0.0000E+00 ( 0.0)   0.0000E+00 ( 0.0)   0.0000E+00 ( 0.0)
  AOints            0.6875E+01 ( 6.7)   0.1000E-05 ( 5.9)   0.2429E+01 ( 6.4)
 ------------------------------------------------------------------------------
   Grand Totals     0.1029E+03          0.1700E-04          0.3798E+02
 ------------------------------------------------------------------------------
 Calculating analytic Hessian of the SCF energy
 Polarizability Matrix (a.u.)
            1           2           3
    1-104.4405536  -0.2195097   0.0000000
    2  -0.2195097 -56.9173246   0.0000000
    3   0.0000000   0.0000000 -45.0139676

 Direct stationary perturbation theory relativistic correction:

 rels  =      97.514117207318
 relv  =    -323.307916141160
 rel2e =      42.101454846730
 E_rel =    -183.692344087111

 Hessian of the SCF Energy
            1           2           3           4           5           6
    1   0.4086869   0.1051909  -0.0000000  -0.2601008  -0.1042512   0.0000000
    2   0.1051909   0.3934315  -0.0000000  -0.0684436  -0.0606015  -0.0000000
    3  -0.0000000  -0.0000000   0.0666232   0.0000000  -0.0000000  -0.0157245
    4  -0.2601008  -0.0684436   0.0000000   0.3189974   0.0337845  -0.0000000
    5  -0.1042512  -0.0606015  -0.0000000   0.0337845   0.3239319   0.0000000
    6   0.0000000  -0.0000000  -0.0157245  -0.0000000   0.0000000   0.0168659
    7   0.0058325  -0.0240264   0.0000000  -0.0454290   0.0772178   0.0000000
    8   0.0145591  -0.0231187   0.0000000   0.0431968  -0.2323974  -0.0000000
    9   0.0000000   0.0000000  -0.0051562   0.0000000  -0.0000000  -0.0087275
   10  -0.0557933  -0.0178499   0.0000000   0.0085035  -0.0203661   0.0000000
   11  -0.0294530  -0.3045076   0.0000000  -0.0099637  -0.0302279  -0.0000000
   12   0.0000000  -0.0000000  -0.0276516  -0.0000000   0.0000000  -0.0011827
   13  -0.0986253   0.0051290  -0.0000000  -0.0219711   0.0136151  -0.0000000
   14   0.0139544  -0.0052038   0.0000000   0.0014260  -0.0007051  -0.0000000
   15   0.0000000   0.0000000  -0.0180909  -0.0000000  -0.0000000   0.0087687
            7           8           9          10          11          12
    1   0.0058325   0.0145591   0.0000000  -0.0557933  -0.0294530   0.0000000
    2  -0.0240264  -0.0231187   0.0000000  -0.0178499  -0.3045076  -0.0000000
    3   0.0000000   0.0000000  -0.0051562   0.0000000   0.0000000  -0.0276516
    4  -0.0454290   0.0431968   0.0000000   0.0085035  -0.0099637  -0.0000000
    5   0.0772178  -0.2323974  -0.0000000  -0.0203661  -0.0302279   0.0000000
    6   0.0000000  -0.0000000  -0.0087275   0.0000000  -0.0000000  -0.0011827
    7   0.0417409  -0.0476194  -0.0000000  -0.0043311  -0.0027350  -0.0000000
    8  -0.0476194   0.2617040   0.0000000  -0.0059998  -0.0079379  -0.0000000
    9  -0.0000000   0.0000000   0.0082251   0.0000000  -0.0000000   0.0084881
   10  -0.0043311  -0.0059998   0.0000000   0.0575199   0.0198213  -0.0000000
   11  -0.0027350  -0.0079379  -0.0000000   0.0198213   0.3679249   0.0000000
   12  -0.0000000  -0.0000000   0.0084881  -0.0000000   0.0000000   0.0167166
   13   0.0021866  -0.0041366   0.0000000  -0.0058990   0.0223305   0.0000000
   14  -0.0028369   0.0017500  -0.0000000   0.0243945  -0.0252515  -0.0000000
   15   0.0000000  -0.0000000  -0.0028296  -0.0000000  -0.0000000   0.0036296
           13          14          15
    1  -0.0986253   0.0139544   0.0000000
    2   0.0051290  -0.0052038   0.0000000
    3  -0.0000000   0.0000000  -0.0180909
    4  -0.0219711   0.0014260  -0.0000000
    5   0.0136151  -0.0007051  -0.0000000
    6  -0.0000000  -0.0000000   0.0087687
    7   0.0021866  -0.0028369   0.0000000
    8  -0.0041366   0.0017500  -0.0000000
    9   0.0000000  -0.0000000  -0.0028296
   10  -0.0058990   0.0243945  -0.0000000
   11   0.0223305  -0.0252515  -0.0000000
   12   0.0000000  -0.0000000   0.0036296
   13   0.1243088  -0.0369379  -0.0000000
   14  -0.0369379   0.0294104   0.0000000
   15  -0.0000000   0.0000000   0.0085222
 Gradient time:  CPU 158.20 s  wall 58.05 s
 **********************************************************************
 **                                                                  **
 **                       VIBRATIONAL ANALYSIS                       **
 **                       --------------------                       **
 **                                                                  **
 **        VIBRATIONAL FREQUENCIES (CM**-1) AND NORMAL MODES         **
 **     FORCE CONSTANTS (mDYN/ANGSTROM) AND REDUCED MASSES (AMU)     **
 **                  INFRARED INTENSITIES (KM/MOL)                   **
 **                                                                  **
 **********************************************************************


 Mode:                 1                      2                      3
 Frequency:       125.82                 169.95                 273.23
 Force Cnst:      0.2125                 0.3870                 1.0209
 Red. Mass:      22.7826                22.7439                23.2098
 IR Active:          YES                    YES                    YES
 IR Intens:        2.039                  5.387                  0.613
 Raman Active:       YES                    YES                    YES
               X      Y      Z        X      Y      Z        X      Y      Z
 C         -0.011  0.312 -0.000   -0.000 -0.000 -0.131    0.183 -0.254 -0.000
 P          0.171 -0.039  0.000    0.000 -0.000  0.548    0.116 -0.124  0.000
 F          0.858  0.134 -0.000   -0.000 -0.000 -0.682   -0.062 -0.203 -0.000
 F          0.051  0.278 -0.000   -0.000 -0.000 -0.464    0.843 -0.273 -0.000
 I         -0.177 -0.082  0.000    0.000  0.000  0.050   -0.163  0.126  0.000
 TransDip  -0.046  0.003  0.000    0.000 -0.000  0.074    0.022  0.012  0.000

 Mode:                 4                      5                      6
 Frequency:       350.32                 409.55                 431.35
 Force Cnst:      1.6755                 1.2564                 2.0113
 Red. Mass:      23.1725                12.7139                18.3467
 IR Active:          YES                    YES                    YES
 IR Intens:       18.769                  2.895                  9.442
 Raman Active:       YES                    YES                    YES
               X      Y      Z        X      Y      Z        X      Y      Z
 C          0.361  0.216 -0.000    0.000 -0.000  0.958   -0.297  0.522  0.000
 P          0.620 -0.040 -0.000    0.000  0.000 -0.086   -0.225 -0.266 -0.000
 F         -0.407 -0.317  0.000    0.000  0.000 -0.057   -0.155 -0.294 -0.000
 F         -0.265  0.304  0.000   -0.000 -0.000 -0.267    0.320  0.549 -0.000
 I         -0.085 -0.009 -0.000   -0.000  0.000 -0.021    0.058 -0.023 -0.000
 TransDip   0.131 -0.046  0.000    0.000 -0.000 -0.054   -0.097  0.019 -0.000

 Mode:                 7                      8                      9
 Frequency:       769.34                 971.51                1194.16
 Force Cnst:      7.7335                 7.9344                11.2720
 Red. Mass:      22.1763                14.2684                13.4160
 IR Active:          YES                    YES                    YES
 IR Intens:      103.557                150.291                127.988
 Raman Active:       YES                    YES                    YES
               X      Y      Z        X      Y      Z        X      Y      Z
 C         -0.150  0.046  0.000    0.761 -0.452 -0.000    0.567  0.722 -0.000
 P          0.172 -0.500 -0.000   -0.219 -0.116  0.000   -0.144 -0.073  0.000
 F         -0.226  0.802  0.000    0.020  0.081 -0.000   -0.013  0.008  0.000
 F          0.041 -0.017 -0.000   -0.046  0.381  0.000   -0.053 -0.356  0.000
 I         -0.000  0.000 -0.000   -0.015  0.002  0.000   -0.009  0.002  0.000
 TransDip  -0.112 -0.306 -0.000    0.175 -0.351 -0.000    0.140  0.334 -0.000

 STANDARD THERMODYNAMIC QUANTITIES AT   298.15 K  AND     1.00 ATM

   This Molecule has  0 Imaginary Frequencies
   Zero point vibrational energy:        6.712 kcal/mol

   Atom    1 Element C  Has Mass   12.00000
   Atom    2 Element P  Has Mass   30.97376
   Atom    3 Element F  Has Mass   18.99840
   Atom    4 Element F  Has Mass   18.99840
   Atom    5 Element I  Has Mass  126.90440
   Molecular Mass:   207.874960 amu
   Principal axes and moments of inertia in amu*Bohr^2:
                             1           2           3
    Eigenvalues --      496.59117  1445.05515  1941.64632
          X               0.99997     0.00829    -0.00000
          Y              -0.00829     0.99997    -0.00000
          Z               0.00000     0.00000     1.00000
   Rotational Symmetry Number is   1
   The Molecule is an Asymmetric Top
   Translational Enthalpy:        0.889 kcal/mol
   Rotational Enthalpy:           0.889 kcal/mol
   Vibrational Enthalpy:          8.493 kcal/mol
   gas constant (RT):             0.592 kcal/mol
   Translational Entropy:        41.899  cal/mol.K
   Rotational Entropy:           28.723  cal/mol.K
   Vibrational Entropy:          10.349  cal/mol.K

   Total Enthalpy:               10.863 kcal/mol
   Total Entropy:                80.971  cal/mol.K
Archival summary:
1\1\TWL02\FREQ\ProcedureUnspecified\BasisUnspecified\1121\taweetha\MonNov2614:33:012018MonNov2614:33:012018\0\\#,FREQ,ProcedureUnspecified,BasisUnspecified,\\0,1\I\C,1,2.08997\F,2,1.34572,1,113.799\P,2,1.69156,1,129.052,3,-180,0\F,4,1.63785,2,100.304,1,-0,0\\\@

 Total job time:  66.43s(wall), 179.87s(cpu) 
 Mon Nov 26 14:33:01 2018

        *************************************************************
        *                                                           *
        *  Thank you very much for using Q-Chem.  Have a nice day.  *
        *                                                           *
        *************************************************************
