# Supplementary material for: Geometric and energetic data from ab initio calculations of haloethene, haloimine, halomethylenephosphine, haloiminophosphine, halodiazene, halodiphosphene and halocyclopropane
Source: Data Brief. 2019 Nov 2;27:104738. doi: 10.1016/j.dib.2019.104738 (PMC6861602; doi:10.1016/j.dib.2019.104738)
Supplement: Multimedia component 5 [file mmc5.zip › CP/B3LYP/IFCPHE.out]

Q-Chem Developer Version!
                  Welcome to Q-Chem
     A Quantum Leap Into The Future Of Chemistry


 Q-Chem 5.1, Q-Chem, Inc., Pleasanton, CA (2018)

 Yihan Shao,  Zhengting Gan,  E. Epifanovsky,  A. T. B. Gilbert,  M. Wormit,  
 J. Kussmann,  A. W. Lange,  A. Behn,  Jia Deng,  Xintian Feng,  D. Ghosh,  
 M. Goldey,  P. R. Horn,  L. D. Jacobson,  I. Kaliman,  T. Kus,  A. Landau,  
 Jie Liu,  E. I. Proynov,  R. M. Richard,  R. P. Steele,  E. J. Sundstrom,  
 H. L. Woodcock III,  P. M. Zimmerman,  D. Zuev,  B. Albrecht,  E. Alguire,  
 S. A. Baeppler,  D. Barton,  Z. Benda,  Y. A. Bernard,  E. J. Berquist,  
 K. B. Bravaya,  H. Burton,  D. Casanova,  Chun-Min Chang,  Yunqing Chen,  
 A. Chien,  K. D. Closser,  M. P. Coons,  S. Coriani,  S. Dasgupta,  
 A. L. Dempwolff,  M. Diedenhofen,  Hainam Do,  R. G. Edgar,  Po-Tung Fang,  
 S. Faraji,  S. Fatehi,  Qingguo Feng,  K. D. Fenk,  J. Fosso-Tande,  
 Qinghui Ge,  A. Ghysels,  G. Gidofalvi,  J. Gomes,  J. Gonthier,  A. Gunina,  
 D. Hait,  M. W. D. Hanson-Heine,  P. H. P. Harbach,  A. W. Hauser,  
 J. E. Herr,  E. G. Hohenstein,  Z. C. Holden,  Kerwin Hui,  B. C. Huynh,  
 T.-C. Jagau,  Hyunjun Ji,  B. Kaduk,  K. Khistyaev,  Jaehoon Kim,  
 P. Klunzinger,  K. Koh,  D. Kosenkov,  L. Koulias,  T. Kowalczyk,  
 C. M. Krauter,  A. Kunitsa,  Ka Un Lao,  A. Laurent,  K. V. Lawler,  
 Joonho Lee,  D. Lefrancois,  S. Lehtola,  D. S. Levine,  Yi-Pei Li,  
 You-Sheng Lin,  Fenglai Liu,  E. Livshits,  A. Luenser,  P. Manohar,  
 E. Mansoor,  S. F. Manzer,  Shan-Ping Mao,  Yuezhi Mao,  N. Mardirossian,  
 A. V. Marenich,  T. Markovich,  L. A. Martinez-Martinez,  S. A. Maurer,  
 N. J. Mayhall,  S. C. McKenzie,  J.-M. Mewes,  A. F. Morrison,  
 J. W. Mullinax,  K. Nanda,  T. S. Nguyen-Beck,  R. Olivares-Amaya,  
 J. A. Parkhill,  T. M. Perrine,  F. Plasser,  P. Pokhilko,  S. Prager,  
 A. Prociuk,  E. Ramos,  D. R. Rehn,  F. Rob,  M. Schneider,  N. Sergueev,  
 S. M. Sharada,  S. Sharma,  D. W. Small,  T. Stauch,  T. Stein,  
 Yu-Chuan Su,  A. J. W. Thom,  A. Tkatchenko,  T. Tsuchimochi,  N. M. Tubman,  
 L. Vogt,  M. L. Vidal,  O. Vydrov,  M. A. Watson,  J. Wenzel,  
 M. de Wergifosse,  T. A. Wesolowski,  A. White,  J. Witte,  A. Yamada,  
 Jun Yang,  K. Yao,  S. Yeganeh,  S. R. Yost,  Zhi-Qiang You,  A. Zech,  
 Igor Ying Zhang,  Xing Zhang,  Yan Zhao,  Ying Zhu,  B. R. Brooks,  
 G. K. L. Chan,  C. J. Cramer,  M. S. Gordon,  W. J. Hehre,  A. Klamt,  
 M. W. Schmidt,  C. D. Sherrill,  D. G. Truhlar,  A. Aspuru-Guzik,  R. Baer,  
 A. T. Bell,  N. A. Besley,  Jeng-Da Chai,  A. E. DePrince, III,  
 R. A. DiStasio Jr.,  A. Dreuw,  B. D. Dunietz,  T. R. Furlani,  
 Chao-Ping Hsu,  Yousung Jung,  Jing Kong,  D. S. Lambrecht,  WanZhen Liang,  
 C. Ochsenfeld,  V. A. Rassolov,  L. V. Slipchenko,  J. E. Subotnik,  
 T. Van Voorhis,  J. M. Herbert,  A. I. Krylov,  P. M. W. Gill,  M. Head-Gordon

 Contributors to earlier versions of Q-Chem not listed above: 
 R. D. Adamson,  B. Austin,  J. Baker,  G. J. O. Beran,  K. Brandhorst,  
 S. T. Brown,  E. F. C. Byrd,  A. K. Chakraborty,  C.-L. Cheng,  
 Siu Hung Chien,  D. M. Chipman,  D. L. Crittenden,  H. Dachsel,  
 R. J. Doerksen,  A. D. Dutoi,  L. Fusti-Molnar,  W. A. Goddard III,  
 A. Golubeva-Zadorozhnaya,  S. R. Gwaltney,  G. Hawkins,  A. Heyden,  
 S. Hirata,  G. Kedziora,  F. J. Keil,  C. Kelley,  Jihan Kim,  R. A. King,  
 R. Z. Khaliullin,  P. P. Korambath,  W. Kurlancheek,  A. M. Lee,  M. S. Lee,  
 S. V. Levchenko,  Ching Yeh Lin,  D. Liotard,  R. C. Lochan,  I. Lotan,  
 P. E. Maslen,  N. Nair,  D. P. O'Neill,  D. Neuhauser,  E. Neuscamman,  
 C. M. Oana,  R. Olson,  B. Peters,  R. Peverati,  P. A. Pieniazek,  
 Y. M. Rhee,  J. Ritchie,  M. A. Rohrdanz,  E. Rosta,  N. J. Russ,  
 H. F. Schaefer III,  N. E. Schultz,  N. Shenvi,  A. C. Simmonett,  A. Sodt,  
 D. Stuck,  K. S. Thanthiriwatte,  V. Vanovschi,  Tao Wang,  A. Warshel,  
 C. F. Williams,  Q. Wu,  X. Xu,  W. Zhang

 Please cite Q-Chem as follows:
 Y. Shao et al., Mol. Phys. 113, 184-215 (2015)
 DOI: 10.1080/00268976.2014.952696

 Q-Chem 5.1.2 for Intel X86 EM64T Linux

 Parts of Q-Chem use Armadillo 8.300.2 (Tropical Shenanigans).
 http://arma.sourceforge.net/

 Q-Chem begins on Mon Nov 26 15:16:50 2018  

Host: 
0

     Scratch files written to /scratch/taweetham/qchem49618//
Input Ideriv = 2
Curr. Ideriv = -1
Max.  Ideriv = 2

Checking the input file for inconsistencies... 	...done.

--------------------------------------------------------------
User input:
--------------------------------------------------------------
$molecule
0 1
C 
P 1 1.5 
H 2 PH 1 120. 
F 1 PF 2 120.  3 180.0
I 1 PI 2 120.  3 0.0

PH=1.44
PF=1.54
PCl=2.03
PBr=2.5
PI=2.6
$end

$rem
   job_type	optimization
   basis	6-311++g**
   method	b3lyp
$end

--------------------------------------------------------------
 ----------------------------------------------------------------
             Standard Nuclear Orientation (Angstroms)
    I     Atom           X                Y                Z
 ----------------------------------------------------------------
    1      C       1.3978540428    -0.2952153297    -0.0000000000
    2      P       2.3033272349     0.9006602067     0.0000000000
    3      H       1.7437221166     2.2274767394     0.0000000000
    4      F       1.9963206276    -1.7141718995    -0.0000000000
    5      I      -1.1820309537     0.0275747025    -0.0000000000
 ----------------------------------------------------------------
 Molecular Point Group                 Cs    NOp =  2
 Largest Abelian Subgroup              Cs    NOp =  2
 Nuclear Repulsion Energy =   344.5215022309 hartrees
 There are       42 alpha and       42 beta electrons
 Requested basis set is 6-311++G(d,p)
 There are 54 shells and 143 basis functions

 Total QAlloc Memory Limit   2000 MB
 Mega-Array Size       188 MB
 MEM_STATIC part       192 MB
 A cutoff of  1.0D-11 yielded   1209 shell pairs
 There are      8864 function pairs (      9901 Cartesian)

 -------------------------------------------------------
 OpenMP Integral Computing Module                       
 Release: version 1.0, May 2013, Q-Chem Inc. Pittsburgh 
 -------------------------------------------------------
 Integral Job Info:
 Integral job number is                      11
 Integral operator is                         1
 short-range coefficients                     0
 long-range coefficients              100000000
 Omega coefficients                           0
 if combine SR and LR in K                    0
 Integral screening is                        0
 Integral computing path is                   2
 max size of driver memory is            800000
 size of driver memory is                593474
 size of scratch memory is             11861008
 max col of scratch BK array               1296
 max len of scratch array in speh3          155
 max len of scratch index in speh4           18
 max int batch size is                      520
 min int batch size is                       52
 fixed nKL is                                52
 max L of basis functions is                  2
 order of int derivative is                   0
 number of shells is                         54
 number of basis is                         151
 number of cartesian basis is               151
 number of contracted shell pairs          1209
 number of primitive shell pairs           2691
 maxK2 (contraction) of shell pair           36
 max number of K2 of shell pair               1
 max number of CS2 of shell pair            162
 max number of PS2 of shell pair            162
 mem total for path MDJ                  520876
 -------------------------------------------------------
 Smallest overlap matrix eigenvalue = 6.57E-04

 Scale SEOQF with 1.000000e-01/1.000000e-01/1.000000e-01

 Standard Electronic Orientation quadrupole field applied
 Nucleus-field energy     =     0.0000000104 hartrees
 Guess from superposition of atomic densities
 Warning:  Energy on first SCF cycle will be non-variational
 SAD guess density has 84.000000 electrons

 -----------------------------------------------------------------------
  General SCF calculation program by
  Eric Jon Sundstrom, Paul Horn, Yuezhi Mao, Dmitri Zuev, Alec White,
  David Stuck, Shaama M.S., Shane Yost, Joonho Lee, David Small,
  Daniel Levine, Susi Lehtola, Hugh Burton, Evgeny Epifanovsky
 -----------------------------------------------------------------------
 Exchange:     0.2000 Hartree-Fock + 0.0800 Slater + 0.7200 B88
 Correlation:  0.1900 VWN1RPA + 0.8100 LYP
 Using SG-1 standard quadrature grid
 using 4 threads for integral computing
 -------------------------------------------------------
 OpenMP Integral computing Module                
 Release: version 2.0, May 2017, Q-Chem Inc. Pleasanton 
 -------------------------------------------------------
 -------------------------------------------------------
 OpenMP BLAS3 based DFT computing Module                
 Release: version 1.0, May 2013, Q-Chem Inc. Pittsburgh 
 -------------------------------------------------------
 A restricted SCF calculation will be
 performed using DIIS
 SCF converges when DIIS error is below 1.0e-08
 ---------------------------------------
  Cycle       Energy         DIIS error
 ---------------------------------------
    1   -7399.6146252547      3.82e-02  
    2   -7399.3206297760      3.17e-03  
    3   -7399.2849714036      5.36e-03  
    4   -7399.3428630925      1.11e-03  
    5   -7399.3447044503      2.73e-04  
    6   -7399.3448809554      2.00e-04  
    7   -7399.3450036783      1.91e-05  
    8   -7399.3450043744      9.24e-06  
    9   -7399.3450045014      7.16e-06  
   10   -7399.3450046561      1.22e-06  
   11   -7399.3450046609      2.57e-07  
   12   -7399.3450046613      2.47e-08  
   13   -7399.3450046613      1.07e-08  
   14   -7399.3450046613      2.00e-09  Convergence criterion met
 ---------------------------------------
 SCF time:   CPU 17.17s  wall 5.00s 
 SCF   energy in the final basis set =    -7399.3450046613
 Total energy in the final basis set =    -7399.3450046613

 --------------------------------------------------------------
             Orbital Energies (a.u.) and Symmetries
 --------------------------------------------------------------

 Alpha MOs, Restricted
 -- Occupied --                  
******* -176.31 -165.72 -165.71 -165.71  -77.09  -35.81  -31.30
  1 A'    2 A'    3 A'    4 A'    1 A"    5 A'    6 A'    7 A'                 
-31.296 -31.296 -24.719 -22.953 -22.952 -22.951 -22.947 -22.947
  8 A'    2 A"    9 A'   10 A'   11 A'    3 A"   12 A'    4 A"                 
-10.338  -6.594  -6.357  -4.770  -4.754  -4.754  -4.754  -4.754
 13 A'   14 A'   15 A'   16 A'   17 A'   18 A'    5 A"    6 A"                 
 -4.751  -2.035  -2.031  -2.030  -2.017  -2.017  -1.201  -0.801
 19 A'   20 A'   21 A'    7 A"   22 A'    8 A"   23 A'   24 A'                 
 -0.642  -0.586  -0.498  -0.466  -0.460  -0.383  -0.338  -0.299
 25 A'   26 A'   27 A'   28 A'    9 A"   29 A'   10 A"   30 A'                 
 -0.276  -0.276
 31 A'   11 A"                                                                 
 -- Virtual --                   
 -0.152  -0.093  -0.072   0.000   0.010   0.039   0.040   0.058
 32 A'   12 A"   33 A'   34 A'   35 A'   36 A'   13 A"   37 A'                 
  0.076   0.092   0.096   0.120   0.134   0.154   0.186   0.216
 38 A'   39 A'   14 A"   40 A'   41 A'   42 A'   43 A'   15 A"                 
  0.221   0.244   0.259   0.272   0.278   0.308   0.334   0.360
 44 A'   45 A'   16 A"   46 A'   17 A"   47 A'   48 A'   49 A'                 
  0.393   0.401   0.405   0.410   0.432   0.450   0.521   0.558
 50 A'   18 A"   19 A"   51 A'   52 A'   53 A'   54 A'   20 A"                 
  0.587   0.590   0.591   0.651   0.674   0.796   0.835   0.913
 55 A'   21 A"   56 A'   57 A'   22 A"   58 A'   59 A'   60 A'                 
  1.103   1.177   1.227   1.296   1.303   1.347   1.355   1.382
 61 A'   23 A"   62 A'   63 A'   24 A"   25 A"   64 A'   65 A'                 
  1.411   1.450   1.524   1.536   1.578   1.605   1.622   1.729
 66 A'   26 A"   27 A"   67 A'   28 A"   68 A'   69 A'   70 A'                 
  1.922   1.971   2.071   2.541   2.644   2.739   3.102   3.766
 71 A'   72 A'   73 A'   74 A'   29 A"   75 A'   76 A'   30 A"                 
  3.769   3.829   3.848   3.957   3.963   3.972   4.025   4.100
 77 A'   31 A"   78 A'   32 A"   79 A'   33 A"   80 A'   81 A'                 
  4.317   4.455   5.979   5.993   6.026   6.274   6.303   6.360
 82 A'   83 A'   34 A"   84 A'   85 A'   35 A"   86 A'   87 A'                 
  7.004  13.788  13.876  14.107  23.410  27.769  28.325  28.336
 88 A'   36 A"   89 A'   90 A'   91 A'   92 A'   37 A"   93 A'                 
 28.355  28.530  28.533  28.535  28.558  28.608  66.725 127.871
 94 A'   38 A"   95 A'   39 A"   96 A'   97 A'   98 A'   40 A"                 
127.880 127.901 151.581 163.1711901.740
 99 A'  100 A'  101 A'  102 A'  103 A'                                         

 Beta MOs, Restricted
 -- Occupied --                  
******* -176.31 -165.72 -165.71 -165.71  -77.09  -35.81  -31.30
  1 A'    2 A'    3 A'    4 A'    1 A"    5 A'    6 A'    7 A'                 
-31.296 -31.296 -24.719 -22.953 -22.952 -22.951 -22.947 -22.947
  8 A'    2 A"    9 A'   10 A'   11 A'    3 A"   12 A'    4 A"                 
-10.338  -6.594  -6.357  -4.770  -4.754  -4.754  -4.754  -4.754
 13 A'   14 A'   15 A'   16 A'   17 A'   18 A'    5 A"    6 A"                 
 -4.751  -2.035  -2.031  -2.030  -2.017  -2.017  -1.201  -0.801
 19 A'   20 A'   21 A'    7 A"   22 A'    8 A"   23 A'   24 A'                 
 -0.642  -0.586  -0.498  -0.466  -0.460  -0.383  -0.338  -0.299
 25 A'   26 A'   27 A'   28 A'    9 A"   29 A'   10 A"   30 A'                 
 -0.276  -0.276
 31 A'   11 A"                                                                 
 -- Virtual --                   
 -0.152  -0.093  -0.072   0.000   0.010   0.039   0.040   0.058
 32 A'   12 A"   33 A'   34 A'   35 A'   36 A'   13 A"   37 A'                 
  0.076   0.092   0.096   0.120   0.134   0.154   0.186   0.216
 38 A'   39 A'   14 A"   40 A'   41 A'   42 A'   43 A'   15 A"                 
  0.221   0.244   0.259   0.272   0.278   0.308   0.334   0.360
 44 A'   45 A'   16 A"   46 A'   17 A"   47 A'   48 A'   49 A'                 
  0.393   0.401   0.405   0.410   0.432   0.450   0.521   0.558
 50 A'   18 A"   19 A"   51 A'   52 A'   53 A'   54 A'   20 A"                 
  0.587   0.590   0.591   0.651   0.674   0.796   0.835   0.913
 55 A'   21 A"   56 A'   57 A'   22 A"   58 A'   59 A'   60 A'                 
  1.103   1.177   1.227   1.296   1.303   1.347   1.355   1.382
 61 A'   23 A"   62 A'   63 A'   24 A"   25 A"   64 A'   65 A'                 
  1.411   1.450   1.524   1.536   1.578   1.605   1.622   1.729
 66 A'   26 A"   27 A"   67 A'   28 A"   68 A'   69 A'   70 A'                 
  1.922   1.971   2.071   2.541   2.644   2.739   3.102   3.766
 71 A'   72 A'   73 A'   74 A'   29 A"   75 A'   76 A'   30 A"                 
  3.769   3.829   3.848   3.957   3.963   3.972   4.025   4.100
 77 A'   31 A"   78 A'   32 A"   79 A'   33 A"   80 A'   81 A'                 
  4.317   4.455   5.979   5.993   6.026   6.274   6.303   6.360
 82 A'   83 A'   34 A"   84 A'   85 A'   35 A"   86 A'   87 A'                 
  7.004  13.788  13.876  14.107  23.410  27.769  28.325  28.336
 88 A'   36 A"   89 A'   90 A'   91 A'   92 A'   37 A"   93 A'                 
 28.355  28.530  28.533  28.535  28.558  28.608  66.725 127.871
 94 A'   38 A"   95 A'   39 A"   96 A'   97 A'   98 A'   40 A"                 
127.880 127.901 151.581 163.1711901.740
 99 A'  100 A'  101 A'  102 A'  103 A'                                         
 --------------------------------------------------------------

          Ground-State Mulliken Net Atomic Charges

     Atom                 Charge (a.u.)
  ----------------------------------------
      1 C                    -0.111019
      2 P                     0.215722
      3 H                     0.034662
      4 F                    -0.114472
      5 I                    -0.024893
  ----------------------------------------
  Sum of atomic charges =     0.000000

 -----------------------------------------------------------------
                    Cartesian Multipole Moments
 -----------------------------------------------------------------
    Charge (ESU x 10^10)
                 0.0000
    Dipole Moment (Debye)
         X       0.4855      Y       3.0047      Z       0.0000
       Tot       3.0437
    Quadrupole Moments (Debye-Ang)
        XX     -52.2349     XY       5.2006     YY     -51.6491
        XZ      -0.0000     YZ       0.0000     ZZ     -53.4377
    Octopole Moments (Debye-Ang^2)
       XXX     -62.0769    XXY       8.7579    XYY     -10.0098
       YYY       2.9499    XXZ       0.0000    XYZ      -0.0000
       YYZ       0.0000    XZZ     -12.6251    YZZ      -2.7545
       ZZZ       0.0000
    Hexadecapole Moments (Debye-Ang^3)
      XXXX    -935.6307   XXXY     -15.4020   XXYY    -186.2151
      XYYY      -0.0512   YYYY    -233.2753   XXXZ      -0.0000
      XXYZ       0.0000   XYYZ      -0.0000   YYYZ      -0.0000
      XXZZ    -164.1386   XYZZ      -7.2116   YYZZ     -52.3126
      XZZZ      -0.0000   YZZZ      -0.0000   ZZZZ     -72.7288
 -----------------------------------------------------------------
 Calculating analytic gradient of the SCF energy
 Gradient of SCF Energy
            1           2           3           4           5
    1   0.1145244  -0.1378980   0.0186944   0.0432921  -0.0386129
    2   0.1729724  -0.1252541   0.0169981  -0.0791523   0.0144359
    3  -0.0000000   0.0000000  -0.0000000   0.0000000  -0.0000000
 Max gradient component =       1.730E-01
 RMS gradient           =       7.669E-02
 Gradient time:  CPU 4.29 s  wall 1.17 s
 Geometry Optimization Parameters
   NAtoms,    NIC,     NZ,  NCons,   NDum,   NFix, NCnnct, MaxDiis
        5      20       5       0       0       0       0       0


** GEOMETRY OPTIMIZATION IN DELOCALIZED INTERNAL COORDINATES **
   Searching for a Minimum

   Optimization Cycle:   1

                       Coordinates (Angstroms)
     ATOM                X               Y               Z
      1  C         1.3978540428   -0.2952153297    0.0000000000
      2  P         2.3033272349    0.9006602067    0.0000000000
      3  H         1.7437221166    2.2274767394    0.0000000000
      4  F         1.9963206276   -1.7141718995    0.0000000000
      5  I        -1.1820309537    0.0275747025    0.0000000000
   Point Group: cs    Number of degrees of freedom:     7


   Energy is  -7399.345004661


 Attempting to Generate Delocalized Internal Coordinates

  7 Hessian modes will be used to form the next step
  Hessian Eigenvalues:
     0.044459    0.160000    0.198009    0.250000    0.250000    0.285189
     0.766766

 Minimum Search - Taking Simple RFO Step
 Searching for Lamda that Minimizes Along All modes
 Value Taken    Lamda =  -0.08435308
 Calculated Step too Large.  Step scaled by  0.576076
 Step Taken.  Stepsize is  0.300000

                             Maximum     Tolerance    Cnvgd?
         Gradient           0.153141      0.000300      NO
         Displacement       0.159886      0.001200      NO
         Energy change     *********      0.000001      NO


 New Cartesian Coordinates Obtained by Inverse Iteration

 Displacement from previous Coordinates is:  0.347297
 ----------------------------------------------------------------
             Standard Nuclear Orientation (Angstroms)
    I     Atom           X                Y                Z
 ----------------------------------------------------------------
    1      C       1.3939798958    -0.2889140716     0.0000000000
    2      P       2.3770836849     0.9180616361     0.0000000000
    3      H       1.6707965710     2.1624947686     0.0000000000
    4      F       1.9098752435    -1.6610953406     0.0000000000
    5      I      -1.0925423270     0.0157774269     0.0000000000
 ----------------------------------------------------------------
 Molecular Point Group                 Cs    NOp =  2
 Largest Abelian Subgroup              Cs    NOp =  2
 Nuclear Repulsion Energy =   351.3559831097 hartrees
 There are       42 alpha and       42 beta electrons
 Applying Cartesian multipole field
    Component          Value
    ---------          -----
     (2,0,0)        1.00000E-11
     (0,2,0)        2.00000E-11
     (0,0,2)       -3.00000E-11
 Nucleus-field energy     =     0.0000000100 hartrees
 Requested basis set is 6-311++G(d,p)
 There are 54 shells and 143 basis functions
 A cutoff of  1.0D-11 yielded   1223 shell pairs
 There are      8997 function pairs (     10050 Cartesian)
 Smallest overlap matrix eigenvalue = 6.38E-04
 Guess MOs from SCF MO coefficient file

 -----------------------------------------------------------------------
  General SCF calculation program by
  Eric Jon Sundstrom, Paul Horn, Yuezhi Mao, Dmitri Zuev, Alec White,
  David Stuck, Shaama M.S., Shane Yost, Joonho Lee, David Small,
  Daniel Levine, Susi Lehtola, Hugh Burton, Evgeny Epifanovsky
 -----------------------------------------------------------------------
 Exchange:     0.2000 Hartree-Fock + 0.0800 Slater + 0.7200 B88
 Correlation:  0.1900 VWN1RPA + 0.8100 LYP
 Using SG-1 standard quadrature grid
 using 4 threads for integral computing
 -------------------------------------------------------
 OpenMP Integral computing Module                
 Release: version 2.0, May 2017, Q-Chem Inc. Pleasanton 
 -------------------------------------------------------
 -------------------------------------------------------
 OpenMP BLAS3 based DFT computing Module                
 Release: version 1.0, May 2013, Q-Chem Inc. Pittsburgh 
 -------------------------------------------------------
 A restricted SCF calculation will be
 performed using DIIS
 SCF converges when DIIS error is below 1.0e-08
 ---------------------------------------
  Cycle       Energy         DIIS error
 ---------------------------------------
    1   -7399.3818089229      1.23e-03  
    2   -7399.3864259414      6.21e-04  
    3   -7399.3846432838      1.02e-03  
    4   -7399.3875031439      1.69e-04  
    5   -7399.3875832266      7.52e-05  
    6   -7399.3875980981      1.02e-05  
    7   -7399.3875983818      7.92e-06  
    8   -7399.3875985074      1.91e-06  
    9   -7399.3875985153      2.94e-07  
   10   -7399.3875985156      1.22e-07  
   11   -7399.3875985156      1.65e-08  
   12   -7399.3875985156      3.73e-09  Convergence criterion met
 ---------------------------------------
 SCF time:   CPU 14.81s  wall 4.00s 
 SCF   energy in the final basis set =    -7399.3875985156
 Total energy in the final basis set =    -7399.3875985156

 --------------------------------------------------------------
             Orbital Energies (a.u.) and Symmetries
 --------------------------------------------------------------

 Alpha MOs, Restricted
 -- Occupied --                  
******* -176.32 -165.72 -165.72 -165.72  -77.08  -35.81  -31.31
  1 A'    2 A'    3 A'    1 A"    4 A'    5 A'    6 A'    7 A'                 
-31.299 -31.299 -24.728 -22.956 -22.954 -22.954 -22.949 -22.949
  2 A"    8 A'    9 A'   10 A'   11 A'    3 A"   12 A'    4 A"                 
-10.339  -6.587  -6.360  -4.773  -4.757  -4.757  -4.747  -4.747
 13 A'   14 A'   15 A'   16 A'   17 A'    5 A"   18 A'    6 A"                 
 -4.744  -2.038  -2.033  -2.033  -2.020  -2.020  -1.226  -0.785
 19 A'   20 A'    7 A"   21 A'   22 A'    8 A"   23 A'   24 A'                 
 -0.648  -0.596  -0.497  -0.477  -0.476  -0.385  -0.326  -0.305
 25 A'   26 A'   27 A'    9 A"   28 A'   29 A'   10 A"   30 A'                 
 -0.278  -0.276
 31 A'   11 A"                                                                 
 -- Virtual --                   
 -0.138  -0.092  -0.042   0.009   0.014   0.039   0.042   0.050
 32 A'   12 A"   33 A'   34 A'   35 A'   36 A'   13 A"   37 A'                 
  0.076   0.093   0.095   0.122   0.138   0.153   0.186   0.216
 38 A'   39 A'   14 A"   40 A'   41 A'   42 A'   43 A'   15 A"                 
  0.219   0.243   0.261   0.269   0.280   0.301   0.340   0.358
 44 A'   45 A'   16 A"   46 A'   17 A"   47 A'   48 A'   49 A'                 
  0.396   0.396   0.402   0.419   0.442   0.448   0.532   0.554
 50 A'   18 A"   19 A"   51 A'   52 A'   53 A'   54 A'   20 A"                 
  0.572   0.588   0.596   0.669   0.687   0.811   0.848   0.924
 55 A'   56 A'   21 A"   57 A'   22 A"   58 A'   59 A'   60 A'                 
  1.064   1.178   1.230   1.296   1.307   1.331   1.364   1.394
 61 A'   23 A"   62 A'   63 A'   24 A"   64 A'   25 A"   65 A'                 
  1.411   1.442   1.506   1.564   1.572   1.616   1.637   1.783
 66 A'   26 A"   27 A"   67 A'   28 A"   68 A'   69 A'   70 A'                 
  1.880   1.951   2.072   2.549   2.634   2.763   3.081   3.754
 71 A'   72 A'   73 A'   74 A'   29 A"   75 A'   76 A'   30 A"                 
  3.757   3.859   3.878   3.955   3.962   3.974   4.035   4.124
 77 A'   31 A"   78 A'   32 A"   79 A'   33 A"   80 A'   81 A'                 
  4.317   4.549   5.978   5.997   6.031   6.265   6.299   6.393
 82 A'   83 A'   34 A"   84 A'   85 A'   35 A"   86 A'   87 A'                 
  6.999  13.794  13.885  14.063  23.373  27.770  28.324  28.338
 88 A'   36 A"   89 A'   90 A'   91 A'   92 A'   37 A"   93 A'                 
 28.356  28.528  28.531  28.535  28.561  28.620  66.716 127.870
 94 A'   38 A"   95 A'   39 A"   96 A'   97 A'   98 A'   40 A"                 
127.881 127.904 151.581 163.1481901.740
 99 A'  100 A'  101 A'  102 A'  103 A'                                         

 Beta MOs, Restricted
 -- Occupied --                  
******* -176.32 -165.72 -165.72 -165.72  -77.08  -35.81  -31.31
  1 A'    2 A'    3 A'    1 A"    4 A'    5 A'    6 A'    7 A'                 
-31.299 -31.299 -24.728 -22.956 -22.954 -22.954 -22.949 -22.949
  2 A"    8 A'    9 A'   10 A'   11 A'    3 A"   12 A'    4 A"                 
-10.339  -6.587  -6.360  -4.773  -4.757  -4.757  -4.747  -4.747
 13 A'   14 A'   15 A'   16 A'   17 A'    5 A"   18 A'    6 A"                 
 -4.744  -2.038  -2.033  -2.033  -2.020  -2.020  -1.226  -0.785
 19 A'   20 A'    7 A"   21 A'   22 A'    8 A"   23 A'   24 A'                 
 -0.648  -0.596  -0.497  -0.477  -0.476  -0.385  -0.326  -0.305
 25 A'   26 A'   27 A'    9 A"   28 A'   29 A'   10 A"   30 A'                 
 -0.278  -0.276
 31 A'   11 A"                                                                 
 -- Virtual --                   
 -0.138  -0.092  -0.042   0.009   0.014   0.039   0.042   0.050
 32 A'   12 A"   33 A'   34 A'   35 A'   36 A'   13 A"   37 A'                 
  0.076   0.093   0.095   0.122   0.138   0.153   0.186   0.216
 38 A'   39 A'   14 A"   40 A'   41 A'   42 A'   43 A'   15 A"                 
  0.219   0.243   0.261   0.269   0.280   0.301   0.340   0.358
 44 A'   45 A'   16 A"   46 A'   17 A"   47 A'   48 A'   49 A'                 
  0.396   0.396   0.402   0.419   0.442   0.448   0.532   0.554
 50 A'   18 A"   19 A"   51 A'   52 A'   53 A'   54 A'   20 A"                 
  0.572   0.588   0.596   0.669   0.687   0.811   0.848   0.924
 55 A'   56 A'   21 A"   57 A'   22 A"   58 A'   59 A'   60 A'                 
  1.064   1.178   1.230   1.296   1.307   1.331   1.364   1.394
 61 A'   23 A"   62 A'   63 A'   24 A"   64 A'   25 A"   65 A'                 
  1.411   1.442   1.506   1.564   1.572   1.616   1.637   1.783
 66 A'   26 A"   27 A"   67 A'   28 A"   68 A'   69 A'   70 A'                 
  1.880   1.951   2.072   2.549   2.634   2.763   3.081   3.754
 71 A'   72 A'   73 A'   74 A'   29 A"   75 A'   76 A'   30 A"                 
  3.757   3.859   3.878   3.955   3.962   3.974   4.035   4.124
 77 A'   31 A"   78 A'   32 A"   79 A'   33 A"   80 A'   81 A'                 
  4.317   4.549   5.978   5.997   6.031   6.265   6.299   6.393
 82 A'   83 A'   34 A"   84 A'   85 A'   35 A"   86 A'   87 A'                 
  6.999  13.794  13.885  14.063  23.373  27.770  28.324  28.338
 88 A'   36 A"   89 A'   90 A'   91 A'   92 A'   37 A"   93 A'                 
 28.356  28.528  28.531  28.535  28.561  28.620  66.716 127.870
 94 A'   38 A"   95 A'   39 A"   96 A'   97 A'   98 A'   40 A"                 
127.881 127.904 151.581 163.1481901.740
 99 A'  100 A'  101 A'  102 A'  103 A'                                         
 --------------------------------------------------------------

          Ground-State Mulliken Net Atomic Charges

     Atom                 Charge (a.u.)
  ----------------------------------------
      1 C                    -0.127871
      2 P                     0.183753
      3 H                     0.013730
      4 F                    -0.075762
      5 I                     0.006150
  ----------------------------------------
  Sum of atomic charges =     0.000000

 -----------------------------------------------------------------
                    Cartesian Multipole Moments
 -----------------------------------------------------------------
    Charge (ESU x 10^10)
                 0.0000
    Dipole Moment (Debye)
         X       0.2527      Y       2.3960      Z       0.0000
       Tot       2.4093
    Quadrupole Moments (Debye-Ang)
        XX     -52.0150     XY       3.9698     YY     -51.9184
        XZ      -0.0000     YZ      -0.0000     ZZ     -53.5656
    Octopole Moments (Debye-Ang^2)
       XXX     -71.1759    XXY       5.3678    XYY     -13.6863
       YYY      -0.3913    XXZ       0.0000    XYZ       0.0000
       YYZ       0.0000    XZZ     -16.3786    YZZ      -3.3981
       ZZZ       0.0000
    Hexadecapole Moments (Debye-Ang^3)
      XXXX    -916.1364   XXXY     -30.2206   XXYY    -182.7369
      XYYY     -14.5145   YYYY    -230.8899   XXXZ      -0.0000
      XXYZ       0.0000   XYYZ      -0.0000   YYYZ      -0.0000
      XXZZ    -161.6112   XYZZ     -11.1311   YYZZ     -51.6272
      XZZZ      -0.0000   YZZZ      -0.0000   ZZZZ     -73.2542
 -----------------------------------------------------------------
 Calculating analytic gradient of the SCF energy
 Gradient of SCF Energy
            1           2           3           4           5
    1   0.0798162  -0.0887798   0.0128173   0.0342191  -0.0380728
    2   0.1128081  -0.0725858   0.0130350  -0.0663478   0.0130905
    3  -0.0000000   0.0000000   0.0000000   0.0000000   0.0000000
 Max gradient component =       1.128E-01
 RMS gradient           =       5.149E-02
 Gradient time:  CPU 4.38 s  wall 1.19 s
 Geometry Optimization Parameters
   NAtoms,    NIC,     NZ,  NCons,   NDum,   NFix, NCnnct, MaxDiis
        5      20       5       0       0       0       0       0

 Cartesian Hessian Update
 Hessian Updated using BFGS Update


** GEOMETRY OPTIMIZATION IN DELOCALIZED INTERNAL COORDINATES **
   Searching for a Minimum

   Optimization Cycle:   2

                       Coordinates (Angstroms)
     ATOM                X               Y               Z
      1  C         1.3939798958   -0.2889140716    0.0000000000
      2  P         2.3770836849    0.9180616361    0.0000000000
      3  H         1.6707965710    2.1624947686    0.0000000000
      4  F         1.9098752435   -1.6610953406    0.0000000000
      5  I        -1.0925423270    0.0157774269    0.0000000000
   Point Group: cs    Number of degrees of freedom:     7


   Energy is  -7399.387598516

 Hessian Updated using BFGS Update

  7 Hessian modes will be used to form the next step
  Hessian Eigenvalues:
     0.036914    0.144162    0.198137    0.214405    0.250119    0.257260
     0.787947

 Minimum Search - Taking Simple RFO Step
 Searching for Lamda that Minimizes Along All modes
 Value Taken    Lamda =  -0.07553268
 Calculated Step too Large.  Step scaled by  0.453016
 Step Taken.  Stepsize is  0.300000

                             Maximum     Tolerance    Cnvgd?
         Gradient           0.100329      0.000300      NO
         Displacement       0.157672      0.001200      NO
         Energy change     -0.042594      0.000001      NO


 New Cartesian Coordinates Obtained by Inverse Iteration

 Displacement from previous Coordinates is:  0.342046
 ----------------------------------------------------------------
             Standard Nuclear Orientation (Angstroms)
    I     Atom           X                Y                Z
 ----------------------------------------------------------------
    1      C       1.3856228826    -0.2778266159     0.0000000000
    2      P       2.4323883005     0.9272055785     0.0000000000
    3      H       1.6182636031     2.0979975840     0.0000000000
    4      F       1.8204050341    -1.5915950851     0.0000000000
    5      I      -0.9974867521    -0.0094570421     0.0000000000
 ----------------------------------------------------------------
 Molecular Point Group                 Cs    NOp =  2
 Largest Abelian Subgroup              Cs    NOp =  2
 Nuclear Repulsion Energy =   361.1821753044 hartrees
 There are       42 alpha and       42 beta electrons
 Applying Cartesian multipole field
    Component          Value
    ---------          -----
     (2,0,0)        1.00000E-11
     (0,2,0)        2.00000E-11
     (0,0,2)       -3.00000E-11
 Nucleus-field energy     =     0.0000000095 hartrees
 Requested basis set is 6-311++G(d,p)
 There are 54 shells and 143 basis functions
 A cutoff of  1.0D-11 yielded   1243 shell pairs
 There are      9187 function pairs (     10264 Cartesian)
 Smallest overlap matrix eigenvalue = 6.16E-04
 Guess MOs from SCF MO coefficient file

 -----------------------------------------------------------------------
  General SCF calculation program by
  Eric Jon Sundstrom, Paul Horn, Yuezhi Mao, Dmitri Zuev, Alec White,
  David Stuck, Shaama M.S., Shane Yost, Joonho Lee, David Small,
  Daniel Levine, Susi Lehtola, Hugh Burton, Evgeny Epifanovsky
 -----------------------------------------------------------------------
 Exchange:     0.2000 Hartree-Fock + 0.0800 Slater + 0.7200 B88
 Correlation:  0.1900 VWN1RPA + 0.8100 LYP
 Using SG-1 standard quadrature grid
 using 4 threads for integral computing
 -------------------------------------------------------
 OpenMP Integral computing Module                
 Release: version 2.0, May 2017, Q-Chem Inc. Pleasanton 
 -------------------------------------------------------
 -------------------------------------------------------
 OpenMP BLAS3 based DFT computing Module                
 Release: version 1.0, May 2013, Q-Chem Inc. Pittsburgh 
 -------------------------------------------------------
 A restricted SCF calculation will be
 performed using DIIS
 SCF converges when DIIS error is below 1.0e-08
 ---------------------------------------
  Cycle       Energy         DIIS error
 ---------------------------------------
    1   -7399.4110315226      1.32e-03  
    2   -7399.4165048760      3.06e-04  
    3   -7399.4162693098      4.04e-04  
    4   -7399.4167580540      1.47e-04  
    5   -7399.4168032088      6.52e-05  
    6   -7399.4168159702      6.10e-06  
    7   -7399.4168160744      2.21e-06  
    8   -7399.4168160896      1.27e-06  
    9   -7399.4168160923      2.62e-07  
   10   -7399.4168160924      6.67e-08  
   11   -7399.4168160924      1.69e-08  
   12   -7399.4168160925      2.92e-09  Convergence criterion met
 ---------------------------------------
 SCF time:   CPU 15.11s  wall 4.00s 
 SCF   energy in the final basis set =    -7399.4168160925
 Total energy in the final basis set =    -7399.4168160925

 --------------------------------------------------------------
             Orbital Energies (a.u.) and Symmetries
 --------------------------------------------------------------

 Alpha MOs, Restricted
 -- Occupied --                  
******* -176.32 -165.72 -165.72 -165.72  -77.08  -35.81  -31.31
  1 A'    2 A'    3 A'    1 A"    4 A'    5 A'    6 A'    7 A'                 
-31.299 -31.299 -24.738 -22.956 -22.955 -22.955 -22.950 -22.950
  2 A"    8 A'    9 A'   10 A'    3 A"   11 A'   12 A'    4 A"                 
-10.338  -6.578  -6.361  -4.773  -4.758  -4.758  -4.739  -4.738
 13 A'   14 A'   15 A'   16 A'    5 A"   17 A'   18 A'    6 A"                 
 -4.736  -2.038  -2.034  -2.034  -2.021  -2.020  -1.260  -0.775
 19 A'   20 A'    7 A"   21 A'   22 A'    8 A"   23 A'   24 A'                 
 -0.654  -0.612  -0.508  -0.499  -0.477  -0.386  -0.317  -0.310
 25 A'   26 A'   27 A'    9 A"   28 A'   29 A'   10 A"   30 A'                 
 -0.279  -0.273
 31 A'   11 A"                                                                 
 -- Virtual --                   
 -0.119  -0.089  -0.021   0.017   0.025   0.040   0.043   0.045
 32 A'   12 A"   33 A'   34 A'   35 A'   36 A'   13 A"   37 A'                 
  0.076   0.094   0.096   0.123   0.145   0.154   0.189   0.215
 38 A'   14 A"   39 A'   40 A'   41 A'   42 A'   43 A'   15 A"                 
  0.219   0.245   0.263   0.268   0.283   0.294   0.345   0.355
 44 A'   45 A'   16 A"   46 A'   17 A"   47 A'   48 A'   49 A'                 
  0.392   0.402   0.403   0.427   0.449   0.460   0.544   0.550
 18 A"   50 A'   19 A"   51 A'   52 A'   53 A'   54 A'   20 A"                 
  0.570   0.593   0.603   0.693   0.704   0.817   0.857   0.933
 55 A'   56 A'   21 A"   57 A'   22 A"   58 A'   59 A'   60 A'                 
  1.032   1.184   1.244   1.308   1.313   1.318   1.376   1.396
 61 A'   23 A"   62 A'   63 A'   24 A"   64 A'   25 A"   65 A'                 
  1.423   1.431   1.486   1.580   1.591   1.615   1.661   1.833
 66 A'   26 A"   27 A"   28 A"   67 A'   68 A'   69 A'   70 A'                 
  1.851   1.929   2.083   2.558   2.626   2.802   3.097   3.739
 71 A'   72 A'   73 A'   74 A'   29 A"   75 A'   76 A'   30 A"                 
  3.743   3.906   3.925   3.955   3.964   3.981   4.051   4.164
 77 A'   31 A"   78 A'   32 A"   79 A'   33 A"   80 A'   81 A'                 
  4.318   4.627   5.980   6.003   6.035   6.253   6.292   6.449
 82 A'   83 A'   34 A"   84 A'   85 A'   35 A"   86 A'   87 A'                 
  7.003  13.803  13.894  14.043  23.383  27.775  28.326  28.342
 88 A'   36 A"   89 A'   90 A'   91 A'   92 A'   37 A"   93 A'                 
 28.359  28.527  28.531  28.537  28.567  28.637  66.705 127.872
 94 A'   38 A"   95 A'   39 A"   96 A'   97 A'   98 A'   40 A"                 
127.884 127.909 151.585 163.1401901.745
 99 A'  100 A'  101 A'  102 A'  103 A'                                         

 Beta MOs, Restricted
 -- Occupied --                  
******* -176.32 -165.72 -165.72 -165.72  -77.08  -35.81  -31.31
  1 A'    2 A'    3 A'    1 A"    4 A'    5 A'    6 A'    7 A'                 
-31.299 -31.299 -24.738 -22.956 -22.955 -22.955 -22.950 -22.950
  2 A"    8 A'    9 A'   10 A'    3 A"   11 A'   12 A'    4 A"                 
-10.338  -6.578  -6.361  -4.773  -4.758  -4.758  -4.739  -4.738
 13 A'   14 A'   15 A'   16 A'    5 A"   17 A'   18 A'    6 A"                 
 -4.736  -2.038  -2.034  -2.034  -2.021  -2.020  -1.260  -0.775
 19 A'   20 A'    7 A"   21 A'   22 A'    8 A"   23 A'   24 A'                 
 -0.654  -0.612  -0.508  -0.499  -0.477  -0.386  -0.317  -0.310
 25 A'   26 A'   27 A'    9 A"   28 A'   29 A'   10 A"   30 A'                 
 -0.279  -0.273
 31 A'   11 A"                                                                 
 -- Virtual --                   
 -0.119  -0.089  -0.021   0.017   0.025   0.040   0.043   0.045
 32 A'   12 A"   33 A'   34 A'   35 A'   36 A'   13 A"   37 A'                 
  0.076   0.094   0.096   0.123   0.145   0.154   0.189   0.215
 38 A'   14 A"   39 A'   40 A'   41 A'   42 A'   43 A'   15 A"                 
  0.219   0.245   0.263   0.268   0.283   0.294   0.345   0.355
 44 A'   45 A'   16 A"   46 A'   17 A"   47 A'   48 A'   49 A'                 
  0.392   0.402   0.403   0.427   0.449   0.460   0.544   0.550
 18 A"   50 A'   19 A"   51 A'   52 A'   53 A'   54 A'   20 A"                 
  0.570   0.593   0.603   0.693   0.704   0.817   0.857   0.933
 55 A'   56 A'   21 A"   57 A'   22 A"   58 A'   59 A'   60 A'                 
  1.032   1.184   1.244   1.308   1.313   1.318   1.376   1.396
 61 A'   23 A"   62 A'   63 A'   24 A"   64 A'   25 A"   65 A'                 
  1.423   1.431   1.486   1.580   1.591   1.615   1.661   1.833
 66 A'   26 A"   27 A"   28 A"   67 A'   68 A'   69 A'   70 A'                 
  1.851   1.929   2.083   2.558   2.626   2.802   3.097   3.739
 71 A'   72 A'   73 A'   74 A'   29 A"   75 A'   76 A'   30 A"                 
  3.743   3.906   3.925   3.955   3.964   3.981   4.051   4.164
 77 A'   31 A"   78 A'   32 A"   79 A'   33 A"   80 A'   81 A'                 
  4.318   4.627   5.980   6.003   6.035   6.253   6.292   6.449
 82 A'   83 A'   34 A"   84 A'   85 A'   35 A"   86 A'   87 A'                 
  7.003  13.803  13.894  14.043  23.383  27.775  28.326  28.342
 88 A'   36 A"   89 A'   90 A'   91 A'   92 A'   37 A"   93 A'                 
 28.359  28.527  28.531  28.537  28.567  28.637  66.705 127.872
 94 A'   38 A"   95 A'   39 A"   96 A'   97 A'   98 A'   40 A"                 
127.884 127.909 151.585 163.1401901.745
 99 A'  100 A'  101 A'  102 A'  103 A'                                         
 --------------------------------------------------------------

          Ground-State Mulliken Net Atomic Charges

     Atom                 Charge (a.u.)
  ----------------------------------------
      1 C                    -0.171128
      2 P                     0.161713
      3 H                    -0.003063
      4 F                    -0.015083
      5 I                     0.027561
  ----------------------------------------
  Sum of atomic charges =    -0.000000

 -----------------------------------------------------------------
                    Cartesian Multipole Moments
 -----------------------------------------------------------------
    Charge (ESU x 10^10)
                 0.0000
    Dipole Moment (Debye)
         X       0.1410      Y       1.7848      Z       0.0000
       Tot       1.7903
    Quadrupole Moments (Debye-Ang)
        XX     -51.9292     XY       2.8220     YY     -51.9495
        XZ      -0.0000     YZ      -0.0000     ZZ     -53.6409
    Octopole Moments (Debye-Ang^2)
       XXX     -79.2797    XXY       2.4576    XYY     -16.7198
       YYY      -2.4403    XXZ       0.0000    XYZ       0.0000
       YYZ       0.0000    XZZ     -19.9331    YZZ      -3.7085
       ZZZ       0.0000
    Hexadecapole Moments (Debye-Ang^3)
      XXXX    -892.5513   XXXY     -44.2311   XXYY    -177.2302
      XYYY     -28.7313   YYYY    -224.9152   XXXZ       0.0000
      XXYZ       0.0000   XYYZ      -0.0000   YYYZ       0.0000
      XXZZ    -158.4751   XYZZ     -15.2597   YYZZ     -50.5286
      XZZZ      -0.0000   YZZZ       0.0000   ZZZZ     -73.7491
 -----------------------------------------------------------------
 Calculating analytic gradient of the SCF energy
 Gradient of SCF Energy
            1           2           3           4           5
    1   0.0669943  -0.0563319   0.0067668   0.0202858  -0.0377149
    2   0.0633683  -0.0474724   0.0088077  -0.0357810   0.0110774
    3  -0.0000000   0.0000000  -0.0000000   0.0000000   0.0000000
 Max gradient component =       6.699E-02
 RMS gradient           =       3.395E-02
 Gradient time:  CPU 4.48 s  wall 1.21 s
 Geometry Optimization Parameters
   NAtoms,    NIC,     NZ,  NCons,   NDum,   NFix, NCnnct, MaxDiis
        5      20       5       0       0       0       0       0

 Cartesian Hessian Update
 Hessian Updated using BFGS Update


** GEOMETRY OPTIMIZATION IN DELOCALIZED INTERNAL COORDINATES **
   Searching for a Minimum

   Optimization Cycle:   3

                       Coordinates (Angstroms)
     ATOM                X               Y               Z
      1  C         1.3856228826   -0.2778266159    0.0000000000
      2  P         2.4323883005    0.9272055785    0.0000000000
      3  H         1.6182636031    2.0979975840    0.0000000000
      4  F         1.8204050341   -1.5915950851    0.0000000000
      5  I        -0.9974867521   -0.0094570421    0.0000000000
   Point Group: cs    Number of degrees of freedom:     7


   Energy is  -7399.416816092

 Hessian Updated using BFGS Update

  7 Hessian modes will be used to form the next step
  Hessian Eigenvalues:
     0.034864    0.172077    0.198284    0.221982    0.250460    0.288241
     0.731986

 Minimum Search - Taking Simple RFO Step
 Searching for Lamda that Minimizes Along All modes
 Value Taken    Lamda =  -0.04588504
 Calculated Step too Large.  Step scaled by  0.456198
 Step Taken.  Stepsize is  0.300000

                             Maximum     Tolerance    Cnvgd?
         Gradient           0.063789      0.000300      NO
         Displacement       0.166764      0.001200      NO
         Energy change     -0.029218      0.000001      NO


 New Cartesian Coordinates Obtained by Inverse Iteration

 Displacement from previous Coordinates is:  0.304557
 ----------------------------------------------------------------
             Standard Nuclear Orientation (Angstroms)
    I     Atom           X                Y                Z
 ----------------------------------------------------------------
    1      C       1.3626483396    -0.2661972535     0.0000000000
    2      P       2.4574699289     0.9395491442     0.0000000000
    3      H       1.5873018135     2.0639983028     0.0000000000
    4      F       1.7365158337    -1.5504155152     0.0000000000
    5      I      -0.8847428474    -0.0406102589     0.0000000000
 ----------------------------------------------------------------
 Molecular Point Group                 Cs    NOp =  2
 Largest Abelian Subgroup              Cs    NOp =  2
 Nuclear Repulsion Energy =   373.7938639660 hartrees
 There are       42 alpha and       42 beta electrons
 Applying Cartesian multipole field
    Component          Value
    ---------          -----
     (2,0,0)        1.00000E-11
     (0,2,0)        2.00000E-11
     (0,0,2)       -3.00000E-11
 Nucleus-field energy     =     0.0000000090 hartrees
 Requested basis set is 6-311++G(d,p)
 There are 54 shells and 143 basis functions
 A cutoff of  1.0D-11 yielded   1259 shell pairs
 There are      9289 function pairs (     10375 Cartesian)
 Smallest overlap matrix eigenvalue = 5.99E-04
 Guess MOs from SCF MO coefficient file

 -----------------------------------------------------------------------
  General SCF calculation program by
  Eric Jon Sundstrom, Paul Horn, Yuezhi Mao, Dmitri Zuev, Alec White,
  David Stuck, Shaama M.S., Shane Yost, Joonho Lee, David Small,
  Daniel Levine, Susi Lehtola, Hugh Burton, Evgeny Epifanovsky
 -----------------------------------------------------------------------
 Exchange:     0.2000 Hartree-Fock + 0.0800 Slater + 0.7200 B88
 Correlation:  0.1900 VWN1RPA + 0.8100 LYP
 Using SG-1 standard quadrature grid
 using 4 threads for integral computing
 -------------------------------------------------------
 OpenMP Integral computing Module                
 Release: version 2.0, May 2017, Q-Chem Inc. Pleasanton 
 -------------------------------------------------------
 -------------------------------------------------------
 OpenMP BLAS3 based DFT computing Module                
 Release: version 1.0, May 2013, Q-Chem Inc. Pittsburgh 
 -------------------------------------------------------
 A restricted SCF calculation will be
 performed using DIIS
 SCF converges when DIIS error is below 1.0e-08
 ---------------------------------------
  Cycle       Energy         DIIS error
 ---------------------------------------
    1   -7399.4291904960      1.12e-03  
    2   -7399.4330891440      3.54e-04  
    3   -7399.4327889877      4.93e-04  
    4   -7399.4334034514      1.33e-04  
    5   -7399.4334538991      5.38e-05  
    6   -7399.4334614442      7.92e-06  
    7   -7399.4334615535      5.02e-06  
    8   -7399.4334615971      9.68e-07  
    9   -7399.4334615990      1.73e-07  
   10   -7399.4334615991      4.51e-08  
   11   -7399.4334615992      1.03e-08  
   12   -7399.4334615992      2.95e-09  Convergence criterion met
 ---------------------------------------
 SCF time:   CPU 15.48s  wall 4.00s 
 SCF   energy in the final basis set =    -7399.4334615992
 Total energy in the final basis set =    -7399.4334615992

 --------------------------------------------------------------
             Orbital Energies (a.u.) and Symmetries
 --------------------------------------------------------------

 Alpha MOs, Restricted
 -- Occupied --                  
******* -176.32 -165.72 -165.72 -165.72  -77.07  -35.81  -31.31
  1 A'    2 A'    3 A'    1 A"    4 A'    5 A'    6 A'    7 A'                 
-31.301 -31.301 -24.742 -22.958 -22.956 -22.956 -22.952 -22.952
  2 A"    8 A'    9 A'   10 A'    3 A"   11 A'   12 A'    4 A"                 
-10.335  -6.571  -6.363  -4.776  -4.760  -4.760  -4.732  -4.731
 13 A'   14 A'   15 A'   16 A'    5 A"   17 A'   18 A'    6 A"                 
 -4.729  -2.041  -2.036  -2.036  -2.023  -2.023  -1.281  -0.771
 19 A'   20 A'    7 A"   21 A'   22 A'    8 A"   23 A'   24 A'                 
 -0.664  -0.620  -0.517  -0.512  -0.472  -0.388  -0.316  -0.314
 25 A'   26 A'   27 A'    9 A"   28 A'   29 A'   10 A"   30 A'                 
 -0.280  -0.268
 31 A'   11 A"                                                                 
 -- Virtual --                   
 -0.095  -0.087  -0.014   0.019   0.032   0.040   0.045   0.049
 32 A'   12 A"   33 A'   34 A'   35 A'   36 A'   13 A"   37 A'                 
  0.075   0.093   0.099   0.126   0.143   0.155   0.195   0.213
 38 A'   14 A"   39 A'   40 A'   41 A'   42 A'   43 A'   15 A"                 
  0.222   0.249   0.264   0.267   0.286   0.290   0.348   0.354
 44 A'   45 A'   16 A"   46 A'   17 A"   47 A'   48 A'   49 A'                 
  0.389   0.404   0.410   0.432   0.451   0.478   0.544   0.545
 18 A"   19 A"   50 A'   51 A'   52 A'   53 A'   20 A"   54 A'                 
  0.591   0.607   0.610   0.717   0.723   0.817   0.860   0.940
 55 A'   56 A'   21 A"   57 A'   22 A"   58 A'   59 A'   60 A'                 
  1.005   1.192   1.247   1.317   1.326   1.347   1.382   1.382
 61 A'   23 A"   62 A'   24 A"   63 A'   64 A'   25 A"   65 A'                 
  1.424   1.441   1.474   1.587   1.601   1.622   1.684   1.829
 26 A"   66 A'   27 A"   28 A"   67 A'   68 A'   69 A'   70 A'                 
  1.860   1.919   2.092   2.567   2.622   2.813   3.116   3.733
 71 A'   72 A'   73 A'   74 A'   29 A"   75 A'   76 A'   30 A"                 
  3.737   3.937   3.956   3.958   3.966   3.991   4.069   4.210
 77 A'   31 A"   78 A'   32 A"   79 A'   33 A"   80 A'   81 A'                 
  4.332   4.651   5.982   6.006   6.032   6.247   6.291   6.493
 82 A'   83 A'   34 A"   84 A'   85 A'   35 A"   86 A'   87 A'                 
  7.006  13.810  13.902  14.033  23.406  27.791  28.327  28.345
 88 A'   36 A"   89 A'   90 A'   91 A'   92 A'   37 A"   93 A'                 
 28.359  28.526  28.531  28.541  28.574  28.656  66.704 127.872
 94 A'   38 A"   95 A'   39 A"   96 A'   97 A'   98 A'   40 A"                 
127.886 127.910 151.597 163.1341901.758
 99 A'  100 A'  101 A'  102 A'  103 A'                                         

 Beta MOs, Restricted
 -- Occupied --                  
******* -176.32 -165.72 -165.72 -165.72  -77.07  -35.81  -31.31
  1 A'    2 A'    3 A'    1 A"    4 A'    5 A'    6 A'    7 A'                 
-31.301 -31.301 -24.742 -22.958 -22.956 -22.956 -22.952 -22.952
  2 A"    8 A'    9 A'   10 A'    3 A"   11 A'   12 A'    4 A"                 
-10.335  -6.571  -6.363  -4.776  -4.760  -4.760  -4.732  -4.731
 13 A'   14 A'   15 A'   16 A'    5 A"   17 A'   18 A'    6 A"                 
 -4.729  -2.041  -2.036  -2.036  -2.023  -2.023  -1.281  -0.771
 19 A'   20 A'    7 A"   21 A'   22 A'    8 A"   23 A'   24 A'                 
 -0.664  -0.620  -0.517  -0.512  -0.472  -0.388  -0.316  -0.314
 25 A'   26 A'   27 A'    9 A"   28 A'   29 A'   10 A"   30 A'                 
 -0.280  -0.268
 31 A'   11 A"                                                                 
 -- Virtual --                   
 -0.095  -0.087  -0.014   0.019   0.032   0.040   0.045   0.049
 32 A'   12 A"   33 A'   34 A'   35 A'   36 A'   13 A"   37 A'                 
  0.075   0.093   0.099   0.126   0.143   0.155   0.195   0.213
 38 A'   14 A"   39 A'   40 A'   41 A'   42 A'   43 A'   15 A"                 
  0.222   0.249   0.264   0.267   0.286   0.290   0.348   0.354
 44 A'   45 A'   16 A"   46 A'   17 A"   47 A'   48 A'   49 A'                 
  0.389   0.404   0.410   0.432   0.451   0.478   0.544   0.545
 18 A"   19 A"   50 A'   51 A'   52 A'   53 A'   20 A"   54 A'                 
  0.591   0.607   0.610   0.717   0.723   0.817   0.860   0.940
 55 A'   56 A'   21 A"   57 A'   22 A"   58 A'   59 A'   60 A'                 
  1.005   1.192   1.247   1.317   1.326   1.347   1.382   1.382
 61 A'   23 A"   62 A'   24 A"   63 A'   64 A'   25 A"   65 A'                 
  1.424   1.441   1.474   1.587   1.601   1.622   1.684   1.829
 26 A"   66 A'   27 A"   28 A"   67 A'   68 A'   69 A'   70 A'                 
  1.860   1.919   2.092   2.567   2.622   2.813   3.116   3.733
 71 A'   72 A'   73 A'   74 A'   29 A"   75 A'   76 A'   30 A"                 
  3.737   3.937   3.956   3.958   3.966   3.991   4.069   4.210
 77 A'   31 A"   78 A'   32 A"   79 A'   33 A"   80 A'   81 A'                 
  4.332   4.651   5.982   6.006   6.032   6.247   6.291   6.493
 82 A'   83 A'   34 A"   84 A'   85 A'   35 A"   86 A'   87 A'                 
  7.006  13.810  13.902  14.033  23.406  27.791  28.327  28.345
 88 A'   36 A"   89 A'   90 A'   91 A'   92 A'   37 A"   93 A'                 
 28.359  28.526  28.531  28.541  28.574  28.656  66.704 127.872
 94 A'   38 A"   95 A'   39 A"   96 A'   97 A'   98 A'   40 A"                 
127.886 127.910 151.597 163.1341901.758
 99 A'  100 A'  101 A'  102 A'  103 A'                                         
 --------------------------------------------------------------

          Ground-State Mulliken Net Atomic Charges

     Atom                 Charge (a.u.)
  ----------------------------------------
      1 C                    -0.224258
      2 P                     0.154996
      3 H                    -0.017376
      4 F                     0.027606
      5 I                     0.059032
  ----------------------------------------
  Sum of atomic charges =     0.000000

 -----------------------------------------------------------------
                    Cartesian Multipole Moments
 -----------------------------------------------------------------
    Charge (ESU x 10^10)
                 0.0000
    Dipole Moment (Debye)
         X      -0.1507      Y       1.3987      Z       0.0000
       Tot       1.4068
    Quadrupole Moments (Debye-Ang)
        XX     -52.4041     XY       2.1216     YY     -52.0030
        XZ      -0.0000     YZ      -0.0000     ZZ     -53.6061
    Octopole Moments (Debye-Ang^2)
       XXX     -89.3558    XXY       0.6130    XYY     -20.1772
       YYY      -2.5998    XXZ       0.0000    XYZ       0.0000
       YYZ       0.0000    XZZ     -23.6575    YZZ      -3.6256
       ZZZ       0.0000
    Hexadecapole Moments (Debye-Ang^3)
      XXXX    -862.4463   XXXY     -55.2760   XXYY    -171.0877
      XYYY     -39.2182   YYYY    -223.0387   XXXZ      -0.0000
      XXYZ      -0.0000   XYYZ      -0.0000   YYYZ      -0.0000
      XXZZ    -153.3379   XYZZ     -18.6059   YYZZ     -50.1430
      XZZZ      -0.0000   YZZZ      -0.0000   ZZZZ     -73.8093
 -----------------------------------------------------------------
 Calculating analytic gradient of the SCF energy
 Gradient of SCF Energy
            1           2           3           4           5
    1   0.0498291  -0.0368162   0.0039051   0.0048787  -0.0217968
    2   0.0232089  -0.0283337   0.0051716  -0.0066769   0.0066301
    3  -0.0000000  -0.0000000  -0.0000000   0.0000000   0.0000000
 Max gradient component =       4.983E-02
 RMS gradient           =       1.968E-02
 Gradient time:  CPU 4.60 s  wall 1.25 s
 Geometry Optimization Parameters
   NAtoms,    NIC,     NZ,  NCons,   NDum,   NFix, NCnnct, MaxDiis
        5      20       5       0       0       0       0       0

 Cartesian Hessian Update
 Hessian Updated using BFGS Update


** GEOMETRY OPTIMIZATION IN DELOCALIZED INTERNAL COORDINATES **
   Searching for a Minimum

   Optimization Cycle:   4

                       Coordinates (Angstroms)
     ATOM                X               Y               Z
      1  C         1.3626483396   -0.2661972535    0.0000000000
      2  P         2.4574699289    0.9395491442    0.0000000000
      3  H         1.5873018135    2.0639983028    0.0000000000
      4  F         1.7365158337   -1.5504155152    0.0000000000
      5  I        -0.8847428474   -0.0406102589    0.0000000000
   Point Group: cs    Number of degrees of freedom:     7


   Energy is  -7399.433461599

 Hessian Updated using BFGS Update

  7 Hessian modes will be used to form the next step
  Hessian Eigenvalues:
     0.059129    0.165387    0.198282    0.227938    0.253788    0.342681
     0.669828

 Minimum Search - Taking Simple RFO Step
 Searching for Lamda that Minimizes Along All modes
 Value Taken    Lamda =  -0.01347946
 Calculated Step too Large.  Step scaled by  0.828674
 Step Taken.  Stepsize is  0.300000

                             Maximum     Tolerance    Cnvgd?
         Gradient           0.032674      0.000300      NO
         Displacement       0.224207      0.001200      NO
         Energy change     -0.016646      0.000001      NO


 New Cartesian Coordinates Obtained by Inverse Iteration

 Displacement from previous Coordinates is:  0.278454
 ----------------------------------------------------------------
             Standard Nuclear Orientation (Angstroms)
    I     Atom           X                Y                Z
 ----------------------------------------------------------------
    1      C       1.3274227243    -0.2413035026     0.0000000000
    2      P       2.4860709684     0.9547808518     0.0000000000
    3      H       1.5577167634     2.0269814615     0.0000000000
    4      F       1.6689226629    -1.5273962428     0.0000000000
    5      I      -0.7809400507    -0.0667381484     0.0000000000
 ----------------------------------------------------------------
 Molecular Point Group                 Cs    NOp =  2
 Largest Abelian Subgroup              Cs    NOp =  2
 Nuclear Repulsion Energy =   385.6187079546 hartrees
 There are       42 alpha and       42 beta electrons
 Applying Cartesian multipole field
    Component          Value
    ---------          -----
     (2,0,0)        1.00000E-11
     (0,2,0)        2.00000E-11
     (0,0,2)       -3.00000E-11
 Nucleus-field energy     =     0.0000000086 hartrees
 Requested basis set is 6-311++G(d,p)
 There are 54 shells and 143 basis functions
 A cutoff of  1.0D-11 yielded   1270 shell pairs
 There are      9349 function pairs (     10440 Cartesian)
 Smallest overlap matrix eigenvalue = 5.92E-04
 Guess MOs from SCF MO coefficient file

 -----------------------------------------------------------------------
  General SCF calculation program by
  Eric Jon Sundstrom, Paul Horn, Yuezhi Mao, Dmitri Zuev, Alec White,
  David Stuck, Shaama M.S., Shane Yost, Joonho Lee, David Small,
  Daniel Levine, Susi Lehtola, Hugh Burton, Evgeny Epifanovsky
 -----------------------------------------------------------------------
 Exchange:     0.2000 Hartree-Fock + 0.0800 Slater + 0.7200 B88
 Correlation:  0.1900 VWN1RPA + 0.8100 LYP
 Using SG-1 standard quadrature grid
 using 4 threads for integral computing
 -------------------------------------------------------
 OpenMP Integral computing Module                
 Release: version 2.0, May 2017, Q-Chem Inc. Pleasanton 
 -------------------------------------------------------
 -------------------------------------------------------
 OpenMP BLAS3 based DFT computing Module                
 Release: version 1.0, May 2013, Q-Chem Inc. Pittsburgh 
 -------------------------------------------------------
 A restricted SCF calculation will be
 performed using DIIS
 SCF converges when DIIS error is below 1.0e-08
 ---------------------------------------
  Cycle       Energy         DIIS error
 ---------------------------------------
    1   -7399.4347869136      1.05e-03  
    2   -7399.4383764296      4.34e-04  
    3   -7399.4380703519      5.64e-04  
    4   -7399.4388391104      1.46e-04  
    5   -7399.4389025228      5.16e-05  
    6   -7399.4389090619      9.63e-06  
    7   -7399.4389092488      4.89e-06  
    8   -7399.4389092874      6.97e-07  
    9   -7399.4389092884      1.36e-07  
   10   -7399.4389092885      2.87e-08  
   11   -7399.4389092884      8.49e-09  Convergence criterion met
 ---------------------------------------
 SCF time:   CPU 14.44s  wall 4.00s 
 SCF   energy in the final basis set =    -7399.4389092884
 Total energy in the final basis set =    -7399.4389092884

 --------------------------------------------------------------
             Orbital Energies (a.u.) and Symmetries
 --------------------------------------------------------------

 Alpha MOs, Restricted
 -- Occupied --                  
******* -176.32 -165.73 -165.72 -165.72  -77.07  -35.82  -31.31
  1 A'    2 A'    3 A'    1 A"    4 A'    5 A'    6 A'    7 A'                 
-31.306 -31.305 -24.735 -22.962 -22.961 -22.960 -22.956 -22.956
  2 A"    8 A'    9 A'   10 A'    3 A"   11 A'    4 A"   12 A'                 
-10.330  -6.567  -6.368  -4.780  -4.766  -4.765  -4.728  -4.726
 13 A'   14 A'   15 A'   16 A'    5 A"   17 A'   18 A'    6 A"                 
 -4.724  -2.046  -2.042  -2.041  -2.029  -2.029  -1.280  -0.771
 19 A'   20 A'    7 A"   21 A'   22 A'    8 A"   23 A'   24 A'                 
 -0.675  -0.617  -0.515  -0.511  -0.467  -0.390  -0.321  -0.320
 25 A'   26 A'   27 A'    9 A"   28 A'   29 A'   10 A"   30 A'                 
 -0.283  -0.262
 31 A'   11 A"                                                                 
 -- Virtual --                   
 -0.087  -0.072  -0.010   0.020   0.032   0.041   0.046   0.053
 12 A"   32 A'   33 A'   34 A'   35 A'   36 A'   13 A"   37 A'                 
  0.074   0.093   0.101   0.128   0.138   0.153   0.203   0.210
 38 A'   14 A"   39 A'   40 A'   41 A'   42 A'   43 A'   15 A"                 
  0.225   0.254   0.264   0.267   0.288   0.289   0.345   0.359
 44 A'   45 A'   16 A"   46 A'   47 A'   17 A"   48 A'   49 A'                 
  0.389   0.405   0.415   0.434   0.451   0.494   0.535   0.536
 18 A"   19 A"   50 A'   51 A'   52 A'   53 A'   20 A"   54 A'                 
  0.596   0.616   0.645   0.738   0.741   0.810   0.860   0.942
 55 A'   21 A"   56 A'   57 A'   22 A"   58 A'   59 A'   60 A'                 
  0.976   1.201   1.247   1.315   1.338   1.367   1.387   1.392
 61 A'   23 A"   62 A'   24 A"   63 A'   64 A'   65 A'   25 A"                 
  1.420   1.466   1.468   1.593   1.610   1.625   1.703   1.811
 26 A"   27 A"   66 A'   28 A"   67 A'   68 A'   69 A'   70 A'                 
  1.850   1.923   2.096   2.575   2.618   2.818   3.100   3.737
 71 A'   72 A'   73 A'   74 A'   29 A"   75 A'   76 A'   30 A"                 
  3.740   3.939   3.962   3.962   3.968   4.000   4.080   4.220
 77 A'   31 A"   32 A"   78 A'   79 A'   33 A"   80 A'   81 A'                 
  4.372   4.651   5.981   6.006   6.033   6.251   6.297   6.511
 82 A'   83 A'   34 A"   84 A'   85 A'   35 A"   86 A'   87 A'                 
  7.004  13.815  13.905  14.019  23.407  27.816  28.326  28.345
 88 A'   36 A"   89 A'   90 A'   91 A'   92 A'   37 A"   93 A'                 
 28.363  28.522  28.529  28.543  28.578  28.665  66.712 127.871
 94 A'   38 A"   95 A'   39 A"   96 A'   97 A'   98 A'   40 A"                 
127.886 127.913 151.617 163.1251901.779
 99 A'  100 A'  101 A'  102 A'  103 A'                                         

 Beta MOs, Restricted
 -- Occupied --                  
******* -176.32 -165.73 -165.72 -165.72  -77.07  -35.82  -31.31
  1 A'    2 A'    3 A'    1 A"    4 A'    5 A'    6 A'    7 A'                 
-31.306 -31.305 -24.735 -22.962 -22.961 -22.960 -22.956 -22.956
  2 A"    8 A'    9 A'   10 A'    3 A"   11 A'    4 A"   12 A'                 
-10.330  -6.567  -6.368  -4.780  -4.766  -4.765  -4.728  -4.726
 13 A'   14 A'   15 A'   16 A'    5 A"   17 A'   18 A'    6 A"                 
 -4.724  -2.046  -2.042  -2.041  -2.029  -2.029  -1.280  -0.771
 19 A'   20 A'    7 A"   21 A'   22 A'    8 A"   23 A'   24 A'                 
 -0.675  -0.617  -0.515  -0.511  -0.467  -0.390  -0.321  -0.320
 25 A'   26 A'   27 A'    9 A"   28 A'   29 A'   10 A"   30 A'                 
 -0.283  -0.262
 31 A'   11 A"                                                                 
 -- Virtual --                   
 -0.087  -0.072  -0.010   0.020   0.032   0.041   0.046   0.053
 12 A"   32 A'   33 A'   34 A'   35 A'   36 A'   13 A"   37 A'                 
  0.074   0.093   0.101   0.128   0.138   0.153   0.203   0.210
 38 A'   14 A"   39 A'   40 A'   41 A'   42 A'   43 A'   15 A"                 
  0.225   0.254   0.264   0.267   0.288   0.289   0.345   0.359
 44 A'   45 A'   16 A"   46 A'   47 A'   17 A"   48 A'   49 A'                 
  0.389   0.405   0.415   0.434   0.451   0.494   0.535   0.536
 18 A"   19 A"   50 A'   51 A'   52 A'   53 A'   20 A"   54 A'                 
  0.596   0.616   0.645   0.738   0.741   0.810   0.860   0.942
 55 A'   21 A"   56 A'   57 A'   22 A"   58 A'   59 A'   60 A'                 
  0.976   1.201   1.247   1.315   1.338   1.367   1.387   1.392
 61 A'   23 A"   62 A'   24 A"   63 A'   64 A'   65 A'   25 A"                 
  1.420   1.466   1.468   1.593   1.610   1.625   1.703   1.811
 26 A"   27 A"   66 A'   28 A"   67 A'   68 A'   69 A'   70 A'                 
  1.850   1.923   2.096   2.575   2.618   2.818   3.100   3.737
 71 A'   72 A'   73 A'   74 A'   29 A"   75 A'   76 A'   30 A"                 
  3.740   3.939   3.962   3.962   3.968   4.000   4.080   4.220
 77 A'   31 A"   32 A"   78 A'   79 A'   33 A"   80 A'   81 A'                 
  4.372   4.651   5.981   6.006   6.033   6.251   6.297   6.511
 82 A'   83 A'   34 A"   84 A'   85 A'   35 A"   86 A'   87 A'                 
  7.004  13.815  13.905  14.019  23.407  27.816  28.326  28.345
 88 A'   36 A"   89 A'   90 A'   91 A'   92 A'   37 A"   93 A'                 
 28.363  28.522  28.529  28.543  28.578  28.665  66.712 127.871
 94 A'   38 A"   95 A'   39 A"   96 A'   97 A'   98 A'   40 A"                 
127.886 127.913 151.617 163.1251901.779
 99 A'  100 A'  101 A'  102 A'  103 A'                                         
 --------------------------------------------------------------

          Ground-State Mulliken Net Atomic Charges

     Atom                 Charge (a.u.)
  ----------------------------------------
      1 C                    -0.266195
      2 P                     0.158272
      3 H                    -0.032668
      4 F                     0.032934
      5 I                     0.107656
  ----------------------------------------
  Sum of atomic charges =     0.000000

 -----------------------------------------------------------------
                    Cartesian Multipole Moments
 -----------------------------------------------------------------
    Charge (ESU x 10^10)
                 0.0000
    Dipole Moment (Debye)
         X      -0.5471      Y       1.2262      Z      -0.0000
       Tot       1.3428
    Quadrupole Moments (Debye-Ang)
        XX     -52.7748     XY       1.9375     YY     -52.3296
        XZ       0.0000     YZ       0.0000     ZZ     -53.4932
    Octopole Moments (Debye-Ang^2)
       XXX     -98.2395    XXY      -0.1460    XYY     -24.0319
       YYY      -2.5469    XXZ      -0.0000    XYZ       0.0000
       YYZ       0.0000    XZZ     -27.2446    YZZ      -3.5821
       ZZZ      -0.0000
    Hexadecapole Moments (Debye-Ang^3)
      XXXX    -836.6572   XXXY     -62.1050   XXYY    -167.5445
      XYYY     -47.1052   YYYY    -224.6896   XXXZ       0.0000
      XXYZ       0.0000   XYYZ       0.0000   YYYZ       0.0000
      XXZZ    -149.5975   XYZZ     -21.2757   YYZZ     -50.2168
      XZZZ       0.0000   YZZZ       0.0000   ZZZZ     -73.4711
 -----------------------------------------------------------------
 Calculating analytic gradient of the SCF energy
 Gradient of SCF Energy
            1           2           3           4           5
    1   0.0138634  -0.0150293   0.0005679  -0.0056917   0.0062897
    2   0.0026324  -0.0095610   0.0004370   0.0055720   0.0009196
    3   0.0000000   0.0000000   0.0000000  -0.0000000  -0.0000000
 Max gradient component =       1.503E-02
 RMS gradient           =       6.433E-03
 Gradient time:  CPU 4.67 s  wall 1.26 s
 Geometry Optimization Parameters
   NAtoms,    NIC,     NZ,  NCons,   NDum,   NFix, NCnnct, MaxDiis
        5      20       5       0       0       0       0       0

 Cartesian Hessian Update
 Hessian Updated using BFGS Update


** GEOMETRY OPTIMIZATION IN DELOCALIZED INTERNAL COORDINATES **
   Searching for a Minimum

   Optimization Cycle:   5

                       Coordinates (Angstroms)
     ATOM                X               Y               Z
      1  C         1.3274227243   -0.2413035026    0.0000000000
      2  P         2.4860709684    0.9547808518    0.0000000000
      3  H         1.5577167634    2.0269814615    0.0000000000
      4  F         1.6689226629   -1.5273962428    0.0000000000
      5  I        -0.7809400507   -0.0667381484    0.0000000000
   Point Group: cs    Number of degrees of freedom:     7


   Energy is  -7399.438909288

 Hessian Updated using BFGS Update

  7 Hessian modes will be used to form the next step
  Hessian Eigenvalues:
     0.092700    0.157445    0.198009    0.218399    0.262695    0.364111
     0.604850

 Minimum Search - Taking Simple RFO Step
 Searching for Lamda that Minimizes Along All modes
 Value Taken    Lamda =  -0.00127077
 Step Taken.  Stepsize is  0.072082

                             Maximum     Tolerance    Cnvgd?
         Gradient           0.016633      0.000300      NO
         Displacement       0.062007      0.001200      NO
         Energy change     -0.005448      0.000001      NO


 New Cartesian Coordinates Obtained by Inverse Iteration

 Displacement from previous Coordinates is:  0.097975
 ----------------------------------------------------------------
             Standard Nuclear Orientation (Angstroms)
    I     Atom           X                Y                Z
 ----------------------------------------------------------------
    1      C       1.3180145100    -0.2306059851     0.0000000000
    2      P       2.5083183732     0.9581862511     0.0000000000
    3      H       1.5736030337     2.0232469043     0.0000000000
    4      F       1.6742347046    -1.5172231429     0.0000000000
    5      I      -0.8149775534    -0.0872796080     0.0000000000
 ----------------------------------------------------------------
 Molecular Point Group                 Cs    NOp =  2
 Largest Abelian Subgroup              Cs    NOp =  2
 Nuclear Repulsion Energy =   381.6088470241 hartrees
 There are       42 alpha and       42 beta electrons
 Applying Cartesian multipole field
    Component          Value
    ---------          -----
     (2,0,0)        1.00000E-11
     (0,2,0)        2.00000E-11
     (0,0,2)       -3.00000E-11
 Nucleus-field energy     =     0.0000000088 hartrees
 Requested basis set is 6-311++G(d,p)
 There are 54 shells and 143 basis functions
 A cutoff of  1.0D-11 yielded   1268 shell pairs
 There are      9343 function pairs (     10434 Cartesian)
 Smallest overlap matrix eigenvalue = 6.05E-04
 Guess MOs from SCF MO coefficient file

 -----------------------------------------------------------------------
  General SCF calculation program by
  Eric Jon Sundstrom, Paul Horn, Yuezhi Mao, Dmitri Zuev, Alec White,
  David Stuck, Shaama M.S., Shane Yost, Joonho Lee, David Small,
  Daniel Levine, Susi Lehtola, Hugh Burton, Evgeny Epifanovsky
 -----------------------------------------------------------------------
 Exchange:     0.2000 Hartree-Fock + 0.0800 Slater + 0.7200 B88
 Correlation:  0.1900 VWN1RPA + 0.8100 LYP
 Using SG-1 standard quadrature grid
 using 4 threads for integral computing
 -------------------------------------------------------
 OpenMP Integral computing Module                
 Release: version 2.0, May 2017, Q-Chem Inc. Pleasanton 
 -------------------------------------------------------
 -------------------------------------------------------
 OpenMP BLAS3 based DFT computing Module                
 Release: version 1.0, May 2013, Q-Chem Inc. Pittsburgh 
 -------------------------------------------------------
 A restricted SCF calculation will be
 performed using DIIS
 SCF converges when DIIS error is below 1.0e-08
 ---------------------------------------
  Cycle       Energy         DIIS error
 ---------------------------------------
    1   -7399.4392402489      3.29e-04  
    2   -7399.4393299377      3.17e-04  
    3   -7399.4394255583      2.47e-04  
    4   -7399.4396005653      4.26e-05  
    5   -7399.4396057014      1.54e-05  
    6   -7399.4396060549      2.83e-06  
    7   -7399.4396060711      9.09e-07  
    8   -7399.4396060727      3.32e-07  
    9   -7399.4396060730      5.30e-08  
   10   -7399.4396060730      1.19e-08  
   11   -7399.4396060730      2.85e-09  Convergence criterion met
 ---------------------------------------
 SCF time:   CPU 14.37s  wall 4.00s 
 SCF   energy in the final basis set =    -7399.4396060730
 Total energy in the final basis set =    -7399.4396060730

 --------------------------------------------------------------
             Orbital Energies (a.u.) and Symmetries
 --------------------------------------------------------------

 Alpha MOs, Restricted
 -- Occupied --                  
******* -176.32 -165.73 -165.72 -165.72  -77.07  -35.82  -31.31
  1 A'    2 A'    3 A'    1 A"    4 A'    5 A'    6 A'    7 A'                 
-31.306 -31.306 -24.734 -22.963 -22.962 -22.961 -22.957 -22.957
  2 A"    8 A'    9 A'   10 A'    3 A"   11 A'    4 A"   12 A'                 
-10.332  -6.568  -6.368  -4.781  -4.766  -4.766  -4.729  -4.728
 13 A'   14 A'   15 A'   16 A'    5 A"   17 A'   18 A'    6 A"                 
 -4.726  -2.047  -2.042  -2.042  -2.029  -2.029  -1.277  -0.766
 19 A'   20 A'    7 A"   21 A'    8 A"   22 A'   23 A'   24 A'                 
 -0.674  -0.615  -0.514  -0.509  -0.465  -0.387  -0.322  -0.318
 25 A'   26 A'   27 A'    9 A"   28 A'   29 A'   30 A'   10 A"                 
 -0.285  -0.262
 31 A'   11 A"                                                                 
 -- Virtual --                   
 -0.089  -0.077  -0.010   0.019   0.032   0.041   0.046   0.052
 12 A"   32 A'   33 A'   34 A'   35 A'   36 A'   13 A"   37 A'                 
  0.073   0.093   0.100   0.128   0.137   0.152   0.202   0.211
 38 A'   14 A"   39 A'   40 A'   41 A'   42 A'   43 A'   15 A"                 
  0.224   0.254   0.263   0.267   0.287   0.289   0.343   0.358
 44 A'   45 A'   16 A"   46 A'   47 A'   17 A"   48 A'   49 A'                 
  0.388   0.404   0.414   0.430   0.449   0.491   0.534   0.536
 18 A"   19 A"   50 A'   51 A'   52 A'   53 A'   20 A"   54 A'                 
  0.591   0.616   0.639   0.736   0.740   0.814   0.859   0.934
 55 A'   21 A"   56 A'   57 A'   22 A"   58 A'   59 A'   60 A'                 
  0.964   1.199   1.247   1.311   1.333   1.369   1.382   1.395
 61 A'   23 A"   62 A'   24 A"   63 A'   64 A'   65 A'   25 A"                 
  1.418   1.459   1.471   1.593   1.611   1.623   1.700   1.804
 26 A"   27 A"   66 A'   28 A"   67 A'   68 A'   69 A'   70 A'                 
  1.842   1.925   2.094   2.577   2.618   2.815   3.079   3.738
 71 A'   72 A'   73 A'   74 A'   29 A"   75 A'   76 A'   30 A"                 
  3.741   3.937   3.959   3.960   3.966   3.997   4.074   4.219
 77 A'   31 A"   78 A'   32 A"   79 A'   33 A"   80 A'   81 A'                 
  4.363   4.647   5.980   6.004   6.031   6.251   6.298   6.501
 82 A'   83 A'   34 A"   84 A'   85 A'   35 A"   86 A'   87 A'                 
  6.998  13.814  13.901  14.005  23.397  27.809  28.325  28.343
 88 A'   36 A"   89 A'   90 A'   91 A'   92 A'   37 A"   93 A'                 
 28.360  28.521  28.528  28.541  28.574  28.663  66.713 127.870
 94 A'   38 A"   95 A'   39 A"   96 A'   97 A'   98 A'   40 A"                 
127.884 127.910 151.612 163.1161901.773
 99 A'  100 A'  101 A'  102 A'  103 A'                                         

 Beta MOs, Restricted
 -- Occupied --                  
******* -176.32 -165.73 -165.72 -165.72  -77.07  -35.82  -31.31
  1 A'    2 A'    3 A'    1 A"    4 A'    5 A'    6 A'    7 A'                 
-31.306 -31.306 -24.734 -22.963 -22.962 -22.961 -22.957 -22.957
  2 A"    8 A'    9 A'   10 A'    3 A"   11 A'    4 A"   12 A'                 
-10.332  -6.568  -6.368  -4.781  -4.766  -4.766  -4.729  -4.728
 13 A'   14 A'   15 A'   16 A'    5 A"   17 A'   18 A'    6 A"                 
 -4.726  -2.047  -2.042  -2.042  -2.029  -2.029  -1.277  -0.766
 19 A'   20 A'    7 A"   21 A'    8 A"   22 A'   23 A'   24 A'                 
 -0.674  -0.615  -0.514  -0.509  -0.465  -0.387  -0.322  -0.318
 25 A'   26 A'   27 A'    9 A"   28 A'   29 A'   30 A'   10 A"                 
 -0.285  -0.262
 31 A'   11 A"                                                                 
 -- Virtual --                   
 -0.089  -0.077  -0.010   0.019   0.032   0.041   0.046   0.052
 12 A"   32 A'   33 A'   34 A'   35 A'   36 A'   13 A"   37 A'                 
  0.073   0.093   0.100   0.128   0.137   0.152   0.202   0.211
 38 A'   14 A"   39 A'   40 A'   41 A'   42 A'   43 A'   15 A"                 
  0.224   0.254   0.263   0.267   0.287   0.289   0.343   0.358
 44 A'   45 A'   16 A"   46 A'   47 A'   17 A"   48 A'   49 A'                 
  0.388   0.404   0.414   0.430   0.449   0.491   0.534   0.536
 18 A"   19 A"   50 A'   51 A'   52 A'   53 A'   20 A"   54 A'                 
  0.591   0.616   0.639   0.736   0.740   0.814   0.859   0.934
 55 A'   21 A"   56 A'   57 A'   22 A"   58 A'   59 A'   60 A'                 
  0.964   1.199   1.247   1.311   1.333   1.369   1.382   1.395
 61 A'   23 A"   62 A'   24 A"   63 A'   64 A'   65 A'   25 A"                 
  1.418   1.459   1.471   1.593   1.611   1.623   1.700   1.804
 26 A"   27 A"   66 A'   28 A"   67 A'   68 A'   69 A'   70 A'                 
  1.842   1.925   2.094   2.577   2.618   2.815   3.079   3.738
 71 A'   72 A'   73 A'   74 A'   29 A"   75 A'   76 A'   30 A"                 
  3.741   3.937   3.959   3.960   3.966   3.997   4.074   4.219
 77 A'   31 A"   78 A'   32 A"   79 A'   33 A"   80 A'   81 A'                 
  4.363   4.647   5.980   6.004   6.031   6.251   6.298   6.501
 82 A'   83 A'   34 A"   84 A'   85 A'   35 A"   86 A'   87 A'                 
  6.998  13.814  13.901  14.005  23.397  27.809  28.325  28.343
 88 A'   36 A"   89 A'   90 A'   91 A'   92 A'   37 A"   93 A'                 
 28.360  28.521  28.528  28.541  28.574  28.663  66.713 127.870
 94 A'   38 A"   95 A'   39 A"   96 A'   97 A'   98 A'   40 A"                 
127.884 127.910 151.612 163.1161901.773
 99 A'  100 A'  101 A'  102 A'  103 A'                                         
 --------------------------------------------------------------

          Ground-State Mulliken Net Atomic Charges

     Atom                 Charge (a.u.)
  ----------------------------------------
      1 C                    -0.260289
      2 P                     0.155597
      3 H                    -0.033809
      4 F                     0.031418
      5 I                     0.107082
  ----------------------------------------
  Sum of atomic charges =     0.000000

 -----------------------------------------------------------------
                    Cartesian Multipole Moments
 -----------------------------------------------------------------
    Charge (ESU x 10^10)
                 0.0000
    Dipole Moment (Debye)
         X      -0.5278      Y       1.2255      Z       0.0000
       Tot       1.3343
    Quadrupole Moments (Debye-Ang)
        XX     -52.3778     XY       2.1331     YY     -52.4284
        XZ       0.0000     YZ      -0.0000     ZZ     -53.5984
    Octopole Moments (Debye-Ang^2)
       XXX     -95.1385    XXY       0.7053    XYY     -23.2802
       YYY      -1.3146    XXZ       0.0000    XYZ       0.0000
       YYZ       0.0000    XZZ     -26.6929    YZZ      -3.1893
       ZZZ       0.0000
    Hexadecapole Moments (Debye-Ang^3)
      XXXX    -847.3095   XXXY     -62.5390   XXYY    -169.7618
      XYYY     -50.1251   YYYY    -225.1333   XXXZ       0.0000
      XXYZ       0.0000   XYYZ       0.0000   YYYZ      -0.0000
      XXZZ    -152.7272   XYZZ     -22.3821   YYZZ     -50.3531
      XZZZ       0.0000   YZZZ      -0.0000   ZZZZ     -73.8096
 -----------------------------------------------------------------
 Calculating analytic gradient of the SCF energy
 Gradient of SCF Energy
            1           2           3           4           5
    1   0.0056122  -0.0024198  -0.0000386  -0.0025750  -0.0005789
    2   0.0002926  -0.0025846  -0.0013493   0.0033987   0.0002426
    3  -0.0000000   0.0000000  -0.0000000  -0.0000000   0.0000000
 Max gradient component =       5.612E-03
 RMS gradient           =       2.074E-03
 Gradient time:  CPU 4.64 s  wall 1.27 s
 Geometry Optimization Parameters
   NAtoms,    NIC,     NZ,  NCons,   NDum,   NFix, NCnnct, MaxDiis
        5      20       5       0       0       0       0       0

 Cartesian Hessian Update
 Hessian Updated using BFGS Update


** GEOMETRY OPTIMIZATION IN DELOCALIZED INTERNAL COORDINATES **
   Searching for a Minimum

   Optimization Cycle:   6

                       Coordinates (Angstroms)
     ATOM                X               Y               Z
      1  C         1.3180145100   -0.2306059851    0.0000000000
      2  P         2.5083183732    0.9581862511    0.0000000000
      3  H         1.5736030337    2.0232469043    0.0000000000
      4  F         1.6742347046   -1.5172231429    0.0000000000
      5  I        -0.8149775534   -0.0872796080    0.0000000000
   Point Group: cs    Number of degrees of freedom:     7


   Energy is  -7399.439606073

 Hessian Updated using BFGS Update

  7 Hessian modes will be used to form the next step
  Hessian Eigenvalues:
     0.101822    0.181907    0.197942    0.208117    0.249083    0.340118
     0.507996

 Minimum Search - Taking Simple RFO Step
 Searching for Lamda that Minimizes Along All modes
 Value Taken    Lamda =  -0.00018550
 Step Taken.  Stepsize is  0.029066

                             Maximum     Tolerance    Cnvgd?
         Gradient           0.004951      0.000300      NO
         Displacement       0.018220      0.001200      NO
         Energy change     -0.000697      0.000001      NO


 New Cartesian Coordinates Obtained by Inverse Iteration

 Displacement from previous Coordinates is:  0.052958
 ----------------------------------------------------------------
             Standard Nuclear Orientation (Angstroms)
    I     Atom           X                Y                Z
 ----------------------------------------------------------------
    1      C       1.3079301512    -0.2323551639     0.0000000000
    2      P       2.5054158670     0.9580662355     0.0000000000
    3      H       1.5881687057     2.0404623132     0.0000000000
    4      F       1.6772573641    -1.5221071586     0.0000000000
    5      I      -0.8195790197    -0.0977418068     0.0000000000
 ----------------------------------------------------------------
 Molecular Point Group                 Cs    NOp =  2
 Largest Abelian Subgroup              Cs    NOp =  2
 Nuclear Repulsion Energy =   381.1956482464 hartrees
 There are       42 alpha and       42 beta electrons
 Applying Cartesian multipole field
    Component          Value
    ---------          -----
     (2,0,0)        1.00000E-11
     (0,2,0)        2.00000E-11
     (0,0,2)       -3.00000E-11
 Nucleus-field energy     =     0.0000000088 hartrees
 Requested basis set is 6-311++G(d,p)
 There are 54 shells and 143 basis functions
 A cutoff of  1.0D-11 yielded   1268 shell pairs
 There are      9343 function pairs (     10434 Cartesian)
 Smallest overlap matrix eigenvalue = 6.13E-04
 Guess MOs from SCF MO coefficient file

 -----------------------------------------------------------------------
  General SCF calculation program by
  Eric Jon Sundstrom, Paul Horn, Yuezhi Mao, Dmitri Zuev, Alec White,
  David Stuck, Shaama M.S., Shane Yost, Joonho Lee, David Small,
  Daniel Levine, Susi Lehtola, Hugh Burton, Evgeny Epifanovsky
 -----------------------------------------------------------------------
 Exchange:     0.2000 Hartree-Fock + 0.0800 Slater + 0.7200 B88
 Correlation:  0.1900 VWN1RPA + 0.8100 LYP
 Using SG-1 standard quadrature grid
 using 4 threads for integral computing
 -------------------------------------------------------
 OpenMP Integral computing Module                
 Release: version 2.0, May 2017, Q-Chem Inc. Pleasanton 
 -------------------------------------------------------
 -------------------------------------------------------
 OpenMP BLAS3 based DFT computing Module                
 Release: version 1.0, May 2013, Q-Chem Inc. Pittsburgh 
 -------------------------------------------------------
 A restricted SCF calculation will be
 performed using DIIS
 SCF converges when DIIS error is below 1.0e-08
 ---------------------------------------
  Cycle       Energy         DIIS error
 ---------------------------------------
    1   -7399.4395980068      1.71e-04  
    2   -7399.4397017411      3.29e-05  
    3   -7399.4396997257      4.08e-05  
    4   -7399.4397030711      2.17e-05  
    5   -7399.4397045029      2.36e-06  
    6   -7399.4397045170      1.13e-06  
    7   -7399.4397045193      2.58e-07  
    8   -7399.4397045194      9.89e-08  
    9   -7399.4397045195      2.30e-08  
   10   -7399.4397045194      4.13e-09  Convergence criterion met
 ---------------------------------------
 SCF time:   CPU 13.02s  wall 4.00s 
 SCF   energy in the final basis set =    -7399.4397045194
 Total energy in the final basis set =    -7399.4397045194

 --------------------------------------------------------------
             Orbital Energies (a.u.) and Symmetries
 --------------------------------------------------------------

 Alpha MOs, Restricted
 -- Occupied --                  
******* -176.32 -165.73 -165.73 -165.73  -77.07  -35.82  -31.31
  1 A'    2 A'    3 A'    1 A"    4 A'    5 A'    6 A'    7 A'                 
-31.307 -31.307 -24.732 -22.964 -22.962 -22.962 -22.958 -22.958
  2 A"    8 A'    9 A'   10 A'    3 A"   11 A'    4 A"   12 A'                 
-10.332  -6.568  -6.369  -4.782  -4.767  -4.767  -4.730  -4.728
 13 A'   14 A'   15 A'   16 A'    5 A"   17 A'   18 A'    6 A"                 
 -4.726  -2.048  -2.043  -2.043  -2.030  -2.030  -1.273  -0.765
 19 A'   20 A'    7 A"   21 A'    8 A"   22 A'   23 A'   24 A'                 
 -0.674  -0.613  -0.512  -0.506  -0.466  -0.387  -0.322  -0.319
 25 A'   26 A'   27 A'    9 A"   28 A'   29 A'   30 A'   10 A"                 
 -0.285  -0.262
 31 A'   11 A"                                                                 
 -- Virtual --                   
 -0.090  -0.076  -0.010   0.019   0.032   0.041   0.046   0.051
 12 A"   32 A'   33 A'   34 A'   35 A'   36 A'   13 A"   37 A'                 
  0.073   0.094   0.100   0.126   0.137   0.151   0.203   0.211
 38 A'   14 A"   39 A'   40 A'   41 A'   42 A'   43 A'   15 A"                 
  0.224   0.253   0.263   0.267   0.287   0.289   0.342   0.358
 44 A'   45 A'   16 A"   46 A'   47 A'   17 A"   48 A'   49 A'                 
  0.388   0.404   0.415   0.429   0.450   0.490   0.532   0.533
 18 A"   19 A"   50 A'   51 A'   52 A'   53 A'   54 A'   20 A"                 
  0.591   0.616   0.640   0.735   0.740   0.813   0.860   0.933
 55 A'   21 A"   56 A'   57 A'   22 A"   58 A'   59 A'   60 A'                 
  0.960   1.199   1.248   1.310   1.333   1.370   1.381   1.395
 61 A'   23 A"   62 A'   24 A"   63 A'   64 A'   65 A'   25 A"                 
  1.419   1.457   1.466   1.593   1.611   1.622   1.698   1.801
 26 A"   27 A"   66 A'   28 A"   67 A'   68 A'   69 A'   70 A'                 
  1.840   1.926   2.090   2.576   2.617   2.813   3.065   3.739
 71 A'   72 A'   73 A'   74 A'   29 A"   75 A'   76 A'   30 A"                 
  3.742   3.935   3.955   3.957   3.964   3.996   4.073   4.219
 77 A'   31 A"   78 A'   32 A"   79 A'   33 A"   80 A'   81 A'                 
  4.363   4.643   5.980   6.004   6.031   6.253   6.300   6.495
 82 A'   83 A'   34 A"   84 A'   85 A'   35 A"   86 A'   87 A'                 
  6.992  13.814  13.900  14.001  23.390  27.809  28.325  28.342
 88 A'   36 A"   89 A'   90 A'   91 A'   92 A'   37 A"   93 A'                 
 28.360  28.520  28.527  28.540  28.573  28.663  66.714 127.869
 94 A'   38 A"   95 A'   39 A"   96 A'   97 A'   98 A'   40 A"                 
127.883 127.910 151.612 163.1101901.773
 99 A'  100 A'  101 A'  102 A'  103 A'                                         

 Beta MOs, Restricted
 -- Occupied --                  
******* -176.32 -165.73 -165.73 -165.73  -77.07  -35.82  -31.31
  1 A'    2 A'    3 A'    1 A"    4 A'    5 A'    6 A'    7 A'                 
-31.307 -31.307 -24.732 -22.964 -22.962 -22.962 -22.958 -22.958
  2 A"    8 A'    9 A'   10 A'    3 A"   11 A'    4 A"   12 A'                 
-10.332  -6.568  -6.369  -4.782  -4.767  -4.767  -4.730  -4.728
 13 A'   14 A'   15 A'   16 A'    5 A"   17 A'   18 A'    6 A"                 
 -4.726  -2.048  -2.043  -2.043  -2.030  -2.030  -1.273  -0.765
 19 A'   20 A'    7 A"   21 A'    8 A"   22 A'   23 A'   24 A'                 
 -0.674  -0.613  -0.512  -0.506  -0.466  -0.387  -0.322  -0.319
 25 A'   26 A'   27 A'    9 A"   28 A'   29 A'   30 A'   10 A"                 
 -0.285  -0.262
 31 A'   11 A"                                                                 
 -- Virtual --                   
 -0.090  -0.076  -0.010   0.019   0.032   0.041   0.046   0.051
 12 A"   32 A'   33 A'   34 A'   35 A'   36 A'   13 A"   37 A'                 
  0.073   0.094   0.100   0.126   0.137   0.151   0.203   0.211
 38 A'   14 A"   39 A'   40 A'   41 A'   42 A'   43 A'   15 A"                 
  0.224   0.253   0.263   0.267   0.287   0.289   0.342   0.358
 44 A'   45 A'   16 A"   46 A'   47 A'   17 A"   48 A'   49 A'                 
  0.388   0.404   0.415   0.429   0.450   0.490   0.532   0.533
 18 A"   19 A"   50 A'   51 A'   52 A'   53 A'   54 A'   20 A"                 
  0.591   0.616   0.640   0.735   0.740   0.813   0.860   0.933
 55 A'   21 A"   56 A'   57 A'   22 A"   58 A'   59 A'   60 A'                 
  0.960   1.199   1.248   1.310   1.333   1.370   1.381   1.395
 61 A'   23 A"   62 A'   24 A"   63 A'   64 A'   65 A'   25 A"                 
  1.419   1.457   1.466   1.593   1.611   1.622   1.698   1.801
 26 A"   27 A"   66 A'   28 A"   67 A'   68 A'   69 A'   70 A'                 
  1.840   1.926   2.090   2.576   2.617   2.813   3.065   3.739
 71 A'   72 A'   73 A'   74 A'   29 A"   75 A'   76 A'   30 A"                 
  3.742   3.935   3.955   3.957   3.964   3.996   4.073   4.219
 77 A'   31 A"   78 A'   32 A"   79 A'   33 A"   80 A'   81 A'                 
  4.363   4.643   5.980   6.004   6.031   6.253   6.300   6.495
 82 A'   83 A'   34 A"   84 A'   85 A'   35 A"   86 A'   87 A'                 
  6.992  13.814  13.900  14.001  23.390  27.809  28.325  28.342
 88 A'   36 A"   89 A'   90 A'   91 A'   92 A'   37 A"   93 A'                 
 28.360  28.520  28.527  28.540  28.573  28.663  66.714 127.869
 94 A'   38 A"   95 A'   39 A"   96 A'   97 A'   98 A'   40 A"                 
127.883 127.910 151.612 163.1101901.773
 99 A'  100 A'  101 A'  102 A'  103 A'                                         
 --------------------------------------------------------------

          Ground-State Mulliken Net Atomic Charges

     Atom                 Charge (a.u.)
  ----------------------------------------
      1 C                    -0.260584
      2 P                     0.155762
      3 H                    -0.034347
      4 F                     0.026172
      5 I                     0.112997
  ----------------------------------------
  Sum of atomic charges =     0.000000

 -----------------------------------------------------------------
                    Cartesian Multipole Moments
 -----------------------------------------------------------------
    Charge (ESU x 10^10)
                 0.0000
    Dipole Moment (Debye)
         X      -0.5966      Y       1.2593      Z       0.0000
       Tot       1.3935
    Quadrupole Moments (Debye-Ang)
        XX     -52.4710     XY       2.2379     YY     -52.4510
        XZ      -0.0000     YZ      -0.0000     ZZ     -53.6008
    Octopole Moments (Debye-Ang^2)
       XXX     -95.0935    XXY       1.1941    XYY     -23.1483
       YYY      -0.1877    XXZ       0.0000    XYZ       0.0000
       YYZ       0.0000    XZZ     -26.5836    YZZ      -2.8572
       ZZZ       0.0000
    Hexadecapole Moments (Debye-Ang^3)
      XXXX    -848.1956   XXXY     -62.4732   XXYY    -169.9043
      XYYY     -50.3747   YYYY    -226.3640   XXXZ       0.0000
      XXYZ      -0.0000   XYYZ       0.0000   YYYZ      -0.0000
      XXZZ    -152.7997   XYZZ     -22.5577   YYZZ     -50.5701
      XZZZ      -0.0000   YZZZ      -0.0000   ZZZZ     -73.7907
 -----------------------------------------------------------------
 Calculating analytic gradient of the SCF energy
 Gradient of SCF Energy
            1           2           3           4           5
    1   0.0010384  -0.0003029   0.0005838  -0.0008743  -0.0004450
    2   0.0003543   0.0000375  -0.0001754  -0.0006133   0.0003969
    3  -0.0000000   0.0000000   0.0000000   0.0000000  -0.0000000
 Max gradient component =       1.038E-03
 RMS gradient           =       4.593E-04
 Gradient time:  CPU 4.66 s  wall 1.26 s
 Geometry Optimization Parameters
   NAtoms,    NIC,     NZ,  NCons,   NDum,   NFix, NCnnct, MaxDiis
        5      20       5       0       0       0       0       0

 Cartesian Hessian Update
 Hessian Updated using BFGS Update


** GEOMETRY OPTIMIZATION IN DELOCALIZED INTERNAL COORDINATES **
   Searching for a Minimum

   Optimization Cycle:   7

                       Coordinates (Angstroms)
     ATOM                X               Y               Z
      1  C         1.3079301512   -0.2323551639    0.0000000000
      2  P         2.5054158670    0.9580662355    0.0000000000
      3  H         1.5881687057    2.0404623132    0.0000000000
      4  F         1.6772573641   -1.5221071586    0.0000000000
      5  I        -0.8195790197   -0.0977418068    0.0000000000
   Point Group: cs    Number of degrees of freedom:     7


   Energy is  -7399.439704519

 Hessian Updated using BFGS Update

  7 Hessian modes will be used to form the next step
  Hessian Eigenvalues:
     0.092006    0.179983    0.192678    0.207762    0.238201    0.370448
     0.524546

 Minimum Search - Taking Simple RFO Step
 Searching for Lamda that Minimizes Along All modes
 Value Taken    Lamda =  -0.00000860
 Step Taken.  Stepsize is  0.008044

                             Maximum     Tolerance    Cnvgd?
         Gradient           0.000829      0.000300      NO
         Displacement       0.006371      0.001200      NO
         Energy change     -0.000098      0.000001      NO


 New Cartesian Coordinates Obtained by Inverse Iteration

 Displacement from previous Coordinates is:  0.007010
 ----------------------------------------------------------------
             Standard Nuclear Orientation (Angstroms)
    I     Atom           X                Y                Z
 ----------------------------------------------------------------
    1      C       1.3053949519    -0.2322610433     0.0000000000
    2      P       2.5052524747     0.9567242395     0.0000000000
    3      H       1.5891067771     2.0408438418     0.0000000000
    4      F       1.6788742682    -1.5208196331     0.0000000000
    5      I      -0.8194354037    -0.0981629855     0.0000000000
 ----------------------------------------------------------------
 Molecular Point Group                 Cs    NOp =  2
 Largest Abelian Subgroup              Cs    NOp =  2
 Nuclear Repulsion Energy =   381.3176754856 hartrees
 There are       42 alpha and       42 beta electrons
 Applying Cartesian multipole field
    Component          Value
    ---------          -----
     (2,0,0)        1.00000E-11
     (0,2,0)        2.00000E-11
     (0,0,2)       -3.00000E-11
 Nucleus-field energy     =     0.0000000088 hartrees
 Requested basis set is 6-311++G(d,p)
 There are 54 shells and 143 basis functions
 A cutoff of  1.0D-11 yielded   1268 shell pairs
 There are      9343 function pairs (     10434 Cartesian)
 Smallest overlap matrix eigenvalue = 6.14E-04
 Guess MOs from SCF MO coefficient file

 -----------------------------------------------------------------------
  General SCF calculation program by
  Eric Jon Sundstrom, Paul Horn, Yuezhi Mao, Dmitri Zuev, Alec White,
  David Stuck, Shaama M.S., Shane Yost, Joonho Lee, David Small,
  Daniel Levine, Susi Lehtola, Hugh Burton, Evgeny Epifanovsky
 -----------------------------------------------------------------------
 Exchange:     0.2000 Hartree-Fock + 0.0800 Slater + 0.7200 B88
 Correlation:  0.1900 VWN1RPA + 0.8100 LYP
 Using SG-1 standard quadrature grid
 using 4 threads for integral computing
 -------------------------------------------------------
 OpenMP Integral computing Module                
 Release: version 2.0, May 2017, Q-Chem Inc. Pleasanton 
 -------------------------------------------------------
 -------------------------------------------------------
 OpenMP BLAS3 based DFT computing Module                
 Release: version 1.0, May 2013, Q-Chem Inc. Pittsburgh 
 -------------------------------------------------------
 A restricted SCF calculation will be
 performed using DIIS
 SCF converges when DIIS error is below 1.0e-08
 ---------------------------------------
  Cycle       Energy         DIIS error
 ---------------------------------------
    1   -7399.4397017915      4.23e-05  
    2   -7399.4397086382      1.40e-05  
    3   -7399.4397071911      2.66e-05  
    4   -7399.4397091225      3.88e-06  
    5   -7399.4397091619      1.79e-06  
    6   -7399.4397091691      2.74e-07  
    7   -7399.4397091693      1.49e-07  
    8   -7399.4397091694      2.30e-08  
    9   -7399.4397091694      4.05e-09  Convergence criterion met
 ---------------------------------------
 SCF time:   CPU 11.73s  wall 3.00s 
 SCF   energy in the final basis set =    -7399.4397091694
 Total energy in the final basis set =    -7399.4397091694

 --------------------------------------------------------------
             Orbital Energies (a.u.) and Symmetries
 --------------------------------------------------------------

 Alpha MOs, Restricted
 -- Occupied --                  
******* -176.32 -165.73 -165.73 -165.73  -77.07  -35.82  -31.31
  1 A'    2 A'    3 A'    1 A"    4 A'    5 A'    6 A'    7 A'                 
-31.308 -31.307 -24.732 -22.964 -22.963 -22.962 -22.958 -22.958
  2 A"    8 A'    9 A'   10 A'    3 A"   11 A'    4 A"   12 A'                 
-10.332  -6.568  -6.370  -4.782  -4.767  -4.767  -4.729  -4.728
 13 A'   14 A'   15 A'   16 A'    5 A"   17 A'   18 A'    6 A"                 
 -4.726  -2.048  -2.043  -2.043  -2.030  -2.030  -1.273  -0.765
 19 A'   20 A'    7 A"   21 A'    8 A"   22 A'   23 A'   24 A'                 
 -0.674  -0.613  -0.511  -0.506  -0.466  -0.387  -0.322  -0.319
 25 A'   26 A'   27 A'    9 A"   28 A'   29 A'   30 A'   10 A"                 
 -0.285  -0.262
 31 A'   11 A"                                                                 
 -- Virtual --                   
 -0.090  -0.076  -0.010   0.019   0.032   0.041   0.046   0.051
 12 A"   32 A'   33 A'   34 A'   35 A'   36 A'   13 A"   37 A'                 
  0.073   0.094   0.100   0.126   0.137   0.151   0.203   0.211
 38 A'   14 A"   39 A'   40 A'   41 A'   42 A'   43 A'   15 A"                 
  0.224   0.253   0.263   0.267   0.287   0.289   0.342   0.358
 44 A'   45 A'   16 A"   46 A'   47 A'   17 A"   48 A'   49 A'                 
  0.388   0.404   0.415   0.429   0.450   0.490   0.532   0.533
 18 A"   19 A"   50 A'   51 A'   52 A'   53 A'   54 A'   20 A"                 
  0.591   0.617   0.641   0.736   0.740   0.812   0.860   0.933
 55 A'   21 A"   56 A'   57 A'   22 A"   58 A'   59 A'   60 A'                 
  0.960   1.199   1.249   1.310   1.333   1.370   1.381   1.396
 61 A'   23 A"   62 A'   24 A"   63 A'   64 A'   65 A'   25 A"                 
  1.419   1.457   1.467   1.593   1.611   1.623   1.697   1.800
 26 A"   27 A"   66 A'   28 A"   67 A'   68 A'   69 A'   70 A'                 
  1.840   1.927   2.090   2.576   2.617   2.813   3.064   3.740
 71 A'   72 A'   73 A'   74 A'   29 A"   75 A'   76 A'   30 A"                 
  3.742   3.935   3.955   3.957   3.964   3.997   4.073   4.219
 77 A'   31 A"   78 A'   32 A"   79 A'   33 A"   80 A'   81 A'                 
  4.364   4.643   5.979   6.003   6.032   6.253   6.300   6.495
 82 A'   83 A'   34 A"   84 A'   85 A'   35 A"   86 A'   87 A'                 
  6.992  13.814  13.900  14.001  23.390  27.810  28.324  28.342
 88 A'   36 A"   89 A'   90 A'   91 A'   92 A'   37 A"   93 A'                 
 28.360  28.520  28.527  28.540  28.573  28.663  66.715 127.869
 94 A'   38 A"   95 A'   39 A"   96 A'   97 A'   98 A'   40 A"                 
127.883 127.910 151.612 163.1091901.773
 99 A'  100 A'  101 A'  102 A'  103 A'                                         

 Beta MOs, Restricted
 -- Occupied --                  
******* -176.32 -165.73 -165.73 -165.73  -77.07  -35.82  -31.31
  1 A'    2 A'    3 A'    1 A"    4 A'    5 A'    6 A'    7 A'                 
-31.308 -31.307 -24.732 -22.964 -22.963 -22.962 -22.958 -22.958
  2 A"    8 A'    9 A'   10 A'    3 A"   11 A'    4 A"   12 A'                 
-10.332  -6.568  -6.370  -4.782  -4.767  -4.767  -4.729  -4.728
 13 A'   14 A'   15 A'   16 A'    5 A"   17 A'   18 A'    6 A"                 
 -4.726  -2.048  -2.043  -2.043  -2.030  -2.030  -1.273  -0.765
 19 A'   20 A'    7 A"   21 A'    8 A"   22 A'   23 A'   24 A'                 
 -0.674  -0.613  -0.511  -0.506  -0.466  -0.387  -0.322  -0.319
 25 A'   26 A'   27 A'    9 A"   28 A'   29 A'   30 A'   10 A"                 
 -0.285  -0.262
 31 A'   11 A"                                                                 
 -- Virtual --                   
 -0.090  -0.076  -0.010   0.019   0.032   0.041   0.046   0.051
 12 A"   32 A'   33 A'   34 A'   35 A'   36 A'   13 A"   37 A'                 
  0.073   0.094   0.100   0.126   0.137   0.151   0.203   0.211
 38 A'   14 A"   39 A'   40 A'   41 A'   42 A'   43 A'   15 A"                 
  0.224   0.253   0.263   0.267   0.287   0.289   0.342   0.358
 44 A'   45 A'   16 A"   46 A'   47 A'   17 A"   48 A'   49 A'                 
  0.388   0.404   0.415   0.429   0.450   0.490   0.532   0.533
 18 A"   19 A"   50 A'   51 A'   52 A'   53 A'   54 A'   20 A"                 
  0.591   0.617   0.641   0.736   0.740   0.812   0.860   0.933
 55 A'   21 A"   56 A'   57 A'   22 A"   58 A'   59 A'   60 A'                 
  0.960   1.199   1.249   1.310   1.333   1.370   1.381   1.396
 61 A'   23 A"   62 A'   24 A"   63 A'   64 A'   65 A'   25 A"                 
  1.419   1.457   1.467   1.593   1.611   1.623   1.697   1.800
 26 A"   27 A"   66 A'   28 A"   67 A'   68 A'   69 A'   70 A'                 
  1.840   1.927   2.090   2.576   2.617   2.813   3.064   3.740
 71 A'   72 A'   73 A'   74 A'   29 A"   75 A'   76 A'   30 A"                 
  3.742   3.935   3.955   3.957   3.964   3.997   4.073   4.219
 77 A'   31 A"   78 A'   32 A"   79 A'   33 A"   80 A'   81 A'                 
  4.364   4.643   5.979   6.003   6.032   6.253   6.300   6.495
 82 A'   83 A'   34 A"   84 A'   85 A'   35 A"   86 A'   87 A'                 
  6.992  13.814  13.900  14.001  23.390  27.810  28.324  28.342
 88 A'   36 A"   89 A'   90 A'   91 A'   92 A'   37 A"   93 A'                 
 28.360  28.520  28.527  28.540  28.573  28.663  66.715 127.869
 94 A'   38 A"   95 A'   39 A"   96 A'   97 A'   98 A'   40 A"                 
127.883 127.910 151.612 163.1091901.773
 99 A'  100 A'  101 A'  102 A'  103 A'                                         
 --------------------------------------------------------------

          Ground-State Mulliken Net Atomic Charges

     Atom                 Charge (a.u.)
  ----------------------------------------
      1 C                    -0.261584
      2 P                     0.155434
      3 H                    -0.034770
      4 F                     0.026239
      5 I                     0.114682
  ----------------------------------------
  Sum of atomic charges =     0.000000

 -----------------------------------------------------------------
                    Cartesian Multipole Moments
 -----------------------------------------------------------------
    Charge (ESU x 10^10)
                 0.0000
    Dipole Moment (Debye)
         X      -0.6142      Y       1.2551      Z       0.0000
       Tot       1.3973
    Quadrupole Moments (Debye-Ang)
        XX     -52.4865     XY       2.2344     YY     -52.4635
        XZ      -0.0000     YZ       0.0000     ZZ     -53.5973
    Octopole Moments (Debye-Ang^2)
       XXX     -95.1475    XXY       1.2254    XYY     -23.1844
       YYY      -0.1628    XXZ       0.0000    XYZ       0.0000
       YYZ       0.0000    XZZ     -26.5996    YZZ      -2.8419
       ZZZ       0.0000
    Hexadecapole Moments (Debye-Ang^3)
      XXXX    -848.0782   XXXY     -62.3211   XXYY    -169.8678
      XYYY     -50.3557   YYYY    -226.2038   XXXZ       0.0000
      XXYZ       0.0000   XYYZ       0.0000   YYYZ       0.0000
      XXZZ    -152.7921   XYZZ     -22.5394   YYZZ     -50.5302
      XZZZ      -0.0000   YZZZ       0.0000   ZZZZ     -73.7784
 -----------------------------------------------------------------
 Calculating analytic gradient of the SCF energy
 Gradient of SCF Energy
            1           2           3           4           5
    1  -0.0001135   0.0002910   0.0004117  -0.0004669  -0.0001223
    2  -0.0001122  -0.0001500  -0.0000764  -0.0001391   0.0004777
    3  -0.0000000   0.0000000   0.0000000   0.0000000  -0.0000000
 Max gradient component =       4.777E-04
 RMS gradient           =       2.293E-04
 Gradient time:  CPU 4.64 s  wall 1.25 s
 Geometry Optimization Parameters
   NAtoms,    NIC,     NZ,  NCons,   NDum,   NFix, NCnnct, MaxDiis
        5      20       5       0       0       0       0       0

 Cartesian Hessian Update
 Hessian Updated using BFGS Update


** GEOMETRY OPTIMIZATION IN DELOCALIZED INTERNAL COORDINATES **
   Searching for a Minimum

   Optimization Cycle:   8

                       Coordinates (Angstroms)
     ATOM                X               Y               Z
      1  C         1.3053949519   -0.2322610433    0.0000000000
      2  P         2.5052524747    0.9567242395    0.0000000000
      3  H         1.5891067771    2.0408438418    0.0000000000
      4  F         1.6788742682   -1.5208196331    0.0000000000
      5  I        -0.8194354037   -0.0981629855    0.0000000000
   Point Group: cs    Number of degrees of freedom:     7


   Energy is  -7399.439709169

 Hessian Updated using BFGS Update

  7 Hessian modes will be used to form the next step
  Hessian Eigenvalues:
     0.087403    0.176543    0.195992    0.208565    0.230890    0.372051
     0.520845

 Minimum Search - Taking Simple RFO Step
 Searching for Lamda that Minimizes Along All modes
 Value Taken    Lamda =   0.00000000
 Step Taken.  Stepsize is  0.000962

                             Maximum     Tolerance    Cnvgd?
         Gradient           0.000151      0.000300     YES
         Displacement       0.000584      0.001200     YES
         Energy change     -0.000005      0.000001      NO


                       Distance Matrix (Angstroms)
             C (  1)   P (  2)   H (  3)   F (  4)
   P (  2)  1.689184
   H (  3)  2.290742  1.419380
   F (  4)  1.341592  2.611728  3.562795
   I (  5)  2.129058  3.488028  3.221246  2.874979

 Final energy is   -7399.4397091693691     


 ******************************
 **  OPTIMIZATION CONVERGED  **
 ******************************

                       Coordinates (Angstroms)
     ATOM                X               Y               Z
      1  C         1.3053949519   -0.2322610433    0.0000000000
      2  P         2.5052524747    0.9567242395    0.0000000000
      3  H         1.5891067771    2.0408438418    0.0000000000
      4  F         1.6788742682   -1.5208196331    0.0000000000
      5  I        -0.8194354037   -0.0981629855    0.0000000000

Z-matrix Print:
$molecule
0 1
I 
C  1 2.129058
F  2 1.341592 1 109.774994
P  2 1.689184 1 131.649618 3 -180.000000 0
H  4 1.419380 2 94.539431 1 -0.000000 0
$end


 --------------------------------------------------------------
             Orbital Energies (a.u.) and Symmetries
 --------------------------------------------------------------

 Alpha MOs, Restricted
 -- Occupied --                  
******* -176.32 -165.73 -165.73 -165.73  -77.07  -35.82  -31.31
  1 A'    2 A'    3 A'    1 A"    4 A'    5 A'    6 A'    7 A'                 
-31.308 -31.307 -24.732 -22.964 -22.963 -22.962 -22.958 -22.958
  2 A"    8 A'    9 A'   10 A'    3 A"   11 A'    4 A"   12 A'                 
-10.332  -6.568  -6.370  -4.782  -4.767  -4.767  -4.729  -4.728
 13 A'   14 A'   15 A'   16 A'    5 A"   17 A'   18 A'    6 A"                 
 -4.726  -2.048  -2.043  -2.043  -2.030  -2.030  -1.273  -0.765
 19 A'   20 A'    7 A"   21 A'    8 A"   22 A'   23 A'   24 A'                 
 -0.674  -0.613  -0.511  -0.506  -0.466  -0.387  -0.322  -0.319
 25 A'   26 A'   27 A'    9 A"   28 A'   29 A'   30 A'   10 A"                 
 -0.285  -0.262
 31 A'   11 A"                                                                 
 -- Virtual --                   
 -0.090  -0.076  -0.010   0.019   0.032   0.041   0.046   0.051
 12 A"   32 A'   33 A'   34 A'   35 A'   36 A'   13 A"   37 A'                 
  0.073   0.094   0.100   0.126   0.137   0.151   0.203   0.211
 38 A'   14 A"   39 A'   40 A'   41 A'   42 A'   43 A'   15 A"                 
  0.224   0.253   0.263   0.267   0.287   0.289   0.342   0.358
 44 A'   45 A'   16 A"   46 A'   47 A'   17 A"   48 A'   49 A'                 
  0.388   0.404   0.415   0.429   0.450   0.490   0.532   0.533
 18 A"   19 A"   50 A'   51 A'   52 A'   53 A'   54 A'   20 A"                 
  0.591   0.617   0.641   0.736   0.740   0.812   0.860   0.933
 55 A'   21 A"   56 A'   57 A'   22 A"   58 A'   59 A'   60 A'                 
  0.960   1.199   1.249   1.310   1.333   1.370   1.381   1.396
 61 A'   23 A"   62 A'   24 A"   63 A'   64 A'   65 A'   25 A"                 
  1.419   1.457   1.467   1.593   1.611   1.623   1.697   1.800
 26 A"   27 A"   66 A'   28 A"   67 A'   68 A'   69 A'   70 A'                 
  1.840   1.927   2.090   2.576   2.617   2.813   3.064   3.740
 71 A'   72 A'   73 A'   74 A'   29 A"   75 A'   76 A'   30 A"                 
  3.742   3.935   3.955   3.957   3.964   3.997   4.073   4.219
 77 A'   31 A"   78 A'   32 A"   79 A'   33 A"   80 A'   81 A'                 
  4.364   4.643   5.979   6.003   6.032   6.253   6.300   6.495
 82 A'   83 A'   34 A"   84 A'   85 A'   35 A"   86 A'   87 A'                 
  6.992  13.814  13.900  14.001  23.390  27.810  28.324  28.342
 88 A'   36 A"   89 A'   90 A'   91 A'   92 A'   37 A"   93 A'                 
 28.360  28.520  28.527  28.540  28.573  28.663  66.715 127.869
 94 A'   38 A"   95 A'   39 A"   96 A'   97 A'   98 A'   40 A"                 
127.883 127.910 151.612 163.1091901.773
 99 A'  100 A'  101 A'  102 A'  103 A'                                         

 Beta MOs, Restricted
 -- Occupied --                  
******* -176.32 -165.73 -165.73 -165.73  -77.07  -35.82  -31.31
  1 A'    2 A'    3 A'    1 A"    4 A'    5 A'    6 A'    7 A'                 
-31.308 -31.307 -24.732 -22.964 -22.963 -22.962 -22.958 -22.958
  2 A"    8 A'    9 A'   10 A'    3 A"   11 A'    4 A"   12 A'                 
-10.332  -6.568  -6.370  -4.782  -4.767  -4.767  -4.729  -4.728
 13 A'   14 A'   15 A'   16 A'    5 A"   17 A'   18 A'    6 A"                 
 -4.726  -2.048  -2.043  -2.043  -2.030  -2.030  -1.273  -0.765
 19 A'   20 A'    7 A"   21 A'    8 A"   22 A'   23 A'   24 A'                 
 -0.674  -0.613  -0.511  -0.506  -0.466  -0.387  -0.322  -0.319
 25 A'   26 A'   27 A'    9 A"   28 A'   29 A'   30 A'   10 A"                 
 -0.285  -0.262
 31 A'   11 A"                                                                 
 -- Virtual --                   
 -0.090  -0.076  -0.010   0.019   0.032   0.041   0.046   0.051
 12 A"   32 A'   33 A'   34 A'   35 A'   36 A'   13 A"   37 A'                 
  0.073   0.094   0.100   0.126   0.137   0.151   0.203   0.211
 38 A'   14 A"   39 A'   40 A'   41 A'   42 A'   43 A'   15 A"                 
  0.224   0.253   0.263   0.267   0.287   0.289   0.342   0.358
 44 A'   45 A'   16 A"   46 A'   47 A'   17 A"   48 A'   49 A'                 
  0.388   0.404   0.415   0.429   0.450   0.490   0.532   0.533
 18 A"   19 A"   50 A'   51 A'   52 A'   53 A'   54 A'   20 A"                 
  0.591   0.617   0.641   0.736   0.740   0.812   0.860   0.933
 55 A'   21 A"   56 A'   57 A'   22 A"   58 A'   59 A'   60 A'                 
  0.960   1.199   1.249   1.310   1.333   1.370   1.381   1.396
 61 A'   23 A"   62 A'   24 A"   63 A'   64 A'   65 A'   25 A"                 
  1.419   1.457   1.467   1.593   1.611   1.623   1.697   1.800
 26 A"   27 A"   66 A'   28 A"   67 A'   68 A'   69 A'   70 A'                 
  1.840   1.927   2.090   2.576   2.617   2.813   3.064   3.740
 71 A'   72 A'   73 A'   74 A'   29 A"   75 A'   76 A'   30 A"                 
  3.742   3.935   3.955   3.957   3.964   3.997   4.073   4.219
 77 A'   31 A"   78 A'   32 A"   79 A'   33 A"   80 A'   81 A'                 
  4.364   4.643   5.979   6.003   6.032   6.253   6.300   6.495
 82 A'   83 A'   34 A"   84 A'   85 A'   35 A"   86 A'   87 A'                 
  6.992  13.814  13.900  14.001  23.390  27.810  28.324  28.342
 88 A'   36 A"   89 A'   90 A'   91 A'   92 A'   37 A"   93 A'                 
 28.360  28.520  28.527  28.540  28.573  28.663  66.715 127.869
 94 A'   38 A"   95 A'   39 A"   96 A'   97 A'   98 A'   40 A"                 
127.883 127.910 151.612 163.1091901.773
 99 A'  100 A'  101 A'  102 A'  103 A'                                         
 --------------------------------------------------------------

          Ground-State Mulliken Net Atomic Charges

     Atom                 Charge (a.u.)
  ----------------------------------------
      1 C                    -0.261584
      2 P                     0.155434
      3 H                    -0.034770
      4 F                     0.026239
      5 I                     0.114682
  ----------------------------------------
  Sum of atomic charges =     0.000000

 -----------------------------------------------------------------
                    Cartesian Multipole Moments
 -----------------------------------------------------------------
    Charge (ESU x 10^10)
                 0.0000
    Dipole Moment (Debye)
         X      -0.6142      Y       1.2551      Z       0.0000
       Tot       1.3973
    Quadrupole Moments (Debye-Ang)
        XX     -52.4865     XY       2.2344     YY     -52.4635
        XZ      -0.0000     YZ       0.0000     ZZ     -53.5973
    Octopole Moments (Debye-Ang^2)
       XXX     -95.1475    XXY       1.2254    XYY     -23.1844
       YYY      -0.1628    XXZ       0.0000    XYZ       0.0000
       YYZ       0.0000    XZZ     -26.5996    YZZ      -2.8419
       ZZZ       0.0000
    Hexadecapole Moments (Debye-Ang^3)
      XXXX    -848.0782   XXXY     -62.3211   XXYY    -169.8678
      XYYY     -50.3557   YYYY    -226.2038   XXXZ       0.0000
      XXYZ       0.0000   XYYZ       0.0000   YYYZ       0.0000
      XXZZ    -152.7921   XYZZ     -22.5394   YYZZ     -50.5302
      XZZZ      -0.0000   YZZZ       0.0000   ZZZZ     -73.7784
 -----------------------------------------------------------------
Archival summary:
1\1\TWL02\OPT\ProcedureUnspecified\BasisUnspecified\11111\taweetha\MonNov2615:17:332018MonNov2615:17:332018\0\\#,OPT,ProcedureUnspecified,BasisUnspecified,\\0,1\I\C,1,2.12906\F,2,1.34159,1,109.775\P,2,1.68918,1,131.65,3,-180,0\H,4,1.41938,2,94.5394,1,-0,0\\\@

 Total job time:  42.17s(wall), 153.23s(cpu) 
 Mon Nov 26 15:17:33 2018

        *************************************************************
        *                                                           *
        *  Thank you very much for using Q-Chem.  Have a nice day.  *
        *                                                           *
        *************************************************************


 
User input: 2 of 2 
 
Q-Chem Developer Version!
                  Welcome to Q-Chem
     A Quantum Leap Into The Future Of Chemistry


 Q-Chem 5.1, Q-Chem, Inc., Pleasanton, CA (2018)

 Yihan Shao,  Zhengting Gan,  E. Epifanovsky,  A. T. B. Gilbert,  M. Wormit,  
 J. Kussmann,  A. W. Lange,  A. Behn,  Jia Deng,  Xintian Feng,  D. Ghosh,  
 M. Goldey,  P. R. Horn,  L. D. Jacobson,  I. Kaliman,  T. Kus,  A. Landau,  
 Jie Liu,  E. I. Proynov,  R. M. Richard,  R. P. Steele,  E. J. Sundstrom,  
 H. L. Woodcock III,  P. M. Zimmerman,  D. Zuev,  B. Albrecht,  E. Alguire,  
 S. A. Baeppler,  D. Barton,  Z. Benda,  Y. A. Bernard,  E. J. Berquist,  
 K. B. Bravaya,  H. Burton,  D. Casanova,  Chun-Min Chang,  Yunqing Chen,  
 A. Chien,  K. D. Closser,  M. P. Coons,  S. Coriani,  S. Dasgupta,  
 A. L. Dempwolff,  M. Diedenhofen,  Hainam Do,  R. G. Edgar,  Po-Tung Fang,  
 S. Faraji,  S. Fatehi,  Qingguo Feng,  K. D. Fenk,  J. Fosso-Tande,  
 Qinghui Ge,  A. Ghysels,  G. Gidofalvi,  J. Gomes,  J. Gonthier,  A. Gunina,  
 D. Hait,  M. W. D. Hanson-Heine,  P. H. P. Harbach,  A. W. Hauser,  
 J. E. Herr,  E. G. Hohenstein,  Z. C. Holden,  Kerwin Hui,  B. C. Huynh,  
 T.-C. Jagau,  Hyunjun Ji,  B. Kaduk,  K. Khistyaev,  Jaehoon Kim,  
 P. Klunzinger,  K. Koh,  D. Kosenkov,  L. Koulias,  T. Kowalczyk,  
 C. M. Krauter,  A. Kunitsa,  Ka Un Lao,  A. Laurent,  K. V. Lawler,  
 Joonho Lee,  D. Lefrancois,  S. Lehtola,  D. S. Levine,  Yi-Pei Li,  
 You-Sheng Lin,  Fenglai Liu,  E. Livshits,  A. Luenser,  P. Manohar,  
 E. Mansoor,  S. F. Manzer,  Shan-Ping Mao,  Yuezhi Mao,  N. Mardirossian,  
 A. V. Marenich,  T. Markovich,  L. A. Martinez-Martinez,  S. A. Maurer,  
 N. J. Mayhall,  S. C. McKenzie,  J.-M. Mewes,  A. F. Morrison,  
 J. W. Mullinax,  K. Nanda,  T. S. Nguyen-Beck,  R. Olivares-Amaya,  
 J. A. Parkhill,  T. M. Perrine,  F. Plasser,  P. Pokhilko,  S. Prager,  
 A. Prociuk,  E. Ramos,  D. R. Rehn,  F. Rob,  M. Schneider,  N. Sergueev,  
 S. M. Sharada,  S. Sharma,  D. W. Small,  T. Stauch,  T. Stein,  
 Yu-Chuan Su,  A. J. W. Thom,  A. Tkatchenko,  T. Tsuchimochi,  N. M. Tubman,  
 L. Vogt,  M. L. Vidal,  O. Vydrov,  M. A. Watson,  J. Wenzel,  
 M. de Wergifosse,  T. A. Wesolowski,  A. White,  J. Witte,  A. Yamada,  
 Jun Yang,  K. Yao,  S. Yeganeh,  S. R. Yost,  Zhi-Qiang You,  A. Zech,  
 Igor Ying Zhang,  Xing Zhang,  Yan Zhao,  Ying Zhu,  B. R. Brooks,  
 G. K. L. Chan,  C. J. Cramer,  M. S. Gordon,  W. J. Hehre,  A. Klamt,  
 M. W. Schmidt,  C. D. Sherrill,  D. G. Truhlar,  A. Aspuru-Guzik,  R. Baer,  
 A. T. Bell,  N. A. Besley,  Jeng-Da Chai,  A. E. DePrince, III,  
 R. A. DiStasio Jr.,  A. Dreuw,  B. D. Dunietz,  T. R. Furlani,  
 Chao-Ping Hsu,  Yousung Jung,  Jing Kong,  D. S. Lambrecht,  WanZhen Liang,  
 C. Ochsenfeld,  V. A. Rassolov,  L. V. Slipchenko,  J. E. Subotnik,  
 T. Van Voorhis,  J. M. Herbert,  A. I. Krylov,  P. M. W. Gill,  M. Head-Gordon

 Contributors to earlier versions of Q-Chem not listed above: 
 R. D. Adamson,  B. Austin,  J. Baker,  G. J. O. Beran,  K. Brandhorst,  
 S. T. Brown,  E. F. C. Byrd,  A. K. Chakraborty,  C.-L. Cheng,  
 Siu Hung Chien,  D. M. Chipman,  D. L. Crittenden,  H. Dachsel,  
 R. J. Doerksen,  A. D. Dutoi,  L. Fusti-Molnar,  W. A. Goddard III,  
 A. Golubeva-Zadorozhnaya,  S. R. Gwaltney,  G. Hawkins,  A. Heyden,  
 S. Hirata,  G. Kedziora,  F. J. Keil,  C. Kelley,  Jihan Kim,  R. A. King,  
 R. Z. Khaliullin,  P. P. Korambath,  W. Kurlancheek,  A. M. Lee,  M. S. Lee,  
 S. V. Levchenko,  Ching Yeh Lin,  D. Liotard,  R. C. Lochan,  I. Lotan,  
 P. E. Maslen,  N. Nair,  D. P. O'Neill,  D. Neuhauser,  E. Neuscamman,  
 C. M. Oana,  R. Olson,  B. Peters,  R. Peverati,  P. A. Pieniazek,  
 Y. M. Rhee,  J. Ritchie,  M. A. Rohrdanz,  E. Rosta,  N. J. Russ,  
 H. F. Schaefer III,  N. E. Schultz,  N. Shenvi,  A. C. Simmonett,  A. Sodt,  
 D. Stuck,  K. S. Thanthiriwatte,  V. Vanovschi,  Tao Wang,  A. Warshel,  
 C. F. Williams,  Q. Wu,  X. Xu,  W. Zhang

 Please cite Q-Chem as follows:
 Y. Shao et al., Mol. Phys. 113, 184-215 (2015)
 DOI: 10.1080/00268976.2014.952696

 Q-Chem 5.1.2 for Intel X86 EM64T Linux

 Parts of Q-Chem use Armadillo 8.300.2 (Tropical Shenanigans).
 http://arma.sourceforge.net/

 Q-Chem begins on Mon Nov 26 15:17:33 2018  

Host: 
0

     Scratch files written to /scratch/taweetham/qchem49618//
The previous job contains 0 fragments, simply inherited here
Input Ideriv = 2
Curr. Ideriv = -1
Max.  Ideriv = 2

Checking the input file for inconsistencies... 	...done.

--------------------------------------------------------------
User input:
--------------------------------------------------------------

$molecule
read
$end

$rem
   job_type 	frequency
   basis 	6-311++g**
   method	b3lyp	
$end


--------------------------------------------------------------
 ----------------------------------------------------------------
             Standard Nuclear Orientation (Angstroms)
    I     Atom           X                Y                Z
 ----------------------------------------------------------------
    1      C       1.0423151942    -0.3479462555    -0.0000000000
    2      P       2.4085369304     0.6454228831     0.0000000000
    3      H       1.6673108169     1.8558864719     0.0000000000
    4      F       1.2161563151    -1.6782279188    -0.0000000000
    5      I      -1.0376351467     0.1066886620     0.0000000000
 ----------------------------------------------------------------
 Molecular Point Group                 Cs    NOp =  2
 Largest Abelian Subgroup              Cs    NOp =  2
 Nuclear Repulsion Energy =   381.3176754856 hartrees
 There are       42 alpha and       42 beta electrons
 Requested basis set is 6-311++G(d,p)
 There are 54 shells and 143 basis functions

 Total QAlloc Memory Limit   2000 MB
 Mega-Array Size       188 MB
 MEM_STATIC part       192 MB

                       Distance Matrix (Angstroms)
             C (  1)   P (  2)   H (  3)   F (  4)
   P (  2)  1.689184
   H (  3)  2.290742  1.419380
   F (  4)  1.341592  2.611728  3.562795
   I (  5)  2.129058  3.488028  3.221246  2.874979

 A cutoff of  1.0D-11 yielded   1268 shell pairs
 There are      9343 function pairs (     10434 Cartesian)

 -------------------------------------------------------
 OpenMP Integral Computing Module                       
 Release: version 1.0, May 2013, Q-Chem Inc. Pittsburgh 
 -------------------------------------------------------
 Integral Job Info:
 Integral job number is                      11
 Integral operator is                         1
 short-range coefficients                     0
 long-range coefficients              100000000
 Omega coefficients                           0
 if combine SR and LR in K                    0
 Integral screening is                        0
 Integral computing path is                   2
 max size of driver memory is            800000
 size of driver memory is                593474
 size of scratch memory is             11861008
 max col of scratch BK array               1296
 max len of scratch array in speh3          155
 max len of scratch index in speh4           18
 max int batch size is                      520
 min int batch size is                       52
 fixed nKL is                                52
 max L of basis functions is                  2
 order of int derivative is                   0
 number of shells is                         54
 number of basis is                         151
 number of cartesian basis is               151
 number of contracted shell pairs          1268
 number of primitive shell pairs           2807
 maxK2 (contraction) of shell pair           36
 max number of K2 of shell pair               1
 max number of CS2 of shell pair            171
 max number of PS2 of shell pair            171
 mem total for path MDJ                  521626
 -------------------------------------------------------
 Smallest overlap matrix eigenvalue = 6.14E-04
 Guess from superposition of atomic densities
 Warning:  Energy on first SCF cycle will be non-variational
 SAD guess density has 84.000000 electrons

 -----------------------------------------------------------------------
  General SCF calculation program by
  Eric Jon Sundstrom, Paul Horn, Yuezhi Mao, Dmitri Zuev, Alec White,
  David Stuck, Shaama M.S., Shane Yost, Joonho Lee, David Small,
  Daniel Levine, Susi Lehtola, Hugh Burton, Evgeny Epifanovsky
 -----------------------------------------------------------------------
 Exchange:     0.2000 Hartree-Fock + 0.0800 Slater + 0.7200 B88
 Correlation:  0.1900 VWN1RPA + 0.8100 LYP
 Using SG-1 standard quadrature grid
 using 4 threads for integral computing
 -------------------------------------------------------
 OpenMP Integral computing Module                
 Release: version 2.0, May 2017, Q-Chem Inc. Pleasanton 
 -------------------------------------------------------
 -------------------------------------------------------
 OpenMP BLAS3 based DFT computing Module                
 Release: version 1.0, May 2013, Q-Chem Inc. Pittsburgh 
 -------------------------------------------------------
 A restricted SCF calculation will be
 performed using DIIS
 SCF converges when DIIS error is below 1.0e-08
 ---------------------------------------
  Cycle       Energy         DIIS error
 ---------------------------------------
    1   -7399.8443896133      4.25e-02  
    2   -7399.4258118570      2.92e-03  
    3   -7399.4112532739      4.05e-03  
    4   -7399.4367736104      1.02e-03  
    5   -7399.4388565943      5.29e-04  
    6   -7399.4395871604      9.36e-05  
    7   -7399.4396013095      2.93e-05  
    8   -7399.4396033305      7.83e-06  
    9   -7399.4396035446      1.24e-06  
   10   -7399.4396035494      3.62e-07  
   11   -7399.4396035498      4.87e-08  
   12   -7399.4396035498      1.30e-08  
   13   -7399.4396035498      3.95e-09  Convergence criterion met
 ---------------------------------------
 SCF time:   CPU 16.96s  wall 4.00s 
 SCF   energy in the final basis set =    -7399.4396035498
 Total energy in the final basis set =    -7399.4396035498

 --------------------------------------------------------------
             Orbital Energies (a.u.) and Symmetries
 --------------------------------------------------------------

 Alpha MOs, Restricted
 -- Occupied --                  
******* -176.32 -165.73 -165.73 -165.73  -77.07  -35.82  -31.31
  1 A'    2 A'    3 A'    1 A"    4 A'    5 A'    6 A'    7 A'                 
-31.308 -31.307 -24.732 -22.964 -22.963 -22.963 -22.958 -22.958
  2 A"    8 A'    9 A'   10 A'    3 A"   11 A'    4 A"   12 A'                 
-10.332  -6.568  -6.370  -4.782  -4.768  -4.767  -4.729  -4.728
 13 A'   14 A'   15 A'   16 A'    5 A"   17 A'   18 A'    6 A"                 
 -4.726  -2.048  -2.043  -2.043  -2.030  -2.030  -1.273  -0.765
 19 A'   20 A'    7 A"   21 A'   22 A'    8 A"   23 A'   24 A'                 
 -0.674  -0.613  -0.512  -0.506  -0.466  -0.387  -0.322  -0.319
 25 A'   26 A'   27 A'    9 A"   28 A'   29 A'   30 A'   10 A"                 
 -0.285  -0.262
 31 A'   11 A"                                                                 
 -- Virtual --                   
 -0.090  -0.076  -0.010   0.019   0.032   0.041   0.046   0.051
 12 A"   32 A'   33 A'   34 A'   35 A'   36 A'   13 A"   37 A'                 
  0.073   0.094   0.100   0.126   0.137   0.151   0.203   0.211
 38 A'   14 A"   39 A'   40 A'   41 A'   42 A'   43 A'   15 A"                 
  0.224   0.253   0.263   0.267   0.287   0.289   0.342   0.358
 44 A'   45 A'   16 A"   46 A'   47 A'   17 A"   48 A'   49 A'                 
  0.388   0.404   0.415   0.429   0.450   0.490   0.532   0.533
 18 A"   19 A"   50 A'   51 A'   52 A'   53 A'   54 A'   20 A"                 
  0.590   0.616   0.641   0.736   0.740   0.812   0.860   0.933
 55 A'   21 A"   56 A'   57 A'   22 A"   58 A'   59 A'   60 A'                 
  0.960   1.199   1.249   1.311   1.334   1.370   1.381   1.396
 61 A'   23 A"   62 A'   24 A"   63 A'   64 A'   65 A'   25 A"                 
  1.419   1.457   1.467   1.593   1.611   1.623   1.698   1.800
 26 A"   27 A"   66 A'   28 A"   67 A'   68 A'   69 A'   70 A'                 
  1.840   1.927   2.090   2.576   2.617   2.813   3.064   3.740
 71 A'   72 A'   73 A'   74 A'   29 A"   75 A'   76 A'   30 A"                 
  3.742   3.934   3.955   3.957   3.964   3.996   4.073   4.219
 77 A'   31 A"   78 A'   32 A"   79 A'   33 A"   80 A'   81 A'                 
  4.364   4.643   5.979   6.004   6.032   6.253   6.300   6.495
 82 A'   83 A'   34 A"   84 A'   85 A'   35 A"   86 A'   87 A'                 
  6.992  13.814  13.900  14.001  23.390  27.810  28.324  28.342
 88 A'   36 A"   89 A'   90 A'   91 A'   92 A'   37 A"   93 A'                 
 28.360  28.520  28.526  28.540  28.573  28.663  66.715 127.869
 94 A'   38 A"   95 A'   39 A"   96 A'   97 A'   98 A'   40 A"                 
127.883 127.910 151.612 163.1091901.773
 99 A'  100 A'  101 A'  102 A'  103 A'                                         

 Beta MOs, Restricted
 -- Occupied --                  
******* -176.32 -165.73 -165.73 -165.73  -77.07  -35.82  -31.31
  1 A'    2 A'    3 A'    1 A"    4 A'    5 A'    6 A'    7 A'                 
-31.308 -31.307 -24.732 -22.964 -22.963 -22.963 -22.958 -22.958
  2 A"    8 A'    9 A'   10 A'    3 A"   11 A'    4 A"   12 A'                 
-10.332  -6.568  -6.370  -4.782  -4.768  -4.767  -4.729  -4.728
 13 A'   14 A'   15 A'   16 A'    5 A"   17 A'   18 A'    6 A"                 
 -4.726  -2.048  -2.043  -2.043  -2.030  -2.030  -1.273  -0.765
 19 A'   20 A'    7 A"   21 A'   22 A'    8 A"   23 A'   24 A'                 
 -0.674  -0.613  -0.512  -0.506  -0.466  -0.387  -0.322  -0.319
 25 A'   26 A'   27 A'    9 A"   28 A'   29 A'   30 A'   10 A"                 
 -0.285  -0.262
 31 A'   11 A"                                                                 
 -- Virtual --                   
 -0.090  -0.076  -0.010   0.019   0.032   0.041   0.046   0.051
 12 A"   32 A'   33 A'   34 A'   35 A'   36 A'   13 A"   37 A'                 
  0.073   0.094   0.100   0.126   0.137   0.151   0.203   0.211
 38 A'   14 A"   39 A'   40 A'   41 A'   42 A'   43 A'   15 A"                 
  0.224   0.253   0.263   0.267   0.287   0.289   0.342   0.358
 44 A'   45 A'   16 A"   46 A'   47 A'   17 A"   48 A'   49 A'                 
  0.388   0.404   0.415   0.429   0.450   0.490   0.532   0.533
 18 A"   19 A"   50 A'   51 A'   52 A'   53 A'   54 A'   20 A"                 
  0.590   0.616   0.641   0.736   0.740   0.812   0.860   0.933
 55 A'   21 A"   56 A'   57 A'   22 A"   58 A'   59 A'   60 A'                 
  0.960   1.199   1.249   1.311   1.334   1.370   1.381   1.396
 61 A'   23 A"   62 A'   24 A"   63 A'   64 A'   65 A'   25 A"                 
  1.419   1.457   1.467   1.593   1.611   1.623   1.698   1.800
 26 A"   27 A"   66 A'   28 A"   67 A'   68 A'   69 A'   70 A'                 
  1.840   1.927   2.090   2.576   2.617   2.813   3.064   3.740
 71 A'   72 A'   73 A'   74 A'   29 A"   75 A'   76 A'   30 A"                 
  3.742   3.934   3.955   3.957   3.964   3.996   4.073   4.219
 77 A'   31 A"   78 A'   32 A"   79 A'   33 A"   80 A'   81 A'                 
  4.364   4.643   5.979   6.004   6.032   6.253   6.300   6.495
 82 A'   83 A'   34 A"   84 A'   85 A'   35 A"   86 A'   87 A'                 
  6.992  13.814  13.900  14.001  23.390  27.810  28.324  28.342
 88 A'   36 A"   89 A'   90 A'   91 A'   92 A'   37 A"   93 A'                 
 28.360  28.520  28.526  28.540  28.573  28.663  66.715 127.869
 94 A'   38 A"   95 A'   39 A"   96 A'   97 A'   98 A'   40 A"                 
127.883 127.910 151.612 163.1091901.773
 99 A'  100 A'  101 A'  102 A'  103 A'                                         
 --------------------------------------------------------------

          Ground-State Mulliken Net Atomic Charges

     Atom                 Charge (a.u.)
  ----------------------------------------
      1 C                    -0.259886
      2 P                     0.154150
      3 H                    -0.034124
      4 F                     0.026172
      5 I                     0.113689
  ----------------------------------------
  Sum of atomic charges =     0.000000

 -----------------------------------------------------------------
                    Cartesian Multipole Moments
 -----------------------------------------------------------------
    Charge (ESU x 10^10)
                 0.0000
    Dipole Moment (Debye)
         X      -0.4115      Y       1.3302      Z       0.0000
       Tot       1.3924
    Quadrupole Moments (Debye-Ang)
        XX     -51.6471     XY       1.8243     YY     -52.9274
        XZ      -0.0000     YZ       0.0000     ZZ     -53.6020
    Octopole Moments (Debye-Ang^2)
       XXX     -59.8591    XXY       3.4743    XYY     -12.2618
       YYY      -2.0988    XXZ       0.0000    XYZ      -0.0000
       YYZ       0.0000    XZZ     -15.3071    YZZ      -3.0381
       ZZZ       0.0000
    Hexadecapole Moments (Debye-Ang^3)
      XXXX    -804.7779   XXXY     -17.9892   XXYY    -159.0692
      XYYY     -11.3882   YYYY    -207.5889   XXXZ      -0.0000
      XXYZ       0.0000   XYYZ      -0.0000   YYYZ       0.0000
      XXZZ    -148.2674   XYZZ      -7.6590   YYZZ     -46.2776
      XZZZ      -0.0000   YZZZ       0.0000   ZZZZ     -73.7959
 -----------------------------------------------------------------
 Calculating MO derivatives via CPSCF
 D1JvT checksum  = 181680 12804.9697996051
 D1KAT checksum  = 401580 643.6195572748
   1         3          15      0.154527    0.048472
   2         3          15      0.017552    0.005994
   3         3          15      0.002220    0.000965
   4         4          14      0.000186    0.000098
   5        16           2      0.000012    0.000010
   6        18           0      0.000000    0.000000    Roots Converged
 Time for AOints: 5.1 s (CPU) 1.3 s (wall)
 ------------------------------------------------------------------------------
                     AOints        : Timing summary (seconds)
 ------------------------------------------------------------------------------
     job step          cpu (% of tot)      sys (% of tot)     wall (% of tot)
 ------------------------------------------------------------------------------
  cpscf_lag         0.2715E+02 (33.9)   0.4000E-05 (30.8)   0.7074E+01 (33.7)
  iterzp            0.4772E+02 (59.6)   0.9000E-05 (69.2)   0.1253E+02 (59.7)
  make_fx           0.0000E+00 ( 0.0)   0.0000E+00 ( 0.0)   0.0000E+00 ( 0.0)
  AOints            0.5078E+01 ( 6.3)   0.0000E+00 ( 0.0)   0.1292E+01 ( 6.2)
 ------------------------------------------------------------------------------
   Grand Totals     0.8005E+02          0.1300E-04          0.2100E+02
 ------------------------------------------------------------------------------
 Calculating analytic Hessian of the SCF energy
 Polarizability Matrix (a.u.)
            1           2           3
    1-106.2517958  -9.6090987   0.0000000
    2  -9.6090987 -58.9788816  -0.0000000
    3   0.0000000  -0.0000000 -44.8402546

 Direct stationary perturbation theory relativistic correction:

 rels  =      97.462979357612
 relv  =    -322.810765874171
 rel2e =      41.740793962513
 E_rel =    -183.606992554046

 Hessian of the SCF Energy
            1           2           3           4           5           6
    1   0.3423436   0.0970275  -0.0000000  -0.2222053  -0.1243697   0.0000000
    2   0.0970275   0.4386608   0.0000000  -0.1039729  -0.1051152  -0.0000000
    3  -0.0000000   0.0000000   0.0760235   0.0000000  -0.0000000  -0.0160709
    4  -0.2222053  -0.1039729   0.0000000   0.3141742   0.0380924  -0.0000000
    5  -0.1243697  -0.1051152  -0.0000000   0.0380924   0.2926410   0.0000000
    6   0.0000000  -0.0000000  -0.0160709  -0.0000000   0.0000000   0.0192961
    7   0.0062846  -0.0158715  -0.0000000  -0.0820976   0.1045476   0.0000000
    8   0.0120891  -0.0155601   0.0000000   0.0729483  -0.1442578  -0.0000000
    9  -0.0000000   0.0000000  -0.0091547   0.0000000   0.0000000  -0.0116509
   10  -0.0574472   0.0290398  -0.0000000   0.0108791  -0.0208576   0.0000000
   11   0.0129387  -0.2987164  -0.0000000  -0.0019561  -0.0455219  -0.0000000
   12  -0.0000000  -0.0000000  -0.0331140  -0.0000000  -0.0000000  -0.0000830
   13  -0.0689756  -0.0062229   0.0000000  -0.0207504   0.0025873   0.0000000
   14   0.0023144  -0.0192690  -0.0000000  -0.0051117   0.0022539  -0.0000000
   15  -0.0000000  -0.0000000  -0.0176840   0.0000000  -0.0000000   0.0085086
            7           8           9          10          11          12
    1   0.0062846   0.0120891  -0.0000000  -0.0574472   0.0129387  -0.0000000
    2  -0.0158715  -0.0155601   0.0000000   0.0290398  -0.2987164  -0.0000000
    3  -0.0000000   0.0000000  -0.0091547  -0.0000000  -0.0000000  -0.0331140
    4  -0.0820976   0.0729483   0.0000000   0.0108791  -0.0019561  -0.0000000
    5   0.1045476  -0.1442578   0.0000000  -0.0208576  -0.0455219  -0.0000000
    6   0.0000000  -0.0000000  -0.0116509   0.0000000  -0.0000000  -0.0000830
    7   0.0784968  -0.0806853  -0.0000000  -0.0027784  -0.0066899   0.0000000
    8  -0.0806853   0.1609227  -0.0000000  -0.0048298  -0.0027418   0.0000000
    9  -0.0000000  -0.0000000   0.0131809  -0.0000000   0.0000000   0.0101044
   10  -0.0027784  -0.0048298  -0.0000000   0.0677504  -0.0311130   0.0000000
   11  -0.0066899  -0.0027418   0.0000000  -0.0311130   0.3636861   0.0000000
   12   0.0000000   0.0000000   0.0101044   0.0000000   0.0000000   0.0184352
   13   0.0000945   0.0004777  -0.0000000  -0.0184039   0.0268203   0.0000000
   14  -0.0013010   0.0016371  -0.0000000   0.0277607  -0.0167060   0.0000000
   15   0.0000000  -0.0000000  -0.0024797   0.0000000   0.0000000   0.0046574
           13          14          15
    1  -0.0689756   0.0023144  -0.0000000
    2  -0.0062229  -0.0192690  -0.0000000
    3   0.0000000  -0.0000000  -0.0176840
    4  -0.0207504  -0.0051117   0.0000000
    5   0.0025873   0.0022539  -0.0000000
    6   0.0000000  -0.0000000   0.0085086
    7   0.0000945  -0.0013010   0.0000000
    8   0.0004777   0.0016371  -0.0000000
    9  -0.0000000  -0.0000000  -0.0024797
   10  -0.0184039   0.0277607   0.0000000
   11   0.0268203  -0.0167060   0.0000000
   12   0.0000000   0.0000000   0.0046574
   13   0.1080354  -0.0236624  -0.0000000
   14  -0.0236624   0.0320840   0.0000000
   15  -0.0000000   0.0000000   0.0069976
 Gradient time:  CPU 120.24 s  wall 31.67 s
 **********************************************************************
 **                                                                  **
 **                       VIBRATIONAL ANALYSIS                       **
 **                       --------------------                       **
 **                                                                  **
 **        VIBRATIONAL FREQUENCIES (CM**-1) AND NORMAL MODES         **
 **     FORCE CONSTANTS (mDYN/ANGSTROM) AND REDUCED MASSES (AMU)     **
 **                  INFRARED INTENSITIES (KM/MOL)                   **
 **                                                                  **
 **********************************************************************


 Mode:                 1                      2                      3
 Frequency:       209.92                 289.77                 404.45
 Force Cnst:      0.2837                 0.8918                 0.5538
 Red. Mass:      10.9251                18.0262                 5.7464
 IR Active:          YES                    YES                    YES
 IR Intens:        1.406                  0.149                  1.988
 Raman Active:       YES                    YES                    YES
               X      Y      Z        X      Y      Z        X      Y      Z
 C          0.132  0.242 -0.000    0.208 -0.368  0.000    0.000  0.000  0.608
 P          0.422 -0.104  0.000   -0.041 -0.054 -0.000    0.000  0.000 -0.116
 H          0.799  0.138 -0.000   -0.289 -0.213  0.000    0.000  0.000  0.777
 F          0.071  0.234  0.000    0.760 -0.295 -0.000   -0.000  0.000 -0.114
 I         -0.132 -0.034  0.000   -0.121  0.094 -0.000    0.000 -0.000 -0.018
 TransDip   0.038 -0.003  0.000    0.012  0.002 -0.000    0.000 -0.000 -0.045

 Mode:                 4                      5                      6
 Frequency:       434.66                 625.16                 851.05
 Force Cnst:      1.4772                 0.2755                 0.7257
 Red. Mass:      13.2702                 1.1964                 1.7005
 IR Active:          YES                    YES                    YES
 IR Intens:       26.574                  1.427                110.587
 Raman Active:       YES                    YES                    YES
               X      Y      Z        X      Y      Z        X      Y      Z
 C          0.423 -0.279 -0.000    0.000  0.000 -0.102   -0.158  0.031  0.000
 P          0.232  0.327  0.000   -0.000  0.000 -0.024    0.015  0.050 -0.000
 H         -0.555 -0.173 -0.000    0.000  0.000  0.993    0.807  0.550 -0.000
 F         -0.314 -0.379  0.000    0.000 -0.000  0.056    0.018 -0.133 -0.000
 I         -0.045  0.005  0.000   -0.000  0.000 -0.001    0.002  0.000 -0.000
 TransDip   0.165 -0.013  0.000   -0.000  0.000  0.038   -0.246  0.230 -0.000

 Mode:                 7                      8                      9
 Frequency:       995.15                1192.50                2385.27
 Force Cnst:      1.5323                10.0269                 3.4830
 Red. Mass:       2.6261                11.9674                 1.0390
 IR Active:          YES                    YES                    YES
 IR Intens:       61.238                212.793                 37.107
 Raman Active:       YES                    YES                    YES
               X      Y      Z        X      Y      Z        X      Y      Z
 C          0.307 -0.090 -0.000    0.341  0.794  0.000    0.003 -0.002  0.000
 P         -0.105 -0.029  0.000   -0.111 -0.087 -0.000    0.016 -0.028 -0.000
 H          0.790  0.505 -0.000   -0.282 -0.185 -0.000   -0.526  0.850 -0.000
 F         -0.043  0.078  0.000    0.016 -0.345 -0.000   -0.001  0.001 -0.000
 I         -0.003 -0.000  0.000   -0.005 -0.001 -0.000   -0.000  0.000 -0.000
 TransDip   0.241 -0.068  0.000    0.158  0.440 -0.000    0.086 -0.175 -0.000

 STANDARD THERMODYNAMIC QUANTITIES AT   298.15 K  AND     1.00 ATM

   This Molecule has  0 Imaginary Frequencies
   Zero point vibrational energy:       10.562 kcal/mol

   Atom    1 Element C  Has Mass   12.00000
   Atom    2 Element P  Has Mass   30.97376
   Atom    3 Element H  Has Mass    1.00783
   Atom    4 Element F  Has Mass   18.99840
   Atom    5 Element I  Has Mass  126.90440
   Molecular Mass:   189.884390 amu
   Principal axes and moments of inertia in amu*Bohr^2:
                             1           2           3
    Eigenvalues --      259.44488  1279.57720  1539.02208
          X               0.99978     0.02093    -0.00000
          Y              -0.02093     0.99978    -0.00000
          Z               0.00000     0.00000     1.00000
   Rotational Symmetry Number is   1
   The Molecule is an Asymmetric Top
   Translational Enthalpy:        0.889 kcal/mol
   Rotational Enthalpy:           0.889 kcal/mol
   Vibrational Enthalpy:         11.708 kcal/mol
   gas constant (RT):             0.592 kcal/mol
   Translational Entropy:        41.629  cal/mol.K
   Rotational Entropy:           27.726  cal/mol.K
   Vibrational Entropy:           6.026  cal/mol.K

   Total Enthalpy:               14.078 kcal/mol
   Total Entropy:                75.381  cal/mol.K
Archival summary:
1\1\TWL02\FREQ\ProcedureUnspecified\BasisUnspecified\11111\taweetha\MonNov2615:18:092018MonNov2615:18:092018\0\\#,FREQ,ProcedureUnspecified,BasisUnspecified,\\0,1\I\C,1,2.12906\F,2,1.34159,1,109.775\P,2,1.68918,1,131.65,3,-180,0\H,4,1.41938,2,94.5394,1,-0,0\\\@

 Total job time:  36.38s(wall), 137.32s(cpu) 
 Mon Nov 26 15:18:09 2018

        *************************************************************
        *                                                           *
        *  Thank you very much for using Q-Chem.  Have a nice day.  *
        *                                                           *
        *************************************************************
