# Supplementary material for: Geometric and energetic data from ab initio calculations of haloethene, haloimine, halomethylenephosphine, haloiminophosphine, halodiazene, halodiphosphene and halocyclopropane
Source: Data Brief. 2019 Nov 2;27:104738. doi: 10.1016/j.dib.2019.104738 (PMC6861602; doi:10.1016/j.dib.2019.104738)
Supplement: Multimedia component 5 [file mmc5.zip › CP/B3LYP/IFCPIE.out]

Q-Chem Developer Version!
                  Welcome to Q-Chem
     A Quantum Leap Into The Future Of Chemistry


 Q-Chem 5.1, Q-Chem, Inc., Pleasanton, CA (2018)

 Yihan Shao,  Zhengting Gan,  E. Epifanovsky,  A. T. B. Gilbert,  M. Wormit,  
 J. Kussmann,  A. W. Lange,  A. Behn,  Jia Deng,  Xintian Feng,  D. Ghosh,  
 M. Goldey,  P. R. Horn,  L. D. Jacobson,  I. Kaliman,  T. Kus,  A. Landau,  
 Jie Liu,  E. I. Proynov,  R. M. Richard,  R. P. Steele,  E. J. Sundstrom,  
 H. L. Woodcock III,  P. M. Zimmerman,  D. Zuev,  B. Albrecht,  E. Alguire,  
 S. A. Baeppler,  D. Barton,  Z. Benda,  Y. A. Bernard,  E. J. Berquist,  
 K. B. Bravaya,  H. Burton,  D. Casanova,  Chun-Min Chang,  Yunqing Chen,  
 A. Chien,  K. D. Closser,  M. P. Coons,  S. Coriani,  S. Dasgupta,  
 A. L. Dempwolff,  M. Diedenhofen,  Hainam Do,  R. G. Edgar,  Po-Tung Fang,  
 S. Faraji,  S. Fatehi,  Qingguo Feng,  K. D. Fenk,  J. Fosso-Tande,  
 Qinghui Ge,  A. Ghysels,  G. Gidofalvi,  J. Gomes,  J. Gonthier,  A. Gunina,  
 D. Hait,  M. W. D. Hanson-Heine,  P. H. P. Harbach,  A. W. Hauser,  
 J. E. Herr,  E. G. Hohenstein,  Z. C. Holden,  Kerwin Hui,  B. C. Huynh,  
 T.-C. Jagau,  Hyunjun Ji,  B. Kaduk,  K. Khistyaev,  Jaehoon Kim,  
 P. Klunzinger,  K. Koh,  D. Kosenkov,  L. Koulias,  T. Kowalczyk,  
 C. M. Krauter,  A. Kunitsa,  Ka Un Lao,  A. Laurent,  K. V. Lawler,  
 Joonho Lee,  D. Lefrancois,  S. Lehtola,  D. S. Levine,  Yi-Pei Li,  
 You-Sheng Lin,  Fenglai Liu,  E. Livshits,  A. Luenser,  P. Manohar,  
 E. Mansoor,  S. F. Manzer,  Shan-Ping Mao,  Yuezhi Mao,  N. Mardirossian,  
 A. V. Marenich,  T. Markovich,  L. A. Martinez-Martinez,  S. A. Maurer,  
 N. J. Mayhall,  S. C. McKenzie,  J.-M. Mewes,  A. F. Morrison,  
 J. W. Mullinax,  K. Nanda,  T. S. Nguyen-Beck,  R. Olivares-Amaya,  
 J. A. Parkhill,  T. M. Perrine,  F. Plasser,  P. Pokhilko,  S. Prager,  
 A. Prociuk,  E. Ramos,  D. R. Rehn,  F. Rob,  M. Schneider,  N. Sergueev,  
 S. M. Sharada,  S. Sharma,  D. W. Small,  T. Stauch,  T. Stein,  
 Yu-Chuan Su,  A. J. W. Thom,  A. Tkatchenko,  T. Tsuchimochi,  N. M. Tubman,  
 L. Vogt,  M. L. Vidal,  O. Vydrov,  M. A. Watson,  J. Wenzel,  
 M. de Wergifosse,  T. A. Wesolowski,  A. White,  J. Witte,  A. Yamada,  
 Jun Yang,  K. Yao,  S. Yeganeh,  S. R. Yost,  Zhi-Qiang You,  A. Zech,  
 Igor Ying Zhang,  Xing Zhang,  Yan Zhao,  Ying Zhu,  B. R. Brooks,  
 G. K. L. Chan,  C. J. Cramer,  M. S. Gordon,  W. J. Hehre,  A. Klamt,  
 M. W. Schmidt,  C. D. Sherrill,  D. G. Truhlar,  A. Aspuru-Guzik,  R. Baer,  
 A. T. Bell,  N. A. Besley,  Jeng-Da Chai,  A. E. DePrince, III,  
 R. A. DiStasio Jr.,  A. Dreuw,  B. D. Dunietz,  T. R. Furlani,  
 Chao-Ping Hsu,  Yousung Jung,  Jing Kong,  D. S. Lambrecht,  WanZhen Liang,  
 C. Ochsenfeld,  V. A. Rassolov,  L. V. Slipchenko,  J. E. Subotnik,  
 T. Van Voorhis,  J. M. Herbert,  A. I. Krylov,  P. M. W. Gill,  M. Head-Gordon

 Contributors to earlier versions of Q-Chem not listed above: 
 R. D. Adamson,  B. Austin,  J. Baker,  G. J. O. Beran,  K. Brandhorst,  
 S. T. Brown,  E. F. C. Byrd,  A. K. Chakraborty,  C.-L. Cheng,  
 Siu Hung Chien,  D. M. Chipman,  D. L. Crittenden,  H. Dachsel,  
 R. J. Doerksen,  A. D. Dutoi,  L. Fusti-Molnar,  W. A. Goddard III,  
 A. Golubeva-Zadorozhnaya,  S. R. Gwaltney,  G. Hawkins,  A. Heyden,  
 S. Hirata,  G. Kedziora,  F. J. Keil,  C. Kelley,  Jihan Kim,  R. A. King,  
 R. Z. Khaliullin,  P. P. Korambath,  W. Kurlancheek,  A. M. Lee,  M. S. Lee,  
 S. V. Levchenko,  Ching Yeh Lin,  D. Liotard,  R. C. Lochan,  I. Lotan,  
 P. E. Maslen,  N. Nair,  D. P. O'Neill,  D. Neuhauser,  E. Neuscamman,  
 C. M. Oana,  R. Olson,  B. Peters,  R. Peverati,  P. A. Pieniazek,  
 Y. M. Rhee,  J. Ritchie,  M. A. Rohrdanz,  E. Rosta,  N. J. Russ,  
 H. F. Schaefer III,  N. E. Schultz,  N. Shenvi,  A. C. Simmonett,  A. Sodt,  
 D. Stuck,  K. S. Thanthiriwatte,  V. Vanovschi,  Tao Wang,  A. Warshel,  
 C. F. Williams,  Q. Wu,  X. Xu,  W. Zhang

 Please cite Q-Chem as follows:
 Y. Shao et al., Mol. Phys. 113, 184-215 (2015)
 DOI: 10.1080/00268976.2014.952696

 Q-Chem 5.1.2 for Intel X86 EM64T Linux

 Parts of Q-Chem use Armadillo 8.300.2 (Tropical Shenanigans).
 http://arma.sourceforge.net/

 Q-Chem begins on Mon Nov 26 16:13:55 2018  

Host: 
0

     Scratch files written to /scratch/taweetham/qchem51089//
Input Ideriv = 2
Curr. Ideriv = -1
Max.  Ideriv = 2

Checking the input file for inconsistencies... 	...done.

--------------------------------------------------------------
User input:
--------------------------------------------------------------
$molecule
0 1
C 
P 1 1.5 
I 2 PI 1 120. 
F 1 PF 2 120.  3 180.0
I 1 PI 2 120.  3 0.0

PH=1.44
PF=1.54
PCl=2.03
PBr=2.5
PI=2.6
$end

$rem
   job_type	optimization
   basis	6-311++g**
   method	b3lyp
$end

--------------------------------------------------------------
 ----------------------------------------------------------------
             Standard Nuclear Orientation (Angstroms)
    I     Atom           X                Y                Z
 ----------------------------------------------------------------
    1      C       0.8577800094    -1.5908554720    -0.0000000000
    2      P      -0.6351135290    -1.7366940230    -0.0000000000
    3      I      -2.1478744051     0.3779110304    -0.0000000000
    4      F       1.7537999129    -2.8433523113    -0.0000000000
    5      I       1.9327012666     0.7765364032     0.0000000000
 ----------------------------------------------------------------
 Molecular Point Group                 Cs    NOp =  2
 Largest Abelian Subgroup              Cs    NOp =  2
 Nuclear Repulsion Energy =   949.9749318309 hartrees
 There are       68 alpha and       68 beta electrons
 Requested basis set is 6-311++G(d,p)
 There are 73 shells and 198 basis functions

 Total QAlloc Memory Limit   2000 MB
 Mega-Array Size       188 MB
 MEM_STATIC part       192 MB
 A cutoff of  1.0D-11 yielded   1905 shell pairs
 There are     14957 function pairs (     16969 Cartesian)

 -------------------------------------------------------
 OpenMP Integral Computing Module                       
 Release: version 1.0, May 2013, Q-Chem Inc. Pittsburgh 
 -------------------------------------------------------
 Integral Job Info:
 Integral job number is                      11
 Integral operator is                         1
 short-range coefficients                     0
 long-range coefficients              100000000
 Omega coefficients                           0
 if combine SR and LR in K                    0
 Integral screening is                        0
 Integral computing path is                   2
 max size of driver memory is            800000
 size of driver memory is                593474
 size of scratch memory is             11861008
 max col of scratch BK array               1296
 max len of scratch array in speh3          155
 max len of scratch index in speh4           18
 max int batch size is                      520
 min int batch size is                       52
 fixed nKL is                                52
 max L of basis functions is                  2
 order of int derivative is                   0
 number of shells is                         73
 number of basis is                         211
 number of cartesian basis is               211
 number of contracted shell pairs          1905
 number of primitive shell pairs           3882
 maxK2 (contraction) of shell pair           36
 max number of K2 of shell pair               1
 max number of CS2 of shell pair            292
 max number of PS2 of shell pair            292
 mem total for path MDJ                  539676
 -------------------------------------------------------
 Smallest overlap matrix eigenvalue = 9.47E-04

 Scale SEOQF with 1.000000e-01/1.000000e-01/1.000000e-01

 Standard Electronic Orientation quadrupole field applied
 Nucleus-field energy     =     0.0000000295 hartrees
 Guess from superposition of atomic densities
 Warning:  Energy on first SCF cycle will be non-variational
 SAD guess density has 136.000000 electrons

 -----------------------------------------------------------------------
  General SCF calculation program by
  Eric Jon Sundstrom, Paul Horn, Yuezhi Mao, Dmitri Zuev, Alec White,
  David Stuck, Shaama M.S., Shane Yost, Joonho Lee, David Small,
  Daniel Levine, Susi Lehtola, Hugh Burton, Evgeny Epifanovsky
 -----------------------------------------------------------------------
 Exchange:     0.2000 Hartree-Fock + 0.0800 Slater + 0.7200 B88
 Correlation:  0.1900 VWN1RPA + 0.8100 LYP
 Using SG-1 standard quadrature grid
 using 4 threads for integral computing
 -------------------------------------------------------
 OpenMP Integral computing Module                
 Release: version 2.0, May 2017, Q-Chem Inc. Pleasanton 
 -------------------------------------------------------
 -------------------------------------------------------
 OpenMP BLAS3 based DFT computing Module                
 Release: version 1.0, May 2013, Q-Chem Inc. Pittsburgh 
 -------------------------------------------------------
 A restricted SCF calculation will be
 performed using DIIS
 SCF converges when DIIS error is below 1.0e-08
 ---------------------------------------
  Cycle       Energy         DIIS error
 ---------------------------------------
    1  -14318.5674185796      3.19e-02  
    2  -14318.2629230849      2.49e-03  
    3  -14318.2163623986      4.14e-03  
    4  -14318.2877849531      8.97e-04  
    5  -14318.2897579670      2.84e-04  
    6  -14318.2901294378      1.39e-04  
    7  -14318.2902255235      3.26e-05  
    8  -14318.2902275904      2.47e-05  
    9  -14318.2902311046      7.54e-06  
   10  -14318.2902314094      1.79e-06  
   11  -14318.2902314247      4.49e-07  
   12  -14318.2902314258      1.67e-07  
   13  -14318.2902314261      1.49e-08  
   14  -14318.2902314263      6.22e-09  Convergence criterion met
 ---------------------------------------
 SCF time:   CPU 39.19s  wall 11.00s 
 SCF   energy in the final basis set =   -14318.2902314263
 Total energy in the final basis set =   -14318.2902314263

 --------------------------------------------------------------
             Orbital Energies (a.u.) and Symmetries
 --------------------------------------------------------------

 Alpha MOs, Restricted
 -- Occupied --                  
*******-1165.89 -176.33 -176.32 -165.74 -165.73 -165.73 -165.73
  1 A'    2 A'    3 A'    4 A'    5 A'    1 A"    6 A'    7 A'                 
-165.72 -165.72  -77.12  -35.83  -35.82  -31.32  -31.32  -31.32
  2 A"    8 A'    9 A'   10 A'   11 A'   12 A'    3 A"   13 A'                 
-31.311 -31.304 -31.304 -24.728 -22.972 -22.970 -22.970 -22.966
 14 A'    4 A"   15 A'   16 A'   17 A'    5 A"   18 A'    6 A"                 
-22.966 -22.962 -22.960 -22.960 -22.955 -22.955 -10.336  -6.619
 19 A'   20 A'    7 A"   21 A'   22 A'    8 A"   23 A'   24 A'                 
 -6.377  -6.365  -4.789  -4.781  -4.779  -4.778  -4.777  -4.774
 25 A'   26 A'   27 A'   28 A'   29 A'    9 A"   30 A'   10 A"                 
 -4.774  -4.762  -4.762  -2.055  -2.050  -2.050  -2.044  -2.039
 31 A'   32 A'   11 A"   33 A'   12 A"   34 A'   35 A'   36 A'                 
 -2.039  -2.037  -2.037  -2.024  -2.024  -1.209  -0.811  -0.676
 13 A"   37 A'   14 A"   15 A"   38 A'   39 A'   40 A'   41 A'                 
 -0.649  -0.568  -0.475  -0.468  -0.458  -0.384  -0.353  -0.321
 42 A'   43 A'   44 A'   16 A"   45 A'   46 A'   17 A"   47 A'                 
 -0.297  -0.292  -0.281  -0.277
 18 A"   48 A'   19 A"   49 A'                                                 
 -- Virtual --                   
 -0.170  -0.140  -0.093   0.000   0.004   0.031   0.041   0.044
 50 A'   51 A'   20 A"   52 A'   53 A'   54 A'   21 A"   55 A'                 
  0.068   0.092   0.101   0.108   0.137   0.169   0.181   0.190
 56 A'   22 A"   57 A'   58 A'   59 A'   60 A'   61 A'   23 A"                 
  0.208   0.225   0.228   0.237   0.246   0.259   0.275   0.300
 62 A'   63 A'   24 A"   64 A'   25 A"   65 A'   26 A"   66 A'                 
  0.332   0.344   0.373   0.379   0.383   0.395   0.398   0.399
 67 A'   68 A'   27 A"   28 A"   69 A'   70 A'   29 A"   71 A'                 
  0.406   0.408   0.432   0.463   0.481   0.547   0.560   0.584
 30 A"   72 A'   73 A'   74 A'   75 A'   76 A'   31 A"   77 A'                 
  0.611   0.647   0.654   0.665   0.819   0.833   0.905   1.122
 78 A'   32 A"   79 A'   33 A"   80 A'   81 A'   82 A'   83 A'                 
  1.178   1.209   1.270   1.290   1.302   1.302   1.359   1.373
 34 A"   84 A'   35 A"   85 A'   86 A'   36 A"   87 A'   88 A'                 
  1.396   1.416   1.493   1.541   1.571   1.584   1.646   1.676
 89 A'   37 A"   38 A"   90 A'   39 A"   91 A'   92 A'   93 A'                 
  1.925   2.015   2.643   2.720   3.086   3.758   3.760   3.820
 94 A'   95 A'   40 A"   96 A'   97 A'   41 A"   98 A'   42 A"                 
  3.839   3.937   3.940   3.943   3.951   3.959   3.967   3.981
 99 A'   43 A"  100 A'   44 A"   45 A"  101 A'   46 A"  102 A'                 
  4.020   4.059   4.099   4.235   4.342   4.444   5.959   5.977
103 A'  104 A'  105 A'  106 A'  107 A'  108 A'   47 A"   48 A"                 
  5.981   5.988   6.006   6.021   6.266   6.292   6.351   6.958
109 A'  110 A'  111 A'  112 A'   49 A"  113 A'  114 A'  115 A'                 
 13.762  13.871  14.077  23.407  27.691  27.785  28.305  28.321
 50 A"  116 A'  117 A'  118 A'  119 A'  120 A'   51 A"   52 A"                 
 28.323  28.325  28.341  28.351  28.511  28.514  28.515  28.523
121 A'  122 A'  123 A'  124 A'   53 A"   54 A"  125 A'   55 A"                 
 28.523  28.528  28.534  28.551  28.581  28.607  66.719 127.853
126 A'   56 A"  127 A'  128 A'  129 A'  130 A'  131 A'   57 A"                 
127.866 127.867 127.871 127.886 127.895 151.512 151.593 163.115
 58 A"  132 A'  133 A'  134 A'  135 A'  136 A'  137 A'  138 A'                 
*******1901.753
139 A'  140 A'                                                                 

 Beta MOs, Restricted
 -- Occupied --                  
*******-1165.89 -176.33 -176.32 -165.74 -165.73 -165.73 -165.73
  1 A'    2 A'    3 A'    4 A'    5 A'    1 A"    6 A'    7 A'                 
-165.72 -165.72  -77.12  -35.83  -35.82  -31.32  -31.32  -31.32
  2 A"    8 A'    9 A'   10 A'   11 A'   12 A'    3 A"   13 A'                 
-31.311 -31.304 -31.304 -24.728 -22.972 -22.970 -22.970 -22.966
 14 A'    4 A"   15 A'   16 A'   17 A'    5 A"   18 A'    6 A"                 
-22.966 -22.962 -22.960 -22.960 -22.955 -22.955 -10.336  -6.619
 19 A'   20 A'    7 A"   21 A'   22 A'    8 A"   23 A'   24 A'                 
 -6.377  -6.365  -4.789  -4.781  -4.779  -4.778  -4.777  -4.774
 25 A'   26 A'   27 A'   28 A'   29 A'    9 A"   30 A'   10 A"                 
 -4.774  -4.762  -4.762  -2.055  -2.050  -2.050  -2.044  -2.039
 31 A'   32 A'   11 A"   33 A'   12 A"   34 A'   35 A'   36 A'                 
 -2.039  -2.037  -2.037  -2.024  -2.024  -1.209  -0.811  -0.676
 13 A"   37 A'   14 A"   15 A"   38 A'   39 A'   40 A'   41 A'                 
 -0.649  -0.568  -0.475  -0.468  -0.458  -0.384  -0.353  -0.321
 42 A'   43 A'   44 A'   16 A"   45 A'   46 A'   17 A"   47 A'                 
 -0.297  -0.292  -0.281  -0.277
 18 A"   48 A'   19 A"   49 A'                                                 
 -- Virtual --                   
 -0.170  -0.140  -0.093   0.000   0.004   0.031   0.041   0.044
 50 A'   51 A'   20 A"   52 A'   53 A'   54 A'   21 A"   55 A'                 
  0.068   0.092   0.101   0.108   0.137   0.169   0.181   0.190
 56 A'   22 A"   57 A'   58 A'   59 A'   60 A'   61 A'   23 A"                 
  0.208   0.225   0.228   0.237   0.246   0.259   0.275   0.300
 62 A'   63 A'   24 A"   64 A'   25 A"   65 A'   26 A"   66 A'                 
  0.332   0.344   0.373   0.379   0.383   0.395   0.398   0.399
 67 A'   68 A'   27 A"   28 A"   69 A'   70 A'   29 A"   71 A'                 
  0.406   0.408   0.432   0.463   0.481   0.547   0.560   0.584
 30 A"   72 A'   73 A'   74 A'   75 A'   76 A'   31 A"   77 A'                 
  0.611   0.647   0.654   0.665   0.819   0.833   0.905   1.122
 78 A'   32 A"   79 A'   33 A"   80 A'   81 A'   82 A'   83 A'                 
  1.178   1.209   1.270   1.290   1.302   1.302   1.359   1.373
 34 A"   84 A'   35 A"   85 A'   86 A'   36 A"   87 A'   88 A'                 
  1.396   1.416   1.493   1.541   1.571   1.584   1.646   1.676
 89 A'   37 A"   38 A"   90 A'   39 A"   91 A'   92 A'   93 A'                 
  1.925   2.015   2.643   2.720   3.086   3.758   3.760   3.820
 94 A'   95 A'   40 A"   96 A'   97 A'   41 A"   98 A'   42 A"                 
  3.839   3.937   3.940   3.943   3.951   3.959   3.967   3.981
 99 A'   43 A"  100 A'   44 A"   45 A"  101 A'   46 A"  102 A'                 
  4.020   4.059   4.099   4.235   4.342   4.444   5.959   5.977
103 A'  104 A'  105 A'  106 A'  107 A'  108 A'   47 A"   48 A"                 
  5.981   5.988   6.006   6.021   6.266   6.292   6.351   6.958
109 A'  110 A'  111 A'  112 A'   49 A"  113 A'  114 A'  115 A'                 
 13.762  13.871  14.077  23.407  27.691  27.785  28.305  28.321
 50 A"  116 A'  117 A'  118 A'  119 A'  120 A'   51 A"   52 A"                 
 28.323  28.325  28.341  28.351  28.511  28.514  28.515  28.523
121 A'  122 A'  123 A'  124 A'   53 A"   54 A"  125 A'   55 A"                 
 28.523  28.528  28.534  28.551  28.581  28.607  66.719 127.853
126 A'   56 A"  127 A'  128 A'  129 A'  130 A'  131 A'   57 A"                 
127.866 127.867 127.871 127.886 127.895 151.512 151.593 163.115
 58 A"  132 A'  133 A'  134 A'  135 A'  136 A'  137 A'  138 A'                 
*******1901.753
139 A'  140 A'                                                                 
 --------------------------------------------------------------

          Ground-State Mulliken Net Atomic Charges

     Atom                 Charge (a.u.)
  ----------------------------------------
      1 C                    -0.054434
      2 P                     0.209688
      3 I                    -0.064209
      4 F                    -0.117138
      5 I                     0.026094
  ----------------------------------------
  Sum of atomic charges =     0.000000

 -----------------------------------------------------------------
                    Cartesian Multipole Moments
 -----------------------------------------------------------------
    Charge (ESU x 10^10)
                 0.0000
    Dipole Moment (Debye)
         X      -1.7249      Y       0.8587      Z       0.0000
       Tot       1.9268
    Quadrupole Moments (Debye-Ang)
        XX     -82.2699     XY       3.2236     YY     -80.4047
        XZ       0.0000     YZ      -0.0000     ZZ     -81.4787
    Octopole Moments (Debye-Ang^2)
       XXX     -11.0982    XXY      30.4486    XYY      -7.0769
       YYY      57.2569    XXZ       0.0000    XYZ       0.0000
       YYZ       0.0000    XZZ      -0.7513    YZZ      10.7532
       ZZZ      -0.0000
    Hexadecapole Moments (Debye-Ang^3)
      XXXX   -1682.4044   XXXY      -4.8006   XXYY    -403.0612
      XYYY      31.4816   YYYY    -812.4133   XXXZ       0.0000
      XXYZ      -0.0000   XYYZ      -0.0000   YYYZ      -0.0000
      XXZZ    -306.2318   XYZZ      -1.0581   YYZZ    -149.3233
      XZZZ       0.0000   YZZZ      -0.0000   ZZZZ    -112.7431
 -----------------------------------------------------------------
 Calculating analytic gradient of the SCF energy
 Gradient of SCF Energy
            1           2           3           4           5
    1  -0.2177099   0.1815081  -0.0148376   0.0448859   0.0061536
    2  -0.0065204   0.0306360   0.0091915  -0.0750585   0.0417513
    3  -0.0000000   0.0000000  -0.0000000   0.0000000  -0.0000000
 Max gradient component =       2.177E-01
 RMS gradient           =       7.791E-02
 Gradient time:  CPU 10.07 s  wall 2.62 s
 Geometry Optimization Parameters
   NAtoms,    NIC,     NZ,  NCons,   NDum,   NFix, NCnnct, MaxDiis
        5      20       5       0       0       0       0       0


** GEOMETRY OPTIMIZATION IN DELOCALIZED INTERNAL COORDINATES **
   Searching for a Minimum

   Optimization Cycle:   1

                       Coordinates (Angstroms)
     ATOM                X               Y               Z
      1  C         0.8577800094   -1.5908554720    0.0000000000
      2  P        -0.6351135290   -1.7366940230    0.0000000000
      3  I        -2.1478744051    0.3779110304    0.0000000000
      4  F         1.7537999129   -2.8433523113    0.0000000000
      5  I         1.9327012666    0.7765364032    0.0000000000
   Point Group: cs    Number of degrees of freedom:     7


   Energy is -14318.290231426


 Attempting to Generate Delocalized Internal Coordinates

  7 Hessian modes will be used to form the next step
  Hessian Eigenvalues:
     0.044459    0.075278    0.250000    0.250000    0.250000    0.285189
     0.766766

 Minimum Search - Taking Simple RFO Step
 Searching for Lamda that Minimizes Along All modes
 Value Taken    Lamda =  -0.07820944
 Calculated Step too Large.  Step scaled by  0.608906
 Step Taken.  Stepsize is  0.300000

                             Maximum     Tolerance    Cnvgd?
         Gradient           0.164229      0.000300      NO
         Displacement       0.207042      0.001200      NO
         Energy change     *********      0.000001      NO


 New Cartesian Coordinates Obtained by Inverse Iteration

 Displacement from previous Coordinates is:  0.310262
 ----------------------------------------------------------------
             Standard Nuclear Orientation (Angstroms)
    I     Atom           X                Y                Z
 ----------------------------------------------------------------
    1      C       0.8678265305    -1.5621455125     0.0000000000
    2      P      -0.6835165414    -1.7666252928     0.0000000000
    3      I      -2.1221211782     0.3581613856     0.0000000000
    4      F       1.7485630273    -2.7299748599     0.0000000000
    5      I       1.9505414165     0.6841299067     0.0000000000
 ----------------------------------------------------------------
 Molecular Point Group                 Cs    NOp =  2
 Largest Abelian Subgroup              Cs    NOp =  2
 Nuclear Repulsion Energy =   961.6047755801 hartrees
 There are       68 alpha and       68 beta electrons
 Applying Cartesian multipole field
    Component          Value
    ---------          -----
     (2,0,0)        1.00000E-11
     (0,2,0)        2.00000E-11
     (0,0,2)       -3.00000E-11
 Nucleus-field energy     =     0.0000000286 hartrees
 Requested basis set is 6-311++G(d,p)
 There are 73 shells and 198 basis functions
 A cutoff of  1.0D-11 yielded   1932 shell pairs
 There are     15191 function pairs (     17225 Cartesian)
 Smallest overlap matrix eigenvalue = 9.75E-04
 Guess MOs from SCF MO coefficient file

 -----------------------------------------------------------------------
  General SCF calculation program by
  Eric Jon Sundstrom, Paul Horn, Yuezhi Mao, Dmitri Zuev, Alec White,
  David Stuck, Shaama M.S., Shane Yost, Joonho Lee, David Small,
  Daniel Levine, Susi Lehtola, Hugh Burton, Evgeny Epifanovsky
 -----------------------------------------------------------------------
 Exchange:     0.2000 Hartree-Fock + 0.0800 Slater + 0.7200 B88
 Correlation:  0.1900 VWN1RPA + 0.8100 LYP
 Using SG-1 standard quadrature grid
 using 4 threads for integral computing
 -------------------------------------------------------
 OpenMP Integral computing Module                
 Release: version 2.0, May 2017, Q-Chem Inc. Pleasanton 
 -------------------------------------------------------
 -------------------------------------------------------
 OpenMP BLAS3 based DFT computing Module                
 Release: version 1.0, May 2013, Q-Chem Inc. Pittsburgh 
 -------------------------------------------------------
 A restricted SCF calculation will be
 performed using DIIS
 SCF converges when DIIS error is below 1.0e-08
 ---------------------------------------
  Cycle       Energy         DIIS error
 ---------------------------------------
    1  -14318.3259790758      8.93e-04  
    2  -14318.3304477459      4.59e-04  
    3  -14318.3284222467      7.62e-04  
    4  -14318.3315394217      1.20e-04  
    5  -14318.3316095131      5.68e-05  
    6  -14318.3316260503      9.33e-06  
    7  -14318.3316265169      5.21e-06  
    8  -14318.3316266282      1.08e-06  
    9  -14318.3316266321      5.17e-07  
   10  -14318.3316266333      1.93e-07  
   11  -14318.3316266334      3.05e-08  
   12  -14318.3316266336      1.23e-08  
   13  -14318.3316266334      1.53e-09  Convergence criterion met
 ---------------------------------------
 SCF time:   CPU 36.30s  wall 10.00s 
 SCF   energy in the final basis set =   -14318.3316266334
 Total energy in the final basis set =   -14318.3316266334

 --------------------------------------------------------------
             Orbital Energies (a.u.) and Symmetries
 --------------------------------------------------------------

 Alpha MOs, Restricted
 -- Occupied --                  
*******-1165.89 -176.33 -176.32 -165.73 -165.73 -165.73 -165.73
  1 A'    2 A'    3 A'    4 A'    5 A'    1 A"    6 A'    7 A'                 
-165.72 -165.72  -77.12  -35.82  -35.82  -31.32  -31.31  -31.31
  2 A"    8 A'    9 A'   10 A'   11 A'   12 A'   13 A'    3 A"                 
-31.311 -31.305 -31.305 -24.737 -22.967 -22.966 -22.966 -22.962
 14 A'    4 A"   15 A'   16 A'   17 A'    5 A"   18 A'   19 A'                 
-22.962 -22.962 -22.961 -22.960 -22.955 -22.955 -10.341  -6.617
 20 A'    6 A"    7 A"   21 A'   22 A'    8 A"   23 A'   24 A'                 
 -6.373  -6.366  -4.785  -4.780  -4.778  -4.775  -4.774  -4.771
 25 A'   26 A'   27 A'   28 A'   29 A'    9 A"   30 A'   10 A"                 
 -4.770  -4.763  -4.763  -2.050  -2.046  -2.046  -2.044  -2.040
 31 A'   11 A"   32 A'   33 A'   12 A"   34 A'   35 A'   13 A"                 
 -2.040  -2.033  -2.033  -2.025  -2.025  -1.235  -0.795  -0.676
 36 A'   37 A'   14 A"   15 A"   38 A'   39 A'   40 A'   41 A'                 
 -0.652  -0.584  -0.490  -0.485  -0.459  -0.383  -0.344  -0.324
 42 A'   43 A'   44 A'   16 A"   45 A'   46 A'   17 A"   47 A'                 
 -0.294  -0.292  -0.278  -0.277
 18 A"   48 A'   19 A"   49 A'                                                 
 -- Virtual --                   
 -0.153  -0.120  -0.096   0.002   0.014   0.032   0.041   0.045
 50 A'   51 A'   20 A"   52 A'   53 A'   54 A'   21 A"   55 A'                 
  0.068   0.091   0.101   0.112   0.133   0.172   0.183   0.191
 56 A'   22 A"   57 A'   58 A'   59 A'   60 A'   61 A'   23 A"                 
  0.210   0.225   0.229   0.232   0.248   0.258   0.277   0.299
 62 A'   63 A'   24 A"   64 A'   25 A"   65 A'   26 A"   66 A'                 
  0.324   0.341   0.373   0.380   0.381   0.397   0.400   0.403
 67 A'   68 A'   27 A"   69 A'   28 A"   29 A"   70 A'   30 A"                 
  0.405   0.408   0.442   0.464   0.494   0.552   0.558   0.585
 71 A'   72 A'   73 A'   74 A'   75 A'   31 A"   76 A'   77 A'                 
  0.604   0.656   0.671   0.678   0.824   0.845   0.919   1.048
 78 A'   32 A"   79 A'   33 A"   80 A'   81 A'   82 A'   83 A'                 
  1.178   1.227   1.274   1.293   1.306   1.307   1.355   1.367
 34 A"   84 A'   35 A"   85 A'   86 A'   36 A"   87 A'   88 A'                 
  1.397   1.410   1.482   1.548   1.566   1.609   1.661   1.697
 89 A'   37 A"   38 A"   39 A"   90 A'   91 A'   92 A'   93 A'                 
  1.892   1.968   2.630   2.735   3.052   3.745   3.748   3.853
 94 A'   95 A'   40 A"   96 A'   97 A'   41 A"   98 A'   42 A"                 
  3.870   3.941   3.944   3.949   3.950   3.962   3.972   3.988
 99 A'   43 A"  100 A'   44 A"   45 A"  101 A'   46 A"  102 A'                 
  4.031   4.077   4.124   4.240   4.343   4.541   5.962   5.979
103 A'  104 A'  105 A'  106 A'  107 A'  108 A'   47 A"   48 A"                 
  5.986   5.992   6.011   6.028   6.257   6.289   6.383   6.940
109 A'  110 A'  111 A'  112 A'   49 A"  113 A'  114 A'  115 A'                 
 13.765  13.872  14.026  23.365  27.697  27.788  28.309  28.323
 50 A"  116 A'  117 A'  118 A'  119 A'  120 A'   51 A"   52 A"                 
 28.327  28.329  28.345  28.355  28.515  28.518  28.519  28.522
121 A'  122 A'  123 A'  124 A'   53 A"   54 A"  125 A'   55 A"                 
 28.526  28.530  28.537  28.556  28.592  28.619  66.709 127.856
126 A'   56 A"  127 A'  128 A'  129 A'  130 A'  131 A'   57 A"                 
127.867 127.872 127.873 127.891 127.900 151.517 151.596 163.072
 58 A"  132 A'  133 A'  134 A'  135 A'  136 A'  137 A'  138 A'                 
*******1901.756
139 A'  140 A'                                                                 

 Beta MOs, Restricted
 -- Occupied --                  
*******-1165.89 -176.33 -176.32 -165.73 -165.73 -165.73 -165.73
  1 A'    2 A'    3 A'    4 A'    5 A'    1 A"    6 A'    7 A'                 
-165.72 -165.72  -77.12  -35.82  -35.82  -31.32  -31.31  -31.31
  2 A"    8 A'    9 A'   10 A'   11 A'   12 A'   13 A'    3 A"                 
-31.311 -31.305 -31.305 -24.737 -22.967 -22.966 -22.966 -22.962
 14 A'    4 A"   15 A'   16 A'   17 A'    5 A"   18 A'   19 A'                 
-22.962 -22.962 -22.961 -22.960 -22.955 -22.955 -10.341  -6.617
 20 A'    6 A"    7 A"   21 A'   22 A'    8 A"   23 A'   24 A'                 
 -6.373  -6.366  -4.785  -4.780  -4.778  -4.775  -4.774  -4.771
 25 A'   26 A'   27 A'   28 A'   29 A'    9 A"   30 A'   10 A"                 
 -4.770  -4.763  -4.763  -2.050  -2.046  -2.046  -2.044  -2.040
 31 A'   11 A"   32 A'   33 A'   12 A"   34 A'   35 A'   13 A"                 
 -2.040  -2.033  -2.033  -2.025  -2.025  -1.235  -0.795  -0.676
 36 A'   37 A'   14 A"   15 A"   38 A'   39 A'   40 A'   41 A'                 
 -0.652  -0.584  -0.490  -0.485  -0.459  -0.383  -0.344  -0.324
 42 A'   43 A'   44 A'   16 A"   45 A'   46 A'   17 A"   47 A'                 
 -0.294  -0.292  -0.278  -0.277
 18 A"   48 A'   19 A"   49 A'                                                 
 -- Virtual --                   
 -0.153  -0.120  -0.096   0.002   0.014   0.032   0.041   0.045
 50 A'   51 A'   20 A"   52 A'   53 A'   54 A'   21 A"   55 A'                 
  0.068   0.091   0.101   0.112   0.133   0.172   0.183   0.191
 56 A'   22 A"   57 A'   58 A'   59 A'   60 A'   61 A'   23 A"                 
  0.210   0.225   0.229   0.232   0.248   0.258   0.277   0.299
 62 A'   63 A'   24 A"   64 A'   25 A"   65 A'   26 A"   66 A'                 
  0.324   0.341   0.373   0.380   0.381   0.397   0.400   0.403
 67 A'   68 A'   27 A"   69 A'   28 A"   29 A"   70 A'   30 A"                 
  0.405   0.408   0.442   0.464   0.494   0.552   0.558   0.585
 71 A'   72 A'   73 A'   74 A'   75 A'   31 A"   76 A'   77 A'                 
  0.604   0.656   0.671   0.678   0.824   0.845   0.919   1.048
 78 A'   32 A"   79 A'   33 A"   80 A'   81 A'   82 A'   83 A'                 
  1.178   1.227   1.274   1.293   1.306   1.307   1.355   1.367
 34 A"   84 A'   35 A"   85 A'   86 A'   36 A"   87 A'   88 A'                 
  1.397   1.410   1.482   1.548   1.566   1.609   1.661   1.697
 89 A'   37 A"   38 A"   39 A"   90 A'   91 A'   92 A'   93 A'                 
  1.892   1.968   2.630   2.735   3.052   3.745   3.748   3.853
 94 A'   95 A'   40 A"   96 A'   97 A'   41 A"   98 A'   42 A"                 
  3.870   3.941   3.944   3.949   3.950   3.962   3.972   3.988
 99 A'   43 A"  100 A'   44 A"   45 A"  101 A'   46 A"  102 A'                 
  4.031   4.077   4.124   4.240   4.343   4.541   5.962   5.979
103 A'  104 A'  105 A'  106 A'  107 A'  108 A'   47 A"   48 A"                 
  5.986   5.992   6.011   6.028   6.257   6.289   6.383   6.940
109 A'  110 A'  111 A'  112 A'   49 A"  113 A'  114 A'  115 A'                 
 13.765  13.872  14.026  23.365  27.697  27.788  28.309  28.323
 50 A"  116 A'  117 A'  118 A'  119 A'  120 A'   51 A"   52 A"                 
 28.327  28.329  28.345  28.355  28.515  28.518  28.519  28.522
121 A'  122 A'  123 A'  124 A'   53 A"   54 A"  125 A'   55 A"                 
 28.526  28.530  28.537  28.556  28.592  28.619  66.709 127.856
126 A'   56 A"  127 A'  128 A'  129 A'  130 A'  131 A'   57 A"                 
127.867 127.872 127.873 127.891 127.900 151.517 151.596 163.072
 58 A"  132 A'  133 A'  134 A'  135 A'  136 A'  137 A'  138 A'                 
*******1901.756
139 A'  140 A'                                                                 
 --------------------------------------------------------------

          Ground-State Mulliken Net Atomic Charges

     Atom                 Charge (a.u.)
  ----------------------------------------
      1 C                    -0.088833
      2 P                     0.189164
      3 I                    -0.077276
      4 F                    -0.071352
      5 I                     0.048297
  ----------------------------------------
  Sum of atomic charges =    -0.000000

 -----------------------------------------------------------------
                    Cartesian Multipole Moments
 -----------------------------------------------------------------
    Charge (ESU x 10^10)
                 0.0000
    Dipole Moment (Debye)
         X      -1.2500      Y       0.6560      Z      -0.0000
       Tot       1.4117
    Quadrupole Moments (Debye-Ang)
        XX     -81.9339     XY       2.7081     YY     -79.6339
        XZ      -0.0000     YZ       0.0000     ZZ     -81.6162
    Octopole Moments (Debye-Ang^2)
       XXX      -9.2652    XXY      32.2020    XYY      -5.1580
       YYY      61.9372    XXZ      -0.0000    XYZ       0.0000
       YYZ      -0.0000    XZZ      -0.8802    YZZ      13.9975
       ZZZ      -0.0000
    Hexadecapole Moments (Debye-Ang^3)
      XXXX   -1679.1092   XXXY      -0.3942   XXYY    -392.6397
      XYYY      24.3863   YYYY    -764.3923   XXXZ      -0.0000
      XXYZ       0.0000   XYYZ      -0.0000   YYYZ       0.0000
      XXZZ    -305.4286   XYZZ      -0.6264   YYZZ    -142.9596
      XZZZ      -0.0000   YZZZ      -0.0000   ZZZZ    -113.3489
 -----------------------------------------------------------------
 Calculating analytic gradient of the SCF energy
 Gradient of SCF Energy
            1           2           3           4           5
    1  -0.1352169   0.1032758  -0.0132931   0.0371074   0.0081269
    2  -0.0135425   0.0230908   0.0085605  -0.0600416   0.0419327
    3  -0.0000000   0.0000000   0.0000000  -0.0000000  -0.0000000
 Max gradient component =       1.352E-01
 RMS gradient           =       4.948E-02
 Gradient time:  CPU 10.32 s  wall 2.68 s
 Geometry Optimization Parameters
   NAtoms,    NIC,     NZ,  NCons,   NDum,   NFix, NCnnct, MaxDiis
        5      20       5       0       0       0       0       0

 Cartesian Hessian Update
 Hessian Updated using BFGS Update


** GEOMETRY OPTIMIZATION IN DELOCALIZED INTERNAL COORDINATES **
   Searching for a Minimum

   Optimization Cycle:   2

                       Coordinates (Angstroms)
     ATOM                X               Y               Z
      1  C         0.8678265305   -1.5621455125    0.0000000000
      2  P        -0.6835165414   -1.7666252928    0.0000000000
      3  I        -2.1221211782    0.3581613856    0.0000000000
      4  F         1.7485630273   -2.7299748599    0.0000000000
      5  I         1.9505414165    0.6841299067    0.0000000000
   Point Group: cs    Number of degrees of freedom:     7


   Energy is -14318.331626633

 Hessian Updated using BFGS Update

  6 Hessian modes will be used to form the next step
  Hessian Eigenvalues:
     0.033697    0.073914    0.181792    0.250000    0.265381    0.854979

 Minimum Search - Taking Simple RFO Step
 Searching for Lamda that Minimizes Along All modes
 Value Taken    Lamda =  -0.07392119
 Calculated Step too Large.  Step scaled by  0.434682
 Step Taken.  Stepsize is  0.300000

                             Maximum     Tolerance    Cnvgd?
         Gradient           0.102687      0.000300      NO
         Displacement       0.173561      0.001200      NO
         Energy change     -0.041395      0.000001      NO


 New Cartesian Coordinates Obtained by Inverse Iteration

 Displacement from previous Coordinates is:  0.327776
 ----------------------------------------------------------------
             Standard Nuclear Orientation (Angstroms)
    I     Atom           X                Y                Z
 ----------------------------------------------------------------
    1      C       0.8662462625    -1.5291072721     0.0000000000
    2      P      -0.7150320575    -1.8009094578     0.0000000000
    3      I      -2.0746620811     0.3362522779     0.0000000000
    4      F       1.7326351987    -2.6098472346     0.0000000000
    5      I       1.9521059323     0.5871573138     0.0000000000
 ----------------------------------------------------------------
 Molecular Point Group                 Cs    NOp =  2
 Largest Abelian Subgroup              Cs    NOp =  2
 Nuclear Repulsion Energy =   980.3239489141 hartrees
 There are       68 alpha and       68 beta electrons
 Applying Cartesian multipole field
    Component          Value
    ---------          -----
     (2,0,0)        1.00000E-11
     (0,2,0)        2.00000E-11
     (0,0,2)       -3.00000E-11
 Nucleus-field energy     =     0.0000000273 hartrees
 Requested basis set is 6-311++G(d,p)
 There are 73 shells and 198 basis functions
 A cutoff of  1.0D-11 yielded   1953 shell pairs
 There are     15327 function pairs (     17377 Cartesian)
 Smallest overlap matrix eigenvalue = 9.71E-04
 Guess MOs from SCF MO coefficient file

 -----------------------------------------------------------------------
  General SCF calculation program by
  Eric Jon Sundstrom, Paul Horn, Yuezhi Mao, Dmitri Zuev, Alec White,
  David Stuck, Shaama M.S., Shane Yost, Joonho Lee, David Small,
  Daniel Levine, Susi Lehtola, Hugh Burton, Evgeny Epifanovsky
 -----------------------------------------------------------------------
 Exchange:     0.2000 Hartree-Fock + 0.0800 Slater + 0.7200 B88
 Correlation:  0.1900 VWN1RPA + 0.8100 LYP
 Using SG-1 standard quadrature grid
 using 4 threads for integral computing
 -------------------------------------------------------
 OpenMP Integral computing Module                
 Release: version 2.0, May 2017, Q-Chem Inc. Pleasanton 
 -------------------------------------------------------
 -------------------------------------------------------
 OpenMP BLAS3 based DFT computing Module                
 Release: version 1.0, May 2013, Q-Chem Inc. Pittsburgh 
 -------------------------------------------------------
 A restricted SCF calculation will be
 performed using DIIS
 SCF converges when DIIS error is below 1.0e-08
 ---------------------------------------
  Cycle       Energy         DIIS error
 ---------------------------------------
    1  -14318.3538329283      9.14e-04  
    2  -14318.3591715518      1.97e-04  
    3  -14318.3590675931      2.31e-04  
    4  -14318.3593942646      7.43e-05  
    5  -14318.3594191194      3.00e-05  
    6  -14318.3594234010      1.04e-05  
    7  -14318.3594239221      5.23e-06  
    8  -14318.3594240602      8.88e-07  
    9  -14318.3594240649      2.85e-07  
   10  -14318.3594240650      1.56e-07  
   11  -14318.3594240651      2.26e-08  
   12  -14318.3594240651      6.92e-09  Convergence criterion met
 ---------------------------------------
 SCF time:   CPU 34.16s  wall 9.00s 
 SCF   energy in the final basis set =   -14318.3594240651
 Total energy in the final basis set =   -14318.3594240651

 --------------------------------------------------------------
             Orbital Energies (a.u.) and Symmetries
 --------------------------------------------------------------

 Alpha MOs, Restricted
 -- Occupied --                  
*******-1165.89 -176.32 -176.32 -165.73 -165.73 -165.72 -165.72
  1 A'    2 A'    3 A'    4 A'    5 A'    6 A'    1 A"    7 A'                 
-165.72 -165.72  -77.11  -35.82  -35.82  -31.31  -31.31  -31.31
  2 A"    8 A'    9 A'   10 A'   11 A'   12 A'   13 A'    3 A"                 
-31.306 -31.305 -31.305 -24.746 -22.963 -22.962 -22.961 -22.961
 14 A'    4 A"   15 A'   16 A'   17 A'   18 A'    5 A"   19 A'                 
-22.961 -22.961 -22.957 -22.957 -22.956 -22.956 -10.341  -6.611
  6 A"   20 A'   21 A'    7 A"   22 A'    8 A"   23 A'   24 A'                 
 -6.368  -6.367  -4.780  -4.780  -4.773  -4.769  -4.769  -4.766
 25 A'   26 A'   27 A'   28 A'   29 A'    9 A"   30 A'   10 A"                 
 -4.766  -4.764  -4.763  -2.046  -2.045  -2.042  -2.041  -2.040
 31 A'   11 A"   32 A'   33 A'   34 A'   12 A"   35 A'   13 A"                 
 -2.040  -2.029  -2.029  -2.026  -2.026  -1.267  -0.787  -0.678
 36 A'   37 A'   14 A"   15 A"   38 A'   39 A'   40 A'   41 A'                 
 -0.657  -0.600  -0.508  -0.506  -0.459  -0.382  -0.338  -0.326
 42 A'   43 A'   44 A'   16 A"   45 A'   46 A'   17 A"   47 A'                 
 -0.293  -0.292  -0.276  -0.272
 18 A"   48 A'   49 A'   19 A"                                                 
 -- Virtual --                   
 -0.134  -0.099  -0.095   0.003   0.020   0.035   0.042   0.048
 50 A'   51 A'   20 A"   52 A'   53 A'   54 A'   21 A"   55 A'                 
  0.069   0.090   0.100   0.122   0.131   0.175   0.189   0.192
 56 A'   22 A"   57 A'   58 A'   59 A'   60 A'   61 A'   23 A"                 
  0.211   0.229   0.229   0.233   0.249   0.259   0.279   0.297
 62 A'   63 A'   24 A"   64 A'   25 A"   65 A'   26 A"   66 A'                 
  0.315   0.342   0.373   0.380   0.384   0.396   0.403   0.404
 67 A'   68 A'   27 A"   69 A'   28 A"   29 A"   30 A"   70 A'                 
  0.408   0.417   0.453   0.467   0.513   0.544   0.571   0.596
 71 A'   72 A'   73 A'   74 A'   75 A'   31 A"   76 A'   77 A'                 
  0.604   0.667   0.694   0.695   0.826   0.858   0.928   1.009
 78 A'   32 A"   79 A'   33 A"   80 A'   81 A'   82 A'   83 A'                 
  1.184   1.261   1.277   1.301   1.310   1.311   1.331   1.376
 34 A"   84 A'   35 A"   85 A'   86 A'   36 A"   87 A'   88 A'                 
  1.393   1.403   1.468   1.543   1.582   1.624   1.670   1.751
 89 A'   37 A"   38 A"   39 A"   90 A'   91 A'   92 A'   93 A'                 
  1.859   1.943   2.621   2.765   3.057   3.732   3.736   3.898
 94 A'   95 A'   40 A"   96 A'   97 A'   41 A"   98 A'   42 A"                 
  3.914   3.945   3.948   3.951   3.955   3.966   3.980   3.997
 99 A'   43 A"  100 A'   44 A"   45 A"  101 A'   46 A"  102 A'                 
  4.046   4.094   4.166   4.247   4.346   4.617   5.966   5.982
103 A'  104 A'  105 A'  106 A'  107 A'  108 A'   47 A"   48 A"                 
  5.990   5.999   6.016   6.032   6.245   6.285   6.434   6.933
109 A'  110 A'  111 A'  112 A'   49 A"  113 A'  114 A'  115 A'                 
 13.771  13.880  14.006  23.376  27.707  27.794  28.313  28.326
 50 A"  116 A'  117 A'  118 A'  119 A'  120 A'   51 A"   52 A"                 
 28.330  28.335  28.349  28.359  28.520  28.522  28.523  28.523
121 A'  122 A'  123 A'  124 A'   53 A"   54 A"  125 A'   55 A"                 
 28.529  28.534  28.542  28.562  28.603  28.637  66.700 127.861
126 A'   56 A"  127 A'  128 A'  129 A'  130 A'  131 A'   57 A"                 
127.870 127.876 127.878 127.896 127.905 151.526 151.601 163.051
 58 A"  132 A'  133 A'  134 A'  135 A'  136 A'  137 A'  138 A'                 
*******1901.761
139 A'  140 A'                                                                 

 Beta MOs, Restricted
 -- Occupied --                  
*******-1165.89 -176.32 -176.32 -165.73 -165.73 -165.72 -165.72
  1 A'    2 A'    3 A'    4 A'    5 A'    6 A'    1 A"    7 A'                 
-165.72 -165.72  -77.11  -35.82  -35.82  -31.31  -31.31  -31.31
  2 A"    8 A'    9 A'   10 A'   11 A'   12 A'   13 A'    3 A"                 
-31.306 -31.305 -31.305 -24.746 -22.963 -22.962 -22.961 -22.961
 14 A'    4 A"   15 A'   16 A'   17 A'   18 A'    5 A"   19 A'                 
-22.961 -22.961 -22.957 -22.957 -22.956 -22.956 -10.341  -6.611
  6 A"   20 A'   21 A'    7 A"   22 A'    8 A"   23 A'   24 A'                 
 -6.368  -6.367  -4.780  -4.780  -4.773  -4.769  -4.769  -4.766
 25 A'   26 A'   27 A'   28 A'   29 A'    9 A"   30 A'   10 A"                 
 -4.766  -4.764  -4.763  -2.046  -2.045  -2.042  -2.041  -2.040
 31 A'   11 A"   32 A'   33 A'   34 A'   12 A"   35 A'   13 A"                 
 -2.040  -2.029  -2.029  -2.026  -2.026  -1.267  -0.787  -0.678
 36 A'   37 A'   14 A"   15 A"   38 A'   39 A'   40 A'   41 A'                 
 -0.657  -0.600  -0.508  -0.506  -0.459  -0.382  -0.338  -0.326
 42 A'   43 A'   44 A'   16 A"   45 A'   46 A'   17 A"   47 A'                 
 -0.293  -0.292  -0.276  -0.272
 18 A"   48 A'   49 A'   19 A"                                                 
 -- Virtual --                   
 -0.134  -0.099  -0.095   0.003   0.020   0.035   0.042   0.048
 50 A'   51 A'   20 A"   52 A'   53 A'   54 A'   21 A"   55 A'                 
  0.069   0.090   0.100   0.122   0.131   0.175   0.189   0.192
 56 A'   22 A"   57 A'   58 A'   59 A'   60 A'   61 A'   23 A"                 
  0.211   0.229   0.229   0.233   0.249   0.259   0.279   0.297
 62 A'   63 A'   24 A"   64 A'   25 A"   65 A'   26 A"   66 A'                 
  0.315   0.342   0.373   0.380   0.384   0.396   0.403   0.404
 67 A'   68 A'   27 A"   69 A'   28 A"   29 A"   30 A"   70 A'                 
  0.408   0.417   0.453   0.467   0.513   0.544   0.571   0.596
 71 A'   72 A'   73 A'   74 A'   75 A'   31 A"   76 A'   77 A'                 
  0.604   0.667   0.694   0.695   0.826   0.858   0.928   1.009
 78 A'   32 A"   79 A'   33 A"   80 A'   81 A'   82 A'   83 A'                 
  1.184   1.261   1.277   1.301   1.310   1.311   1.331   1.376
 34 A"   84 A'   35 A"   85 A'   86 A'   36 A"   87 A'   88 A'                 
  1.393   1.403   1.468   1.543   1.582   1.624   1.670   1.751
 89 A'   37 A"   38 A"   39 A"   90 A'   91 A'   92 A'   93 A'                 
  1.859   1.943   2.621   2.765   3.057   3.732   3.736   3.898
 94 A'   95 A'   40 A"   96 A'   97 A'   41 A"   98 A'   42 A"                 
  3.914   3.945   3.948   3.951   3.955   3.966   3.980   3.997
 99 A'   43 A"  100 A'   44 A"   45 A"  101 A'   46 A"  102 A'                 
  4.046   4.094   4.166   4.247   4.346   4.617   5.966   5.982
103 A'  104 A'  105 A'  106 A'  107 A'  108 A'   47 A"   48 A"                 
  5.990   5.999   6.016   6.032   6.245   6.285   6.434   6.933
109 A'  110 A'  111 A'  112 A'   49 A"  113 A'  114 A'  115 A'                 
 13.771  13.880  14.006  23.376  27.707  27.794  28.313  28.326
 50 A"  116 A'  117 A'  118 A'  119 A'  120 A'   51 A"   52 A"                 
 28.330  28.335  28.349  28.359  28.520  28.522  28.523  28.523
121 A'  122 A'  123 A'  124 A'   53 A"   54 A"  125 A'   55 A"                 
 28.529  28.534  28.542  28.562  28.603  28.637  66.700 127.861
126 A'   56 A"  127 A'  128 A'  129 A'  130 A'  131 A'   57 A"                 
127.870 127.876 127.878 127.896 127.905 151.526 151.601 163.051
 58 A"  132 A'  133 A'  134 A'  135 A'  136 A'  137 A'  138 A'                 
*******1901.761
139 A'  140 A'                                                                 
 --------------------------------------------------------------

          Ground-State Mulliken Net Atomic Charges

     Atom                 Charge (a.u.)
  ----------------------------------------
      1 C                    -0.133531
      2 P                     0.167751
      3 I                    -0.089716
      4 F                    -0.012696
      5 I                     0.068191
  ----------------------------------------
  Sum of atomic charges =     0.000000

 -----------------------------------------------------------------
                    Cartesian Multipole Moments
 -----------------------------------------------------------------
    Charge (ESU x 10^10)
                -0.0000
    Dipole Moment (Debye)
         X      -0.7288      Y       0.4263      Z       0.0000
       Tot       0.8444
    Quadrupole Moments (Debye-Ang)
        XX     -81.5772     XY       2.0683     YY     -78.8677
        XZ       0.0000     YZ       0.0000     ZZ     -81.6353
    Octopole Moments (Debye-Ang^2)
       XXX      -7.5814    XXY      33.6032    XYY      -3.6601
       YYY      67.1012    XXZ       0.0000    XYZ       0.0000
       YYZ       0.0000    XZZ      -1.1120    YZZ      17.2533
       ZZZ       0.0000
    Hexadecapole Moments (Debye-Ang^3)
      XXXX   -1647.2356   XXXY       4.5508   XXYY    -378.2072
      XYYY      17.7457   YYYY    -719.5841   XXXZ       0.0000
      XXYZ       0.0000   XYYZ       0.0000   YYYZ       0.0000
      XXZZ    -299.5630   XYZZ      -0.0162   YYZZ    -136.8200
      XZZZ       0.0000   YZZZ       0.0000   ZZZZ    -113.6611
 -----------------------------------------------------------------
 Calculating analytic gradient of the SCF energy
 Gradient of SCF Energy
            1           2           3           4           5
    1  -0.0877261   0.0670550  -0.0099775   0.0188948   0.0117538
    2  -0.0297888   0.0163228   0.0071241  -0.0323990   0.0387409
    3  -0.0000000   0.0000000  -0.0000000   0.0000000   0.0000000
 Max gradient component =       8.773E-02
 RMS gradient           =       3.321E-02
 Gradient time:  CPU 10.61 s  wall 2.76 s
 Geometry Optimization Parameters
   NAtoms,    NIC,     NZ,  NCons,   NDum,   NFix, NCnnct, MaxDiis
        5      20       5       0       0       0       0       0

 Cartesian Hessian Update
 Hessian Updated using BFGS Update


** GEOMETRY OPTIMIZATION IN DELOCALIZED INTERNAL COORDINATES **
   Searching for a Minimum

   Optimization Cycle:   3

                       Coordinates (Angstroms)
     ATOM                X               Y               Z
      1  C         0.8662462625   -1.5291072721    0.0000000000
      2  P        -0.7150320575   -1.8009094578    0.0000000000
      3  I        -2.0746620811    0.3362522779    0.0000000000
      4  F         1.7326351987   -2.6098472346    0.0000000000
      5  I         1.9521059323    0.5871573138    0.0000000000
   Point Group: cs    Number of degrees of freedom:     7


   Energy is -14318.359424065

 Hessian Updated using BFGS Update

  7 Hessian modes will be used to form the next step
  Hessian Eigenvalues:
     0.034038    0.075209    0.210204    0.250000    0.251224    0.301619
     0.804987

 Minimum Search - Taking Simple RFO Step
 Searching for Lamda that Minimizes Along All modes
 Value Taken    Lamda =  -0.04581449
 Calculated Step too Large.  Step scaled by  0.444553
 Step Taken.  Stepsize is  0.300000

                             Maximum     Tolerance    Cnvgd?
         Gradient           0.067543      0.000300      NO
         Displacement       0.164350      0.001200      NO
         Energy change     -0.027797      0.000001      NO


 New Cartesian Coordinates Obtained by Inverse Iteration

 Displacement from previous Coordinates is:  0.305125
 ----------------------------------------------------------------
             Standard Nuclear Orientation (Angstroms)
    I     Atom           X                Y                Z
 ----------------------------------------------------------------
    1      C       0.8663092557    -1.4938526065     0.0000000000
    2      P      -0.7364404373    -1.8221463617     0.0000000000
    3      I      -2.0175279220     0.3310898144     0.0000000000
    4      F       1.7382062024    -2.5172001601     0.0000000000
    5      I       1.9107461559     0.4856549410     0.0000000000
 ----------------------------------------------------------------
 Molecular Point Group                 Cs    NOp =  2
 Largest Abelian Subgroup              Cs    NOp =  2
 Nuclear Repulsion Energy =  1005.9313870253 hartrees
 There are       68 alpha and       68 beta electrons
 Applying Cartesian multipole field
    Component          Value
    ---------          -----
     (2,0,0)        1.00000E-11
     (0,2,0)        2.00000E-11
     (0,0,2)       -3.00000E-11
 Nucleus-field energy     =     0.0000000259 hartrees
 Requested basis set is 6-311++G(d,p)
 There are 73 shells and 198 basis functions
 A cutoff of  1.0D-11 yielded   1975 shell pairs
 There are     15479 function pairs (     17544 Cartesian)
 Smallest overlap matrix eigenvalue = 9.60E-04
 Guess MOs from SCF MO coefficient file

 -----------------------------------------------------------------------
  General SCF calculation program by
  Eric Jon Sundstrom, Paul Horn, Yuezhi Mao, Dmitri Zuev, Alec White,
  David Stuck, Shaama M.S., Shane Yost, Joonho Lee, David Small,
  Daniel Levine, Susi Lehtola, Hugh Burton, Evgeny Epifanovsky
 -----------------------------------------------------------------------
 Exchange:     0.2000 Hartree-Fock + 0.0800 Slater + 0.7200 B88
 Correlation:  0.1900 VWN1RPA + 0.8100 LYP
 Using SG-1 standard quadrature grid
 using 4 threads for integral computing
 -------------------------------------------------------
 OpenMP Integral computing Module                
 Release: version 2.0, May 2017, Q-Chem Inc. Pleasanton 
 -------------------------------------------------------
 -------------------------------------------------------
 OpenMP BLAS3 based DFT computing Module                
 Release: version 1.0, May 2013, Q-Chem Inc. Pittsburgh 
 -------------------------------------------------------
 A restricted SCF calculation will be
 performed using DIIS
 SCF converges when DIIS error is below 1.0e-08
 ---------------------------------------
  Cycle       Energy         DIIS error
 ---------------------------------------
    1  -14318.3714242208      7.87e-04  
    2  -14318.3752301473      2.88e-04  
    3  -14318.3746674622      4.34e-04  
    4  -14318.3756404160      9.51e-05  
    5  -14318.3756902545      4.01e-05  
    6  -14318.3756975148      8.87e-06  
    7  -14318.3756979186      3.60e-06  
    8  -14318.3756979580      5.56e-07  
    9  -14318.3756979597      1.46e-07  
   10  -14318.3756979599      1.07e-07  
   11  -14318.3756979600      1.53e-08  
   12  -14318.3756979600      5.86e-09  Convergence criterion met
 ---------------------------------------
 SCF time:   CPU 34.89s  wall 9.00s 
 SCF   energy in the final basis set =   -14318.3756979600
 Total energy in the final basis set =   -14318.3756979600

 --------------------------------------------------------------
             Orbital Energies (a.u.) and Symmetries
 --------------------------------------------------------------

 Alpha MOs, Restricted
 -- Occupied --                  
*******-1165.89 -176.32 -176.32 -165.73 -165.73 -165.73 -165.72
  1 A'    2 A'    3 A'    4 A'    5 A'    1 A"    6 A'    7 A'                 
-165.72 -165.72  -77.11  -35.82  -35.82  -31.31  -31.31  -31.31
  2 A"    8 A'    9 A'   10 A'   11 A'   12 A'   13 A'    3 A"                 
-31.307 -31.303 -31.302 -24.748 -22.964 -22.963 -22.962 -22.959
 14 A'    4 A"   15 A'   16 A'   17 A'    5 A"   18 A'   19 A'                 
-22.958 -22.958 -22.957 -22.957 -22.953 -22.953 -10.338  -6.605
  6 A"   20 A'    7 A"   21 A'   22 A'    8 A"   23 A'   24 A'                 
 -6.369  -6.364  -4.782  -4.776  -4.767  -4.767  -4.766  -4.763
 25 A'   26 A'   27 A'   28 A'   29 A'    9 A"   30 A'   10 A"                 
 -4.763  -4.762  -4.762  -2.047  -2.043  -2.042  -2.042  -2.038
 31 A'   11 A"   32 A'   33 A'   12 A"   34 A'   35 A'   13 A"                 
 -2.037  -2.029  -2.029  -2.025  -2.025  -1.284  -0.783  -0.684
 36 A'   37 A'   14 A"   38 A'   15 A"   39 A'   40 A'   41 A'                 
 -0.662  -0.606  -0.517  -0.516  -0.460  -0.384  -0.336  -0.330
 42 A'   43 A'   16 A"   44 A'   45 A'   46 A'   17 A"   47 A'                 
 -0.294  -0.293  -0.274  -0.265
 18 A"   48 A'   49 A'   19 A"                                                 
 -- Virtual --                   
 -0.116  -0.094  -0.078   0.003   0.023   0.037   0.043   0.049
 50 A'   20 A"   51 A'   52 A'   53 A'   54 A'   21 A"   55 A'                 
  0.070   0.089   0.100   0.122   0.132   0.176   0.191   0.197
 56 A'   22 A"   57 A'   58 A'   59 A'   60 A'   23 A"   61 A'                 
  0.210   0.229   0.235   0.239   0.250   0.261   0.282   0.293
 62 A'   24 A"   63 A'   64 A'   25 A"   65 A'   26 A"   66 A'                 
  0.307   0.344   0.370   0.380   0.388   0.397   0.404   0.407
 67 A'   68 A'   27 A"   69 A'   28 A"   29 A"   30 A"   70 A'                 
  0.411   0.429   0.462   0.471   0.535   0.536   0.580   0.599
 71 A'   72 A'   73 A'   74 A'   75 A'   31 A"   76 A'   77 A'                 
  0.626   0.678   0.713   0.719   0.821   0.871   0.935   0.982
 78 A'   32 A"   33 A"   79 A'   80 A'   81 A'   82 A'   83 A'                 
  1.191   1.280   1.281   1.312   1.313   1.316   1.340   1.378
 34 A"   84 A'   35 A"   85 A'   36 A"   86 A'   87 A'   88 A'                 
  1.393   1.399   1.458   1.544   1.590   1.638   1.678   1.783
 89 A'   37 A"   38 A"   39 A"   90 A'   91 A'   92 A'   93 A'                 
  1.837   1.933   2.616   2.779   3.065   3.727   3.731   3.926
 94 A'   95 A'   40 A"   96 A'   97 A'   41 A"   98 A'   42 A"                 
  3.941   3.948   3.950   3.954   3.960   3.969   3.990   4.008
 99 A'   43 A"  100 A'   44 A"   45 A"  101 A'   46 A"  102 A'                 
  4.063   4.106   4.210   4.260   4.359   4.642   5.969   5.984
103 A'  104 A'  105 A'  106 A'  107 A'  108 A'   47 A"   48 A"                 
  5.991   6.008   6.019   6.030   6.241   6.285   6.474   6.926
109 A'  110 A'  111 A'  112 A'   49 A"  113 A'  114 A'  115 A'                 
 13.777  13.890  13.995  23.395  27.719  27.807  28.316  28.328
 50 A"  116 A'  117 A'  118 A'  119 A'  120 A'   51 A"   52 A"                 
 28.332  28.344  28.351  28.359  28.520  28.524  28.525  28.528
121 A'  122 A'  123 A'  124 A'   53 A"  125 A'   54 A"   55 A"                 
 28.532  28.537  28.549  28.568  28.612  28.655  66.699 127.864
126 A'   56 A"  127 A'  128 A'  129 A'  130 A'  131 A'   57 A"                 
127.872 127.877 127.884 127.900 127.907 151.537 151.611 163.036
 58 A"  132 A'  133 A'  134 A'  135 A'  136 A'  137 A'  138 A'                 
*******1901.772
139 A'  140 A'                                                                 

 Beta MOs, Restricted
 -- Occupied --                  
*******-1165.89 -176.32 -176.32 -165.73 -165.73 -165.73 -165.72
  1 A'    2 A'    3 A'    4 A'    5 A'    1 A"    6 A'    7 A'                 
-165.72 -165.72  -77.11  -35.82  -35.82  -31.31  -31.31  -31.31
  2 A"    8 A'    9 A'   10 A'   11 A'   12 A'   13 A'    3 A"                 
-31.307 -31.303 -31.302 -24.748 -22.964 -22.963 -22.962 -22.959
 14 A'    4 A"   15 A'   16 A'   17 A'    5 A"   18 A'   19 A'                 
-22.958 -22.958 -22.957 -22.957 -22.953 -22.953 -10.338  -6.605
  6 A"   20 A'    7 A"   21 A'   22 A'    8 A"   23 A'   24 A'                 
 -6.369  -6.364  -4.782  -4.776  -4.767  -4.767  -4.766  -4.763
 25 A'   26 A'   27 A'   28 A'   29 A'    9 A"   30 A'   10 A"                 
 -4.763  -4.762  -4.762  -2.047  -2.043  -2.042  -2.042  -2.038
 31 A'   11 A"   32 A'   33 A'   12 A"   34 A'   35 A'   13 A"                 
 -2.037  -2.029  -2.029  -2.025  -2.025  -1.284  -0.783  -0.684
 36 A'   37 A'   14 A"   38 A'   15 A"   39 A'   40 A'   41 A'                 
 -0.662  -0.606  -0.517  -0.516  -0.460  -0.384  -0.336  -0.330
 42 A'   43 A'   16 A"   44 A'   45 A'   46 A'   17 A"   47 A'                 
 -0.294  -0.293  -0.274  -0.265
 18 A"   48 A'   49 A'   19 A"                                                 
 -- Virtual --                   
 -0.116  -0.094  -0.078   0.003   0.023   0.037   0.043   0.049
 50 A'   20 A"   51 A'   52 A'   53 A'   54 A'   21 A"   55 A'                 
  0.070   0.089   0.100   0.122   0.132   0.176   0.191   0.197
 56 A'   22 A"   57 A'   58 A'   59 A'   60 A'   23 A"   61 A'                 
  0.210   0.229   0.235   0.239   0.250   0.261   0.282   0.293
 62 A'   24 A"   63 A'   64 A'   25 A"   65 A'   26 A"   66 A'                 
  0.307   0.344   0.370   0.380   0.388   0.397   0.404   0.407
 67 A'   68 A'   27 A"   69 A'   28 A"   29 A"   30 A"   70 A'                 
  0.411   0.429   0.462   0.471   0.535   0.536   0.580   0.599
 71 A'   72 A'   73 A'   74 A'   75 A'   31 A"   76 A'   77 A'                 
  0.626   0.678   0.713   0.719   0.821   0.871   0.935   0.982
 78 A'   32 A"   33 A"   79 A'   80 A'   81 A'   82 A'   83 A'                 
  1.191   1.280   1.281   1.312   1.313   1.316   1.340   1.378
 34 A"   84 A'   35 A"   85 A'   36 A"   86 A'   87 A'   88 A'                 
  1.393   1.399   1.458   1.544   1.590   1.638   1.678   1.783
 89 A'   37 A"   38 A"   39 A"   90 A'   91 A'   92 A'   93 A'                 
  1.837   1.933   2.616   2.779   3.065   3.727   3.731   3.926
 94 A'   95 A'   40 A"   96 A'   97 A'   41 A"   98 A'   42 A"                 
  3.941   3.948   3.950   3.954   3.960   3.969   3.990   4.008
 99 A'   43 A"  100 A'   44 A"   45 A"  101 A'   46 A"  102 A'                 
  4.063   4.106   4.210   4.260   4.359   4.642   5.969   5.984
103 A'  104 A'  105 A'  106 A'  107 A'  108 A'   47 A"   48 A"                 
  5.991   6.008   6.019   6.030   6.241   6.285   6.474   6.926
109 A'  110 A'  111 A'  112 A'   49 A"  113 A'  114 A'  115 A'                 
 13.777  13.890  13.995  23.395  27.719  27.807  28.316  28.328
 50 A"  116 A'  117 A'  118 A'  119 A'  120 A'   51 A"   52 A"                 
 28.332  28.344  28.351  28.359  28.520  28.524  28.525  28.528
121 A'  122 A'  123 A'  124 A'   53 A"  125 A'   54 A"   55 A"                 
 28.532  28.537  28.549  28.568  28.612  28.655  66.699 127.864
126 A'   56 A"  127 A'  128 A'  129 A'  130 A'  131 A'   57 A"                 
127.872 127.877 127.884 127.900 127.907 151.537 151.611 163.036
 58 A"  132 A'  133 A'  134 A'  135 A'  136 A'  137 A'  138 A'                 
*******1901.772
139 A'  140 A'                                                                 
 --------------------------------------------------------------

          Ground-State Mulliken Net Atomic Charges

     Atom                 Charge (a.u.)
  ----------------------------------------
      1 C                    -0.174495
      2 P                     0.152910
      3 I                    -0.101068
      4 F                     0.022660
      5 I                     0.099993
  ----------------------------------------
  Sum of atomic charges =     0.000000

 -----------------------------------------------------------------
                    Cartesian Multipole Moments
 -----------------------------------------------------------------
    Charge (ESU x 10^10)
                 0.0000
    Dipole Moment (Debye)
         X      -0.2684      Y       0.4357      Z       0.0000
       Tot       0.5117
    Quadrupole Moments (Debye-Ang)
        XX     -81.3255     XY       1.8112     YY     -78.7538
        XZ       0.0000     YZ      -0.0000     ZZ     -81.5425
    Octopole Moments (Debye-Ang^2)
       XXX      -4.3008    XXY      35.0975    XYY      -2.8299
       YYY      73.7293    XXZ       0.0000    XYZ       0.0000
       YYZ       0.0000    XZZ      -0.5354    YZZ      20.2017
       ZZZ       0.0000
    Hexadecapole Moments (Debye-Ang^3)
      XXXX   -1582.7973   XXXY      17.6153   XXYY    -362.5604
      XYYY      23.1755   YYYY    -687.6316   XXXZ      -0.0000
      XXYZ      -0.0000   XYYZ      -0.0000   YYYZ      -0.0000
      XXZZ    -287.8395   XYZZ       3.5248   YYZZ    -131.9696
      XZZZ      -0.0000   YZZZ      -0.0000   ZZZZ    -113.5138
 -----------------------------------------------------------------
 Calculating analytic gradient of the SCF energy
 Gradient of SCF Energy
            1           2           3           4           5
    1  -0.0467557   0.0423723  -0.0054192   0.0042652   0.0055374
    2  -0.0338948   0.0130556   0.0047514  -0.0064137   0.0225015
    3  -0.0000000   0.0000000  -0.0000000  -0.0000000  -0.0000000
 Max gradient component =       4.676E-02
 RMS gradient           =       1.991E-02
 Gradient time:  CPU 10.93 s  wall 2.84 s
 Geometry Optimization Parameters
   NAtoms,    NIC,     NZ,  NCons,   NDum,   NFix, NCnnct, MaxDiis
        5      20       5       0       0       0       0       0

 Cartesian Hessian Update
 Hessian Updated using BFGS Update


** GEOMETRY OPTIMIZATION IN DELOCALIZED INTERNAL COORDINATES **
   Searching for a Minimum

   Optimization Cycle:   4

                       Coordinates (Angstroms)
     ATOM                X               Y               Z
      1  C         0.8663092557   -1.4938526065    0.0000000000
      2  P        -0.7364404373   -1.8221463617    0.0000000000
      3  I        -2.0175279220    0.3310898144    0.0000000000
      4  F         1.7382062024   -2.5172001601    0.0000000000
      5  I         1.9107461559    0.4856549410    0.0000000000
   Point Group: cs    Number of degrees of freedom:     7


   Energy is -14318.375697960

 Hessian Updated using BFGS Update

  7 Hessian modes will be used to form the next step
  Hessian Eigenvalues:
     0.061605    0.075571    0.199050    0.250134    0.258935    0.352719
     0.742108

 Minimum Search - Taking Simple RFO Step
 Searching for Lamda that Minimizes Along All modes
 Value Taken    Lamda =  -0.01428969
 Calculated Step too Large.  Step scaled by  0.814428
 Step Taken.  Stepsize is  0.300000

                             Maximum     Tolerance    Cnvgd?
         Gradient           0.037774      0.000300      NO
         Displacement       0.199378      0.001200      NO
         Energy change     -0.016274      0.000001      NO


 New Cartesian Coordinates Obtained by Inverse Iteration

 Displacement from previous Coordinates is:  0.271792
 ----------------------------------------------------------------
             Standard Nuclear Orientation (Angstroms)
    I     Atom           X                Y                Z
 ----------------------------------------------------------------
    1      C       0.8665369722    -1.4306095836     0.0000000000
    2      P      -0.7594858686    -1.8321685810     0.0000000000
    3      I      -2.0013361937     0.3041624663     0.0000000000
    4      F       1.7371134360    -2.4447283872     0.0000000000
    5      I       1.9184649089     0.3868897127     0.0000000000
 ----------------------------------------------------------------
 Molecular Point Group                 Cs    NOp =  2
 Largest Abelian Subgroup              Cs    NOp =  2
 Nuclear Repulsion Energy =  1021.6497383751 hartrees
 There are       68 alpha and       68 beta electrons
 Applying Cartesian multipole field
    Component          Value
    ---------          -----
     (2,0,0)        1.00000E-11
     (0,2,0)        2.00000E-11
     (0,0,2)       -3.00000E-11
 Nucleus-field energy     =     0.0000000252 hartrees
 Requested basis set is 6-311++G(d,p)
 There are 73 shells and 198 basis functions
 A cutoff of  1.0D-11 yielded   1986 shell pairs
 There are     15557 function pairs (     17631 Cartesian)
 Smallest overlap matrix eigenvalue = 9.66E-04
 Guess MOs from SCF MO coefficient file

 -----------------------------------------------------------------------
  General SCF calculation program by
  Eric Jon Sundstrom, Paul Horn, Yuezhi Mao, Dmitri Zuev, Alec White,
  David Stuck, Shaama M.S., Shane Yost, Joonho Lee, David Small,
  Daniel Levine, Susi Lehtola, Hugh Burton, Evgeny Epifanovsky
 -----------------------------------------------------------------------
 Exchange:     0.2000 Hartree-Fock + 0.0800 Slater + 0.7200 B88
 Correlation:  0.1900 VWN1RPA + 0.8100 LYP
 Using SG-1 standard quadrature grid
 using 4 threads for integral computing
 -------------------------------------------------------
 OpenMP Integral computing Module                
 Release: version 2.0, May 2017, Q-Chem Inc. Pleasanton 
 -------------------------------------------------------
 -------------------------------------------------------
 OpenMP BLAS3 based DFT computing Module                
 Release: version 1.0, May 2013, Q-Chem Inc. Pittsburgh 
 -------------------------------------------------------
 A restricted SCF calculation will be
 performed using DIIS
 SCF converges when DIIS error is below 1.0e-08
 ---------------------------------------
  Cycle       Energy         DIIS error
 ---------------------------------------
    1  -14318.3772408676      7.67e-04  
    2  -14318.3809727534      3.40e-04  
    3  -14318.3805865445      4.38e-04  
    4  -14318.3815171023      1.07e-04  
    5  -14318.3815766697      4.47e-05  
    6  -14318.3815863215      9.54e-06  
    7  -14318.3815867855      3.30e-06  
    8  -14318.3815868159      4.89e-07  
    9  -14318.3815868168      2.38e-07  
   10  -14318.3815868170      9.45e-08  
   11  -14318.3815868171      1.05e-08  
   12  -14318.3815868172      3.50e-09  Convergence criterion met
 ---------------------------------------
 SCF time:   CPU 35.38s  wall 10.00s 
 SCF   energy in the final basis set =   -14318.3815868172
 Total energy in the final basis set =   -14318.3815868172

 --------------------------------------------------------------
             Orbital Energies (a.u.) and Symmetries
 --------------------------------------------------------------

 Alpha MOs, Restricted
 -- Occupied --                  
*******-1165.88 -176.33 -176.32 -165.73 -165.73 -165.73 -165.72
  1 A'    2 A'    3 A'    4 A'    5 A'    1 A"    6 A'    7 A'                 
-165.72 -165.72  -77.10  -35.82  -35.81  -31.32  -31.31  -31.31
  2 A"    8 A'    9 A'   10 A'   11 A'   12 A'    3 A"   13 A'                 
-31.305 -31.300 -31.300 -24.741 -22.968 -22.967 -22.967 -22.963
 14 A'    4 A"   15 A'   16 A'   17 A'    5 A"   18 A'    6 A"                 
-22.963 -22.956 -22.954 -22.954 -22.951 -22.951 -10.334  -6.601
 19 A'   20 A'    7 A"   21 A'   22 A'    8 A"   23 A'   24 A'                 
 -6.374  -6.362  -4.787  -4.773  -4.772  -4.771  -4.763  -4.760
 25 A'   26 A'   27 A'   28 A'    9 A"   29 A'   30 A'   10 A"                 
 -4.759  -4.759  -4.759  -2.053  -2.048  -2.047  -2.039  -2.035
 31 A'   11 A"   32 A'   33 A'   12 A"   34 A'   35 A'   13 A"                 
 -2.035  -2.035  -2.035  -2.023  -2.023  -1.284  -0.783  -0.697
 36 A'   14 A"   37 A'   38 A'   15 A"   39 A'   40 A'   41 A'                 
 -0.662  -0.601  -0.516  -0.515  -0.462  -0.385  -0.337  -0.334
 42 A'   43 A'   16 A"   44 A'   45 A'   46 A'   17 A"   47 A'                 
 -0.298  -0.294  -0.276  -0.258
 18 A"   48 A'   49 A'   19 A"                                                 
 -- Virtual --                   
 -0.100  -0.095  -0.059   0.003   0.024   0.039   0.044   0.050
 50 A'   20 A"   51 A'   52 A'   53 A'   54 A'   21 A"   55 A'                 
  0.068   0.088   0.099   0.120   0.128   0.174   0.190   0.204
 56 A'   22 A"   57 A'   58 A'   59 A'   60 A'   23 A"   61 A'                 
  0.211   0.230   0.238   0.244   0.249   0.264   0.284   0.287
 62 A'   24 A"   63 A'   64 A'   25 A"   65 A'   26 A"   66 A'                 
  0.309   0.343   0.366   0.382   0.393   0.397   0.405   0.409
 67 A'   68 A'   27 A"   69 A'   28 A"   29 A"   30 A"   70 A'                 
  0.412   0.441   0.469   0.470   0.526   0.551   0.581   0.596
 71 A'   72 A'   73 A'   74 A'   31 A"   75 A'   76 A'   77 A'                 
  0.658   0.690   0.730   0.746   0.809   0.883   0.935   0.955
 78 A'   32 A"   33 A"   79 A'   80 A'   81 A'   82 A'   83 A'                 
  1.199   1.271   1.282   1.309   1.317   1.323   1.362   1.369
 34 A"   84 A'   35 A"   36 A"   85 A'   86 A'   87 A'   88 A'                 
  1.403   1.414   1.448   1.547   1.602   1.644   1.685   1.774
 37 A"   89 A'   38 A"   39 A"   90 A'   91 A'   92 A'   93 A'                 
  1.823   1.937   2.611   2.792   3.039   3.731   3.734   3.930
 94 A'   95 A'   40 A"   96 A'   97 A'   41 A"   98 A'   42 A"                 
  3.949   3.952   3.954   3.956   3.965   3.971   3.998   4.015
 99 A'   43 A"   44 A"  100 A'   45 A"  101 A'   46 A"  102 A'                 
  4.070   4.117   4.216   4.277   4.387   4.643   5.971   5.985
103 A'  104 A'  105 A'  106 A'  107 A'  108 A'   47 A"   48 A"                 
  5.990   6.007   6.025   6.036   6.244   6.290   6.493   6.911
109 A'  110 A'  111 A'  112 A'   49 A"  113 A'  114 A'  115 A'                 
 13.782  13.894  13.981  23.396  27.732  27.826  28.318  28.328
 50 A"  116 A'  117 A'  118 A'  119 A'  120 A'   51 A"   52 A"                 
 28.331  28.345  28.356  28.365  28.516  28.524  28.527  28.531
121 A'  122 A'  123 A'  124 A'   53 A"  125 A'   54 A"   55 A"                 
 28.534  28.539  28.553  28.571  28.619  28.663  66.707 127.864
126 A'   56 A"  127 A'  128 A'  129 A'  130 A'  131 A'   57 A"                 
127.873 127.876 127.887 127.904 127.911 151.549 151.626 163.016
 58 A"  132 A'  133 A'  134 A'  135 A'  136 A'  137 A'  138 A'                 
*******1901.788
139 A'  140 A'                                                                 

 Beta MOs, Restricted
 -- Occupied --                  
*******-1165.88 -176.33 -176.32 -165.73 -165.73 -165.73 -165.72
  1 A'    2 A'    3 A'    4 A'    5 A'    1 A"    6 A'    7 A'                 
-165.72 -165.72  -77.10  -35.82  -35.81  -31.32  -31.31  -31.31
  2 A"    8 A'    9 A'   10 A'   11 A'   12 A'    3 A"   13 A'                 
-31.305 -31.300 -31.300 -24.741 -22.968 -22.967 -22.967 -22.963
 14 A'    4 A"   15 A'   16 A'   17 A'    5 A"   18 A'    6 A"                 
-22.963 -22.956 -22.954 -22.954 -22.951 -22.951 -10.334  -6.601
 19 A'   20 A'    7 A"   21 A'   22 A'    8 A"   23 A'   24 A'                 
 -6.374  -6.362  -4.787  -4.773  -4.772  -4.771  -4.763  -4.760
 25 A'   26 A'   27 A'   28 A'    9 A"   29 A'   30 A'   10 A"                 
 -4.759  -4.759  -4.759  -2.053  -2.048  -2.047  -2.039  -2.035
 31 A'   11 A"   32 A'   33 A'   12 A"   34 A'   35 A'   13 A"                 
 -2.035  -2.035  -2.035  -2.023  -2.023  -1.284  -0.783  -0.697
 36 A'   14 A"   37 A'   38 A'   15 A"   39 A'   40 A'   41 A'                 
 -0.662  -0.601  -0.516  -0.515  -0.462  -0.385  -0.337  -0.334
 42 A'   43 A'   16 A"   44 A'   45 A'   46 A'   17 A"   47 A'                 
 -0.298  -0.294  -0.276  -0.258
 18 A"   48 A'   49 A'   19 A"                                                 
 -- Virtual --                   
 -0.100  -0.095  -0.059   0.003   0.024   0.039   0.044   0.050
 50 A'   20 A"   51 A'   52 A'   53 A'   54 A'   21 A"   55 A'                 
  0.068   0.088   0.099   0.120   0.128   0.174   0.190   0.204
 56 A'   22 A"   57 A'   58 A'   59 A'   60 A'   23 A"   61 A'                 
  0.211   0.230   0.238   0.244   0.249   0.264   0.284   0.287
 62 A'   24 A"   63 A'   64 A'   25 A"   65 A'   26 A"   66 A'                 
  0.309   0.343   0.366   0.382   0.393   0.397   0.405   0.409
 67 A'   68 A'   27 A"   69 A'   28 A"   29 A"   30 A"   70 A'                 
  0.412   0.441   0.469   0.470   0.526   0.551   0.581   0.596
 71 A'   72 A'   73 A'   74 A'   31 A"   75 A'   76 A'   77 A'                 
  0.658   0.690   0.730   0.746   0.809   0.883   0.935   0.955
 78 A'   32 A"   33 A"   79 A'   80 A'   81 A'   82 A'   83 A'                 
  1.199   1.271   1.282   1.309   1.317   1.323   1.362   1.369
 34 A"   84 A'   35 A"   36 A"   85 A'   86 A'   87 A'   88 A'                 
  1.403   1.414   1.448   1.547   1.602   1.644   1.685   1.774
 37 A"   89 A'   38 A"   39 A"   90 A'   91 A'   92 A'   93 A'                 
  1.823   1.937   2.611   2.792   3.039   3.731   3.734   3.930
 94 A'   95 A'   40 A"   96 A'   97 A'   41 A"   98 A'   42 A"                 
  3.949   3.952   3.954   3.956   3.965   3.971   3.998   4.015
 99 A'   43 A"   44 A"  100 A'   45 A"  101 A'   46 A"  102 A'                 
  4.070   4.117   4.216   4.277   4.387   4.643   5.971   5.985
103 A'  104 A'  105 A'  106 A'  107 A'  108 A'   47 A"   48 A"                 
  5.990   6.007   6.025   6.036   6.244   6.290   6.493   6.911
109 A'  110 A'  111 A'  112 A'   49 A"  113 A'  114 A'  115 A'                 
 13.782  13.894  13.981  23.396  27.732  27.826  28.318  28.328
 50 A"  116 A'  117 A'  118 A'  119 A'  120 A'   51 A"   52 A"                 
 28.331  28.345  28.356  28.365  28.516  28.524  28.527  28.531
121 A'  122 A'  123 A'  124 A'   53 A"  125 A'   54 A"   55 A"                 
 28.534  28.539  28.553  28.571  28.619  28.663  66.707 127.864
126 A'   56 A"  127 A'  128 A'  129 A'  130 A'  131 A'   57 A"                 
127.873 127.876 127.887 127.904 127.911 151.549 151.626 163.016
 58 A"  132 A'  133 A'  134 A'  135 A'  136 A'  137 A'  138 A'                 
*******1901.788
139 A'  140 A'                                                                 
 --------------------------------------------------------------

          Ground-State Mulliken Net Atomic Charges

     Atom                 Charge (a.u.)
  ----------------------------------------
      1 C                    -0.204648
      2 P                     0.140822
      3 I                    -0.109858
      4 F                     0.028894
      5 I                     0.144789
  ----------------------------------------
  Sum of atomic charges =     0.000000

 -----------------------------------------------------------------
                    Cartesian Multipole Moments
 -----------------------------------------------------------------
    Charge (ESU x 10^10)
                 0.0000
    Dipole Moment (Debye)
         X       0.1029      Y       0.6380      Z       0.0000
       Tot       0.6462
    Quadrupole Moments (Debye-Ang)
        XX     -80.6526     XY       2.0962     YY     -79.3924
        XZ       0.0000     YZ       0.0000     ZZ     -81.3770
    Octopole Moments (Debye-Ang^2)
       XXX      -1.6457    XXY      38.1054    XYY      -3.5039
       YYY      83.0721    XXZ       0.0000    XYZ      -0.0000
       YYZ      -0.0000    XZZ      -0.1358    YZZ      23.6128
       ZZZ      -0.0000
    Hexadecapole Moments (Debye-Ang^3)
      XXXX   -1570.6318   XXXY      27.5977   XXYY    -358.0957
      XYYY      28.3059   YYYY    -661.5176   XXXZ       0.0000
      XXYZ       0.0000   XYYZ       0.0000   YYYZ       0.0000
      XXZZ    -285.9017   XYZZ       5.5996   YYZZ    -127.3658
      XZZZ       0.0000   YZZZ       0.0000   ZZZZ    -112.9962
 -----------------------------------------------------------------
 Calculating analytic gradient of the SCF energy
 Gradient of SCF Energy
            1           2           3           4           5
    1  -0.0086744   0.0142505  -0.0006748  -0.0017493  -0.0031521
    2  -0.0126328   0.0092826  -0.0008163   0.0100275  -0.0058609
    3  -0.0000000   0.0000000  -0.0000000   0.0000000  -0.0000000
 Max gradient component =       1.425E-02
 RMS gradient           =       6.699E-03
 Gradient time:  CPU 11.22 s  wall 2.91 s
 Geometry Optimization Parameters
   NAtoms,    NIC,     NZ,  NCons,   NDum,   NFix, NCnnct, MaxDiis
        5      20       5       0       0       0       0       0

 Cartesian Hessian Update
 Hessian Updated using BFGS Update


** GEOMETRY OPTIMIZATION IN DELOCALIZED INTERNAL COORDINATES **
   Searching for a Minimum

   Optimization Cycle:   5

                       Coordinates (Angstroms)
     ATOM                X               Y               Z
      1  C         0.8665369722   -1.4306095836    0.0000000000
      2  P        -0.7594858686   -1.8321685810    0.0000000000
      3  I        -2.0013361937    0.3041624663    0.0000000000
      4  F         1.7371134360   -2.4447283872    0.0000000000
      5  I         1.9184649089    0.3868897127    0.0000000000
   Point Group: cs    Number of degrees of freedom:     7


   Energy is -14318.381586817

 Hessian Updated using BFGS Update

  7 Hessian modes will be used to form the next step
  Hessian Eigenvalues:
     0.073059    0.099330    0.176716    0.256981    0.261675    0.382870
     0.686308

 Minimum Search - Taking Simple RFO Step
 Searching for Lamda that Minimizes Along All modes
 Value Taken    Lamda =  -0.00139810
 Step Taken.  Stepsize is  0.077765

                             Maximum     Tolerance    Cnvgd?
         Gradient           0.018819      0.000300      NO
         Displacement       0.061555      0.001200      NO
         Energy change     -0.005889      0.000001      NO


 New Cartesian Coordinates Obtained by Inverse Iteration

 Displacement from previous Coordinates is:  0.097769
 ----------------------------------------------------------------
             Standard Nuclear Orientation (Angstroms)
    I     Atom           X                Y                Z
 ----------------------------------------------------------------
    1      C       0.8599484445    -1.4161239763     0.0000000000
    2      P      -0.7732102943    -1.8539040826     0.0000000000
    3      I      -1.9830148792     0.2919815151     0.0000000000
    4      F       1.7192675706    -2.4487581734     0.0000000000
    5      I       1.9383024132     0.4103503443     0.0000000000
 ----------------------------------------------------------------
 Molecular Point Group                 Cs    NOp =  2
 Largest Abelian Subgroup              Cs    NOp =  2
 Nuclear Repulsion Energy =  1018.9829365413 hartrees
 There are       68 alpha and       68 beta electrons
 Applying Cartesian multipole field
    Component          Value
    ---------          -----
     (2,0,0)        1.00000E-11
     (0,2,0)        2.00000E-11
     (0,0,2)       -3.00000E-11
 Nucleus-field energy     =     0.0000000253 hartrees
 Requested basis set is 6-311++G(d,p)
 There are 73 shells and 198 basis functions
 A cutoff of  1.0D-11 yielded   1983 shell pairs
 There are     15515 function pairs (     17585 Cartesian)
 Smallest overlap matrix eigenvalue = 9.91E-04
 Guess MOs from SCF MO coefficient file

 -----------------------------------------------------------------------
  General SCF calculation program by
  Eric Jon Sundstrom, Paul Horn, Yuezhi Mao, Dmitri Zuev, Alec White,
  David Stuck, Shaama M.S., Shane Yost, Joonho Lee, David Small,
  Daniel Levine, Susi Lehtola, Hugh Burton, Evgeny Epifanovsky
 -----------------------------------------------------------------------
 Exchange:     0.2000 Hartree-Fock + 0.0800 Slater + 0.7200 B88
 Correlation:  0.1900 VWN1RPA + 0.8100 LYP
 Using SG-1 standard quadrature grid
 using 4 threads for integral computing
 -------------------------------------------------------
 OpenMP Integral computing Module                
 Release: version 2.0, May 2017, Q-Chem Inc. Pleasanton 
 -------------------------------------------------------
 -------------------------------------------------------
 OpenMP BLAS3 based DFT computing Module                
 Release: version 1.0, May 2013, Q-Chem Inc. Pittsburgh 
 -------------------------------------------------------
 A restricted SCF calculation will be
 performed using DIIS
 SCF converges when DIIS error is below 1.0e-08
 ---------------------------------------
  Cycle       Energy         DIIS error
 ---------------------------------------
    1  -14318.3818674427      2.66e-04  
    2  -14318.3820386667      2.35e-04  
    3  -14318.3820620181      2.19e-04  
    4  -14318.3823278588      2.95e-05  
    5  -14318.3823323360      9.84e-06  
    6  -14318.3823325906      2.72e-06  
    7  -14318.3823326149      9.48e-07  
    8  -14318.3823326177      1.80e-07  
    9  -14318.3823326179      8.87e-08  
   10  -14318.3823326179      2.80e-08  
   11  -14318.3823326179      4.97e-09  Convergence criterion met
 ---------------------------------------
 SCF time:   CPU 32.41s  wall 8.00s 
 SCF   energy in the final basis set =   -14318.3823326179
 Total energy in the final basis set =   -14318.3823326179

 --------------------------------------------------------------
             Orbital Energies (a.u.) and Symmetries
 --------------------------------------------------------------

 Alpha MOs, Restricted
 -- Occupied --                  
*******-1165.88 -176.33 -176.32 -165.73 -165.73 -165.73 -165.72
  1 A'    2 A'    3 A'    4 A'    5 A'    1 A"    6 A'    7 A'                 
-165.72 -165.72  -77.11  -35.83  -35.81  -31.32  -31.31  -31.31
  2 A"    8 A'    9 A'   10 A'   11 A'   12 A'    3 A"   13 A'                 
-31.304 -31.299 -31.299 -24.739 -22.970 -22.968 -22.968 -22.964
 14 A'    4 A"   15 A'   16 A'   17 A'    5 A"   18 A'    6 A"                 
-22.964 -22.955 -22.954 -22.954 -22.950 -22.950 -10.336  -6.602
 19 A'   20 A'    7 A"   21 A'   22 A'    8 A"   23 A'   24 A'                 
 -6.375  -6.361  -4.788  -4.773  -4.773  -4.772  -4.764  -4.760
 25 A'   26 A'   27 A'    9 A"   28 A'   29 A'   30 A'   10 A"                 
 -4.760  -4.759  -4.759  -2.053  -2.049  -2.048  -2.038  -2.036
 31 A'   11 A"   32 A'   33 A'   12 A"   34 A'   35 A'   36 A'                 
 -2.035  -2.034  -2.034  -2.022  -2.022  -1.280  -0.778  -0.696
 13 A"   14 A"   37 A'   38 A'   15 A"   39 A'   40 A'   41 A'                 
 -0.661  -0.597  -0.513  -0.512  -0.462  -0.383  -0.336  -0.335
 42 A'   43 A'   16 A"   44 A'   45 A'   46 A'   17 A"   47 A'                 
 -0.298  -0.296  -0.276  -0.257
 18 A"   48 A'   49 A'   19 A"                                                 
 -- Virtual --                   
 -0.098  -0.097  -0.063   0.004   0.023   0.039   0.044   0.049
 50 A'   20 A"   51 A'   52 A'   53 A'   54 A'   21 A"   55 A'                 
  0.067   0.088   0.097   0.121   0.126   0.172   0.190   0.206
 56 A'   22 A"   57 A'   58 A'   59 A'   60 A'   23 A"   61 A'                 
  0.211   0.229   0.238   0.243   0.249   0.263   0.284   0.285
 62 A'   24 A"   63 A'   64 A'   25 A"   65 A'   26 A"   66 A'                 
  0.310   0.340   0.366   0.381   0.392   0.398   0.404   0.408
 67 A'   68 A'   27 A"   69 A'   28 A"   29 A"   30 A"   70 A'                 
  0.412   0.439   0.468   0.470   0.525   0.548   0.577   0.602
 71 A'   72 A'   73 A'   74 A'   31 A"   75 A'   76 A'   77 A'                 
  0.651   0.691   0.728   0.746   0.813   0.885   0.928   0.944
 78 A'   32 A"   33 A"   79 A'   80 A'   81 A'   82 A'   83 A'                 
  1.197   1.274   1.283   1.306   1.316   1.323   1.359   1.372
 34 A"   84 A'   35 A"   36 A"   85 A'   86 A'   87 A'   88 A'                 
  1.405   1.412   1.442   1.547   1.602   1.638   1.680   1.759
 37 A"   89 A'   38 A"   39 A"   90 A'   91 A'   92 A'   93 A'                 
  1.829   1.939   2.611   2.791   3.016   3.732   3.735   3.927
 94 A'   95 A'   40 A"   96 A'   97 A'   41 A"   98 A'   42 A"                 
  3.944   3.950   3.954   3.954   3.966   3.970   3.995   4.018
 99 A'   43 A"   44 A"  100 A'   45 A"  101 A'   46 A"  102 A'                 
  4.066   4.120   4.216   4.278   4.379   4.638   5.971   5.984
103 A'  104 A'  105 A'  106 A'  107 A'  108 A'   47 A"   48 A"                 
  5.989   6.007   6.026   6.034   6.246   6.292   6.484   6.900
109 A'  110 A'  111 A'  112 A'   49 A"  113 A'  114 A'  115 A'                 
 13.781  13.890  13.968  23.385  27.734  27.820  28.317  28.327
 50 A"  116 A'  117 A'  118 A'  119 A'  120 A'   51 A"   52 A"                 
 28.330  28.346  28.354  28.366  28.515  28.523  28.528  28.532
121 A'  122 A'  123 A'  124 A'   53 A"  125 A'   54 A"   55 A"                 
 28.534  28.537  28.554  28.568  28.622  28.661  66.709 127.863
126 A'   56 A"  127 A'  128 A'  129 A'  130 A'  131 A'   57 A"                 
127.873 127.874 127.888 127.903 127.911 151.550 151.621 163.005
 58 A"  132 A'  133 A'  134 A'  135 A'  136 A'  137 A'  138 A'                 
*******1901.783
139 A'  140 A'                                                                 

 Beta MOs, Restricted
 -- Occupied --                  
*******-1165.88 -176.33 -176.32 -165.73 -165.73 -165.73 -165.72
  1 A'    2 A'    3 A'    4 A'    5 A'    1 A"    6 A'    7 A'                 
-165.72 -165.72  -77.11  -35.83  -35.81  -31.32  -31.31  -31.31
  2 A"    8 A'    9 A'   10 A'   11 A'   12 A'    3 A"   13 A'                 
-31.304 -31.299 -31.299 -24.739 -22.970 -22.968 -22.968 -22.964
 14 A'    4 A"   15 A'   16 A'   17 A'    5 A"   18 A'    6 A"                 
-22.964 -22.955 -22.954 -22.954 -22.950 -22.950 -10.336  -6.602
 19 A'   20 A'    7 A"   21 A'   22 A'    8 A"   23 A'   24 A'                 
 -6.375  -6.361  -4.788  -4.773  -4.773  -4.772  -4.764  -4.760
 25 A'   26 A'   27 A'    9 A"   28 A'   29 A'   30 A'   10 A"                 
 -4.760  -4.759  -4.759  -2.053  -2.049  -2.048  -2.038  -2.036
 31 A'   11 A"   32 A'   33 A'   12 A"   34 A'   35 A'   36 A'                 
 -2.035  -2.034  -2.034  -2.022  -2.022  -1.280  -0.778  -0.696
 13 A"   14 A"   37 A'   38 A'   15 A"   39 A'   40 A'   41 A'                 
 -0.661  -0.597  -0.513  -0.512  -0.462  -0.383  -0.336  -0.335
 42 A'   43 A'   16 A"   44 A'   45 A'   46 A'   17 A"   47 A'                 
 -0.298  -0.296  -0.276  -0.257
 18 A"   48 A'   49 A'   19 A"                                                 
 -- Virtual --                   
 -0.098  -0.097  -0.063   0.004   0.023   0.039   0.044   0.049
 50 A'   20 A"   51 A'   52 A'   53 A'   54 A'   21 A"   55 A'                 
  0.067   0.088   0.097   0.121   0.126   0.172   0.190   0.206
 56 A'   22 A"   57 A'   58 A'   59 A'   60 A'   23 A"   61 A'                 
  0.211   0.229   0.238   0.243   0.249   0.263   0.284   0.285
 62 A'   24 A"   63 A'   64 A'   25 A"   65 A'   26 A"   66 A'                 
  0.310   0.340   0.366   0.381   0.392   0.398   0.404   0.408
 67 A'   68 A'   27 A"   69 A'   28 A"   29 A"   30 A"   70 A'                 
  0.412   0.439   0.468   0.470   0.525   0.548   0.577   0.602
 71 A'   72 A'   73 A'   74 A'   31 A"   75 A'   76 A'   77 A'                 
  0.651   0.691   0.728   0.746   0.813   0.885   0.928   0.944
 78 A'   32 A"   33 A"   79 A'   80 A'   81 A'   82 A'   83 A'                 
  1.197   1.274   1.283   1.306   1.316   1.323   1.359   1.372
 34 A"   84 A'   35 A"   36 A"   85 A'   86 A'   87 A'   88 A'                 
  1.405   1.412   1.442   1.547   1.602   1.638   1.680   1.759
 37 A"   89 A'   38 A"   39 A"   90 A'   91 A'   92 A'   93 A'                 
  1.829   1.939   2.611   2.791   3.016   3.732   3.735   3.927
 94 A'   95 A'   40 A"   96 A'   97 A'   41 A"   98 A'   42 A"                 
  3.944   3.950   3.954   3.954   3.966   3.970   3.995   4.018
 99 A'   43 A"   44 A"  100 A'   45 A"  101 A'   46 A"  102 A'                 
  4.066   4.120   4.216   4.278   4.379   4.638   5.971   5.984
103 A'  104 A'  105 A'  106 A'  107 A'  108 A'   47 A"   48 A"                 
  5.989   6.007   6.026   6.034   6.246   6.292   6.484   6.900
109 A'  110 A'  111 A'  112 A'   49 A"  113 A'  114 A'  115 A'                 
 13.781  13.890  13.968  23.385  27.734  27.820  28.317  28.327
 50 A"  116 A'  117 A'  118 A'  119 A'  120 A'   51 A"   52 A"                 
 28.330  28.346  28.354  28.366  28.515  28.523  28.528  28.532
121 A'  122 A'  123 A'  124 A'   53 A"  125 A'   54 A"   55 A"                 
 28.534  28.537  28.554  28.568  28.622  28.661  66.709 127.863
126 A'   56 A"  127 A'  128 A'  129 A'  130 A'  131 A'   57 A"                 
127.873 127.874 127.888 127.903 127.911 151.550 151.621 163.005
 58 A"  132 A'  133 A'  134 A'  135 A'  136 A'  137 A'  138 A'                 
*******1901.783
139 A'  140 A'                                                                 
 --------------------------------------------------------------

          Ground-State Mulliken Net Atomic Charges

     Atom                 Charge (a.u.)
  ----------------------------------------
      1 C                    -0.199220
      2 P                     0.141675
      3 I                    -0.111344
      4 F                     0.023238
      5 I                     0.145651
  ----------------------------------------
  Sum of atomic charges =     0.000000

 -----------------------------------------------------------------
                    Cartesian Multipole Moments
 -----------------------------------------------------------------
    Charge (ESU x 10^10)
                 0.0000
    Dipole Moment (Debye)
         X       0.1017      Y       0.6366      Z      -0.0000
       Tot       0.6446
    Quadrupole Moments (Debye-Ang)
        XX     -80.6220     XY       2.4505     YY     -79.2442
        XZ      -0.0000     YZ      -0.0000     ZZ     -81.4519
    Octopole Moments (Debye-Ang^2)
       XXX      -3.2085    XXY      37.9890    XYY      -4.7903
       YYY      82.6828    XXZ      -0.0000    XYZ       0.0000
       YYZ      -0.0000    XZZ      -0.9631    YZZ      23.5998
       ZZZ      -0.0000
    Hexadecapole Moments (Debye-Ang^3)
      XXXX   -1571.2345   XXXY      21.0731   XXYY    -358.5545
      XYYY      20.9846   YYYY    -667.6049   XXXZ      -0.0000
      XXYZ       0.0000   XYYZ       0.0000   YYYZ       0.0000
      XXZZ    -285.9826   XYZZ       2.5881   YYZZ    -128.6730
      XZZZ      -0.0000   YZZZ      -0.0000   ZZZZ    -113.2010
 -----------------------------------------------------------------
 Calculating analytic gradient of the SCF energy
 Gradient of SCF Energy
            1           2           3           4           5
    1  -0.0041390   0.0034927   0.0016353  -0.0018174   0.0008285
    2  -0.0050468   0.0023946  -0.0017899   0.0041426   0.0002994
    3   0.0000000  -0.0000000  -0.0000000  -0.0000000  -0.0000000
 Max gradient component =       5.047E-03
 RMS gradient           =       2.417E-03
 Gradient time:  CPU 11.35 s  wall 2.94 s
 Geometry Optimization Parameters
   NAtoms,    NIC,     NZ,  NCons,   NDum,   NFix, NCnnct, MaxDiis
        5      20       5       0       0       0       0       0

 Cartesian Hessian Update
 Hessian Updated using BFGS Update


** GEOMETRY OPTIMIZATION IN DELOCALIZED INTERNAL COORDINATES **
   Searching for a Minimum

   Optimization Cycle:   6

                       Coordinates (Angstroms)
     ATOM                X               Y               Z
      1  C         0.8599484445   -1.4161239763    0.0000000000
      2  P        -0.7732102943   -1.8539040826    0.0000000000
      3  I        -1.9830148792    0.2919815151    0.0000000000
      4  F         1.7192675706   -2.4487581734    0.0000000000
      5  I         1.9383024132    0.4103503443    0.0000000000
   Point Group: cs    Number of degrees of freedom:     7


   Energy is -14318.382332618

 Hessian Updated using BFGS Update

  7 Hessian modes will be used to form the next step
  Hessian Eigenvalues:
     0.078569    0.103490    0.197001    0.243974    0.266284    0.335765
     0.606684

 Minimum Search - Taking Simple RFO Step
 Searching for Lamda that Minimizes Along All modes
 Value Taken    Lamda =  -0.00024819
 Step Taken.  Stepsize is  0.040920

                             Maximum     Tolerance    Cnvgd?
         Gradient           0.004763      0.000300      NO
         Displacement       0.028300      0.001200      NO
         Energy change     -0.000746      0.000001      NO


 New Cartesian Coordinates Obtained by Inverse Iteration

 Displacement from previous Coordinates is:  0.049765
 ----------------------------------------------------------------
             Standard Nuclear Orientation (Angstroms)
    I     Atom           X                Y                Z
 ----------------------------------------------------------------
    1      C       0.8680355091    -1.4107992246     0.0000000000
    2      P      -0.7702422340    -1.8529013244     0.0000000000
    3      I      -2.0034302498     0.2974559909     0.0000000000
    4      F       1.7223426732    -2.4581656507     0.0000000000
    5      I       1.9445875564     0.4079558360     0.0000000000
 ----------------------------------------------------------------
 Molecular Point Group                 Cs    NOp =  2
 Largest Abelian Subgroup              Cs    NOp =  2
 Nuclear Repulsion Energy =  1014.4723199596 hartrees
 There are       68 alpha and       68 beta electrons
 Applying Cartesian multipole field
    Component          Value
    ---------          -----
     (2,0,0)        1.00000E-11
     (0,2,0)        2.00000E-11
     (0,0,2)       -3.00000E-11
 Nucleus-field energy     =     0.0000000256 hartrees
 Requested basis set is 6-311++G(d,p)
 There are 73 shells and 198 basis functions
 A cutoff of  1.0D-11 yielded   1977 shell pairs
 There are     15497 function pairs (     17567 Cartesian)
 Smallest overlap matrix eigenvalue = 1.00E-03
 Guess MOs from SCF MO coefficient file

 -----------------------------------------------------------------------
  General SCF calculation program by
  Eric Jon Sundstrom, Paul Horn, Yuezhi Mao, Dmitri Zuev, Alec White,
  David Stuck, Shaama M.S., Shane Yost, Joonho Lee, David Small,
  Daniel Levine, Susi Lehtola, Hugh Burton, Evgeny Epifanovsky
 -----------------------------------------------------------------------
 Exchange:     0.2000 Hartree-Fock + 0.0800 Slater + 0.7200 B88
 Correlation:  0.1900 VWN1RPA + 0.8100 LYP
 Using SG-1 standard quadrature grid
 using 4 threads for integral computing
 -------------------------------------------------------
 OpenMP Integral computing Module                
 Release: version 2.0, May 2017, Q-Chem Inc. Pleasanton 
 -------------------------------------------------------
 -------------------------------------------------------
 OpenMP BLAS3 based DFT computing Module                
 Release: version 1.0, May 2013, Q-Chem Inc. Pittsburgh 
 -------------------------------------------------------
 A restricted SCF calculation will be
 performed using DIIS
 SCF converges when DIIS error is below 1.0e-08
 ---------------------------------------
  Cycle       Energy         DIIS error
 ---------------------------------------
    1  -14318.3822956972      1.43e-04  
    2  -14318.3824378399      2.85e-05  
    3  -14318.3824373917      2.95e-05  
    4  -14318.3824419995      1.17e-05  
    5  -14318.3824426797      3.33e-06  
    6  -14318.3824427208      1.98e-06  
    7  -14318.3824427424      4.51e-07  
    8  -14318.3824427430      9.75e-08  
    9  -14318.3824427430      2.48e-08  
   10  -14318.3824427431      5.47e-09  Convergence criterion met
 ---------------------------------------
 SCF time:   CPU 29.39s  wall 8.00s 
 SCF   energy in the final basis set =   -14318.3824427431
 Total energy in the final basis set =   -14318.3824427431

 --------------------------------------------------------------
             Orbital Energies (a.u.) and Symmetries
 --------------------------------------------------------------

 Alpha MOs, Restricted
 -- Occupied --                  
*******-1165.88 -176.33 -176.31 -165.73 -165.73 -165.73 -165.72
  1 A'    2 A'    3 A'    4 A'    5 A'    1 A"    6 A'    7 A'                 
-165.72 -165.72  -77.11  -35.83  -35.81  -31.32  -31.31  -31.31
  2 A"    8 A'    9 A'   10 A'   11 A'   12 A'    3 A"   13 A'                 
-31.304 -31.299 -31.298 -24.738 -22.971 -22.970 -22.969 -22.965
 14 A'    4 A"   15 A'   16 A'   17 A'    5 A"   18 A'    6 A"                 
-22.965 -22.955 -22.953 -22.953 -22.950 -22.950 -10.336  -6.603
 19 A'   20 A'    7 A"   21 A'   22 A'    8 A"   23 A'   24 A'                 
 -6.376  -6.361  -4.789  -4.774  -4.773  -4.772  -4.765  -4.761
 25 A'   26 A'   27 A'    9 A"   28 A'   29 A'   30 A'   10 A"                 
 -4.761  -4.759  -4.758  -2.055  -2.051  -2.050  -2.038  -2.037
 31 A'   11 A"   32 A'   33 A'   12 A"   34 A'   35 A'   36 A'                 
 -2.037  -2.034  -2.033  -2.022  -2.022  -1.276  -0.778  -0.695
 13 A"   14 A"   37 A'   38 A'   15 A"   39 A'   40 A'   41 A'                 
 -0.660  -0.596  -0.511  -0.510  -0.462  -0.383  -0.336  -0.334
 42 A'   43 A'   44 A'   16 A"   45 A'   46 A'   17 A"   47 A'                 
 -0.299  -0.296  -0.276  -0.257
 18 A"   48 A'   49 A'   19 A"                                                 
 -- Virtual --                   
 -0.099  -0.099  -0.065   0.004   0.022   0.039   0.044   0.049
 50 A'   20 A"   51 A'   52 A'   53 A'   54 A'   21 A"   55 A'                 
  0.066   0.088   0.097   0.121   0.125   0.172   0.190   0.205
 56 A'   22 A"   57 A'   58 A'   59 A'   60 A'   23 A"   61 A'                 
  0.210   0.229   0.238   0.242   0.248   0.263   0.284   0.286
 62 A'   24 A"   63 A'   64 A'   25 A"   65 A'   26 A"   66 A'                 
  0.310   0.339   0.367   0.381   0.391   0.397   0.405   0.407
 67 A'   68 A'   27 A"   69 A'   28 A"   29 A"   30 A"   70 A'                 
  0.412   0.439   0.466   0.467   0.524   0.546   0.577   0.597
 71 A'   72 A'   73 A'   74 A'   31 A"   75 A'   76 A'   77 A'                 
  0.652   0.689   0.728   0.746   0.812   0.883   0.925   0.940
 78 A'   32 A"   33 A"   79 A'   80 A'   81 A'   82 A'   83 A'                 
  1.195   1.276   1.282   1.305   1.317   1.321   1.358   1.374
 34 A"   84 A'   35 A"   36 A"   85 A'   86 A'   87 A'   88 A'                 
  1.407   1.411   1.440   1.547   1.604   1.635   1.680   1.752
 37 A"   89 A'   38 A"   39 A"   90 A'   91 A'   92 A'   93 A'                 
  1.827   1.939   2.610   2.788   3.002   3.734   3.737   3.923
 94 A'   95 A'   40 A"   96 A'   97 A'   41 A"   98 A'   42 A"                 
  3.938   3.947   3.954   3.954   3.966   3.970   3.994   4.015
 99 A'   43 A"  100 A'   44 A"   45 A"  101 A'   46 A"  102 A'                 
  4.065   4.117   4.215   4.276   4.379   4.631   5.971   5.983
103 A'  104 A'  105 A'  106 A'  107 A'  108 A'   47 A"   48 A"                 
  5.989   6.006   6.026   6.035   6.247   6.293   6.477   6.896
109 A'  110 A'  111 A'  112 A'   49 A"  113 A'  114 A'  115 A'                 
 13.780  13.887  13.963  23.377  27.732  27.819  28.317  28.327
 50 A"  116 A'  117 A'  118 A'  119 A'  120 A'   51 A"   52 A"                 
 28.329  28.345  28.353  28.366  28.514  28.521  28.528  28.531
121 A'  122 A'  123 A'  124 A'   53 A"  125 A'   54 A"   55 A"                 
 28.534  28.537  28.553  28.567  28.620  28.661  66.710 127.862
126 A'   56 A"  127 A'  128 A'  129 A'  130 A'  131 A'   57 A"                 
127.873 127.873 127.888 127.903 127.911 151.549 151.620 163.000
 58 A"  132 A'  133 A'  134 A'  135 A'  136 A'  137 A'  138 A'                 
*******1901.782
139 A'  140 A'                                                                 

 Beta MOs, Restricted
 -- Occupied --                  
*******-1165.88 -176.33 -176.31 -165.73 -165.73 -165.73 -165.72
  1 A'    2 A'    3 A'    4 A'    5 A'    1 A"    6 A'    7 A'                 
-165.72 -165.72  -77.11  -35.83  -35.81  -31.32  -31.31  -31.31
  2 A"    8 A'    9 A'   10 A'   11 A'   12 A'    3 A"   13 A'                 
-31.304 -31.299 -31.298 -24.738 -22.971 -22.970 -22.969 -22.965
 14 A'    4 A"   15 A'   16 A'   17 A'    5 A"   18 A'    6 A"                 
-22.965 -22.955 -22.953 -22.953 -22.950 -22.950 -10.336  -6.603
 19 A'   20 A'    7 A"   21 A'   22 A'    8 A"   23 A'   24 A'                 
 -6.376  -6.361  -4.789  -4.774  -4.773  -4.772  -4.765  -4.761
 25 A'   26 A'   27 A'    9 A"   28 A'   29 A'   30 A'   10 A"                 
 -4.761  -4.759  -4.758  -2.055  -2.051  -2.050  -2.038  -2.037
 31 A'   11 A"   32 A'   33 A'   12 A"   34 A'   35 A'   36 A'                 
 -2.037  -2.034  -2.033  -2.022  -2.022  -1.276  -0.778  -0.695
 13 A"   14 A"   37 A'   38 A'   15 A"   39 A'   40 A'   41 A'                 
 -0.660  -0.596  -0.511  -0.510  -0.462  -0.383  -0.336  -0.334
 42 A'   43 A'   44 A'   16 A"   45 A'   46 A'   17 A"   47 A'                 
 -0.299  -0.296  -0.276  -0.257
 18 A"   48 A'   49 A'   19 A"                                                 
 -- Virtual --                   
 -0.099  -0.099  -0.065   0.004   0.022   0.039   0.044   0.049
 50 A'   20 A"   51 A'   52 A'   53 A'   54 A'   21 A"   55 A'                 
  0.066   0.088   0.097   0.121   0.125   0.172   0.190   0.205
 56 A'   22 A"   57 A'   58 A'   59 A'   60 A'   23 A"   61 A'                 
  0.210   0.229   0.238   0.242   0.248   0.263   0.284   0.286
 62 A'   24 A"   63 A'   64 A'   25 A"   65 A'   26 A"   66 A'                 
  0.310   0.339   0.367   0.381   0.391   0.397   0.405   0.407
 67 A'   68 A'   27 A"   69 A'   28 A"   29 A"   30 A"   70 A'                 
  0.412   0.439   0.466   0.467   0.524   0.546   0.577   0.597
 71 A'   72 A'   73 A'   74 A'   31 A"   75 A'   76 A'   77 A'                 
  0.652   0.689   0.728   0.746   0.812   0.883   0.925   0.940
 78 A'   32 A"   33 A"   79 A'   80 A'   81 A'   82 A'   83 A'                 
  1.195   1.276   1.282   1.305   1.317   1.321   1.358   1.374
 34 A"   84 A'   35 A"   36 A"   85 A'   86 A'   87 A'   88 A'                 
  1.407   1.411   1.440   1.547   1.604   1.635   1.680   1.752
 37 A"   89 A'   38 A"   39 A"   90 A'   91 A'   92 A'   93 A'                 
  1.827   1.939   2.610   2.788   3.002   3.734   3.737   3.923
 94 A'   95 A'   40 A"   96 A'   97 A'   41 A"   98 A'   42 A"                 
  3.938   3.947   3.954   3.954   3.966   3.970   3.994   4.015
 99 A'   43 A"  100 A'   44 A"   45 A"  101 A'   46 A"  102 A'                 
  4.065   4.117   4.215   4.276   4.379   4.631   5.971   5.983
103 A'  104 A'  105 A'  106 A'  107 A'  108 A'   47 A"   48 A"                 
  5.989   6.006   6.026   6.035   6.247   6.293   6.477   6.896
109 A'  110 A'  111 A'  112 A'   49 A"  113 A'  114 A'  115 A'                 
 13.780  13.887  13.963  23.377  27.732  27.819  28.317  28.327
 50 A"  116 A'  117 A'  118 A'  119 A'  120 A'   51 A"   52 A"                 
 28.329  28.345  28.353  28.366  28.514  28.521  28.528  28.531
121 A'  122 A'  123 A'  124 A'   53 A"  125 A'   54 A"   55 A"                 
 28.534  28.537  28.553  28.567  28.620  28.661  66.710 127.862
126 A'   56 A"  127 A'  128 A'  129 A'  130 A'  131 A'   57 A"                 
127.873 127.873 127.888 127.903 127.911 151.549 151.620 163.000
 58 A"  132 A'  133 A'  134 A'  135 A'  136 A'  137 A'  138 A'                 
*******1901.782
139 A'  140 A'                                                                 
 --------------------------------------------------------------

          Ground-State Mulliken Net Atomic Charges

     Atom                 Charge (a.u.)
  ----------------------------------------
      1 C                    -0.198495
      2 P                     0.143142
      3 I                    -0.115128
      4 F                     0.016987
      5 I                     0.153494
  ----------------------------------------
  Sum of atomic charges =     0.000000

 -----------------------------------------------------------------
                    Cartesian Multipole Moments
 -----------------------------------------------------------------
    Charge (ESU x 10^10)
                 0.0000
    Dipole Moment (Debye)
         X       0.1527      Y       0.6770      Z      -0.0000
       Tot       0.6940
    Quadrupole Moments (Debye-Ang)
        XX     -80.6009     XY       2.5985     YY     -79.3644
        XZ       0.0000     YZ       0.0000     ZZ     -81.4792
    Octopole Moments (Debye-Ang^2)
       XXX      -1.9275    XXY      38.2622    XYY      -4.7353
       YYY      82.7967    XXZ      -0.0000    XYZ       0.0000
       YYZ       0.0000    XZZ      -0.5341    YZZ      23.5837
       ZZZ       0.0000
    Hexadecapole Moments (Debye-Ang^3)
      XXXX   -1588.8164   XXXY      23.5802   XXYY    -362.0094
      XYYY      24.5360   YYYY    -669.4511   XXXZ       0.0000
      XXYZ      -0.0000   XYYZ      -0.0000   YYYZ      -0.0000
      XXZZ    -289.1296   XYZZ       3.4656   YYZZ    -128.9271
      XZZZ      -0.0000   YZZZ      -0.0000   ZZZZ    -113.2670
 -----------------------------------------------------------------
 Calculating analytic gradient of the SCF energy
 Gradient of SCF Energy
            1           2           3           4           5
    1  -0.0020688   0.0014962  -0.0005551   0.0007605   0.0003672
    2   0.0003439  -0.0008302   0.0008466  -0.0004151   0.0000548
    3  -0.0000000   0.0000000  -0.0000000   0.0000000  -0.0000000
 Max gradient component =       2.069E-03
 RMS gradient           =       7.848E-04
 Gradient time:  CPU 11.06 s  wall 2.87 s
 Geometry Optimization Parameters
   NAtoms,    NIC,     NZ,  NCons,   NDum,   NFix, NCnnct, MaxDiis
        5      20       5       0       0       0       0       0

 Cartesian Hessian Update
 Hessian Updated using BFGS Update


** GEOMETRY OPTIMIZATION IN DELOCALIZED INTERNAL COORDINATES **
   Searching for a Minimum

   Optimization Cycle:   7

                       Coordinates (Angstroms)
     ATOM                X               Y               Z
      1  C         0.8680355091   -1.4107992246    0.0000000000
      2  P        -0.7702422340   -1.8529013244    0.0000000000
      3  I        -2.0034302498    0.2974559909    0.0000000000
      4  F         1.7223426732   -2.4581656507    0.0000000000
      5  I         1.9445875564    0.4079558360    0.0000000000
   Point Group: cs    Number of degrees of freedom:     7


   Energy is -14318.382442743

 Hessian Updated using BFGS Update

  7 Hessian modes will be used to form the next step
  Hessian Eigenvalues:
     0.095014    0.098128    0.196837    0.229821    0.270606    0.361677
     0.565226

 Minimum Search - Taking Simple RFO Step
 Searching for Lamda that Minimizes Along All modes
 Value Taken    Lamda =  -0.00001658
 Step Taken.  Stepsize is  0.011080

                             Maximum     Tolerance    Cnvgd?
         Gradient           0.001718      0.000300      NO
         Displacement       0.007520      0.001200      NO
         Energy change     -0.000110      0.000001      NO


 New Cartesian Coordinates Obtained by Inverse Iteration

 Displacement from previous Coordinates is:  0.009741
 ----------------------------------------------------------------
             Standard Nuclear Orientation (Angstroms)
    I     Atom           X                Y                Z
 ----------------------------------------------------------------
    1      C       0.8687901025    -1.4103340546     0.0000000000
    2      P      -0.7707555233    -1.8511578727     0.0000000000
    3      I      -2.0001841357     0.2952823140     0.0000000000
    4      F       1.7209212749    -2.4588653464     0.0000000000
    5      I       1.9425215365     0.4086205869     0.0000000000
 ----------------------------------------------------------------
 Molecular Point Group                 Cs    NOp =  2
 Largest Abelian Subgroup              Cs    NOp =  2
 Nuclear Repulsion Energy =  1015.5069257418 hartrees
 There are       68 alpha and       68 beta electrons
 Applying Cartesian multipole field
    Component          Value
    ---------          -----
     (2,0,0)        1.00000E-11
     (0,2,0)        2.00000E-11
     (0,0,2)       -3.00000E-11
 Nucleus-field energy     =     0.0000000255 hartrees
 Requested basis set is 6-311++G(d,p)
 There are 73 shells and 198 basis functions
 A cutoff of  1.0D-11 yielded   1978 shell pairs
 There are     15499 function pairs (     17569 Cartesian)
 Smallest overlap matrix eigenvalue = 1.00E-03
 Guess MOs from SCF MO coefficient file

 -----------------------------------------------------------------------
  General SCF calculation program by
  Eric Jon Sundstrom, Paul Horn, Yuezhi Mao, Dmitri Zuev, Alec White,
  David Stuck, Shaama M.S., Shane Yost, Joonho Lee, David Small,
  Daniel Levine, Susi Lehtola, Hugh Burton, Evgeny Epifanovsky
 -----------------------------------------------------------------------
 Exchange:     0.2000 Hartree-Fock + 0.0800 Slater + 0.7200 B88
 Correlation:  0.1900 VWN1RPA + 0.8100 LYP
 Using SG-1 standard quadrature grid
 using 4 threads for integral computing
 -------------------------------------------------------
 OpenMP Integral computing Module                
 Release: version 2.0, May 2017, Q-Chem Inc. Pleasanton 
 -------------------------------------------------------
 -------------------------------------------------------
 OpenMP BLAS3 based DFT computing Module                
 Release: version 1.0, May 2013, Q-Chem Inc. Pittsburgh 
 -------------------------------------------------------
 A restricted SCF calculation will be
 performed using DIIS
 SCF converges when DIIS error is below 1.0e-08
 ---------------------------------------
  Cycle       Energy         DIIS error
 ---------------------------------------
    1  -14318.3824461241      2.67e-05  
    2  -14318.3824515127      9.26e-06  
    3  -14318.3824510850      1.25e-05  
    4  -14318.3824519364      4.81e-06  
    5  -14318.3824520564      9.55e-07  
    6  -14318.3824520607      4.41e-07  
    7  -14318.3824520617      1.05e-07  
    8  -14318.3824520619      1.79e-08  
    9  -14318.3824520618      8.83e-09  Convergence criterion met
 ---------------------------------------
 SCF time:   CPU 26.47s  wall 8.00s 
 SCF   energy in the final basis set =   -14318.3824520618
 Total energy in the final basis set =   -14318.3824520618

 --------------------------------------------------------------
             Orbital Energies (a.u.) and Symmetries
 --------------------------------------------------------------

 Alpha MOs, Restricted
 -- Occupied --                  
*******-1165.88 -176.33 -176.31 -165.73 -165.73 -165.73 -165.72
  1 A'    2 A'    3 A'    4 A'    5 A'    1 A"    6 A'    7 A'                 
-165.72 -165.72  -77.11  -35.83  -35.81  -31.32  -31.31  -31.31
  2 A"    8 A'    9 A'   10 A'   11 A'   12 A'    3 A"   13 A'                 
-31.304 -31.299 -31.299 -24.738 -22.971 -22.969 -22.969 -22.965
 14 A'    4 A"   15 A'   16 A'   17 A'    5 A"   18 A'    6 A"                 
-22.965 -22.955 -22.953 -22.953 -22.950 -22.950 -10.336  -6.603
 19 A'   20 A'    7 A"   21 A'   22 A'    8 A"   23 A'   24 A'                 
 -6.376  -6.361  -4.789  -4.774  -4.773  -4.772  -4.765  -4.761
 25 A'   26 A'   27 A'    9 A"   28 A'   29 A'   30 A'   10 A"                 
 -4.761  -4.759  -4.758  -2.055  -2.050  -2.050  -2.038  -2.037
 31 A'   11 A"   32 A'   33 A'   12 A"   34 A'   35 A'   36 A'                 
 -2.037  -2.034  -2.034  -2.022  -2.022  -1.276  -0.778  -0.696
 13 A"   14 A"   37 A'   38 A'   15 A"   39 A'   40 A'   41 A'                 
 -0.660  -0.596  -0.511  -0.510  -0.463  -0.383  -0.336  -0.335
 42 A'   43 A'   44 A'   16 A"   45 A'   46 A'   17 A"   47 A'                 
 -0.299  -0.296  -0.276  -0.257
 18 A"   48 A'   49 A'   19 A"                                                 
 -- Virtual --                   
 -0.098  -0.098  -0.064   0.004   0.022   0.039   0.044   0.049
 20 A"   50 A'   51 A'   52 A'   53 A'   54 A'   21 A"   55 A'                 
  0.066   0.088   0.097   0.121   0.125   0.172   0.190   0.205
 56 A'   22 A"   57 A'   58 A'   59 A'   60 A'   23 A"   61 A'                 
  0.211   0.229   0.238   0.242   0.248   0.263   0.285   0.286
 62 A'   24 A"   63 A'   64 A'   25 A"   65 A'   26 A"   66 A'                 
  0.310   0.339   0.367   0.381   0.391   0.397   0.404   0.408
 67 A'   68 A'   27 A"   69 A'   28 A"   29 A"   30 A"   70 A'                 
  0.412   0.439   0.466   0.468   0.524   0.547   0.577   0.597
 71 A'   72 A'   73 A'   74 A'   31 A"   75 A'   76 A'   77 A'                 
  0.652   0.690   0.728   0.746   0.812   0.884   0.926   0.939
 78 A'   32 A"   33 A"   79 A'   80 A'   81 A'   82 A'   83 A'                 
  1.195   1.276   1.282   1.305   1.317   1.322   1.358   1.374
 34 A"   84 A'   35 A"   36 A"   85 A'   86 A'   87 A'   88 A'                 
  1.407   1.411   1.440   1.547   1.605   1.635   1.680   1.752
 37 A"   89 A'   38 A"   39 A"   90 A'   91 A'   92 A'   93 A'                 
  1.827   1.939   2.610   2.789   3.001   3.734   3.737   3.923
 94 A'   95 A'   40 A"   96 A'   97 A'   41 A"   98 A'   42 A"                 
  3.939   3.948   3.953   3.954   3.966   3.970   3.994   4.016
 99 A'   43 A"  100 A'   44 A"   45 A"  101 A'   46 A"  102 A'                 
  4.065   4.118   4.215   4.277   4.379   4.632   5.970   5.983
103 A'  104 A'  105 A'  106 A'  107 A'  108 A'   47 A"   48 A"                 
  5.989   6.006   6.026   6.035   6.247   6.294   6.477   6.896
109 A'  110 A'  111 A'  112 A'   49 A"  113 A'  114 A'  115 A'                 
 13.780  13.887  13.962  23.377  27.733  27.820  28.317  28.327
 50 A"  116 A'  117 A'  118 A'  119 A'  120 A'   51 A"   52 A"                 
 28.329  28.345  28.353  28.366  28.514  28.521  28.528  28.531
121 A'  122 A'  123 A'  124 A'   53 A"  125 A'   54 A"   55 A"                 
 28.534  28.537  28.553  28.567  28.620  28.661  66.710 127.862
126 A'   56 A"  127 A'  128 A'  129 A'  130 A'  131 A'   57 A"                 
127.873 127.873 127.888 127.903 127.911 151.549 151.621 163.000
 58 A"  132 A'  133 A'  134 A'  135 A'  136 A'  137 A'  138 A'                 
*******1901.782
139 A'  140 A'                                                                 

 Beta MOs, Restricted
 -- Occupied --                  
*******-1165.88 -176.33 -176.31 -165.73 -165.73 -165.73 -165.72
  1 A'    2 A'    3 A'    4 A'    5 A'    1 A"    6 A'    7 A'                 
-165.72 -165.72  -77.11  -35.83  -35.81  -31.32  -31.31  -31.31
  2 A"    8 A'    9 A'   10 A'   11 A'   12 A'    3 A"   13 A'                 
-31.304 -31.299 -31.299 -24.738 -22.971 -22.969 -22.969 -22.965
 14 A'    4 A"   15 A'   16 A'   17 A'    5 A"   18 A'    6 A"                 
-22.965 -22.955 -22.953 -22.953 -22.950 -22.950 -10.336  -6.603
 19 A'   20 A'    7 A"   21 A'   22 A'    8 A"   23 A'   24 A'                 
 -6.376  -6.361  -4.789  -4.774  -4.773  -4.772  -4.765  -4.761
 25 A'   26 A'   27 A'    9 A"   28 A'   29 A'   30 A'   10 A"                 
 -4.761  -4.759  -4.758  -2.055  -2.050  -2.050  -2.038  -2.037
 31 A'   11 A"   32 A'   33 A'   12 A"   34 A'   35 A'   36 A'                 
 -2.037  -2.034  -2.034  -2.022  -2.022  -1.276  -0.778  -0.696
 13 A"   14 A"   37 A'   38 A'   15 A"   39 A'   40 A'   41 A'                 
 -0.660  -0.596  -0.511  -0.510  -0.463  -0.383  -0.336  -0.335
 42 A'   43 A'   44 A'   16 A"   45 A'   46 A'   17 A"   47 A'                 
 -0.299  -0.296  -0.276  -0.257
 18 A"   48 A'   49 A'   19 A"                                                 
 -- Virtual --                   
 -0.098  -0.098  -0.064   0.004   0.022   0.039   0.044   0.049
 20 A"   50 A'   51 A'   52 A'   53 A'   54 A'   21 A"   55 A'                 
  0.066   0.088   0.097   0.121   0.125   0.172   0.190   0.205
 56 A'   22 A"   57 A'   58 A'   59 A'   60 A'   23 A"   61 A'                 
  0.211   0.229   0.238   0.242   0.248   0.263   0.285   0.286
 62 A'   24 A"   63 A'   64 A'   25 A"   65 A'   26 A"   66 A'                 
  0.310   0.339   0.367   0.381   0.391   0.397   0.404   0.408
 67 A'   68 A'   27 A"   69 A'   28 A"   29 A"   30 A"   70 A'                 
  0.412   0.439   0.466   0.468   0.524   0.547   0.577   0.597
 71 A'   72 A'   73 A'   74 A'   31 A"   75 A'   76 A'   77 A'                 
  0.652   0.690   0.728   0.746   0.812   0.884   0.926   0.939
 78 A'   32 A"   33 A"   79 A'   80 A'   81 A'   82 A'   83 A'                 
  1.195   1.276   1.282   1.305   1.317   1.322   1.358   1.374
 34 A"   84 A'   35 A"   36 A"   85 A'   86 A'   87 A'   88 A'                 
  1.407   1.411   1.440   1.547   1.605   1.635   1.680   1.752
 37 A"   89 A'   38 A"   39 A"   90 A'   91 A'   92 A'   93 A'                 
  1.827   1.939   2.610   2.789   3.001   3.734   3.737   3.923
 94 A'   95 A'   40 A"   96 A'   97 A'   41 A"   98 A'   42 A"                 
  3.939   3.948   3.953   3.954   3.966   3.970   3.994   4.016
 99 A'   43 A"  100 A'   44 A"   45 A"  101 A'   46 A"  102 A'                 
  4.065   4.118   4.215   4.277   4.379   4.632   5.970   5.983
103 A'  104 A'  105 A'  106 A'  107 A'  108 A'   47 A"   48 A"                 
  5.989   6.006   6.026   6.035   6.247   6.294   6.477   6.896
109 A'  110 A'  111 A'  112 A'   49 A"  113 A'  114 A'  115 A'                 
 13.780  13.887  13.962  23.377  27.733  27.820  28.317  28.327
 50 A"  116 A'  117 A'  118 A'  119 A'  120 A'   51 A"   52 A"                 
 28.329  28.345  28.353  28.366  28.514  28.521  28.528  28.531
121 A'  122 A'  123 A'  124 A'   53 A"  125 A'   54 A"   55 A"                 
 28.534  28.537  28.553  28.567  28.620  28.661  66.710 127.862
126 A'   56 A"  127 A'  128 A'  129 A'  130 A'  131 A'   57 A"                 
127.873 127.873 127.888 127.903 127.911 151.549 151.621 163.000
 58 A"  132 A'  133 A'  134 A'  135 A'  136 A'  137 A'  138 A'                 
*******1901.782
139 A'  140 A'                                                                 
 --------------------------------------------------------------

          Ground-State Mulliken Net Atomic Charges

     Atom                 Charge (a.u.)
  ----------------------------------------
      1 C                    -0.199807
      2 P                     0.143085
      3 I                    -0.114209
      4 F                     0.017220
      5 I                     0.153711
  ----------------------------------------
  Sum of atomic charges =     0.000000

 -----------------------------------------------------------------
                    Cartesian Multipole Moments
 -----------------------------------------------------------------
    Charge (ESU x 10^10)
                 0.0000
    Dipole Moment (Debye)
         X       0.1469      Y       0.6918      Z       0.0000
       Tot       0.7073
    Quadrupole Moments (Debye-Ang)
        XX     -80.5868     XY       2.5805     YY     -79.3933
        XZ      -0.0000     YZ      -0.0000     ZZ     -81.4694
    Octopole Moments (Debye-Ang^2)
       XXX      -2.1124    XXY      38.2389    XYY      -4.7133
       YYY      82.9770    XXZ      -0.0000    XYZ       0.0000
       YYZ       0.0000    XZZ      -0.5768    YZZ      23.6162
       ZZZ       0.0000
    Hexadecapole Moments (Debye-Ang^3)
      XXXX   -1585.1878   XXXY      23.0030   XXYY    -361.3761
      XYYY      23.9552   YYYY    -669.1608   XXXZ      -0.0000
      XXYZ      -0.0000   XYYZ      -0.0000   YYYZ      -0.0000
      XXZZ    -288.4663   XYZZ       3.2850   YYZZ    -128.8460
      XZZZ      -0.0000   YZZZ      -0.0000   ZZZZ    -113.2341
 -----------------------------------------------------------------
 Calculating analytic gradient of the SCF energy
 Gradient of SCF Energy
            1           2           3           4           5
    1  -0.0010686   0.0006240   0.0000181   0.0003966   0.0000299
    2   0.0005470  -0.0000147  -0.0000734  -0.0004023  -0.0000566
    3  -0.0000000   0.0000000  -0.0000000   0.0000000  -0.0000000
 Max gradient component =       1.069E-03
 RMS gradient           =       3.794E-04
 Gradient time:  CPU 11.18 s  wall 2.90 s
 Geometry Optimization Parameters
   NAtoms,    NIC,     NZ,  NCons,   NDum,   NFix, NCnnct, MaxDiis
        5      20       5       0       0       0       0       0

 Cartesian Hessian Update
 Hessian Updated using BFGS Update


** GEOMETRY OPTIMIZATION IN DELOCALIZED INTERNAL COORDINATES **
   Searching for a Minimum

   Optimization Cycle:   8

                       Coordinates (Angstroms)
     ATOM                X               Y               Z
      1  C         0.8687901025   -1.4103340546    0.0000000000
      2  P        -0.7707555233   -1.8511578727    0.0000000000
      3  I        -2.0001841357    0.2952823140    0.0000000000
      4  F         1.7209212749   -2.4588653464    0.0000000000
      5  I         1.9425215365    0.4086205869    0.0000000000
   Point Group: cs    Number of degrees of freedom:     7


   Energy is -14318.382452062

 Hessian Updated using BFGS Update

  7 Hessian modes will be used to form the next step
  Hessian Eigenvalues:
     0.095288    0.112174    0.190754    0.220853    0.270075    0.323246
     0.521690

 Minimum Search - Taking Simple RFO Step
 Searching for Lamda that Minimizes Along All modes
 Value Taken    Lamda =  -0.00000253
 Step Taken.  Stepsize is  0.003038

                             Maximum     Tolerance    Cnvgd?
         Gradient           0.000690      0.000300      NO
         Displacement       0.001981      0.001200      NO
         Energy change     -0.000009      0.000001      NO


 New Cartesian Coordinates Obtained by Inverse Iteration

 Displacement from previous Coordinates is:  0.002179
 ----------------------------------------------------------------
             Standard Nuclear Orientation (Angstroms)
    I     Atom           X                Y                Z
 ----------------------------------------------------------------
    1      C       0.8695324539    -1.4109506558     0.0000000000
    2      P      -0.7709056262    -1.8508820230     0.0000000000
    3      I      -2.0002246154     0.2953247804     0.0000000000
    4      F       1.7206531313    -2.4589384817     0.0000000000
    5      I       1.9422379113     0.4089920073     0.0000000000
 ----------------------------------------------------------------
 Molecular Point Group                 Cs    NOp =  2
 Largest Abelian Subgroup              Cs    NOp =  2
 Nuclear Repulsion Energy =  1015.5150123468 hartrees
 There are       68 alpha and       68 beta electrons
 Applying Cartesian multipole field
    Component          Value
    ---------          -----
     (2,0,0)        1.00000E-11
     (0,2,0)        2.00000E-11
     (0,0,2)       -3.00000E-11
 Nucleus-field energy     =     0.0000000255 hartrees
 Requested basis set is 6-311++G(d,p)
 There are 73 shells and 198 basis functions
 A cutoff of  1.0D-11 yielded   1978 shell pairs
 There are     15499 function pairs (     17569 Cartesian)
 Smallest overlap matrix eigenvalue = 1.00E-03
 Guess MOs from SCF MO coefficient file

 -----------------------------------------------------------------------
  General SCF calculation program by
  Eric Jon Sundstrom, Paul Horn, Yuezhi Mao, Dmitri Zuev, Alec White,
  David Stuck, Shaama M.S., Shane Yost, Joonho Lee, David Small,
  Daniel Levine, Susi Lehtola, Hugh Burton, Evgeny Epifanovsky
 -----------------------------------------------------------------------
 Exchange:     0.2000 Hartree-Fock + 0.0800 Slater + 0.7200 B88
 Correlation:  0.1900 VWN1RPA + 0.8100 LYP
 Using SG-1 standard quadrature grid
 using 4 threads for integral computing
 -------------------------------------------------------
 OpenMP Integral computing Module                
 Release: version 2.0, May 2017, Q-Chem Inc. Pleasanton 
 -------------------------------------------------------
 -------------------------------------------------------
 OpenMP BLAS3 based DFT computing Module                
 Release: version 1.0, May 2013, Q-Chem Inc. Pittsburgh 
 -------------------------------------------------------
 A restricted SCF calculation will be
 performed using DIIS
 SCF converges when DIIS error is below 1.0e-08
 ---------------------------------------
  Cycle       Energy         DIIS error
 ---------------------------------------
    1  -14318.3824525315      1.36e-05  
    2  -14318.3824535159      5.71e-06  
    3  -14318.3824531545      9.85e-06  
    4  -14318.3824536737      1.64e-06  
    5  -14318.3824536835      6.83e-07  
    6  -14318.3824536855      1.20e-07  
    7  -14318.3824536856      3.51e-08  
    8  -14318.3824536855      1.51e-08  
    9  -14318.3824536855      6.04e-09  Convergence criterion met
 ---------------------------------------
 SCF time:   CPU 26.43s  wall 7.00s 
 SCF   energy in the final basis set =   -14318.3824536855
 Total energy in the final basis set =   -14318.3824536855

 --------------------------------------------------------------
             Orbital Energies (a.u.) and Symmetries
 --------------------------------------------------------------

 Alpha MOs, Restricted
 -- Occupied --                  
*******-1165.88 -176.33 -176.31 -165.73 -165.73 -165.73 -165.72
  1 A'    2 A'    3 A'    4 A'    5 A'    1 A"    6 A'    7 A'                 
-165.72 -165.72  -77.11  -35.83  -35.81  -31.32  -31.31  -31.31
  2 A"    8 A'    9 A'   10 A'   11 A'   12 A'    3 A"   13 A'                 
-31.304 -31.299 -31.299 -24.738 -22.971 -22.969 -22.969 -22.965
 14 A'    4 A"   15 A'   16 A'   17 A'    5 A"   18 A'    6 A"                 
-22.965 -22.955 -22.953 -22.953 -22.950 -22.950 -10.336  -6.603
 19 A'   20 A'    7 A"   21 A'   22 A'    8 A"   23 A'   24 A'                 
 -6.376  -6.361  -4.789  -4.774  -4.773  -4.772  -4.765  -4.761
 25 A'   26 A'   27 A'    9 A"   28 A'   29 A'   30 A'   10 A"                 
 -4.760  -4.759  -4.758  -2.055  -2.050  -2.050  -2.038  -2.037
 31 A'   11 A"   32 A'   33 A'   12 A"   34 A'   35 A'   36 A'                 
 -2.037  -2.034  -2.034  -2.022  -2.022  -1.277  -0.778  -0.696
 13 A"   14 A"   37 A'   38 A'   15 A"   39 A'   40 A'   41 A'                 
 -0.660  -0.596  -0.511  -0.511  -0.463  -0.383  -0.336  -0.335
 42 A'   43 A'   44 A'   16 A"   45 A'   46 A'   17 A"   47 A'                 
 -0.299  -0.296  -0.276  -0.257
 18 A"   48 A'   49 A'   19 A"                                                 
 -- Virtual --                   
 -0.098  -0.098  -0.064   0.004   0.022   0.039   0.044   0.049
 20 A"   50 A'   51 A'   52 A'   53 A'   54 A'   21 A"   55 A'                 
  0.066   0.088   0.097   0.121   0.125   0.172   0.190   0.205
 56 A'   22 A"   57 A'   58 A'   59 A'   60 A'   23 A"   61 A'                 
  0.211   0.229   0.238   0.242   0.249   0.263   0.285   0.286
 62 A'   24 A"   63 A'   64 A'   25 A"   65 A'   26 A"   66 A'                 
  0.310   0.339   0.367   0.381   0.391   0.397   0.404   0.408
 67 A'   68 A'   27 A"   69 A'   28 A"   29 A"   30 A"   70 A'                 
  0.412   0.439   0.466   0.468   0.524   0.547   0.577   0.597
 71 A'   72 A'   73 A'   74 A'   31 A"   75 A'   76 A'   77 A'                 
  0.652   0.690   0.729   0.746   0.812   0.884   0.926   0.939
 78 A'   32 A"   33 A"   79 A'   80 A'   81 A'   82 A'   83 A'                 
  1.195   1.276   1.282   1.305   1.317   1.322   1.358   1.374
 34 A"   84 A'   35 A"   36 A"   85 A'   86 A'   87 A'   88 A'                 
  1.407   1.411   1.439   1.547   1.605   1.636   1.680   1.752
 37 A"   89 A'   38 A"   39 A"   90 A'   91 A'   92 A'   93 A'                 
  1.827   1.938   2.610   2.789   3.002   3.734   3.737   3.924
 94 A'   95 A'   40 A"   96 A'   97 A'   41 A"   98 A'   42 A"                 
  3.939   3.948   3.953   3.954   3.966   3.970   3.994   4.016
 99 A'   43 A"  100 A'   44 A"   45 A"  101 A'   46 A"  102 A'                 
  4.066   4.118   4.215   4.277   4.379   4.632   5.971   5.983
103 A'  104 A'  105 A'  106 A'  107 A'  108 A'   47 A"   48 A"                 
  5.989   6.006   6.026   6.035   6.247   6.293   6.478   6.896
109 A'  110 A'  111 A'  112 A'   49 A"  113 A'  114 A'  115 A'                 
 13.780  13.887  13.962  23.378  27.733  27.820  28.317  28.327
 50 A"  116 A'  117 A'  118 A'  119 A'  120 A'   51 A"   52 A"                 
 28.329  28.345  28.353  28.366  28.514  28.521  28.528  28.531
121 A'  122 A'  123 A'  124 A'   53 A"  125 A'   54 A"   55 A"                 
 28.534  28.537  28.553  28.567  28.620  28.661  66.710 127.862
126 A'   56 A"  127 A'  128 A'  129 A'  130 A'  131 A'   57 A"                 
127.873 127.873 127.888 127.903 127.911 151.549 151.621 162.999
 58 A"  132 A'  133 A'  134 A'  135 A'  136 A'  137 A'  138 A'                 
*******1901.782
139 A'  140 A'                                                                 

 Beta MOs, Restricted
 -- Occupied --                  
*******-1165.88 -176.33 -176.31 -165.73 -165.73 -165.73 -165.72
  1 A'    2 A'    3 A'    4 A'    5 A'    1 A"    6 A'    7 A'                 
-165.72 -165.72  -77.11  -35.83  -35.81  -31.32  -31.31  -31.31
  2 A"    8 A'    9 A'   10 A'   11 A'   12 A'    3 A"   13 A'                 
-31.304 -31.299 -31.299 -24.738 -22.971 -22.969 -22.969 -22.965
 14 A'    4 A"   15 A'   16 A'   17 A'    5 A"   18 A'    6 A"                 
-22.965 -22.955 -22.953 -22.953 -22.950 -22.950 -10.336  -6.603
 19 A'   20 A'    7 A"   21 A'   22 A'    8 A"   23 A'   24 A'                 
 -6.376  -6.361  -4.789  -4.774  -4.773  -4.772  -4.765  -4.761
 25 A'   26 A'   27 A'    9 A"   28 A'   29 A'   30 A'   10 A"                 
 -4.760  -4.759  -4.758  -2.055  -2.050  -2.050  -2.038  -2.037
 31 A'   11 A"   32 A'   33 A'   12 A"   34 A'   35 A'   36 A'                 
 -2.037  -2.034  -2.034  -2.022  -2.022  -1.277  -0.778  -0.696
 13 A"   14 A"   37 A'   38 A'   15 A"   39 A'   40 A'   41 A'                 
 -0.660  -0.596  -0.511  -0.511  -0.463  -0.383  -0.336  -0.335
 42 A'   43 A'   44 A'   16 A"   45 A'   46 A'   17 A"   47 A'                 
 -0.299  -0.296  -0.276  -0.257
 18 A"   48 A'   49 A'   19 A"                                                 
 -- Virtual --                   
 -0.098  -0.098  -0.064   0.004   0.022   0.039   0.044   0.049
 20 A"   50 A'   51 A'   52 A'   53 A'   54 A'   21 A"   55 A'                 
  0.066   0.088   0.097   0.121   0.125   0.172   0.190   0.205
 56 A'   22 A"   57 A'   58 A'   59 A'   60 A'   23 A"   61 A'                 
  0.211   0.229   0.238   0.242   0.249   0.263   0.285   0.286
 62 A'   24 A"   63 A'   64 A'   25 A"   65 A'   26 A"   66 A'                 
  0.310   0.339   0.367   0.381   0.391   0.397   0.404   0.408
 67 A'   68 A'   27 A"   69 A'   28 A"   29 A"   30 A"   70 A'                 
  0.412   0.439   0.466   0.468   0.524   0.547   0.577   0.597
 71 A'   72 A'   73 A'   74 A'   31 A"   75 A'   76 A'   77 A'                 
  0.652   0.690   0.729   0.746   0.812   0.884   0.926   0.939
 78 A'   32 A"   33 A"   79 A'   80 A'   81 A'   82 A'   83 A'                 
  1.195   1.276   1.282   1.305   1.317   1.322   1.358   1.374
 34 A"   84 A'   35 A"   36 A"   85 A'   86 A'   87 A'   88 A'                 
  1.407   1.411   1.439   1.547   1.605   1.636   1.680   1.752
 37 A"   89 A'   38 A"   39 A"   90 A'   91 A'   92 A'   93 A'                 
  1.827   1.938   2.610   2.789   3.002   3.734   3.737   3.924
 94 A'   95 A'   40 A"   96 A'   97 A'   41 A"   98 A'   42 A"                 
  3.939   3.948   3.953   3.954   3.966   3.970   3.994   4.016
 99 A'   43 A"  100 A'   44 A"   45 A"  101 A'   46 A"  102 A'                 
  4.066   4.118   4.215   4.277   4.379   4.632   5.971   5.983
103 A'  104 A'  105 A'  106 A'  107 A'  108 A'   47 A"   48 A"                 
  5.989   6.006   6.026   6.035   6.247   6.293   6.478   6.896
109 A'  110 A'  111 A'  112 A'   49 A"  113 A'  114 A'  115 A'                 
 13.780  13.887  13.962  23.378  27.733  27.820  28.317  28.327
 50 A"  116 A'  117 A'  118 A'  119 A'  120 A'   51 A"   52 A"                 
 28.329  28.345  28.353  28.366  28.514  28.521  28.528  28.531
121 A'  122 A'  123 A'  124 A'   53 A"  125 A'   54 A"   55 A"                 
 28.534  28.537  28.553  28.567  28.620  28.661  66.710 127.862
126 A'   56 A"  127 A'  128 A'  129 A'  130 A'  131 A'   57 A"                 
127.873 127.873 127.888 127.903 127.911 151.549 151.621 162.999
 58 A"  132 A'  133 A'  134 A'  135 A'  136 A'  137 A'  138 A'                 
*******1901.782
139 A'  140 A'                                                                 
 --------------------------------------------------------------

          Ground-State Mulliken Net Atomic Charges

     Atom                 Charge (a.u.)
  ----------------------------------------
      1 C                    -0.200306
      2 P                     0.142818
      3 I                    -0.114135
      4 F                     0.018199
      5 I                     0.153423
  ----------------------------------------
  Sum of atomic charges =     0.000000

 -----------------------------------------------------------------
                    Cartesian Multipole Moments
 -----------------------------------------------------------------
    Charge (ESU x 10^10)
                 0.0000
    Dipole Moment (Debye)
         X       0.1509      Y       0.6883      Z      -0.0000
       Tot       0.7047
    Quadrupole Moments (Debye-Ang)
        XX     -80.5873     XY       2.5591     YY     -79.3829
        XZ      -0.0000     YZ       0.0000     ZZ     -81.4729
    Octopole Moments (Debye-Ang^2)
       XXX      -2.1056    XXY      38.1944    XYY      -4.6502
       YYY      82.9182    XXZ      -0.0000    XYZ      -0.0000
       YYZ      -0.0000    XZZ      -0.5661    YZZ      23.6078
       ZZZ      -0.0000
    Hexadecapole Moments (Debye-Ang^3)
      XXXX   -1585.1421   XXXY      22.8633   XXYY    -361.3110
      XYYY      23.7901   YYYY    -669.1104   XXXZ      -0.0000
      XXYZ       0.0000   XYYZ       0.0000   YYYZ       0.0000
      XXZZ    -288.4505   XYZZ       3.2590   YYZZ    -128.8609
      XZZZ      -0.0000   YZZZ      -0.0000   ZZZZ    -113.2501
 -----------------------------------------------------------------
 Calculating analytic gradient of the SCF energy
 Gradient of SCF Energy
            1           2           3           4           5
    1  -0.0003283   0.0003359   0.0000154  -0.0000092  -0.0000137
    2   0.0001395   0.0000001  -0.0001183  -0.0000186  -0.0000028
    3   0.0000000  -0.0000000  -0.0000000  -0.0000000   0.0000000
 Max gradient component =       3.359E-04
 RMS gradient           =       1.304E-04
 Gradient time:  CPU 11.28 s  wall 2.92 s
 Geometry Optimization Parameters
   NAtoms,    NIC,     NZ,  NCons,   NDum,   NFix, NCnnct, MaxDiis
        5      20       5       0       0       0       0       0

 Cartesian Hessian Update
 Hessian Updated using BFGS Update


** GEOMETRY OPTIMIZATION IN DELOCALIZED INTERNAL COORDINATES **
   Searching for a Minimum

   Optimization Cycle:   9

                       Coordinates (Angstroms)
     ATOM                X               Y               Z
      1  C         0.8695324539   -1.4109506558    0.0000000000
      2  P        -0.7709056262   -1.8508820230    0.0000000000
      3  I        -2.0002246154    0.2953247804    0.0000000000
      4  F         1.7206531313   -2.4589384817    0.0000000000
      5  I         1.9422379113    0.4089920073    0.0000000000
   Point Group: cs    Number of degrees of freedom:     7


   Energy is -14318.382453686

 Hessian Updated using BFGS Update

  7 Hessian modes will be used to form the next step
  Hessian Eigenvalues:
     0.093585    0.112901    0.155560    0.230827    0.259364    0.326975
     0.456941

 Minimum Search - Taking Simple RFO Step
 Searching for Lamda that Minimizes Along All modes
 Value Taken    Lamda =   0.00000000
 Step Taken.  Stepsize is  0.001924

                             Maximum     Tolerance    Cnvgd?
         Gradient           0.000291      0.000300     YES
         Displacement       0.001203      0.001200      NO
         Energy change     -0.000002      0.000001      NO


 New Cartesian Coordinates Obtained by Inverse Iteration

 Displacement from previous Coordinates is:  0.002547
 ----------------------------------------------------------------
             Standard Nuclear Orientation (Angstroms)
    I     Atom           X                Y                Z
 ----------------------------------------------------------------
    1      C       0.8699158628    -1.4116014925     0.0000000000
    2      P      -0.7712382192    -1.8508103993     0.0000000000
    3      I      -2.0001332977     0.2958477563     0.0000000000
    4      F       1.7211985991    -2.4591057943     0.0000000000
    5      I       1.9415503098     0.4092155571     0.0000000000
 ----------------------------------------------------------------
 Molecular Point Group                 Cs    NOp =  2
 Largest Abelian Subgroup              Cs    NOp =  2
 Nuclear Repulsion Energy =  1015.5309097203 hartrees
 There are       68 alpha and       68 beta electrons
 Applying Cartesian multipole field
    Component          Value
    ---------          -----
     (2,0,0)        1.00000E-11
     (0,2,0)        2.00000E-11
     (0,0,2)       -3.00000E-11
 Nucleus-field energy     =     0.0000000255 hartrees
 Requested basis set is 6-311++G(d,p)
 There are 73 shells and 198 basis functions
 A cutoff of  1.0D-11 yielded   1978 shell pairs
 There are     15499 function pairs (     17569 Cartesian)
 Smallest overlap matrix eigenvalue = 1.00E-03
 Guess MOs from SCF MO coefficient file

 -----------------------------------------------------------------------
  General SCF calculation program by
  Eric Jon Sundstrom, Paul Horn, Yuezhi Mao, Dmitri Zuev, Alec White,
  David Stuck, Shaama M.S., Shane Yost, Joonho Lee, David Small,
  Daniel Levine, Susi Lehtola, Hugh Burton, Evgeny Epifanovsky
 -----------------------------------------------------------------------
 Exchange:     0.2000 Hartree-Fock + 0.0800 Slater + 0.7200 B88
 Correlation:  0.1900 VWN1RPA + 0.8100 LYP
 Using SG-1 standard quadrature grid
 using 4 threads for integral computing
 -------------------------------------------------------
 OpenMP Integral computing Module                
 Release: version 2.0, May 2017, Q-Chem Inc. Pleasanton 
 -------------------------------------------------------
 -------------------------------------------------------
 OpenMP BLAS3 based DFT computing Module                
 Release: version 1.0, May 2013, Q-Chem Inc. Pittsburgh 
 -------------------------------------------------------
 A restricted SCF calculation will be
 performed using DIIS
 SCF converges when DIIS error is below 1.0e-08
 ---------------------------------------
  Cycle       Energy         DIIS error
 ---------------------------------------
    1  -14318.3824536911      7.22e-06  
    2  -14318.3824539783      4.74e-06  
    3  -14318.3824539031      5.90e-06  
    4  -14318.3824540853      1.25e-06  
    5  -14318.3824540917      3.79e-07  
    6  -14318.3824540923      7.62e-08  
    7  -14318.3824540923      1.97e-08  
    8  -14318.3824540924      1.10e-08  
    9  -14318.3824540924      3.74e-09  Convergence criterion met
 ---------------------------------------
 SCF time:   CPU 26.45s  wall 7.00s 
 SCF   energy in the final basis set =   -14318.3824540924
 Total energy in the final basis set =   -14318.3824540924

 --------------------------------------------------------------
             Orbital Energies (a.u.) and Symmetries
 --------------------------------------------------------------

 Alpha MOs, Restricted
 -- Occupied --                  
*******-1165.88 -176.33 -176.31 -165.73 -165.73 -165.73 -165.72
  1 A'    2 A'    3 A'    4 A'    5 A'    1 A"    6 A'    7 A'                 
-165.72 -165.72  -77.11  -35.83  -35.81  -31.32  -31.31  -31.31
  2 A"    8 A'    9 A'   10 A'   11 A'   12 A'    3 A"   13 A'                 
-31.304 -31.299 -31.299 -24.738 -22.971 -22.969 -22.969 -22.965
 14 A'    4 A"   15 A'   16 A'   17 A'    5 A"   18 A'    6 A"                 
-22.965 -22.955 -22.953 -22.953 -22.950 -22.950 -10.336  -6.603
 19 A'   20 A'    7 A"   21 A'   22 A'    8 A"   23 A'   24 A'                 
 -6.376  -6.361  -4.789  -4.774  -4.773  -4.772  -4.765  -4.761
 25 A'   26 A'   27 A'    9 A"   28 A'   29 A'   30 A'   10 A"                 
 -4.761  -4.759  -4.758  -2.055  -2.050  -2.049  -2.038  -2.037
 31 A'   11 A"   32 A'   33 A'   12 A"   34 A'   35 A'   36 A'                 
 -2.037  -2.034  -2.034  -2.022  -2.022  -1.277  -0.778  -0.696
 13 A"   14 A"   37 A'   38 A'   15 A"   39 A'   40 A'   41 A'                 
 -0.660  -0.596  -0.511  -0.511  -0.463  -0.383  -0.336  -0.335
 42 A'   43 A'   44 A'   16 A"   45 A'   46 A'   17 A"   47 A'                 
 -0.299  -0.296  -0.276  -0.257
 18 A"   48 A'   49 A'   19 A"                                                 
 -- Virtual --                   
 -0.098  -0.098  -0.064   0.004   0.022   0.039   0.044   0.049
 20 A"   50 A'   51 A'   52 A'   53 A'   54 A'   21 A"   55 A'                 
  0.066   0.088   0.097   0.121   0.125   0.172   0.190   0.205
 56 A'   22 A"   57 A'   58 A'   59 A'   60 A'   23 A"   61 A'                 
  0.211   0.229   0.238   0.242   0.249   0.263   0.285   0.286
 62 A'   24 A"   63 A'   64 A'   25 A"   65 A'   26 A"   66 A'                 
  0.310   0.339   0.367   0.381   0.391   0.397   0.404   0.408
 67 A'   68 A'   27 A"   69 A'   28 A"   29 A"   30 A"   70 A'                 
  0.412   0.439   0.466   0.468   0.524   0.547   0.577   0.597
 71 A'   72 A'   73 A'   74 A'   31 A"   75 A'   76 A'   77 A'                 
  0.652   0.690   0.729   0.746   0.812   0.884   0.926   0.938
 78 A'   32 A"   33 A"   79 A'   80 A'   81 A'   82 A'   83 A'                 
  1.195   1.276   1.282   1.305   1.317   1.322   1.358   1.374
 34 A"   84 A'   35 A"   36 A"   85 A'   86 A'   87 A'   88 A'                 
  1.406   1.411   1.439   1.547   1.605   1.636   1.680   1.753
 37 A"   89 A'   38 A"   39 A"   90 A'   91 A'   92 A'   93 A'                 
  1.826   1.938   2.610   2.789   3.002   3.734   3.736   3.924
 94 A'   95 A'   40 A"   96 A'   97 A'   41 A"   98 A'   42 A"                 
  3.939   3.948   3.953   3.954   3.966   3.970   3.994   4.016
 99 A'   43 A"  100 A'   44 A"   45 A"  101 A'   46 A"  102 A'                 
  4.066   4.118   4.215   4.277   4.379   4.632   5.970   5.983
103 A'  104 A'  105 A'  106 A'  107 A'  108 A'   47 A"   48 A"                 
  5.989   6.007   6.026   6.035   6.247   6.293   6.478   6.895
109 A'  110 A'  111 A'  112 A'   49 A"  113 A'  114 A'  115 A'                 
 13.780  13.887  13.962  23.378  27.733  27.820  28.317  28.327
 50 A"  116 A'  117 A'  118 A'  119 A'  120 A'   51 A"   52 A"                 
 28.329  28.345  28.353  28.366  28.514  28.521  28.528  28.531
121 A'  122 A'  123 A'  124 A'   53 A"  125 A'   54 A"   55 A"                 
 28.534  28.537  28.553  28.567  28.620  28.661  66.710 127.862
126 A'   56 A"  127 A'  128 A'  129 A'  130 A'  131 A'   57 A"                 
127.873 127.873 127.888 127.903 127.911 151.549 151.621 162.999
 58 A"  132 A'  133 A'  134 A'  135 A'  136 A'  137 A'  138 A'                 
*******1901.782
139 A'  140 A'                                                                 

 Beta MOs, Restricted
 -- Occupied --                  
*******-1165.88 -176.33 -176.31 -165.73 -165.73 -165.73 -165.72
  1 A'    2 A'    3 A'    4 A'    5 A'    1 A"    6 A'    7 A'                 
-165.72 -165.72  -77.11  -35.83  -35.81  -31.32  -31.31  -31.31
  2 A"    8 A'    9 A'   10 A'   11 A'   12 A'    3 A"   13 A'                 
-31.304 -31.299 -31.299 -24.738 -22.971 -22.969 -22.969 -22.965
 14 A'    4 A"   15 A'   16 A'   17 A'    5 A"   18 A'    6 A"                 
-22.965 -22.955 -22.953 -22.953 -22.950 -22.950 -10.336  -6.603
 19 A'   20 A'    7 A"   21 A'   22 A'    8 A"   23 A'   24 A'                 
 -6.376  -6.361  -4.789  -4.774  -4.773  -4.772  -4.765  -4.761
 25 A'   26 A'   27 A'    9 A"   28 A'   29 A'   30 A'   10 A"                 
 -4.761  -4.759  -4.758  -2.055  -2.050  -2.049  -2.038  -2.037
 31 A'   11 A"   32 A'   33 A'   12 A"   34 A'   35 A'   36 A'                 
 -2.037  -2.034  -2.034  -2.022  -2.022  -1.277  -0.778  -0.696
 13 A"   14 A"   37 A'   38 A'   15 A"   39 A'   40 A'   41 A'                 
 -0.660  -0.596  -0.511  -0.511  -0.463  -0.383  -0.336  -0.335
 42 A'   43 A'   44 A'   16 A"   45 A'   46 A'   17 A"   47 A'                 
 -0.299  -0.296  -0.276  -0.257
 18 A"   48 A'   49 A'   19 A"                                                 
 -- Virtual --                   
 -0.098  -0.098  -0.064   0.004   0.022   0.039   0.044   0.049
 20 A"   50 A'   51 A'   52 A'   53 A'   54 A'   21 A"   55 A'                 
  0.066   0.088   0.097   0.121   0.125   0.172   0.190   0.205
 56 A'   22 A"   57 A'   58 A'   59 A'   60 A'   23 A"   61 A'                 
  0.211   0.229   0.238   0.242   0.249   0.263   0.285   0.286
 62 A'   24 A"   63 A'   64 A'   25 A"   65 A'   26 A"   66 A'                 
  0.310   0.339   0.367   0.381   0.391   0.397   0.404   0.408
 67 A'   68 A'   27 A"   69 A'   28 A"   29 A"   30 A"   70 A'                 
  0.412   0.439   0.466   0.468   0.524   0.547   0.577   0.597
 71 A'   72 A'   73 A'   74 A'   31 A"   75 A'   76 A'   77 A'                 
  0.652   0.690   0.729   0.746   0.812   0.884   0.926   0.938
 78 A'   32 A"   33 A"   79 A'   80 A'   81 A'   82 A'   83 A'                 
  1.195   1.276   1.282   1.305   1.317   1.322   1.358   1.374
 34 A"   84 A'   35 A"   36 A"   85 A'   86 A'   87 A'   88 A'                 
  1.406   1.411   1.439   1.547   1.605   1.636   1.680   1.753
 37 A"   89 A'   38 A"   39 A"   90 A'   91 A'   92 A'   93 A'                 
  1.826   1.938   2.610   2.789   3.002   3.734   3.736   3.924
 94 A'   95 A'   40 A"   96 A'   97 A'   41 A"   98 A'   42 A"                 
  3.939   3.948   3.953   3.954   3.966   3.970   3.994   4.016
 99 A'   43 A"  100 A'   44 A"   45 A"  101 A'   46 A"  102 A'                 
  4.066   4.118   4.215   4.277   4.379   4.632   5.970   5.983
103 A'  104 A'  105 A'  106 A'  107 A'  108 A'   47 A"   48 A"                 
  5.989   6.007   6.026   6.035   6.247   6.293   6.478   6.895
109 A'  110 A'  111 A'  112 A'   49 A"  113 A'  114 A'  115 A'                 
 13.780  13.887  13.962  23.378  27.733  27.820  28.317  28.327
 50 A"  116 A'  117 A'  118 A'  119 A'  120 A'   51 A"   52 A"                 
 28.329  28.345  28.353  28.366  28.514  28.521  28.528  28.531
121 A'  122 A'  123 A'  124 A'   53 A"  125 A'   54 A"   55 A"                 
 28.534  28.537  28.553  28.567  28.620  28.661  66.710 127.862
126 A'   56 A"  127 A'  128 A'  129 A'  130 A'  131 A'   57 A"                 
127.873 127.873 127.888 127.903 127.911 151.549 151.621 162.999
 58 A"  132 A'  133 A'  134 A'  135 A'  136 A'  137 A'  138 A'                 
*******1901.782
139 A'  140 A'                                                                 
 --------------------------------------------------------------

          Ground-State Mulliken Net Atomic Charges

     Atom                 Charge (a.u.)
  ----------------------------------------
      1 C                    -0.200428
      2 P                     0.142750
      3 I                    -0.114068
      4 F                     0.018438
      5 I                     0.153308
  ----------------------------------------
  Sum of atomic charges =     0.000000

 -----------------------------------------------------------------
                    Cartesian Multipole Moments
 -----------------------------------------------------------------
    Charge (ESU x 10^10)
                 0.0000
    Dipole Moment (Debye)
         X       0.1511      Y       0.6870      Z      -0.0000
       Tot       0.7034
    Quadrupole Moments (Debye-Ang)
        XX     -80.5929     XY       2.5507     YY     -79.3770
        XZ      -0.0000     YZ       0.0000     ZZ     -81.4758
    Octopole Moments (Debye-Ang^2)
       XXX      -2.0800    XXY      38.1633    XYY      -4.6167
       YYY      82.8612    XXZ      -0.0000    XYZ       0.0000
       YYZ       0.0000    XZZ      -0.5487    YZZ      23.5936
       ZZZ      -0.0000
    Hexadecapole Moments (Debye-Ang^3)
      XXXX   -1584.8557   XXXY      22.8995   XXYY    -361.2621
      XYYY      23.8329   YYYY    -669.2087   XXXZ       0.0000
      XXYZ       0.0000   XYYZ      -0.0000   YYYZ       0.0000
      XXZZ    -288.3892   XYZZ       3.2840   YYZZ    -128.8938
      XZZZ      -0.0000   YZZZ       0.0000   ZZZZ    -113.2612
 -----------------------------------------------------------------
 Calculating analytic gradient of the SCF energy
 Gradient of SCF Energy
            1           2           3           4           5
    1   0.0000006   0.0000821  -0.0000183  -0.0000102  -0.0000541
    2   0.0000166  -0.0000123  -0.0000787   0.0000386   0.0000358
    3   0.0000000   0.0000000  -0.0000000   0.0000000  -0.0000000
 Max gradient component =       8.211E-05
 RMS gradient           =       3.607E-05
 Gradient time:  CPU 11.10 s  wall 2.88 s
 Geometry Optimization Parameters
   NAtoms,    NIC,     NZ,  NCons,   NDum,   NFix, NCnnct, MaxDiis
        5      20       5       0       0       0       0       0

 Cartesian Hessian Update
 Hessian Updated using BFGS Update


** GEOMETRY OPTIMIZATION IN DELOCALIZED INTERNAL COORDINATES **
   Searching for a Minimum

   Optimization Cycle:  10

                       Coordinates (Angstroms)
     ATOM                X               Y               Z
      1  C         0.8699158628   -1.4116014925    0.0000000000
      2  P        -0.7712382192   -1.8508103993    0.0000000000
      3  I        -2.0001332977    0.2958477563    0.0000000000
      4  F         1.7211985991   -2.4591057943    0.0000000000
      5  I         1.9415503098    0.4092155571    0.0000000000
   Point Group: cs    Number of degrees of freedom:     7


   Energy is -14318.382454092

 Hessian Updated using BFGS Update

  7 Hessian modes will be used to form the next step
  Hessian Eigenvalues:
     0.092129    0.109586    0.166344    0.230671    0.259550    0.311674
     0.409645

 Minimum Search - Taking Simple RFO Step
 Searching for Lamda that Minimizes Along All modes
 Value Taken    Lamda =   0.00000000
 Step Taken.  Stepsize is  0.000421

                             Maximum     Tolerance    Cnvgd?
         Gradient           0.000064      0.000300     YES
         Displacement       0.000229      0.001200     YES
         Energy change     -0.000000      0.000001     YES


                       Distance Matrix (Angstroms)
             C (  1)   P (  2)   I (  3)   F (  4)
   P (  2)  1.698909
   I (  3)  3.339546  2.473525
   F (  4)  1.349795  2.565592  4.630127
   I (  5)  2.112765  3.530855  3.943314  2.876773

 Final energy is   -14318.382454092425     


 ******************************
 **  OPTIMIZATION CONVERGED  **
 ******************************

                       Coordinates (Angstroms)
     ATOM                X               Y               Z
      1  C         0.8699158628   -1.4116014925    0.0000000000
      2  P        -0.7712382192   -1.8508103993    0.0000000000
      3  I        -2.0001332977    0.2958477563    0.0000000000
      4  F         1.7211985991   -2.4591057943    0.0000000000
      5  I         1.9415503098    0.4092155571    0.0000000000

Z-matrix Print:
$molecule
0 1
I 
C  1 2.112765
F  2 1.349795 1 110.421265
P  2 1.698909 1 135.461272 3 -180.000000 0
I  4 2.473525 2 104.807290 1 -0.000000 0
$end


 --------------------------------------------------------------
             Orbital Energies (a.u.) and Symmetries
 --------------------------------------------------------------

 Alpha MOs, Restricted
 -- Occupied --                  
*******-1165.88 -176.33 -176.31 -165.73 -165.73 -165.73 -165.72
  1 A'    2 A'    3 A'    4 A'    5 A'    1 A"    6 A'    7 A'                 
-165.72 -165.72  -77.11  -35.83  -35.81  -31.32  -31.31  -31.31
  2 A"    8 A'    9 A'   10 A'   11 A'   12 A'    3 A"   13 A'                 
-31.304 -31.299 -31.299 -24.738 -22.971 -22.969 -22.969 -22.965
 14 A'    4 A"   15 A'   16 A'   17 A'    5 A"   18 A'    6 A"                 
-22.965 -22.955 -22.953 -22.953 -22.950 -22.950 -10.336  -6.603
 19 A'   20 A'    7 A"   21 A'   22 A'    8 A"   23 A'   24 A'                 
 -6.376  -6.361  -4.789  -4.774  -4.773  -4.772  -4.765  -4.761
 25 A'   26 A'   27 A'    9 A"   28 A'   29 A'   30 A'   10 A"                 
 -4.761  -4.759  -4.758  -2.055  -2.050  -2.049  -2.038  -2.037
 31 A'   11 A"   32 A'   33 A'   12 A"   34 A'   35 A'   36 A'                 
 -2.037  -2.034  -2.034  -2.022  -2.022  -1.277  -0.778  -0.696
 13 A"   14 A"   37 A'   38 A'   15 A"   39 A'   40 A'   41 A'                 
 -0.660  -0.596  -0.511  -0.511  -0.463  -0.383  -0.336  -0.335
 42 A'   43 A'   44 A'   16 A"   45 A'   46 A'   17 A"   47 A'                 
 -0.299  -0.296  -0.276  -0.257
 18 A"   48 A'   49 A'   19 A"                                                 
 -- Virtual --                   
 -0.098  -0.098  -0.064   0.004   0.022   0.039   0.044   0.049
 20 A"   50 A'   51 A'   52 A'   53 A'   54 A'   21 A"   55 A'                 
  0.066   0.088   0.097   0.121   0.125   0.172   0.190   0.205
 56 A'   22 A"   57 A'   58 A'   59 A'   60 A'   23 A"   61 A'                 
  0.211   0.229   0.238   0.242   0.249   0.263   0.285   0.286
 62 A'   24 A"   63 A'   64 A'   25 A"   65 A'   26 A"   66 A'                 
  0.310   0.339   0.367   0.381   0.391   0.397   0.404   0.408
 67 A'   68 A'   27 A"   69 A'   28 A"   29 A"   30 A"   70 A'                 
  0.412   0.439   0.466   0.468   0.524   0.547   0.577   0.597
 71 A'   72 A'   73 A'   74 A'   31 A"   75 A'   76 A'   77 A'                 
  0.652   0.690   0.729   0.746   0.812   0.884   0.926   0.938
 78 A'   32 A"   33 A"   79 A'   80 A'   81 A'   82 A'   83 A'                 
  1.195   1.276   1.282   1.305   1.317   1.322   1.358   1.374
 34 A"   84 A'   35 A"   36 A"   85 A'   86 A'   87 A'   88 A'                 
  1.406   1.411   1.439   1.547   1.605   1.636   1.680   1.753
 37 A"   89 A'   38 A"   39 A"   90 A'   91 A'   92 A'   93 A'                 
  1.826   1.938   2.610   2.789   3.002   3.734   3.736   3.924
 94 A'   95 A'   40 A"   96 A'   97 A'   41 A"   98 A'   42 A"                 
  3.939   3.948   3.953   3.954   3.966   3.970   3.994   4.016
 99 A'   43 A"  100 A'   44 A"   45 A"  101 A'   46 A"  102 A'                 
  4.066   4.118   4.215   4.277   4.379   4.632   5.970   5.983
103 A'  104 A'  105 A'  106 A'  107 A'  108 A'   47 A"   48 A"                 
  5.989   6.007   6.026   6.035   6.247   6.293   6.478   6.895
109 A'  110 A'  111 A'  112 A'   49 A"  113 A'  114 A'  115 A'                 
 13.780  13.887  13.962  23.378  27.733  27.820  28.317  28.327
 50 A"  116 A'  117 A'  118 A'  119 A'  120 A'   51 A"   52 A"                 
 28.329  28.345  28.353  28.366  28.514  28.521  28.528  28.531
121 A'  122 A'  123 A'  124 A'   53 A"  125 A'   54 A"   55 A"                 
 28.534  28.537  28.553  28.567  28.620  28.661  66.710 127.862
126 A'   56 A"  127 A'  128 A'  129 A'  130 A'  131 A'   57 A"                 
127.873 127.873 127.888 127.903 127.911 151.549 151.621 162.999
 58 A"  132 A'  133 A'  134 A'  135 A'  136 A'  137 A'  138 A'                 
*******1901.782
139 A'  140 A'                                                                 

 Beta MOs, Restricted
 -- Occupied --                  
*******-1165.88 -176.33 -176.31 -165.73 -165.73 -165.73 -165.72
  1 A'    2 A'    3 A'    4 A'    5 A'    1 A"    6 A'    7 A'                 
-165.72 -165.72  -77.11  -35.83  -35.81  -31.32  -31.31  -31.31
  2 A"    8 A'    9 A'   10 A'   11 A'   12 A'    3 A"   13 A'                 
-31.304 -31.299 -31.299 -24.738 -22.971 -22.969 -22.969 -22.965
 14 A'    4 A"   15 A'   16 A'   17 A'    5 A"   18 A'    6 A"                 
-22.965 -22.955 -22.953 -22.953 -22.950 -22.950 -10.336  -6.603
 19 A'   20 A'    7 A"   21 A'   22 A'    8 A"   23 A'   24 A'                 
 -6.376  -6.361  -4.789  -4.774  -4.773  -4.772  -4.765  -4.761
 25 A'   26 A'   27 A'    9 A"   28 A'   29 A'   30 A'   10 A"                 
 -4.761  -4.759  -4.758  -2.055  -2.050  -2.049  -2.038  -2.037
 31 A'   11 A"   32 A'   33 A'   12 A"   34 A'   35 A'   36 A'                 
 -2.037  -2.034  -2.034  -2.022  -2.022  -1.277  -0.778  -0.696
 13 A"   14 A"   37 A'   38 A'   15 A"   39 A'   40 A'   41 A'                 
 -0.660  -0.596  -0.511  -0.511  -0.463  -0.383  -0.336  -0.335
 42 A'   43 A'   44 A'   16 A"   45 A'   46 A'   17 A"   47 A'                 
 -0.299  -0.296  -0.276  -0.257
 18 A"   48 A'   49 A'   19 A"                                                 
 -- Virtual --                   
 -0.098  -0.098  -0.064   0.004   0.022   0.039   0.044   0.049
 20 A"   50 A'   51 A'   52 A'   53 A'   54 A'   21 A"   55 A'                 
  0.066   0.088   0.097   0.121   0.125   0.172   0.190   0.205
 56 A'   22 A"   57 A'   58 A'   59 A'   60 A'   23 A"   61 A'                 
  0.211   0.229   0.238   0.242   0.249   0.263   0.285   0.286
 62 A'   24 A"   63 A'   64 A'   25 A"   65 A'   26 A"   66 A'                 
  0.310   0.339   0.367   0.381   0.391   0.397   0.404   0.408
 67 A'   68 A'   27 A"   69 A'   28 A"   29 A"   30 A"   70 A'                 
  0.412   0.439   0.466   0.468   0.524   0.547   0.577   0.597
 71 A'   72 A'   73 A'   74 A'   31 A"   75 A'   76 A'   77 A'                 
  0.652   0.690   0.729   0.746   0.812   0.884   0.926   0.938
 78 A'   32 A"   33 A"   79 A'   80 A'   81 A'   82 A'   83 A'                 
  1.195   1.276   1.282   1.305   1.317   1.322   1.358   1.374
 34 A"   84 A'   35 A"   36 A"   85 A'   86 A'   87 A'   88 A'                 
  1.406   1.411   1.439   1.547   1.605   1.636   1.680   1.753
 37 A"   89 A'   38 A"   39 A"   90 A'   91 A'   92 A'   93 A'                 
  1.826   1.938   2.610   2.789   3.002   3.734   3.736   3.924
 94 A'   95 A'   40 A"   96 A'   97 A'   41 A"   98 A'   42 A"                 
  3.939   3.948   3.953   3.954   3.966   3.970   3.994   4.016
 99 A'   43 A"  100 A'   44 A"   45 A"  101 A'   46 A"  102 A'                 
  4.066   4.118   4.215   4.277   4.379   4.632   5.970   5.983
103 A'  104 A'  105 A'  106 A'  107 A'  108 A'   47 A"   48 A"                 
  5.989   6.007   6.026   6.035   6.247   6.293   6.478   6.895
109 A'  110 A'  111 A'  112 A'   49 A"  113 A'  114 A'  115 A'                 
 13.780  13.887  13.962  23.378  27.733  27.820  28.317  28.327
 50 A"  116 A'  117 A'  118 A'  119 A'  120 A'   51 A"   52 A"                 
 28.329  28.345  28.353  28.366  28.514  28.521  28.528  28.531
121 A'  122 A'  123 A'  124 A'   53 A"  125 A'   54 A"   55 A"                 
 28.534  28.537  28.553  28.567  28.620  28.661  66.710 127.862
126 A'   56 A"  127 A'  128 A'  129 A'  130 A'  131 A'   57 A"                 
127.873 127.873 127.888 127.903 127.911 151.549 151.621 162.999
 58 A"  132 A'  133 A'  134 A'  135 A'  136 A'  137 A'  138 A'                 
*******1901.782
139 A'  140 A'                                                                 
 --------------------------------------------------------------

          Ground-State Mulliken Net Atomic Charges

     Atom                 Charge (a.u.)
  ----------------------------------------
      1 C                    -0.200428
      2 P                     0.142750
      3 I                    -0.114068
      4 F                     0.018438
      5 I                     0.153308
  ----------------------------------------
  Sum of atomic charges =     0.000000

 -----------------------------------------------------------------
                    Cartesian Multipole Moments
 -----------------------------------------------------------------
    Charge (ESU x 10^10)
                 0.0000
    Dipole Moment (Debye)
         X       0.1511      Y       0.6870      Z      -0.0000
       Tot       0.7034
    Quadrupole Moments (Debye-Ang)
        XX     -80.5929     XY       2.5507     YY     -79.3770
        XZ      -0.0000     YZ       0.0000     ZZ     -81.4758
    Octopole Moments (Debye-Ang^2)
       XXX      -2.0800    XXY      38.1633    XYY      -4.6167
       YYY      82.8612    XXZ      -0.0000    XYZ       0.0000
       YYZ       0.0000    XZZ      -0.5487    YZZ      23.5936
       ZZZ      -0.0000
    Hexadecapole Moments (Debye-Ang^3)
      XXXX   -1584.8557   XXXY      22.8995   XXYY    -361.2621
      XYYY      23.8329   YYYY    -669.2087   XXXZ       0.0000
      XXYZ       0.0000   XYYZ      -0.0000   YYYZ       0.0000
      XXZZ    -288.3892   XYZZ       3.2840   YYZZ    -128.8938
      XZZZ      -0.0000   YZZZ       0.0000   ZZZZ    -113.2612
 -----------------------------------------------------------------
Archival summary:
1\1\TWL02\OPT\ProcedureUnspecified\BasisUnspecified\2111\taweetha\MonNov2616:15:522018MonNov2616:15:522018\0\\#,OPT,ProcedureUnspecified,BasisUnspecified,\\0,1\I\C,1,2.11276\F,2,1.3498,1,110.421\P,2,1.69891,1,135.461,3,-180,0\I,4,2.47352,2,104.807,1,-0,0\\\@

 Total job time:  116.58s(wall), 431.80s(cpu) 
 Mon Nov 26 16:15:52 2018

        *************************************************************
        *                                                           *
        *  Thank you very much for using Q-Chem.  Have a nice day.  *
        *                                                           *
        *************************************************************


 
User input: 2 of 2 
 
Q-Chem Developer Version!
                  Welcome to Q-Chem
     A Quantum Leap Into The Future Of Chemistry


 Q-Chem 5.1, Q-Chem, Inc., Pleasanton, CA (2018)

 Yihan Shao,  Zhengting Gan,  E. Epifanovsky,  A. T. B. Gilbert,  M. Wormit,  
 J. Kussmann,  A. W. Lange,  A. Behn,  Jia Deng,  Xintian Feng,  D. Ghosh,  
 M. Goldey,  P. R. Horn,  L. D. Jacobson,  I. Kaliman,  T. Kus,  A. Landau,  
 Jie Liu,  E. I. Proynov,  R. M. Richard,  R. P. Steele,  E. J. Sundstrom,  
 H. L. Woodcock III,  P. M. Zimmerman,  D. Zuev,  B. Albrecht,  E. Alguire,  
 S. A. Baeppler,  D. Barton,  Z. Benda,  Y. A. Bernard,  E. J. Berquist,  
 K. B. Bravaya,  H. Burton,  D. Casanova,  Chun-Min Chang,  Yunqing Chen,  
 A. Chien,  K. D. Closser,  M. P. Coons,  S. Coriani,  S. Dasgupta,  
 A. L. Dempwolff,  M. Diedenhofen,  Hainam Do,  R. G. Edgar,  Po-Tung Fang,  
 S. Faraji,  S. Fatehi,  Qingguo Feng,  K. D. Fenk,  J. Fosso-Tande,  
 Qinghui Ge,  A. Ghysels,  G. Gidofalvi,  J. Gomes,  J. Gonthier,  A. Gunina,  
 D. Hait,  M. W. D. Hanson-Heine,  P. H. P. Harbach,  A. W. Hauser,  
 J. E. Herr,  E. G. Hohenstein,  Z. C. Holden,  Kerwin Hui,  B. C. Huynh,  
 T.-C. Jagau,  Hyunjun Ji,  B. Kaduk,  K. Khistyaev,  Jaehoon Kim,  
 P. Klunzinger,  K. Koh,  D. Kosenkov,  L. Koulias,  T. Kowalczyk,  
 C. M. Krauter,  A. Kunitsa,  Ka Un Lao,  A. Laurent,  K. V. Lawler,  
 Joonho Lee,  D. Lefrancois,  S. Lehtola,  D. S. Levine,  Yi-Pei Li,  
 You-Sheng Lin,  Fenglai Liu,  E. Livshits,  A. Luenser,  P. Manohar,  
 E. Mansoor,  S. F. Manzer,  Shan-Ping Mao,  Yuezhi Mao,  N. Mardirossian,  
 A. V. Marenich,  T. Markovich,  L. A. Martinez-Martinez,  S. A. Maurer,  
 N. J. Mayhall,  S. C. McKenzie,  J.-M. Mewes,  A. F. Morrison,  
 J. W. Mullinax,  K. Nanda,  T. S. Nguyen-Beck,  R. Olivares-Amaya,  
 J. A. Parkhill,  T. M. Perrine,  F. Plasser,  P. Pokhilko,  S. Prager,  
 A. Prociuk,  E. Ramos,  D. R. Rehn,  F. Rob,  M. Schneider,  N. Sergueev,  
 S. M. Sharada,  S. Sharma,  D. W. Small,  T. Stauch,  T. Stein,  
 Yu-Chuan Su,  A. J. W. Thom,  A. Tkatchenko,  T. Tsuchimochi,  N. M. Tubman,  
 L. Vogt,  M. L. Vidal,  O. Vydrov,  M. A. Watson,  J. Wenzel,  
 M. de Wergifosse,  T. A. Wesolowski,  A. White,  J. Witte,  A. Yamada,  
 Jun Yang,  K. Yao,  S. Yeganeh,  S. R. Yost,  Zhi-Qiang You,  A. Zech,  
 Igor Ying Zhang,  Xing Zhang,  Yan Zhao,  Ying Zhu,  B. R. Brooks,  
 G. K. L. Chan,  C. J. Cramer,  M. S. Gordon,  W. J. Hehre,  A. Klamt,  
 M. W. Schmidt,  C. D. Sherrill,  D. G. Truhlar,  A. Aspuru-Guzik,  R. Baer,  
 A. T. Bell,  N. A. Besley,  Jeng-Da Chai,  A. E. DePrince, III,  
 R. A. DiStasio Jr.,  A. Dreuw,  B. D. Dunietz,  T. R. Furlani,  
 Chao-Ping Hsu,  Yousung Jung,  Jing Kong,  D. S. Lambrecht,  WanZhen Liang,  
 C. Ochsenfeld,  V. A. Rassolov,  L. V. Slipchenko,  J. E. Subotnik,  
 T. Van Voorhis,  J. M. Herbert,  A. I. Krylov,  P. M. W. Gill,  M. Head-Gordon

 Contributors to earlier versions of Q-Chem not listed above: 
 R. D. Adamson,  B. Austin,  J. Baker,  G. J. O. Beran,  K. Brandhorst,  
 S. T. Brown,  E. F. C. Byrd,  A. K. Chakraborty,  C.-L. Cheng,  
 Siu Hung Chien,  D. M. Chipman,  D. L. Crittenden,  H. Dachsel,  
 R. J. Doerksen,  A. D. Dutoi,  L. Fusti-Molnar,  W. A. Goddard III,  
 A. Golubeva-Zadorozhnaya,  S. R. Gwaltney,  G. Hawkins,  A. Heyden,  
 S. Hirata,  G. Kedziora,  F. J. Keil,  C. Kelley,  Jihan Kim,  R. A. King,  
 R. Z. Khaliullin,  P. P. Korambath,  W. Kurlancheek,  A. M. Lee,  M. S. Lee,  
 S. V. Levchenko,  Ching Yeh Lin,  D. Liotard,  R. C. Lochan,  I. Lotan,  
 P. E. Maslen,  N. Nair,  D. P. O'Neill,  D. Neuhauser,  E. Neuscamman,  
 C. M. Oana,  R. Olson,  B. Peters,  R. Peverati,  P. A. Pieniazek,  
 Y. M. Rhee,  J. Ritchie,  M. A. Rohrdanz,  E. Rosta,  N. J. Russ,  
 H. F. Schaefer III,  N. E. Schultz,  N. Shenvi,  A. C. Simmonett,  A. Sodt,  
 D. Stuck,  K. S. Thanthiriwatte,  V. Vanovschi,  Tao Wang,  A. Warshel,  
 C. F. Williams,  Q. Wu,  X. Xu,  W. Zhang

 Please cite Q-Chem as follows:
 Y. Shao et al., Mol. Phys. 113, 184-215 (2015)
 DOI: 10.1080/00268976.2014.952696

 Q-Chem 5.1.2 for Intel X86 EM64T Linux

 Parts of Q-Chem use Armadillo 8.300.2 (Tropical Shenanigans).
 http://arma.sourceforge.net/

 Q-Chem begins on Mon Nov 26 16:15:52 2018  

Host: 
0

     Scratch files written to /scratch/taweetham/qchem51089//
The previous job contains 0 fragments, simply inherited here
Input Ideriv = 2
Curr. Ideriv = -1
Max.  Ideriv = 2

Checking the input file for inconsistencies... 	...done.

--------------------------------------------------------------
User input:
--------------------------------------------------------------

$molecule
read
$end

$rem
   job_type 	frequency
   basis 	6-311++g**
   method	b3lyp	
$end


--------------------------------------------------------------
 ----------------------------------------------------------------
             Standard Nuclear Orientation (Angstroms)
    I     Atom           X                Y                Z
 ----------------------------------------------------------------
    1      C       0.8728785949    -1.2248226238    -0.0000000000
    2      P      -0.7503294816    -1.7263071451    -0.0000000000
    3      I      -2.0602059862     0.3719177936    -0.0000000000
    4      F       1.7634947338    -2.2390959857    -0.0000000000
    5      I       1.8742855720     0.6355427119     0.0000000000
 ----------------------------------------------------------------
 Molecular Point Group                 Cs    NOp =  2
 Largest Abelian Subgroup              Cs    NOp =  2
 Nuclear Repulsion Energy =  1015.5309097203 hartrees
 There are       68 alpha and       68 beta electrons
 Requested basis set is 6-311++G(d,p)
 There are 73 shells and 198 basis functions

 Total QAlloc Memory Limit   2000 MB
 Mega-Array Size       188 MB
 MEM_STATIC part       192 MB

                       Distance Matrix (Angstroms)
             C (  1)   P (  2)   I (  3)   F (  4)
   P (  2)  1.698909
   I (  3)  3.339546  2.473525
   F (  4)  1.349795  2.565592  4.630127
   I (  5)  2.112765  3.530855  3.943314  2.876773

 A cutoff of  1.0D-11 yielded   1978 shell pairs
 There are     15499 function pairs (     17569 Cartesian)

 -------------------------------------------------------
 OpenMP Integral Computing Module                       
 Release: version 1.0, May 2013, Q-Chem Inc. Pittsburgh 
 -------------------------------------------------------
 Integral Job Info:
 Integral job number is                      11
 Integral operator is                         1
 short-range coefficients                     0
 long-range coefficients              100000000
 Omega coefficients                           0
 if combine SR and LR in K                    0
 Integral screening is                        0
 Integral computing path is                   2
 max size of driver memory is            800000
 size of driver memory is                593474
 size of scratch memory is             11861008
 max col of scratch BK array               1296
 max len of scratch array in speh3          155
 max len of scratch index in speh4           18
 max int batch size is                      520
 min int batch size is                       52
 fixed nKL is                                52
 max L of basis functions is                  2
 order of int derivative is                   0
 number of shells is                         73
 number of basis is                         211
 number of cartesian basis is               211
 number of contracted shell pairs          1978
 number of primitive shell pairs           4039
 maxK2 (contraction) of shell pair           36
 max number of K2 of shell pair               1
 max number of CS2 of shell pair            304
 max number of PS2 of shell pair            304
 mem total for path MDJ                  540300
 -------------------------------------------------------
 Smallest overlap matrix eigenvalue = 1.00E-03
 Guess from superposition of atomic densities
 Warning:  Energy on first SCF cycle will be non-variational
 SAD guess density has 136.000000 electrons

 -----------------------------------------------------------------------
  General SCF calculation program by
  Eric Jon Sundstrom, Paul Horn, Yuezhi Mao, Dmitri Zuev, Alec White,
  David Stuck, Shaama M.S., Shane Yost, Joonho Lee, David Small,
  Daniel Levine, Susi Lehtola, Hugh Burton, Evgeny Epifanovsky
 -----------------------------------------------------------------------
 Exchange:     0.2000 Hartree-Fock + 0.0800 Slater + 0.7200 B88
 Correlation:  0.1900 VWN1RPA + 0.8100 LYP
 Using SG-1 standard quadrature grid
 using 4 threads for integral computing
 -------------------------------------------------------
 OpenMP Integral computing Module                
 Release: version 2.0, May 2017, Q-Chem Inc. Pleasanton 
 -------------------------------------------------------
 -------------------------------------------------------
 OpenMP BLAS3 based DFT computing Module                
 Release: version 1.0, May 2013, Q-Chem Inc. Pittsburgh 
 -------------------------------------------------------
 A restricted SCF calculation will be
 performed using DIIS
 SCF converges when DIIS error is below 1.0e-08
 ---------------------------------------
  Cycle       Energy         DIIS error
 ---------------------------------------
    1  -14318.8505790247      3.56e-02  
    2  -14318.3677349029      2.21e-03  
    3  -14318.3523962342      3.03e-03  
    4  -14318.3809021958      6.89e-04  
    5  -14318.3823604883      1.30e-04  
    6  -14318.3823657141      8.59e-05  
    7  -14318.3824037829      3.05e-05  
    8  -14318.3824080595      6.85e-06  
    9  -14318.3824082886      2.67e-06  
   10  -14318.3824083344      4.53e-07  
   11  -14318.3824083352      1.59e-07  
   12  -14318.3824083351      3.45e-08  
   13  -14318.3824083353      8.28e-09  Convergence criterion met
 ---------------------------------------
 SCF time:   CPU 38.92s  wall 11.00s 
 SCF   energy in the final basis set =   -14318.3824083353
 Total energy in the final basis set =   -14318.3824083353

 --------------------------------------------------------------
             Orbital Energies (a.u.) and Symmetries
 --------------------------------------------------------------

 Alpha MOs, Restricted
 -- Occupied --                  
*******-1165.88 -176.33 -176.31 -165.73 -165.73 -165.73 -165.72
  1 A'    2 A'    3 A'    4 A'    5 A'    1 A"    6 A'    7 A'                 
-165.72 -165.72  -77.11  -35.83  -35.81  -31.32  -31.31  -31.31
  2 A"    8 A'    9 A'   10 A'   11 A'   12 A'    3 A"   13 A'                 
-31.304 -31.299 -31.299 -24.738 -22.971 -22.969 -22.969 -22.965
 14 A'    4 A"   15 A'   16 A'   17 A'    5 A"   18 A'    6 A"                 
-22.965 -22.955 -22.953 -22.953 -22.950 -22.950 -10.336  -6.603
 19 A'   20 A'    7 A"   21 A'   22 A'    8 A"   23 A'   24 A'                 
 -6.376  -6.361  -4.789  -4.774  -4.773  -4.772  -4.765  -4.761
 25 A'   26 A'   27 A'    9 A"   28 A'   29 A'   30 A'   10 A"                 
 -4.760  -4.759  -4.758  -2.055  -2.050  -2.049  -2.038  -2.037
 31 A'   11 A"   32 A'   33 A'   12 A"   34 A'   35 A'   36 A'                 
 -2.037  -2.034  -2.034  -2.022  -2.022  -1.277  -0.778  -0.696
 13 A"   14 A"   37 A'   38 A'   15 A"   39 A'   40 A'   41 A'                 
 -0.660  -0.596  -0.511  -0.511  -0.463  -0.383  -0.336  -0.335
 42 A'   43 A'   44 A'   16 A"   45 A'   46 A'   17 A"   47 A'                 
 -0.299  -0.296  -0.276  -0.257
 18 A"   48 A'   49 A'   19 A"                                                 
 -- Virtual --                   
 -0.098  -0.098  -0.064   0.004   0.022   0.039   0.044   0.049
 20 A"   50 A'   51 A'   52 A'   53 A'   54 A'   21 A"   55 A'                 
  0.066   0.088   0.097   0.121   0.125   0.172   0.190   0.205
 56 A'   22 A"   57 A'   58 A'   59 A'   60 A'   23 A"   61 A'                 
  0.210   0.229   0.238   0.242   0.249   0.263   0.285   0.286
 62 A'   24 A"   63 A'   64 A'   25 A"   65 A'   26 A"   66 A'                 
  0.310   0.339   0.367   0.381   0.391   0.397   0.404   0.408
 67 A'   68 A'   27 A"   69 A'   28 A"   29 A"   30 A"   70 A'                 
  0.412   0.439   0.466   0.468   0.524   0.547   0.577   0.597
 71 A'   72 A'   73 A'   74 A'   31 A"   75 A'   76 A'   77 A'                 
  0.652   0.690   0.729   0.746   0.812   0.884   0.926   0.938
 78 A'   32 A"   33 A"   79 A'   80 A'   81 A'   82 A'   83 A'                 
  1.195   1.276   1.282   1.305   1.317   1.322   1.358   1.374
 34 A"   84 A'   35 A"   36 A"   85 A'   86 A'   87 A'   88 A'                 
  1.406   1.411   1.439   1.548   1.605   1.636   1.680   1.753
 37 A"   89 A'   38 A"   39 A"   90 A'   91 A'   92 A'   93 A'                 
  1.826   1.938   2.610   2.789   3.002   3.734   3.737   3.924
 94 A'   95 A'   40 A"   96 A'   97 A'   41 A"   98 A'   42 A"                 
  3.939   3.948   3.953   3.954   3.966   3.970   3.994   4.016
 99 A'   43 A"  100 A'   44 A"   45 A"  101 A'   46 A"  102 A'                 
  4.065   4.118   4.215   4.277   4.379   4.632   5.970   5.983
103 A'  104 A'  105 A'  106 A'  107 A'  108 A'   47 A"   48 A"                 
  5.989   6.006   6.026   6.035   6.247   6.293   6.478   6.895
109 A'  110 A'  111 A'  112 A'   49 A"  113 A'  114 A'  115 A'                 
 13.780  13.887  13.962  23.378  27.733  27.820  28.317  28.327
 50 A"  116 A'  117 A'  118 A'  119 A'  120 A'   51 A"   52 A"                 
 28.329  28.345  28.353  28.366  28.514  28.521  28.528  28.532
121 A'  122 A'  123 A'  124 A'   53 A"  125 A'   54 A"   55 A"                 
 28.534  28.537  28.553  28.567  28.620  28.661  66.710 127.862
126 A'   56 A"  127 A'  128 A'  129 A'  130 A'  131 A'   57 A"                 
127.873 127.873 127.888 127.903 127.911 151.549 151.621 162.999
 58 A"  132 A'  133 A'  134 A'  135 A'  136 A'  137 A'  138 A'                 
*******1901.782
139 A'  140 A'                                                                 

 Beta MOs, Restricted
 -- Occupied --                  
*******-1165.88 -176.33 -176.31 -165.73 -165.73 -165.73 -165.72
  1 A'    2 A'    3 A'    4 A'    5 A'    1 A"    6 A'    7 A'                 
-165.72 -165.72  -77.11  -35.83  -35.81  -31.32  -31.31  -31.31
  2 A"    8 A'    9 A'   10 A'   11 A'   12 A'    3 A"   13 A'                 
-31.304 -31.299 -31.299 -24.738 -22.971 -22.969 -22.969 -22.965
 14 A'    4 A"   15 A'   16 A'   17 A'    5 A"   18 A'    6 A"                 
-22.965 -22.955 -22.953 -22.953 -22.950 -22.950 -10.336  -6.603
 19 A'   20 A'    7 A"   21 A'   22 A'    8 A"   23 A'   24 A'                 
 -6.376  -6.361  -4.789  -4.774  -4.773  -4.772  -4.765  -4.761
 25 A'   26 A'   27 A'    9 A"   28 A'   29 A'   30 A'   10 A"                 
 -4.760  -4.759  -4.758  -2.055  -2.050  -2.049  -2.038  -2.037
 31 A'   11 A"   32 A'   33 A'   12 A"   34 A'   35 A'   36 A'                 
 -2.037  -2.034  -2.034  -2.022  -2.022  -1.277  -0.778  -0.696
 13 A"   14 A"   37 A'   38 A'   15 A"   39 A'   40 A'   41 A'                 
 -0.660  -0.596  -0.511  -0.511  -0.463  -0.383  -0.336  -0.335
 42 A'   43 A'   44 A'   16 A"   45 A'   46 A'   17 A"   47 A'                 
 -0.299  -0.296  -0.276  -0.257
 18 A"   48 A'   49 A'   19 A"                                                 
 -- Virtual --                   
 -0.098  -0.098  -0.064   0.004   0.022   0.039   0.044   0.049
 20 A"   50 A'   51 A'   52 A'   53 A'   54 A'   21 A"   55 A'                 
  0.066   0.088   0.097   0.121   0.125   0.172   0.190   0.205
 56 A'   22 A"   57 A'   58 A'   59 A'   60 A'   23 A"   61 A'                 
  0.210   0.229   0.238   0.242   0.249   0.263   0.285   0.286
 62 A'   24 A"   63 A'   64 A'   25 A"   65 A'   26 A"   66 A'                 
  0.310   0.339   0.367   0.381   0.391   0.397   0.404   0.408
 67 A'   68 A'   27 A"   69 A'   28 A"   29 A"   30 A"   70 A'                 
  0.412   0.439   0.466   0.468   0.524   0.547   0.577   0.597
 71 A'   72 A'   73 A'   74 A'   31 A"   75 A'   76 A'   77 A'                 
  0.652   0.690   0.729   0.746   0.812   0.884   0.926   0.938
 78 A'   32 A"   33 A"   79 A'   80 A'   81 A'   82 A'   83 A'                 
  1.195   1.276   1.282   1.305   1.317   1.322   1.358   1.374
 34 A"   84 A'   35 A"   36 A"   85 A'   86 A'   87 A'   88 A'                 
  1.406   1.411   1.439   1.548   1.605   1.636   1.680   1.753
 37 A"   89 A'   38 A"   39 A"   90 A'   91 A'   92 A'   93 A'                 
  1.826   1.938   2.610   2.789   3.002   3.734   3.737   3.924
 94 A'   95 A'   40 A"   96 A'   97 A'   41 A"   98 A'   42 A"                 
  3.939   3.948   3.953   3.954   3.966   3.970   3.994   4.016
 99 A'   43 A"  100 A'   44 A"   45 A"  101 A'   46 A"  102 A'                 
  4.065   4.118   4.215   4.277   4.379   4.632   5.970   5.983
103 A'  104 A'  105 A'  106 A'  107 A'  108 A'   47 A"   48 A"                 
  5.989   6.006   6.026   6.035   6.247   6.293   6.478   6.895
109 A'  110 A'  111 A'  112 A'   49 A"  113 A'  114 A'  115 A'                 
 13.780  13.887  13.962  23.378  27.733  27.820  28.317  28.327
 50 A"  116 A'  117 A'  118 A'  119 A'  120 A'   51 A"   52 A"                 
 28.329  28.345  28.353  28.366  28.514  28.521  28.528  28.532
121 A'  122 A'  123 A'  124 A'   53 A"  125 A'   54 A"   55 A"                 
 28.534  28.537  28.553  28.567  28.620  28.661  66.710 127.862
126 A'   56 A"  127 A'  128 A'  129 A'  130 A'  131 A'   57 A"                 
127.873 127.873 127.888 127.903 127.911 151.549 151.621 162.999
 58 A"  132 A'  133 A'  134 A'  135 A'  136 A'  137 A'  138 A'                 
*******1901.782
139 A'  140 A'                                                                 
 --------------------------------------------------------------

          Ground-State Mulliken Net Atomic Charges

     Atom                 Charge (a.u.)
  ----------------------------------------
      1 C                    -0.200354
      2 P                     0.142630
      3 I                    -0.113983
      4 F                     0.018379
      5 I                     0.153328
  ----------------------------------------
  Sum of atomic charges =     0.000000

 -----------------------------------------------------------------
                    Cartesian Multipole Moments
 -----------------------------------------------------------------
    Charge (ESU x 10^10)
                 0.0000
    Dipole Moment (Debye)
         X       0.1244      Y       0.6933      Z      -0.0000
       Tot       0.7044
    Quadrupole Moments (Debye-Ang)
        XX     -80.7921     XY       2.4825     YY     -78.9718
        XZ       0.0000     YZ      -0.0000     ZZ     -81.4747
    Octopole Moments (Debye-Ang^2)
       XXX       5.7090    XXY      25.7875    XYY      -0.1158
       YYY      46.1287    XXZ      -0.0000    XYZ      -0.0000
       YYZ       0.0000    XZZ       2.6434    YZZ      11.1249
       ZZZ      -0.0000
    Hexadecapole Moments (Debye-Ang^3)
      XXXX   -1586.7034   XXXY      -1.1326   XXYY    -351.4136
      XYYY       3.5918   YYYY    -627.5825   XXXZ      -0.0000
      XXYZ       0.0000   XYYZ      -0.0000   YYYZ      -0.0000
      XXZZ    -288.4586   XYZZ      -3.5849   YYZZ    -123.5821
      XZZZ       0.0000   YZZZ      -0.0000   ZZZZ    -113.2579
 -----------------------------------------------------------------
 Calculating MO derivatives via CPSCF
 D1JvT checksum  = 305220 19728.7812274190
 D1KAT checksum  = 786000 729.8499216698
   1         3          15      0.134778    0.053616
   2         3          15      0.016189    0.005960
   3         3          15      0.002238    0.000818
   4         5          13      0.000261    0.000113
   5        16           2      0.000024    0.000014
   6        17           1      0.000001    0.000001
   7        18           0      0.000000    0.000000    Roots Converged
 Time for AOints: 14.0 s (CPU) 3.6 s (wall)
 ------------------------------------------------------------------------------
                     AOints        : Timing summary (seconds)
 ------------------------------------------------------------------------------
     job step          cpu (% of tot)      sys (% of tot)     wall (% of tot)
 ------------------------------------------------------------------------------
  cpscf_lag         0.6810E+02 (36.2)   0.4000E-05 (11.8)   0.1754E+02 (35.5)
  iterzp            0.1058E+03 (56.2)   0.2900E-04 (85.3)   0.2800E+02 (56.7)
  make_fx           0.0000E+00 ( 0.0)   0.0000E+00 ( 0.0)   0.0000E+00 ( 0.0)
  AOints            0.1403E+02 ( 7.5)   0.0000E+00 ( 0.0)   0.3555E+01 ( 7.2)
 ------------------------------------------------------------------------------
   Grand Totals     0.1882E+03          0.3400E-04          0.4936E+02
 ------------------------------------------------------------------------------
 Calculating analytic Hessian of the SCF energy
 Polarizability Matrix (a.u.)
            1           2           3
    1-134.5640083  -3.5062493  -0.0000000
    2  -3.5062493-105.2264976  -0.0000000
    3  -0.0000000  -0.0000000 -61.1154609

 Direct stationary perturbation theory relativistic correction:

 rels  =     194.415339402818
 relv  =    -646.283260684074
 rel2e =      85.560577223353
 E_rel =    -366.307344057903

 Hessian of the SCF Energy
            1           2           3           4           5           6
    1   0.4473174  -0.0096826   0.0000000  -0.2354964  -0.0794555   0.0000000
    2  -0.0096826   0.2887882   0.0000000  -0.0952018  -0.0638588  -0.0000000
    3   0.0000000   0.0000000   0.0735675   0.0000000   0.0000000  -0.0175098
    4  -0.2354964  -0.0952018   0.0000000   0.3082140   0.0348584  -0.0000000
    5  -0.0794555  -0.0638588   0.0000000   0.0348584   0.1577988   0.0000000
    6   0.0000000  -0.0000000  -0.0175098  -0.0000000   0.0000000   0.0110251
    7  -0.0059051   0.0131490   0.0000000  -0.0288787   0.0310864  -0.0000000
    8  -0.0005930  -0.0002199  -0.0000000   0.0461014  -0.0829005   0.0000000
    9   0.0000000  -0.0000000  -0.0037241  -0.0000000   0.0000000  -0.0025950
   10  -0.1671293   0.1150679  -0.0000000  -0.0371101   0.0285465   0.0000000
   11   0.1224376  -0.1738950  -0.0000000   0.0184081   0.0001857  -0.0000000
   12  -0.0000000  -0.0000000  -0.0280429   0.0000000  -0.0000000   0.0017180
   13  -0.0387866  -0.0233324  -0.0000000  -0.0067287  -0.0150358   0.0000000
   14  -0.0327065  -0.0508145  -0.0000000  -0.0041661  -0.0112253   0.0000000
   15   0.0000000   0.0000000  -0.0242906  -0.0000000  -0.0000000   0.0073617
            7           8           9          10          11          12
    1  -0.0059051  -0.0005930   0.0000000  -0.1671293   0.1224376  -0.0000000
    2   0.0131490  -0.0002199  -0.0000000   0.1150679  -0.1738950  -0.0000000
    3   0.0000000  -0.0000000  -0.0037241  -0.0000000  -0.0000000  -0.0280429
    4  -0.0288787   0.0461014  -0.0000000  -0.0371101   0.0184081   0.0000000
    5   0.0310864  -0.0829005   0.0000000   0.0285465   0.0001857  -0.0000000
    6  -0.0000000   0.0000000  -0.0025950   0.0000000  -0.0000000   0.0017180
    7   0.0436698  -0.0448108  -0.0000000  -0.0039887   0.0004111  -0.0000000
    8  -0.0448108   0.0800152   0.0000000   0.0002989   0.0001814   0.0000000
    9  -0.0000000   0.0000000   0.0021130  -0.0000000   0.0000000   0.0052045
   10  -0.0039887   0.0002989  -0.0000000   0.1997600  -0.1458436   0.0000000
   11   0.0004111   0.0001814   0.0000000  -0.1458436   0.2173891   0.0000000
   12  -0.0000000   0.0000000   0.0052045   0.0000000   0.0000000   0.0167516
   13  -0.0048972  -0.0009965   0.0000000   0.0084681   0.0045869   0.0000000
   14   0.0001644   0.0029239  -0.0000000   0.0019304  -0.0438613   0.0000000
   15   0.0000000  -0.0000000  -0.0009983  -0.0000000   0.0000000   0.0043689
           13          14          15
    1  -0.0387866  -0.0327065   0.0000000
    2  -0.0233324  -0.0508145   0.0000000
    3  -0.0000000  -0.0000000  -0.0242906
    4  -0.0067287  -0.0041661  -0.0000000
    5  -0.0150358  -0.0112253  -0.0000000
    6   0.0000000   0.0000000   0.0073617
    7  -0.0048972   0.0001644   0.0000000
    8  -0.0009965   0.0029239  -0.0000000
    9   0.0000000  -0.0000000  -0.0009983
   10   0.0084681   0.0019304  -0.0000000
   11   0.0045869  -0.0438613   0.0000000
   12   0.0000000   0.0000000   0.0043689
   13   0.0419444   0.0347779  -0.0000000
   14   0.0347779   0.1029772  -0.0000000
   15  -0.0000000  -0.0000000   0.0135583
 Gradient time:  CPU 290.79 s  wall 76.31 s
 **********************************************************************
 **                                                                  **
 **                       VIBRATIONAL ANALYSIS                       **
 **                       --------------------                       **
 **                                                                  **
 **        VIBRATIONAL FREQUENCIES (CM**-1) AND NORMAL MODES         **
 **     FORCE CONSTANTS (mDYN/ANGSTROM) AND REDUCED MASSES (AMU)     **
 **                  INFRARED INTENSITIES (KM/MOL)                   **
 **                                                                  **
 **********************************************************************


 Mode:                 1                      2                      3
 Frequency:        71.66                 114.88                 209.55
 Force Cnst:      0.3296                 0.1969                 0.7268
 Red. Mass:     108.9219                25.3192                28.0913
 IR Active:          YES                    YES                    YES
 IR Intens:        0.048                  0.714                  1.300
 Raman Active:       YES                    YES                    YES
               X      Y      Z        X      Y      Z        X      Y      Z
 C         -0.069 -0.251 -0.000   -0.000  0.000 -0.130    0.495 -0.106  0.000
 P         -0.049 -0.292  0.000   -0.000 -0.000  0.642    0.451  0.094 -0.000
 I          0.641  0.098 -0.000   -0.000 -0.000 -0.098   -0.137  0.140 -0.000
 F          0.109 -0.071 -0.000    0.000  0.000 -0.746    0.673  0.023 -0.000
 I         -0.639  0.007  0.000    0.000 -0.000  0.066   -0.121 -0.156 -0.000
 TransDip  -0.006 -0.004  0.000    0.000 -0.000  0.027    0.034  0.014 -0.000

 Mode:                 4                      5                      6
 Frequency:       302.93                 327.93                 426.83
 Force Cnst:      1.0732                 1.8526                 1.3641
 Red. Mass:      19.8497                29.2386                12.7084
 IR Active:          YES                    YES                    YES
 IR Intens:        0.378                 15.866                  2.405
 Raman Active:       YES                    YES                    YES
               X      Y      Z        X      Y      Z        X      Y      Z
 C         -0.271  0.389  0.000    0.134  0.407 -0.000    0.000 -0.000  0.961
 P         -0.165 -0.015 -0.000    0.206  0.777  0.000   -0.000  0.000 -0.101
 I          0.029 -0.024  0.000    0.064 -0.136 -0.000    0.000 -0.000 -0.006
 F          0.193  0.832  0.000   -0.366 -0.047  0.000    0.000 -0.000 -0.255
 I          0.008 -0.134 -0.000   -0.073 -0.086  0.000    0.000  0.000 -0.023
 TransDip   0.002 -0.020 -0.000   -0.017  0.126  0.000   -0.000  0.000 -0.050

 Mode:                 7                      8                      9
 Frequency:       462.88                 950.86                1134.87
 Force Cnst:      2.7851                 7.5336                10.2473
 Red. Mass:      22.0628                14.1424                13.5042
 IR Active:          YES                    YES                    YES
 IR Intens:       47.576                113.788                233.489
 Raman Active:       YES                    YES                    YES
               X      Y      Z        X      Y      Z        X      Y      Z
 C         -0.040  0.537  0.000    0.357  0.824  0.000    0.876 -0.239  0.000
 P          0.497 -0.369 -0.000   -0.237 -0.093  0.000   -0.141 -0.050  0.000
 I         -0.019  0.055 -0.000    0.003 -0.001 -0.000   -0.001 -0.000 -0.000
 F         -0.559  0.096 -0.000    0.190 -0.303 -0.000   -0.288  0.266 -0.000
 I         -0.015 -0.030 -0.000   -0.007 -0.009  0.000   -0.005 -0.005  0.000
 TransDip   0.219 -0.029 -0.000    0.083  0.331  0.000    0.440 -0.214  0.000

 STANDARD THERMODYNAMIC QUANTITIES AT   298.15 K  AND     1.00 ATM

   This Molecule has  0 Imaginary Frequencies
   Zero point vibrational energy:        5.722 kcal/mol

   Atom    1 Element C  Has Mass   12.00000
   Atom    2 Element P  Has Mass   30.97376
   Atom    3 Element I  Has Mass  126.90440
   Atom    4 Element F  Has Mass   18.99840
   Atom    5 Element I  Has Mass  126.90440
   Molecular Mass:   315.780960 amu
   Principal axes and moments of inertia in amu*Bohr^2:
                             1           2           3
    Eigenvalues --      976.28838  3821.52827  4797.81665
          X               0.99997    -0.00798    -0.00000
          Y               0.00798     0.99997    -0.00000
          Z               0.00000     0.00000     1.00000
   Rotational Symmetry Number is   1
   The Molecule is an Asymmetric Top
   Translational Enthalpy:        0.889 kcal/mol
   Rotational Enthalpy:           0.889 kcal/mol
   Vibrational Enthalpy:          7.886 kcal/mol
   gas constant (RT):             0.592 kcal/mol
   Translational Entropy:        43.145  cal/mol.K
   Rotational Entropy:           31.260  cal/mol.K
   Vibrational Entropy:          13.805  cal/mol.K

   Total Enthalpy:               10.256 kcal/mol
   Total Entropy:                88.210  cal/mol.K
Archival summary:
1\1\TWL02\FREQ\ProcedureUnspecified\BasisUnspecified\2111\taweetha\MonNov2616:17:192018MonNov2616:17:192018\0\\#,FREQ,ProcedureUnspecified,BasisUnspecified,\\0,1\I\C,1,2.11276\F,2,1.3498,1,110.421\P,2,1.69891,1,135.461,3,-180,0\I,4,2.47352,2,104.807,1,-0,0\\\@

 Total job time:  86.92s(wall), 329.90s(cpu) 
 Mon Nov 26 16:17:19 2018

        *************************************************************
        *                                                           *
        *  Thank you very much for using Q-Chem.  Have a nice day.  *
        *                                                           *
        *************************************************************
