# Supplementary material for: Geometric and energetic data from ab initio calculations of haloethene, haloimine, halomethylenephosphine, haloiminophosphine, halodiazene, halodiphosphene and halocyclopropane
Source: Data Brief. 2019 Nov 2;27:104738. doi: 10.1016/j.dib.2019.104738 (PMC6861602; doi:10.1016/j.dib.2019.104738)
Supplement: Multimedia component 5 [file mmc5.zip › CP/B3LYP/IHCPBrE.out]

Q-Chem Developer Version!
                  Welcome to Q-Chem
     A Quantum Leap Into The Future Of Chemistry


 Q-Chem 5.1, Q-Chem, Inc., Pleasanton, CA (2018)

 Yihan Shao,  Zhengting Gan,  E. Epifanovsky,  A. T. B. Gilbert,  M. Wormit,  
 J. Kussmann,  A. W. Lange,  A. Behn,  Jia Deng,  Xintian Feng,  D. Ghosh,  
 M. Goldey,  P. R. Horn,  L. D. Jacobson,  I. Kaliman,  T. Kus,  A. Landau,  
 Jie Liu,  E. I. Proynov,  R. M. Richard,  R. P. Steele,  E. J. Sundstrom,  
 H. L. Woodcock III,  P. M. Zimmerman,  D. Zuev,  B. Albrecht,  E. Alguire,  
 S. A. Baeppler,  D. Barton,  Z. Benda,  Y. A. Bernard,  E. J. Berquist,  
 K. B. Bravaya,  H. Burton,  D. Casanova,  Chun-Min Chang,  Yunqing Chen,  
 A. Chien,  K. D. Closser,  M. P. Coons,  S. Coriani,  S. Dasgupta,  
 A. L. Dempwolff,  M. Diedenhofen,  Hainam Do,  R. G. Edgar,  Po-Tung Fang,  
 S. Faraji,  S. Fatehi,  Qingguo Feng,  K. D. Fenk,  J. Fosso-Tande,  
 Qinghui Ge,  A. Ghysels,  G. Gidofalvi,  J. Gomes,  J. Gonthier,  A. Gunina,  
 D. Hait,  M. W. D. Hanson-Heine,  P. H. P. Harbach,  A. W. Hauser,  
 J. E. Herr,  E. G. Hohenstein,  Z. C. Holden,  Kerwin Hui,  B. C. Huynh,  
 T.-C. Jagau,  Hyunjun Ji,  B. Kaduk,  K. Khistyaev,  Jaehoon Kim,  
 P. Klunzinger,  K. Koh,  D. Kosenkov,  L. Koulias,  T. Kowalczyk,  
 C. M. Krauter,  A. Kunitsa,  Ka Un Lao,  A. Laurent,  K. V. Lawler,  
 Joonho Lee,  D. Lefrancois,  S. Lehtola,  D. S. Levine,  Yi-Pei Li,  
 You-Sheng Lin,  Fenglai Liu,  E. Livshits,  A. Luenser,  P. Manohar,  
 E. Mansoor,  S. F. Manzer,  Shan-Ping Mao,  Yuezhi Mao,  N. Mardirossian,  
 A. V. Marenich,  T. Markovich,  L. A. Martinez-Martinez,  S. A. Maurer,  
 N. J. Mayhall,  S. C. McKenzie,  J.-M. Mewes,  A. F. Morrison,  
 J. W. Mullinax,  K. Nanda,  T. S. Nguyen-Beck,  R. Olivares-Amaya,  
 J. A. Parkhill,  T. M. Perrine,  F. Plasser,  P. Pokhilko,  S. Prager,  
 A. Prociuk,  E. Ramos,  D. R. Rehn,  F. Rob,  M. Schneider,  N. Sergueev,  
 S. M. Sharada,  S. Sharma,  D. W. Small,  T. Stauch,  T. Stein,  
 Yu-Chuan Su,  A. J. W. Thom,  A. Tkatchenko,  T. Tsuchimochi,  N. M. Tubman,  
 L. Vogt,  M. L. Vidal,  O. Vydrov,  M. A. Watson,  J. Wenzel,  
 M. de Wergifosse,  T. A. Wesolowski,  A. White,  J. Witte,  A. Yamada,  
 Jun Yang,  K. Yao,  S. Yeganeh,  S. R. Yost,  Zhi-Qiang You,  A. Zech,  
 Igor Ying Zhang,  Xing Zhang,  Yan Zhao,  Ying Zhu,  B. R. Brooks,  
 G. K. L. Chan,  C. J. Cramer,  M. S. Gordon,  W. J. Hehre,  A. Klamt,  
 M. W. Schmidt,  C. D. Sherrill,  D. G. Truhlar,  A. Aspuru-Guzik,  R. Baer,  
 A. T. Bell,  N. A. Besley,  Jeng-Da Chai,  A. E. DePrince, III,  
 R. A. DiStasio Jr.,  A. Dreuw,  B. D. Dunietz,  T. R. Furlani,  
 Chao-Ping Hsu,  Yousung Jung,  Jing Kong,  D. S. Lambrecht,  WanZhen Liang,  
 C. Ochsenfeld,  V. A. Rassolov,  L. V. Slipchenko,  J. E. Subotnik,  
 T. Van Voorhis,  J. M. Herbert,  A. I. Krylov,  P. M. W. Gill,  M. Head-Gordon

 Contributors to earlier versions of Q-Chem not listed above: 
 R. D. Adamson,  B. Austin,  J. Baker,  G. J. O. Beran,  K. Brandhorst,  
 S. T. Brown,  E. F. C. Byrd,  A. K. Chakraborty,  C.-L. Cheng,  
 Siu Hung Chien,  D. M. Chipman,  D. L. Crittenden,  H. Dachsel,  
 R. J. Doerksen,  A. D. Dutoi,  L. Fusti-Molnar,  W. A. Goddard III,  
 A. Golubeva-Zadorozhnaya,  S. R. Gwaltney,  G. Hawkins,  A. Heyden,  
 S. Hirata,  G. Kedziora,  F. J. Keil,  C. Kelley,  Jihan Kim,  R. A. King,  
 R. Z. Khaliullin,  P. P. Korambath,  W. Kurlancheek,  A. M. Lee,  M. S. Lee,  
 S. V. Levchenko,  Ching Yeh Lin,  D. Liotard,  R. C. Lochan,  I. Lotan,  
 P. E. Maslen,  N. Nair,  D. P. O'Neill,  D. Neuhauser,  E. Neuscamman,  
 C. M. Oana,  R. Olson,  B. Peters,  R. Peverati,  P. A. Pieniazek,  
 Y. M. Rhee,  J. Ritchie,  M. A. Rohrdanz,  E. Rosta,  N. J. Russ,  
 H. F. Schaefer III,  N. E. Schultz,  N. Shenvi,  A. C. Simmonett,  A. Sodt,  
 D. Stuck,  K. S. Thanthiriwatte,  V. Vanovschi,  Tao Wang,  A. Warshel,  
 C. F. Williams,  Q. Wu,  X. Xu,  W. Zhang

 Please cite Q-Chem as follows:
 Y. Shao et al., Mol. Phys. 113, 184-215 (2015)
 DOI: 10.1080/00268976.2014.952696

 Q-Chem 5.1.2 for Intel X86 EM64T Linux

 Parts of Q-Chem use Armadillo 8.300.2 (Tropical Shenanigans).
 http://arma.sourceforge.net/

 Q-Chem begins on Mon Nov 26 12:14:32 2018  

Host: 
0

     Scratch files written to /scratch/taweetham/qchem45237//
Input Ideriv = 2
Curr. Ideriv = -1
Max.  Ideriv = 2

Checking the input file for inconsistencies... 	...done.

--------------------------------------------------------------
User input:
--------------------------------------------------------------
$molecule
0 1
C 
P 1 1.5 
Br 2 PBr 1 120. 
H 1 PH 2 120.  3 180.0
I 1 PI 2 120.  3 0.0

PH=1.44
PF=1.54
PCl=2.03
PBr=2.5
PI=2.6
$end

$rem
   job_type	optimization
   basis	6-311++g**
   method	b3lyp
$end

--------------------------------------------------------------
 ----------------------------------------------------------------
             Standard Nuclear Orientation (Angstroms)
    I     Atom           X                Y                Z
 ----------------------------------------------------------------
    1      C       0.2391269277    -1.8023591790    -0.0000000000
    2      P      -1.2507419490    -1.6283168560    -0.0000000000
    3      Br     -2.2410908913     0.6671589057    -0.0000000000
    4      H       0.8095679185    -3.1245532177    -0.0000000000
    5      I       1.7916034141     0.2832622535     0.0000000000
 ----------------------------------------------------------------
 Molecular Point Group                 Cs    NOp =  2
 Largest Abelian Subgroup              Cs    NOp =  2
 Nuclear Repulsion Energy =   615.7940525720 hartrees
 There are       55 alpha and       55 beta electrons
 Requested basis set is 6-311++G(d,p)
 There are 67 shells and 169 basis functions

 Total QAlloc Memory Limit   2000 MB
 Mega-Array Size       188 MB
 MEM_STATIC part       192 MB
 A cutoff of  1.0D-11 yielded   1742 shell pairs
 There are     11805 function pairs (     13278 Cartesian)

 -------------------------------------------------------
 OpenMP Integral Computing Module                       
 Release: version 1.0, May 2013, Q-Chem Inc. Pittsburgh 
 -------------------------------------------------------
 Integral Job Info:
 Integral job number is                      11
 Integral operator is                         1
 short-range coefficients                     0
 long-range coefficients              100000000
 Omega coefficients                           0
 if combine SR and LR in K                    0
 Integral screening is                        0
 Integral computing path is                   2
 max size of driver memory is            800000
 size of driver memory is                593474
 size of scratch memory is             29623520
 max col of scratch BK array               1296
 max len of scratch array in speh3          155
 max len of scratch index in speh4           18
 max int batch size is                      520
 min int batch size is                       52
 fixed nKL is                                45
 max L of basis functions is                  2
 order of int derivative is                   0
 number of shells is                         67
 number of basis is                         179
 number of cartesian basis is               179
 number of contracted shell pairs          1742
 number of primitive shell pairs           3859
 maxK2 (contraction) of shell pair           36
 max number of K2 of shell pair               1
 max number of CS2 of shell pair            283
 max number of PS2 of shell pair            283
 mem total for path MDJ                  528444
 -------------------------------------------------------
 Smallest overlap matrix eigenvalue = 7.06E-04

 Scale SEOQF with 1.000000e-01/1.000000e-01/1.000000e-01

 Standard Electronic Orientation quadrupole field applied
 Nucleus-field energy     =     0.0000000196 hartrees
 Guess from superposition of atomic densities
 Warning:  Energy on first SCF cycle will be non-variational
 SAD guess density has 110.000000 electrons

 -----------------------------------------------------------------------
  General SCF calculation program by
  Eric Jon Sundstrom, Paul Horn, Yuezhi Mao, Dmitri Zuev, Alec White,
  David Stuck, Shaama M.S., Shane Yost, Joonho Lee, David Small,
  Daniel Levine, Susi Lehtola, Hugh Burton, Evgeny Epifanovsky
 -----------------------------------------------------------------------
 Exchange:     0.2000 Hartree-Fock + 0.0800 Slater + 0.7200 B88
 Correlation:  0.1900 VWN1RPA + 0.8100 LYP
 Using SG-1 standard quadrature grid
 using 4 threads for integral computing
 -------------------------------------------------------
 OpenMP Integral computing Module                
 Release: version 2.0, May 2017, Q-Chem Inc. Pleasanton 
 -------------------------------------------------------
 -------------------------------------------------------
 OpenMP BLAS3 based DFT computing Module                
 Release: version 1.0, May 2013, Q-Chem Inc. Pittsburgh 
 -------------------------------------------------------
 A restricted SCF calculation will be
 performed using DIIS
 SCF converges when DIIS error is below 1.0e-08
 ---------------------------------------
  Cycle       Energy         DIIS error
 ---------------------------------------
    1   -9873.7803193519      3.32e-02  
    2   -9873.5900431173      3.83e-03  
    3   -9873.4559539487      6.56e-03  
    4   -9873.6288444201      1.73e-03  
    5   -9873.6402188387      6.31e-04  
    6   -9873.6419114957      2.35e-04  
    7   -9873.6421281248      2.36e-05  
    8   -9873.6421301533      1.39e-05  
    9   -9873.6421310446      4.27e-06  
   10   -9873.6421311041      6.21e-07  
   11   -9873.6421311061      2.68e-07  
   12   -9873.6421311064      5.87e-08  
   13   -9873.6421311064      1.91e-08  
   14   -9873.6421311065      2.73e-09  Convergence criterion met
 ---------------------------------------
 SCF time:   CPU 31.41s  wall 11.00s 
 SCF   energy in the final basis set =    -9873.6421311065
 Total energy in the final basis set =    -9873.6421311065

 --------------------------------------------------------------
             Orbital Energies (a.u.) and Symmetries
 --------------------------------------------------------------

 Alpha MOs, Restricted
 -- Occupied --                  
******* -482.83 -176.31 -165.72 -165.72 -165.72  -77.11  -62.49
  1 A'    2 A'    3 A'    4 A'    1 A"    5 A'    6 A'    7 A'                 
-56.307 -56.303 -56.303 -35.811 -31.305 -31.297 -31.297 -22.955
  8 A'    2 A"    9 A'   10 A'   11 A'    3 A"   12 A'   13 A'                 
-22.953 -22.953 -22.948 -22.948 -10.280  -8.694  -6.615  -6.525
  4 A"   14 A'   15 A'    5 A"   16 A'   17 A'   18 A'   19 A'                 
 -6.513  -6.513  -6.359  -4.776  -4.773  -4.772  -4.772  -4.755
  6 A"   20 A'   21 A'   22 A'    7 A"   23 A'   24 A'    8 A"                 
 -4.755  -2.636  -2.633  -2.632  -2.623  -2.623  -2.037  -2.032
 25 A'   26 A'    9 A"   27 A'   10 A"   28 A'   29 A'   11 A"                 
 -2.032  -2.018  -2.018  -0.802  -0.758  -0.640  -0.517  -0.418
 30 A'   31 A'   12 A"   32 A'   33 A'   34 A'   35 A'   36 A'                 
 -0.396  -0.355  -0.312  -0.299  -0.290  -0.275  -0.273
 37 A'   13 A"   38 A'   14 A"   39 A'   15 A"   40 A'                         
 -- Virtual --                   
 -0.167  -0.104  -0.086  -0.025   0.014   0.033   0.039   0.044
 41 A'   42 A'   16 A"   43 A'   44 A'   45 A'   17 A"   46 A'                 
  0.062   0.067   0.074   0.077   0.099   0.100   0.108   0.136
 47 A'   48 A'   18 A"   49 A'   50 A'   19 A"   51 A'   52 A'                 
  0.145   0.161   0.192   0.225   0.234   0.269   0.270   0.328
 53 A'   54 A'   55 A'   20 A"   56 A'   57 A'   21 A"   58 A'                 
  0.370   0.386   0.391   0.403   0.405   0.419   0.432   0.432
 59 A'   60 A'   22 A"   23 A"   61 A'   62 A'   24 A"   63 A'                 
  0.471   0.503   0.519   0.540   0.556   0.570   0.572   0.575
 64 A'   65 A'   25 A"   66 A'   67 A'   26 A"   27 A"   68 A'                 
  0.607   0.619   0.650   0.651   0.678   0.689   0.783   0.875
 69 A'   70 A'   28 A"   71 A'   72 A'   29 A"   73 A'   74 A'                 
  0.957   1.132   1.145   1.198   1.291   1.298   1.366   1.463
 75 A'   30 A"   76 A'   77 A'   31 A"   78 A'   79 A'   80 A'                 
  1.484   1.538   1.556   1.626   1.638   1.718   2.000   2.009
 32 A"   33 A"   81 A'   82 A'   34 A"   83 A'   35 A"   84 A'                 
  2.026   2.063   2.073   2.554   2.687   2.899   3.302   3.957
 85 A'   86 A'   87 A'   88 A'   36 A"   89 A'   90 A'   37 A"                 
  3.963   3.967   4.001   4.005   4.005   4.010   4.030   4.088
 38 A"   91 A'   39 A"   40 A"   92 A'   93 A'   94 A'   95 A'                 
  4.150   4.321   5.980   6.001   6.021   6.584   6.946   7.557
 96 A'   97 A'   41 A"   98 A'   99 A'  100 A'  101 A'   42 A"                 
  7.570   7.592  13.768  13.867  14.079  23.445  27.771  28.324
102 A'  103 A'   43 A"  104 A'  105 A'  106 A'  107 A'   44 A"                 
 28.341  28.352  28.530  28.531  28.534  28.549  28.601  47.878
108 A'  109 A'   45 A"   46 A"  110 A'  111 A'  112 A'  113 A'                 
127.870 127.883 127.897 151.582 163.119 289.753 289.764 289.803
 47 A"  114 A'  115 A'  116 A'  117 A'   48 A"  118 A'  119 A'                 
*******1901.741
120 A'  121 A'                                                                 

 Beta MOs, Restricted
 -- Occupied --                  
******* -482.83 -176.31 -165.72 -165.72 -165.72  -77.11  -62.49
  1 A'    2 A'    3 A'    4 A'    1 A"    5 A'    6 A'    7 A'                 
-56.307 -56.303 -56.303 -35.811 -31.305 -31.297 -31.297 -22.955
  8 A'    2 A"    9 A'   10 A'   11 A'    3 A"   12 A'   13 A'                 
-22.953 -22.953 -22.948 -22.948 -10.280  -8.694  -6.615  -6.525
  4 A"   14 A'   15 A'    5 A"   16 A'   17 A'   18 A'   19 A'                 
 -6.513  -6.513  -6.359  -4.776  -4.773  -4.772  -4.772  -4.755
  6 A"   20 A'   21 A'   22 A'    7 A"   23 A'   24 A'    8 A"                 
 -4.755  -2.636  -2.633  -2.632  -2.623  -2.623  -2.037  -2.032
 25 A'   26 A'    9 A"   27 A'   10 A"   28 A'   29 A'   11 A"                 
 -2.032  -2.018  -2.018  -0.802  -0.758  -0.640  -0.517  -0.418
 30 A'   31 A'   12 A"   32 A'   33 A'   34 A'   35 A'   36 A'                 
 -0.396  -0.355  -0.312  -0.299  -0.290  -0.275  -0.273
 37 A'   13 A"   38 A'   14 A"   39 A'   15 A"   40 A'                         
 -- Virtual --                   
 -0.167  -0.104  -0.086  -0.025   0.014   0.033   0.039   0.044
 41 A'   42 A'   16 A"   43 A'   44 A'   45 A'   17 A"   46 A'                 
  0.062   0.067   0.074   0.077   0.099   0.100   0.108   0.136
 47 A'   48 A'   18 A"   49 A'   50 A'   19 A"   51 A'   52 A'                 
  0.145   0.161   0.192   0.225   0.234   0.269   0.270   0.328
 53 A'   54 A'   55 A'   20 A"   56 A'   57 A'   21 A"   58 A'                 
  0.370   0.386   0.391   0.403   0.405   0.419   0.432   0.432
 59 A'   60 A'   22 A"   23 A"   61 A'   62 A'   24 A"   63 A'                 
  0.471   0.503   0.519   0.540   0.556   0.570   0.572   0.575
 64 A'   65 A'   25 A"   66 A'   67 A'   26 A"   27 A"   68 A'                 
  0.607   0.619   0.650   0.651   0.678   0.689   0.783   0.875
 69 A'   70 A'   28 A"   71 A'   72 A'   29 A"   73 A'   74 A'                 
  0.957   1.132   1.145   1.198   1.291   1.298   1.366   1.463
 75 A'   30 A"   76 A'   77 A'   31 A"   78 A'   79 A'   80 A'                 
  1.484   1.538   1.556   1.626   1.638   1.718   2.000   2.009
 32 A"   33 A"   81 A'   82 A'   34 A"   83 A'   35 A"   84 A'                 
  2.026   2.063   2.073   2.554   2.687   2.899   3.302   3.957
 85 A'   86 A'   87 A'   88 A'   36 A"   89 A'   90 A'   37 A"                 
  3.963   3.967   4.001   4.005   4.005   4.010   4.030   4.088
 38 A"   91 A'   39 A"   40 A"   92 A'   93 A'   94 A'   95 A'                 
  4.150   4.321   5.980   6.001   6.021   6.584   6.946   7.557
 96 A'   97 A'   41 A"   98 A'   99 A'  100 A'  101 A'   42 A"                 
  7.570   7.592  13.768  13.867  14.079  23.445  27.771  28.324
102 A'  103 A'   43 A"  104 A'  105 A'  106 A'  107 A'   44 A"                 
 28.341  28.352  28.530  28.531  28.534  28.549  28.601  47.878
108 A'  109 A'   45 A"   46 A"  110 A'  111 A'  112 A'  113 A'                 
127.870 127.883 127.897 151.582 163.119 289.753 289.764 289.803
 47 A"  114 A'  115 A'  116 A'  117 A'   48 A"  118 A'  119 A'                 
*******1901.741
120 A'  121 A'                                                                 
 --------------------------------------------------------------

          Ground-State Mulliken Net Atomic Charges

     Atom                 Charge (a.u.)
  ----------------------------------------
      1 C                    -0.171292
      2 P                     0.109109
      3 Br                   -0.188723
      4 H                     0.232715
      5 I                     0.018191
  ----------------------------------------
  Sum of atomic charges =     0.000000

 -----------------------------------------------------------------
                    Cartesian Multipole Moments
 -----------------------------------------------------------------
    Charge (ESU x 10^10)
                 0.0000
    Dipole Moment (Debye)
         X       0.6609      Y      -2.6111      Z       0.0000
       Tot       2.6934
    Quadrupole Moments (Debye-Ang)
        XX     -69.5260     XY       1.3297     YY     -56.5930
        XZ      -0.0000     YZ      -0.0000     ZZ     -68.2180
    Octopole Moments (Debye-Ang^2)
       XXX      21.7212    XXY      17.9944    XYY      12.0108
       YYY      14.9783    XXZ      -0.0000    XYZ      -0.0000
       YYZ       0.0000    XZZ       3.0437    YZZ      12.9688
       ZZZ       0.0000
    Hexadecapole Moments (Debye-Ang^3)
      XXXX   -1355.5938   XXXY     -10.1540   XXYY    -283.1848
      XYYY     -49.8123   YYYY    -406.0905   XXXZ      -0.0000
      XXYZ      -0.0000   XYYZ       0.0000   YYYZ      -0.0000
      XXZZ    -243.5136   XYZZ      -4.8546   YYZZ    -103.4008
      XZZZ      -0.0000   YZZZ      -0.0000   ZZZZ     -95.2500
 -----------------------------------------------------------------
 Calculating analytic gradient of the SCF energy
 Gradient of SCF Energy
            1           2           3           4           5
    1  -0.2037863   0.1695274  -0.0171135   0.0329311   0.0184413
    2   0.0512286  -0.0248789   0.0248644  -0.0895237   0.0383096
    3  -0.0000000   0.0000000  -0.0000000   0.0000000  -0.0000000
 Max gradient component =       2.038E-01
 RMS gradient           =       7.542E-02
 Gradient time:  CPU 7.34 s  wall 2.54 s
 Geometry Optimization Parameters
   NAtoms,    NIC,     NZ,  NCons,   NDum,   NFix, NCnnct, MaxDiis
        5      20       5       0       0       0       0       0


** GEOMETRY OPTIMIZATION IN DELOCALIZED INTERNAL COORDINATES **
   Searching for a Minimum

   Optimization Cycle:   1

                       Coordinates (Angstroms)
     ATOM                X               Y               Z
      1  C         0.2391269277   -1.8023591790    0.0000000000
      2  P        -1.2507419490   -1.6283168560    0.0000000000
      3  Br       -2.2410908913    0.6671589057    0.0000000000
      4  H         0.8095679185   -3.1245532177    0.0000000000
      5  I         1.7916034141    0.2832622535    0.0000000000
   Point Group: cs    Number of degrees of freedom:     7


   Energy is  -9873.642131106


 Attempting to Generate Delocalized Internal Coordinates

  7 Hessian modes will be used to form the next step
  Hessian Eigenvalues:
     0.044459    0.092515    0.130389    0.160000    0.220000    0.250000
     0.766766

 Minimum Search - Taking Simple RFO Step
 Searching for Lamda that Minimizes Along All modes
 Value Taken    Lamda =  -0.09027000
 Calculated Step too Large.  Step scaled by  0.503882
 Step Taken.  Stepsize is  0.300000

                             Maximum     Tolerance    Cnvgd?
         Gradient           0.161387      0.000300      NO
         Displacement       0.206784      0.001200      NO
         Energy change     *********      0.000001      NO


 New Cartesian Coordinates Obtained by Inverse Iteration

 Displacement from previous Coordinates is:  0.302361
 ----------------------------------------------------------------
             Standard Nuclear Orientation (Angstroms)
    I     Atom           X                Y                Z
 ----------------------------------------------------------------
    1      C       0.2557869064    -1.7935928978     0.0000000000
    2      P      -1.2841535424    -1.6446953112     0.0000000000
    3      Br     -2.2126587336     0.6297414677     0.0000000000
    4      H       0.8020569611    -3.0006338536     0.0000000000
    5      I       1.7874338285     0.2043725013     0.0000000000
 ----------------------------------------------------------------
 Molecular Point Group                 Cs    NOp =  2
 Largest Abelian Subgroup              Cs    NOp =  2
 Nuclear Repulsion Energy =   622.0826894145 hartrees
 There are       55 alpha and       55 beta electrons
 Applying Cartesian multipole field
    Component          Value
    ---------          -----
     (2,0,0)        1.00000E-11
     (0,2,0)        2.00000E-11
     (0,0,2)       -3.00000E-11
 Nucleus-field energy     =     0.0000000192 hartrees
 Requested basis set is 6-311++G(d,p)
 There are 67 shells and 169 basis functions
 A cutoff of  1.0D-11 yielded   1766 shell pairs
 There are     11988 function pairs (     13483 Cartesian)
 Smallest overlap matrix eigenvalue = 7.14E-04
 Guess MOs from SCF MO coefficient file

 -----------------------------------------------------------------------
  General SCF calculation program by
  Eric Jon Sundstrom, Paul Horn, Yuezhi Mao, Dmitri Zuev, Alec White,
  David Stuck, Shaama M.S., Shane Yost, Joonho Lee, David Small,
  Daniel Levine, Susi Lehtola, Hugh Burton, Evgeny Epifanovsky
 -----------------------------------------------------------------------
 Exchange:     0.2000 Hartree-Fock + 0.0800 Slater + 0.7200 B88
 Correlation:  0.1900 VWN1RPA + 0.8100 LYP
 Using SG-1 standard quadrature grid
 using 4 threads for integral computing
 -------------------------------------------------------
 OpenMP Integral computing Module                
 Release: version 2.0, May 2017, Q-Chem Inc. Pleasanton 
 -------------------------------------------------------
 -------------------------------------------------------
 OpenMP BLAS3 based DFT computing Module                
 Release: version 1.0, May 2013, Q-Chem Inc. Pittsburgh 
 -------------------------------------------------------
 A restricted SCF calculation will be
 performed using DIIS
 SCF converges when DIIS error is below 1.0e-08
 ---------------------------------------
  Cycle       Energy         DIIS error
 ---------------------------------------
    1   -9873.6810067147      7.32e-04  
    2   -9873.6836435983      2.13e-04  
    3   -9873.6836861064      1.90e-04  
    4   -9873.6838303968      7.97e-05  
    5   -9873.6838548380      2.50e-05  
    6   -9873.6838569535      1.13e-05  
    7   -9873.6838574402      3.05e-06  
    8   -9873.6838574744      1.37e-06  
    9   -9873.6838574818      2.99e-07  
   10   -9873.6838574821      6.79e-08  
   11   -9873.6838574821      1.77e-08  
   12   -9873.6838574821      6.52e-09  Convergence criterion met
 ---------------------------------------
 SCF time:   CPU 27.10s  wall 10.00s 
 SCF   energy in the final basis set =    -9873.6838574821
 Total energy in the final basis set =    -9873.6838574821

 --------------------------------------------------------------
             Orbital Energies (a.u.) and Symmetries
 --------------------------------------------------------------

 Alpha MOs, Restricted
 -- Occupied --                  
******* -482.84 -176.32 -165.72 -165.72 -165.72  -77.12  -62.49
  1 A'    2 A'    3 A'    4 A'    1 A"    5 A'    6 A'    7 A'                 
-56.309 -56.305 -56.305 -35.811 -31.305 -31.298 -31.298 -22.956
  8 A'    2 A"    9 A'   10 A'   11 A'    3 A"   12 A'   13 A'                 
-22.954 -22.954 -22.949 -22.949 -10.278  -8.696  -6.615  -6.527
  4 A"   14 A'   15 A'    5 A"   16 A'   17 A'   18 A'   19 A'                 
 -6.515  -6.515  -6.360  -4.777  -4.774  -4.773  -4.772  -4.756
  6 A"   20 A'   21 A'   22 A'    7 A"   23 A'   24 A'    8 A"                 
 -4.756  -2.638  -2.635  -2.634  -2.625  -2.625  -2.038  -2.033
 25 A'   26 A'    9 A"   27 A'   10 A"   28 A'   29 A'   11 A"                 
 -2.033  -2.019  -2.019  -0.798  -0.758  -0.643  -0.531  -0.422
 30 A'   12 A"   31 A'   32 A'   33 A'   34 A'   35 A'   36 A'                 
 -0.399  -0.351  -0.317  -0.300  -0.292  -0.274  -0.274
 37 A'   13 A"   38 A'   14 A"   39 A'   40 A'   15 A"                         
 -- Virtual --                   
 -0.155  -0.091  -0.087  -0.018   0.015   0.033   0.040   0.046
 41 A'   16 A"   42 A'   43 A'   44 A'   45 A'   17 A"   46 A'                 
  0.061   0.074   0.074   0.082   0.100   0.100   0.111   0.133
 47 A'   48 A'   18 A"   49 A'   50 A'   19 A"   51 A'   52 A'                 
  0.145   0.160   0.191   0.225   0.232   0.267   0.272   0.322
 53 A'   54 A'   55 A'   20 A"   56 A'   57 A'   21 A"   58 A'                 
  0.366   0.389   0.391   0.401   0.403   0.430   0.433   0.437
 59 A'   22 A"   60 A'   23 A"   61 A'   24 A"   62 A'   63 A'                 
  0.472   0.512   0.514   0.531   0.563   0.567   0.572   0.578
 64 A'   25 A"   65 A'   66 A'   67 A'   26 A"   27 A"   68 A'                 
  0.608   0.623   0.648   0.654   0.673   0.698   0.784   0.886
 69 A'   70 A'   28 A"   71 A'   72 A'   29 A"   73 A'   74 A'                 
  0.972   1.088   1.119   1.209   1.293   1.310   1.420   1.477
 75 A'   76 A'   30 A"   77 A'   31 A"   78 A'   79 A'   32 A"                 
  1.498   1.547   1.573   1.638   1.680   1.748   1.998   2.001
 80 A'   33 A"   81 A'   82 A'   34 A"   83 A'   35 A"   84 A'                 
  2.017   2.071   2.146   2.593   2.685   2.899   3.340   3.956
 85 A'   86 A'   87 A'   88 A'   36 A"   89 A'   90 A'   37 A"                 
  3.965   3.966   3.999   4.005   4.008   4.017   4.031   4.109
 91 A'   38 A"   39 A"   40 A"   92 A'   93 A'   94 A'   95 A'                 
  4.161   4.325   5.981   6.003   6.025   6.583   6.926   7.555
 96 A'   97 A'   41 A"   98 A'   99 A'  100 A'  101 A'   42 A"                 
  7.570   7.597  13.768  13.869  14.040  23.426  27.774  28.325
102 A'  103 A'   43 A"  104 A'  105 A'  106 A'  107 A'   44 A"                 
 28.343  28.353  28.529  28.531  28.534  28.554  28.611  47.877
108 A'  109 A'   45 A"   46 A"  110 A'  111 A'  112 A'  113 A'                 
127.871 127.884 127.900 151.585 163.083 289.752 289.764 289.807
 47 A"  114 A'  115 A'  116 A'  117 A'   48 A"  118 A'  119 A'                 
*******1901.744
120 A'  121 A'                                                                 

 Beta MOs, Restricted
 -- Occupied --                  
******* -482.84 -176.32 -165.72 -165.72 -165.72  -77.12  -62.49
  1 A'    2 A'    3 A'    4 A'    1 A"    5 A'    6 A'    7 A'                 
-56.309 -56.305 -56.305 -35.811 -31.305 -31.298 -31.298 -22.956
  8 A'    2 A"    9 A'   10 A'   11 A'    3 A"   12 A'   13 A'                 
-22.954 -22.954 -22.949 -22.949 -10.278  -8.696  -6.615  -6.527
  4 A"   14 A'   15 A'    5 A"   16 A'   17 A'   18 A'   19 A'                 
 -6.515  -6.515  -6.360  -4.777  -4.774  -4.773  -4.772  -4.756
  6 A"   20 A'   21 A'   22 A'    7 A"   23 A'   24 A'    8 A"                 
 -4.756  -2.638  -2.635  -2.634  -2.625  -2.625  -2.038  -2.033
 25 A'   26 A'    9 A"   27 A'   10 A"   28 A'   29 A'   11 A"                 
 -2.033  -2.019  -2.019  -0.798  -0.758  -0.643  -0.531  -0.422
 30 A'   12 A"   31 A'   32 A'   33 A'   34 A'   35 A'   36 A'                 
 -0.399  -0.351  -0.317  -0.300  -0.292  -0.274  -0.274
 37 A'   13 A"   38 A'   14 A"   39 A'   40 A'   15 A"                         
 -- Virtual --                   
 -0.155  -0.091  -0.087  -0.018   0.015   0.033   0.040   0.046
 41 A'   16 A"   42 A'   43 A'   44 A'   45 A'   17 A"   46 A'                 
  0.061   0.074   0.074   0.082   0.100   0.100   0.111   0.133
 47 A'   48 A'   18 A"   49 A'   50 A'   19 A"   51 A'   52 A'                 
  0.145   0.160   0.191   0.225   0.232   0.267   0.272   0.322
 53 A'   54 A'   55 A'   20 A"   56 A'   57 A'   21 A"   58 A'                 
  0.366   0.389   0.391   0.401   0.403   0.430   0.433   0.437
 59 A'   22 A"   60 A'   23 A"   61 A'   24 A"   62 A'   63 A'                 
  0.472   0.512   0.514   0.531   0.563   0.567   0.572   0.578
 64 A'   25 A"   65 A'   66 A'   67 A'   26 A"   27 A"   68 A'                 
  0.608   0.623   0.648   0.654   0.673   0.698   0.784   0.886
 69 A'   70 A'   28 A"   71 A'   72 A'   29 A"   73 A'   74 A'                 
  0.972   1.088   1.119   1.209   1.293   1.310   1.420   1.477
 75 A'   76 A'   30 A"   77 A'   31 A"   78 A'   79 A'   32 A"                 
  1.498   1.547   1.573   1.638   1.680   1.748   1.998   2.001
 80 A'   33 A"   81 A'   82 A'   34 A"   83 A'   35 A"   84 A'                 
  2.017   2.071   2.146   2.593   2.685   2.899   3.340   3.956
 85 A'   86 A'   87 A'   88 A'   36 A"   89 A'   90 A'   37 A"                 
  3.965   3.966   3.999   4.005   4.008   4.017   4.031   4.109
 91 A'   38 A"   39 A"   40 A"   92 A'   93 A'   94 A'   95 A'                 
  4.161   4.325   5.981   6.003   6.025   6.583   6.926   7.555
 96 A'   97 A'   41 A"   98 A'   99 A'  100 A'  101 A'   42 A"                 
  7.570   7.597  13.768  13.869  14.040  23.426  27.774  28.325
102 A'  103 A'   43 A"  104 A'  105 A'  106 A'  107 A'   44 A"                 
 28.343  28.353  28.529  28.531  28.534  28.554  28.611  47.877
108 A'  109 A'   45 A"   46 A"  110 A'  111 A'  112 A'  113 A'                 
127.871 127.884 127.900 151.585 163.083 289.752 289.764 289.807
 47 A"  114 A'  115 A'  116 A'  117 A'   48 A"  118 A'  119 A'                 
*******1901.744
120 A'  121 A'                                                                 
 --------------------------------------------------------------

          Ground-State Mulliken Net Atomic Charges

     Atom                 Charge (a.u.)
  ----------------------------------------
      1 C                    -0.202464
      2 P                     0.119190
      3 Br                   -0.185734
      4 H                     0.234821
      5 I                     0.034187
  ----------------------------------------
  Sum of atomic charges =     0.000000

 -----------------------------------------------------------------
                    Cartesian Multipole Moments
 -----------------------------------------------------------------
    Charge (ESU x 10^10)
                 0.0000
    Dipole Moment (Debye)
         X       0.6466      Y      -2.3067      Z      -0.0000
       Tot       2.3956
    Quadrupole Moments (Debye-Ang)
        XX     -69.0012     XY       1.2960     YY     -57.5971
        XZ       0.0000     YZ       0.0000     ZZ     -68.1603
    Octopole Moments (Debye-Ang^2)
       XXX      21.6109    XXY      21.5285    XYY      10.9950
       YYY      28.0589    XXZ      -0.0000    XYZ       0.0000
       YYZ      -0.0000    XZZ       3.1159    YZZ      16.1925
       ZZZ      -0.0000
    Hexadecapole Moments (Debye-Ang^3)
      XXXX   -1339.1270   XXXY      -6.9380   XXYY    -281.3161
      XYYY     -44.1793   YYYY    -410.7786   XXXZ       0.0000
      XXYZ      -0.0000   XYYZ      -0.0000   YYYZ       0.0000
      XXZZ    -241.1264   XYZZ      -4.0373   YYZZ    -101.0781
      XZZZ       0.0000   YZZZ       0.0000   ZZZZ     -95.1913
 -----------------------------------------------------------------
 Calculating analytic gradient of the SCF energy
 Gradient of SCF Energy
            1           2           3           4           5
    1  -0.1435099   0.1098489  -0.0162975   0.0302727   0.0196858
    2   0.0363240  -0.0171749   0.0242842  -0.0799423   0.0365091
    3   0.0000000  -0.0000000   0.0000000  -0.0000000   0.0000000
 Max gradient component =       1.435E-01
 RMS gradient           =       5.426E-02
 Gradient time:  CPU 7.41 s  wall 2.72 s
 Geometry Optimization Parameters
   NAtoms,    NIC,     NZ,  NCons,   NDum,   NFix, NCnnct, MaxDiis
        5      20       5       0       0       0       0       0

 Cartesian Hessian Update
 Hessian Updated using BFGS Update


** GEOMETRY OPTIMIZATION IN DELOCALIZED INTERNAL COORDINATES **
   Searching for a Minimum

   Optimization Cycle:   2

                       Coordinates (Angstroms)
     ATOM                X               Y               Z
      1  C         0.2557869064   -1.7935928978    0.0000000000
      2  P        -1.2841535424   -1.6446953112    0.0000000000
      3  Br       -2.2126587336    0.6297414677    0.0000000000
      4  H         0.8020569611   -3.0006338536    0.0000000000
      5  I         1.7874338285    0.2043725013    0.0000000000
   Point Group: cs    Number of degrees of freedom:     7


   Energy is  -9873.683857482

 Hessian Updated using BFGS Update

  7 Hessian modes will be used to form the next step
  Hessian Eigenvalues:
     0.033362    0.073467    0.100997    0.159722    0.217784    0.244310
     0.908053

 Minimum Search - Taking Simple RFO Step
 Searching for Lamda that Minimizes Along All modes
 Value Taken    Lamda =  -0.09391648
 Calculated Step too Large.  Step scaled by  0.381936
 Step Taken.  Stepsize is  0.300000

                             Maximum     Tolerance    Cnvgd?
         Gradient           0.115352      0.000300      NO
         Displacement       0.189310      0.001200      NO
         Energy change     -0.041726      0.000001      NO


 New Cartesian Coordinates Obtained by Inverse Iteration

 Displacement from previous Coordinates is:  0.326820
 ----------------------------------------------------------------
             Standard Nuclear Orientation (Angstroms)
    I     Atom           X                Y                Z
 ----------------------------------------------------------------
    1      C       0.2619360294    -1.7855876849     0.0000000000
    2      P      -1.3119188615    -1.6726937036     0.0000000000
    3      Br     -2.1453816957     0.5877146343     0.0000000000
    4      H       0.7870323414    -2.8724807283     0.0000000000
    5      I       1.7567976064     0.1382393890     0.0000000000
 ----------------------------------------------------------------
 Molecular Point Group                 Cs    NOp =  2
 Largest Abelian Subgroup              Cs    NOp =  2
 Nuclear Repulsion Energy =   634.2791261677 hartrees
 There are       55 alpha and       55 beta electrons
 Applying Cartesian multipole field
    Component          Value
    ---------          -----
     (2,0,0)        1.00000E-11
     (0,2,0)        2.00000E-11
     (0,0,2)       -3.00000E-11
 Nucleus-field energy     =     0.0000000184 hartrees
 Requested basis set is 6-311++G(d,p)
 There are 67 shells and 169 basis functions
 A cutoff of  1.0D-11 yielded   1788 shell pairs
 There are     12110 function pairs (     13610 Cartesian)
 Smallest overlap matrix eigenvalue = 7.09E-04
 Guess MOs from SCF MO coefficient file

 -----------------------------------------------------------------------
  General SCF calculation program by
  Eric Jon Sundstrom, Paul Horn, Yuezhi Mao, Dmitri Zuev, Alec White,
  David Stuck, Shaama M.S., Shane Yost, Joonho Lee, David Small,
  Daniel Levine, Susi Lehtola, Hugh Burton, Evgeny Epifanovsky
 -----------------------------------------------------------------------
 Exchange:     0.2000 Hartree-Fock + 0.0800 Slater + 0.7200 B88
 Correlation:  0.1900 VWN1RPA + 0.8100 LYP
 Using SG-1 standard quadrature grid
 using 4 threads for integral computing
 -------------------------------------------------------
 OpenMP Integral computing Module                
 Release: version 2.0, May 2017, Q-Chem Inc. Pleasanton 
 -------------------------------------------------------
 -------------------------------------------------------
 OpenMP BLAS3 based DFT computing Module                
 Release: version 1.0, May 2013, Q-Chem Inc. Pittsburgh 
 -------------------------------------------------------
 A restricted SCF calculation will be
 performed using DIIS
 SCF converges when DIIS error is below 1.0e-08
 ---------------------------------------
  Cycle       Energy         DIIS error
 ---------------------------------------
    1   -9873.7128113466      7.72e-04  
    2   -9873.7154259417      2.97e-04  
    3   -9873.7147480188      5.02e-04  
    4   -9873.7158375701      7.78e-05  
    5   -9873.7158568694      3.77e-05  
    6   -9873.7158627649      7.62e-06  
    7   -9873.7158629529      3.33e-06  
    8   -9873.7158629827      9.76e-07  
    9   -9873.7158629865      1.74e-07  
   10   -9873.7158629866      4.55e-08  
   11   -9873.7158629866      1.25e-08  
   12   -9873.7158629865      4.41e-09  Convergence criterion met
 ---------------------------------------
 SCF time:   CPU 27.51s  wall 10.00s 
 SCF   energy in the final basis set =    -9873.7158629865
 Total energy in the final basis set =    -9873.7158629865

 --------------------------------------------------------------
             Orbital Energies (a.u.) and Symmetries
 --------------------------------------------------------------

 Alpha MOs, Restricted
 -- Occupied --                  
******* -482.84 -176.32 -165.72 -165.72 -165.72  -77.12  -62.49
  1 A'    2 A'    3 A'    4 A'    1 A"    5 A'    6 A'    7 A'                 
-56.310 -56.307 -56.306 -35.812 -31.306 -31.299 -31.299 -22.956
  8 A'    2 A"    9 A'   10 A'   11 A'    3 A"   12 A'   13 A'                 
-22.955 -22.954 -22.949 -22.949 -10.271  -8.698  -6.614  -6.528
  4 A"   14 A'   15 A'    5 A"   16 A'   17 A'   18 A'   19 A'                 
 -6.517  -6.516  -6.360  -4.776  -4.774  -4.773  -4.771  -4.757
  6 A"   20 A'   21 A'   22 A'   23 A'    7 A"   24 A'    8 A"                 
 -4.757  -2.639  -2.636  -2.636  -2.627  -2.627  -2.038  -2.034
 25 A'   26 A'    9 A"   27 A'   10 A"   28 A'   29 A'   11 A"                 
 -2.033  -2.019  -2.019  -0.800  -0.757  -0.646  -0.546  -0.427
 30 A'   12 A"   31 A'   32 A'   33 A'   34 A'   35 A'   36 A'                 
 -0.403  -0.350  -0.321  -0.301  -0.295  -0.274  -0.273
 37 A'   13 A"   38 A'   14 A"   39 A'   40 A'   15 A"                         
 -- Virtual --                   
 -0.142  -0.093  -0.070  -0.012   0.017   0.034   0.040   0.048
 41 A'   16 A"   42 A'   43 A'   44 A'   45 A'   17 A"   46 A'                 
  0.060   0.074   0.074   0.092   0.099   0.105   0.114   0.133
 47 A'   48 A'   18 A"   49 A'   19 A"   50 A'   51 A'   52 A'                 
  0.146   0.162   0.191   0.226   0.231   0.264   0.274   0.319
 53 A'   54 A'   55 A'   20 A"   56 A'   57 A'   21 A"   58 A'                 
  0.361   0.388   0.397   0.400   0.401   0.429   0.434   0.459
 59 A'   22 A"   60 A'   61 A'   23 A"   24 A"   62 A'   63 A'                 
  0.474   0.504   0.515   0.544   0.562   0.569   0.572   0.585
 64 A'   25 A"   65 A'   66 A'   26 A"   67 A'   27 A"   68 A'                 
  0.607   0.632   0.651   0.666   0.673   0.711   0.781   0.894
 69 A'   70 A'   28 A"   71 A'   72 A'   29 A"   73 A'   74 A'                 
  0.990   1.053   1.118   1.229   1.297   1.319   1.471   1.484
 75 A'   76 A'   30 A"   77 A'   31 A"   78 A'   32 A"   79 A'                 
  1.527   1.548   1.592   1.652   1.751   1.776   1.997   2.013
 80 A'   33 A"   81 A'   82 A'   34 A"   83 A'   35 A"   84 A'                 
  2.023   2.075   2.267   2.604   2.689   2.893   3.393   3.956
 85 A'   86 A'   87 A'   88 A'   36 A"   89 A'   90 A'   37 A"                 
  3.965   3.971   3.998   4.006   4.008   4.030   4.036   4.136
 91 A'   38 A"   39 A"   40 A"   92 A'   93 A'   94 A'   95 A'                 
  4.175   4.329   5.983   6.007   6.027   6.582   6.914   7.554
 96 A'   97 A'   41 A"   98 A'   99 A'  100 A'  101 A'   42 A"                 
  7.572   7.605  13.769  13.877  14.020  23.474  27.779  28.326
102 A'  103 A'   43 A"  104 A'  105 A'  106 A'  107 A'   44 A"                 
 28.346  28.354  28.528  28.533  28.534  28.559  28.623  47.876
108 A'  109 A'   45 A"   46 A"  110 A'  111 A'  112 A'  113 A'                 
127.872 127.886 127.903 151.589 163.063 289.751 289.766 289.814
 47 A"  114 A'  115 A'  116 A'  117 A'   48 A"  118 A'  119 A'                 
*******1901.749
120 A'  121 A'                                                                 

 Beta MOs, Restricted
 -- Occupied --                  
******* -482.84 -176.32 -165.72 -165.72 -165.72  -77.12  -62.49
  1 A'    2 A'    3 A'    4 A'    1 A"    5 A'    6 A'    7 A'                 
-56.310 -56.307 -56.306 -35.812 -31.306 -31.299 -31.299 -22.956
  8 A'    2 A"    9 A'   10 A'   11 A'    3 A"   12 A'   13 A'                 
-22.955 -22.954 -22.949 -22.949 -10.271  -8.698  -6.614  -6.528
  4 A"   14 A'   15 A'    5 A"   16 A'   17 A'   18 A'   19 A'                 
 -6.517  -6.516  -6.360  -4.776  -4.774  -4.773  -4.771  -4.757
  6 A"   20 A'   21 A'   22 A'   23 A'    7 A"   24 A'    8 A"                 
 -4.757  -2.639  -2.636  -2.636  -2.627  -2.627  -2.038  -2.034
 25 A'   26 A'    9 A"   27 A'   10 A"   28 A'   29 A'   11 A"                 
 -2.033  -2.019  -2.019  -0.800  -0.757  -0.646  -0.546  -0.427
 30 A'   12 A"   31 A'   32 A'   33 A'   34 A'   35 A'   36 A'                 
 -0.403  -0.350  -0.321  -0.301  -0.295  -0.274  -0.273
 37 A'   13 A"   38 A'   14 A"   39 A'   40 A'   15 A"                         
 -- Virtual --                   
 -0.142  -0.093  -0.070  -0.012   0.017   0.034   0.040   0.048
 41 A'   16 A"   42 A'   43 A'   44 A'   45 A'   17 A"   46 A'                 
  0.060   0.074   0.074   0.092   0.099   0.105   0.114   0.133
 47 A'   48 A'   18 A"   49 A'   19 A"   50 A'   51 A'   52 A'                 
  0.146   0.162   0.191   0.226   0.231   0.264   0.274   0.319
 53 A'   54 A'   55 A'   20 A"   56 A'   57 A'   21 A"   58 A'                 
  0.361   0.388   0.397   0.400   0.401   0.429   0.434   0.459
 59 A'   22 A"   60 A'   61 A'   23 A"   24 A"   62 A'   63 A'                 
  0.474   0.504   0.515   0.544   0.562   0.569   0.572   0.585
 64 A'   25 A"   65 A'   66 A'   26 A"   67 A'   27 A"   68 A'                 
  0.607   0.632   0.651   0.666   0.673   0.711   0.781   0.894
 69 A'   70 A'   28 A"   71 A'   72 A'   29 A"   73 A'   74 A'                 
  0.990   1.053   1.118   1.229   1.297   1.319   1.471   1.484
 75 A'   76 A'   30 A"   77 A'   31 A"   78 A'   32 A"   79 A'                 
  1.527   1.548   1.592   1.652   1.751   1.776   1.997   2.013
 80 A'   33 A"   81 A'   82 A'   34 A"   83 A'   35 A"   84 A'                 
  2.023   2.075   2.267   2.604   2.689   2.893   3.393   3.956
 85 A'   86 A'   87 A'   88 A'   36 A"   89 A'   90 A'   37 A"                 
  3.965   3.971   3.998   4.006   4.008   4.030   4.036   4.136
 91 A'   38 A"   39 A"   40 A"   92 A'   93 A'   94 A'   95 A'                 
  4.175   4.329   5.983   6.007   6.027   6.582   6.914   7.554
 96 A'   97 A'   41 A"   98 A'   99 A'  100 A'  101 A'   42 A"                 
  7.572   7.605  13.769  13.877  14.020  23.474  27.779  28.326
102 A'  103 A'   43 A"  104 A'  105 A'  106 A'  107 A'   44 A"                 
 28.346  28.354  28.528  28.533  28.534  28.559  28.623  47.876
108 A'  109 A'   45 A"   46 A"  110 A'  111 A'  112 A'  113 A'                 
127.872 127.886 127.903 151.589 163.063 289.751 289.766 289.814
 47 A"  114 A'  115 A'  116 A'  117 A'   48 A"  118 A'  119 A'                 
*******1901.749
120 A'  121 A'                                                                 
 --------------------------------------------------------------

          Ground-State Mulliken Net Atomic Charges

     Atom                 Charge (a.u.)
  ----------------------------------------
      1 C                    -0.234194
      2 P                     0.128470
      3 Br                   -0.181991
      4 H                     0.238062
      5 I                     0.049654
  ----------------------------------------
  Sum of atomic charges =    -0.000000

 -----------------------------------------------------------------
                    Cartesian Multipole Moments
 -----------------------------------------------------------------
    Charge (ESU x 10^10)
                -0.0000
    Dipole Moment (Debye)
         X       0.6046      Y      -2.0257      Z       0.0000
       Tot       2.1140
    Quadrupole Moments (Debye-Ang)
        XX     -68.5009     XY       1.2921     YY     -58.3801
        XZ      -0.0000     YZ      -0.0000     ZZ     -68.0023
    Octopole Moments (Debye-Ang^2)
       XXX      21.2886    XXY      24.4411    XYY       9.9606
       YYY      40.0770    XXZ       0.0000    XYZ       0.0000
       YYZ       0.0000    XZZ       3.1879    YZZ      19.1047
       ZZZ       0.0000
    Hexadecapole Moments (Debye-Ang^3)
      XXXX   -1288.6649   XXXY      -7.4832   XXYY    -274.6772
      XYYY     -42.3759   YYYY    -417.0032   XXXZ      -0.0000
      XXYZ      -0.0000   XYYZ       0.0000   YYYZ      -0.0000
      XXZZ    -232.5804   XYZZ      -4.5471   YYZZ     -99.3604
      XZZZ      -0.0000   YZZZ      -0.0000   ZZZZ     -94.8667
 -----------------------------------------------------------------
 Calculating analytic gradient of the SCF energy
 Gradient of SCF Energy
            1           2           3           4           5
    1  -0.1039987   0.0759267  -0.0125918   0.0203542   0.0203097
    2   0.0108358  -0.0136822   0.0220397  -0.0554288   0.0362355
    3  -0.0000000   0.0000000   0.0000000  -0.0000000  -0.0000000
 Max gradient component =       1.040E-01
 RMS gradient           =       3.894E-02
 Gradient time:  CPU 7.52 s  wall 2.61 s
 Geometry Optimization Parameters
   NAtoms,    NIC,     NZ,  NCons,   NDum,   NFix, NCnnct, MaxDiis
        5      20       5       0       0       0       0       0

 Cartesian Hessian Update
 Hessian Updated using BFGS Update


** GEOMETRY OPTIMIZATION IN DELOCALIZED INTERNAL COORDINATES **
   Searching for a Minimum

   Optimization Cycle:   3

                       Coordinates (Angstroms)
     ATOM                X               Y               Z
      1  C         0.2619360294   -1.7855876849    0.0000000000
      2  P        -1.3119188615   -1.6726937036    0.0000000000
      3  Br       -2.1453816957    0.5877146343    0.0000000000
      4  H         0.7870323414   -2.8724807283    0.0000000000
      5  I         1.7567976064    0.1382393890    0.0000000000
   Point Group: cs    Number of degrees of freedom:     7


   Energy is  -9873.715862986

 Hessian Updated using BFGS Update

  7 Hessian modes will be used to form the next step
  Hessian Eigenvalues:
     0.034759    0.087360    0.141055    0.162021    0.214930    0.245140
     0.844210

 Minimum Search - Taking Simple RFO Step
 Searching for Lamda that Minimizes Along All modes
 Value Taken    Lamda =  -0.06118144
 Calculated Step too Large.  Step scaled by  0.423156
 Step Taken.  Stepsize is  0.300000

                             Maximum     Tolerance    Cnvgd?
         Gradient           0.081928      0.000300      NO
         Displacement       0.182160      0.001200      NO
         Energy change     -0.032006      0.000001      NO


 New Cartesian Coordinates Obtained by Inverse Iteration

 Displacement from previous Coordinates is:  0.311582
 ----------------------------------------------------------------
             Standard Nuclear Orientation (Angstroms)
    I     Atom           X                Y                Z
 ----------------------------------------------------------------
    1      C       0.2702295266    -1.7586223272     0.0000000000
    2      P      -1.3327694275    -1.6845772047     0.0000000000
    3      Br     -2.0963715692     0.5466788945     0.0000000000
    4      H       0.7861313822    -2.7591873063     0.0000000000
    5      I       1.7212455078     0.0508998502     0.0000000000
 ----------------------------------------------------------------
 Molecular Point Group                 Cs    NOp =  2
 Largest Abelian Subgroup              Cs    NOp =  2
 Nuclear Repulsion Energy =   648.2783300515 hartrees
 There are       55 alpha and       55 beta electrons
 Applying Cartesian multipole field
    Component          Value
    ---------          -----
     (2,0,0)        1.00000E-11
     (0,2,0)        2.00000E-11
     (0,0,2)       -3.00000E-11
 Nucleus-field energy     =     0.0000000178 hartrees
 Requested basis set is 6-311++G(d,p)
 There are 67 shells and 169 basis functions
 A cutoff of  1.0D-11 yielded   1799 shell pairs
 There are     12164 function pairs (     13668 Cartesian)
 Smallest overlap matrix eigenvalue = 7.02E-04
 Guess MOs from SCF MO coefficient file

 -----------------------------------------------------------------------
  General SCF calculation program by
  Eric Jon Sundstrom, Paul Horn, Yuezhi Mao, Dmitri Zuev, Alec White,
  David Stuck, Shaama M.S., Shane Yost, Joonho Lee, David Small,
  Daniel Levine, Susi Lehtola, Hugh Burton, Evgeny Epifanovsky
 -----------------------------------------------------------------------
 Exchange:     0.2000 Hartree-Fock + 0.0800 Slater + 0.7200 B88
 Correlation:  0.1900 VWN1RPA + 0.8100 LYP
 Using SG-1 standard quadrature grid
 using 4 threads for integral computing
 -------------------------------------------------------
 OpenMP Integral computing Module                
 Release: version 2.0, May 2017, Q-Chem Inc. Pleasanton 
 -------------------------------------------------------
 -------------------------------------------------------
 OpenMP BLAS3 based DFT computing Module                
 Release: version 1.0, May 2013, Q-Chem Inc. Pittsburgh 
 -------------------------------------------------------
 A restricted SCF calculation will be
 performed using DIIS
 SCF converges when DIIS error is below 1.0e-08
 ---------------------------------------
  Cycle       Energy         DIIS error
 ---------------------------------------
    1   -9873.7350216454      7.68e-04  
    2   -9873.7374016554      3.86e-04  
    3   -9873.7366753218      5.76e-04  
    4   -9873.7380529919      8.06e-05  
    5   -9873.7380760212      3.64e-05  
    6   -9873.7380811958      8.06e-06  
    7   -9873.7380814067      3.58e-06  
    8   -9873.7380814425      7.39e-07  
    9   -9873.7380814443      1.13e-07  
   10   -9873.7380814444      2.22e-08  
   11   -9873.7380814445      1.24e-08  
   12   -9873.7380814445      2.92e-09  Convergence criterion met
 ---------------------------------------
 SCF time:   CPU 28.45s  wall 11.00s 
 SCF   energy in the final basis set =    -9873.7380814445
 Total energy in the final basis set =    -9873.7380814445

 --------------------------------------------------------------
             Orbital Energies (a.u.) and Symmetries
 --------------------------------------------------------------

 Alpha MOs, Restricted
 -- Occupied --                  
******* -482.84 -176.32 -165.72 -165.72 -165.72  -77.12  -62.49
  1 A'    2 A'    3 A'    4 A'    1 A"    5 A'    6 A'    7 A'                 
-56.311 -56.308 -56.308 -35.813 -31.307 -31.300 -31.300 -22.957
  8 A'    2 A"    9 A'   10 A'   11 A'    3 A"   12 A'   13 A'                 
-22.955 -22.955 -22.951 -22.951 -10.263  -8.699  -6.611  -6.530
  4 A"   14 A'   15 A'    5 A"   16 A'   17 A'   18 A'   19 A'                 
 -6.518  -6.517  -6.361  -4.775  -4.774  -4.770  -4.768  -4.759
  6 A"   20 A'   21 A'   22 A'   23 A'    7 A"   24 A'    8 A"                 
 -4.758  -2.641  -2.637  -2.637  -2.628  -2.628  -2.040  -2.035
 25 A'   26 A'    9 A"   27 A'   10 A"   28 A'   29 A'   11 A"                 
 -2.035  -2.021  -2.021  -0.803  -0.758  -0.651  -0.556  -0.430
 30 A'   12 A"   31 A'   32 A'   33 A'   34 A'   35 A'   36 A'                 
 -0.408  -0.350  -0.326  -0.303  -0.296  -0.275  -0.270
 37 A'   13 A"   38 A'   14 A"   39 A'   40 A'   15 A"                         
 -- Virtual --                   
 -0.124  -0.094  -0.056  -0.009   0.019   0.035   0.041   0.049
 41 A'   16 A"   42 A'   43 A'   44 A'   45 A'   17 A"   46 A'                 
  0.059   0.073   0.074   0.094   0.099   0.111   0.116   0.132
 47 A'   48 A'   18 A"   49 A'   19 A"   50 A'   51 A'   52 A'                 
  0.148   0.168   0.194   0.227   0.229   0.262   0.276   0.317
 53 A'   54 A'   55 A'   20 A"   56 A'   57 A'   21 A"   58 A'                 
  0.358   0.388   0.398   0.399   0.404   0.430   0.436   0.468
 59 A'   22 A"   60 A'   23 A"   61 A'   24 A"   62 A'   63 A'                 
  0.473   0.496   0.522   0.557   0.572   0.572   0.576   0.591
 64 A'   25 A"   65 A'   26 A"   66 A'   27 A"   67 A'   68 A'                 
  0.613   0.641   0.659   0.668   0.696   0.725   0.777   0.899
 69 A'   70 A'   28 A"   71 A'   72 A'   29 A"   73 A'   74 A'                 
  1.009   1.027   1.127   1.269   1.300   1.327   1.468   1.519
 75 A'   76 A'   30 A"   77 A'   31 A"   78 A'   32 A"   79 A'                 
  1.549   1.550   1.613   1.668   1.789   1.805   1.996   2.020
 33 A"   80 A'   81 A'   82 A'   83 A'   34 A"   35 A"   84 A'                 
  2.042   2.082   2.382   2.589   2.693   2.887   3.424   3.954
 85 A'   86 A'   87 A'   88 A'   36 A"   89 A'   90 A'   37 A"                 
  3.964   3.979   3.996   4.008   4.008   4.040   4.049   4.171
 91 A'   38 A"   39 A"   92 A'   40 A"   93 A'   94 A'   95 A'                 
  4.198   4.338   5.985   6.010   6.028   6.583   6.905   7.553
 96 A'   97 A'   41 A"   98 A'   99 A'  100 A'  101 A'   42 A"                 
  7.573   7.613  13.773  13.887  14.006  23.546  27.791  28.328
102 A'  103 A'   43 A"  104 A'  105 A'  106 A'  107 A'   44 A"                 
 28.349  28.354  28.527  28.533  28.537  28.567  28.641  47.876
108 A'  109 A'   45 A"  110 A'   46 A"  111 A'  112 A'  113 A'                 
127.873 127.889 127.904 151.598 163.049 289.750 289.768 289.822
 47 A"  114 A'  115 A'  116 A'  117 A'   48 A"  118 A'  119 A'                 
*******1901.758
120 A'  121 A'                                                                 

 Beta MOs, Restricted
 -- Occupied --                  
******* -482.84 -176.32 -165.72 -165.72 -165.72  -77.12  -62.49
  1 A'    2 A'    3 A'    4 A'    1 A"    5 A'    6 A'    7 A'                 
-56.311 -56.308 -56.308 -35.813 -31.307 -31.300 -31.300 -22.957
  8 A'    2 A"    9 A'   10 A'   11 A'    3 A"   12 A'   13 A'                 
-22.955 -22.955 -22.951 -22.951 -10.263  -8.699  -6.611  -6.530
  4 A"   14 A'   15 A'    5 A"   16 A'   17 A'   18 A'   19 A'                 
 -6.518  -6.517  -6.361  -4.775  -4.774  -4.770  -4.768  -4.759
  6 A"   20 A'   21 A'   22 A'   23 A'    7 A"   24 A'    8 A"                 
 -4.758  -2.641  -2.637  -2.637  -2.628  -2.628  -2.040  -2.035
 25 A'   26 A'    9 A"   27 A'   10 A"   28 A'   29 A'   11 A"                 
 -2.035  -2.021  -2.021  -0.803  -0.758  -0.651  -0.556  -0.430
 30 A'   12 A"   31 A'   32 A'   33 A'   34 A'   35 A'   36 A'                 
 -0.408  -0.350  -0.326  -0.303  -0.296  -0.275  -0.270
 37 A'   13 A"   38 A'   14 A"   39 A'   40 A'   15 A"                         
 -- Virtual --                   
 -0.124  -0.094  -0.056  -0.009   0.019   0.035   0.041   0.049
 41 A'   16 A"   42 A'   43 A'   44 A'   45 A'   17 A"   46 A'                 
  0.059   0.073   0.074   0.094   0.099   0.111   0.116   0.132
 47 A'   48 A'   18 A"   49 A'   19 A"   50 A'   51 A'   52 A'                 
  0.148   0.168   0.194   0.227   0.229   0.262   0.276   0.317
 53 A'   54 A'   55 A'   20 A"   56 A'   57 A'   21 A"   58 A'                 
  0.358   0.388   0.398   0.399   0.404   0.430   0.436   0.468
 59 A'   22 A"   60 A'   23 A"   61 A'   24 A"   62 A'   63 A'                 
  0.473   0.496   0.522   0.557   0.572   0.572   0.576   0.591
 64 A'   25 A"   65 A'   26 A"   66 A'   27 A"   67 A'   68 A'                 
  0.613   0.641   0.659   0.668   0.696   0.725   0.777   0.899
 69 A'   70 A'   28 A"   71 A'   72 A'   29 A"   73 A'   74 A'                 
  1.009   1.027   1.127   1.269   1.300   1.327   1.468   1.519
 75 A'   76 A'   30 A"   77 A'   31 A"   78 A'   32 A"   79 A'                 
  1.549   1.550   1.613   1.668   1.789   1.805   1.996   2.020
 33 A"   80 A'   81 A'   82 A'   83 A'   34 A"   35 A"   84 A'                 
  2.042   2.082   2.382   2.589   2.693   2.887   3.424   3.954
 85 A'   86 A'   87 A'   88 A'   36 A"   89 A'   90 A'   37 A"                 
  3.964   3.979   3.996   4.008   4.008   4.040   4.049   4.171
 91 A'   38 A"   39 A"   92 A'   40 A"   93 A'   94 A'   95 A'                 
  4.198   4.338   5.985   6.010   6.028   6.583   6.905   7.553
 96 A'   97 A'   41 A"   98 A'   99 A'  100 A'  101 A'   42 A"                 
  7.573   7.613  13.773  13.887  14.006  23.546  27.791  28.328
102 A'  103 A'   43 A"  104 A'  105 A'  106 A'  107 A'   44 A"                 
 28.349  28.354  28.527  28.533  28.537  28.567  28.641  47.876
108 A'  109 A'   45 A"  110 A'   46 A"  111 A'  112 A'  113 A'                 
127.873 127.889 127.904 151.598 163.049 289.750 289.768 289.822
 47 A"  114 A'  115 A'  116 A'  117 A'   48 A"  118 A'  119 A'                 
*******1901.758
120 A'  121 A'                                                                 
 --------------------------------------------------------------

          Ground-State Mulliken Net Atomic Charges

     Atom                 Charge (a.u.)
  ----------------------------------------
      1 C                    -0.268513
      2 P                     0.136272
      3 Br                   -0.181206
      4 H                     0.241257
      5 I                     0.072189
  ----------------------------------------
  Sum of atomic charges =     0.000000

 -----------------------------------------------------------------
                    Cartesian Multipole Moments
 -----------------------------------------------------------------
    Charge (ESU x 10^10)
                 0.0000
    Dipole Moment (Debye)
         X       0.6528      Y      -1.7357      Z      -0.0000
       Tot       1.8544
    Quadrupole Moments (Debye-Ang)
        XX     -67.9934     XY       1.1153     YY     -59.2703
        XZ      -0.0000     YZ       0.0000     ZZ     -67.7927
    Octopole Moments (Debye-Ang^2)
       XXX      22.5260    XXY      27.6379    XYY       9.7603
       YYY      52.4661    XXZ      -0.0000    XYZ      -0.0000
       YYZ      -0.0000    XZZ       3.7381    YZZ      22.3630
       ZZZ       0.0000
    Hexadecapole Moments (Debye-Ang^3)
      XXXX   -1243.1238   XXXY      -3.8571   XXYY    -268.7486
      XYYY     -37.1945   YYYY    -417.8562   XXXZ      -0.0000
      XXYZ      -0.0000   XYYZ       0.0000   YYYZ       0.0000
      XXZZ    -224.9359   XYZZ      -3.3763   YYZZ     -97.2616
      XZZZ       0.0000   YZZZ       0.0000   ZZZZ     -94.3383
 -----------------------------------------------------------------
 Calculating analytic gradient of the SCF energy
 Gradient of SCF Energy
            1           2           3           4           5
    1  -0.0681068   0.0507143  -0.0087329   0.0078787   0.0182467
    2  -0.0180835  -0.0077815   0.0165646  -0.0233932   0.0326936
    3   0.0000000  -0.0000000  -0.0000000  -0.0000000  -0.0000000
 Max gradient component =       6.811E-02
 RMS gradient           =       2.577E-02
 Gradient time:  CPU 7.74 s  wall 3.34 s
 Geometry Optimization Parameters
   NAtoms,    NIC,     NZ,  NCons,   NDum,   NFix, NCnnct, MaxDiis
        5      20       5       0       0       0       0       0

 Cartesian Hessian Update
 Hessian Updated using BFGS Update


** GEOMETRY OPTIMIZATION IN DELOCALIZED INTERNAL COORDINATES **
   Searching for a Minimum

   Optimization Cycle:   4

                       Coordinates (Angstroms)
     ATOM                X               Y               Z
      1  C         0.2702295266   -1.7586223272    0.0000000000
      2  P        -1.3327694275   -1.6845772047    0.0000000000
      3  Br       -2.0963715692    0.5466788945    0.0000000000
      4  H         0.7861313822   -2.7591873063    0.0000000000
      5  I         1.7212455078    0.0508998502    0.0000000000
   Point Group: cs    Number of degrees of freedom:     7


   Energy is  -9873.738081445

 Hessian Updated using BFGS Update

  7 Hessian modes will be used to form the next step
  Hessian Eigenvalues:
     0.035250    0.088118    0.158531    0.188692    0.236269    0.268944
     0.800833

 Minimum Search - Taking Simple RFO Step
 Searching for Lamda that Minimizes Along All modes
 Value Taken    Lamda =  -0.03660335
 Calculated Step too Large.  Step scaled by  0.454146
 Step Taken.  Stepsize is  0.300000

                             Maximum     Tolerance    Cnvgd?
         Gradient           0.049846      0.000300      NO
         Displacement       0.172453      0.001200      NO
         Energy change     -0.022218      0.000001      NO


 New Cartesian Coordinates Obtained by Inverse Iteration

 Displacement from previous Coordinates is:  0.279216
 ----------------------------------------------------------------
             Standard Nuclear Orientation (Angstroms)
    I     Atom           X                Y                Z
 ----------------------------------------------------------------
    1      C       0.2810190860    -1.7110304973     0.0000000000
    2      P      -1.3482574537    -1.6827805976     0.0000000000
    3      Br     -2.0701715152     0.5120228449     0.0000000000
    4      H       0.7999589987    -2.6777513632     0.0000000000
    5      I       1.6859163042    -0.0452684804     0.0000000000
 ----------------------------------------------------------------
 Molecular Point Group                 Cs    NOp =  2
 Largest Abelian Subgroup              Cs    NOp =  2
 Nuclear Repulsion Energy =   662.2261761437 hartrees
 There are       55 alpha and       55 beta electrons
 Applying Cartesian multipole field
    Component          Value
    ---------          -----
     (2,0,0)        1.00000E-11
     (0,2,0)        2.00000E-11
     (0,0,2)       -3.00000E-11
 Nucleus-field energy     =     0.0000000172 hartrees
 Requested basis set is 6-311++G(d,p)
 There are 67 shells and 169 basis functions
 A cutoff of  1.0D-11 yielded   1812 shell pairs
 There are     12223 function pairs (     13733 Cartesian)
 Smallest overlap matrix eigenvalue = 6.98E-04
 Guess MOs from SCF MO coefficient file

 -----------------------------------------------------------------------
  General SCF calculation program by
  Eric Jon Sundstrom, Paul Horn, Yuezhi Mao, Dmitri Zuev, Alec White,
  David Stuck, Shaama M.S., Shane Yost, Joonho Lee, David Small,
  Daniel Levine, Susi Lehtola, Hugh Burton, Evgeny Epifanovsky
 -----------------------------------------------------------------------
 Exchange:     0.2000 Hartree-Fock + 0.0800 Slater + 0.7200 B88
 Correlation:  0.1900 VWN1RPA + 0.8100 LYP
 Using SG-1 standard quadrature grid
 using 4 threads for integral computing
 -------------------------------------------------------
 OpenMP Integral computing Module                
 Release: version 2.0, May 2017, Q-Chem Inc. Pleasanton 
 -------------------------------------------------------
 -------------------------------------------------------
 OpenMP BLAS3 based DFT computing Module                
 Release: version 1.0, May 2013, Q-Chem Inc. Pittsburgh 
 -------------------------------------------------------
 A restricted SCF calculation will be
 performed using DIIS
 SCF converges when DIIS error is below 1.0e-08
 ---------------------------------------
  Cycle       Energy         DIIS error
 ---------------------------------------
    1   -9873.7466924469      7.77e-04  
    2   -9873.7493589821      4.04e-04  
    3   -9873.7488371571      5.44e-04  
    4   -9873.7500173995      9.88e-05  
    5   -9873.7500555486      3.50e-05  
    6   -9873.7500601776      8.90e-06  
    7   -9873.7500604641      3.59e-06  
    8   -9873.7500604974      5.88e-07  
    9   -9873.7500604984      8.35e-08  
   10   -9873.7500604985      2.80e-08  
   11   -9873.7500604985      9.77e-09  Convergence criterion met
 ---------------------------------------
 SCF time:   CPU 26.44s  wall 10.00s 
 SCF   energy in the final basis set =    -9873.7500604985
 Total energy in the final basis set =    -9873.7500604985

 --------------------------------------------------------------
             Orbital Energies (a.u.) and Symmetries
 --------------------------------------------------------------

 Alpha MOs, Restricted
 -- Occupied --                  
******* -482.84 -176.32 -165.72 -165.72 -165.72  -77.11  -62.49
  1 A'    2 A'    3 A'    4 A'    1 A"    5 A'    6 A'    7 A'                 
-56.311 -56.308 -56.308 -35.815 -31.308 -31.302 -31.301 -22.958
  8 A'    2 A"    9 A'   10 A'   11 A'    3 A"   12 A'   13 A'                 
-22.957 -22.957 -22.952 -22.952 -10.255  -8.700  -6.607  -6.530
  4 A"   14 A'    5 A"   15 A'   16 A'   17 A'   18 A'   19 A'                 
 -6.519  -6.518  -6.364  -4.776  -4.770  -4.766  -4.764  -4.761
  6 A"   20 A'   21 A'   22 A'   23 A'    7 A"   24 A'    8 A"                 
 -4.760  -2.641  -2.638  -2.637  -2.629  -2.629  -2.042  -2.037
 25 A'   26 A'    9 A"   27 A'   10 A"   28 A'   29 A'   11 A"                 
 -2.037  -2.024  -2.024  -0.808  -0.760  -0.657  -0.557  -0.432
 30 A'   12 A"   31 A'   32 A'   33 A'   34 A'   35 A'   36 A'                 
 -0.414  -0.353  -0.331  -0.307  -0.295  -0.277  -0.265
 37 A'   13 A"   38 A'   14 A"   39 A'   40 A'   15 A"                         
 -- Virtual --                   
 -0.102  -0.094  -0.042  -0.007   0.020   0.037   0.042   0.051
 41 A'   16 A"   42 A'   43 A'   44 A'   45 A'   17 A"   46 A'                 
  0.058   0.073   0.074   0.094   0.098   0.113   0.118   0.130
 47 A'   48 A'   18 A"   49 A'   19 A"   50 A'   51 A'   52 A'                 
  0.151   0.172   0.200   0.226   0.227   0.261   0.278   0.316
 53 A'   54 A'   55 A'   56 A'   20 A"   57 A'   21 A"   58 A'                 
  0.358   0.390   0.395   0.397   0.409   0.431   0.442   0.465
 59 A'   22 A"   23 A"   60 A'   61 A'   24 A"   62 A'   63 A'                 
  0.471   0.488   0.536   0.550   0.572   0.576   0.591   0.602
 64 A'   25 A"   65 A'   26 A"   27 A"   66 A'   67 A'   68 A'                 
  0.626   0.650   0.670   0.674   0.722   0.741   0.772   0.903
 69 A'   70 A'   28 A"   71 A'   72 A'   29 A"   73 A'   74 A'                 
  1.003   1.031   1.139   1.303   1.314   1.336   1.468   1.528
 75 A'   76 A'   30 A"   31 A"   77 A'   78 A'   32 A"   79 A'                 
  1.552   1.556   1.629   1.684   1.799   1.824   1.996   2.022
 33 A"   80 A'   81 A'   82 A'   83 A'   34 A"   35 A"   84 A'                 
  2.048   2.089   2.426   2.589   2.693   2.891   3.421   3.952
 85 A'   86 A'   87 A'   88 A'   36 A"   89 A'   90 A'   37 A"                 
  3.962   3.990   3.996   4.008   4.011   4.047   4.066   4.191
 91 A'   38 A"   39 A"   92 A'   40 A"   93 A'   94 A'   95 A'                 
  4.223   4.363   5.987   6.012   6.031   6.585   6.899   7.552
 96 A'   97 A'   41 A"   98 A'   99 A'  100 A'  101 A'   42 A"                 
  7.574   7.622  13.778  13.896  13.995  23.580  27.812  28.330
102 A'  103 A'   43 A"  104 A'  105 A'  106 A'  107 A'   44 A"                 
 28.351  28.355  28.525  28.532  28.541  28.576  28.658  47.878
108 A'  109 A'   45 A"  110 A'   46 A"  111 A'  112 A'  113 A'                 
127.874 127.890 127.906 151.615 163.038 289.751 289.770 289.831
 47 A"  114 A'  115 A'  116 A'  117 A'   48 A"  118 A'  119 A'                 
*******1901.776
120 A'  121 A'                                                                 

 Beta MOs, Restricted
 -- Occupied --                  
******* -482.84 -176.32 -165.72 -165.72 -165.72  -77.11  -62.49
  1 A'    2 A'    3 A'    4 A'    1 A"    5 A'    6 A'    7 A'                 
-56.311 -56.308 -56.308 -35.815 -31.308 -31.302 -31.301 -22.958
  8 A'    2 A"    9 A'   10 A'   11 A'    3 A"   12 A'   13 A'                 
-22.957 -22.957 -22.952 -22.952 -10.255  -8.700  -6.607  -6.530
  4 A"   14 A'    5 A"   15 A'   16 A'   17 A'   18 A'   19 A'                 
 -6.519  -6.518  -6.364  -4.776  -4.770  -4.766  -4.764  -4.761
  6 A"   20 A'   21 A'   22 A'   23 A'    7 A"   24 A'    8 A"                 
 -4.760  -2.641  -2.638  -2.637  -2.629  -2.629  -2.042  -2.037
 25 A'   26 A'    9 A"   27 A'   10 A"   28 A'   29 A'   11 A"                 
 -2.037  -2.024  -2.024  -0.808  -0.760  -0.657  -0.557  -0.432
 30 A'   12 A"   31 A'   32 A'   33 A'   34 A'   35 A'   36 A'                 
 -0.414  -0.353  -0.331  -0.307  -0.295  -0.277  -0.265
 37 A'   13 A"   38 A'   14 A"   39 A'   40 A'   15 A"                         
 -- Virtual --                   
 -0.102  -0.094  -0.042  -0.007   0.020   0.037   0.042   0.051
 41 A'   16 A"   42 A'   43 A'   44 A'   45 A'   17 A"   46 A'                 
  0.058   0.073   0.074   0.094   0.098   0.113   0.118   0.130
 47 A'   48 A'   18 A"   49 A'   19 A"   50 A'   51 A'   52 A'                 
  0.151   0.172   0.200   0.226   0.227   0.261   0.278   0.316
 53 A'   54 A'   55 A'   56 A'   20 A"   57 A'   21 A"   58 A'                 
  0.358   0.390   0.395   0.397   0.409   0.431   0.442   0.465
 59 A'   22 A"   23 A"   60 A'   61 A'   24 A"   62 A'   63 A'                 
  0.471   0.488   0.536   0.550   0.572   0.576   0.591   0.602
 64 A'   25 A"   65 A'   26 A"   27 A"   66 A'   67 A'   68 A'                 
  0.626   0.650   0.670   0.674   0.722   0.741   0.772   0.903
 69 A'   70 A'   28 A"   71 A'   72 A'   29 A"   73 A'   74 A'                 
  1.003   1.031   1.139   1.303   1.314   1.336   1.468   1.528
 75 A'   76 A'   30 A"   31 A"   77 A'   78 A'   32 A"   79 A'                 
  1.552   1.556   1.629   1.684   1.799   1.824   1.996   2.022
 33 A"   80 A'   81 A'   82 A'   83 A'   34 A"   35 A"   84 A'                 
  2.048   2.089   2.426   2.589   2.693   2.891   3.421   3.952
 85 A'   86 A'   87 A'   88 A'   36 A"   89 A'   90 A'   37 A"                 
  3.962   3.990   3.996   4.008   4.011   4.047   4.066   4.191
 91 A'   38 A"   39 A"   92 A'   40 A"   93 A'   94 A'   95 A'                 
  4.223   4.363   5.987   6.012   6.031   6.585   6.899   7.552
 96 A'   97 A'   41 A"   98 A'   99 A'  100 A'  101 A'   42 A"                 
  7.574   7.622  13.778  13.896  13.995  23.580  27.812  28.330
102 A'  103 A'   43 A"  104 A'  105 A'  106 A'  107 A'   44 A"                 
 28.351  28.355  28.525  28.532  28.541  28.576  28.658  47.878
108 A'  109 A'   45 A"  110 A'   46 A"  111 A'  112 A'  113 A'                 
127.874 127.890 127.906 151.615 163.038 289.751 289.770 289.831
 47 A"  114 A'  115 A'  116 A'  117 A'   48 A"  118 A'  119 A'                 
*******1901.776
120 A'  121 A'                                                                 
 --------------------------------------------------------------

          Ground-State Mulliken Net Atomic Charges

     Atom                 Charge (a.u.)
  ----------------------------------------
      1 C                    -0.305210
      2 P                     0.141840
      3 Br                   -0.184457
      4 H                     0.242528
      5 I                     0.105299
  ----------------------------------------
  Sum of atomic charges =     0.000000

 -----------------------------------------------------------------
                    Cartesian Multipole Moments
 -----------------------------------------------------------------
    Charge (ESU x 10^10)
                 0.0000
    Dipole Moment (Debye)
         X       0.8069      Y      -1.4722      Z       0.0000
       Tot       1.6789
    Quadrupole Moments (Debye-Ang)
        XX     -67.5029     XY       0.7862     YY     -60.2061
        XZ       0.0000     YZ       0.0000     ZZ     -67.5609
    Octopole Moments (Debye-Ang^2)
       XXX      25.2335    XXY      30.5931    XYY      10.3175
       YYY      64.0005    XXZ       0.0000    XYZ       0.0000
       YYZ      -0.0000    XZZ       4.7831    YZZ      25.5682
       ZZZ       0.0000
    Hexadecapole Moments (Debye-Ang^3)
      XXXX   -1207.8703   XXXY       2.6326   XXYY    -264.4541
      XYYY     -29.8920   YYYY    -416.4209   XXXZ       0.0000
      XXYZ       0.0000   XYYZ       0.0000   YYYZ       0.0000
      XXZZ    -219.0648   XYZZ      -1.0933   YYZZ     -95.4077
      XZZZ       0.0000   YZZZ       0.0000   ZZZZ     -93.6582
 -----------------------------------------------------------------
 Calculating analytic gradient of the SCF energy
 Gradient of SCF Energy
            1           2           3           4           5
    1  -0.0372427   0.0308560  -0.0052651   0.0044753   0.0071765
    2  -0.0130316  -0.0005706   0.0090822  -0.0062751   0.0107951
    3  -0.0000000  -0.0000000   0.0000000   0.0000000   0.0000000
 Max gradient component =       3.724E-02
 RMS gradient           =       1.378E-02
 Gradient time:  CPU 7.91 s  wall 3.67 s
 Geometry Optimization Parameters
   NAtoms,    NIC,     NZ,  NCons,   NDum,   NFix, NCnnct, MaxDiis
        5      20       5       0       0       0       0       0

 Cartesian Hessian Update
 Hessian Updated using BFGS Update


** GEOMETRY OPTIMIZATION IN DELOCALIZED INTERNAL COORDINATES **
   Searching for a Minimum

   Optimization Cycle:   5

                       Coordinates (Angstroms)
     ATOM                X               Y               Z
      1  C         0.2810190860   -1.7110304973    0.0000000000
      2  P        -1.3482574537   -1.6827805976    0.0000000000
      3  Br       -2.0701715152    0.5120228449    0.0000000000
      4  H         0.7999589987   -2.6777513632    0.0000000000
      5  I         1.6859163042   -0.0452684804    0.0000000000
   Point Group: cs    Number of degrees of freedom:     7


   Energy is  -9873.750060499

 Hessian Updated using BFGS Update

  7 Hessian modes will be used to form the next step
  Hessian Eigenvalues:
     0.078117    0.089427    0.164865    0.182163    0.248620    0.268633
     0.765694

 Minimum Search - Taking Simple RFO Step
 Searching for Lamda that Minimizes Along All modes
 Value Taken    Lamda =  -0.00649967
 Step Taken.  Stepsize is  0.231294

                             Maximum     Tolerance    Cnvgd?
         Gradient           0.026239      0.000300      NO
         Displacement       0.132732      0.001200      NO
         Energy change     -0.011979      0.000001      NO


 New Cartesian Coordinates Obtained by Inverse Iteration

 Displacement from previous Coordinates is:  0.259861
 ----------------------------------------------------------------
             Standard Nuclear Orientation (Angstroms)
    I     Atom           X                Y                Z
 ----------------------------------------------------------------
    1      C       0.2788538801    -1.6652515055     0.0000000000
    2      P      -1.3812507908    -1.7032382661     0.0000000000
    3      Br     -1.9855531001     0.4613892621     0.0000000000
    4      H       0.7872123350    -2.6218082503     0.0000000000
    5      I       1.6492030958    -0.0758993338     0.0000000000
 ----------------------------------------------------------------
 Molecular Point Group                 Cs    NOp =  2
 Largest Abelian Subgroup              Cs    NOp =  2
 Nuclear Repulsion Energy =   678.9292540740 hartrees
 There are       55 alpha and       55 beta electrons
 Applying Cartesian multipole field
    Component          Value
    ---------          -----
     (2,0,0)        1.00000E-11
     (0,2,0)        2.00000E-11
     (0,0,2)       -3.00000E-11
 Nucleus-field energy     =     0.0000000165 hartrees
 Requested basis set is 6-311++G(d,p)
 There are 67 shells and 169 basis functions
 A cutoff of  1.0D-11 yielded   1829 shell pairs
 There are     12314 function pairs (     13828 Cartesian)
 Smallest overlap matrix eigenvalue = 6.99E-04
 Guess MOs from SCF MO coefficient file

 -----------------------------------------------------------------------
  General SCF calculation program by
  Eric Jon Sundstrom, Paul Horn, Yuezhi Mao, Dmitri Zuev, Alec White,
  David Stuck, Shaama M.S., Shane Yost, Joonho Lee, David Small,
  Daniel Levine, Susi Lehtola, Hugh Burton, Evgeny Epifanovsky
 -----------------------------------------------------------------------
 Exchange:     0.2000 Hartree-Fock + 0.0800 Slater + 0.7200 B88
 Correlation:  0.1900 VWN1RPA + 0.8100 LYP
 Using SG-1 standard quadrature grid
 using 4 threads for integral computing
 -------------------------------------------------------
 OpenMP Integral computing Module                
 Release: version 2.0, May 2017, Q-Chem Inc. Pleasanton 
 -------------------------------------------------------
 -------------------------------------------------------
 OpenMP BLAS3 based DFT computing Module                
 Release: version 1.0, May 2013, Q-Chem Inc. Pittsburgh 
 -------------------------------------------------------
 A restricted SCF calculation will be
 performed using DIIS
 SCF converges when DIIS error is below 1.0e-08
 ---------------------------------------
  Cycle       Energy         DIIS error
 ---------------------------------------
    1   -9873.7504168866      6.96e-04  
    2   -9873.7530542382      2.28e-04  
    3   -9873.7529556880      2.75e-04  
    4   -9873.7533000047      4.93e-05  
    5   -9873.7533079175      2.13e-05  
    6   -9873.7533091001      1.03e-05  
    7   -9873.7533095056      3.15e-06  
    8   -9873.7533095348      5.29e-07  
    9   -9873.7533095356      8.95e-08  
   10   -9873.7533095356      3.20e-08  
   11   -9873.7533095357      5.92e-09  Convergence criterion met
 ---------------------------------------
 SCF time:   CPU 26.75s  wall 10.00s 
 SCF   energy in the final basis set =    -9873.7533095357
 Total energy in the final basis set =    -9873.7533095357

 --------------------------------------------------------------
             Orbital Energies (a.u.) and Symmetries
 --------------------------------------------------------------

 Alpha MOs, Restricted
 -- Occupied --                  
******* -482.84 -176.32 -165.72 -165.72 -165.72  -77.11  -62.49
  1 A'    2 A'    3 A'    4 A'    1 A"    5 A'    6 A'    7 A'                 
-56.312 -56.309 -56.308 -35.815 -31.309 -31.303 -31.302 -22.959
  8 A'    2 A"    9 A'   10 A'   11 A'    3 A"   12 A'   13 A'                 
-22.958 -22.957 -22.953 -22.953 -10.249  -8.700  -6.603  -6.531
  4 A"   14 A'    5 A"   15 A'   16 A'   17 A'   18 A'   19 A'                 
 -6.520  -6.519  -6.365  -4.777  -4.766  -4.763  -4.762  -4.762
  6 A"   20 A'   21 A'   22 A'   23 A'    7 A"    8 A"   24 A'                 
 -4.760  -2.642  -2.639  -2.638  -2.630  -2.630  -2.043  -2.039
 25 A'   26 A'    9 A"   27 A'   10 A"   28 A'   29 A'   11 A"                 
 -2.037  -2.025  -2.025  -0.815  -0.760  -0.659  -0.555  -0.434
 30 A'   12 A"   31 A'   32 A'   33 A'   34 A'   35 A'   36 A'                 
 -0.417  -0.355  -0.335  -0.309  -0.297  -0.276  -0.259
 37 A'   13 A"   38 A'   14 A"   39 A'   40 A'   15 A"                         
 -- Virtual --                   
 -0.094  -0.085  -0.030  -0.005   0.021   0.037   0.042   0.052
 16 A"   41 A'   42 A'   43 A'   44 A'   45 A'   17 A"   46 A'                 
  0.057   0.072   0.074   0.095   0.097   0.114   0.120   0.128
 47 A'   48 A'   18 A"   49 A'   19 A"   50 A'   51 A'   52 A'                 
  0.154   0.173   0.207   0.226   0.229   0.259   0.281   0.315
 53 A'   54 A'   55 A'   56 A'   20 A"   57 A'   21 A"   58 A'                 
  0.357   0.391   0.393   0.394   0.408   0.434   0.446   0.455
 59 A'   22 A"   23 A"   60 A'   61 A'   24 A"   62 A'   63 A'                 
  0.470   0.478   0.539   0.549   0.573   0.582   0.592   0.616
 64 A'   25 A"   26 A"   65 A'   27 A"   66 A'   67 A'   68 A'                 
  0.641   0.649   0.681   0.686   0.761   0.761   0.769   0.906
 69 A'   70 A'   28 A"   71 A'   72 A'   29 A"   73 A'   74 A'                 
  0.980   1.056   1.144   1.304   1.329   1.343   1.467   1.528
 75 A'   76 A'   30 A"   31 A"   77 A'   78 A'   32 A"   79 A'                 
  1.557   1.557   1.643   1.699   1.812   1.833   1.997   2.026
 80 A'   33 A"   81 A'   82 A'   83 A'   34 A"   35 A"   84 A'                 
  2.038   2.097   2.449   2.596   2.693   2.907   3.403   3.950
 85 A'   86 A'   87 A'   88 A'   36 A"   89 A'   90 A'   37 A"                 
  3.961   3.995   3.997   4.010   4.016   4.063   4.076   4.205
 91 A'   38 A"   39 A"   92 A'   40 A"   93 A'   94 A'   95 A'                 
  4.229   4.389   5.988   6.014   6.042   6.590   6.888   7.552
 96 A'   97 A'   41 A"   98 A'   99 A'  100 A'  101 A'   42 A"                 
  7.578   7.632  13.784  13.904  13.976  23.597  27.828  28.331
102 A'  103 A'   43 A"  104 A'  105 A'  106 A'  107 A'   44 A"                 
 28.354  28.360  28.524  28.532  28.545  28.581  28.663  47.882
108 A'  109 A'   45 A"  110 A'   46 A"  111 A'  112 A'  113 A'                 
127.875 127.893 127.909 151.628 163.023 289.751 289.776 289.843
 47 A"  114 A'  115 A'  116 A'  117 A'   48 A"  118 A'  119 A'                 
*******1901.790
120 A'  121 A'                                                                 

 Beta MOs, Restricted
 -- Occupied --                  
******* -482.84 -176.32 -165.72 -165.72 -165.72  -77.11  -62.49
  1 A'    2 A'    3 A'    4 A'    1 A"    5 A'    6 A'    7 A'                 
-56.312 -56.309 -56.308 -35.815 -31.309 -31.303 -31.302 -22.959
  8 A'    2 A"    9 A'   10 A'   11 A'    3 A"   12 A'   13 A'                 
-22.958 -22.957 -22.953 -22.953 -10.249  -8.700  -6.603  -6.531
  4 A"   14 A'    5 A"   15 A'   16 A'   17 A'   18 A'   19 A'                 
 -6.520  -6.519  -6.365  -4.777  -4.766  -4.763  -4.762  -4.762
  6 A"   20 A'   21 A'   22 A'   23 A'    7 A"    8 A"   24 A'                 
 -4.760  -2.642  -2.639  -2.638  -2.630  -2.630  -2.043  -2.039
 25 A'   26 A'    9 A"   27 A'   10 A"   28 A'   29 A'   11 A"                 
 -2.037  -2.025  -2.025  -0.815  -0.760  -0.659  -0.555  -0.434
 30 A'   12 A"   31 A'   32 A'   33 A'   34 A'   35 A'   36 A'                 
 -0.417  -0.355  -0.335  -0.309  -0.297  -0.276  -0.259
 37 A'   13 A"   38 A'   14 A"   39 A'   40 A'   15 A"                         
 -- Virtual --                   
 -0.094  -0.085  -0.030  -0.005   0.021   0.037   0.042   0.052
 16 A"   41 A'   42 A'   43 A'   44 A'   45 A'   17 A"   46 A'                 
  0.057   0.072   0.074   0.095   0.097   0.114   0.120   0.128
 47 A'   48 A'   18 A"   49 A'   19 A"   50 A'   51 A'   52 A'                 
  0.154   0.173   0.207   0.226   0.229   0.259   0.281   0.315
 53 A'   54 A'   55 A'   56 A'   20 A"   57 A'   21 A"   58 A'                 
  0.357   0.391   0.393   0.394   0.408   0.434   0.446   0.455
 59 A'   22 A"   23 A"   60 A'   61 A'   24 A"   62 A'   63 A'                 
  0.470   0.478   0.539   0.549   0.573   0.582   0.592   0.616
 64 A'   25 A"   26 A"   65 A'   27 A"   66 A'   67 A'   68 A'                 
  0.641   0.649   0.681   0.686   0.761   0.761   0.769   0.906
 69 A'   70 A'   28 A"   71 A'   72 A'   29 A"   73 A'   74 A'                 
  0.980   1.056   1.144   1.304   1.329   1.343   1.467   1.528
 75 A'   76 A'   30 A"   31 A"   77 A'   78 A'   32 A"   79 A'                 
  1.557   1.557   1.643   1.699   1.812   1.833   1.997   2.026
 80 A'   33 A"   81 A'   82 A'   83 A'   34 A"   35 A"   84 A'                 
  2.038   2.097   2.449   2.596   2.693   2.907   3.403   3.950
 85 A'   86 A'   87 A'   88 A'   36 A"   89 A'   90 A'   37 A"                 
  3.961   3.995   3.997   4.010   4.016   4.063   4.076   4.205
 91 A'   38 A"   39 A"   92 A'   40 A"   93 A'   94 A'   95 A'                 
  4.229   4.389   5.988   6.014   6.042   6.590   6.888   7.552
 96 A'   97 A'   41 A"   98 A'   99 A'  100 A'  101 A'   42 A"                 
  7.578   7.632  13.784  13.904  13.976  23.597  27.828  28.331
102 A'  103 A'   43 A"  104 A'  105 A'  106 A'  107 A'   44 A"                 
 28.354  28.360  28.524  28.532  28.545  28.581  28.663  47.882
108 A'  109 A'   45 A"  110 A'   46 A"  111 A'  112 A'  113 A'                 
127.875 127.893 127.909 151.628 163.023 289.751 289.776 289.843
 47 A"  114 A'  115 A'  116 A'  117 A'   48 A"  118 A'  119 A'                 
*******1901.790
120 A'  121 A'                                                                 
 --------------------------------------------------------------

          Ground-State Mulliken Net Atomic Charges

     Atom                 Charge (a.u.)
  ----------------------------------------
      1 C                    -0.336759
      2 P                     0.152334
      3 Br                   -0.181522
      4 H                     0.234723
      5 I                     0.131224
  ----------------------------------------
  Sum of atomic charges =    -0.000000

 -----------------------------------------------------------------
                    Cartesian Multipole Moments
 -----------------------------------------------------------------
    Charge (ESU x 10^10)
                -0.0000
    Dipole Moment (Debye)
         X       0.7906      Y      -1.2430      Z      -0.0000
       Tot       1.4732
    Quadrupole Moments (Debye-Ang)
        XX     -67.0013     XY       0.8241     YY     -60.7383
        XZ       0.0000     YZ       0.0000     ZZ     -67.3975
    Octopole Moments (Debye-Ang^2)
       XXX      24.5934    XXY      31.7213    XYY       9.6991
       YYY      71.2318    XXZ      -0.0000    XYZ       0.0000
       YYZ      -0.0000    XZZ       4.9087    YZZ      27.5594
       ZZZ      -0.0000
    Hexadecapole Moments (Debye-Ang^3)
      XXXX   -1150.9800   XXXY      -3.5235   XXYY    -256.6217
      XYYY     -36.0070   YYYY    -417.2488   XXXZ       0.0000
      XXYZ       0.0000   XYYZ       0.0000   YYYZ      -0.0000
      XXZZ    -209.3362   XYZZ      -3.9874   YYZZ     -94.7004
      XZZZ       0.0000   YZZZ      -0.0000   ZZZZ     -93.2088
 -----------------------------------------------------------------
 Calculating analytic gradient of the SCF energy
 Gradient of SCF Energy
            1           2           3           4           5
    1  -0.0084802   0.0045363   0.0038924   0.0002229  -0.0001716
    2  -0.0048186   0.0022221  -0.0025270   0.0026723   0.0024513
    3   0.0000000  -0.0000000   0.0000000   0.0000000  -0.0000000
 Max gradient component =       8.480E-03
 RMS gradient           =       3.219E-03
 Gradient time:  CPU 8.16 s  wall 2.77 s
 Geometry Optimization Parameters
   NAtoms,    NIC,     NZ,  NCons,   NDum,   NFix, NCnnct, MaxDiis
        5      20       5       0       0       0       0       0

 Cartesian Hessian Update
 Hessian Updated using BFGS Update


** GEOMETRY OPTIMIZATION IN DELOCALIZED INTERNAL COORDINATES **
   Searching for a Minimum

   Optimization Cycle:   6

                       Coordinates (Angstroms)
     ATOM                X               Y               Z
      1  C         0.2788538801   -1.6652515055    0.0000000000
      2  P        -1.3812507908   -1.7032382661    0.0000000000
      3  Br       -1.9855531001    0.4613892621    0.0000000000
      4  H         0.7872123350   -2.6218082503    0.0000000000
      5  I         1.6492030958   -0.0758993338    0.0000000000
   Point Group: cs    Number of degrees of freedom:     7


   Energy is  -9873.753309536

 Hessian Updated using BFGS Update

  7 Hessian modes will be used to form the next step
  Hessian Eigenvalues:
     0.071129    0.095856    0.161881    0.173468    0.259580    0.331872
     0.717476

 Minimum Search - Taking Simple RFO Step
 Searching for Lamda that Minimizes Along All modes
 Value Taken    Lamda =  -0.00098961
 Step Taken.  Stepsize is  0.071902

                             Maximum     Tolerance    Cnvgd?
         Gradient           0.015404      0.000300      NO
         Displacement       0.049421      0.001200      NO
         Energy change     -0.003249      0.000001      NO


 New Cartesian Coordinates Obtained by Inverse Iteration

 Displacement from previous Coordinates is:  0.180948
 ----------------------------------------------------------------
             Standard Nuclear Orientation (Angstroms)
    I     Atom           X                Y                Z
 ----------------------------------------------------------------
    1      C       0.2972716560    -1.6470981662     0.0000000000
    2      P      -1.3707932976    -1.6899715373     0.0000000000
    3      Br     -2.0544432200     0.4612089928     0.0000000000
    4      H       0.7815117008    -2.6167111237     0.0000000000
    5      I       1.6949185808    -0.1122362591     0.0000000000
 ----------------------------------------------------------------
 Molecular Point Group                 Cs    NOp =  2
 Largest Abelian Subgroup              Cs    NOp =  2
 Nuclear Repulsion Energy =   669.9520838317 hartrees
 There are       55 alpha and       55 beta electrons
 Applying Cartesian multipole field
    Component          Value
    ---------          -----
     (2,0,0)        1.00000E-11
     (0,2,0)        2.00000E-11
     (0,0,2)       -3.00000E-11
 Nucleus-field energy     =     0.0000000171 hartrees
 Requested basis set is 6-311++G(d,p)
 There are 67 shells and 169 basis functions
 A cutoff of  1.0D-11 yielded   1827 shell pairs
 There are     12289 function pairs (     13803 Cartesian)
 Smallest overlap matrix eigenvalue = 7.04E-04
 Guess MOs from SCF MO coefficient file

 -----------------------------------------------------------------------
  General SCF calculation program by
  Eric Jon Sundstrom, Paul Horn, Yuezhi Mao, Dmitri Zuev, Alec White,
  David Stuck, Shaama M.S., Shane Yost, Joonho Lee, David Small,
  Daniel Levine, Susi Lehtola, Hugh Burton, Evgeny Epifanovsky
 -----------------------------------------------------------------------
 Exchange:     0.2000 Hartree-Fock + 0.0800 Slater + 0.7200 B88
 Correlation:  0.1900 VWN1RPA + 0.8100 LYP
 Using SG-1 standard quadrature grid
 using 4 threads for integral computing
 -------------------------------------------------------
 OpenMP Integral computing Module                
 Release: version 2.0, May 2017, Q-Chem Inc. Pleasanton 
 -------------------------------------------------------
 -------------------------------------------------------
 OpenMP BLAS3 based DFT computing Module                
 Release: version 1.0, May 2013, Q-Chem Inc. Pittsburgh 
 -------------------------------------------------------
 A restricted SCF calculation will be
 performed using DIIS
 SCF converges when DIIS error is below 1.0e-08
 ---------------------------------------
  Cycle       Energy         DIIS error
 ---------------------------------------
    1   -9873.7530665874      3.20e-04  
    2   -9873.7537607706      1.11e-04  
    3   -9873.7536512537      1.99e-04  
    4   -9873.7538122173      2.92e-05  
    5   -9873.7538158146      5.59e-06  
    6   -9873.7538159088      2.60e-06  
    7   -9873.7538159252      7.78e-07  
    8   -9873.7538159278      2.15e-07  
    9   -9873.7538159280      3.56e-08  
   10   -9873.7538159280      1.44e-08  
   11   -9873.7538159279      2.71e-09  Convergence criterion met
 ---------------------------------------
 SCF time:   CPU 26.57s  wall 10.00s 
 SCF   energy in the final basis set =    -9873.7538159279
 Total energy in the final basis set =    -9873.7538159279

 --------------------------------------------------------------
             Orbital Energies (a.u.) and Symmetries
 --------------------------------------------------------------

 Alpha MOs, Restricted
 -- Occupied --                  
******* -482.84 -176.32 -165.72 -165.72 -165.72  -77.11  -62.49
  1 A'    2 A'    3 A'    4 A'    1 A"    5 A'    6 A'    7 A'                 
-56.312 -56.309 -56.308 -35.817 -31.310 -31.305 -31.304 -22.961
  8 A'    2 A"    9 A'   10 A'   11 A'    3 A"   12 A'   13 A'                 
-22.960 -22.959 -22.955 -22.955 -10.249  -8.700  -6.603  -6.530
  4 A"   14 A'    5 A"   15 A'   16 A'   17 A'   18 A'   19 A'                 
 -6.520  -6.519  -6.366  -4.779  -4.766  -4.765  -4.763  -4.762
  6 A"   20 A'   21 A'   22 A'   23 A'    7 A"   24 A'    8 A"                 
 -4.760  -2.641  -2.638  -2.638  -2.629  -2.629  -2.045  -2.040
 25 A'   26 A'    9 A"   27 A'   10 A"   28 A'   29 A'   11 A"                 
 -2.039  -2.027  -2.027  -0.812  -0.763  -0.660  -0.554  -0.434
 30 A'   12 A"   31 A'   32 A'   33 A'   34 A'   35 A'   36 A'                 
 -0.417  -0.355  -0.335  -0.311  -0.295  -0.279  -0.258
 37 A'   13 A"   38 A'   14 A"   39 A'   40 A'   15 A"                         
 -- Virtual --                   
 -0.094  -0.082  -0.031  -0.005   0.021   0.037   0.042   0.052
 16 A"   41 A'   42 A'   43 A'   44 A'   45 A'   17 A"   46 A'                 
  0.057   0.073   0.074   0.094   0.097   0.114   0.118   0.127
 47 A'   48 A'   18 A"   49 A'   19 A"   50 A'   51 A'   52 A'                 
  0.155   0.174   0.209   0.223   0.229   0.261   0.281   0.314
 53 A'   54 A'   55 A'   56 A'   20 A"   57 A'   21 A"   58 A'                 
  0.360   0.391   0.394   0.396   0.410   0.432   0.447   0.454
 59 A'   22 A"   23 A"   60 A'   61 A'   24 A"   62 A'   63 A'                 
  0.469   0.480   0.540   0.546   0.571   0.580   0.593   0.610
 64 A'   25 A"   26 A"   65 A'   27 A"   66 A'   67 A'   68 A'                 
  0.639   0.655   0.684   0.685   0.755   0.759   0.767   0.903
 69 A'   70 A'   28 A"   71 A'   72 A'   29 A"   73 A'   74 A'                 
  0.975   1.052   1.142   1.302   1.329   1.341   1.466   1.524
 75 A'   76 A'   30 A"   31 A"   77 A'   78 A'   32 A"   79 A'                 
  1.556   1.559   1.649   1.694   1.820   1.831   1.997   2.017
 80 A'   33 A"   81 A'   82 A'   83 A'   34 A"   35 A"   84 A'                 
  2.032   2.096   2.444   2.594   2.692   2.913   3.390   3.949
 85 A'   86 A'   87 A'   88 A'   36 A"   89 A'   90 A'   37 A"                 
  3.960   3.995   3.998   4.008   4.016   4.055   4.075   4.201
 91 A'   38 A"   39 A"   92 A'   40 A"   93 A'   94 A'   95 A'                 
  4.229   4.392   5.986   6.012   6.046   6.589   6.884   7.552
 96 A'   97 A'   41 A"   98 A'   99 A'  100 A'  101 A'   42 A"                 
  7.575   7.631  13.783  13.901  13.972  23.593  27.831  28.329
102 A'  103 A'   43 A"  104 A'  105 A'  106 A'  107 A'   44 A"                 
 28.350  28.361  28.522  28.529  28.544  28.579  28.663  47.881
108 A'  109 A'   45 A"  110 A'   46 A"  111 A'  112 A'  113 A'                 
127.874 127.890 127.910 151.630 163.017 289.751 289.772 289.841
 47 A"  114 A'  115 A'  116 A'  117 A'   48 A"  118 A'  119 A'                 
*******1901.792
120 A'  121 A'                                                                 

 Beta MOs, Restricted
 -- Occupied --                  
******* -482.84 -176.32 -165.72 -165.72 -165.72  -77.11  -62.49
  1 A'    2 A'    3 A'    4 A'    1 A"    5 A'    6 A'    7 A'                 
-56.312 -56.309 -56.308 -35.817 -31.310 -31.305 -31.304 -22.961
  8 A'    2 A"    9 A'   10 A'   11 A'    3 A"   12 A'   13 A'                 
-22.960 -22.959 -22.955 -22.955 -10.249  -8.700  -6.603  -6.530
  4 A"   14 A'    5 A"   15 A'   16 A'   17 A'   18 A'   19 A'                 
 -6.520  -6.519  -6.366  -4.779  -4.766  -4.765  -4.763  -4.762
  6 A"   20 A'   21 A'   22 A'   23 A'    7 A"   24 A'    8 A"                 
 -4.760  -2.641  -2.638  -2.638  -2.629  -2.629  -2.045  -2.040
 25 A'   26 A'    9 A"   27 A'   10 A"   28 A'   29 A'   11 A"                 
 -2.039  -2.027  -2.027  -0.812  -0.763  -0.660  -0.554  -0.434
 30 A'   12 A"   31 A'   32 A'   33 A'   34 A'   35 A'   36 A'                 
 -0.417  -0.355  -0.335  -0.311  -0.295  -0.279  -0.258
 37 A'   13 A"   38 A'   14 A"   39 A'   40 A'   15 A"                         
 -- Virtual --                   
 -0.094  -0.082  -0.031  -0.005   0.021   0.037   0.042   0.052
 16 A"   41 A'   42 A'   43 A'   44 A'   45 A'   17 A"   46 A'                 
  0.057   0.073   0.074   0.094   0.097   0.114   0.118   0.127
 47 A'   48 A'   18 A"   49 A'   19 A"   50 A'   51 A'   52 A'                 
  0.155   0.174   0.209   0.223   0.229   0.261   0.281   0.314
 53 A'   54 A'   55 A'   56 A'   20 A"   57 A'   21 A"   58 A'                 
  0.360   0.391   0.394   0.396   0.410   0.432   0.447   0.454
 59 A'   22 A"   23 A"   60 A'   61 A'   24 A"   62 A'   63 A'                 
  0.469   0.480   0.540   0.546   0.571   0.580   0.593   0.610
 64 A'   25 A"   26 A"   65 A'   27 A"   66 A'   67 A'   68 A'                 
  0.639   0.655   0.684   0.685   0.755   0.759   0.767   0.903
 69 A'   70 A'   28 A"   71 A'   72 A'   29 A"   73 A'   74 A'                 
  0.975   1.052   1.142   1.302   1.329   1.341   1.466   1.524
 75 A'   76 A'   30 A"   31 A"   77 A'   78 A'   32 A"   79 A'                 
  1.556   1.559   1.649   1.694   1.820   1.831   1.997   2.017
 80 A'   33 A"   81 A'   82 A'   83 A'   34 A"   35 A"   84 A'                 
  2.032   2.096   2.444   2.594   2.692   2.913   3.390   3.949
 85 A'   86 A'   87 A'   88 A'   36 A"   89 A'   90 A'   37 A"                 
  3.960   3.995   3.998   4.008   4.016   4.055   4.075   4.201
 91 A'   38 A"   39 A"   92 A'   40 A"   93 A'   94 A'   95 A'                 
  4.229   4.392   5.986   6.012   6.046   6.589   6.884   7.552
 96 A'   97 A'   41 A"   98 A'   99 A'  100 A'  101 A'   42 A"                 
  7.575   7.631  13.783  13.901  13.972  23.593  27.831  28.329
102 A'  103 A'   43 A"  104 A'  105 A'  106 A'  107 A'   44 A"                 
 28.350  28.361  28.522  28.529  28.544  28.579  28.663  47.881
108 A'  109 A'   45 A"  110 A'   46 A"  111 A'  112 A'  113 A'                 
127.874 127.890 127.910 151.630 163.017 289.751 289.772 289.841
 47 A"  114 A'  115 A'  116 A'  117 A'   48 A"  118 A'  119 A'                 
*******1901.792
120 A'  121 A'                                                                 
 --------------------------------------------------------------

          Ground-State Mulliken Net Atomic Charges

     Atom                 Charge (a.u.)
  ----------------------------------------
      1 C                    -0.339093
      2 P                     0.153150
      3 Br                   -0.185906
      4 H                     0.231094
      5 I                     0.140755
  ----------------------------------------
  Sum of atomic charges =     0.000000

 -----------------------------------------------------------------
                    Cartesian Multipole Moments
 -----------------------------------------------------------------
    Charge (ESU x 10^10)
                 0.0000
    Dipole Moment (Debye)
         X       0.9174      Y      -1.2343      Z      -0.0000
       Tot       1.5379
    Quadrupole Moments (Debye-Ang)
        XX     -66.8622     XY       0.6859     YY     -61.0307
        XZ       0.0000     YZ      -0.0000     ZZ     -67.3946
    Octopole Moments (Debye-Ang^2)
       XXX      25.0430    XXY      32.9895    XYY       9.4549
       YYY      73.6878    XXZ      -0.0000    XYZ       0.0000
       YYZ       0.0000    XZZ       4.8527    YZZ      28.3751
       ZZZ       0.0000
    Hexadecapole Moments (Debye-Ang^3)
      XXXX   -1202.2374   XXXY       4.6202   XXYY    -265.2227
      XYYY     -27.8686   YYYY    -415.1698   XXXZ       0.0000
      XXYZ       0.0000   XYYZ      -0.0000   YYYZ      -0.0000
      XXZZ    -218.5553   XYZZ      -1.0815   YYZZ     -94.1310
      XZZZ       0.0000   YZZZ      -0.0000   ZZZZ     -93.1906
 -----------------------------------------------------------------
 Calculating analytic gradient of the SCF energy
 Gradient of SCF Energy
            1           2           3           4           5
    1   0.0003233   0.0006631  -0.0000152   0.0006619  -0.0016330
    2  -0.0028576   0.0021789  -0.0008470   0.0029058  -0.0013801
    3   0.0000000  -0.0000000  -0.0000000  -0.0000000  -0.0000000
 Max gradient component =       2.906E-03
 RMS gradient           =       1.357E-03
 Gradient time:  CPU 7.96 s  wall 3.03 s
 Geometry Optimization Parameters
   NAtoms,    NIC,     NZ,  NCons,   NDum,   NFix, NCnnct, MaxDiis
        5      20       5       0       0       0       0       0

 Cartesian Hessian Update
 Hessian Updated using BFGS Update


** GEOMETRY OPTIMIZATION IN DELOCALIZED INTERNAL COORDINATES **
   Searching for a Minimum

   Optimization Cycle:   7

                       Coordinates (Angstroms)
     ATOM                X               Y               Z
      1  C         0.2972716560   -1.6470981662    0.0000000000
      2  P        -1.3707932976   -1.6899715373    0.0000000000
      3  Br       -2.0544432200    0.4612089928    0.0000000000
      4  H         0.7815117008   -2.6167111237    0.0000000000
      5  I         1.6949185808   -0.1122362591    0.0000000000
   Point Group: cs    Number of degrees of freedom:     7


   Energy is  -9873.753815928

 Hessian Updated using BFGS Update

  7 Hessian modes will be used to form the next step
  Hessian Eigenvalues:
     0.079133    0.095895    0.137332    0.175650    0.259630    0.339565
     0.710662

 Minimum Search - Taking Simple RFO Step
 Searching for Lamda that Minimizes Along All modes
 Value Taken    Lamda =  -0.00012173
 Step Taken.  Stepsize is  0.027703

                             Maximum     Tolerance    Cnvgd?
         Gradient           0.003567      0.000300      NO
         Displacement       0.018764      0.001200      NO
         Energy change     -0.000506      0.000001      NO


 New Cartesian Coordinates Obtained by Inverse Iteration

 Displacement from previous Coordinates is:  0.045128
 ----------------------------------------------------------------
             Standard Nuclear Orientation (Angstroms)
    I     Atom           X                Y                Z
 ----------------------------------------------------------------
    1      C       0.2987344501    -1.6413350555     0.0000000000
    2      P      -1.3705279671    -1.6920351379     0.0000000000
    3      Br     -2.0649040142     0.4577681016     0.0000000000
    4      H       0.7725377219    -2.6196025416     0.0000000000
    5      I       1.7126252293    -0.1096034601     0.0000000000
 ----------------------------------------------------------------
 Molecular Point Group                 Cs    NOp =  2
 Largest Abelian Subgroup              Cs    NOp =  2
 Nuclear Repulsion Energy =   666.9521696539 hartrees
 There are       55 alpha and       55 beta electrons
 Applying Cartesian multipole field
    Component          Value
    ---------          -----
     (2,0,0)        1.00000E-11
     (0,2,0)        2.00000E-11
     (0,0,2)       -3.00000E-11
 Nucleus-field energy     =     0.0000000172 hartrees
 Requested basis set is 6-311++G(d,p)
 There are 67 shells and 169 basis functions
 A cutoff of  1.0D-11 yielded   1826 shell pairs
 There are     12288 function pairs (     13802 Cartesian)
 Smallest overlap matrix eigenvalue = 7.06E-04
 Guess MOs from SCF MO coefficient file

 -----------------------------------------------------------------------
  General SCF calculation program by
  Eric Jon Sundstrom, Paul Horn, Yuezhi Mao, Dmitri Zuev, Alec White,
  David Stuck, Shaama M.S., Shane Yost, Joonho Lee, David Small,
  Daniel Levine, Susi Lehtola, Hugh Burton, Evgeny Epifanovsky
 -----------------------------------------------------------------------
 Exchange:     0.2000 Hartree-Fock + 0.0800 Slater + 0.7200 B88
 Correlation:  0.1900 VWN1RPA + 0.8100 LYP
 Using SG-1 standard quadrature grid
 using 4 threads for integral computing
 -------------------------------------------------------
 OpenMP Integral computing Module                
 Release: version 2.0, May 2017, Q-Chem Inc. Pleasanton 
 -------------------------------------------------------
 -------------------------------------------------------
 OpenMP BLAS3 based DFT computing Module                
 Release: version 1.0, May 2013, Q-Chem Inc. Pittsburgh 
 -------------------------------------------------------
 A restricted SCF calculation will be
 performed using DIIS
 SCF converges when DIIS error is below 1.0e-08
 ---------------------------------------
  Cycle       Energy         DIIS error
 ---------------------------------------
    1   -9873.7538157470      9.98e-05  
    2   -9873.7538493720      6.94e-05  
    3   -9873.7538437017      7.75e-05  
    4   -9873.7538673053      1.29e-05  
    5   -9873.7538680479      2.69e-06  
    6   -9873.7538680668      7.64e-07  
    7   -9873.7538680688      4.62e-07  
    8   -9873.7538680695      6.97e-08  
    9   -9873.7538680696      1.56e-08  
   10   -9873.7538680695      5.05e-09  Convergence criterion met
 ---------------------------------------
 SCF time:   CPU 24.03s  wall 9.00s 
 SCF   energy in the final basis set =    -9873.7538680695
 Total energy in the final basis set =    -9873.7538680695

 --------------------------------------------------------------
             Orbital Energies (a.u.) and Symmetries
 --------------------------------------------------------------

 Alpha MOs, Restricted
 -- Occupied --                  
******* -482.84 -176.32 -165.72 -165.72 -165.72  -77.11  -62.49
  1 A'    2 A'    3 A'    4 A'    1 A"    5 A'    6 A'    7 A'                 
-56.311 -56.308 -56.308 -35.817 -31.311 -31.305 -31.304 -22.961
  8 A'    2 A"    9 A'   10 A'   11 A'    3 A"   12 A'   13 A'                 
-22.960 -22.959 -22.955 -22.955 -10.250  -8.700  -6.604  -6.530
  4 A"   14 A'    5 A"   15 A'   16 A'   17 A'   18 A'   19 A'                 
 -6.519  -6.519  -6.367  -4.779  -4.766  -4.765  -4.764  -4.763
  6 A"   20 A'   21 A'   22 A'   23 A'    7 A"   24 A'    8 A"                 
 -4.760  -2.641  -2.638  -2.638  -2.629  -2.629  -2.045  -2.041
 25 A'   26 A'    9 A"   27 A'   10 A"   28 A'   29 A'   11 A"                 
 -2.039  -2.027  -2.027  -0.811  -0.762  -0.660  -0.553  -0.434
 30 A'   12 A"   31 A'   32 A'   33 A'   34 A'   35 A'   36 A'                 
 -0.417  -0.354  -0.335  -0.311  -0.295  -0.279  -0.259
 37 A'   13 A"   38 A'   14 A"   39 A'   40 A'   15 A"                         
 -- Virtual --                   
 -0.095  -0.083  -0.032  -0.006   0.021   0.037   0.042   0.052
 16 A"   41 A'   42 A'   43 A'   44 A'   45 A'   17 A"   46 A'                 
  0.057   0.073   0.074   0.094   0.097   0.114   0.118   0.127
 47 A'   48 A'   18 A"   49 A'   19 A"   50 A'   51 A'   52 A'                 
  0.155   0.173   0.208   0.223   0.229   0.262   0.281   0.314
 53 A'   54 A'   55 A'   56 A'   20 A"   57 A'   21 A"   58 A'                 
  0.362   0.391   0.394   0.397   0.410   0.432   0.446   0.453
 59 A'   22 A"   23 A"   60 A'   61 A'   24 A"   62 A'   63 A'                 
  0.468   0.480   0.540   0.544   0.571   0.580   0.593   0.609
 64 A'   25 A"   26 A"   65 A'   27 A"   66 A'   67 A'   68 A'                 
  0.637   0.655   0.682   0.684   0.755   0.758   0.767   0.902
 69 A'   70 A'   71 A'   28 A"   72 A'   29 A"   73 A'   74 A'                 
  0.974   1.052   1.139   1.301   1.327   1.340   1.466   1.522
 75 A'   76 A'   30 A"   31 A"   77 A'   78 A'   32 A"   79 A'                 
  1.557   1.559   1.649   1.693   1.824   1.828   1.997   2.012
 80 A'   33 A"   81 A'   82 A'   83 A'   34 A"   35 A"   84 A'                 
  2.029   2.096   2.440   2.595   2.692   2.914   3.383   3.949
 85 A'   86 A'   87 A'   88 A'   36 A"   89 A'   90 A'   37 A"                 
  3.959   3.995   3.997   4.008   4.015   4.054   4.074   4.200
 91 A'   38 A"   39 A"   92 A'   40 A"   93 A'   94 A'   95 A'                 
  4.229   4.388   5.986   6.011   6.045   6.589   6.883   7.552
 96 A'   97 A'   41 A"   98 A'   99 A'  100 A'  101 A'   42 A"                 
  7.575   7.631  13.783  13.900  13.970  23.588  27.828  28.329
102 A'  103 A'   43 A"  104 A'  105 A'  106 A'  107 A'   44 A"                 
 28.349  28.360  28.522  28.528  28.543  28.578  28.663  47.882
108 A'  109 A'   45 A"  110 A'   46 A"  111 A'  112 A'  113 A'                 
127.873 127.889 127.909 151.628 163.016 289.751 289.771 289.840
 47 A"  114 A'  115 A'  116 A'  117 A'   48 A"  118 A'  119 A'                 
*******1901.790
120 A'  121 A'                                                                 

 Beta MOs, Restricted
 -- Occupied --                  
******* -482.84 -176.32 -165.72 -165.72 -165.72  -77.11  -62.49
  1 A'    2 A'    3 A'    4 A'    1 A"    5 A'    6 A'    7 A'                 
-56.311 -56.308 -56.308 -35.817 -31.311 -31.305 -31.304 -22.961
  8 A'    2 A"    9 A'   10 A'   11 A'    3 A"   12 A'   13 A'                 
-22.960 -22.959 -22.955 -22.955 -10.250  -8.700  -6.604  -6.530
  4 A"   14 A'    5 A"   15 A'   16 A'   17 A'   18 A'   19 A'                 
 -6.519  -6.519  -6.367  -4.779  -4.766  -4.765  -4.764  -4.763
  6 A"   20 A'   21 A'   22 A'   23 A'    7 A"   24 A'    8 A"                 
 -4.760  -2.641  -2.638  -2.638  -2.629  -2.629  -2.045  -2.041
 25 A'   26 A'    9 A"   27 A'   10 A"   28 A'   29 A'   11 A"                 
 -2.039  -2.027  -2.027  -0.811  -0.762  -0.660  -0.553  -0.434
 30 A'   12 A"   31 A'   32 A'   33 A'   34 A'   35 A'   36 A'                 
 -0.417  -0.354  -0.335  -0.311  -0.295  -0.279  -0.259
 37 A'   13 A"   38 A'   14 A"   39 A'   40 A'   15 A"                         
 -- Virtual --                   
 -0.095  -0.083  -0.032  -0.006   0.021   0.037   0.042   0.052
 16 A"   41 A'   42 A'   43 A'   44 A'   45 A'   17 A"   46 A'                 
  0.057   0.073   0.074   0.094   0.097   0.114   0.118   0.127
 47 A'   48 A'   18 A"   49 A'   19 A"   50 A'   51 A'   52 A'                 
  0.155   0.173   0.208   0.223   0.229   0.262   0.281   0.314
 53 A'   54 A'   55 A'   56 A'   20 A"   57 A'   21 A"   58 A'                 
  0.362   0.391   0.394   0.397   0.410   0.432   0.446   0.453
 59 A'   22 A"   23 A"   60 A'   61 A'   24 A"   62 A'   63 A'                 
  0.468   0.480   0.540   0.544   0.571   0.580   0.593   0.609
 64 A'   25 A"   26 A"   65 A'   27 A"   66 A'   67 A'   68 A'                 
  0.637   0.655   0.682   0.684   0.755   0.758   0.767   0.902
 69 A'   70 A'   71 A'   28 A"   72 A'   29 A"   73 A'   74 A'                 
  0.974   1.052   1.139   1.301   1.327   1.340   1.466   1.522
 75 A'   76 A'   30 A"   31 A"   77 A'   78 A'   32 A"   79 A'                 
  1.557   1.559   1.649   1.693   1.824   1.828   1.997   2.012
 80 A'   33 A"   81 A'   82 A'   83 A'   34 A"   35 A"   84 A'                 
  2.029   2.096   2.440   2.595   2.692   2.914   3.383   3.949
 85 A'   86 A'   87 A'   88 A'   36 A"   89 A'   90 A'   37 A"                 
  3.959   3.995   3.997   4.008   4.015   4.054   4.074   4.200
 91 A'   38 A"   39 A"   92 A'   40 A"   93 A'   94 A'   95 A'                 
  4.229   4.388   5.986   6.011   6.045   6.589   6.883   7.552
 96 A'   97 A'   41 A"   98 A'   99 A'  100 A'  101 A'   42 A"                 
  7.575   7.631  13.783  13.900  13.970  23.588  27.828  28.329
102 A'  103 A'   43 A"  104 A'  105 A'  106 A'  107 A'   44 A"                 
 28.349  28.360  28.522  28.528  28.543  28.578  28.663  47.882
108 A'  109 A'   45 A"  110 A'   46 A"  111 A'  112 A'  113 A'                 
127.873 127.889 127.909 151.628 163.016 289.751 289.771 289.840
 47 A"  114 A'  115 A'  116 A'  117 A'   48 A"  118 A'  119 A'                 
*******1901.790
120 A'  121 A'                                                                 
 --------------------------------------------------------------

          Ground-State Mulliken Net Atomic Charges

     Atom                 Charge (a.u.)
  ----------------------------------------
      1 C                    -0.335686
      2 P                     0.155227
      3 Br                   -0.186781
      4 H                     0.227538
      5 I                     0.139701
  ----------------------------------------
  Sum of atomic charges =     0.000000

 -----------------------------------------------------------------
                    Cartesian Multipole Moments
 -----------------------------------------------------------------
    Charge (ESU x 10^10)
                 0.0000
    Dipole Moment (Debye)
         X       0.9185      Y      -1.2472      Z      -0.0000
       Tot       1.5489
    Quadrupole Moments (Debye-Ang)
        XX     -66.8164     XY       0.7719     YY     -61.0201
        XZ      -0.0000     YZ      -0.0000     ZZ     -67.4216
    Octopole Moments (Debye-Ang^2)
       XXX      24.3603    XXY      33.0444    XYY       8.9583
       YYY      73.5583    XXZ      -0.0000    XYZ       0.0000
       YYZ       0.0000    XZZ       4.5244    YZZ      28.3757
       ZZZ      -0.0000
    Hexadecapole Moments (Debye-Ang^3)
      XXXX   -1216.1304   XXXY       4.8579   XXYY    -267.5073
      XYYY     -27.8738   YYYY    -414.6939   XXXZ       0.0000
      XXYZ       0.0000   XYYZ       0.0000   YYYZ      -0.0000
      XXZZ    -221.0994   XYZZ      -1.1753   YYZZ     -94.0826
      XZZZ      -0.0000   YZZZ      -0.0000   ZZZZ     -93.2694
 -----------------------------------------------------------------
 Calculating analytic gradient of the SCF energy
 Gradient of SCF Energy
            1           2           3           4           5
    1  -0.0006975  -0.0007864  -0.0001359   0.0004020   0.0012177
    2  -0.0018573   0.0005997  -0.0005081   0.0007094   0.0010564
    3   0.0000000   0.0000000   0.0000000   0.0000000  -0.0000000
 Max gradient component =       1.857E-03
 RMS gradient           =       7.508E-04
 Gradient time:  CPU 7.99 s  wall 3.18 s
 Geometry Optimization Parameters
   NAtoms,    NIC,     NZ,  NCons,   NDum,   NFix, NCnnct, MaxDiis
        5      20       5       0       0       0       0       0

 Cartesian Hessian Update
 Hessian Updated using BFGS Update


** GEOMETRY OPTIMIZATION IN DELOCALIZED INTERNAL COORDINATES **
   Searching for a Minimum

   Optimization Cycle:   8

                       Coordinates (Angstroms)
     ATOM                X               Y               Z
      1  C         0.2987344501   -1.6413350555    0.0000000000
      2  P        -1.3705279671   -1.6920351379    0.0000000000
      3  Br       -2.0649040142    0.4577681016    0.0000000000
      4  H         0.7725377219   -2.6196025416    0.0000000000
      5  I         1.7126252293   -0.1096034601    0.0000000000
   Point Group: cs    Number of degrees of freedom:     7


   Energy is  -9873.753868070

 Hessian Updated using BFGS Update

  7 Hessian modes will be used to form the next step
  Hessian Eigenvalues:
     0.075445    0.095830    0.160050    0.184128    0.253056    0.333112
     0.724758

 Minimum Search - Taking Simple RFO Step
 Searching for Lamda that Minimizes Along All modes
 Value Taken    Lamda =  -0.00003554
 Step Taken.  Stepsize is  0.019128

                             Maximum     Tolerance    Cnvgd?
         Gradient           0.001528      0.000300      NO
         Displacement       0.017111      0.001200      NO
         Energy change     -0.000052      0.000001      NO


 New Cartesian Coordinates Obtained by Inverse Iteration

 Displacement from previous Coordinates is:  0.013747
 ----------------------------------------------------------------
             Standard Nuclear Orientation (Angstroms)
    I     Atom           X                Y                Z
 ----------------------------------------------------------------
    1      C       0.3011756525    -1.6384217906     0.0000000000
    2      P      -1.3681500829    -1.6938869531     0.0000000000
    3      Br     -2.0634829303     0.4590878251     0.0000000000
    4      H       0.7705384023    -2.6214294110     0.0000000000
    5      I       1.7083843783    -0.1101577640     0.0000000000
 ----------------------------------------------------------------
 Molecular Point Group                 Cs    NOp =  2
 Largest Abelian Subgroup              Cs    NOp =  2
 Nuclear Repulsion Energy =   667.5889051930 hartrees
 There are       55 alpha and       55 beta electrons
 Applying Cartesian multipole field
    Component          Value
    ---------          -----
     (2,0,0)        1.00000E-11
     (0,2,0)        2.00000E-11
     (0,0,2)       -3.00000E-11
 Nucleus-field energy     =     0.0000000172 hartrees
 Requested basis set is 6-311++G(d,p)
 There are 67 shells and 169 basis functions
 A cutoff of  1.0D-11 yielded   1826 shell pairs
 There are     12288 function pairs (     13802 Cartesian)
 Smallest overlap matrix eigenvalue = 7.04E-04
 Guess MOs from SCF MO coefficient file

 -----------------------------------------------------------------------
  General SCF calculation program by
  Eric Jon Sundstrom, Paul Horn, Yuezhi Mao, Dmitri Zuev, Alec White,
  David Stuck, Shaama M.S., Shane Yost, Joonho Lee, David Small,
  Daniel Levine, Susi Lehtola, Hugh Burton, Evgeny Epifanovsky
 -----------------------------------------------------------------------
 Exchange:     0.2000 Hartree-Fock + 0.0800 Slater + 0.7200 B88
 Correlation:  0.1900 VWN1RPA + 0.8100 LYP
 Using SG-1 standard quadrature grid
 using 4 threads for integral computing
 -------------------------------------------------------
 OpenMP Integral computing Module                
 Release: version 2.0, May 2017, Q-Chem Inc. Pleasanton 
 -------------------------------------------------------
 -------------------------------------------------------
 OpenMP BLAS3 based DFT computing Module                
 Release: version 1.0, May 2013, Q-Chem Inc. Pittsburgh 
 -------------------------------------------------------
 A restricted SCF calculation will be
 performed using DIIS
 SCF converges when DIIS error is below 1.0e-08
 ---------------------------------------
  Cycle       Energy         DIIS error
 ---------------------------------------
    1   -9873.7538643103      5.57e-05  
    2   -9873.7538780141      2.84e-05  
    3   -9873.7538744281      4.13e-05  
    4   -9873.7538810439      6.12e-06  
    5   -9873.7538812196      2.24e-06  
    6   -9873.7538812373      4.80e-07  
    7   -9873.7538812381      2.51e-07  
    8   -9873.7538812382      3.65e-08  
    9   -9873.7538812384      1.04e-08  
   10   -9873.7538812384      2.22e-09  Convergence criterion met
 ---------------------------------------
 SCF time:   CPU 24.27s  wall 9.00s 
 SCF   energy in the final basis set =    -9873.7538812384
 Total energy in the final basis set =    -9873.7538812384

 --------------------------------------------------------------
             Orbital Energies (a.u.) and Symmetries
 --------------------------------------------------------------

 Alpha MOs, Restricted
 -- Occupied --                  
******* -482.84 -176.32 -165.73 -165.72 -165.72  -77.11  -62.49
  1 A'    2 A'    3 A'    4 A'    1 A"    5 A'    6 A'    7 A'                 
-56.311 -56.308 -56.308 -35.818 -31.311 -31.305 -31.305 -22.961
  8 A'    2 A"    9 A'   10 A'   11 A'    3 A"   12 A'   13 A'                 
-22.960 -22.960 -22.956 -22.956 -10.250  -8.699  -6.603  -6.530
  4 A"   14 A'    5 A"   15 A'   16 A'   17 A'   18 A'   19 A'                 
 -6.519  -6.518  -6.367  -4.779  -4.766  -4.765  -4.764  -4.763
  6 A"   20 A'   21 A'   22 A'   23 A'    7 A"   24 A'    8 A"                 
 -4.760  -2.641  -2.638  -2.637  -2.629  -2.629  -2.046  -2.041
 25 A'   26 A'    9 A"   27 A'   10 A"   28 A'   29 A'   11 A"                 
 -2.040  -2.028  -2.028  -0.811  -0.762  -0.661  -0.553  -0.434
 30 A'   12 A"   31 A'   32 A'   33 A'   34 A'   35 A'   36 A'                 
 -0.416  -0.354  -0.334  -0.311  -0.295  -0.279  -0.259
 37 A'   13 A"   38 A'   14 A"   39 A'   40 A'   15 A"                         
 -- Virtual --                   
 -0.095  -0.083  -0.032  -0.006   0.021   0.037   0.042   0.052
 16 A"   41 A'   42 A'   43 A'   44 A'   45 A'   17 A"   46 A'                 
  0.057   0.073   0.074   0.094   0.097   0.114   0.118   0.127
 47 A'   48 A'   18 A"   49 A'   19 A"   50 A'   51 A'   52 A'                 
  0.155   0.173   0.209   0.222   0.229   0.262   0.281   0.314
 53 A'   54 A'   55 A'   56 A'   20 A"   57 A'   21 A"   58 A'                 
  0.361   0.390   0.394   0.397   0.410   0.432   0.446   0.453
 59 A'   22 A"   23 A"   60 A'   61 A'   24 A"   62 A'   63 A'                 
  0.469   0.481   0.540   0.544   0.572   0.580   0.594   0.608
 64 A'   25 A"   26 A"   65 A'   27 A"   66 A'   67 A'   68 A'                 
  0.636   0.655   0.683   0.685   0.755   0.758   0.767   0.902
 69 A'   70 A'   71 A'   28 A"   72 A'   29 A"   73 A'   74 A'                 
  0.974   1.051   1.139   1.302   1.327   1.340   1.466   1.520
 75 A'   76 A'   30 A"   31 A"   77 A'   78 A'   32 A"   79 A'                 
  1.557   1.560   1.649   1.693   1.826   1.826   1.997   2.009
 80 A'   33 A"   81 A'   82 A'   34 A"   83 A'   35 A"   84 A'                 
  2.028   2.096   2.436   2.595   2.691   2.917   3.380   3.949
 85 A'   86 A'   87 A'   88 A'   36 A"   89 A'   90 A'   37 A"                 
  3.959   3.995   3.997   4.008   4.016   4.054   4.074   4.200
 91 A'   38 A"   39 A"   92 A'   40 A"   93 A'   94 A'   95 A'                 
  4.228   4.390   5.986   6.011   6.046   6.589   6.883   7.553
 96 A'   97 A'   41 A"   98 A'   99 A'  100 A'  101 A'   42 A"                 
  7.576   7.631  13.783  13.900  13.969  23.585  27.829  28.328
102 A'  103 A'   43 A"  104 A'  105 A'  106 A'  107 A'   44 A"                 
 28.349  28.361  28.522  28.528  28.543  28.578  28.663  47.882
108 A'  109 A'   45 A"  110 A'   46 A"  111 A'  112 A'  113 A'                 
127.873 127.889 127.909 151.629 163.015 289.752 289.772 289.840
 47 A"  114 A'  115 A'  116 A'  117 A'   48 A"  118 A'  119 A'                 
*******1901.791
120 A'  121 A'                                                                 

 Beta MOs, Restricted
 -- Occupied --                  
******* -482.84 -176.32 -165.73 -165.72 -165.72  -77.11  -62.49
  1 A'    2 A'    3 A'    4 A'    1 A"    5 A'    6 A'    7 A'                 
-56.311 -56.308 -56.308 -35.818 -31.311 -31.305 -31.305 -22.961
  8 A'    2 A"    9 A'   10 A'   11 A'    3 A"   12 A'   13 A'                 
-22.960 -22.960 -22.956 -22.956 -10.250  -8.699  -6.603  -6.530
  4 A"   14 A'    5 A"   15 A'   16 A'   17 A'   18 A'   19 A'                 
 -6.519  -6.518  -6.367  -4.779  -4.766  -4.765  -4.764  -4.763
  6 A"   20 A'   21 A'   22 A'   23 A'    7 A"   24 A'    8 A"                 
 -4.760  -2.641  -2.638  -2.637  -2.629  -2.629  -2.046  -2.041
 25 A'   26 A'    9 A"   27 A'   10 A"   28 A'   29 A'   11 A"                 
 -2.040  -2.028  -2.028  -0.811  -0.762  -0.661  -0.553  -0.434
 30 A'   12 A"   31 A'   32 A'   33 A'   34 A'   35 A'   36 A'                 
 -0.416  -0.354  -0.334  -0.311  -0.295  -0.279  -0.259
 37 A'   13 A"   38 A'   14 A"   39 A'   40 A'   15 A"                         
 -- Virtual --                   
 -0.095  -0.083  -0.032  -0.006   0.021   0.037   0.042   0.052
 16 A"   41 A'   42 A'   43 A'   44 A'   45 A'   17 A"   46 A'                 
  0.057   0.073   0.074   0.094   0.097   0.114   0.118   0.127
 47 A'   48 A'   18 A"   49 A'   19 A"   50 A'   51 A'   52 A'                 
  0.155   0.173   0.209   0.222   0.229   0.262   0.281   0.314
 53 A'   54 A'   55 A'   56 A'   20 A"   57 A'   21 A"   58 A'                 
  0.361   0.390   0.394   0.397   0.410   0.432   0.446   0.453
 59 A'   22 A"   23 A"   60 A'   61 A'   24 A"   62 A'   63 A'                 
  0.469   0.481   0.540   0.544   0.572   0.580   0.594   0.608
 64 A'   25 A"   26 A"   65 A'   27 A"   66 A'   67 A'   68 A'                 
  0.636   0.655   0.683   0.685   0.755   0.758   0.767   0.902
 69 A'   70 A'   71 A'   28 A"   72 A'   29 A"   73 A'   74 A'                 
  0.974   1.051   1.139   1.302   1.327   1.340   1.466   1.520
 75 A'   76 A'   30 A"   31 A"   77 A'   78 A'   32 A"   79 A'                 
  1.557   1.560   1.649   1.693   1.826   1.826   1.997   2.009
 80 A'   33 A"   81 A'   82 A'   34 A"   83 A'   35 A"   84 A'                 
  2.028   2.096   2.436   2.595   2.691   2.917   3.380   3.949
 85 A'   86 A'   87 A'   88 A'   36 A"   89 A'   90 A'   37 A"                 
  3.959   3.995   3.997   4.008   4.016   4.054   4.074   4.200
 91 A'   38 A"   39 A"   92 A'   40 A"   93 A'   94 A'   95 A'                 
  4.228   4.390   5.986   6.011   6.046   6.589   6.883   7.553
 96 A'   97 A'   41 A"   98 A'   99 A'  100 A'  101 A'   42 A"                 
  7.576   7.631  13.783  13.900  13.969  23.585  27.829  28.328
102 A'  103 A'   43 A"  104 A'  105 A'  106 A'  107 A'   44 A"                 
 28.349  28.361  28.522  28.528  28.543  28.578  28.663  47.882
108 A'  109 A'   45 A"  110 A'   46 A"  111 A'  112 A'  113 A'                 
127.873 127.889 127.909 151.629 163.015 289.752 289.772 289.840
 47 A"  114 A'  115 A'  116 A'  117 A'   48 A"  118 A'  119 A'                 
*******1901.791
120 A'  121 A'                                                                 
 --------------------------------------------------------------

          Ground-State Mulliken Net Atomic Charges

     Atom                 Charge (a.u.)
  ----------------------------------------
      1 C                    -0.336432
      2 P                     0.155461
      3 Br                   -0.188786
      4 H                     0.226368
      5 I                     0.143389
  ----------------------------------------
  Sum of atomic charges =     0.000000

 -----------------------------------------------------------------
                    Cartesian Multipole Moments
 -----------------------------------------------------------------
    Charge (ESU x 10^10)
                 0.0000
    Dipole Moment (Debye)
         X       0.9508      Y      -1.2564      Z       0.0000
       Tot       1.5756
    Quadrupole Moments (Debye-Ang)
        XX     -66.8502     XY       0.7941     YY     -61.0039
        XZ      -0.0000     YZ      -0.0000     ZZ     -67.4158
    Octopole Moments (Debye-Ang^2)
       XXX      24.6942    XXY      32.9830    XYY       9.0212
       YYY      73.5112    XXZ      -0.0000    XYZ      -0.0000
       YYZ      -0.0000    XZZ       4.6401    YZZ      28.3684
       ZZZ       0.0000
    Hexadecapole Moments (Debye-Ang^3)
      XXXX   -1213.0357   XXXY       5.1779   XXYY    -267.0003
      XYYY     -27.5075   YYYY    -414.9389   XXXZ      -0.0000
      XXYZ      -0.0000   XYYZ       0.0000   YYYZ      -0.0000
      XXZZ    -220.5110   XYZZ      -1.0911   YYZZ     -94.1460
      XZZZ       0.0000   YZZZ      -0.0000   ZZZZ     -93.2471
 -----------------------------------------------------------------
 Calculating analytic gradient of the SCF energy
 Gradient of SCF Energy
            1           2           3           4           5
    1   0.0004183  -0.0005689  -0.0001368   0.0005783  -0.0002909
    2   0.0011555  -0.0003266   0.0000832  -0.0007483  -0.0001638
    3  -0.0000000   0.0000000   0.0000000   0.0000000   0.0000000
 Max gradient component =       1.156E-03
 RMS gradient           =       4.451E-04
 Gradient time:  CPU 8.08 s  wall 3.10 s
 Geometry Optimization Parameters
   NAtoms,    NIC,     NZ,  NCons,   NDum,   NFix, NCnnct, MaxDiis
        5      20       5       0       0       0       0       0

 Cartesian Hessian Update
 Hessian Updated using BFGS Update


** GEOMETRY OPTIMIZATION IN DELOCALIZED INTERNAL COORDINATES **
   Searching for a Minimum

   Optimization Cycle:   9

                       Coordinates (Angstroms)
     ATOM                X               Y               Z
      1  C         0.3011756525   -1.6384217906    0.0000000000
      2  P        -1.3681500829   -1.6938869531    0.0000000000
      3  Br       -2.0634829303    0.4590878251    0.0000000000
      4  H         0.7705384023   -2.6214294110    0.0000000000
      5  I         1.7083843783   -0.1101577640    0.0000000000
   Point Group: cs    Number of degrees of freedom:     7


   Energy is  -9873.753881238

 Hessian Updated using BFGS Update

  7 Hessian modes will be used to form the next step
  Hessian Eigenvalues:
     0.081304    0.095832    0.165563    0.199271    0.272462    0.336997
     0.700467

 Minimum Search - Taking Simple RFO Step
 Searching for Lamda that Minimizes Along All modes
 Value Taken    Lamda =  -0.00000489
 Step Taken.  Stepsize is  0.004426

                             Maximum     Tolerance    Cnvgd?
         Gradient           0.000833      0.000300      NO
         Displacement       0.003900      0.001200      NO
         Energy change     -0.000013      0.000001      NO


 New Cartesian Coordinates Obtained by Inverse Iteration

 Displacement from previous Coordinates is:  0.003315
 ----------------------------------------------------------------
             Standard Nuclear Orientation (Angstroms)
    I     Atom           X                Y                Z
 ----------------------------------------------------------------
    1      C       0.3010456608    -1.6391807885     0.0000000000
    2      P      -1.3677181593    -1.6937772016     0.0000000000
    3      Br     -2.0631157936     0.4585213437     0.0000000000
    4      H       0.7695543519    -2.6207125696     0.0000000000
    5      I       1.7086993602    -0.1096588775     0.0000000000
 ----------------------------------------------------------------
 Molecular Point Group                 Cs    NOp =  2
 Largest Abelian Subgroup              Cs    NOp =  2
 Nuclear Repulsion Energy =   667.6071323067 hartrees
 There are       55 alpha and       55 beta electrons
 Applying Cartesian multipole field
    Component          Value
    ---------          -----
     (2,0,0)        1.00000E-11
     (0,2,0)        2.00000E-11
     (0,0,2)       -3.00000E-11
 Nucleus-field energy     =     0.0000000172 hartrees
 Requested basis set is 6-311++G(d,p)
 There are 67 shells and 169 basis functions
 A cutoff of  1.0D-11 yielded   1826 shell pairs
 There are     12288 function pairs (     13802 Cartesian)
 Smallest overlap matrix eigenvalue = 7.04E-04
 Guess MOs from SCF MO coefficient file

 -----------------------------------------------------------------------
  General SCF calculation program by
  Eric Jon Sundstrom, Paul Horn, Yuezhi Mao, Dmitri Zuev, Alec White,
  David Stuck, Shaama M.S., Shane Yost, Joonho Lee, David Small,
  Daniel Levine, Susi Lehtola, Hugh Burton, Evgeny Epifanovsky
 -----------------------------------------------------------------------
 Exchange:     0.2000 Hartree-Fock + 0.0800 Slater + 0.7200 B88
 Correlation:  0.1900 VWN1RPA + 0.8100 LYP
 Using SG-1 standard quadrature grid
 using 4 threads for integral computing
 -------------------------------------------------------
 OpenMP Integral computing Module                
 Release: version 2.0, May 2017, Q-Chem Inc. Pleasanton 
 -------------------------------------------------------
 -------------------------------------------------------
 OpenMP BLAS3 based DFT computing Module                
 Release: version 1.0, May 2013, Q-Chem Inc. Pittsburgh 
 -------------------------------------------------------
 A restricted SCF calculation will be
 performed using DIIS
 SCF converges when DIIS error is below 1.0e-08
 ---------------------------------------
  Cycle       Energy         DIIS error
 ---------------------------------------
    1   -9873.7538825735      1.55e-05  
    2   -9873.7538834906      5.76e-06  
    3   -9873.7538832314      9.74e-06  
    4   -9873.7538836225      1.33e-06  
    5   -9873.7538836291      2.44e-07  
    6   -9873.7538836293      9.17e-08  
    7   -9873.7538836292      3.29e-08  
    8   -9873.7538836292      9.73e-09  Convergence criterion met
 ---------------------------------------
 SCF time:   CPU 19.46s  wall 7.00s 
 SCF   energy in the final basis set =    -9873.7538836292
 Total energy in the final basis set =    -9873.7538836292

 --------------------------------------------------------------
             Orbital Energies (a.u.) and Symmetries
 --------------------------------------------------------------

 Alpha MOs, Restricted
 -- Occupied --                  
******* -482.84 -176.32 -165.73 -165.72 -165.72  -77.11  -62.49
  1 A'    2 A'    3 A'    4 A'    1 A"    5 A'    6 A'    7 A'                 
-56.311 -56.308 -56.308 -35.818 -31.311 -31.305 -31.305 -22.961
  8 A'    2 A"    9 A'   10 A'   11 A'    3 A"   12 A'   13 A'                 
-22.960 -22.960 -22.956 -22.956 -10.250  -8.700  -6.603  -6.530
  4 A"   14 A'    5 A"   15 A'   16 A'   17 A'   18 A'   19 A'                 
 -6.519  -6.518  -6.367  -4.779  -4.766  -4.765  -4.764  -4.763
  6 A"   20 A'   21 A'   22 A'   23 A'    7 A"   24 A'    8 A"                 
 -4.760  -2.641  -2.638  -2.637  -2.629  -2.629  -2.046  -2.041
 25 A'   26 A'    9 A"   27 A'   10 A"   28 A'   29 A'   11 A"                 
 -2.040  -2.028  -2.028  -0.811  -0.762  -0.661  -0.553  -0.434
 30 A'   12 A"   31 A'   32 A'   33 A'   34 A'   35 A'   36 A'                 
 -0.416  -0.354  -0.334  -0.311  -0.295  -0.279  -0.259
 37 A'   13 A"   38 A'   14 A"   39 A'   40 A'   15 A"                         
 -- Virtual --                   
 -0.095  -0.083  -0.032  -0.006   0.021   0.037   0.042   0.052
 16 A"   41 A'   42 A'   43 A'   44 A'   45 A'   17 A"   46 A'                 
  0.057   0.073   0.074   0.094   0.097   0.114   0.118   0.127
 47 A'   48 A'   18 A"   49 A'   19 A"   50 A'   51 A'   52 A'                 
  0.155   0.173   0.209   0.222   0.229   0.262   0.281   0.314
 53 A'   54 A'   55 A'   56 A'   20 A"   57 A'   21 A"   58 A'                 
  0.361   0.390   0.394   0.397   0.410   0.432   0.446   0.453
 59 A'   22 A"   23 A"   60 A'   61 A'   24 A"   62 A'   63 A'                 
  0.469   0.481   0.540   0.544   0.572   0.580   0.594   0.609
 64 A'   25 A"   26 A"   65 A'   27 A"   66 A'   67 A'   68 A'                 
  0.636   0.655   0.683   0.685   0.755   0.758   0.767   0.902
 69 A'   70 A'   71 A'   28 A"   72 A'   29 A"   73 A'   74 A'                 
  0.975   1.051   1.139   1.302   1.327   1.340   1.466   1.521
 75 A'   76 A'   30 A"   31 A"   77 A'   78 A'   32 A"   79 A'                 
  1.557   1.560   1.649   1.693   1.826   1.827   1.997   2.010
 80 A'   33 A"   81 A'   82 A'   83 A'   34 A"   35 A"   84 A'                 
  2.028   2.096   2.438   2.595   2.692   2.917   3.382   3.949
 85 A'   86 A'   87 A'   88 A'   36 A"   89 A'   90 A'   37 A"                 
  3.959   3.995   3.997   4.008   4.016   4.054   4.074   4.200
 91 A'   38 A"   39 A"   92 A'   40 A"   93 A'   94 A'   95 A'                 
  4.228   4.390   5.986   6.011   6.046   6.589   6.883   7.553
 96 A'   97 A'   41 A"   98 A'   99 A'  100 A'  101 A'   42 A"                 
  7.575   7.631  13.783  13.900  13.970  23.587  27.829  28.329
102 A'  103 A'   43 A"  104 A'  105 A'  106 A'  107 A'   44 A"                 
 28.349  28.361  28.522  28.528  28.543  28.578  28.663  47.882
108 A'  109 A'   45 A"  110 A'   46 A"  111 A'  112 A'  113 A'                 
127.873 127.889 127.909 151.629 163.016 289.752 289.772 289.840
 47 A"  114 A'  115 A'  116 A'  117 A'   48 A"  118 A'  119 A'                 
*******1901.790
120 A'  121 A'                                                                 

 Beta MOs, Restricted
 -- Occupied --                  
******* -482.84 -176.32 -165.73 -165.72 -165.72  -77.11  -62.49
  1 A'    2 A'    3 A'    4 A'    1 A"    5 A'    6 A'    7 A'                 
-56.311 -56.308 -56.308 -35.818 -31.311 -31.305 -31.305 -22.961
  8 A'    2 A"    9 A'   10 A'   11 A'    3 A"   12 A'   13 A'                 
-22.960 -22.960 -22.956 -22.956 -10.250  -8.700  -6.603  -6.530
  4 A"   14 A'    5 A"   15 A'   16 A'   17 A'   18 A'   19 A'                 
 -6.519  -6.518  -6.367  -4.779  -4.766  -4.765  -4.764  -4.763
  6 A"   20 A'   21 A'   22 A'   23 A'    7 A"   24 A'    8 A"                 
 -4.760  -2.641  -2.638  -2.637  -2.629  -2.629  -2.046  -2.041
 25 A'   26 A'    9 A"   27 A'   10 A"   28 A'   29 A'   11 A"                 
 -2.040  -2.028  -2.028  -0.811  -0.762  -0.661  -0.553  -0.434
 30 A'   12 A"   31 A'   32 A'   33 A'   34 A'   35 A'   36 A'                 
 -0.416  -0.354  -0.334  -0.311  -0.295  -0.279  -0.259
 37 A'   13 A"   38 A'   14 A"   39 A'   40 A'   15 A"                         
 -- Virtual --                   
 -0.095  -0.083  -0.032  -0.006   0.021   0.037   0.042   0.052
 16 A"   41 A'   42 A'   43 A'   44 A'   45 A'   17 A"   46 A'                 
  0.057   0.073   0.074   0.094   0.097   0.114   0.118   0.127
 47 A'   48 A'   18 A"   49 A'   19 A"   50 A'   51 A'   52 A'                 
  0.155   0.173   0.209   0.222   0.229   0.262   0.281   0.314
 53 A'   54 A'   55 A'   56 A'   20 A"   57 A'   21 A"   58 A'                 
  0.361   0.390   0.394   0.397   0.410   0.432   0.446   0.453
 59 A'   22 A"   23 A"   60 A'   61 A'   24 A"   62 A'   63 A'                 
  0.469   0.481   0.540   0.544   0.572   0.580   0.594   0.609
 64 A'   25 A"   26 A"   65 A'   27 A"   66 A'   67 A'   68 A'                 
  0.636   0.655   0.683   0.685   0.755   0.758   0.767   0.902
 69 A'   70 A'   71 A'   28 A"   72 A'   29 A"   73 A'   74 A'                 
  0.975   1.051   1.139   1.302   1.327   1.340   1.466   1.521
 75 A'   76 A'   30 A"   31 A"   77 A'   78 A'   32 A"   79 A'                 
  1.557   1.560   1.649   1.693   1.826   1.827   1.997   2.010
 80 A'   33 A"   81 A'   82 A'   83 A'   34 A"   35 A"   84 A'                 
  2.028   2.096   2.438   2.595   2.692   2.917   3.382   3.949
 85 A'   86 A'   87 A'   88 A'   36 A"   89 A'   90 A'   37 A"                 
  3.959   3.995   3.997   4.008   4.016   4.054   4.074   4.200
 91 A'   38 A"   39 A"   92 A'   40 A"   93 A'   94 A'   95 A'                 
  4.228   4.390   5.986   6.011   6.046   6.589   6.883   7.553
 96 A'   97 A'   41 A"   98 A'   99 A'  100 A'  101 A'   42 A"                 
  7.575   7.631  13.783  13.900  13.970  23.587  27.829  28.329
102 A'  103 A'   43 A"  104 A'  105 A'  106 A'  107 A'   44 A"                 
 28.349  28.361  28.522  28.528  28.543  28.578  28.663  47.882
108 A'  109 A'   45 A"  110 A'   46 A"  111 A'  112 A'  113 A'                 
127.873 127.889 127.909 151.629 163.016 289.752 289.772 289.840
 47 A"  114 A'  115 A'  116 A'  117 A'   48 A"  118 A'  119 A'                 
*******1901.790
120 A'  121 A'                                                                 
 --------------------------------------------------------------

          Ground-State Mulliken Net Atomic Charges

     Atom                 Charge (a.u.)
  ----------------------------------------
      1 C                    -0.336389
      2 P                     0.155476
      3 Br                   -0.188449
      4 H                     0.226625
      5 I                     0.142737
  ----------------------------------------
  Sum of atomic charges =     0.000000

 -----------------------------------------------------------------
                    Cartesian Multipole Moments
 -----------------------------------------------------------------
    Charge (ESU x 10^10)
                 0.0000
    Dipole Moment (Debye)
         X       0.9447      Y      -1.2545      Z      -0.0000
       Tot       1.5704
    Quadrupole Moments (Debye-Ang)
        XX     -66.8507     XY       0.7921     YY     -61.0024
        XZ       0.0000     YZ       0.0000     ZZ     -67.4134
    Octopole Moments (Debye-Ang^2)
       XXX      24.5938    XXY      33.0009    XYY       9.0010
       YYY      73.5059    XXZ      -0.0000    XYZ      -0.0000
       YYZ      -0.0000    XZZ       4.6072    YZZ      28.3611
       ZZZ      -0.0000
    Hexadecapole Moments (Debye-Ang^3)
      XXXX   -1212.9425   XXXY       5.0386   XXYY    -266.9904
      XYYY     -27.6240   YYYY    -414.8667   XXXZ       0.0000
      XXYZ       0.0000   XYYZ       0.0000   YYYZ       0.0000
      XXZZ    -220.4941   XYZZ      -1.1296   YYZZ     -94.1212
      XZZZ       0.0000   YZZZ       0.0000   ZZZZ     -93.2426
 -----------------------------------------------------------------
 Calculating analytic gradient of the SCF energy
 Gradient of SCF Energy
            1           2           3           4           5
    1   0.0003695  -0.0002177  -0.0001165   0.0000369  -0.0000722
    2  -0.0001262  -0.0001752  -0.0000278   0.0002185   0.0001107
    3  -0.0000000   0.0000000   0.0000000   0.0000000  -0.0000000
 Max gradient component =       3.695E-04
 RMS gradient           =       1.441E-04
 Gradient time:  CPU 8.00 s  wall 3.31 s
 Geometry Optimization Parameters
   NAtoms,    NIC,     NZ,  NCons,   NDum,   NFix, NCnnct, MaxDiis
        5      20       5       0       0       0       0       0

 Cartesian Hessian Update
 Hessian Updated using BFGS Update


** GEOMETRY OPTIMIZATION IN DELOCALIZED INTERNAL COORDINATES **
   Searching for a Minimum

   Optimization Cycle:  10

                       Coordinates (Angstroms)
     ATOM                X               Y               Z
      1  C         0.3010456608   -1.6391807885    0.0000000000
      2  P        -1.3677181593   -1.6937772016    0.0000000000
      3  Br       -2.0631157936    0.4585213437    0.0000000000
      4  H         0.7695543519   -2.6207125696    0.0000000000
      5  I         1.7086993602   -0.1096588775    0.0000000000
   Point Group: cs    Number of degrees of freedom:     7


   Energy is  -9873.753883629

 Hessian Updated using BFGS Update

  7 Hessian modes will be used to form the next step
  Hessian Eigenvalues:
     0.079047    0.095503    0.155182    0.198448    0.331416    0.335617
     0.654255

 Minimum Search - Taking Simple RFO Step
 Searching for Lamda that Minimizes Along All modes
 Value Taken    Lamda =   0.00000000
 Step Taken.  Stepsize is  0.001280

                             Maximum     Tolerance    Cnvgd?
         Gradient           0.000225      0.000300     YES
         Displacement       0.001113      0.001200     YES
         Energy change     -0.000002      0.000001      NO


                       Distance Matrix (Angstroms)
             C (  1)   P (  2)   Br(  3)   H (  4)
   P (  2)  1.669657
   Br(  3)  3.160635  2.261850
   H (  4)  1.087614  2.329623  4.183982
   I (  5)  2.078684  3.460314  3.814370  2.680930

 Final energy is   -9873.7538836292260     


 ******************************
 **  OPTIMIZATION CONVERGED  **
 ******************************

                       Coordinates (Angstroms)
     ATOM                X               Y               Z
      1  C         0.3010456608   -1.6391807885    0.0000000000
      2  P        -1.3677181593   -1.6937772016    0.0000000000
      3  Br       -2.0631157936    0.4585213437    0.0000000000
      4  H         0.7695543519   -2.6207125696    0.0000000000
      5  I         1.7086993602   -0.1096588775    0.0000000000

Z-matrix Print:
$molecule
0 1
I 
C  1 2.078684
H  2 1.087614 1 111.859669
P  2 1.669657 1 134.497927 3 -180.000000 0
Br 4 2.261850 2 106.031544 1 -0.000000 0
$end


 --------------------------------------------------------------
             Orbital Energies (a.u.) and Symmetries
 --------------------------------------------------------------

 Alpha MOs, Restricted
 -- Occupied --                  
******* -482.84 -176.32 -165.73 -165.72 -165.72  -77.11  -62.49
  1 A'    2 A'    3 A'    4 A'    1 A"    5 A'    6 A'    7 A'                 
-56.311 -56.308 -56.308 -35.818 -31.311 -31.305 -31.305 -22.961
  8 A'    2 A"    9 A'   10 A'   11 A'    3 A"   12 A'   13 A'                 
-22.960 -22.960 -22.956 -22.956 -10.250  -8.700  -6.603  -6.530
  4 A"   14 A'    5 A"   15 A'   16 A'   17 A'   18 A'   19 A'                 
 -6.519  -6.518  -6.367  -4.779  -4.766  -4.765  -4.764  -4.763
  6 A"   20 A'   21 A'   22 A'   23 A'    7 A"   24 A'    8 A"                 
 -4.760  -2.641  -2.638  -2.637  -2.629  -2.629  -2.046  -2.041
 25 A'   26 A'    9 A"   27 A'   10 A"   28 A'   29 A'   11 A"                 
 -2.040  -2.028  -2.028  -0.811  -0.762  -0.661  -0.553  -0.434
 30 A'   12 A"   31 A'   32 A'   33 A'   34 A'   35 A'   36 A'                 
 -0.416  -0.354  -0.334  -0.311  -0.295  -0.279  -0.259
 37 A'   13 A"   38 A'   14 A"   39 A'   40 A'   15 A"                         
 -- Virtual --                   
 -0.095  -0.083  -0.032  -0.006   0.021   0.037   0.042   0.052
 16 A"   41 A'   42 A'   43 A'   44 A'   45 A'   17 A"   46 A'                 
  0.057   0.073   0.074   0.094   0.097   0.114   0.118   0.127
 47 A'   48 A'   18 A"   49 A'   19 A"   50 A'   51 A'   52 A'                 
  0.155   0.173   0.209   0.222   0.229   0.262   0.281   0.314
 53 A'   54 A'   55 A'   56 A'   20 A"   57 A'   21 A"   58 A'                 
  0.361   0.390   0.394   0.397   0.410   0.432   0.446   0.453
 59 A'   22 A"   23 A"   60 A'   61 A'   24 A"   62 A'   63 A'                 
  0.469   0.481   0.540   0.544   0.572   0.580   0.594   0.609
 64 A'   25 A"   26 A"   65 A'   27 A"   66 A'   67 A'   68 A'                 
  0.636   0.655   0.683   0.685   0.755   0.758   0.767   0.902
 69 A'   70 A'   71 A'   28 A"   72 A'   29 A"   73 A'   74 A'                 
  0.975   1.051   1.139   1.302   1.327   1.340   1.466   1.521
 75 A'   76 A'   30 A"   31 A"   77 A'   78 A'   32 A"   79 A'                 
  1.557   1.560   1.649   1.693   1.826   1.827   1.997   2.010
 80 A'   33 A"   81 A'   82 A'   83 A'   34 A"   35 A"   84 A'                 
  2.028   2.096   2.438   2.595   2.692   2.917   3.382   3.949
 85 A'   86 A'   87 A'   88 A'   36 A"   89 A'   90 A'   37 A"                 
  3.959   3.995   3.997   4.008   4.016   4.054   4.074   4.200
 91 A'   38 A"   39 A"   92 A'   40 A"   93 A'   94 A'   95 A'                 
  4.228   4.390   5.986   6.011   6.046   6.589   6.883   7.553
 96 A'   97 A'   41 A"   98 A'   99 A'  100 A'  101 A'   42 A"                 
  7.575   7.631  13.783  13.900  13.970  23.587  27.829  28.329
102 A'  103 A'   43 A"  104 A'  105 A'  106 A'  107 A'   44 A"                 
 28.349  28.361  28.522  28.528  28.543  28.578  28.663  47.882
108 A'  109 A'   45 A"  110 A'   46 A"  111 A'  112 A'  113 A'                 
127.873 127.889 127.909 151.629 163.016 289.752 289.772 289.840
 47 A"  114 A'  115 A'  116 A'  117 A'   48 A"  118 A'  119 A'                 
*******1901.790
120 A'  121 A'                                                                 

 Beta MOs, Restricted
 -- Occupied --                  
******* -482.84 -176.32 -165.73 -165.72 -165.72  -77.11  -62.49
  1 A'    2 A'    3 A'    4 A'    1 A"    5 A'    6 A'    7 A'                 
-56.311 -56.308 -56.308 -35.818 -31.311 -31.305 -31.305 -22.961
  8 A'    2 A"    9 A'   10 A'   11 A'    3 A"   12 A'   13 A'                 
-22.960 -22.960 -22.956 -22.956 -10.250  -8.700  -6.603  -6.530
  4 A"   14 A'    5 A"   15 A'   16 A'   17 A'   18 A'   19 A'                 
 -6.519  -6.518  -6.367  -4.779  -4.766  -4.765  -4.764  -4.763
  6 A"   20 A'   21 A'   22 A'   23 A'    7 A"   24 A'    8 A"                 
 -4.760  -2.641  -2.638  -2.637  -2.629  -2.629  -2.046  -2.041
 25 A'   26 A'    9 A"   27 A'   10 A"   28 A'   29 A'   11 A"                 
 -2.040  -2.028  -2.028  -0.811  -0.762  -0.661  -0.553  -0.434
 30 A'   12 A"   31 A'   32 A'   33 A'   34 A'   35 A'   36 A'                 
 -0.416  -0.354  -0.334  -0.311  -0.295  -0.279  -0.259
 37 A'   13 A"   38 A'   14 A"   39 A'   40 A'   15 A"                         
 -- Virtual --                   
 -0.095  -0.083  -0.032  -0.006   0.021   0.037   0.042   0.052
 16 A"   41 A'   42 A'   43 A'   44 A'   45 A'   17 A"   46 A'                 
  0.057   0.073   0.074   0.094   0.097   0.114   0.118   0.127
 47 A'   48 A'   18 A"   49 A'   19 A"   50 A'   51 A'   52 A'                 
  0.155   0.173   0.209   0.222   0.229   0.262   0.281   0.314
 53 A'   54 A'   55 A'   56 A'   20 A"   57 A'   21 A"   58 A'                 
  0.361   0.390   0.394   0.397   0.410   0.432   0.446   0.453
 59 A'   22 A"   23 A"   60 A'   61 A'   24 A"   62 A'   63 A'                 
  0.469   0.481   0.540   0.544   0.572   0.580   0.594   0.609
 64 A'   25 A"   26 A"   65 A'   27 A"   66 A'   67 A'   68 A'                 
  0.636   0.655   0.683   0.685   0.755   0.758   0.767   0.902
 69 A'   70 A'   71 A'   28 A"   72 A'   29 A"   73 A'   74 A'                 
  0.975   1.051   1.139   1.302   1.327   1.340   1.466   1.521
 75 A'   76 A'   30 A"   31 A"   77 A'   78 A'   32 A"   79 A'                 
  1.557   1.560   1.649   1.693   1.826   1.827   1.997   2.010
 80 A'   33 A"   81 A'   82 A'   83 A'   34 A"   35 A"   84 A'                 
  2.028   2.096   2.438   2.595   2.692   2.917   3.382   3.949
 85 A'   86 A'   87 A'   88 A'   36 A"   89 A'   90 A'   37 A"                 
  3.959   3.995   3.997   4.008   4.016   4.054   4.074   4.200
 91 A'   38 A"   39 A"   92 A'   40 A"   93 A'   94 A'   95 A'                 
  4.228   4.390   5.986   6.011   6.046   6.589   6.883   7.553
 96 A'   97 A'   41 A"   98 A'   99 A'  100 A'  101 A'   42 A"                 
  7.575   7.631  13.783  13.900  13.970  23.587  27.829  28.329
102 A'  103 A'   43 A"  104 A'  105 A'  106 A'  107 A'   44 A"                 
 28.349  28.361  28.522  28.528  28.543  28.578  28.663  47.882
108 A'  109 A'   45 A"  110 A'   46 A"  111 A'  112 A'  113 A'                 
127.873 127.889 127.909 151.629 163.016 289.752 289.772 289.840
 47 A"  114 A'  115 A'  116 A'  117 A'   48 A"  118 A'  119 A'                 
*******1901.790
120 A'  121 A'                                                                 
 --------------------------------------------------------------

          Ground-State Mulliken Net Atomic Charges

     Atom                 Charge (a.u.)
  ----------------------------------------
      1 C                    -0.336389
      2 P                     0.155476
      3 Br                   -0.188449
      4 H                     0.226625
      5 I                     0.142737
  ----------------------------------------
  Sum of atomic charges =     0.000000

 -----------------------------------------------------------------
                    Cartesian Multipole Moments
 -----------------------------------------------------------------
    Charge (ESU x 10^10)
                 0.0000
    Dipole Moment (Debye)
         X       0.9447      Y      -1.2545      Z      -0.0000
       Tot       1.5704
    Quadrupole Moments (Debye-Ang)
        XX     -66.8507     XY       0.7921     YY     -61.0024
        XZ       0.0000     YZ       0.0000     ZZ     -67.4134
    Octopole Moments (Debye-Ang^2)
       XXX      24.5938    XXY      33.0009    XYY       9.0010
       YYY      73.5059    XXZ      -0.0000    XYZ      -0.0000
       YYZ      -0.0000    XZZ       4.6072    YZZ      28.3611
       ZZZ      -0.0000
    Hexadecapole Moments (Debye-Ang^3)
      XXXX   -1212.9425   XXXY       5.0386   XXYY    -266.9904
      XYYY     -27.6240   YYYY    -414.8667   XXXZ       0.0000
      XXYZ       0.0000   XYYZ       0.0000   YYYZ       0.0000
      XXZZ    -220.4941   XYZZ      -1.1296   YYZZ     -94.1212
      XZZZ       0.0000   YZZZ       0.0000   ZZZZ     -93.2426
 -----------------------------------------------------------------
Archival summary:
1\1\TWL02\OPT\ProcedureUnspecified\BasisUnspecified\1r1111\taweetha\MonNov2612:16:422018MonNov2612:16:422018\0\\#,OPT,ProcedureUnspecified,BasisUnspecified,\\0,1\I\C,1,2.07868\H,2,1.08761,1,111.86\P,2,1.66966,1,134.498,3,-180,0\Br,4,2.26185,2,106.032,1,-0,0\\\@

 Total job time:  129.84s(wall), 341.69s(cpu) 
 Mon Nov 26 12:16:42 2018

        *************************************************************
        *                                                           *
        *  Thank you very much for using Q-Chem.  Have a nice day.  *
        *                                                           *
        *************************************************************


 
User input: 2 of 2 
 
Q-Chem Developer Version!
                  Welcome to Q-Chem
     A Quantum Leap Into The Future Of Chemistry


 Q-Chem 5.1, Q-Chem, Inc., Pleasanton, CA (2018)

 Yihan Shao,  Zhengting Gan,  E. Epifanovsky,  A. T. B. Gilbert,  M. Wormit,  
 J. Kussmann,  A. W. Lange,  A. Behn,  Jia Deng,  Xintian Feng,  D. Ghosh,  
 M. Goldey,  P. R. Horn,  L. D. Jacobson,  I. Kaliman,  T. Kus,  A. Landau,  
 Jie Liu,  E. I. Proynov,  R. M. Richard,  R. P. Steele,  E. J. Sundstrom,  
 H. L. Woodcock III,  P. M. Zimmerman,  D. Zuev,  B. Albrecht,  E. Alguire,  
 S. A. Baeppler,  D. Barton,  Z. Benda,  Y. A. Bernard,  E. J. Berquist,  
 K. B. Bravaya,  H. Burton,  D. Casanova,  Chun-Min Chang,  Yunqing Chen,  
 A. Chien,  K. D. Closser,  M. P. Coons,  S. Coriani,  S. Dasgupta,  
 A. L. Dempwolff,  M. Diedenhofen,  Hainam Do,  R. G. Edgar,  Po-Tung Fang,  
 S. Faraji,  S. Fatehi,  Qingguo Feng,  K. D. Fenk,  J. Fosso-Tande,  
 Qinghui Ge,  A. Ghysels,  G. Gidofalvi,  J. Gomes,  J. Gonthier,  A. Gunina,  
 D. Hait,  M. W. D. Hanson-Heine,  P. H. P. Harbach,  A. W. Hauser,  
 J. E. Herr,  E. G. Hohenstein,  Z. C. Holden,  Kerwin Hui,  B. C. Huynh,  
 T.-C. Jagau,  Hyunjun Ji,  B. Kaduk,  K. Khistyaev,  Jaehoon Kim,  
 P. Klunzinger,  K. Koh,  D. Kosenkov,  L. Koulias,  T. Kowalczyk,  
 C. M. Krauter,  A. Kunitsa,  Ka Un Lao,  A. Laurent,  K. V. Lawler,  
 Joonho Lee,  D. Lefrancois,  S. Lehtola,  D. S. Levine,  Yi-Pei Li,  
 You-Sheng Lin,  Fenglai Liu,  E. Livshits,  A. Luenser,  P. Manohar,  
 E. Mansoor,  S. F. Manzer,  Shan-Ping Mao,  Yuezhi Mao,  N. Mardirossian,  
 A. V. Marenich,  T. Markovich,  L. A. Martinez-Martinez,  S. A. Maurer,  
 N. J. Mayhall,  S. C. McKenzie,  J.-M. Mewes,  A. F. Morrison,  
 J. W. Mullinax,  K. Nanda,  T. S. Nguyen-Beck,  R. Olivares-Amaya,  
 J. A. Parkhill,  T. M. Perrine,  F. Plasser,  P. Pokhilko,  S. Prager,  
 A. Prociuk,  E. Ramos,  D. R. Rehn,  F. Rob,  M. Schneider,  N. Sergueev,  
 S. M. Sharada,  S. Sharma,  D. W. Small,  T. Stauch,  T. Stein,  
 Yu-Chuan Su,  A. J. W. Thom,  A. Tkatchenko,  T. Tsuchimochi,  N. M. Tubman,  
 L. Vogt,  M. L. Vidal,  O. Vydrov,  M. A. Watson,  J. Wenzel,  
 M. de Wergifosse,  T. A. Wesolowski,  A. White,  J. Witte,  A. Yamada,  
 Jun Yang,  K. Yao,  S. Yeganeh,  S. R. Yost,  Zhi-Qiang You,  A. Zech,  
 Igor Ying Zhang,  Xing Zhang,  Yan Zhao,  Ying Zhu,  B. R. Brooks,  
 G. K. L. Chan,  C. J. Cramer,  M. S. Gordon,  W. J. Hehre,  A. Klamt,  
 M. W. Schmidt,  C. D. Sherrill,  D. G. Truhlar,  A. Aspuru-Guzik,  R. Baer,  
 A. T. Bell,  N. A. Besley,  Jeng-Da Chai,  A. E. DePrince, III,  
 R. A. DiStasio Jr.,  A. Dreuw,  B. D. Dunietz,  T. R. Furlani,  
 Chao-Ping Hsu,  Yousung Jung,  Jing Kong,  D. S. Lambrecht,  WanZhen Liang,  
 C. Ochsenfeld,  V. A. Rassolov,  L. V. Slipchenko,  J. E. Subotnik,  
 T. Van Voorhis,  J. M. Herbert,  A. I. Krylov,  P. M. W. Gill,  M. Head-Gordon

 Contributors to earlier versions of Q-Chem not listed above: 
 R. D. Adamson,  B. Austin,  J. Baker,  G. J. O. Beran,  K. Brandhorst,  
 S. T. Brown,  E. F. C. Byrd,  A. K. Chakraborty,  C.-L. Cheng,  
 Siu Hung Chien,  D. M. Chipman,  D. L. Crittenden,  H. Dachsel,  
 R. J. Doerksen,  A. D. Dutoi,  L. Fusti-Molnar,  W. A. Goddard III,  
 A. Golubeva-Zadorozhnaya,  S. R. Gwaltney,  G. Hawkins,  A. Heyden,  
 S. Hirata,  G. Kedziora,  F. J. Keil,  C. Kelley,  Jihan Kim,  R. A. King,  
 R. Z. Khaliullin,  P. P. Korambath,  W. Kurlancheek,  A. M. Lee,  M. S. Lee,  
 S. V. Levchenko,  Ching Yeh Lin,  D. Liotard,  R. C. Lochan,  I. Lotan,  
 P. E. Maslen,  N. Nair,  D. P. O'Neill,  D. Neuhauser,  E. Neuscamman,  
 C. M. Oana,  R. Olson,  B. Peters,  R. Peverati,  P. A. Pieniazek,  
 Y. M. Rhee,  J. Ritchie,  M. A. Rohrdanz,  E. Rosta,  N. J. Russ,  
 H. F. Schaefer III,  N. E. Schultz,  N. Shenvi,  A. C. Simmonett,  A. Sodt,  
 D. Stuck,  K. S. Thanthiriwatte,  V. Vanovschi,  Tao Wang,  A. Warshel,  
 C. F. Williams,  Q. Wu,  X. Xu,  W. Zhang

 Please cite Q-Chem as follows:
 Y. Shao et al., Mol. Phys. 113, 184-215 (2015)
 DOI: 10.1080/00268976.2014.952696

 Q-Chem 5.1.2 for Intel X86 EM64T Linux

 Parts of Q-Chem use Armadillo 8.300.2 (Tropical Shenanigans).
 http://arma.sourceforge.net/

 Q-Chem begins on Mon Nov 26 12:16:42 2018  

Host: 
0

     Scratch files written to /scratch/taweetham/qchem45237//
The previous job contains 0 fragments, simply inherited here
Input Ideriv = 2
Curr. Ideriv = -1
Max.  Ideriv = 2

Checking the input file for inconsistencies... 	...done.

--------------------------------------------------------------
User input:
--------------------------------------------------------------

$molecule
read
$end

$rem
   job_type 	frequency
   basis 	6-311++g**
   method	b3lyp	
$end


--------------------------------------------------------------
 ----------------------------------------------------------------
             Standard Nuclear Orientation (Angstroms)
    I     Atom           X                Y                Z
 ----------------------------------------------------------------
    1      C       0.3654279057    -1.3716735478     0.0000000000
    2      P      -1.2986091595    -1.5085461216     0.0000000000
    3      Br     -2.0993616744     0.6068172769     0.0000000000
    4      H       0.8817981153    -2.3288918288     0.0000000000
    5      I       1.6958949141     0.2254437783    -0.0000000000
 ----------------------------------------------------------------
 Molecular Point Group                 Cs    NOp =  2
 Largest Abelian Subgroup              Cs    NOp =  2
 Nuclear Repulsion Energy =   667.6071323067 hartrees
 There are       55 alpha and       55 beta electrons
 Requested basis set is 6-311++G(d,p)
 There are 67 shells and 169 basis functions

 Total QAlloc Memory Limit   2000 MB
 Mega-Array Size       188 MB
 MEM_STATIC part       192 MB

                       Distance Matrix (Angstroms)
             C (  1)   P (  2)   Br(  3)   H (  4)
   P (  2)  1.669657
   Br(  3)  3.160635  2.261850
   H (  4)  1.087614  2.329623  4.183982
   I (  5)  2.078684  3.460314  3.814370  2.680930

 A cutoff of  1.0D-11 yielded   1826 shell pairs
 There are     12288 function pairs (     13802 Cartesian)

 -------------------------------------------------------
 OpenMP Integral Computing Module                       
 Release: version 1.0, May 2013, Q-Chem Inc. Pittsburgh 
 -------------------------------------------------------
 Integral Job Info:
 Integral job number is                      11
 Integral operator is                         1
 short-range coefficients                     0
 long-range coefficients              100000000
 Omega coefficients                           0
 if combine SR and LR in K                    0
 Integral screening is                        0
 Integral computing path is                   2
 max size of driver memory is            800000
 size of driver memory is                593474
 size of scratch memory is             29623520
 max col of scratch BK array               1296
 max len of scratch array in speh3          155
 max len of scratch index in speh4           18
 max int batch size is                      520
 min int batch size is                       52
 fixed nKL is                                45
 max L of basis functions is                  2
 order of int derivative is                   0
 number of shells is                         67
 number of basis is                         179
 number of cartesian basis is               179
 number of contracted shell pairs          1826
 number of primitive shell pairs           4048
 maxK2 (contraction) of shell pair           36
 max number of K2 of shell pair               1
 max number of CS2 of shell pair            297
 max number of PS2 of shell pair            297
 mem total for path MDJ                  529068
 -------------------------------------------------------
 Smallest overlap matrix eigenvalue = 7.04E-04
 Guess from superposition of atomic densities
 Warning:  Energy on first SCF cycle will be non-variational
 SAD guess density has 110.000000 electrons

 -----------------------------------------------------------------------
  General SCF calculation program by
  Eric Jon Sundstrom, Paul Horn, Yuezhi Mao, Dmitri Zuev, Alec White,
  David Stuck, Shaama M.S., Shane Yost, Joonho Lee, David Small,
  Daniel Levine, Susi Lehtola, Hugh Burton, Evgeny Epifanovsky
 -----------------------------------------------------------------------
 Exchange:     0.2000 Hartree-Fock + 0.0800 Slater + 0.7200 B88
 Correlation:  0.1900 VWN1RPA + 0.8100 LYP
 Using SG-1 standard quadrature grid
 using 4 threads for integral computing
 -------------------------------------------------------
 OpenMP Integral computing Module                
 Release: version 2.0, May 2017, Q-Chem Inc. Pleasanton 
 -------------------------------------------------------
 -------------------------------------------------------
 OpenMP BLAS3 based DFT computing Module                
 Release: version 1.0, May 2013, Q-Chem Inc. Pittsburgh 
 -------------------------------------------------------
 A restricted SCF calculation will be
 performed using DIIS
 SCF converges when DIIS error is below 1.0e-08
 ---------------------------------------
  Cycle       Energy         DIIS error
 ---------------------------------------
    1   -9874.0939452398      3.88e-02  
    2   -9873.6965321071      4.20e-03  
    3   -9873.4959763942      7.71e-03  
    4   -9873.7467477532      1.30e-03  
    5   -9873.7535880653      2.85e-04  
    6   -9873.7537846755      1.88e-04  
    7   -9873.7538819608      3.78e-05  
    8   -9873.7538867550      1.01e-05  
    9   -9873.7538870925      2.30e-06  
   10   -9873.7538871071      7.92e-07  
   11   -9873.7538871098      1.63e-07  
   12   -9873.7538871098      4.51e-08  
   13   -9873.7538871098      1.23e-08  
   14   -9873.7538871098      7.93e-10  Convergence criterion met
 ---------------------------------------
 SCF time:   CPU 34.13s  wall 12.00s 
 SCF   energy in the final basis set =    -9873.7538871098
 Total energy in the final basis set =    -9873.7538871098

 --------------------------------------------------------------
             Orbital Energies (a.u.) and Symmetries
 --------------------------------------------------------------

 Alpha MOs, Restricted
 -- Occupied --                  
******* -482.84 -176.32 -165.72 -165.72 -165.72  -77.11  -62.49
  1 A'    2 A'    3 A'    4 A'    1 A"    5 A'    6 A'    7 A'                 
-56.311 -56.308 -56.308 -35.818 -31.311 -31.305 -31.304 -22.961
  8 A'    2 A"    9 A'   10 A'   11 A'    3 A"   12 A'   13 A'                 
-22.960 -22.960 -22.956 -22.956 -10.250  -8.699  -6.603  -6.530
  4 A"   14 A'    5 A"   15 A'   16 A'   17 A'   18 A'   19 A'                 
 -6.519  -6.518  -6.367  -4.779  -4.766  -4.765  -4.764  -4.763
  6 A"   20 A'   21 A'   22 A'   23 A'    7 A"   24 A'    8 A"                 
 -4.760  -2.641  -2.638  -2.637  -2.629  -2.629  -2.046  -2.041
 25 A'   26 A'    9 A"   27 A'   10 A"   28 A'   29 A'   11 A"                 
 -2.040  -2.028  -2.028  -0.811  -0.762  -0.661  -0.553  -0.434
 30 A'   12 A"   31 A'   32 A'   33 A'   34 A'   35 A'   36 A'                 
 -0.416  -0.354  -0.334  -0.311  -0.295  -0.279  -0.259
 37 A'   13 A"   38 A'   14 A"   39 A'   40 A'   15 A"                         
 -- Virtual --                   
 -0.095  -0.083  -0.032  -0.006   0.021   0.037   0.042   0.052
 16 A"   41 A'   42 A'   43 A'   44 A'   45 A'   17 A"   46 A'                 
  0.057   0.073   0.074   0.094   0.097   0.114   0.118   0.127
 47 A'   48 A'   18 A"   49 A'   19 A"   50 A'   51 A'   52 A'                 
  0.155   0.173   0.209   0.222   0.229   0.262   0.281   0.314
 53 A'   54 A'   55 A'   56 A'   20 A"   57 A'   21 A"   58 A'                 
  0.361   0.390   0.394   0.397   0.410   0.432   0.446   0.453
 59 A'   22 A"   23 A"   60 A'   61 A'   24 A"   62 A'   63 A'                 
  0.469   0.481   0.540   0.544   0.572   0.580   0.594   0.609
 64 A'   25 A"   26 A"   65 A'   27 A"   66 A'   67 A'   68 A'                 
  0.636   0.655   0.683   0.685   0.755   0.758   0.767   0.902
 69 A'   70 A'   71 A'   28 A"   72 A'   29 A"   73 A'   74 A'                 
  0.975   1.051   1.139   1.301   1.327   1.340   1.466   1.521
 75 A'   76 A'   30 A"   31 A"   77 A'   78 A'   32 A"   79 A'                 
  1.557   1.560   1.649   1.693   1.826   1.827   1.997   2.010
 80 A'   33 A"   81 A'   82 A'   83 A'   34 A"   35 A"   84 A'                 
  2.029   2.096   2.438   2.595   2.692   2.917   3.382   3.948
 85 A'   86 A'   87 A'   88 A'   36 A"   89 A'   90 A'   37 A"                 
  3.959   3.995   3.997   4.008   4.016   4.054   4.075   4.200
 91 A'   38 A"   39 A"   92 A'   40 A"   93 A'   94 A'   95 A'                 
  4.228   4.390   5.986   6.011   6.046   6.589   6.883   7.553
 96 A'   97 A'   41 A"   98 A'   99 A'  100 A'  101 A'   42 A"                 
  7.576   7.631  13.783  13.900  13.970  23.587  27.829  28.329
102 A'  103 A'   43 A"  104 A'  105 A'  106 A'  107 A'   44 A"                 
 28.350  28.361  28.522  28.528  28.543  28.578  28.663  47.882
108 A'  109 A'   45 A"  110 A'   46 A"  111 A'  112 A'  113 A'                 
127.873 127.889 127.909 151.629 163.016 289.752 289.772 289.840
 47 A"  114 A'  115 A'  116 A'  117 A'   48 A"  118 A'  119 A'                 
*******1901.790
120 A'  121 A'                                                                 

 Beta MOs, Restricted
 -- Occupied --                  
******* -482.84 -176.32 -165.72 -165.72 -165.72  -77.11  -62.49
  1 A'    2 A'    3 A'    4 A'    1 A"    5 A'    6 A'    7 A'                 
-56.311 -56.308 -56.308 -35.818 -31.311 -31.305 -31.304 -22.961
  8 A'    2 A"    9 A'   10 A'   11 A'    3 A"   12 A'   13 A'                 
-22.960 -22.960 -22.956 -22.956 -10.250  -8.699  -6.603  -6.530
  4 A"   14 A'    5 A"   15 A'   16 A'   17 A'   18 A'   19 A'                 
 -6.519  -6.518  -6.367  -4.779  -4.766  -4.765  -4.764  -4.763
  6 A"   20 A'   21 A'   22 A'   23 A'    7 A"   24 A'    8 A"                 
 -4.760  -2.641  -2.638  -2.637  -2.629  -2.629  -2.046  -2.041
 25 A'   26 A'    9 A"   27 A'   10 A"   28 A'   29 A'   11 A"                 
 -2.040  -2.028  -2.028  -0.811  -0.762  -0.661  -0.553  -0.434
 30 A'   12 A"   31 A'   32 A'   33 A'   34 A'   35 A'   36 A'                 
 -0.416  -0.354  -0.334  -0.311  -0.295  -0.279  -0.259
 37 A'   13 A"   38 A'   14 A"   39 A'   40 A'   15 A"                         
 -- Virtual --                   
 -0.095  -0.083  -0.032  -0.006   0.021   0.037   0.042   0.052
 16 A"   41 A'   42 A'   43 A'   44 A'   45 A'   17 A"   46 A'                 
  0.057   0.073   0.074   0.094   0.097   0.114   0.118   0.127
 47 A'   48 A'   18 A"   49 A'   19 A"   50 A'   51 A'   52 A'                 
  0.155   0.173   0.209   0.222   0.229   0.262   0.281   0.314
 53 A'   54 A'   55 A'   56 A'   20 A"   57 A'   21 A"   58 A'                 
  0.361   0.390   0.394   0.397   0.410   0.432   0.446   0.453
 59 A'   22 A"   23 A"   60 A'   61 A'   24 A"   62 A'   63 A'                 
  0.469   0.481   0.540   0.544   0.572   0.580   0.594   0.609
 64 A'   25 A"   26 A"   65 A'   27 A"   66 A'   67 A'   68 A'                 
  0.636   0.655   0.683   0.685   0.755   0.758   0.767   0.902
 69 A'   70 A'   71 A'   28 A"   72 A'   29 A"   73 A'   74 A'                 
  0.975   1.051   1.139   1.301   1.327   1.340   1.466   1.521
 75 A'   76 A'   30 A"   31 A"   77 A'   78 A'   32 A"   79 A'                 
  1.557   1.560   1.649   1.693   1.826   1.827   1.997   2.010
 80 A'   33 A"   81 A'   82 A'   83 A'   34 A"   35 A"   84 A'                 
  2.029   2.096   2.438   2.595   2.692   2.917   3.382   3.948
 85 A'   86 A'   87 A'   88 A'   36 A"   89 A'   90 A'   37 A"                 
  3.959   3.995   3.997   4.008   4.016   4.054   4.075   4.200
 91 A'   38 A"   39 A"   92 A'   40 A"   93 A'   94 A'   95 A'                 
  4.228   4.390   5.986   6.011   6.046   6.589   6.883   7.553
 96 A'   97 A'   41 A"   98 A'   99 A'  100 A'  101 A'   42 A"                 
  7.576   7.631  13.783  13.900  13.970  23.587  27.829  28.329
102 A'  103 A'   43 A"  104 A'  105 A'  106 A'  107 A'   44 A"                 
 28.350  28.361  28.522  28.528  28.543  28.578  28.663  47.882
108 A'  109 A'   45 A"  110 A'   46 A"  111 A'  112 A'  113 A'                 
127.873 127.889 127.909 151.629 163.016 289.752 289.772 289.840
 47 A"  114 A'  115 A'  116 A'  117 A'   48 A"  118 A'  119 A'                 
*******1901.790
120 A'  121 A'                                                                 
 --------------------------------------------------------------

          Ground-State Mulliken Net Atomic Charges

     Atom                 Charge (a.u.)
  ----------------------------------------
      1 C                    -0.336745
      2 P                     0.155404
      3 Br                   -0.188486
      4 H                     0.226787
      5 I                     0.143040
  ----------------------------------------
  Sum of atomic charges =     0.000000

 -----------------------------------------------------------------
                    Cartesian Multipole Moments
 -----------------------------------------------------------------
    Charge (ESU x 10^10)
                 0.0000
    Dipole Moment (Debye)
         X       1.0072      Y      -1.2064      Z      -0.0000
       Tot       1.5716
    Quadrupole Moments (Debye-Ang)
        XX     -66.9452     XY       0.7712     YY     -61.5416
        XZ      -0.0000     YZ      -0.0000     ZZ     -67.4128
    Octopole Moments (Debye-Ang^2)
       XXX      22.9595    XXY      16.4238    XYY       9.9205
       YYY      28.7568    XXZ      -0.0000    XYZ       0.0000
       YYZ      -0.0000    XZZ       4.2930    YZZ      11.6559
       ZZZ      -0.0000
    Hexadecapole Moments (Debye-Ang^3)
      XXXX   -1213.2409   XXXY     -11.3893   XXYY    -251.6930
      XYYY     -40.1577   YYYY    -370.2012   XXXZ      -0.0000
      XXYZ      -0.0000   XYYZ       0.0000   YYYZ       0.0000
      XXZZ    -220.1886   XYZZ      -6.7382   YYZZ     -84.4594
      XZZZ       0.0000   YZZZ       0.0000   ZZZZ     -93.2410
 -----------------------------------------------------------------
 Calculating MO derivatives via CPSCF
 D1JvT checksum  = 249660 15393.4356635486
 D1KAT checksum  = 589980 606.6358895944
   1         3          15      0.137908    0.055790
   2         3          15      0.016229    0.006110
   3         3          15      0.002593    0.001173
   4         4          14      0.000309    0.000132
   5        15           3      0.000021    0.000012
   6        18           0      0.000000    0.000000    Roots Converged
 Time for AOints: 9.3 s (CPU) 3.3 s (wall)
 ------------------------------------------------------------------------------
                     AOints        : Timing summary (seconds)
 ------------------------------------------------------------------------------
     job step          cpu (% of tot)      sys (% of tot)     wall (% of tot)
 ------------------------------------------------------------------------------
  cpscf_lag         0.4825E+02 (35.0)   0.5000E-05 (25.0)   0.1653E+02 (33.0)
  iterzp            0.8001E+02 (58.1)   0.1400E-04 (70.0)   0.3010E+02 (60.1)
  make_fx           0.0000E+00 ( 0.0)   0.0000E+00 ( 0.0)   0.0000E+00 ( 0.0)
  AOints            0.9338E+01 ( 6.8)   0.1000E-05 ( 5.0)   0.3304E+01 ( 6.6)
 ------------------------------------------------------------------------------
   Grand Totals     0.1378E+03          0.2000E-04          0.5012E+02
 ------------------------------------------------------------------------------
 Calculating analytic Hessian of the SCF energy
 Polarizability Matrix (a.u.)
            1           2           3
    1-121.6791160  -4.9844570  -0.0000000
    2  -4.9844570 -88.1882587  -0.0000000
    3  -0.0000000  -0.0000000 -53.6976560

 Direct stationary perturbation theory relativistic correction:

 rels  =     114.205510433791
 relv  =    -380.320212652649
 rel2e =      51.510227680889
 E_rel =    -214.604474537969

 Hessian of the SCF Energy
            1           2           3           4           5           6
    1   0.4934203  -0.0681750  -0.0000000  -0.3121633  -0.0278585   0.0000000
    2  -0.0681750   0.3779332  -0.0000000  -0.0339968  -0.0435228   0.0000000
    3  -0.0000000  -0.0000000   0.0586107  -0.0000000   0.0000000  -0.0176102
    4  -0.3121633  -0.0339968  -0.0000000   0.3518725   0.0150900  -0.0000000
    5  -0.0278585  -0.0435228   0.0000000   0.0150900   0.1453358   0.0000000
    6   0.0000000   0.0000000  -0.0176102  -0.0000000   0.0000000   0.0157722
    7  -0.0096708   0.0208518  -0.0000000  -0.0149054   0.0123401   0.0000000
    8   0.0066738  -0.0057963  -0.0000000   0.0279298  -0.0918569  -0.0000000
    9   0.0000000   0.0000000  -0.0009472   0.0000000  -0.0000000  -0.0053910
   10  -0.1105710   0.1320649   0.0000000  -0.0060045   0.0193007   0.0000000
   11   0.1314038  -0.2654704  -0.0000000   0.0006231  -0.0001405   0.0000000
   12   0.0000000  -0.0000000  -0.0237100   0.0000000  -0.0000000  -0.0018630
   13  -0.0610152  -0.0507449   0.0000000  -0.0187994  -0.0188723   0.0000000
   14  -0.0420441  -0.0631438   0.0000000  -0.0096462  -0.0098157  -0.0000000
   15   0.0000000  -0.0000000  -0.0163433  -0.0000000   0.0000000   0.0090921
            7           8           9          10          11          12
    1  -0.0096708   0.0066738   0.0000000  -0.1105710   0.1314038   0.0000000
    2   0.0208518  -0.0057963   0.0000000   0.1320649  -0.2654704  -0.0000000
    3  -0.0000000  -0.0000000  -0.0009472   0.0000000  -0.0000000  -0.0237100
    4  -0.0149054   0.0279298   0.0000000  -0.0060045   0.0006231   0.0000000
    5   0.0123401  -0.0918569  -0.0000000   0.0193007  -0.0001405  -0.0000000
    6   0.0000000  -0.0000000  -0.0053910   0.0000000   0.0000000  -0.0018630
    7   0.0288956  -0.0340499  -0.0000000  -0.0032598  -0.0017400   0.0000000
    8  -0.0340499   0.0918446   0.0000000  -0.0009102   0.0020620   0.0000000
    9  -0.0000000   0.0000000   0.0028155  -0.0000000  -0.0000000   0.0061237
   10  -0.0032598  -0.0009102  -0.0000000   0.1210031  -0.1303221  -0.0000000
   11  -0.0017400   0.0020620  -0.0000000  -0.1303221   0.2758320   0.0000000
   12   0.0000000   0.0000000   0.0061237  -0.0000000   0.0000000   0.0169280
   13  -0.0010596   0.0003565   0.0000000  -0.0011678   0.0000351  -0.0000000
   14   0.0025980   0.0037466   0.0000000  -0.0201334  -0.0122832  -0.0000000
   15   0.0000000  -0.0000000  -0.0026011   0.0000000   0.0000000   0.0025213
           13          14          15
    1  -0.0610152  -0.0420441   0.0000000
    2  -0.0507449  -0.0631438  -0.0000000
    3   0.0000000   0.0000000  -0.0163433
    4  -0.0187994  -0.0096462  -0.0000000
    5  -0.0188723  -0.0098157   0.0000000
    6   0.0000000  -0.0000000   0.0090921
    7  -0.0010596   0.0025980   0.0000000
    8   0.0003565   0.0037466  -0.0000000
    9   0.0000000   0.0000000  -0.0026011
   10  -0.0011678  -0.0201334   0.0000000
   11   0.0000351  -0.0122832   0.0000000
   12  -0.0000000  -0.0000000   0.0025213
   13   0.0820419   0.0692256  -0.0000000
   14   0.0692256   0.0814961  -0.0000000
   15  -0.0000000  -0.0000000   0.0073309
 Gradient time:  CPU 200.79 s  wall 73.19 s
 **********************************************************************
 **                                                                  **
 **                       VIBRATIONAL ANALYSIS                       **
 **                       --------------------                       **
 **                                                                  **
 **        VIBRATIONAL FREQUENCIES (CM**-1) AND NORMAL MODES         **
 **     FORCE CONSTANTS (mDYN/ANGSTROM) AND REDUCED MASSES (AMU)     **
 **                  INFRARED INTENSITIES (KM/MOL)                   **
 **                                                                  **
 **********************************************************************


 Mode:                 1                      2                      3
 Frequency:        68.19                 251.03                 281.71
 Force Cnst:      0.1915                 0.2048                 0.8960
 Red. Mass:      69.9180                 5.5168                19.1624
 IR Active:          YES                    YES                    YES
 IR Intens:        0.230                  0.895                  8.536
 Raman Active:       YES                    YES                    YES
               X      Y      Z        X      Y      Z        X      Y      Z
 C          0.008 -0.355 -0.000   -0.000  0.000  0.525    0.504 -0.274  0.000
 P         -0.007 -0.238 -0.000   -0.000 -0.000 -0.208    0.548 -0.019 -0.000
 Br         0.716  0.022  0.000    0.000 -0.000  0.034   -0.125  0.168  0.000
 H          0.198 -0.244  0.000    0.000  0.000  0.824    0.475 -0.289  0.000
 I         -0.446  0.080 -0.000    0.000  0.000 -0.027   -0.108 -0.072 -0.000
 TransDip  -0.015 -0.004  0.000    0.000  0.000 -0.030    0.088 -0.033 -0.000

 Mode:                 4                      5                      6
 Frequency:       358.53                 513.12                 725.54
 Force Cnst:      2.2220                 1.2080                 0.3709
 Red. Mass:      29.3381                 7.7875                 1.1957
 IR Active:          YES                    YES                    YES
 IR Intens:       27.898                 43.005                 41.703
 Raman Active:       YES                    YES                    YES
               X      Y      Z        X      Y      Z        X      Y      Z
 C          0.100  0.381  0.000   -0.065  0.684 -0.000    0.000  0.000 -0.130
 P          0.181  0.796  0.000    0.103 -0.169  0.000   -0.000  0.000  0.001
 Br         0.065 -0.237 -0.000    0.013  0.027 -0.000   -0.000 -0.000  0.004
 H         -0.247  0.205 -0.000   -0.033  0.696 -0.000    0.000  0.000  0.991
 I         -0.092 -0.084 -0.000   -0.027 -0.046  0.000   -0.000 -0.000  0.002
 TransDip  -0.079  0.149 -0.000    0.193 -0.084 -0.000    0.000 -0.000  0.207

 Mode:                 7                      8                      9
 Frequency:       991.64                1197.33                3151.26
 Force Cnst:      1.3809                 1.3528                 6.3511
 Red. Mass:       2.3834                 1.6016                 1.0855
 IR Active:          YES                    YES                    YES
 IR Intens:        9.524                 25.039                 11.761
 Raman Active:       YES                    YES                    YES
               X      Y      Z        X      Y      Z        X      Y      Z
 C          0.288  0.043  0.000   -0.206 -0.069  0.000    0.043 -0.072 -0.000
 P         -0.120  0.005  0.000    0.047  0.016  0.000   -0.001 -0.001 -0.000
 Br        -0.001 -0.001 -0.000   -0.001 -0.000 -0.000   -0.000  0.000  0.000
 H          0.875  0.367 -0.000    0.822  0.524 -0.000   -0.493  0.866  0.000
 I         -0.004 -0.008 -0.000    0.002 -0.001 -0.000    0.000  0.000  0.000
 TransDip   0.023  0.096 -0.000   -0.131 -0.092 -0.000   -0.103  0.038  0.000

 STANDARD THERMODYNAMIC QUANTITIES AT   298.15 K  AND     1.00 ATM

   This Molecule has  0 Imaginary Frequencies
   Zero point vibrational energy:       10.777 kcal/mol

   Atom    1 Element C  Has Mass   12.00000
   Atom    2 Element P  Has Mass   30.97376
   Atom    3 Element Br Has Mass   78.91830
   Atom    4 Element H  Has Mass    1.00783
   Atom    5 Element I  Has Mass  126.90440
   Molecular Mass:   249.804290 amu
   Principal axes and moments of inertia in amu*Bohr^2:
                             1           2           3
    Eigenvalues --      476.95054  2737.47299  3214.42353
          X               1.00000     0.00010     0.00000
          Y              -0.00010     1.00000     0.00000
          Z              -0.00000    -0.00000     1.00000
   Rotational Symmetry Number is   1
   The Molecule is an Asymmetric Top
   Translational Enthalpy:        0.889 kcal/mol
   Rotational Enthalpy:           0.889 kcal/mol
   Vibrational Enthalpy:         12.314 kcal/mol
   gas constant (RT):             0.592 kcal/mol
   Translational Entropy:        42.447  cal/mol.K
   Rotational Entropy:           29.818  cal/mol.K
   Vibrational Entropy:           9.622  cal/mol.K

   Total Enthalpy:               14.684 kcal/mol
   Total Entropy:                81.887  cal/mol.K
Archival summary:
1\1\TWL02\FREQ\ProcedureUnspecified\BasisUnspecified\1r1111\taweetha\MonNov2612:18:072018MonNov2612:18:072018\0\\#,FREQ,ProcedureUnspecified,BasisUnspecified,\\0,1\I\C,1,2.07868\H,2,1.08761,1,111.86\P,2,1.66966,1,134.498,3,-180,0\Br,4,2.26185,2,106.032,1,-0,0\\\@

 Total job time:  85.83s(wall), 235.10s(cpu) 
 Mon Nov 26 12:18:07 2018

        *************************************************************
        *                                                           *
        *  Thank you very much for using Q-Chem.  Have a nice day.  *
        *                                                           *
        *************************************************************
