# Supplementary material for: Geometric and energetic data from ab initio calculations of haloethene, haloimine, halomethylenephosphine, haloiminophosphine, halodiazene, halodiphosphene and halocyclopropane
Source: Data Brief. 2019 Nov 2;27:104738. doi: 10.1016/j.dib.2019.104738 (PMC6861602; doi:10.1016/j.dib.2019.104738)
Supplement: Multimedia component 5 [file mmc5.zip › CP/B3LYP/IHCPClE.out]

Q-Chem Developer Version!
                  Welcome to Q-Chem
     A Quantum Leap Into The Future Of Chemistry


 Q-Chem 5.1, Q-Chem, Inc., Pleasanton, CA (2018)

 Yihan Shao,  Zhengting Gan,  E. Epifanovsky,  A. T. B. Gilbert,  M. Wormit,  
 J. Kussmann,  A. W. Lange,  A. Behn,  Jia Deng,  Xintian Feng,  D. Ghosh,  
 M. Goldey,  P. R. Horn,  L. D. Jacobson,  I. Kaliman,  T. Kus,  A. Landau,  
 Jie Liu,  E. I. Proynov,  R. M. Richard,  R. P. Steele,  E. J. Sundstrom,  
 H. L. Woodcock III,  P. M. Zimmerman,  D. Zuev,  B. Albrecht,  E. Alguire,  
 S. A. Baeppler,  D. Barton,  Z. Benda,  Y. A. Bernard,  E. J. Berquist,  
 K. B. Bravaya,  H. Burton,  D. Casanova,  Chun-Min Chang,  Yunqing Chen,  
 A. Chien,  K. D. Closser,  M. P. Coons,  S. Coriani,  S. Dasgupta,  
 A. L. Dempwolff,  M. Diedenhofen,  Hainam Do,  R. G. Edgar,  Po-Tung Fang,  
 S. Faraji,  S. Fatehi,  Qingguo Feng,  K. D. Fenk,  J. Fosso-Tande,  
 Qinghui Ge,  A. Ghysels,  G. Gidofalvi,  J. Gomes,  J. Gonthier,  A. Gunina,  
 D. Hait,  M. W. D. Hanson-Heine,  P. H. P. Harbach,  A. W. Hauser,  
 J. E. Herr,  E. G. Hohenstein,  Z. C. Holden,  Kerwin Hui,  B. C. Huynh,  
 T.-C. Jagau,  Hyunjun Ji,  B. Kaduk,  K. Khistyaev,  Jaehoon Kim,  
 P. Klunzinger,  K. Koh,  D. Kosenkov,  L. Koulias,  T. Kowalczyk,  
 C. M. Krauter,  A. Kunitsa,  Ka Un Lao,  A. Laurent,  K. V. Lawler,  
 Joonho Lee,  D. Lefrancois,  S. Lehtola,  D. S. Levine,  Yi-Pei Li,  
 You-Sheng Lin,  Fenglai Liu,  E. Livshits,  A. Luenser,  P. Manohar,  
 E. Mansoor,  S. F. Manzer,  Shan-Ping Mao,  Yuezhi Mao,  N. Mardirossian,  
 A. V. Marenich,  T. Markovich,  L. A. Martinez-Martinez,  S. A. Maurer,  
 N. J. Mayhall,  S. C. McKenzie,  J.-M. Mewes,  A. F. Morrison,  
 J. W. Mullinax,  K. Nanda,  T. S. Nguyen-Beck,  R. Olivares-Amaya,  
 J. A. Parkhill,  T. M. Perrine,  F. Plasser,  P. Pokhilko,  S. Prager,  
 A. Prociuk,  E. Ramos,  D. R. Rehn,  F. Rob,  M. Schneider,  N. Sergueev,  
 S. M. Sharada,  S. Sharma,  D. W. Small,  T. Stauch,  T. Stein,  
 Yu-Chuan Su,  A. J. W. Thom,  A. Tkatchenko,  T. Tsuchimochi,  N. M. Tubman,  
 L. Vogt,  M. L. Vidal,  O. Vydrov,  M. A. Watson,  J. Wenzel,  
 M. de Wergifosse,  T. A. Wesolowski,  A. White,  J. Witte,  A. Yamada,  
 Jun Yang,  K. Yao,  S. Yeganeh,  S. R. Yost,  Zhi-Qiang You,  A. Zech,  
 Igor Ying Zhang,  Xing Zhang,  Yan Zhao,  Ying Zhu,  B. R. Brooks,  
 G. K. L. Chan,  C. J. Cramer,  M. S. Gordon,  W. J. Hehre,  A. Klamt,  
 M. W. Schmidt,  C. D. Sherrill,  D. G. Truhlar,  A. Aspuru-Guzik,  R. Baer,  
 A. T. Bell,  N. A. Besley,  Jeng-Da Chai,  A. E. DePrince, III,  
 R. A. DiStasio Jr.,  A. Dreuw,  B. D. Dunietz,  T. R. Furlani,  
 Chao-Ping Hsu,  Yousung Jung,  Jing Kong,  D. S. Lambrecht,  WanZhen Liang,  
 C. Ochsenfeld,  V. A. Rassolov,  L. V. Slipchenko,  J. E. Subotnik,  
 T. Van Voorhis,  J. M. Herbert,  A. I. Krylov,  P. M. W. Gill,  M. Head-Gordon

 Contributors to earlier versions of Q-Chem not listed above: 
 R. D. Adamson,  B. Austin,  J. Baker,  G. J. O. Beran,  K. Brandhorst,  
 S. T. Brown,  E. F. C. Byrd,  A. K. Chakraborty,  C.-L. Cheng,  
 Siu Hung Chien,  D. M. Chipman,  D. L. Crittenden,  H. Dachsel,  
 R. J. Doerksen,  A. D. Dutoi,  L. Fusti-Molnar,  W. A. Goddard III,  
 A. Golubeva-Zadorozhnaya,  S. R. Gwaltney,  G. Hawkins,  A. Heyden,  
 S. Hirata,  G. Kedziora,  F. J. Keil,  C. Kelley,  Jihan Kim,  R. A. King,  
 R. Z. Khaliullin,  P. P. Korambath,  W. Kurlancheek,  A. M. Lee,  M. S. Lee,  
 S. V. Levchenko,  Ching Yeh Lin,  D. Liotard,  R. C. Lochan,  I. Lotan,  
 P. E. Maslen,  N. Nair,  D. P. O'Neill,  D. Neuhauser,  E. Neuscamman,  
 C. M. Oana,  R. Olson,  B. Peters,  R. Peverati,  P. A. Pieniazek,  
 Y. M. Rhee,  J. Ritchie,  M. A. Rohrdanz,  E. Rosta,  N. J. Russ,  
 H. F. Schaefer III,  N. E. Schultz,  N. Shenvi,  A. C. Simmonett,  A. Sodt,  
 D. Stuck,  K. S. Thanthiriwatte,  V. Vanovschi,  Tao Wang,  A. Warshel,  
 C. F. Williams,  Q. Wu,  X. Xu,  W. Zhang

 Please cite Q-Chem as follows:
 Y. Shao et al., Mol. Phys. 113, 184-215 (2015)
 DOI: 10.1080/00268976.2014.952696

 Q-Chem 5.1.2 for Intel X86 EM64T Linux

 Parts of Q-Chem use Armadillo 8.300.2 (Tropical Shenanigans).
 http://arma.sourceforge.net/

 Q-Chem begins on Mon Nov 26 17:27:49 2018  

Host: 
0

     Scratch files written to /scratch/taweetham/qchem52503//
Input Ideriv = 2
Curr. Ideriv = -1
Max.  Ideriv = 2

Checking the input file for inconsistencies... 	...done.

--------------------------------------------------------------
User input:
--------------------------------------------------------------
$molecule
0 1
C 
P 1 1.5 
Cl 2 PCl 1 120. 
H 1 PH 2 120.  3 180.0
I 1 PI 2 120.  3 0.0

PH=1.44
PF=1.54
PCl=2.03
PBr=2.5
PI=2.6
$end

$rem
   job_type	optimization
   basis	6-311++g**
   method	b3lyp
$end

--------------------------------------------------------------
 ----------------------------------------------------------------
             Standard Nuclear Orientation (Angstroms)
    I     Atom           X                Y                Z
 ----------------------------------------------------------------
    1      C      -0.6536575044    -1.4704104778     0.0000000000
    2      P      -2.0416955099    -0.9017713168     0.0000000000
    3      Cl     -2.3144774957     1.1098176044    -0.0000000000
    4      H      -0.4601569824    -2.8973504023     0.0000000000
    5      I       1.4028990959     0.1203676179     0.0000000000
 ----------------------------------------------------------------
 Molecular Point Group                 Cs    NOp =  2
 Largest Abelian Subgroup              Cs    NOp =  2
 Nuclear Repulsion Energy =   436.8342761519 hartrees
 There are       46 alpha and       46 beta electrons
 Requested basis set is 6-311++G(d,p)
 There are 61 shells and 151 basis functions

 Total QAlloc Memory Limit   2000 MB
 Mega-Array Size       188 MB
 MEM_STATIC part       192 MB
 A cutoff of  1.0D-11 yielded   1513 shell pairs
 There are      9858 function pairs (     10967 Cartesian)
 Smallest overlap matrix eigenvalue = 7.62E-04

 Scale SEOQF with 1.000000e-01/1.000000e-01/1.000000e-01

 Standard Electronic Orientation quadrupole field applied
 Nucleus-field energy     =     0.0000000133 hartrees
 Guess from superposition of atomic densities
 Warning:  Energy on first SCF cycle will be non-variational
 SAD guess density has 92.000000 electrons

 -----------------------------------------------------------------------
  General SCF calculation program by
  Eric Jon Sundstrom, Paul Horn, Yuezhi Mao, Dmitri Zuev, Alec White,
  David Stuck, Shaama M.S., Shane Yost, Joonho Lee, David Small,
  Daniel Levine, Susi Lehtola, Hugh Burton, Evgeny Epifanovsky
 -----------------------------------------------------------------------
 Exchange:     0.2000 Hartree-Fock + 0.0800 Slater + 0.7200 B88
 Correlation:  0.1900 VWN1RPA + 0.8100 LYP
 Using SG-1 standard quadrature grid
 A restricted SCF calculation will be
 performed using DIIS
 SCF converges when DIIS error is below 1.0e-08
 ---------------------------------------
  Cycle       Energy         DIIS error
 ---------------------------------------
    1   -7760.0911560797      3.75e-02  
    2   -7759.6739931497      4.09e-03  
    3   -7759.5185713361      7.66e-03  
    4   -7759.7142386329      1.75e-03  
    5   -7759.7247346048      6.11e-04  
    6   -7759.7259106385      2.25e-04  
    7   -7759.7260624555      5.73e-05  
    8   -7759.7260765123      1.56e-05  
    9   -7759.7260773149      3.97e-06  
   10   -7759.7260773655      5.08e-07  
   11   -7759.7260773669      2.09e-07  
   12   -7759.7260773671      5.87e-08  
   13   -7759.7260773671      1.26e-08  
   14   -7759.7260773671      2.15e-09  Convergence criterion met
 ---------------------------------------
 SCF time:   CPU 19.38s  wall 19.00s 
 SCF   energy in the final basis set =    -7759.7260773671
 Total energy in the final basis set =    -7759.7260773671

 --------------------------------------------------------------
             Orbital Energies (a.u.) and Symmetries
 --------------------------------------------------------------

 Alpha MOs, Restricted
 -- Occupied --                  
******* -176.30 -165.71 -165.71 -165.71 -101.58  -77.11  -35.80
  1 A'    2 A'    3 A'    1 A"    4 A'    5 A'    6 A'    7 A'                 
-31.295 -31.288 -31.288 -22.945 -22.943 -22.943 -22.938 -22.938
  8 A'    2 A"    9 A'   10 A'    3 A"   11 A'   12 A'    4 A"                 
-10.272  -9.498  -7.262  -7.254  -7.253  -6.611  -6.349  -4.773
 13 A'   14 A'   15 A'    5 A"   16 A'   17 A'   18 A'   19 A'                 
 -4.769  -4.767  -4.762  -4.746  -4.746  -2.026  -2.022  -2.022
  6 A"   20 A'   21 A'    7 A"   22 A'   23 A'   24 A'    8 A"                 
 -2.009  -2.009  -0.885  -0.773  -0.632  -0.535  -0.436  -0.411
 25 A'    9 A"   26 A'   27 A'   28 A'   29 A'   30 A'   31 A'                 
 -0.391  -0.356  -0.321  -0.290  -0.270  -0.268
 10 A"   32 A'   11 A"   33 A'   34 A'   12 A"                                 
 -- Virtual --                   
 -0.146  -0.076  -0.072  -0.004   0.013   0.034   0.037   0.052
 35 A'   13 A"   36 A'   37 A'   38 A'   39 A'   14 A"   40 A'                 
  0.071   0.081   0.083   0.088   0.106   0.108   0.122   0.142
 41 A'   42 A'   15 A"   43 A'   16 A"   44 A'   45 A'   46 A'                 
  0.163   0.166   0.201   0.228   0.236   0.264   0.274   0.326
 47 A'   48 A'   49 A'   17 A"   50 A'   51 A'   18 A"   52 A'                 
  0.372   0.390   0.398   0.410   0.422   0.429   0.447   0.451
 53 A'   54 A'   19 A"   20 A"   55 A'   56 A'   57 A'   21 A"                 
  0.483   0.538   0.564   0.570   0.581   0.589   0.615   0.649
 58 A'   59 A'   60 A'   22 A"   23 A"   61 A'   62 A'   24 A"                 
  0.716   0.788   0.833   0.837   0.850   0.899   0.904   0.942
 63 A'   64 A'   65 A'   25 A"   66 A'   67 A'   26 A"   68 A'                 
  1.142   1.156   1.196   1.231   1.298   1.312   1.372   1.475
 27 A"   69 A'   70 A'   71 A'   28 A"   72 A'   73 A'   74 A'                 
  1.496   1.544   1.593   1.645   1.709   1.749   2.029   2.073
 29 A"   30 A"   75 A'   31 A"   76 A'   77 A'   78 A'   79 A'                 
  2.232   2.267   2.363   2.568   2.695   2.909   3.312   3.966
 32 A"   80 A'   81 A'   82 A'   33 A"   83 A'   84 A'   34 A"                 
  3.974   3.981   4.019   4.102   4.326   5.988   6.009   6.031
 35 A"   85 A'   86 A'   87 A'   88 A'   36 A"   89 A'   90 A'                 
  6.951   9.652  13.774  13.881  14.093  23.455  25.798  25.856
 91 A'   92 A'   37 A"   93 A'   94 A'   95 A'   38 A"   96 A'                 
 26.150  27.779  28.334  28.351  28.362  28.539  28.541  28.546
 97 A'   98 A'   39 A"   99 A'  100 A'   40 A"   41 A"  101 A'                 
 28.560  28.612 127.880 127.892 127.907 151.589 163.126 215.638
102 A'  103 A'   42 A"  104 A'  105 A'  106 A'  107 A'  108 A'                 
*******
109 A'                                                                         

 Beta MOs, Restricted
 -- Occupied --                  
******* -176.30 -165.71 -165.71 -165.71 -101.58  -77.11  -35.80
  1 A'    2 A'    3 A'    1 A"    4 A'    5 A'    6 A'    7 A'                 
-31.295 -31.288 -31.288 -22.945 -22.943 -22.943 -22.938 -22.938
  8 A'    2 A"    9 A'   10 A'    3 A"   11 A'   12 A'    4 A"                 
-10.272  -9.498  -7.262  -7.254  -7.253  -6.611  -6.349  -4.773
 13 A'   14 A'   15 A'    5 A"   16 A'   17 A'   18 A'   19 A'                 
 -4.769  -4.767  -4.762  -4.746  -4.746  -2.026  -2.022  -2.022
  6 A"   20 A'   21 A'    7 A"   22 A'   23 A'   24 A'    8 A"                 
 -2.009  -2.009  -0.885  -0.773  -0.632  -0.535  -0.436  -0.411
 25 A'    9 A"   26 A'   27 A'   28 A'   29 A'   30 A'   31 A'                 
 -0.391  -0.356  -0.321  -0.290  -0.270  -0.268
 10 A"   32 A'   11 A"   33 A'   34 A'   12 A"                                 
 -- Virtual --                   
 -0.146  -0.076  -0.072  -0.004   0.013   0.034   0.037   0.052
 35 A'   13 A"   36 A'   37 A'   38 A'   39 A'   14 A"   40 A'                 
  0.071   0.081   0.083   0.088   0.106   0.108   0.122   0.142
 41 A'   42 A'   15 A"   43 A'   16 A"   44 A'   45 A'   46 A'                 
  0.163   0.166   0.201   0.228   0.236   0.264   0.274   0.326
 47 A'   48 A'   49 A'   17 A"   50 A'   51 A'   18 A"   52 A'                 
  0.372   0.390   0.398   0.410   0.422   0.429   0.447   0.451
 53 A'   54 A'   19 A"   20 A"   55 A'   56 A'   57 A'   21 A"                 
  0.483   0.538   0.564   0.570   0.581   0.589   0.615   0.649
 58 A'   59 A'   60 A'   22 A"   23 A"   61 A'   62 A'   24 A"                 
  0.716   0.788   0.833   0.837   0.850   0.899   0.904   0.942
 63 A'   64 A'   65 A'   25 A"   66 A'   67 A'   26 A"   68 A'                 
  1.142   1.156   1.196   1.231   1.298   1.312   1.372   1.475
 27 A"   69 A'   70 A'   71 A'   28 A"   72 A'   73 A'   74 A'                 
  1.496   1.544   1.593   1.645   1.709   1.749   2.029   2.073
 29 A"   30 A"   75 A'   31 A"   76 A'   77 A'   78 A'   79 A'                 
  2.232   2.267   2.363   2.568   2.695   2.909   3.312   3.966
 32 A"   80 A'   81 A'   82 A'   33 A"   83 A'   84 A'   34 A"                 
  3.974   3.981   4.019   4.102   4.326   5.988   6.009   6.031
 35 A"   85 A'   86 A'   87 A'   88 A'   36 A"   89 A'   90 A'                 
  6.951   9.652  13.774  13.881  14.093  23.455  25.798  25.856
 91 A'   92 A'   37 A"   93 A'   94 A'   95 A'   38 A"   96 A'                 
 26.150  27.779  28.334  28.351  28.362  28.539  28.541  28.546
 97 A'   98 A'   39 A"   99 A'  100 A'   40 A"   41 A"  101 A'                 
 28.560  28.612 127.880 127.892 127.907 151.589 163.126 215.638
102 A'  103 A'   42 A"  104 A'  105 A'  106 A'  107 A'  108 A'                 
*******
109 A'                                                                         
 --------------------------------------------------------------

          Ground-State Mulliken Net Atomic Charges

     Atom                 Charge (a.u.)
  ----------------------------------------
      1 C                    -0.260306
      2 P                     0.071956
      3 Cl                   -0.002022
      4 H                     0.226930
      5 I                    -0.036559
  ----------------------------------------
  Sum of atomic charges =    -0.000000

 -----------------------------------------------------------------
                    Cartesian Multipole Moments
 -----------------------------------------------------------------
    Charge (ESU x 10^10)
                -0.0000
    Dipole Moment (Debye)
         X      -0.9328      Y      -1.6336      Z      -0.0000
       Tot       1.8811
    Quadrupole Moments (Debye-Ang)
        XX     -60.8516     XY       2.6900     YY     -54.7219
        XZ      -0.0000     YZ       0.0000     ZZ     -61.9299
    Octopole Moments (Debye-Ang^2)
       XXX      64.7827    XXY      10.6161    XYY      18.3816
       YYY      -3.9406    XXZ      -0.0000    XYZ      -0.0000
       YYZ      -0.0000    XZZ      17.0382    YZZ       5.7171
       ZZZ      -0.0000
    Hexadecapole Moments (Debye-Ang^3)
      XXXX   -1168.3215   XXXY       1.5068   XXYY    -253.0133
      XYYY      -3.5363   YYYY    -275.1276   XXXZ       0.0000
      XXYZ       0.0000   XYYZ       0.0000   YYYZ      -0.0000
      XXZZ    -208.6837   XYZZ      -1.7564   YYZZ     -76.9108
      XZZZ       0.0000   YZZZ      -0.0000   ZZZZ     -86.0307
 -----------------------------------------------------------------
 Calculating analytic gradient of the SCF energy
 Gradient of SCF Energy
            1           2           3           4           5
    1  -0.1900351   0.1607783  -0.0081036   0.0090700   0.0282904
    2   0.1059572  -0.0226862  -0.0166169  -0.0970519   0.0303979
    3   0.0000000  -0.0000000   0.0000000  -0.0000000  -0.0000000
 Max gradient component =       1.900E-01
 RMS gradient           =       7.540E-02
 Gradient time:  CPU 4.69 s  wall 4.69 s
 Geometry Optimization Parameters
   NAtoms,    NIC,     NZ,  NCons,   NDum,   NFix, NCnnct, MaxDiis
        5      20       5       0       0       0       0       0


** GEOMETRY OPTIMIZATION IN DELOCALIZED INTERNAL COORDINATES **
   Searching for a Minimum

   Optimization Cycle:   1

                       Coordinates (Angstroms)
     ATOM                X               Y               Z
      1  C        -0.6536575044   -1.4704104778    0.0000000000
      2  P        -2.0416955099   -0.9017713168    0.0000000000
      3  Cl       -2.3144774957    1.1098176044    0.0000000000
      4  H        -0.4601569824   -2.8973504023    0.0000000000
      5  I         1.4028990959    0.1203676179    0.0000000000
   Point Group: cs    Number of degrees of freedom:     7


   Energy is  -7759.726077367


 Attempting to Generate Delocalized Internal Coordinates

  7 Hessian modes will be used to form the next step
  Hessian Eigenvalues:
     0.044459    0.130389    0.160000    0.220000    0.250000    0.313687
     0.766766

 Minimum Search - Taking Simple RFO Step
 Searching for Lamda that Minimizes Along All modes
 Value Taken    Lamda =  -0.09072320
 Calculated Step too Large.  Step scaled by  0.514568
 Step Taken.  Stepsize is  0.300000

                             Maximum     Tolerance    Cnvgd?
         Gradient           0.145524      0.000300      NO
         Displacement       0.168934      0.001200      NO
         Energy change     *********      0.000001      NO


 New Cartesian Coordinates Obtained by Inverse Iteration

 Displacement from previous Coordinates is:  0.291930
 ----------------------------------------------------------------
             Standard Nuclear Orientation (Angstroms)
    I     Atom           X                Y                Z
 ----------------------------------------------------------------
    1      C      -0.6335303745    -1.4794551943     0.0000000000
    2      P      -2.0821768969    -0.9292952971     0.0000000000
    3      Cl     -2.2886211729     1.1005763571     0.0000000000
    4      H      -0.4272198517    -2.7832969938     0.0000000000
    5      I       1.3644598996     0.0521241535     0.0000000000
 ----------------------------------------------------------------
 Molecular Point Group                 Cs    NOp =  2
 Largest Abelian Subgroup              Cs    NOp =  2
 Nuclear Repulsion Energy =   440.2188414105 hartrees
 There are       46 alpha and       46 beta electrons
 Applying Cartesian multipole field
    Component          Value
    ---------          -----
     (2,0,0)        1.00000E-11
     (0,2,0)        2.00000E-11
     (0,0,2)       -3.00000E-11
 Nucleus-field energy     =     0.0000000130 hartrees
 Requested basis set is 6-311++G(d,p)
 There are 61 shells and 151 basis functions
 A cutoff of  1.0D-11 yielded   1532 shell pairs
 There are     10020 function pairs (     11147 Cartesian)
 Smallest overlap matrix eigenvalue = 7.99E-04
 Guess MOs from SCF MO coefficient file

 -----------------------------------------------------------------------
  General SCF calculation program by
  Eric Jon Sundstrom, Paul Horn, Yuezhi Mao, Dmitri Zuev, Alec White,
  David Stuck, Shaama M.S., Shane Yost, Joonho Lee, David Small,
  Daniel Levine, Susi Lehtola, Hugh Burton, Evgeny Epifanovsky
 -----------------------------------------------------------------------
 Exchange:     0.2000 Hartree-Fock + 0.0800 Slater + 0.7200 B88
 Correlation:  0.1900 VWN1RPA + 0.8100 LYP
 Using SG-1 standard quadrature grid
 A restricted SCF calculation will be
 performed using DIIS
 SCF converges when DIIS error is below 1.0e-08
 ---------------------------------------
  Cycle       Energy         DIIS error
 ---------------------------------------
    1   -7759.7652707220      8.71e-04  
    2   -7759.7681935236      2.40e-04  
    3   -7759.7681663376      2.52e-04  
    4   -7759.7684025916      8.98e-05  
    5   -7759.7684228072      3.61e-05  
    6   -7759.7684266432      1.24e-05  
    7   -7759.7684271676      2.84e-06  
    8   -7759.7684271892      8.54e-07  
    9   -7759.7684271915      2.59e-07  
   10   -7759.7684271916      8.15e-08  
   11   -7759.7684271917      1.43e-08  
   12   -7759.7684271917      4.73e-09  Convergence criterion met
 ---------------------------------------
 SCF time:   CPU 16.83s  wall 17.00s 
 SCF   energy in the final basis set =    -7759.7684271917
 Total energy in the final basis set =    -7759.7684271917

 --------------------------------------------------------------
             Orbital Energies (a.u.) and Symmetries
 --------------------------------------------------------------

 Alpha MOs, Restricted
 -- Occupied --                  
******* -176.31 -165.71 -165.71 -165.71 -101.58  -77.11  -35.80
  1 A'    2 A'    3 A'    1 A"    4 A'    5 A'    6 A'    7 A'                 
-31.299 -31.292 -31.291 -22.949 -22.947 -22.947 -22.942 -22.942
  8 A'    2 A"    9 A'   10 A'    3 A"   11 A'   12 A'    4 A"                 
-10.270  -9.494  -7.257  -7.250  -7.249  -6.611  -6.353  -4.773
 13 A'   14 A'   15 A'    5 A"   16 A'   17 A'   18 A'   19 A'                 
 -4.770  -4.768  -4.766  -4.750  -4.750  -2.031  -2.026  -2.026
  6 A"   20 A'   21 A'    7 A"   22 A'   23 A'    8 A"   24 A'                 
 -2.012  -2.012  -0.879  -0.765  -0.638  -0.542  -0.443  -0.411
 25 A'    9 A"   26 A'   27 A'   28 A'   29 A'   30 A'   31 A'                 
 -0.386  -0.355  -0.316  -0.296  -0.272  -0.269
 10 A"   32 A'   11 A"   33 A'   34 A'   12 A"                                 
 -- Virtual --                   
 -0.137  -0.082  -0.049  -0.006   0.015   0.035   0.038   0.053
 35 A'   13 A"   36 A'   37 A'   38 A'   39 A'   14 A"   40 A'                 
  0.071   0.083   0.084   0.095   0.105   0.107   0.123   0.139
 41 A'   42 A'   15 A"   43 A'   16 A"   44 A'   45 A'   46 A'                 
  0.160   0.168   0.199   0.228   0.234   0.264   0.275   0.322
 47 A'   48 A'   49 A'   17 A"   50 A'   51 A'   18 A"   52 A'                 
  0.371   0.392   0.394   0.407   0.423   0.437   0.452   0.460
 53 A'   54 A'   19 A"   20 A"   55 A'   56 A'   21 A"   57 A'                 
  0.489   0.546   0.567   0.570   0.574   0.587   0.611   0.648
 58 A'   59 A'   22 A"   60 A'   61 A'   23 A"   62 A'   24 A"                 
  0.717   0.789   0.835   0.841   0.857   0.904   0.905   0.945
 63 A'   64 A'   65 A'   25 A"   66 A'   67 A'   26 A"   68 A'                 
  1.096   1.127   1.204   1.231   1.298   1.322   1.430   1.488
 69 A'   27 A"   70 A'   71 A'   28 A"   72 A'   73 A'   29 A"                 
  1.506   1.553   1.605   1.690   1.722   1.772   2.008   2.146
 74 A'   30 A"   75 A'   31 A"   76 A'   77 A'   78 A'   79 A'                 
  2.235   2.275   2.366   2.606   2.692   2.908   3.352   3.963
 32 A"   80 A'   81 A'   82 A'   33 A"   83 A'   84 A'   34 A"                 
  3.974   3.978   4.027   4.121   4.327   5.987   6.009   6.032
 35 A"   85 A'   86 A'   87 A'   88 A'   36 A"   89 A'   90 A'                 
  6.931   9.653  13.773  13.881  14.049  23.434  25.800  25.865
 91 A'   92 A'   37 A"   93 A'   94 A'   95 A'   38 A"   96 A'                 
 26.147  27.779  28.332  28.351  28.360  28.535  28.538  28.542
 97 A'   98 A'   39 A"   99 A'  100 A'   40 A"   41 A"  101 A'                 
 28.561  28.619 127.877 127.891 127.907 151.589 163.090 215.639
102 A'  103 A'   42 A"  104 A'  105 A'  106 A'  107 A'  108 A'                 
*******
109 A'                                                                         

 Beta MOs, Restricted
 -- Occupied --                  
******* -176.31 -165.71 -165.71 -165.71 -101.58  -77.11  -35.80
  1 A'    2 A'    3 A'    1 A"    4 A'    5 A'    6 A'    7 A'                 
-31.299 -31.292 -31.291 -22.949 -22.947 -22.947 -22.942 -22.942
  8 A'    2 A"    9 A'   10 A'    3 A"   11 A'   12 A'    4 A"                 
-10.270  -9.494  -7.257  -7.250  -7.249  -6.611  -6.353  -4.773
 13 A'   14 A'   15 A'    5 A"   16 A'   17 A'   18 A'   19 A'                 
 -4.770  -4.768  -4.766  -4.750  -4.750  -2.031  -2.026  -2.026
  6 A"   20 A'   21 A'    7 A"   22 A'   23 A'    8 A"   24 A'                 
 -2.012  -2.012  -0.879  -0.765  -0.638  -0.542  -0.443  -0.411
 25 A'    9 A"   26 A'   27 A'   28 A'   29 A'   30 A'   31 A'                 
 -0.386  -0.355  -0.316  -0.296  -0.272  -0.269
 10 A"   32 A'   11 A"   33 A'   34 A'   12 A"                                 
 -- Virtual --                   
 -0.137  -0.082  -0.049  -0.006   0.015   0.035   0.038   0.053
 35 A'   13 A"   36 A'   37 A'   38 A'   39 A'   14 A"   40 A'                 
  0.071   0.083   0.084   0.095   0.105   0.107   0.123   0.139
 41 A'   42 A'   15 A"   43 A'   16 A"   44 A'   45 A'   46 A'                 
  0.160   0.168   0.199   0.228   0.234   0.264   0.275   0.322
 47 A'   48 A'   49 A'   17 A"   50 A'   51 A'   18 A"   52 A'                 
  0.371   0.392   0.394   0.407   0.423   0.437   0.452   0.460
 53 A'   54 A'   19 A"   20 A"   55 A'   56 A'   21 A"   57 A'                 
  0.489   0.546   0.567   0.570   0.574   0.587   0.611   0.648
 58 A'   59 A'   22 A"   60 A'   61 A'   23 A"   62 A'   24 A"                 
  0.717   0.789   0.835   0.841   0.857   0.904   0.905   0.945
 63 A'   64 A'   65 A'   25 A"   66 A'   67 A'   26 A"   68 A'                 
  1.096   1.127   1.204   1.231   1.298   1.322   1.430   1.488
 69 A'   27 A"   70 A'   71 A'   28 A"   72 A'   73 A'   29 A"                 
  1.506   1.553   1.605   1.690   1.722   1.772   2.008   2.146
 74 A'   30 A"   75 A'   31 A"   76 A'   77 A'   78 A'   79 A'                 
  2.235   2.275   2.366   2.606   2.692   2.908   3.352   3.963
 32 A"   80 A'   81 A'   82 A'   33 A"   83 A'   84 A'   34 A"                 
  3.974   3.978   4.027   4.121   4.327   5.987   6.009   6.032
 35 A"   85 A'   86 A'   87 A'   88 A'   36 A"   89 A'   90 A'                 
  6.931   9.653  13.773  13.881  14.049  23.434  25.800  25.865
 91 A'   92 A'   37 A"   93 A'   94 A'   95 A'   38 A"   96 A'                 
 26.147  27.779  28.332  28.351  28.360  28.535  28.538  28.542
 97 A'   98 A'   39 A"   99 A'  100 A'   40 A"   41 A"  101 A'                 
 28.561  28.619 127.877 127.891 127.907 151.589 163.090 215.639
102 A'  103 A'   42 A"  104 A'  105 A'  106 A'  107 A'  108 A'                 
*******
109 A'                                                                         
 --------------------------------------------------------------

          Ground-State Mulliken Net Atomic Charges

     Atom                 Charge (a.u.)
  ----------------------------------------
      1 C                    -0.280378
      2 P                     0.073115
      3 Cl                   -0.017552
      4 H                     0.229334
      5 I                    -0.004520
  ----------------------------------------
  Sum of atomic charges =    -0.000000

 -----------------------------------------------------------------
                    Cartesian Multipole Moments
 -----------------------------------------------------------------
    Charge (ESU x 10^10)
                -0.0000
    Dipole Moment (Debye)
         X      -0.6203      Y      -1.5542      Z       0.0000
       Tot       1.6734
    Quadrupole Moments (Debye-Ang)
        XX     -60.7217     XY       2.8892     YY     -55.4474
        XZ      -0.0000     YZ      -0.0000     ZZ     -61.9260
    Octopole Moments (Debye-Ang^2)
       XXX      69.8210    XXY      12.0456    XYY      20.2311
       YYY       5.8896    XXZ       0.0000    XYZ      -0.0000
       YYZ       0.0000    XZZ      18.7124    YZZ       8.0588
       ZZZ       0.0000
    Hexadecapole Moments (Debye-Ang^3)
      XXXX   -1152.8419   XXXY       7.1993   XXYY    -251.3721
      XYYY      -0.8601   YYYY    -284.4990   XXXZ      -0.0000
      XXYZ      -0.0000   XYYZ      -0.0000   YYYZ      -0.0000
      XXZZ    -206.2409   XYZZ      -0.3988   YYZZ     -76.2195
      XZZZ       0.0000   YZZZ      -0.0000   ZZZZ     -86.0823
 -----------------------------------------------------------------
 Calculating analytic gradient of the SCF energy
 Gradient of SCF Energy
            1           2           3           4           5
    1  -0.1310340   0.1009764  -0.0069392   0.0089424   0.0280545
    2   0.0723348  -0.0048287  -0.0123631  -0.0858996   0.0307566
    3  -0.0000000   0.0000000   0.0000000  -0.0000000   0.0000000
 Max gradient component =       1.310E-01
 RMS gradient           =       5.292E-02
 Gradient time:  CPU 4.77 s  wall 4.79 s
 Geometry Optimization Parameters
   NAtoms,    NIC,     NZ,  NCons,   NDum,   NFix, NCnnct, MaxDiis
        5      20       5       0       0       0       0       0

 Cartesian Hessian Update
 Hessian Updated using BFGS Update


** GEOMETRY OPTIMIZATION IN DELOCALIZED INTERNAL COORDINATES **
   Searching for a Minimum

   Optimization Cycle:   2

                       Coordinates (Angstroms)
     ATOM                X               Y               Z
      1  C        -0.6335303745   -1.4794551943    0.0000000000
      2  P        -2.0821768969   -0.9292952971    0.0000000000
      3  Cl       -2.2886211729    1.1005763571    0.0000000000
      4  H        -0.4272198517   -2.7832969938    0.0000000000
      5  I         1.3644598996    0.0521241535    0.0000000000
   Point Group: cs    Number of degrees of freedom:     7


   Energy is  -7759.768427192

 Hessian Updated using BFGS Update

  7 Hessian modes will be used to form the next step
  Hessian Eigenvalues:
     0.034322    0.085670    0.159864    0.215365    0.247903    0.313344
     0.879697

 Minimum Search - Taking Simple RFO Step
 Searching for Lamda that Minimizes Along All modes
 Value Taken    Lamda =  -0.09000024
 Calculated Step too Large.  Step scaled by  0.393593
 Step Taken.  Stepsize is  0.300000

                             Maximum     Tolerance    Cnvgd?
         Gradient           0.098487      0.000300      NO
         Displacement       0.153847      0.001200      NO
         Energy change     -0.042350      0.000001      NO


 New Cartesian Coordinates Obtained by Inverse Iteration

 Displacement from previous Coordinates is:  0.307912
 ----------------------------------------------------------------
             Standard Nuclear Orientation (Angstroms)
    I     Atom           X                Y                Z
 ----------------------------------------------------------------
    1      C      -0.6172167770    -1.4789732147     0.0000000000
    2      P      -2.1112188812    -0.9605440221     0.0000000000
    3      Cl     -2.2696214122     1.0825538600     0.0000000000
    4      H      -0.4001574478    -2.6570600602     0.0000000000
    5      I       1.3311261218    -0.0253235377     0.0000000000
 ----------------------------------------------------------------
 Molecular Point Group                 Cs    NOp =  2
 Largest Abelian Subgroup              Cs    NOp =  2
 Nuclear Repulsion Energy =   444.3938071555 hartrees
 There are       46 alpha and       46 beta electrons
 Applying Cartesian multipole field
    Component          Value
    ---------          -----
     (2,0,0)        1.00000E-11
     (0,2,0)        2.00000E-11
     (0,0,2)       -3.00000E-11
 Nucleus-field energy     =     0.0000000128 hartrees
 Requested basis set is 6-311++G(d,p)
 There are 61 shells and 151 basis functions
 A cutoff of  1.0D-11 yielded   1547 shell pairs
 There are     10103 function pairs (     11234 Cartesian)
 Smallest overlap matrix eigenvalue = 8.15E-04
 Guess MOs from SCF MO coefficient file

 -----------------------------------------------------------------------
  General SCF calculation program by
  Eric Jon Sundstrom, Paul Horn, Yuezhi Mao, Dmitri Zuev, Alec White,
  David Stuck, Shaama M.S., Shane Yost, Joonho Lee, David Small,
  Daniel Levine, Susi Lehtola, Hugh Burton, Evgeny Epifanovsky
 -----------------------------------------------------------------------
 Exchange:     0.2000 Hartree-Fock + 0.0800 Slater + 0.7200 B88
 Correlation:  0.1900 VWN1RPA + 0.8100 LYP
 Using SG-1 standard quadrature grid
 A restricted SCF calculation will be
 performed using DIIS
 SCF converges when DIIS error is below 1.0e-08
 ---------------------------------------
  Cycle       Energy         DIIS error
 ---------------------------------------
    1   -7759.7965832658      8.88e-04  
    2   -7759.7990007852      4.03e-04  
    3   -7759.7980688649      6.71e-04  
    4   -7759.7995826159      7.67e-05  
    5   -7759.7995990054      4.15e-05  
    6   -7759.7996046859      6.85e-06  
    7   -7759.7996048182      2.34e-06  
    8   -7759.7996048322      8.40e-07  
    9   -7759.7996048344      1.97e-07  
   10   -7759.7996048346      6.59e-08  
   11   -7759.7996048346      1.30e-08  
   12   -7759.7996048345      3.43e-09  Convergence criterion met
 ---------------------------------------
 SCF time:   CPU 17.05s  wall 17.00s 
 SCF   energy in the final basis set =    -7759.7996048345
 Total energy in the final basis set =    -7759.7996048345

 --------------------------------------------------------------
             Orbital Energies (a.u.) and Symmetries
 --------------------------------------------------------------

 Alpha MOs, Restricted
 -- Occupied --                  
******* -176.31 -165.72 -165.71 -165.71 -101.58  -77.11  -35.81
  1 A'    2 A'    3 A'    1 A"    4 A'    5 A'    6 A'    7 A'                 
-31.302 -31.295 -31.294 -22.952 -22.950 -22.950 -22.945 -22.945
  8 A'    2 A"    9 A'   10 A'    3 A"   11 A'   12 A'    4 A"                 
-10.264  -9.490  -7.254  -7.246  -7.245  -6.611  -6.356  -4.773
 13 A'   14 A'   15 A'    5 A"   16 A'   17 A'   18 A'   19 A'                 
 -4.770  -4.769  -4.768  -4.753  -4.753  -2.034  -2.029  -2.029
  6 A"   20 A'   21 A'    7 A"   22 A'   23 A'    8 A"   24 A'                 
 -2.016  -2.016  -0.874  -0.763  -0.643  -0.552  -0.448  -0.414
 25 A'    9 A"   26 A'   27 A'   28 A'   29 A'   30 A'   31 A'                 
 -0.382  -0.356  -0.314  -0.301  -0.275  -0.269
 10 A"   32 A'   11 A"   33 A'   34 A'   12 A"                                 
 -- Virtual --                   
 -0.126  -0.086  -0.034  -0.006   0.018   0.036   0.039   0.054
 35 A'   13 A"   36 A'   37 A'   38 A'   39 A'   14 A"   40 A'                 
  0.071   0.083   0.085   0.105   0.105   0.111   0.123   0.138
 41 A'   42 A'   15 A"   43 A'   16 A"   44 A'   45 A'   46 A'                 
  0.158   0.175   0.199   0.228   0.230   0.266   0.276   0.320
 47 A'   48 A'   49 A'   17 A"   50 A'   51 A'   18 A"   52 A'                 
  0.371   0.392   0.397   0.404   0.423   0.439   0.452   0.484
 53 A'   19 A"   54 A'   20 A"   55 A'   56 A'   21 A"   57 A'                 
  0.493   0.557   0.564   0.572   0.579   0.591   0.615   0.651
 58 A'   59 A'   22 A"   60 A'   61 A'   23 A"   62 A'   24 A"                 
  0.720   0.786   0.836   0.844   0.865   0.906   0.908   0.945
 63 A'   64 A'   65 A'   25 A"   66 A'   26 A"   67 A'   68 A'                 
  1.059   1.124   1.214   1.240   1.299   1.326   1.479   1.495
 69 A'   27 A"   70 A'   71 A'   28 A"   72 A'   29 A"   73 A'                 
  1.534   1.555   1.620   1.729   1.762   1.795   2.022   2.236
 74 A'   30 A"   75 A'   76 A'   31 A"   77 A'   78 A'   79 A'                 
  2.238   2.302   2.378   2.613   2.695   2.901   3.405   3.960
 32 A"   80 A'   81 A'   82 A'   33 A"   83 A'   84 A'   34 A"                 
  3.976   3.977   4.038   4.147   4.328   5.986   6.010   6.032
 85 A'   35 A"   86 A'   87 A'   88 A'   36 A"   89 A'   90 A'                 
  6.920   9.654  13.773  13.883  14.026  23.486  25.801  25.872
 91 A'   92 A'   37 A"   93 A'   94 A'   95 A'   38 A"   96 A'                 
 26.145  27.782  28.330  28.350  28.359  28.532  28.538  28.539
 97 A'   98 A'   39 A"   99 A'  100 A'   40 A"   41 A"  101 A'                 
 28.565  28.629 127.876 127.890 127.907 151.591 163.069 215.640
102 A'  103 A'   42 A"  104 A'  105 A'  106 A'  107 A'  108 A'                 
*******
109 A'                                                                         

 Beta MOs, Restricted
 -- Occupied --                  
******* -176.31 -165.72 -165.71 -165.71 -101.58  -77.11  -35.81
  1 A'    2 A'    3 A'    1 A"    4 A'    5 A'    6 A'    7 A'                 
-31.302 -31.295 -31.294 -22.952 -22.950 -22.950 -22.945 -22.945
  8 A'    2 A"    9 A'   10 A'    3 A"   11 A'   12 A'    4 A"                 
-10.264  -9.490  -7.254  -7.246  -7.245  -6.611  -6.356  -4.773
 13 A'   14 A'   15 A'    5 A"   16 A'   17 A'   18 A'   19 A'                 
 -4.770  -4.769  -4.768  -4.753  -4.753  -2.034  -2.029  -2.029
  6 A"   20 A'   21 A'    7 A"   22 A'   23 A'    8 A"   24 A'                 
 -2.016  -2.016  -0.874  -0.763  -0.643  -0.552  -0.448  -0.414
 25 A'    9 A"   26 A'   27 A'   28 A'   29 A'   30 A'   31 A'                 
 -0.382  -0.356  -0.314  -0.301  -0.275  -0.269
 10 A"   32 A'   11 A"   33 A'   34 A'   12 A"                                 
 -- Virtual --                   
 -0.126  -0.086  -0.034  -0.006   0.018   0.036   0.039   0.054
 35 A'   13 A"   36 A'   37 A'   38 A'   39 A'   14 A"   40 A'                 
  0.071   0.083   0.085   0.105   0.105   0.111   0.123   0.138
 41 A'   42 A'   15 A"   43 A'   16 A"   44 A'   45 A'   46 A'                 
  0.158   0.175   0.199   0.228   0.230   0.266   0.276   0.320
 47 A'   48 A'   49 A'   17 A"   50 A'   51 A'   18 A"   52 A'                 
  0.371   0.392   0.397   0.404   0.423   0.439   0.452   0.484
 53 A'   19 A"   54 A'   20 A"   55 A'   56 A'   21 A"   57 A'                 
  0.493   0.557   0.564   0.572   0.579   0.591   0.615   0.651
 58 A'   59 A'   22 A"   60 A'   61 A'   23 A"   62 A'   24 A"                 
  0.720   0.786   0.836   0.844   0.865   0.906   0.908   0.945
 63 A'   64 A'   65 A'   25 A"   66 A'   26 A"   67 A'   68 A'                 
  1.059   1.124   1.214   1.240   1.299   1.326   1.479   1.495
 69 A'   27 A"   70 A'   71 A'   28 A"   72 A'   29 A"   73 A'                 
  1.534   1.555   1.620   1.729   1.762   1.795   2.022   2.236
 74 A'   30 A"   75 A'   76 A'   31 A"   77 A'   78 A'   79 A'                 
  2.238   2.302   2.378   2.613   2.695   2.901   3.405   3.960
 32 A"   80 A'   81 A'   82 A'   33 A"   83 A'   84 A'   34 A"                 
  3.976   3.977   4.038   4.147   4.328   5.986   6.010   6.032
 85 A'   35 A"   86 A'   87 A'   88 A'   36 A"   89 A'   90 A'                 
  6.920   9.654  13.773  13.883  14.026  23.486  25.801  25.872
 91 A'   92 A'   37 A"   93 A'   94 A'   95 A'   38 A"   96 A'                 
 26.145  27.782  28.330  28.350  28.359  28.532  28.538  28.539
 97 A'   98 A'   39 A"   99 A'  100 A'   40 A"   41 A"  101 A'                 
 28.565  28.629 127.876 127.890 127.907 151.591 163.069 215.640
102 A'  103 A'   42 A"  104 A'  105 A'  106 A'  107 A'  108 A'                 
*******
109 A'                                                                         
 --------------------------------------------------------------

          Ground-State Mulliken Net Atomic Charges

     Atom                 Charge (a.u.)
  ----------------------------------------
      1 C                    -0.301461
      2 P                     0.077525
      3 Cl                   -0.032686
      4 H                     0.232507
      5 I                     0.024115
  ----------------------------------------
  Sum of atomic charges =    -0.000000

 -----------------------------------------------------------------
                    Cartesian Multipole Moments
 -----------------------------------------------------------------
    Charge (ESU x 10^10)
                -0.0000
    Dipole Moment (Debye)
         X      -0.3680      Y      -1.5064      Z      -0.0000
       Tot       1.5507
    Quadrupole Moments (Debye-Ang)
        XX     -60.5328     XY       3.0578     YY     -56.0932
        XZ      -0.0000     YZ       0.0000     ZZ     -61.8205
    Octopole Moments (Debye-Ang^2)
       XXX      73.9190    XXY      13.6703    XYY      21.5291
       YYY      16.2085    XXZ      -0.0000    XYZ       0.0000
       YYZ      -0.0000    XZZ      20.0749    YZZ      10.6128
       ZZZ      -0.0000
    Hexadecapole Moments (Debye-Ang^3)
      XXXX   -1138.3556   XXXY      12.7713   XXYY    -249.7496
      XYYY       2.4251   YYYY    -291.7539   XXXZ      -0.0000
      XXYZ       0.0000   XYYZ      -0.0000   YYYZ       0.0000
      XXZZ    -203.9957   XYZZ       1.0873   YYZZ     -75.2730
      XZZZ      -0.0000   YZZZ       0.0000   ZZZZ     -85.8776
 -----------------------------------------------------------------
 Calculating analytic gradient of the SCF energy
 Gradient of SCF Energy
            1           2           3           4           5
    1  -0.0973284   0.0678265  -0.0052179   0.0055058   0.0292141
    2   0.0355000   0.0009469  -0.0092819  -0.0568849   0.0297199
    3   0.0000000   0.0000000   0.0000000  -0.0000000  -0.0000000
 Max gradient component =       9.733E-02
 RMS gradient           =       3.692E-02
 Gradient time:  CPU 4.80 s  wall 4.80 s
 Geometry Optimization Parameters
   NAtoms,    NIC,     NZ,  NCons,   NDum,   NFix, NCnnct, MaxDiis
        5      20       5       0       0       0       0       0

 Cartesian Hessian Update
 Hessian Updated using BFGS Update


** GEOMETRY OPTIMIZATION IN DELOCALIZED INTERNAL COORDINATES **
   Searching for a Minimum

   Optimization Cycle:   3

                       Coordinates (Angstroms)
     ATOM                X               Y               Z
      1  C        -0.6172167770   -1.4789732147    0.0000000000
      2  P        -2.1112188812   -0.9605440221    0.0000000000
      3  Cl       -2.2696214122    1.0825538600    0.0000000000
      4  H        -0.4001574478   -2.6570600602    0.0000000000
      5  I         1.3311261218   -0.0253235377    0.0000000000
   Point Group: cs    Number of degrees of freedom:     7


   Energy is  -7759.799604835

 Hessian Updated using BFGS Update

  7 Hessian modes will be used to form the next step
  Hessian Eigenvalues:
     0.035053    0.144756    0.163511    0.211926    0.246401    0.312693
     0.818829

 Minimum Search - Taking Simple RFO Step
 Searching for Lamda that Minimizes Along All modes
 Value Taken    Lamda =  -0.05532451
 Calculated Step too Large.  Step scaled by  0.436630
 Step Taken.  Stepsize is  0.300000

                             Maximum     Tolerance    Cnvgd?
         Gradient           0.065493      0.000300      NO
         Displacement       0.179160      0.001200      NO
         Energy change     -0.031178      0.000001      NO


 New Cartesian Coordinates Obtained by Inverse Iteration

 Displacement from previous Coordinates is:  0.297348
 ----------------------------------------------------------------
             Standard Nuclear Orientation (Angstroms)
    I     Atom           X                Y                Z
 ----------------------------------------------------------------
    1      C      -0.5950803340    -1.4642425312     0.0000000000
    2      P      -2.1294602216    -0.9812620206     0.0000000000
    3      Cl     -2.2504350625     1.0732633134     0.0000000000
    4      H      -0.3606632901    -2.5565681241     0.0000000000
    5      I       1.2685505118    -0.1105376121     0.0000000000
 ----------------------------------------------------------------
 Molecular Point Group                 Cs    NOp =  2
 Largest Abelian Subgroup              Cs    NOp =  2
 Nuclear Repulsion Energy =   452.3300464788 hartrees
 There are       46 alpha and       46 beta electrons
 Applying Cartesian multipole field
    Component          Value
    ---------          -----
     (2,0,0)        1.00000E-11
     (0,2,0)        2.00000E-11
     (0,0,2)       -3.00000E-11
 Nucleus-field energy     =     0.0000000125 hartrees
 Requested basis set is 6-311++G(d,p)
 There are 61 shells and 151 basis functions
 A cutoff of  1.0D-11 yielded   1560 shell pairs
 There are     10161 function pairs (     11293 Cartesian)
 Smallest overlap matrix eigenvalue = 8.23E-04
 Guess MOs from SCF MO coefficient file

 -----------------------------------------------------------------------
  General SCF calculation program by
  Eric Jon Sundstrom, Paul Horn, Yuezhi Mao, Dmitri Zuev, Alec White,
  David Stuck, Shaama M.S., Shane Yost, Joonho Lee, David Small,
  Daniel Levine, Susi Lehtola, Hugh Burton, Evgeny Epifanovsky
 -----------------------------------------------------------------------
 Exchange:     0.2000 Hartree-Fock + 0.0800 Slater + 0.7200 B88
 Correlation:  0.1900 VWN1RPA + 0.8100 LYP
 Using SG-1 standard quadrature grid
 A restricted SCF calculation will be
 performed using DIIS
 SCF converges when DIIS error is below 1.0e-08
 ---------------------------------------
  Cycle       Energy         DIIS error
 ---------------------------------------
    1   -7759.8168544261      8.81e-04  
    2   -7759.8190172196      5.18e-04  
    3   -7759.8182774862      7.11e-04  
    4   -7759.8199231643      8.16e-05  
    5   -7759.8199441245      3.96e-05  
    6   -7759.8199489637      6.29e-06  
    7   -7759.8199490689      2.59e-06  
    8   -7759.8199490872      7.13e-07  
    9   -7759.8199490888      1.41e-07  
   10   -7759.8199490889      3.65e-08  
   11   -7759.8199490889      1.04e-08  
   12   -7759.8199490889      2.65e-09  Convergence criterion met
 ---------------------------------------
 SCF time:   CPU 17.33s  wall 17.00s 
 SCF   energy in the final basis set =    -7759.8199490889
 Total energy in the final basis set =    -7759.8199490889

 --------------------------------------------------------------
             Orbital Energies (a.u.) and Symmetries
 --------------------------------------------------------------

 Alpha MOs, Restricted
 -- Occupied --                  
******* -176.31 -165.72 -165.72 -165.72 -101.57  -77.11  -35.81
  1 A'    2 A'    3 A'    1 A"    4 A'    5 A'    6 A'    7 A'                 
-31.304 -31.298 -31.298 -22.955 -22.953 -22.953 -22.948 -22.948
  8 A'    2 A"    9 A'   10 A'    3 A"   11 A'    4 A"   12 A'                 
-10.256  -9.486  -7.249  -7.242  -7.241  -6.609  -6.359  -4.772
 13 A'   14 A'   15 A'    5 A"   16 A'   17 A'   18 A'   19 A'                 
 -4.772  -4.769  -4.766  -4.757  -4.756  -2.037  -2.033  -2.032
 20 A'    6 A"   21 A'    7 A"   22 A'   23 A'    8 A"   24 A'                 
 -2.019  -2.019  -0.869  -0.764  -0.650  -0.560  -0.449  -0.418
 25 A'    9 A"   26 A'   27 A'   28 A'   29 A'   30 A'   31 A'                 
 -0.379  -0.356  -0.316  -0.304  -0.277  -0.267
 10 A"   32 A'   11 A"   33 A'   34 A'   12 A"                                 
 -- Virtual --                   
 -0.108  -0.089  -0.027  -0.005   0.021   0.037   0.040   0.055
 35 A'   13 A"   36 A'   37 A'   38 A'   39 A'   14 A"   40 A'                 
  0.070   0.083   0.085   0.104   0.106   0.116   0.126   0.136
 41 A'   42 A'   15 A"   16 A"   43 A'   44 A'   45 A'   46 A'                 
  0.158   0.184   0.201   0.225   0.227   0.267   0.278   0.319
 47 A'   48 A'   49 A'   50 A'   17 A"   51 A'   18 A"   52 A'                 
  0.372   0.391   0.401   0.404   0.422   0.440   0.453   0.490
 53 A'   19 A"   20 A"   54 A'   55 A'   56 A'   21 A"   57 A'                 
  0.504   0.560   0.564   0.585   0.597   0.599   0.629   0.659
 58 A'   22 A"   59 A'   60 A'   23 A"   61 A'   62 A'   24 A"                 
  0.723   0.781   0.838   0.848   0.876   0.908   0.912   0.945
 63 A'   64 A'   65 A'   25 A"   66 A'   26 A"   67 A'   68 A'                 
  1.030   1.132   1.218   1.277   1.301   1.332   1.474   1.528
 69 A'   27 A"   70 A'   71 A'   28 A"   72 A'   29 A"   73 A'                 
  1.555   1.555   1.635   1.731   1.807   1.815   2.045   2.241
 30 A"   74 A'   75 A'   76 A'   77 A'   31 A"   78 A'   32 A"                 
  2.262   2.342   2.431   2.593   2.698   2.895   3.435   3.956
 79 A'   80 A'   81 A'   82 A'   33 A"   83 A'   84 A'   34 A"                 
  3.974   3.985   4.055   4.191   4.336   5.987   6.012   6.030
 85 A'   35 A"   86 A'   87 A'   88 A'   36 A"   89 A'   90 A'                 
  6.911   9.655  13.775  13.888  14.009  23.561  25.804  25.881
 91 A'   92 A'   37 A"   93 A'   94 A'   95 A'   38 A"   96 A'                 
 26.144  27.793  28.330  28.352  28.357  28.529  28.537  28.540
 97 A'   98 A'   39 A"   99 A'  100 A'   40 A"  101 A'   41 A"                 
 28.571  28.646 127.875 127.890 127.907 151.600 163.053 215.641
102 A'  103 A'   42 A"  104 A'  105 A'  106 A'  107 A'  108 A'                 
*******
109 A'                                                                         

 Beta MOs, Restricted
 -- Occupied --                  
******* -176.31 -165.72 -165.72 -165.72 -101.57  -77.11  -35.81
  1 A'    2 A'    3 A'    1 A"    4 A'    5 A'    6 A'    7 A'                 
-31.304 -31.298 -31.298 -22.955 -22.953 -22.953 -22.948 -22.948
  8 A'    2 A"    9 A'   10 A'    3 A"   11 A'    4 A"   12 A'                 
-10.256  -9.486  -7.249  -7.242  -7.241  -6.609  -6.359  -4.772
 13 A'   14 A'   15 A'    5 A"   16 A'   17 A'   18 A'   19 A'                 
 -4.772  -4.769  -4.766  -4.757  -4.756  -2.037  -2.033  -2.032
 20 A'    6 A"   21 A'    7 A"   22 A'   23 A'    8 A"   24 A'                 
 -2.019  -2.019  -0.869  -0.764  -0.650  -0.560  -0.449  -0.418
 25 A'    9 A"   26 A'   27 A'   28 A'   29 A'   30 A'   31 A'                 
 -0.379  -0.356  -0.316  -0.304  -0.277  -0.267
 10 A"   32 A'   11 A"   33 A'   34 A'   12 A"                                 
 -- Virtual --                   
 -0.108  -0.089  -0.027  -0.005   0.021   0.037   0.040   0.055
 35 A'   13 A"   36 A'   37 A'   38 A'   39 A'   14 A"   40 A'                 
  0.070   0.083   0.085   0.104   0.106   0.116   0.126   0.136
 41 A'   42 A'   15 A"   16 A"   43 A'   44 A'   45 A'   46 A'                 
  0.158   0.184   0.201   0.225   0.227   0.267   0.278   0.319
 47 A'   48 A'   49 A'   50 A'   17 A"   51 A'   18 A"   52 A'                 
  0.372   0.391   0.401   0.404   0.422   0.440   0.453   0.490
 53 A'   19 A"   20 A"   54 A'   55 A'   56 A'   21 A"   57 A'                 
  0.504   0.560   0.564   0.585   0.597   0.599   0.629   0.659
 58 A'   22 A"   59 A'   60 A'   23 A"   61 A'   62 A'   24 A"                 
  0.723   0.781   0.838   0.848   0.876   0.908   0.912   0.945
 63 A'   64 A'   65 A'   25 A"   66 A'   26 A"   67 A'   68 A'                 
  1.030   1.132   1.218   1.277   1.301   1.332   1.474   1.528
 69 A'   27 A"   70 A'   71 A'   28 A"   72 A'   29 A"   73 A'                 
  1.555   1.555   1.635   1.731   1.807   1.815   2.045   2.241
 30 A"   74 A'   75 A'   76 A'   77 A'   31 A"   78 A'   32 A"                 
  2.262   2.342   2.431   2.593   2.698   2.895   3.435   3.956
 79 A'   80 A'   81 A'   82 A'   33 A"   83 A'   84 A'   34 A"                 
  3.974   3.985   4.055   4.191   4.336   5.987   6.012   6.030
 85 A'   35 A"   86 A'   87 A'   88 A'   36 A"   89 A'   90 A'                 
  6.911   9.655  13.775  13.888  14.009  23.561  25.804  25.881
 91 A'   92 A'   37 A"   93 A'   94 A'   95 A'   38 A"   96 A'                 
 26.144  27.793  28.330  28.352  28.357  28.529  28.537  28.540
 97 A'   98 A'   39 A"   99 A'  100 A'   40 A"  101 A'   41 A"                 
 28.571  28.646 127.875 127.890 127.907 151.600 163.053 215.641
102 A'  103 A'   42 A"  104 A'  105 A'  106 A'  107 A'  108 A'                 
*******
109 A'                                                                         
 --------------------------------------------------------------

          Ground-State Mulliken Net Atomic Charges

     Atom                 Charge (a.u.)
  ----------------------------------------
      1 C                    -0.325802
      2 P                     0.079141
      3 Cl                   -0.049052
      4 H                     0.236000
      5 I                     0.059713
  ----------------------------------------
  Sum of atomic charges =    -0.000000

 -----------------------------------------------------------------
                    Cartesian Multipole Moments
 -----------------------------------------------------------------
    Charge (ESU x 10^10)
                -0.0000
    Dipole Moment (Debye)
         X      -0.0525      Y      -1.4826      Z      -0.0000
       Tot       1.4835
    Quadrupole Moments (Debye-Ang)
        XX     -60.5504     XY       3.0603     YY     -56.6282
        XZ      -0.0000     YZ       0.0000     ZZ     -61.6676
    Octopole Moments (Debye-Ang^2)
       XXX      80.2051    XXY      15.2970    XYY      23.6351
       YYY      25.5120    XXZ      -0.0000    XYZ       0.0000
       YYZ      -0.0000    XZZ      22.2111    YZZ      13.1110
       ZZZ      -0.0000
    Hexadecapole Moments (Debye-Ang^3)
      XXXX   -1110.0742   XXXY      19.2266   XXYY    -246.1936
      XYYY       7.9212   YYYY    -298.0100   XXXZ       0.0000
      XXYZ       0.0000   XYYZ       0.0000   YYYZ       0.0000
      XXZZ    -199.1386   XYZZ       3.2201   YYZZ     -74.8152
      XZZZ      -0.0000   YZZZ       0.0000   ZZZZ     -85.4782
 -----------------------------------------------------------------
 Calculating analytic gradient of the SCF energy
 Gradient of SCF Energy
            1           2           3           4           5
    1  -0.0687663   0.0443780  -0.0035773   0.0017096   0.0262560
    2  -0.0017893   0.0045755  -0.0070167  -0.0208684   0.0250988
    3   0.0000000  -0.0000000   0.0000000  -0.0000000  -0.0000000
 Max gradient component =       6.877E-02
 RMS gradient           =       2.386E-02
 Gradient time:  CPU 4.92 s  wall 4.93 s
 Geometry Optimization Parameters
   NAtoms,    NIC,     NZ,  NCons,   NDum,   NFix, NCnnct, MaxDiis
        5      20       5       0       0       0       0       0

 Cartesian Hessian Update
 Hessian Updated using BFGS Update


** GEOMETRY OPTIMIZATION IN DELOCALIZED INTERNAL COORDINATES **
   Searching for a Minimum

   Optimization Cycle:   4

                       Coordinates (Angstroms)
     ATOM                X               Y               Z
      1  C        -0.5950803340   -1.4642425312    0.0000000000
      2  P        -2.1294602216   -0.9812620206    0.0000000000
      3  Cl       -2.2504350625    1.0732633134    0.0000000000
      4  H        -0.3606632901   -2.5565681241    0.0000000000
      5  I         1.2685505118   -0.1105376121    0.0000000000
   Point Group: cs    Number of degrees of freedom:     7


   Energy is  -7759.819949089

 Hessian Updated using BFGS Update

  7 Hessian modes will be used to form the next step
  Hessian Eigenvalues:
     0.035401    0.159237    0.198010    0.243087    0.259828    0.312134
     0.775365

 Minimum Search - Taking Simple RFO Step
 Searching for Lamda that Minimizes Along All modes
 Value Taken    Lamda =  -0.03117812
 Calculated Step too Large.  Step scaled by  0.469235
 Step Taken.  Stepsize is  0.300000

                             Maximum     Tolerance    Cnvgd?
         Gradient           0.035693      0.000300      NO
         Displacement       0.205680      0.001200      NO
         Energy change     -0.020344      0.000001      NO


 New Cartesian Coordinates Obtained by Inverse Iteration

 Displacement from previous Coordinates is:  0.267948
 ----------------------------------------------------------------
             Standard Nuclear Orientation (Angstroms)
    I     Atom           X                Y                Z
 ----------------------------------------------------------------
    1      C      -0.5676665131    -1.4336357028     0.0000000000
    2      P      -2.1399264407    -0.9919765850     0.0000000000
    3      Cl     -2.2332507389     1.0732344724     0.0000000000
    4      H      -0.3160539627    -2.4975449306     0.0000000000
    5      I       1.1898092589    -0.1894242287     0.0000000000
 ----------------------------------------------------------------
 Molecular Point Group                 Cs    NOp =  2
 Largest Abelian Subgroup              Cs    NOp =  2
 Nuclear Repulsion Energy =   462.6828128613 hartrees
 There are       46 alpha and       46 beta electrons
 Applying Cartesian multipole field
    Component          Value
    ---------          -----
     (2,0,0)        1.00000E-11
     (0,2,0)        2.00000E-11
     (0,0,2)       -3.00000E-11
 Nucleus-field energy     =     0.0000000121 hartrees
 Requested basis set is 6-311++G(d,p)
 There are 61 shells and 151 basis functions
 A cutoff of  1.0D-11 yielded   1576 shell pairs
 There are     10235 function pairs (     11374 Cartesian)
 Smallest overlap matrix eigenvalue = 8.27E-04
 Guess MOs from SCF MO coefficient file

 -----------------------------------------------------------------------
  General SCF calculation program by
  Eric Jon Sundstrom, Paul Horn, Yuezhi Mao, Dmitri Zuev, Alec White,
  David Stuck, Shaama M.S., Shane Yost, Joonho Lee, David Small,
  Daniel Levine, Susi Lehtola, Hugh Burton, Evgeny Epifanovsky
 -----------------------------------------------------------------------
 Exchange:     0.2000 Hartree-Fock + 0.0800 Slater + 0.7200 B88
 Correlation:  0.1900 VWN1RPA + 0.8100 LYP
 Using SG-1 standard quadrature grid
 A restricted SCF calculation will be
 performed using DIIS
 SCF converges when DIIS error is below 1.0e-08
 ---------------------------------------
  Cycle       Energy         DIIS error
 ---------------------------------------
    1   -7759.8265872296      9.07e-04  
    2   -7759.8291742289      5.34e-04  
    3   -7759.8286316686      6.76e-04  
    4   -7759.8300722791      1.04e-04  
    5   -7759.8301090534      3.75e-05  
    6   -7759.8301132121      6.80e-06  
    7   -7759.8301133411      2.82e-06  
    8   -7759.8301133638      5.81e-07  
    9   -7759.8301133648      9.70e-08  
   10   -7759.8301133648      1.61e-08  
   11   -7759.8301133648      5.54e-09  Convergence criterion met
 ---------------------------------------
 SCF time:   CPU 16.20s  wall 16.00s 
 SCF   energy in the final basis set =    -7759.8301133648
 Total energy in the final basis set =    -7759.8301133648

 --------------------------------------------------------------
             Orbital Energies (a.u.) and Symmetries
 --------------------------------------------------------------

 Alpha MOs, Restricted
 -- Occupied --                  
******* -176.32 -165.72 -165.72 -165.72 -101.57  -77.11  -35.81
  1 A'    2 A'    3 A'    1 A"    4 A'    5 A'    6 A'    7 A'                 
-31.307 -31.301 -31.301 -22.957 -22.956 -22.956 -22.952 -22.952
  8 A'    2 A"    9 A'   10 A'    3 A"   11 A'    4 A"   12 A'                 
-10.250  -9.482  -7.245  -7.237  -7.237  -6.607  -6.363  -4.775
 13 A'   14 A'   15 A'    5 A"   16 A'   17 A'   18 A'   19 A'                 
 -4.770  -4.766  -4.763  -4.761  -4.760  -2.041  -2.037  -2.036
 20 A'    6 A"   21 A'    7 A"   22 A'   23 A'    8 A"   24 A'                 
 -2.023  -2.023  -0.865  -0.769  -0.657  -0.560  -0.447  -0.425
 25 A'    9 A"   26 A'   27 A'   28 A'   29 A'   30 A'   31 A'                 
 -0.376  -0.357  -0.321  -0.306  -0.279  -0.263
 10 A"   32 A'   11 A"   33 A'   34 A'   12 A"                                 
 -- Virtual --                   
 -0.090  -0.085  -0.023  -0.004   0.022   0.038   0.041   0.055
 13 A"   35 A'   36 A'   37 A'   38 A'   39 A'   14 A"   40 A'                 
  0.069   0.084   0.085   0.103   0.107   0.117   0.129   0.135
 41 A'   42 A'   15 A"   16 A"   43 A'   44 A'   45 A'   46 A'                 
  0.157   0.190   0.207   0.220   0.227   0.269   0.279   0.320
 47 A'   48 A'   49 A'   50 A'   17 A"   51 A'   18 A"   52 A'                 
  0.372   0.394   0.397   0.411   0.422   0.446   0.455   0.483
 53 A'   19 A"   20 A"   54 A'   55 A'   56 A'   21 A"   57 A'                 
  0.515   0.552   0.568   0.588   0.602   0.631   0.650   0.670
 58 A'   22 A"   59 A'   60 A'   23 A"   61 A'   62 A'   24 A"                 
  0.724   0.774   0.842   0.852   0.889   0.910   0.916   0.943
 63 A'   64 A'   65 A'   25 A"   66 A'   26 A"   67 A'   68 A'                 
  1.008   1.144   1.218   1.303   1.319   1.342   1.472   1.532
 69 A'   27 A"   70 A'   28 A"   71 A'   72 A'   29 A"   73 A'                 
  1.556   1.558   1.647   1.732   1.814   1.830   2.049   2.245
 30 A"   74 A'   75 A'   76 A'   77 A'   31 A"   78 A'   32 A"                 
  2.269   2.346   2.459   2.592   2.696   2.900   3.429   3.953
 79 A'   80 A'   81 A'   82 A'   33 A"   83 A'   84 A'   34 A"                 
  3.972   3.997   4.073   4.214   4.366   5.988   6.015   6.036
 85 A'   35 A"   86 A'   87 A'   88 A'   36 A"   89 A'   90 A'                 
  6.904   9.658  13.778  13.893  13.995  23.589  25.806  25.889
 91 A'   92 A'   37 A"   93 A'   94 A'   95 A'   38 A"   96 A'                 
 26.142  27.816  28.331  28.353  28.358  28.526  28.535  28.543
 97 A'   98 A'   39 A"   99 A'  100 A'   40 A"  101 A'   41 A"                 
 28.580  28.661 127.875 127.892 127.908 151.618 163.040 215.643
102 A'  103 A'   42 A"  104 A'  105 A'  106 A'  107 A'  108 A'                 
*******
109 A'                                                                         

 Beta MOs, Restricted
 -- Occupied --                  
******* -176.32 -165.72 -165.72 -165.72 -101.57  -77.11  -35.81
  1 A'    2 A'    3 A'    1 A"    4 A'    5 A'    6 A'    7 A'                 
-31.307 -31.301 -31.301 -22.957 -22.956 -22.956 -22.952 -22.952
  8 A'    2 A"    9 A'   10 A'    3 A"   11 A'    4 A"   12 A'                 
-10.250  -9.482  -7.245  -7.237  -7.237  -6.607  -6.363  -4.775
 13 A'   14 A'   15 A'    5 A"   16 A'   17 A'   18 A'   19 A'                 
 -4.770  -4.766  -4.763  -4.761  -4.760  -2.041  -2.037  -2.036
 20 A'    6 A"   21 A'    7 A"   22 A'   23 A'    8 A"   24 A'                 
 -2.023  -2.023  -0.865  -0.769  -0.657  -0.560  -0.447  -0.425
 25 A'    9 A"   26 A'   27 A'   28 A'   29 A'   30 A'   31 A'                 
 -0.376  -0.357  -0.321  -0.306  -0.279  -0.263
 10 A"   32 A'   11 A"   33 A'   34 A'   12 A"                                 
 -- Virtual --                   
 -0.090  -0.085  -0.023  -0.004   0.022   0.038   0.041   0.055
 13 A"   35 A'   36 A'   37 A'   38 A'   39 A'   14 A"   40 A'                 
  0.069   0.084   0.085   0.103   0.107   0.117   0.129   0.135
 41 A'   42 A'   15 A"   16 A"   43 A'   44 A'   45 A'   46 A'                 
  0.157   0.190   0.207   0.220   0.227   0.269   0.279   0.320
 47 A'   48 A'   49 A'   50 A'   17 A"   51 A'   18 A"   52 A'                 
  0.372   0.394   0.397   0.411   0.422   0.446   0.455   0.483
 53 A'   19 A"   20 A"   54 A'   55 A'   56 A'   21 A"   57 A'                 
  0.515   0.552   0.568   0.588   0.602   0.631   0.650   0.670
 58 A'   22 A"   59 A'   60 A'   23 A"   61 A'   62 A'   24 A"                 
  0.724   0.774   0.842   0.852   0.889   0.910   0.916   0.943
 63 A'   64 A'   65 A'   25 A"   66 A'   26 A"   67 A'   68 A'                 
  1.008   1.144   1.218   1.303   1.319   1.342   1.472   1.532
 69 A'   27 A"   70 A'   28 A"   71 A'   72 A'   29 A"   73 A'                 
  1.556   1.558   1.647   1.732   1.814   1.830   2.049   2.245
 30 A"   74 A'   75 A'   76 A'   77 A'   31 A"   78 A'   32 A"                 
  2.269   2.346   2.459   2.592   2.696   2.900   3.429   3.953
 79 A'   80 A'   81 A'   82 A'   33 A"   83 A'   84 A'   34 A"                 
  3.972   3.997   4.073   4.214   4.366   5.988   6.015   6.036
 85 A'   35 A"   86 A'   87 A'   88 A'   36 A"   89 A'   90 A'                 
  6.904   9.658  13.778  13.893  13.995  23.589  25.806  25.889
 91 A'   92 A'   37 A"   93 A'   94 A'   95 A'   38 A"   96 A'                 
 26.142  27.816  28.331  28.353  28.358  28.526  28.535  28.543
 97 A'   98 A'   39 A"   99 A'  100 A'   40 A"  101 A'   41 A"                 
 28.580  28.661 127.875 127.892 127.908 151.618 163.040 215.643
102 A'  103 A'   42 A"  104 A'  105 A'  106 A'  107 A'  108 A'                 
*******
109 A'                                                                         
 --------------------------------------------------------------

          Ground-State Mulliken Net Atomic Charges

     Atom                 Charge (a.u.)
  ----------------------------------------
      1 C                    -0.353742
      2 P                     0.077578
      3 Cl                   -0.066430
      4 H                     0.237968
      5 I                     0.104626
  ----------------------------------------
  Sum of atomic charges =     0.000000

 -----------------------------------------------------------------
                    Cartesian Multipole Moments
 -----------------------------------------------------------------
    Charge (ESU x 10^10)
                 0.0000
    Dipole Moment (Debye)
         X       0.3057      Y      -1.5012      Z      -0.0000
       Tot       1.5320
    Quadrupole Moments (Debye-Ang)
        XX     -60.7823     XY       2.9366     YY     -57.0485
        XZ      -0.0000     YZ      -0.0000     ZZ     -61.4912
    Octopole Moments (Debye-Ang^2)
       XXX      87.5824    XXY      16.5302    XYY      26.2948
       YYY      32.7052    XXZ       0.0000    XYZ       0.0000
       YYZ      -0.0000    XZZ      24.8532    YZZ      15.1753
       ZZZ      -0.0000
    Hexadecapole Moments (Debye-Ang^3)
      XXXX   -1076.4588   XXXY      25.2078   XXYY    -242.0446
      XYYY      13.6279   YYYY    -303.8843   XXXZ      -0.0000
      XXYZ      -0.0000   XYYZ      -0.0000   YYYZ       0.0000
      XXZZ    -193.2828   XYZZ       5.2601   YYZZ     -74.9150
      XZZZ      -0.0000   YZZZ      -0.0000   ZZZZ     -84.9182
 -----------------------------------------------------------------
 Calculating analytic gradient of the SCF energy
 Gradient of SCF Energy
            1           2           3           4           5
    1  -0.0327139   0.0270836  -0.0019387   0.0031567   0.0044123
    2  -0.0042511   0.0069019  -0.0053523  -0.0052637   0.0079651
    3   0.0000000  -0.0000000  -0.0000000  -0.0000000  -0.0000000
 Max gradient component =       3.271E-02
 RMS gradient           =       1.161E-02
 Gradient time:  CPU 5.04 s  wall 5.04 s
 Geometry Optimization Parameters
   NAtoms,    NIC,     NZ,  NCons,   NDum,   NFix, NCnnct, MaxDiis
        5      20       5       0       0       0       0       0

 Cartesian Hessian Update
 Hessian Updated using BFGS Update


** GEOMETRY OPTIMIZATION IN DELOCALIZED INTERNAL COORDINATES **
   Searching for a Minimum

   Optimization Cycle:   5

                       Coordinates (Angstroms)
     ATOM                X               Y               Z
      1  C        -0.5676665131   -1.4336357028    0.0000000000
      2  P        -2.1399264407   -0.9919765850    0.0000000000
      3  Cl       -2.2332507389    1.0732344724    0.0000000000
      4  H        -0.3160539627   -2.4975449306    0.0000000000
      5  I         1.1898092589   -0.1894242287    0.0000000000
   Point Group: cs    Number of degrees of freedom:     7


   Energy is  -7759.830113365

 Hessian Updated using BFGS Update

  7 Hessian modes will be used to form the next step
  Hessian Eigenvalues:
     0.093859    0.162599    0.177428    0.242922    0.273371    0.312056
     0.735401

 Minimum Search - Taking Simple RFO Step
 Searching for Lamda that Minimizes Along All modes
 Value Taken    Lamda =  -0.00433537
 Step Taken.  Stepsize is  0.171608

                             Maximum     Tolerance    Cnvgd?
         Gradient           0.015646      0.000300      NO
         Displacement       0.123339      0.001200      NO
         Energy change     -0.010164      0.000001      NO


 New Cartesian Coordinates Obtained by Inverse Iteration

 Displacement from previous Coordinates is:  0.193303
 ----------------------------------------------------------------
             Standard Nuclear Orientation (Angstroms)
    I     Atom           X                Y                Z
 ----------------------------------------------------------------
    1      C      -0.5483035637    -1.3927572211     0.0000000000
    2      P      -2.1667564105    -1.0165690660     0.0000000000
    3      Cl     -2.2500749983     1.0633605640     0.0000000000
    4      H      -0.3108337966    -2.4446221152     0.0000000000
    5      I       1.2088803727    -0.2487591364     0.0000000000
 ----------------------------------------------------------------
 Molecular Point Group                 Cs    NOp =  2
 Largest Abelian Subgroup              Cs    NOp =  2
 Nuclear Repulsion Energy =   461.2925682697 hartrees
 There are       46 alpha and       46 beta electrons
 Applying Cartesian multipole field
    Component          Value
    ---------          -----
     (2,0,0)        1.00000E-11
     (0,2,0)        2.00000E-11
     (0,0,2)       -3.00000E-11
 Nucleus-field energy     =     0.0000000124 hartrees
 Requested basis set is 6-311++G(d,p)
 There are 61 shells and 151 basis functions
 A cutoff of  1.0D-11 yielded   1581 shell pairs
 There are     10246 function pairs (     11385 Cartesian)
 Smallest overlap matrix eigenvalue = 8.51E-04
 Guess MOs from SCF MO coefficient file

 -----------------------------------------------------------------------
  General SCF calculation program by
  Eric Jon Sundstrom, Paul Horn, Yuezhi Mao, Dmitri Zuev, Alec White,
  David Stuck, Shaama M.S., Shane Yost, Joonho Lee, David Small,
  Daniel Levine, Susi Lehtola, Hugh Burton, Evgeny Epifanovsky
 -----------------------------------------------------------------------
 Exchange:     0.2000 Hartree-Fock + 0.0800 Slater + 0.7200 B88
 Correlation:  0.1900 VWN1RPA + 0.8100 LYP
 Using SG-1 standard quadrature grid
 A restricted SCF calculation will be
 performed using DIIS
 SCF converges when DIIS error is below 1.0e-08
 ---------------------------------------
  Cycle       Energy         DIIS error
 ---------------------------------------
    1   -7759.8302834943      6.53e-04  
    2   -7759.8320684859      1.88e-04  
    3   -7759.8320586272      2.00e-04  
    4   -7759.8321839587      7.04e-05  
    5   -7759.8321968106      2.67e-05  
    6   -7759.8321990130      6.82e-06  
    7   -7759.8321991671      1.36e-06  
    8   -7759.8321991719      3.45e-07  
    9   -7759.8321991720      5.40e-08  
   10   -7759.8321991720      9.36e-09  Convergence criterion met
 ---------------------------------------
 SCF time:   CPU 14.76s  wall 14.00s 
 SCF   energy in the final basis set =    -7759.8321991720
 Total energy in the final basis set =    -7759.8321991720

 --------------------------------------------------------------
             Orbital Energies (a.u.) and Symmetries
 --------------------------------------------------------------

 Alpha MOs, Restricted
 -- Occupied --                  
******* -176.32 -165.72 -165.72 -165.72 -101.56  -77.11  -35.82
  1 A'    2 A'    3 A'    1 A"    4 A'    5 A'    6 A'    7 A'                 
-31.310 -31.304 -31.303 -22.960 -22.959 -22.959 -22.955 -22.955
  8 A'    2 A"    9 A'   10 A'    3 A"   11 A'    4 A"   12 A'                 
-10.248  -9.478  -7.241  -7.233  -7.233  -6.607  -6.366  -4.778
 13 A'   14 A'   15 A'    5 A"   16 A'   17 A'   18 A'   19 A'                 
 -4.770  -4.766  -4.764  -4.764  -4.763  -2.044  -2.040  -2.039
 20 A'    6 A"    7 A"   21 A'   22 A'   23 A'    8 A"   24 A'                 
 -2.027  -2.026  -0.859  -0.770  -0.661  -0.559  -0.442  -0.427
 25 A'    9 A"   26 A'   27 A'   28 A'   29 A'   30 A'   31 A'                 
 -0.372  -0.355  -0.323  -0.309  -0.280  -0.261
 10 A"   32 A'   11 A"   33 A'   34 A'   12 A"                                 
 -- Virtual --                   
 -0.093  -0.078  -0.023  -0.005   0.024   0.038   0.041   0.055
 13 A"   35 A'   36 A'   37 A'   38 A'   39 A'   14 A"   40 A'                 
  0.069   0.083   0.086   0.102   0.106   0.118   0.126   0.137
 41 A'   42 A'   15 A"   16 A"   43 A'   44 A'   45 A'   46 A'                 
  0.158   0.194   0.209   0.218   0.228   0.270   0.280   0.318
 47 A'   48 A'   49 A'   50 A'   17 A"   51 A'   18 A"   52 A'                 
  0.376   0.392   0.398   0.414   0.424   0.448   0.456   0.471
 53 A'   19 A"   20 A"   54 A'   55 A'   56 A'   21 A"   57 A'                 
  0.512   0.546   0.569   0.596   0.607   0.637   0.663   0.679
 58 A'   22 A"   59 A'   60 A'   23 A"   61 A'   62 A'   24 A"                 
  0.718   0.772   0.843   0.856   0.900   0.910   0.919   0.936
 63 A'   64 A'   65 A'   25 A"   66 A'   26 A"   67 A'   68 A'                 
  0.986   1.142   1.214   1.300   1.326   1.344   1.468   1.528
 69 A'   27 A"   70 A'   28 A"   71 A'   72 A'   29 A"   73 A'                 
  1.557   1.559   1.655   1.726   1.828   1.837   2.034   2.248
 74 A'   30 A"   75 A'   76 A'   77 A'   31 A"   78 A'   32 A"                 
  2.271   2.346   2.474   2.593   2.693   2.913   3.406   3.949
 79 A'   80 A'   81 A'   82 A'   33 A"   83 A'   84 A'   34 A"                 
  3.967   3.999   4.073   4.213   4.382   5.987   6.011   6.042
 85 A'   35 A"   86 A'   87 A'   88 A'   36 A"   89 A'   90 A'                 
  6.890   9.661  13.777  13.891  13.973  23.603  25.808  25.889
 91 A'   92 A'   37 A"   93 A'   94 A'   95 A'   38 A"   96 A'                 
 26.135  27.825  28.329  28.350  28.360  28.523  28.530  28.544
 97 A'   98 A'   39 A"   99 A'  100 A'   40 A"  101 A'   41 A"                 
 28.579  28.663 127.874 127.889 127.908 151.625 163.020 215.646
102 A'  103 A'   42 A"  104 A'  105 A'  106 A'  107 A'  108 A'                 
*******
109 A'                                                                         

 Beta MOs, Restricted
 -- Occupied --                  
******* -176.32 -165.72 -165.72 -165.72 -101.56  -77.11  -35.82
  1 A'    2 A'    3 A'    1 A"    4 A'    5 A'    6 A'    7 A'                 
-31.310 -31.304 -31.303 -22.960 -22.959 -22.959 -22.955 -22.955
  8 A'    2 A"    9 A'   10 A'    3 A"   11 A'    4 A"   12 A'                 
-10.248  -9.478  -7.241  -7.233  -7.233  -6.607  -6.366  -4.778
 13 A'   14 A'   15 A'    5 A"   16 A'   17 A'   18 A'   19 A'                 
 -4.770  -4.766  -4.764  -4.764  -4.763  -2.044  -2.040  -2.039
 20 A'    6 A"    7 A"   21 A'   22 A'   23 A'    8 A"   24 A'                 
 -2.027  -2.026  -0.859  -0.770  -0.661  -0.559  -0.442  -0.427
 25 A'    9 A"   26 A'   27 A'   28 A'   29 A'   30 A'   31 A'                 
 -0.372  -0.355  -0.323  -0.309  -0.280  -0.261
 10 A"   32 A'   11 A"   33 A'   34 A'   12 A"                                 
 -- Virtual --                   
 -0.093  -0.078  -0.023  -0.005   0.024   0.038   0.041   0.055
 13 A"   35 A'   36 A'   37 A'   38 A'   39 A'   14 A"   40 A'                 
  0.069   0.083   0.086   0.102   0.106   0.118   0.126   0.137
 41 A'   42 A'   15 A"   16 A"   43 A'   44 A'   45 A'   46 A'                 
  0.158   0.194   0.209   0.218   0.228   0.270   0.280   0.318
 47 A'   48 A'   49 A'   50 A'   17 A"   51 A'   18 A"   52 A'                 
  0.376   0.392   0.398   0.414   0.424   0.448   0.456   0.471
 53 A'   19 A"   20 A"   54 A'   55 A'   56 A'   21 A"   57 A'                 
  0.512   0.546   0.569   0.596   0.607   0.637   0.663   0.679
 58 A'   22 A"   59 A'   60 A'   23 A"   61 A'   62 A'   24 A"                 
  0.718   0.772   0.843   0.856   0.900   0.910   0.919   0.936
 63 A'   64 A'   65 A'   25 A"   66 A'   26 A"   67 A'   68 A'                 
  0.986   1.142   1.214   1.300   1.326   1.344   1.468   1.528
 69 A'   27 A"   70 A'   28 A"   71 A'   72 A'   29 A"   73 A'                 
  1.557   1.559   1.655   1.726   1.828   1.837   2.034   2.248
 74 A'   30 A"   75 A'   76 A'   77 A'   31 A"   78 A'   32 A"                 
  2.271   2.346   2.474   2.593   2.693   2.913   3.406   3.949
 79 A'   80 A'   81 A'   82 A'   33 A"   83 A'   84 A'   34 A"                 
  3.967   3.999   4.073   4.213   4.382   5.987   6.011   6.042
 85 A'   35 A"   86 A'   87 A'   88 A'   36 A"   89 A'   90 A'                 
  6.890   9.661  13.777  13.891  13.973  23.603  25.808  25.889
 91 A'   92 A'   37 A"   93 A'   94 A'   95 A'   38 A"   96 A'                 
 26.135  27.825  28.329  28.350  28.360  28.523  28.530  28.544
 97 A'   98 A'   39 A"   99 A'  100 A'   40 A"  101 A'   41 A"                 
 28.579  28.663 127.874 127.889 127.908 151.625 163.020 215.646
102 A'  103 A'   42 A"  104 A'  105 A'  106 A'  107 A'  108 A'                 
*******
109 A'                                                                         
 --------------------------------------------------------------

          Ground-State Mulliken Net Atomic Charges

     Atom                 Charge (a.u.)
  ----------------------------------------
      1 C                    -0.360368
      2 P                     0.085568
      3 Cl                   -0.085363
      4 H                     0.227144
      5 I                     0.133018
  ----------------------------------------
  Sum of atomic charges =     0.000000

 -----------------------------------------------------------------
                    Cartesian Multipole Moments
 -----------------------------------------------------------------
    Charge (ESU x 10^10)
                 0.0000
    Dipole Moment (Debye)
         X       0.4907      Y      -1.5994      Z      -0.0000
       Tot       1.6730
    Quadrupole Moments (Debye-Ang)
        XX     -60.4267     XY       3.1981     YY     -57.4501
        XZ       0.0000     YZ       0.0000     ZZ     -61.4668
    Octopole Moments (Debye-Ang^2)
       XXX      87.9707    XXY      16.8016    XYY      26.1302
       YYY      38.8904    XXZ      -0.0000    XYZ      -0.0000
       YYZ      -0.0000    XZZ      25.2623    YZZ      16.9698
       ZZZ      -0.0000
    Hexadecapole Moments (Debye-Ang^3)
      XXXX   -1092.2411   XXXY      32.6205   XXYY    -246.7027
      XYYY      18.3226   YYYY    -309.8360   XXXZ       0.0000
      XXYZ       0.0000   XYYZ       0.0000   YYYZ       0.0000
      XXZZ    -197.1279   XYZZ       6.6635   YYZZ     -75.2460
      XZZZ       0.0000   YZZZ       0.0000   ZZZZ     -84.8434
 -----------------------------------------------------------------
 Calculating analytic gradient of the SCF energy
 Gradient of SCF Energy
            1           2           3           4           5
    1  -0.0039984   0.0027491   0.0004459   0.0013398  -0.0005365
    2  -0.0037917   0.0018004  -0.0025485   0.0060834  -0.0015436
    3   0.0000000  -0.0000000   0.0000000  -0.0000000  -0.0000000
 Max gradient component =       6.083E-03
 RMS gradient           =       2.440E-03
 Gradient time:  CPU 5.03 s  wall 5.03 s
 Geometry Optimization Parameters
   NAtoms,    NIC,     NZ,  NCons,   NDum,   NFix, NCnnct, MaxDiis
        5      20       5       0       0       0       0       0

 Cartesian Hessian Update
 Hessian Updated using BFGS Update


** GEOMETRY OPTIMIZATION IN DELOCALIZED INTERNAL COORDINATES **
   Searching for a Minimum

   Optimization Cycle:   6

                       Coordinates (Angstroms)
     ATOM                X               Y               Z
      1  C        -0.5483035637   -1.3927572211    0.0000000000
      2  P        -2.1667564105   -1.0165690660    0.0000000000
      3  Cl       -2.2500749983    1.0633605640    0.0000000000
      4  H        -0.3108337966   -2.4446221152    0.0000000000
      5  I         1.2088803727   -0.2487591364    0.0000000000
   Point Group: cs    Number of degrees of freedom:     7


   Energy is  -7759.832199172

 Hessian Updated using BFGS Update

  7 Hessian modes will be used to form the next step
  Hessian Eigenvalues:
     0.092727    0.163443    0.186619    0.242962    0.289842    0.315061
     0.702304

 Minimum Search - Taking Simple RFO Step
 Searching for Lamda that Minimizes Along All modes
 Value Taken    Lamda =  -0.00022875
 Step Taken.  Stepsize is  0.029956

                             Maximum     Tolerance    Cnvgd?
         Gradient           0.004972      0.000300      NO
         Displacement       0.018984      0.001200      NO
         Energy change     -0.002086      0.000001      NO


 New Cartesian Coordinates Obtained by Inverse Iteration

 Displacement from previous Coordinates is:  0.032542
 ----------------------------------------------------------------
             Standard Nuclear Orientation (Angstroms)
    I     Atom           X                Y                Z
 ----------------------------------------------------------------
    1      C      -0.5425166314    -1.3915069979     0.0000000000
    2      P      -2.1640251737    -1.0162336430     0.0000000000
    3      Cl     -2.2553815479     1.0678665588     0.0000000000
    4      H      -0.3171882867    -2.4559335632     0.0000000000
    5      I       1.2120232433    -0.2435393293     0.0000000000
 ----------------------------------------------------------------
 Molecular Point Group                 Cs    NOp =  2
 Largest Abelian Subgroup              Cs    NOp =  2
 Nuclear Repulsion Energy =   460.6264826740 hartrees
 There are       46 alpha and       46 beta electrons
 Applying Cartesian multipole field
    Component          Value
    ---------          -----
     (2,0,0)        1.00000E-11
     (0,2,0)        2.00000E-11
     (0,0,2)       -3.00000E-11
 Nucleus-field energy     =     0.0000000124 hartrees
 Requested basis set is 6-311++G(d,p)
 There are 61 shells and 151 basis functions
 A cutoff of  1.0D-11 yielded   1579 shell pairs
 There are     10230 function pairs (     11366 Cartesian)
 Smallest overlap matrix eigenvalue = 8.53E-04
 Guess MOs from SCF MO coefficient file

 -----------------------------------------------------------------------
  General SCF calculation program by
  Eric Jon Sundstrom, Paul Horn, Yuezhi Mao, Dmitri Zuev, Alec White,
  David Stuck, Shaama M.S., Shane Yost, Joonho Lee, David Small,
  Daniel Levine, Susi Lehtola, Hugh Burton, Evgeny Epifanovsky
 -----------------------------------------------------------------------
 Exchange:     0.2000 Hartree-Fock + 0.0800 Slater + 0.7200 B88
 Correlation:  0.1900 VWN1RPA + 0.8100 LYP
 Using SG-1 standard quadrature grid
 A restricted SCF calculation will be
 performed using DIIS
 SCF converges when DIIS error is below 1.0e-08
 ---------------------------------------
  Cycle       Energy         DIIS error
 ---------------------------------------
    1   -7759.8322952596      1.08e-04  
    2   -7759.8323264945      5.72e-05  
    3   -7759.8323133612      8.58e-05  
    4   -7759.8323372641      7.32e-06  
    5   -7759.8323374152      2.25e-06  
    6   -7759.8323374306      9.92e-07  
    7   -7759.8323374338      1.84e-07  
    8   -7759.8323374338      8.11e-08  
    9   -7759.8323374338      1.54e-08  
   10   -7759.8323374338      2.47e-09  Convergence criterion met
 ---------------------------------------
 SCF time:   CPU 14.74s  wall 15.00s 
 SCF   energy in the final basis set =    -7759.8323374338
 Total energy in the final basis set =    -7759.8323374338

 --------------------------------------------------------------
             Orbital Energies (a.u.) and Symmetries
 --------------------------------------------------------------

 Alpha MOs, Restricted
 -- Occupied --                  
******* -176.32 -165.72 -165.72 -165.72 -101.56  -77.11  -35.82
  1 A'    2 A'    3 A'    1 A"    4 A'    5 A'    6 A'    7 A'                 
-31.310 -31.304 -31.304 -22.961 -22.959 -22.959 -22.955 -22.955
  8 A'    2 A"    9 A'   10 A'    3 A"   11 A'    4 A"   12 A'                 
-10.250  -9.477  -7.240  -7.233  -7.232  -6.607  -6.366  -4.779
 13 A'   14 A'   15 A'    5 A"   16 A'   17 A'   18 A'   19 A'                 
 -4.771  -4.767  -4.765  -4.764  -4.763  -2.045  -2.040  -2.039
 20 A'    6 A"    7 A"   21 A'   22 A'   23 A'    8 A"   24 A'                 
 -2.027  -2.027  -0.858  -0.769  -0.661  -0.558  -0.441  -0.427
 25 A'    9 A"   26 A'   27 A'   28 A'   29 A'   30 A'   31 A'                 
 -0.372  -0.355  -0.323  -0.309  -0.281  -0.261
 10 A"   32 A'   11 A"   33 A'   34 A'   12 A"                                 
 -- Virtual --                   
 -0.093  -0.078  -0.024  -0.005   0.024   0.038   0.041   0.055
 13 A"   35 A'   36 A'   37 A'   38 A'   39 A'   14 A"   40 A'                 
  0.069   0.083   0.086   0.102   0.106   0.117   0.125   0.137
 41 A'   42 A'   15 A"   16 A"   43 A'   44 A'   45 A'   46 A'                 
  0.158   0.192   0.209   0.218   0.228   0.270   0.281   0.318
 47 A'   48 A'   49 A'   50 A'   17 A"   51 A'   18 A"   52 A'                 
  0.376   0.392   0.397   0.413   0.425   0.448   0.456   0.470
 53 A'   19 A"   20 A"   54 A'   55 A'   56 A'   21 A"   57 A'                 
  0.512   0.546   0.567   0.595   0.608   0.636   0.661   0.679
 58 A'   22 A"   59 A'   60 A'   23 A"   61 A'   62 A'   24 A"                 
  0.717   0.772   0.844   0.856   0.899   0.909   0.919   0.936
 63 A'   64 A'   65 A'   25 A"   66 A'   26 A"   67 A'   68 A'                 
  0.984   1.140   1.212   1.300   1.325   1.343   1.467   1.524
 69 A'   27 A"   70 A'   28 A"   71 A'   72 A'   29 A"   73 A'                 
  1.557   1.560   1.655   1.726   1.829   1.831   2.022   2.248
 74 A'   30 A"   75 A'   76 A'   31 A"   77 A'   78 A'   32 A"                 
  2.271   2.343   2.463   2.593   2.692   2.913   3.394   3.949
 79 A'   80 A'   81 A'   82 A'   33 A"   83 A'   84 A'   34 A"                 
  3.966   3.999   4.073   4.212   4.381   5.987   6.011   6.042
 85 A'   35 A"   86 A'   87 A'   88 A'   36 A"   89 A'   90 A'                 
  6.888   9.661  13.777  13.891  13.970  23.588  25.808  25.888
 91 A'   92 A'   37 A"   93 A'   94 A'   95 A'   38 A"   96 A'                 
 26.132  27.825  28.329  28.350  28.360  28.523  28.530  28.543
 97 A'   98 A'   39 A"   99 A'  100 A'   40 A"  101 A'   41 A"                 
 28.578  28.662 127.873 127.888 127.908 151.625 163.017 215.646
102 A'  103 A'   42 A"  104 A'  105 A'  106 A'  107 A'  108 A'                 
*******
109 A'                                                                         

 Beta MOs, Restricted
 -- Occupied --                  
******* -176.32 -165.72 -165.72 -165.72 -101.56  -77.11  -35.82
  1 A'    2 A'    3 A'    1 A"    4 A'    5 A'    6 A'    7 A'                 
-31.310 -31.304 -31.304 -22.961 -22.959 -22.959 -22.955 -22.955
  8 A'    2 A"    9 A'   10 A'    3 A"   11 A'    4 A"   12 A'                 
-10.250  -9.477  -7.240  -7.233  -7.232  -6.607  -6.366  -4.779
 13 A'   14 A'   15 A'    5 A"   16 A'   17 A'   18 A'   19 A'                 
 -4.771  -4.767  -4.765  -4.764  -4.763  -2.045  -2.040  -2.039
 20 A'    6 A"    7 A"   21 A'   22 A'   23 A'    8 A"   24 A'                 
 -2.027  -2.027  -0.858  -0.769  -0.661  -0.558  -0.441  -0.427
 25 A'    9 A"   26 A'   27 A'   28 A'   29 A'   30 A'   31 A'                 
 -0.372  -0.355  -0.323  -0.309  -0.281  -0.261
 10 A"   32 A'   11 A"   33 A'   34 A'   12 A"                                 
 -- Virtual --                   
 -0.093  -0.078  -0.024  -0.005   0.024   0.038   0.041   0.055
 13 A"   35 A'   36 A'   37 A'   38 A'   39 A'   14 A"   40 A'                 
  0.069   0.083   0.086   0.102   0.106   0.117   0.125   0.137
 41 A'   42 A'   15 A"   16 A"   43 A'   44 A'   45 A'   46 A'                 
  0.158   0.192   0.209   0.218   0.228   0.270   0.281   0.318
 47 A'   48 A'   49 A'   50 A'   17 A"   51 A'   18 A"   52 A'                 
  0.376   0.392   0.397   0.413   0.425   0.448   0.456   0.470
 53 A'   19 A"   20 A"   54 A'   55 A'   56 A'   21 A"   57 A'                 
  0.512   0.546   0.567   0.595   0.608   0.636   0.661   0.679
 58 A'   22 A"   59 A'   60 A'   23 A"   61 A'   62 A'   24 A"                 
  0.717   0.772   0.844   0.856   0.899   0.909   0.919   0.936
 63 A'   64 A'   65 A'   25 A"   66 A'   26 A"   67 A'   68 A'                 
  0.984   1.140   1.212   1.300   1.325   1.343   1.467   1.524
 69 A'   27 A"   70 A'   28 A"   71 A'   72 A'   29 A"   73 A'                 
  1.557   1.560   1.655   1.726   1.829   1.831   2.022   2.248
 74 A'   30 A"   75 A'   76 A'   31 A"   77 A'   78 A'   32 A"                 
  2.271   2.343   2.463   2.593   2.692   2.913   3.394   3.949
 79 A'   80 A'   81 A'   82 A'   33 A"   83 A'   84 A'   34 A"                 
  3.966   3.999   4.073   4.212   4.381   5.987   6.011   6.042
 85 A'   35 A"   86 A'   87 A'   88 A'   36 A"   89 A'   90 A'                 
  6.888   9.661  13.777  13.891  13.970  23.588  25.808  25.888
 91 A'   92 A'   37 A"   93 A'   94 A'   95 A'   38 A"   96 A'                 
 26.132  27.825  28.329  28.350  28.360  28.523  28.530  28.543
 97 A'   98 A'   39 A"   99 A'  100 A'   40 A"  101 A'   41 A"                 
 28.578  28.662 127.873 127.888 127.908 151.625 163.017 215.646
102 A'  103 A'   42 A"  104 A'  105 A'  106 A'  107 A'  108 A'                 
*******
109 A'                                                                         
 --------------------------------------------------------------

          Ground-State Mulliken Net Atomic Charges

     Atom                 Charge (a.u.)
  ----------------------------------------
      1 C                    -0.359222
      2 P                     0.087090
      3 Cl                   -0.087241
      4 H                     0.224011
      5 I                     0.135362
  ----------------------------------------
  Sum of atomic charges =    -0.000000

 -----------------------------------------------------------------
                    Cartesian Multipole Moments
 -----------------------------------------------------------------
    Charge (ESU x 10^10)
                -0.0000
    Dipole Moment (Debye)
         X       0.5156      Y      -1.6140      Z       0.0000
       Tot       1.6943
    Quadrupole Moments (Debye-Ang)
        XX     -60.4750     XY       3.2593     YY     -57.4393
        XZ      -0.0000     YZ      -0.0000     ZZ     -61.4924
    Octopole Moments (Debye-Ang^2)
       XXX      87.9499    XXY      16.5489    XYY      26.0801
       YYY      38.1679    XXZ       0.0000    XYZ       0.0000
       YYZ       0.0000    XZZ      25.2360    YZZ      16.7837
       ZZZ       0.0000
    Hexadecapole Moments (Debye-Ang^3)
      XXXX   -1094.8190   XXXY      33.3561   XXYY    -247.1111
      XYYY      18.8692   YYYY    -310.0205   XXXZ      -0.0000
      XXYZ      -0.0000   XYYZ      -0.0000   YYYZ      -0.0000
      XXZZ    -197.5631   XYZZ       6.7912   YYZZ     -75.3974
      XZZZ       0.0000   YZZZ      -0.0000   ZZZZ     -84.8985
 -----------------------------------------------------------------
 Calculating analytic gradient of the SCF energy
 Gradient of SCF Energy
            1           2           3           4           5
    1  -0.0026126   0.0012017   0.0001763   0.0015093  -0.0002747
    2   0.0014805   0.0010067  -0.0012593  -0.0004412  -0.0007868
    3  -0.0000000   0.0000000  -0.0000000   0.0000000   0.0000000
 Max gradient component =       2.613E-03
 RMS gradient           =       1.041E-03
 Gradient time:  CPU 5.03 s  wall 5.03 s
 Geometry Optimization Parameters
   NAtoms,    NIC,     NZ,  NCons,   NDum,   NFix, NCnnct, MaxDiis
        5      20       5       0       0       0       0       0

 Cartesian Hessian Update
 Hessian Updated using BFGS Update


** GEOMETRY OPTIMIZATION IN DELOCALIZED INTERNAL COORDINATES **
   Searching for a Minimum

   Optimization Cycle:   7

                       Coordinates (Angstroms)
     ATOM                X               Y               Z
      1  C        -0.5425166314   -1.3915069979    0.0000000000
      2  P        -2.1640251737   -1.0162336430    0.0000000000
      3  Cl       -2.2553815479    1.0678665588    0.0000000000
      4  H        -0.3171882867   -2.4559335632    0.0000000000
      5  I         1.2120232433   -0.2435393293    0.0000000000
   Point Group: cs    Number of degrees of freedom:     7


   Energy is  -7759.832337434

 Hessian Updated using BFGS Update

  7 Hessian modes will be used to form the next step
  Hessian Eigenvalues:
     0.091444    0.114429    0.184348    0.244967    0.287682    0.374909
     0.678999

 Minimum Search - Taking Simple RFO Step
 Searching for Lamda that Minimizes Along All modes
 Value Taken    Lamda =  -0.00006007
 Step Taken.  Stepsize is  0.022147

                             Maximum     Tolerance    Cnvgd?
         Gradient           0.001969      0.000300      NO
         Displacement       0.017566      0.001200      NO
         Energy change     -0.000138      0.000001      NO


 New Cartesian Coordinates Obtained by Inverse Iteration

 Displacement from previous Coordinates is:  0.025130
 ----------------------------------------------------------------
             Standard Nuclear Orientation (Angstroms)
    I     Atom           X                Y                Z
 ----------------------------------------------------------------
    1      C      -0.5375499241    -1.3925021518     0.0000000000
    2      P      -2.1611724100    -1.0179727203     0.0000000000
    3      Cl     -2.2592870040     1.0696670093     0.0000000000
    4      H      -0.3258051688    -2.4589827068     0.0000000000
    5      I       1.2167261103    -0.2395564050     0.0000000000
 ----------------------------------------------------------------
 Molecular Point Group                 Cs    NOp =  2
 Largest Abelian Subgroup              Cs    NOp =  2
 Nuclear Repulsion Energy =   459.9358950121 hartrees
 There are       46 alpha and       46 beta electrons
 Applying Cartesian multipole field
    Component          Value
    ---------          -----
     (2,0,0)        1.00000E-11
     (0,2,0)        2.00000E-11
     (0,0,2)       -3.00000E-11
 Nucleus-field energy     =     0.0000000124 hartrees
 Requested basis set is 6-311++G(d,p)
 There are 61 shells and 151 basis functions
 A cutoff of  1.0D-11 yielded   1578 shell pairs
 There are     10229 function pairs (     11365 Cartesian)
 Smallest overlap matrix eigenvalue = 8.53E-04
 Guess MOs from SCF MO coefficient file

 -----------------------------------------------------------------------
  General SCF calculation program by
  Eric Jon Sundstrom, Paul Horn, Yuezhi Mao, Dmitri Zuev, Alec White,
  David Stuck, Shaama M.S., Shane Yost, Joonho Lee, David Small,
  Daniel Levine, Susi Lehtola, Hugh Burton, Evgeny Epifanovsky
 -----------------------------------------------------------------------
 Exchange:     0.2000 Hartree-Fock + 0.0800 Slater + 0.7200 B88
 Correlation:  0.1900 VWN1RPA + 0.8100 LYP
 Using SG-1 standard quadrature grid
 A restricted SCF calculation will be
 performed using DIIS
 SCF converges when DIIS error is below 1.0e-08
 ---------------------------------------
  Cycle       Energy         DIIS error
 ---------------------------------------
    1   -7759.8323473298      6.80e-05  
    2   -7759.8323651741      2.35e-05  
    3   -7759.8323618882      3.99e-05  
    4   -7759.8323668724      6.85e-06  
    5   -7759.8323670196      1.20e-06  
    6   -7759.8323670242      5.97e-07  
    7   -7759.8323670254      1.58e-07  
    8   -7759.8323670255      3.79e-08  
    9   -7759.8323670255      1.65e-08  
   10   -7759.8323670255      2.00e-09  Convergence criterion met
 ---------------------------------------
 SCF time:   CPU 14.74s  wall 15.00s 
 SCF   energy in the final basis set =    -7759.8323670255
 Total energy in the final basis set =    -7759.8323670255

 --------------------------------------------------------------
             Orbital Energies (a.u.) and Symmetries
 --------------------------------------------------------------

 Alpha MOs, Restricted
 -- Occupied --                  
******* -176.32 -165.72 -165.72 -165.72 -101.56  -77.11  -35.82
  1 A'    2 A'    3 A'    1 A"    4 A'    5 A'    6 A'    7 A'                 
-31.311 -31.305 -31.304 -22.961 -22.960 -22.959 -22.955 -22.955
  8 A'    2 A"    9 A'   10 A'    3 A"   11 A'    4 A"   12 A'                 
-10.250  -9.477  -7.240  -7.233  -7.232  -6.608  -6.367  -4.779
 13 A'   14 A'   15 A'    5 A"   16 A'   17 A'   18 A'   19 A'                 
 -4.771  -4.767  -4.765  -4.764  -4.763  -2.045  -2.041  -2.039
 20 A'    6 A"    7 A"   21 A'   22 A'   23 A'    8 A"   24 A'                 
 -2.027  -2.027  -0.857  -0.769  -0.661  -0.558  -0.440  -0.427
 25 A'    9 A"   26 A'   27 A'   28 A'   29 A'   30 A'   31 A'                 
 -0.371  -0.355  -0.322  -0.309  -0.281  -0.261
 10 A"   32 A'   11 A"   33 A'   34 A'   12 A"                                 
 -- Virtual --                   
 -0.094  -0.079  -0.025  -0.005   0.024   0.038   0.041   0.055
 13 A"   35 A'   36 A'   37 A'   38 A'   39 A'   14 A"   40 A'                 
  0.069   0.083   0.086   0.102   0.105   0.117   0.125   0.137
 41 A'   42 A'   15 A"   16 A"   43 A'   44 A'   45 A'   46 A'                 
  0.158   0.191   0.209   0.218   0.228   0.271   0.281   0.318
 47 A'   48 A'   49 A'   50 A'   17 A"   51 A'   18 A"   52 A'                 
  0.376   0.391   0.397   0.413   0.425   0.448   0.456   0.469
 53 A'   19 A"   20 A"   54 A'   55 A'   56 A'   21 A"   57 A'                 
  0.512   0.545   0.566   0.596   0.609   0.635   0.659   0.679
 58 A'   22 A"   59 A'   60 A'   23 A"   61 A'   62 A'   24 A"                 
  0.717   0.772   0.845   0.857   0.898   0.908   0.919   0.936
 63 A'   64 A'   65 A'   25 A"   66 A'   26 A"   67 A'   68 A'                 
  0.982   1.139   1.210   1.300   1.323   1.343   1.467   1.522
 69 A'   27 A"   70 A'   28 A"   71 A'   72 A'   29 A"   73 A'                 
  1.558   1.560   1.655   1.726   1.829   1.833   2.017   2.248
 74 A'   30 A"   75 A'   76 A'   31 A"   77 A'   78 A'   32 A"                 
  2.271   2.343   2.461   2.593   2.692   2.915   3.391   3.949
 79 A'   80 A'   81 A'   82 A'   33 A"   83 A'   84 A'   34 A"                 
  3.966   3.998   4.072   4.212   4.380   5.986   6.011   6.042
 85 A'   35 A"   86 A'   87 A'   88 A'   36 A"   89 A'   90 A'                 
  6.886   9.662  13.777  13.890  13.968  23.588  25.808  25.887
 91 A'   92 A'   37 A"   93 A'   94 A'   95 A'   38 A"   96 A'                 
 26.129  27.824  28.328  28.350  28.359  28.522  28.530  28.543
 97 A'   98 A'   39 A"   99 A'  100 A'   40 A"  101 A'   41 A"                 
 28.577  28.662 127.873 127.888 127.908 151.624 163.015 215.646
102 A'  103 A'   42 A"  104 A'  105 A'  106 A'  107 A'  108 A'                 
*******
109 A'                                                                         

 Beta MOs, Restricted
 -- Occupied --                  
******* -176.32 -165.72 -165.72 -165.72 -101.56  -77.11  -35.82
  1 A'    2 A'    3 A'    1 A"    4 A'    5 A'    6 A'    7 A'                 
-31.311 -31.305 -31.304 -22.961 -22.960 -22.959 -22.955 -22.955
  8 A'    2 A"    9 A'   10 A'    3 A"   11 A'    4 A"   12 A'                 
-10.250  -9.477  -7.240  -7.233  -7.232  -6.608  -6.367  -4.779
 13 A'   14 A'   15 A'    5 A"   16 A'   17 A'   18 A'   19 A'                 
 -4.771  -4.767  -4.765  -4.764  -4.763  -2.045  -2.041  -2.039
 20 A'    6 A"    7 A"   21 A'   22 A'   23 A'    8 A"   24 A'                 
 -2.027  -2.027  -0.857  -0.769  -0.661  -0.558  -0.440  -0.427
 25 A'    9 A"   26 A'   27 A'   28 A'   29 A'   30 A'   31 A'                 
 -0.371  -0.355  -0.322  -0.309  -0.281  -0.261
 10 A"   32 A'   11 A"   33 A'   34 A'   12 A"                                 
 -- Virtual --                   
 -0.094  -0.079  -0.025  -0.005   0.024   0.038   0.041   0.055
 13 A"   35 A'   36 A'   37 A'   38 A'   39 A'   14 A"   40 A'                 
  0.069   0.083   0.086   0.102   0.105   0.117   0.125   0.137
 41 A'   42 A'   15 A"   16 A"   43 A'   44 A'   45 A'   46 A'                 
  0.158   0.191   0.209   0.218   0.228   0.271   0.281   0.318
 47 A'   48 A'   49 A'   50 A'   17 A"   51 A'   18 A"   52 A'                 
  0.376   0.391   0.397   0.413   0.425   0.448   0.456   0.469
 53 A'   19 A"   20 A"   54 A'   55 A'   56 A'   21 A"   57 A'                 
  0.512   0.545   0.566   0.596   0.609   0.635   0.659   0.679
 58 A'   22 A"   59 A'   60 A'   23 A"   61 A'   62 A'   24 A"                 
  0.717   0.772   0.845   0.857   0.898   0.908   0.919   0.936
 63 A'   64 A'   65 A'   25 A"   66 A'   26 A"   67 A'   68 A'                 
  0.982   1.139   1.210   1.300   1.323   1.343   1.467   1.522
 69 A'   27 A"   70 A'   28 A"   71 A'   72 A'   29 A"   73 A'                 
  1.558   1.560   1.655   1.726   1.829   1.833   2.017   2.248
 74 A'   30 A"   75 A'   76 A'   31 A"   77 A'   78 A'   32 A"                 
  2.271   2.343   2.461   2.593   2.692   2.915   3.391   3.949
 79 A'   80 A'   81 A'   82 A'   33 A"   83 A'   84 A'   34 A"                 
  3.966   3.998   4.072   4.212   4.380   5.986   6.011   6.042
 85 A'   35 A"   86 A'   87 A'   88 A'   36 A"   89 A'   90 A'                 
  6.886   9.662  13.777  13.890  13.968  23.588  25.808  25.887
 91 A'   92 A'   37 A"   93 A'   94 A'   95 A'   38 A"   96 A'                 
 26.129  27.824  28.328  28.350  28.359  28.522  28.530  28.543
 97 A'   98 A'   39 A"   99 A'  100 A'   40 A"  101 A'   41 A"                 
 28.577  28.662 127.873 127.888 127.908 151.624 163.015 215.646
102 A'  103 A'   42 A"  104 A'  105 A'  106 A'  107 A'  108 A'                 
*******
109 A'                                                                         
 --------------------------------------------------------------

          Ground-State Mulliken Net Atomic Charges

     Atom                 Charge (a.u.)
  ----------------------------------------
      1 C                    -0.358042
      2 P                     0.088715
      3 Cl                   -0.088871
      4 H                     0.221880
      5 I                     0.136317
  ----------------------------------------
  Sum of atomic charges =    -0.000000

 -----------------------------------------------------------------
                    Cartesian Multipole Moments
 -----------------------------------------------------------------
    Charge (ESU x 10^10)
                -0.0000
    Dipole Moment (Debye)
         X       0.5283      Y      -1.6250      Z      -0.0000
       Tot       1.7087
    Quadrupole Moments (Debye-Ang)
        XX     -60.4998     XY       3.3287     YY     -57.4289
        XZ       0.0000     YZ       0.0000     ZZ     -61.5073
    Octopole Moments (Debye-Ang^2)
       XXX      87.6946    XXY      16.3868    XYY      25.9144
       YYY      37.7869    XXZ      -0.0000    XYZ      -0.0000
       YYZ      -0.0000    XZZ      25.1242    YZZ      16.6756
       ZZZ      -0.0000
    Hexadecapole Moments (Debye-Ang^3)
      XXXX   -1097.3637   XXXY      33.7679   XXYY    -247.4706
      XYYY      19.1544   YYYY    -310.2684   XXXZ       0.0000
      XXYZ       0.0000   XYYZ       0.0000   YYYZ       0.0000
      XXZZ    -197.9966   XYZZ       6.8264   YYZZ     -75.4832
      XZZZ       0.0000   YZZZ       0.0000   ZZZZ     -84.9407
 -----------------------------------------------------------------
 Calculating analytic gradient of the SCF energy
 Gradient of SCF Energy
            1           2           3           4           5
    1  -0.0005537   0.0000791  -0.0000088   0.0000164   0.0004670
    2  -0.0000176   0.0000109  -0.0001477  -0.0000697   0.0002241
    3   0.0000000  -0.0000000   0.0000000  -0.0000000  -0.0000000
 Max gradient component =       5.537E-04
 RMS gradient           =       2.014E-04
 Gradient time:  CPU 5.02 s  wall 5.02 s
 Geometry Optimization Parameters
   NAtoms,    NIC,     NZ,  NCons,   NDum,   NFix, NCnnct, MaxDiis
        5      20       5       0       0       0       0       0

 Cartesian Hessian Update
 Hessian Updated using BFGS Update


** GEOMETRY OPTIMIZATION IN DELOCALIZED INTERNAL COORDINATES **
   Searching for a Minimum

   Optimization Cycle:   8

                       Coordinates (Angstroms)
     ATOM                X               Y               Z
      1  C        -0.5375499241   -1.3925021518    0.0000000000
      2  P        -2.1611724100   -1.0179727203    0.0000000000
      3  Cl       -2.2592870040    1.0696670093    0.0000000000
      4  H        -0.3258051688   -2.4589827068    0.0000000000
      5  I         1.2167261103   -0.2395564050    0.0000000000
   Point Group: cs    Number of degrees of freedom:     7


   Energy is  -7759.832367026

 Hessian Updated using BFGS Update

  7 Hessian modes will be used to form the next step
  Hessian Eigenvalues:
     0.080094    0.135160    0.185215    0.246827    0.282449    0.371651
     0.674761

 Minimum Search - Taking Simple RFO Step
 Searching for Lamda that Minimizes Along All modes
 Value Taken    Lamda =  -0.00000277
 Step Taken.  Stepsize is  0.005060

                             Maximum     Tolerance    Cnvgd?
         Gradient           0.000336      0.000300      NO
         Displacement       0.003667      0.001200      NO
         Energy change     -0.000030      0.000001      NO


 New Cartesian Coordinates Obtained by Inverse Iteration

 Displacement from previous Coordinates is:  0.004595
 ----------------------------------------------------------------
             Standard Nuclear Orientation (Angstroms)
    I     Atom           X                Y                Z
 ----------------------------------------------------------------
    1      C      -0.5367112770    -1.3925834257     0.0000000000
    2      P      -2.1605776072    -1.0179633847     0.0000000000
    3      Cl     -2.2588117961     1.0701503338     0.0000000000
    4      H      -0.3256468697    -2.4592484379     0.0000000000
    5      I       1.2146591536    -0.2397020601     0.0000000000
 ----------------------------------------------------------------
 Molecular Point Group                 Cs    NOp =  2
 Largest Abelian Subgroup              Cs    NOp =  2
 Nuclear Repulsion Energy =   460.1778449670 hartrees
 There are       46 alpha and       46 beta electrons
 Applying Cartesian multipole field
    Component          Value
    ---------          -----
     (2,0,0)        1.00000E-11
     (0,2,0)        2.00000E-11
     (0,0,2)       -3.00000E-11
 Nucleus-field energy     =     0.0000000124 hartrees
 Requested basis set is 6-311++G(d,p)
 There are 61 shells and 151 basis functions
 A cutoff of  1.0D-11 yielded   1579 shell pairs
 There are     10230 function pairs (     11366 Cartesian)
 Smallest overlap matrix eigenvalue = 8.53E-04
 Guess MOs from SCF MO coefficient file

 -----------------------------------------------------------------------
  General SCF calculation program by
  Eric Jon Sundstrom, Paul Horn, Yuezhi Mao, Dmitri Zuev, Alec White,
  David Stuck, Shaama M.S., Shane Yost, Joonho Lee, David Small,
  Daniel Levine, Susi Lehtola, Hugh Burton, Evgeny Epifanovsky
 -----------------------------------------------------------------------
 Exchange:     0.2000 Hartree-Fock + 0.0800 Slater + 0.7200 B88
 Correlation:  0.1900 VWN1RPA + 0.8100 LYP
 Using SG-1 standard quadrature grid
 A restricted SCF calculation will be
 performed using DIIS
 SCF converges when DIIS error is below 1.0e-08
 ---------------------------------------
  Cycle       Energy         DIIS error
 ---------------------------------------
    1   -7759.8323669783      1.76e-05  
    2   -7759.8323677495      1.24e-05  
    3   -7759.8323676476      1.34e-05  
    4   -7759.8323682087      2.21e-06  
    5   -7759.8323682272      6.43e-07  
    6   -7759.8323682283      1.40e-07  
    7   -7759.8323682283      6.59e-08  
    8   -7759.8323682284      8.75e-09  Convergence criterion met
 ---------------------------------------
 SCF time:   CPU 11.79s  wall 12.00s 
 SCF   energy in the final basis set =    -7759.8323682284
 Total energy in the final basis set =    -7759.8323682284

 --------------------------------------------------------------
             Orbital Energies (a.u.) and Symmetries
 --------------------------------------------------------------

 Alpha MOs, Restricted
 -- Occupied --                  
******* -176.32 -165.72 -165.72 -165.72 -101.56  -77.11  -35.82
  1 A'    2 A'    3 A'    1 A"    4 A'    5 A'    6 A'    7 A'                 
-31.311 -31.305 -31.304 -22.961 -22.960 -22.959 -22.955 -22.955
  8 A'    2 A"    9 A'   10 A'    3 A"   11 A'    4 A"   12 A'                 
-10.250  -9.477  -7.240  -7.232  -7.232  -6.608  -6.367  -4.779
 13 A'   14 A'   15 A'    5 A"   16 A'   17 A'   18 A'   19 A'                 
 -4.771  -4.767  -4.765  -4.764  -4.763  -2.045  -2.041  -2.040
 20 A'    6 A"    7 A"   21 A'   22 A'   23 A'    8 A"   24 A'                 
 -2.027  -2.027  -0.857  -0.769  -0.661  -0.558  -0.440  -0.427
 25 A'    9 A"   26 A'   27 A'   28 A'   29 A'   30 A'   31 A'                 
 -0.371  -0.355  -0.323  -0.309  -0.281  -0.261
 10 A"   32 A'   11 A"   33 A'   34 A'   12 A"                                 
 -- Virtual --                   
 -0.094  -0.079  -0.025  -0.005   0.024   0.038   0.041   0.055
 13 A"   35 A'   36 A'   37 A'   38 A'   39 A'   14 A"   40 A'                 
  0.069   0.083   0.086   0.102   0.105   0.117   0.125   0.137
 41 A'   42 A'   15 A"   16 A"   43 A'   44 A'   45 A'   46 A'                 
  0.158   0.191   0.209   0.218   0.228   0.271   0.281   0.319
 47 A'   48 A'   49 A'   50 A'   17 A"   51 A'   18 A"   52 A'                 
  0.376   0.391   0.397   0.413   0.425   0.448   0.456   0.469
 53 A'   19 A"   20 A"   54 A'   55 A'   56 A'   21 A"   57 A'                 
  0.512   0.545   0.566   0.596   0.609   0.635   0.659   0.679
 58 A'   22 A"   59 A'   60 A'   23 A"   61 A'   62 A'   24 A"                 
  0.717   0.772   0.845   0.857   0.898   0.908   0.919   0.936
 63 A'   64 A'   65 A'   25 A"   66 A'   26 A"   67 A'   68 A'                 
  0.982   1.139   1.210   1.300   1.324   1.343   1.467   1.522
 69 A'   27 A"   70 A'   28 A"   71 A'   72 A'   29 A"   73 A'                 
  1.558   1.560   1.655   1.727   1.829   1.833   2.016   2.248
 74 A'   30 A"   75 A'   76 A'   31 A"   77 A'   78 A'   32 A"                 
  2.271   2.343   2.461   2.593   2.692   2.916   3.390   3.949
 79 A'   80 A'   81 A'   82 A'   33 A"   83 A'   84 A'   34 A"                 
  3.966   3.999   4.072   4.212   4.381   5.986   6.011   6.043
 85 A'   35 A"   86 A'   87 A'   88 A'   36 A"   89 A'   90 A'                 
  6.886   9.662  13.777  13.891  13.968  23.588  25.808  25.887
 91 A'   92 A'   37 A"   93 A'   94 A'   95 A'   38 A"   96 A'                 
 26.128  27.824  28.328  28.350  28.360  28.522  28.530  28.543
 97 A'   98 A'   39 A"   99 A'  100 A'   40 A"  101 A'   41 A"                 
 28.578  28.662 127.873 127.888 127.908 151.624 163.015 215.646
102 A'  103 A'   42 A"  104 A'  105 A'  106 A'  107 A'  108 A'                 
*******
109 A'                                                                         

 Beta MOs, Restricted
 -- Occupied --                  
******* -176.32 -165.72 -165.72 -165.72 -101.56  -77.11  -35.82
  1 A'    2 A'    3 A'    1 A"    4 A'    5 A'    6 A'    7 A'                 
-31.311 -31.305 -31.304 -22.961 -22.960 -22.959 -22.955 -22.955
  8 A'    2 A"    9 A'   10 A'    3 A"   11 A'    4 A"   12 A'                 
-10.250  -9.477  -7.240  -7.232  -7.232  -6.608  -6.367  -4.779
 13 A'   14 A'   15 A'    5 A"   16 A'   17 A'   18 A'   19 A'                 
 -4.771  -4.767  -4.765  -4.764  -4.763  -2.045  -2.041  -2.040
 20 A'    6 A"    7 A"   21 A'   22 A'   23 A'    8 A"   24 A'                 
 -2.027  -2.027  -0.857  -0.769  -0.661  -0.558  -0.440  -0.427
 25 A'    9 A"   26 A'   27 A'   28 A'   29 A'   30 A'   31 A'                 
 -0.371  -0.355  -0.323  -0.309  -0.281  -0.261
 10 A"   32 A'   11 A"   33 A'   34 A'   12 A"                                 
 -- Virtual --                   
 -0.094  -0.079  -0.025  -0.005   0.024   0.038   0.041   0.055
 13 A"   35 A'   36 A'   37 A'   38 A'   39 A'   14 A"   40 A'                 
  0.069   0.083   0.086   0.102   0.105   0.117   0.125   0.137
 41 A'   42 A'   15 A"   16 A"   43 A'   44 A'   45 A'   46 A'                 
  0.158   0.191   0.209   0.218   0.228   0.271   0.281   0.319
 47 A'   48 A'   49 A'   50 A'   17 A"   51 A'   18 A"   52 A'                 
  0.376   0.391   0.397   0.413   0.425   0.448   0.456   0.469
 53 A'   19 A"   20 A"   54 A'   55 A'   56 A'   21 A"   57 A'                 
  0.512   0.545   0.566   0.596   0.609   0.635   0.659   0.679
 58 A'   22 A"   59 A'   60 A'   23 A"   61 A'   62 A'   24 A"                 
  0.717   0.772   0.845   0.857   0.898   0.908   0.919   0.936
 63 A'   64 A'   65 A'   25 A"   66 A'   26 A"   67 A'   68 A'                 
  0.982   1.139   1.210   1.300   1.324   1.343   1.467   1.522
 69 A'   27 A"   70 A'   28 A"   71 A'   72 A'   29 A"   73 A'                 
  1.558   1.560   1.655   1.727   1.829   1.833   2.016   2.248
 74 A'   30 A"   75 A'   76 A'   31 A"   77 A'   78 A'   32 A"                 
  2.271   2.343   2.461   2.593   2.692   2.916   3.390   3.949
 79 A'   80 A'   81 A'   82 A'   33 A"   83 A'   84 A'   34 A"                 
  3.966   3.999   4.072   4.212   4.381   5.986   6.011   6.043
 85 A'   35 A"   86 A'   87 A'   88 A'   36 A"   89 A'   90 A'                 
  6.886   9.662  13.777  13.891  13.968  23.588  25.808  25.887
 91 A'   92 A'   37 A"   93 A'   94 A'   95 A'   38 A"   96 A'                 
 26.128  27.824  28.328  28.350  28.360  28.522  28.530  28.543
 97 A'   98 A'   39 A"   99 A'  100 A'   40 A"  101 A'   41 A"                 
 28.578  28.662 127.873 127.888 127.908 151.624 163.015 215.646
102 A'  103 A'   42 A"  104 A'  105 A'  106 A'  107 A'  108 A'                 
*******
109 A'                                                                         
 --------------------------------------------------------------

          Ground-State Mulliken Net Atomic Charges

     Atom                 Charge (a.u.)
  ----------------------------------------
      1 C                    -0.358548
      2 P                     0.088607
      3 Cl                   -0.089171
      4 H                     0.221894
      5 I                     0.137219
  ----------------------------------------
  Sum of atomic charges =    -0.000000

 -----------------------------------------------------------------
                    Cartesian Multipole Moments
 -----------------------------------------------------------------
    Charge (ESU x 10^10)
                -0.0000
    Dipole Moment (Debye)
         X       0.5353      Y      -1.6262      Z      -0.0000
       Tot       1.7120
    Quadrupole Moments (Debye-Ang)
        XX     -60.5187     XY       3.3273     YY     -57.4281
        XZ       0.0000     YZ       0.0000     ZZ     -61.5041
    Octopole Moments (Debye-Ang^2)
       XXX      87.8493    XXY      16.3841    XYY      25.9742
       YYY      37.7703    XXZ      -0.0000    XYZ      -0.0000
       YYZ      -0.0000    XZZ      25.1784    YZZ      16.6714
       ZZZ      -0.0000
    Hexadecapole Moments (Debye-Ang^3)
      XXXX   -1096.3782   XXXY      33.7703   XXYY    -247.3004
      XYYY      19.1913   YYYY    -310.3533   XXXZ       0.0000
      XXYZ       0.0000   XYYZ       0.0000   YYYZ       0.0000
      XXZZ    -197.8034   XYZZ       6.8344   YYZZ     -75.4993
      XZZZ       0.0000   YZZZ       0.0000   ZZZZ     -84.9297
 -----------------------------------------------------------------
 Calculating analytic gradient of the SCF energy
 Gradient of SCF Energy
            1           2           3           4           5
    1   0.0000262   0.0000652  -0.0000309   0.0000094  -0.0000698
    2   0.0001553  -0.0000055  -0.0000241  -0.0000959  -0.0000298
    3  -0.0000000  -0.0000000   0.0000000  -0.0000000   0.0000000
 Max gradient component =       1.553E-04
 RMS gradient           =       5.518E-05
 Gradient time:  CPU 5.00 s  wall 5.00 s
 Geometry Optimization Parameters
   NAtoms,    NIC,     NZ,  NCons,   NDum,   NFix, NCnnct, MaxDiis
        5      20       5       0       0       0       0       0

 Cartesian Hessian Update
 Hessian Updated using BFGS Update


** GEOMETRY OPTIMIZATION IN DELOCALIZED INTERNAL COORDINATES **
   Searching for a Minimum

   Optimization Cycle:   9

                       Coordinates (Angstroms)
     ATOM                X               Y               Z
      1  C        -0.5367112770   -1.3925834257    0.0000000000
      2  P        -2.1605776072   -1.0179633847    0.0000000000
      3  Cl       -2.2588117961    1.0701503338    0.0000000000
      4  H        -0.3256468697   -2.4592484379    0.0000000000
      5  I         1.2146591536   -0.2397020601    0.0000000000
   Point Group: cs    Number of degrees of freedom:     7


   Energy is  -7759.832368228

 Hessian Updated using BFGS Update

  7 Hessian modes will be used to form the next step
  Hessian Eigenvalues:
     0.090888    0.139783    0.186843    0.241783    0.279582    0.368622
     0.672303

 Minimum Search - Taking Simple RFO Step
 Searching for Lamda that Minimizes Along All modes
 Value Taken    Lamda =   0.00000000
 Step Taken.  Stepsize is  0.000847

                             Maximum     Tolerance    Cnvgd?
         Gradient           0.000089      0.000300     YES
         Displacement       0.000675      0.001200     YES
         Energy change     -0.000001      0.000001      NO


                       Distance Matrix (Angstroms)
             C (  1)   P (  2)   Cl(  3)   H (  4)
   P (  2)  1.666518
   Cl(  3)  3.005110  2.090423
   H (  4)  1.087347  2.333297  4.024150
   I (  5)  2.096767  3.463800  3.712238  2.701653

 Final energy is   -7759.8323682283735     


 ******************************
 **  OPTIMIZATION CONVERGED  **
 ******************************

                       Coordinates (Angstroms)
     ATOM                X               Y               Z
      1  C        -0.5367112770   -1.3925834257    0.0000000000
      2  P        -2.1605776072   -1.0179633847    0.0000000000
      3  Cl       -2.2588117961    1.0701503338    0.0000000000
      4  H        -0.3256468697   -2.4592484379    0.0000000000
      5  I         1.2146591536   -0.2397020601    0.0000000000

Z-matrix Print:
$molecule
0 1
I 
C  1 2.096767
H  2 1.087347 1 112.163151
P  2 1.666518 1 133.653483 3 -180.000000 0
Cl 4 2.090423 2 105.684116 1 -0.000000 0
$end


 --------------------------------------------------------------
             Orbital Energies (a.u.) and Symmetries
 --------------------------------------------------------------

 Alpha MOs, Restricted
 -- Occupied --                  
******* -176.32 -165.72 -165.72 -165.72 -101.56  -77.11  -35.82
  1 A'    2 A'    3 A'    1 A"    4 A'    5 A'    6 A'    7 A'                 
-31.311 -31.305 -31.304 -22.961 -22.960 -22.959 -22.955 -22.955
  8 A'    2 A"    9 A'   10 A'    3 A"   11 A'    4 A"   12 A'                 
-10.250  -9.477  -7.240  -7.232  -7.232  -6.608  -6.367  -4.779
 13 A'   14 A'   15 A'    5 A"   16 A'   17 A'   18 A'   19 A'                 
 -4.771  -4.767  -4.765  -4.764  -4.763  -2.045  -2.041  -2.040
 20 A'    6 A"    7 A"   21 A'   22 A'   23 A'    8 A"   24 A'                 
 -2.027  -2.027  -0.857  -0.769  -0.661  -0.558  -0.440  -0.427
 25 A'    9 A"   26 A'   27 A'   28 A'   29 A'   30 A'   31 A'                 
 -0.371  -0.355  -0.323  -0.309  -0.281  -0.261
 10 A"   32 A'   11 A"   33 A'   34 A'   12 A"                                 
 -- Virtual --                   
 -0.094  -0.079  -0.025  -0.005   0.024   0.038   0.041   0.055
 13 A"   35 A'   36 A'   37 A'   38 A'   39 A'   14 A"   40 A'                 
  0.069   0.083   0.086   0.102   0.105   0.117   0.125   0.137
 41 A'   42 A'   15 A"   16 A"   43 A'   44 A'   45 A'   46 A'                 
  0.158   0.191   0.209   0.218   0.228   0.271   0.281   0.319
 47 A'   48 A'   49 A'   50 A'   17 A"   51 A'   18 A"   52 A'                 
  0.376   0.391   0.397   0.413   0.425   0.448   0.456   0.469
 53 A'   19 A"   20 A"   54 A'   55 A'   56 A'   21 A"   57 A'                 
  0.512   0.545   0.566   0.596   0.609   0.635   0.659   0.679
 58 A'   22 A"   59 A'   60 A'   23 A"   61 A'   62 A'   24 A"                 
  0.717   0.772   0.845   0.857   0.898   0.908   0.919   0.936
 63 A'   64 A'   65 A'   25 A"   66 A'   26 A"   67 A'   68 A'                 
  0.982   1.139   1.210   1.300   1.324   1.343   1.467   1.522
 69 A'   27 A"   70 A'   28 A"   71 A'   72 A'   29 A"   73 A'                 
  1.558   1.560   1.655   1.727   1.829   1.833   2.016   2.248
 74 A'   30 A"   75 A'   76 A'   31 A"   77 A'   78 A'   32 A"                 
  2.271   2.343   2.461   2.593   2.692   2.916   3.390   3.949
 79 A'   80 A'   81 A'   82 A'   33 A"   83 A'   84 A'   34 A"                 
  3.966   3.999   4.072   4.212   4.381   5.986   6.011   6.043
 85 A'   35 A"   86 A'   87 A'   88 A'   36 A"   89 A'   90 A'                 
  6.886   9.662  13.777  13.891  13.968  23.588  25.808  25.887
 91 A'   92 A'   37 A"   93 A'   94 A'   95 A'   38 A"   96 A'                 
 26.128  27.824  28.328  28.350  28.360  28.522  28.530  28.543
 97 A'   98 A'   39 A"   99 A'  100 A'   40 A"  101 A'   41 A"                 
 28.578  28.662 127.873 127.888 127.908 151.624 163.015 215.646
102 A'  103 A'   42 A"  104 A'  105 A'  106 A'  107 A'  108 A'                 
*******
109 A'                                                                         

 Beta MOs, Restricted
 -- Occupied --                  
******* -176.32 -165.72 -165.72 -165.72 -101.56  -77.11  -35.82
  1 A'    2 A'    3 A'    1 A"    4 A'    5 A'    6 A'    7 A'                 
-31.311 -31.305 -31.304 -22.961 -22.960 -22.959 -22.955 -22.955
  8 A'    2 A"    9 A'   10 A'    3 A"   11 A'    4 A"   12 A'                 
-10.250  -9.477  -7.240  -7.232  -7.232  -6.608  -6.367  -4.779
 13 A'   14 A'   15 A'    5 A"   16 A'   17 A'   18 A'   19 A'                 
 -4.771  -4.767  -4.765  -4.764  -4.763  -2.045  -2.041  -2.040
 20 A'    6 A"    7 A"   21 A'   22 A'   23 A'    8 A"   24 A'                 
 -2.027  -2.027  -0.857  -0.769  -0.661  -0.558  -0.440  -0.427
 25 A'    9 A"   26 A'   27 A'   28 A'   29 A'   30 A'   31 A'                 
 -0.371  -0.355  -0.323  -0.309  -0.281  -0.261
 10 A"   32 A'   11 A"   33 A'   34 A'   12 A"                                 
 -- Virtual --                   
 -0.094  -0.079  -0.025  -0.005   0.024   0.038   0.041   0.055
 13 A"   35 A'   36 A'   37 A'   38 A'   39 A'   14 A"   40 A'                 
  0.069   0.083   0.086   0.102   0.105   0.117   0.125   0.137
 41 A'   42 A'   15 A"   16 A"   43 A'   44 A'   45 A'   46 A'                 
  0.158   0.191   0.209   0.218   0.228   0.271   0.281   0.319
 47 A'   48 A'   49 A'   50 A'   17 A"   51 A'   18 A"   52 A'                 
  0.376   0.391   0.397   0.413   0.425   0.448   0.456   0.469
 53 A'   19 A"   20 A"   54 A'   55 A'   56 A'   21 A"   57 A'                 
  0.512   0.545   0.566   0.596   0.609   0.635   0.659   0.679
 58 A'   22 A"   59 A'   60 A'   23 A"   61 A'   62 A'   24 A"                 
  0.717   0.772   0.845   0.857   0.898   0.908   0.919   0.936
 63 A'   64 A'   65 A'   25 A"   66 A'   26 A"   67 A'   68 A'                 
  0.982   1.139   1.210   1.300   1.324   1.343   1.467   1.522
 69 A'   27 A"   70 A'   28 A"   71 A'   72 A'   29 A"   73 A'                 
  1.558   1.560   1.655   1.727   1.829   1.833   2.016   2.248
 74 A'   30 A"   75 A'   76 A'   31 A"   77 A'   78 A'   32 A"                 
  2.271   2.343   2.461   2.593   2.692   2.916   3.390   3.949
 79 A'   80 A'   81 A'   82 A'   33 A"   83 A'   84 A'   34 A"                 
  3.966   3.999   4.072   4.212   4.381   5.986   6.011   6.043
 85 A'   35 A"   86 A'   87 A'   88 A'   36 A"   89 A'   90 A'                 
  6.886   9.662  13.777  13.891  13.968  23.588  25.808  25.887
 91 A'   92 A'   37 A"   93 A'   94 A'   95 A'   38 A"   96 A'                 
 26.128  27.824  28.328  28.350  28.360  28.522  28.530  28.543
 97 A'   98 A'   39 A"   99 A'  100 A'   40 A"  101 A'   41 A"                 
 28.578  28.662 127.873 127.888 127.908 151.624 163.015 215.646
102 A'  103 A'   42 A"  104 A'  105 A'  106 A'  107 A'  108 A'                 
*******
109 A'                                                                         
 --------------------------------------------------------------

          Ground-State Mulliken Net Atomic Charges

     Atom                 Charge (a.u.)
  ----------------------------------------
      1 C                    -0.358548
      2 P                     0.088607
      3 Cl                   -0.089171
      4 H                     0.221894
      5 I                     0.137219
  ----------------------------------------
  Sum of atomic charges =    -0.000000

 -----------------------------------------------------------------
                    Cartesian Multipole Moments
 -----------------------------------------------------------------
    Charge (ESU x 10^10)
                -0.0000
    Dipole Moment (Debye)
         X       0.5353      Y      -1.6262      Z      -0.0000
       Tot       1.7120
    Quadrupole Moments (Debye-Ang)
        XX     -60.5187     XY       3.3273     YY     -57.4281
        XZ       0.0000     YZ       0.0000     ZZ     -61.5041
    Octopole Moments (Debye-Ang^2)
       XXX      87.8493    XXY      16.3841    XYY      25.9742
       YYY      37.7703    XXZ      -0.0000    XYZ      -0.0000
       YYZ      -0.0000    XZZ      25.1784    YZZ      16.6714
       ZZZ      -0.0000
    Hexadecapole Moments (Debye-Ang^3)
      XXXX   -1096.3782   XXXY      33.7703   XXYY    -247.3004
      XYYY      19.1913   YYYY    -310.3533   XXXZ       0.0000
      XXYZ       0.0000   XYYZ       0.0000   YYYZ       0.0000
      XXZZ    -197.8034   XYZZ       6.8344   YYZZ     -75.4993
      XZZZ       0.0000   YZZZ       0.0000   ZZZZ     -84.9297
 -----------------------------------------------------------------
Archival summary:
1\1\TWL02\OPT\ProcedureUnspecified\BasisUnspecified\1l1111\taweetha\MonNov2617:30:572018MonNov2617:30:572018\0\\#,OPT,ProcedureUnspecified,BasisUnspecified,\\0,1\I\C,1,2.09677\H,2,1.08735,1,112.163\P,2,1.66652,1,133.653,3,-180,0\Cl,4,2.09042,2,105.684,1,-0,0\\\@

 Total job time:  187.97s(wall), 187.72s(cpu) 
 Mon Nov 26 17:30:57 2018

        *************************************************************
        *                                                           *
        *  Thank you very much for using Q-Chem.  Have a nice day.  *
        *                                                           *
        *************************************************************


 
User input: 2 of 2 
 
Q-Chem Developer Version!
                  Welcome to Q-Chem
     A Quantum Leap Into The Future Of Chemistry


 Q-Chem 5.1, Q-Chem, Inc., Pleasanton, CA (2018)

 Yihan Shao,  Zhengting Gan,  E. Epifanovsky,  A. T. B. Gilbert,  M. Wormit,  
 J. Kussmann,  A. W. Lange,  A. Behn,  Jia Deng,  Xintian Feng,  D. Ghosh,  
 M. Goldey,  P. R. Horn,  L. D. Jacobson,  I. Kaliman,  T. Kus,  A. Landau,  
 Jie Liu,  E. I. Proynov,  R. M. Richard,  R. P. Steele,  E. J. Sundstrom,  
 H. L. Woodcock III,  P. M. Zimmerman,  D. Zuev,  B. Albrecht,  E. Alguire,  
 S. A. Baeppler,  D. Barton,  Z. Benda,  Y. A. Bernard,  E. J. Berquist,  
 K. B. Bravaya,  H. Burton,  D. Casanova,  Chun-Min Chang,  Yunqing Chen,  
 A. Chien,  K. D. Closser,  M. P. Coons,  S. Coriani,  S. Dasgupta,  
 A. L. Dempwolff,  M. Diedenhofen,  Hainam Do,  R. G. Edgar,  Po-Tung Fang,  
 S. Faraji,  S. Fatehi,  Qingguo Feng,  K. D. Fenk,  J. Fosso-Tande,  
 Qinghui Ge,  A. Ghysels,  G. Gidofalvi,  J. Gomes,  J. Gonthier,  A. Gunina,  
 D. Hait,  M. W. D. Hanson-Heine,  P. H. P. Harbach,  A. W. Hauser,  
 J. E. Herr,  E. G. Hohenstein,  Z. C. Holden,  Kerwin Hui,  B. C. Huynh,  
 T.-C. Jagau,  Hyunjun Ji,  B. Kaduk,  K. Khistyaev,  Jaehoon Kim,  
 P. Klunzinger,  K. Koh,  D. Kosenkov,  L. Koulias,  T. Kowalczyk,  
 C. M. Krauter,  A. Kunitsa,  Ka Un Lao,  A. Laurent,  K. V. Lawler,  
 Joonho Lee,  D. Lefrancois,  S. Lehtola,  D. S. Levine,  Yi-Pei Li,  
 You-Sheng Lin,  Fenglai Liu,  E. Livshits,  A. Luenser,  P. Manohar,  
 E. Mansoor,  S. F. Manzer,  Shan-Ping Mao,  Yuezhi Mao,  N. Mardirossian,  
 A. V. Marenich,  T. Markovich,  L. A. Martinez-Martinez,  S. A. Maurer,  
 N. J. Mayhall,  S. C. McKenzie,  J.-M. Mewes,  A. F. Morrison,  
 J. W. Mullinax,  K. Nanda,  T. S. Nguyen-Beck,  R. Olivares-Amaya,  
 J. A. Parkhill,  T. M. Perrine,  F. Plasser,  P. Pokhilko,  S. Prager,  
 A. Prociuk,  E. Ramos,  D. R. Rehn,  F. Rob,  M. Schneider,  N. Sergueev,  
 S. M. Sharada,  S. Sharma,  D. W. Small,  T. Stauch,  T. Stein,  
 Yu-Chuan Su,  A. J. W. Thom,  A. Tkatchenko,  T. Tsuchimochi,  N. M. Tubman,  
 L. Vogt,  M. L. Vidal,  O. Vydrov,  M. A. Watson,  J. Wenzel,  
 M. de Wergifosse,  T. A. Wesolowski,  A. White,  J. Witte,  A. Yamada,  
 Jun Yang,  K. Yao,  S. Yeganeh,  S. R. Yost,  Zhi-Qiang You,  A. Zech,  
 Igor Ying Zhang,  Xing Zhang,  Yan Zhao,  Ying Zhu,  B. R. Brooks,  
 G. K. L. Chan,  C. J. Cramer,  M. S. Gordon,  W. J. Hehre,  A. Klamt,  
 M. W. Schmidt,  C. D. Sherrill,  D. G. Truhlar,  A. Aspuru-Guzik,  R. Baer,  
 A. T. Bell,  N. A. Besley,  Jeng-Da Chai,  A. E. DePrince, III,  
 R. A. DiStasio Jr.,  A. Dreuw,  B. D. Dunietz,  T. R. Furlani,  
 Chao-Ping Hsu,  Yousung Jung,  Jing Kong,  D. S. Lambrecht,  WanZhen Liang,  
 C. Ochsenfeld,  V. A. Rassolov,  L. V. Slipchenko,  J. E. Subotnik,  
 T. Van Voorhis,  J. M. Herbert,  A. I. Krylov,  P. M. W. Gill,  M. Head-Gordon

 Contributors to earlier versions of Q-Chem not listed above: 
 R. D. Adamson,  B. Austin,  J. Baker,  G. J. O. Beran,  K. Brandhorst,  
 S. T. Brown,  E. F. C. Byrd,  A. K. Chakraborty,  C.-L. Cheng,  
 Siu Hung Chien,  D. M. Chipman,  D. L. Crittenden,  H. Dachsel,  
 R. J. Doerksen,  A. D. Dutoi,  L. Fusti-Molnar,  W. A. Goddard III,  
 A. Golubeva-Zadorozhnaya,  S. R. Gwaltney,  G. Hawkins,  A. Heyden,  
 S. Hirata,  G. Kedziora,  F. J. Keil,  C. Kelley,  Jihan Kim,  R. A. King,  
 R. Z. Khaliullin,  P. P. Korambath,  W. Kurlancheek,  A. M. Lee,  M. S. Lee,  
 S. V. Levchenko,  Ching Yeh Lin,  D. Liotard,  R. C. Lochan,  I. Lotan,  
 P. E. Maslen,  N. Nair,  D. P. O'Neill,  D. Neuhauser,  E. Neuscamman,  
 C. M. Oana,  R. Olson,  B. Peters,  R. Peverati,  P. A. Pieniazek,  
 Y. M. Rhee,  J. Ritchie,  M. A. Rohrdanz,  E. Rosta,  N. J. Russ,  
 H. F. Schaefer III,  N. E. Schultz,  N. Shenvi,  A. C. Simmonett,  A. Sodt,  
 D. Stuck,  K. S. Thanthiriwatte,  V. Vanovschi,  Tao Wang,  A. Warshel,  
 C. F. Williams,  Q. Wu,  X. Xu,  W. Zhang

 Please cite Q-Chem as follows:
 Y. Shao et al., Mol. Phys. 113, 184-215 (2015)
 DOI: 10.1080/00268976.2014.952696

 Q-Chem 5.1.2 for Intel X86 EM64T Linux

 Parts of Q-Chem use Armadillo 8.300.2 (Tropical Shenanigans).
 http://arma.sourceforge.net/

 Q-Chem begins on Mon Nov 26 17:30:57 2018  

Host: 
0

     Scratch files written to /scratch/taweetham/qchem52503//
The previous job contains 0 fragments, simply inherited here
Input Ideriv = 2
Curr. Ideriv = -1
Max.  Ideriv = 2

Checking the input file for inconsistencies... 	...done.

--------------------------------------------------------------
User input:
--------------------------------------------------------------

$molecule
read
$end

$rem
   job_type 	frequency
   basis 	6-311++g**
   method	b3lyp	
$end


--------------------------------------------------------------
 ----------------------------------------------------------------
             Standard Nuclear Orientation (Angstroms)
    I     Atom           X                Y                Z
 ----------------------------------------------------------------
    1      C      -0.2983410520    -1.2084269707    -0.0000000000
    2      P      -1.9533620195    -1.0130104144    -0.0000000000
    3      Cl     -2.2785778372     1.0519601736    -0.0000000000
    4      H       0.0277134483    -2.2457364208     0.0000000000
    5      I       1.3169544602     0.1284553115     0.0000000000
 ----------------------------------------------------------------
 Molecular Point Group                 Cs    NOp =  2
 Largest Abelian Subgroup              Cs    NOp =  2
 Nuclear Repulsion Energy =   460.1778449670 hartrees
 There are       46 alpha and       46 beta electrons
 Requested basis set is 6-311++G(d,p)
 There are 61 shells and 151 basis functions

 Total QAlloc Memory Limit   2000 MB
 Mega-Array Size       188 MB
 MEM_STATIC part       192 MB

                       Distance Matrix (Angstroms)
             C (  1)   P (  2)   Cl(  3)   H (  4)
   P (  2)  1.666518
   Cl(  3)  3.005110  2.090423
   H (  4)  1.087347  2.333297  4.024150
   I (  5)  2.096767  3.463800  3.712238  2.701653

 A cutoff of  1.0D-11 yielded   1579 shell pairs
 There are     10230 function pairs (     11366 Cartesian)
 Smallest overlap matrix eigenvalue = 8.53E-04
 Guess from superposition of atomic densities
 Warning:  Energy on first SCF cycle will be non-variational
 SAD guess density has 92.000000 electrons

 -----------------------------------------------------------------------
  General SCF calculation program by
  Eric Jon Sundstrom, Paul Horn, Yuezhi Mao, Dmitri Zuev, Alec White,
  David Stuck, Shaama M.S., Shane Yost, Joonho Lee, David Small,
  Daniel Levine, Susi Lehtola, Hugh Burton, Evgeny Epifanovsky
 -----------------------------------------------------------------------
 Exchange:     0.2000 Hartree-Fock + 0.0800 Slater + 0.7200 B88
 Correlation:  0.1900 VWN1RPA + 0.8100 LYP
 Using SG-1 standard quadrature grid
 A restricted SCF calculation will be
 performed using DIIS
 SCF converges when DIIS error is below 1.0e-08
 ---------------------------------------
  Cycle       Energy         DIIS error
 ---------------------------------------
    1   -7760.2151938550      4.01e-02  
    2   -7759.7719401299      4.53e-03  
    3   -7759.5809039985      8.52e-03  
    4   -7759.8260112397      1.32e-03  
    5   -7759.8314072389      4.28e-04  
    6   -7759.8318851762      1.33e-04  
    7   -7759.8319342504      4.28e-05  
    8   -7759.8319396738      9.16e-06  
    9   -7759.8319399180      1.74e-06  
   10   -7759.8319399251      6.94e-07  
   11   -7759.8319399266      1.60e-07  
   12   -7759.8319399267      3.78e-08  
   13   -7759.8319399268      6.27e-09  Convergence criterion met
 ---------------------------------------
 SCF time:   CPU 19.11s  wall 19.00s 
 SCF   energy in the final basis set =    -7759.8319399268
 Total energy in the final basis set =    -7759.8319399268

 --------------------------------------------------------------
             Orbital Energies (a.u.) and Symmetries
 --------------------------------------------------------------

 Alpha MOs, Restricted
 -- Occupied --                  
******* -176.32 -165.72 -165.72 -165.72 -101.56  -77.11  -35.82
  1 A'    2 A'    3 A'    1 A"    4 A'    5 A'    6 A'    7 A'                 
-31.311 -31.305 -31.304 -22.961 -22.960 -22.959 -22.955 -22.955
  8 A'    2 A"    9 A'   10 A'    3 A"   11 A'    4 A"   12 A'                 
-10.250  -9.477  -7.240  -7.232  -7.232  -6.608  -6.367  -4.779
 13 A'   14 A'   15 A'    5 A"   16 A'   17 A'   18 A'   19 A'                 
 -4.771  -4.767  -4.765  -4.764  -4.763  -2.045  -2.041  -2.040
 20 A'    6 A"    7 A"   21 A'   22 A'   23 A'    8 A"   24 A'                 
 -2.027  -2.027  -0.857  -0.769  -0.661  -0.558  -0.440  -0.427
  9 A"   25 A'   26 A'   27 A'   28 A'   29 A'   30 A'   31 A'                 
 -0.371  -0.355  -0.323  -0.309  -0.281  -0.261
 10 A"   32 A'   11 A"   33 A'   34 A'   12 A"                                 
 -- Virtual --                   
 -0.094  -0.079  -0.025  -0.005   0.024   0.038   0.041   0.055
 13 A"   35 A'   36 A'   37 A'   38 A'   39 A'   14 A"   40 A'                 
  0.069   0.083   0.086   0.102   0.106   0.117   0.125   0.137
 41 A'   42 A'   15 A"   16 A"   43 A'   44 A'   45 A'   46 A'                 
  0.158   0.191   0.209   0.218   0.228   0.270   0.281   0.318
 47 A'   48 A'   49 A'   50 A'   17 A"   51 A'   18 A"   52 A'                 
  0.376   0.391   0.397   0.413   0.425   0.448   0.457   0.469
 53 A'   19 A"   20 A"   54 A'   55 A'   56 A'   21 A"   57 A'                 
  0.512   0.545   0.566   0.596   0.609   0.635   0.659   0.679
 58 A'   22 A"   59 A'   60 A'   23 A"   61 A'   62 A'   24 A"                 
  0.717   0.772   0.845   0.857   0.898   0.908   0.919   0.936
 63 A'   64 A'   65 A'   25 A"   66 A'   26 A"   67 A'   68 A'                 
  0.982   1.139   1.210   1.300   1.324   1.344   1.467   1.522
 69 A'   27 A"   70 A'   28 A"   71 A'   72 A'   29 A"   73 A'                 
  1.558   1.560   1.655   1.727   1.829   1.833   2.016   2.249
 74 A'   30 A"   75 A'   76 A'   31 A"   77 A'   78 A'   32 A"                 
  2.272   2.343   2.461   2.593   2.692   2.916   3.390   3.949
 79 A'   80 A'   81 A'   82 A'   33 A"   83 A'   84 A'   34 A"                 
  3.965   3.998   4.072   4.212   4.380   5.985   6.011   6.043
 85 A'   35 A"   86 A'   87 A'   88 A'   36 A"   89 A'   90 A'                 
  6.886   9.662  13.777  13.891  13.968  23.588  25.808  25.887
 91 A'   92 A'   37 A"   93 A'   94 A'   95 A'   38 A"   96 A'                 
 26.128  27.824  28.328  28.350  28.360  28.522  28.530  28.543
 97 A'   98 A'   39 A"   99 A'  100 A'   40 A"  101 A'   41 A"                 
 28.577  28.662 127.873 127.888 127.908 151.624 163.015 215.646
102 A'  103 A'   42 A"  104 A'  105 A'  106 A'  107 A'  108 A'                 
*******
109 A'                                                                         

 Beta MOs, Restricted
 -- Occupied --                  
******* -176.32 -165.72 -165.72 -165.72 -101.56  -77.11  -35.82
  1 A'    2 A'    3 A'    1 A"    4 A'    5 A'    6 A'    7 A'                 
-31.311 -31.305 -31.304 -22.961 -22.960 -22.959 -22.955 -22.955
  8 A'    2 A"    9 A'   10 A'    3 A"   11 A'    4 A"   12 A'                 
-10.250  -9.477  -7.240  -7.232  -7.232  -6.608  -6.367  -4.779
 13 A'   14 A'   15 A'    5 A"   16 A'   17 A'   18 A'   19 A'                 
 -4.771  -4.767  -4.765  -4.764  -4.763  -2.045  -2.041  -2.040
 20 A'    6 A"    7 A"   21 A'   22 A'   23 A'    8 A"   24 A'                 
 -2.027  -2.027  -0.857  -0.769  -0.661  -0.558  -0.440  -0.427
  9 A"   25 A'   26 A'   27 A'   28 A'   29 A'   30 A'   31 A'                 
 -0.371  -0.355  -0.323  -0.309  -0.281  -0.261
 10 A"   32 A'   11 A"   33 A'   34 A'   12 A"                                 
 -- Virtual --                   
 -0.094  -0.079  -0.025  -0.005   0.024   0.038   0.041   0.055
 13 A"   35 A'   36 A'   37 A'   38 A'   39 A'   14 A"   40 A'                 
  0.069   0.083   0.086   0.102   0.106   0.117   0.125   0.137
 41 A'   42 A'   15 A"   16 A"   43 A'   44 A'   45 A'   46 A'                 
  0.158   0.191   0.209   0.218   0.228   0.270   0.281   0.318
 47 A'   48 A'   49 A'   50 A'   17 A"   51 A'   18 A"   52 A'                 
  0.376   0.391   0.397   0.413   0.425   0.448   0.457   0.469
 53 A'   19 A"   20 A"   54 A'   55 A'   56 A'   21 A"   57 A'                 
  0.512   0.545   0.566   0.596   0.609   0.635   0.659   0.679
 58 A'   22 A"   59 A'   60 A'   23 A"   61 A'   62 A'   24 A"                 
  0.717   0.772   0.845   0.857   0.898   0.908   0.919   0.936
 63 A'   64 A'   65 A'   25 A"   66 A'   26 A"   67 A'   68 A'                 
  0.982   1.139   1.210   1.300   1.324   1.344   1.467   1.522
 69 A'   27 A"   70 A'   28 A"   71 A'   72 A'   29 A"   73 A'                 
  1.558   1.560   1.655   1.727   1.829   1.833   2.016   2.249
 74 A'   30 A"   75 A'   76 A'   31 A"   77 A'   78 A'   32 A"                 
  2.272   2.343   2.461   2.593   2.692   2.916   3.390   3.949
 79 A'   80 A'   81 A'   82 A'   33 A"   83 A'   84 A'   34 A"                 
  3.965   3.998   4.072   4.212   4.380   5.985   6.011   6.043
 85 A'   35 A"   86 A'   87 A'   88 A'   36 A"   89 A'   90 A'                 
  6.886   9.662  13.777  13.891  13.968  23.588  25.808  25.887
 91 A'   92 A'   37 A"   93 A'   94 A'   95 A'   38 A"   96 A'                 
 26.128  27.824  28.328  28.350  28.360  28.522  28.530  28.543
 97 A'   98 A'   39 A"   99 A'  100 A'   40 A"  101 A'   41 A"                 
 28.577  28.662 127.873 127.888 127.908 151.624 163.015 215.646
102 A'  103 A'   42 A"  104 A'  105 A'  106 A'  107 A'  108 A'                 
*******
109 A'                                                                         
 --------------------------------------------------------------

          Ground-State Mulliken Net Atomic Charges

     Atom                 Charge (a.u.)
  ----------------------------------------
      1 C                    -0.357881
      2 P                     0.089175
      3 Cl                   -0.089547
      4 H                     0.221692
      5 I                     0.136560
  ----------------------------------------
  Sum of atomic charges =    -0.000000

 -----------------------------------------------------------------
                    Cartesian Multipole Moments
 -----------------------------------------------------------------
    Charge (ESU x 10^10)
                -0.0000
    Dipole Moment (Debye)
         X       0.7074      Y      -1.5571      Z       0.0000
       Tot       1.7103
    Quadrupole Moments (Debye-Ang)
        XX     -61.0892     XY       2.9545     YY     -57.4763
        XZ       0.0000     YZ       0.0000     ZZ     -61.5055
    Octopole Moments (Debye-Ang^2)
       XXX      66.5293    XXY       6.2127    XYY      21.9812
       YYY       6.0359    XXZ      -0.0000    XYZ      -0.0000
       YYZ      -0.0000    XZZ      18.0758    YZZ       4.9023
       ZZZ       0.0000
    Hexadecapole Moments (Debye-Ang^3)
      XXXX   -1077.8056   XXXY      14.6672   XXYY    -233.2241
      XYYY      -8.5684   YYYY    -287.7126   XXXZ       0.0000
      XXYZ       0.0000   XYYZ       0.0000   YYYZ       0.0000
      XXZZ    -194.3961   XYZZ      -0.7266   YYZZ     -69.8004
      XZZZ       0.0000   YZZZ       0.0000   ZZZZ     -84.9347
 -----------------------------------------------------------------
 Calculating MO derivatives via CPSCF
   1         3          15      0.148549    0.057585
   2         3          15      0.016872    0.006981
   3         3          15      0.002162    0.000851
   4         3          15      0.000237    0.000104
   5        16           2      0.000012    0.000007
   6        18           0      0.000000    0.000000    Roots Converged
 Time for AOints: 6.1 s (CPU) 6.1 s (wall)
 ------------------------------------------------------------------------------
                     AOints        : Timing summary (seconds)
 ------------------------------------------------------------------------------
     job step          cpu (% of tot)      sys (% of tot)     wall (% of tot)
 ------------------------------------------------------------------------------
  cpscf_lag         0.4502E+02 (47.0)   0.7300E-04 (17.1)   0.4504E+02 (47.1)
  iterzp            0.4450E+02 (46.5)   0.3550E-03 (82.9)   0.4451E+02 (46.5)
  make_fx           0.0000E+00 ( 0.0)   0.0000E+00 ( 0.0)   0.0000E+00 ( 0.0)
  AOints            0.6051E+01 ( 6.3)   0.0000E+00 ( 0.0)   0.6053E+01 ( 6.3)
 ------------------------------------------------------------------------------
   Grand Totals     0.9569E+02          0.4280E-03          0.9572E+02
 ------------------------------------------------------------------------------
 Calculating analytic Hessian of the SCF energy
 Polarizability Matrix (a.u.)
            1           2           3
    1-114.1174061  -3.8455483   0.0000000
    2  -3.8455483 -76.1050631  -0.0000000
    3   0.0000000  -0.0000000 -49.1555062

 Direct stationary perturbation theory relativistic correction:

 rels  =      98.189126950367
 relv  =    -325.621664927619
 rel2e =      42.516045288896
 E_rel =    -184.916492688356

 Hessian of the SCF Energy
            1           2           3           4           5           6
    1   0.4329088  -0.0945550  -0.0000000  -0.3205468   0.0286359  -0.0000000
    2  -0.0945550   0.4324392  -0.0000000   0.0183512  -0.0429306  -0.0000000
    3  -0.0000000  -0.0000000   0.0575096  -0.0000000   0.0000000  -0.0166528
    4  -0.3205468   0.0183512  -0.0000000   0.3616768  -0.0289477   0.0000000
    5   0.0286359  -0.0429306   0.0000000  -0.0289477   0.1829830  -0.0000000
    6  -0.0000000  -0.0000000  -0.0166528   0.0000000  -0.0000000   0.0181641
    7  -0.0047180   0.0250045   0.0000000  -0.0167794  -0.0027092  -0.0000000
    8   0.0054477  -0.0135407   0.0000000   0.0172055  -0.1305848  -0.0000000
    9  -0.0000000  -0.0000000  -0.0012217  -0.0000000   0.0000000  -0.0081074
   10  -0.0686023   0.0931618   0.0000000  -0.0007869   0.0197323  -0.0000000
   11   0.0945382  -0.3108483  -0.0000000   0.0004428  -0.0040278   0.0000000
   12   0.0000000   0.0000000  -0.0237139   0.0000000   0.0000000  -0.0026703
   13  -0.0390417  -0.0419625   0.0000000  -0.0235637  -0.0167113  -0.0000000
   14  -0.0340668  -0.0651195  -0.0000000  -0.0070519  -0.0054398   0.0000000
   15  -0.0000000   0.0000000  -0.0159212   0.0000000  -0.0000000   0.0092663
            7           8           9          10          11          12
    1  -0.0047180   0.0054477  -0.0000000  -0.0686023   0.0945382   0.0000000
    2   0.0250045  -0.0135407  -0.0000000   0.0931618  -0.3108483   0.0000000
    3   0.0000000   0.0000000  -0.0012217   0.0000000  -0.0000000  -0.0237139
    4  -0.0167794   0.0172055  -0.0000000  -0.0007869   0.0004428   0.0000000
    5  -0.0027092  -0.1305848   0.0000000   0.0197323  -0.0040278   0.0000000
    6  -0.0000000  -0.0000000  -0.0081074  -0.0000000   0.0000000  -0.0026703
    7   0.0252803  -0.0246737   0.0000000  -0.0041357  -0.0007642  -0.0000000
    8  -0.0246737   0.1381954   0.0000000   0.0005146   0.0025596  -0.0000000
    9   0.0000000   0.0000000   0.0054817   0.0000000   0.0000000   0.0068614
   10  -0.0041357   0.0005146   0.0000000   0.0782446  -0.0930856  -0.0000000
   11  -0.0007642   0.0025596   0.0000000  -0.0930856   0.3198175  -0.0000000
   12  -0.0000000  -0.0000000   0.0068614  -0.0000000  -0.0000000   0.0173201
   13   0.0003529   0.0015058   0.0000000  -0.0047197  -0.0011311  -0.0000000
   14   0.0031427   0.0033706  -0.0000000  -0.0203231  -0.0075009  -0.0000000
   15  -0.0000000  -0.0000000  -0.0030140  -0.0000000   0.0000000   0.0022027
           13          14          15
    1  -0.0390417  -0.0340668  -0.0000000
    2  -0.0419625  -0.0651195   0.0000000
    3   0.0000000  -0.0000000  -0.0159212
    4  -0.0235637  -0.0070519   0.0000000
    5  -0.0167113  -0.0054398  -0.0000000
    6  -0.0000000   0.0000000   0.0092663
    7   0.0003529   0.0031427  -0.0000000
    8   0.0015058   0.0033706  -0.0000000
    9   0.0000000  -0.0000000  -0.0030140
   10  -0.0047197  -0.0203231  -0.0000000
   11  -0.0011311  -0.0075009   0.0000000
   12  -0.0000000  -0.0000000   0.0022027
   13   0.0669722   0.0582992  -0.0000000
   14   0.0582992   0.0746897   0.0000000
   15  -0.0000000   0.0000000   0.0074662
 Gradient time:  CPU 128.27 s  wall 128.30 s
 **********************************************************************
 **                                                                  **
 **                       VIBRATIONAL ANALYSIS                       **
 **                       --------------------                       **
 **                                                                  **
 **        VIBRATIONAL FREQUENCIES (CM**-1) AND NORMAL MODES         **
 **     FORCE CONSTANTS (mDYN/ANGSTROM) AND REDUCED MASSES (AMU)     **
 **                  INFRARED INTENSITIES (KM/MOL)                   **
 **                                                                  **
 **********************************************************************


 Mode:                 1                      2                      3
 Frequency:        92.99                 255.57                 285.48
 Force Cnst:      0.1822                 0.2364                 1.1777
 Red. Mass:      35.7678                 6.1439                24.5254
 IR Active:          YES                    YES                    YES
 IR Intens:        0.126                  1.869                  7.989
 Raman Active:       YES                    YES                    YES
               X      Y      Z        X      Y      Z        X      Y      Z
 C          0.145 -0.286  0.000   -0.000  0.000  0.547    0.546 -0.069  0.000
 P          0.159 -0.113 -0.000   -0.000 -0.000 -0.223    0.636  0.185 -0.000
 Cl         0.811 -0.003  0.000   -0.000  0.000  0.087   -0.276  0.189 -0.000
 H          0.242 -0.250  0.000    0.000  0.000  0.802    0.318 -0.140 -0.000
 I         -0.278  0.057 -0.000    0.000 -0.000 -0.028   -0.133 -0.089 -0.000
 TransDip  -0.011 -0.004 -0.000    0.000 -0.000 -0.044    0.090  0.011 -0.000

 Mode:                 4                      5                      6
 Frequency:       465.11                 554.08                 731.82
 Force Cnst:      2.6236                 1.3773                 0.3747
 Red. Mass:      20.5845                 7.6143                 1.1874
 IR Active:          YES                    YES                    YES
 IR Intens:       52.600                 44.752                 38.939
 Raman Active:       YES                    YES                    YES
               X      Y      Z        X      Y      Z        X      Y      Z
 C          0.027 -0.481 -0.000    0.064  0.664 -0.000    0.000  0.000 -0.127
 P         -0.052 -0.509  0.000    0.023 -0.207  0.000   -0.000  0.000 -0.001
 Cl        -0.086  0.504 -0.000    0.033  0.067 -0.000   -0.000 -0.000  0.010
 H          0.250 -0.423  0.000    0.156  0.693 -0.000    0.000  0.000  0.992
 I          0.032  0.034  0.000   -0.022 -0.036  0.000   -0.000 -0.000  0.002
 TransDip   0.098 -0.210  0.000    0.168 -0.133 -0.000    0.000  0.000  0.200

 Mode:                 7                      8                      9
 Frequency:       975.48                1189.63                3159.18
 Force Cnst:      1.4875                 1.2617                 6.3893
 Red. Mass:       2.6532                 1.5131                 1.0866
 IR Active:          YES                    YES                    YES
 IR Intens:        8.162                 20.683                 10.000
 Raman Active:       YES                    YES                    YES
               X      Y      Z        X      Y      Z        X      Y      Z
 C          0.310 -0.027  0.000   -0.197 -0.029  0.000    0.029 -0.079 -0.000
 P         -0.134  0.034  0.000    0.047  0.008  0.000   -0.001 -0.001  0.000
 Cl        -0.004 -0.004 -0.000   -0.002  0.001 -0.000   -0.000  0.000 -0.000
 H          0.924  0.171 -0.000    0.912  0.355 -0.000   -0.321  0.943  0.000
 I         -0.003 -0.006 -0.000    0.000 -0.002 -0.000    0.000  0.000  0.000
 TransDip   0.031  0.086 -0.000   -0.122 -0.079 -0.000   -0.087  0.052 -0.000

 STANDARD THERMODYNAMIC QUANTITIES AT   298.15 K  AND     1.00 ATM

   This Molecule has  0 Imaginary Frequencies
   Zero point vibrational energy:       11.021 kcal/mol

   Atom    1 Element C  Has Mass   12.00000
   Atom    2 Element P  Has Mass   30.97376
   Atom    3 Element Cl Has Mass   34.96885
   Atom    4 Element H  Has Mass    1.00783
   Atom    5 Element I  Has Mass  126.90440
   Molecular Mass:   205.854840 amu
   Principal axes and moments of inertia in amu*Bohr^2:
                             1           2           3
    Eigenvalues --      339.41996  1850.76019  2190.18015
          X               0.99998    -0.00624     0.00000
          Y               0.00624     0.99998     0.00000
          Z               0.00000    -0.00000     1.00000
   Rotational Symmetry Number is   1
   The Molecule is an Asymmetric Top
   Translational Enthalpy:        0.889 kcal/mol
   Rotational Enthalpy:           0.889 kcal/mol
   Vibrational Enthalpy:         12.441 kcal/mol
   gas constant (RT):             0.592 kcal/mol
   Translational Entropy:        41.870  cal/mol.K
   Rotational Entropy:           28.710  cal/mol.K
   Vibrational Entropy:           8.493  cal/mol.K

   Total Enthalpy:               14.811 kcal/mol
   Total Entropy:                79.073  cal/mol.K
Archival summary:
1\1\TWL02\FREQ\ProcedureUnspecified\BasisUnspecified\1l1111\taweetha\MonNov2617:33:252018MonNov2617:33:252018\0\\#,FREQ,ProcedureUnspecified,BasisUnspecified,\\0,1\I\C,1,2.09677\H,2,1.08735,1,112.163\P,2,1.66652,1,133.653,3,180,0\Cl,4,2.09042,2,105.684,1,0,0\\\@

 Total job time:  147.52s(wall), 147.47s(cpu) 
 Mon Nov 26 17:33:25 2018

        *************************************************************
        *                                                           *
        *  Thank you very much for using Q-Chem.  Have a nice day.  *
        *                                                           *
        *************************************************************
