# Supplementary material for: Geometric and energetic data from ab initio calculations of haloethene, haloimine, halomethylenephosphine, haloiminophosphine, halodiazene, halodiphosphene and halocyclopropane
Source: Data Brief. 2019 Nov 2;27:104738. doi: 10.1016/j.dib.2019.104738 (PMC6861602; doi:10.1016/j.dib.2019.104738)
Supplement: Multimedia component 5 [file mmc5.zip › CP/B3LYP/IHCPFE.out]

Q-Chem Developer Version!
                  Welcome to Q-Chem
     A Quantum Leap Into The Future Of Chemistry


 Q-Chem 5.1, Q-Chem, Inc., Pleasanton, CA (2018)

 Yihan Shao,  Zhengting Gan,  E. Epifanovsky,  A. T. B. Gilbert,  M. Wormit,  
 J. Kussmann,  A. W. Lange,  A. Behn,  Jia Deng,  Xintian Feng,  D. Ghosh,  
 M. Goldey,  P. R. Horn,  L. D. Jacobson,  I. Kaliman,  T. Kus,  A. Landau,  
 Jie Liu,  E. I. Proynov,  R. M. Richard,  R. P. Steele,  E. J. Sundstrom,  
 H. L. Woodcock III,  P. M. Zimmerman,  D. Zuev,  B. Albrecht,  E. Alguire,  
 S. A. Baeppler,  D. Barton,  Z. Benda,  Y. A. Bernard,  E. J. Berquist,  
 K. B. Bravaya,  H. Burton,  D. Casanova,  Chun-Min Chang,  Yunqing Chen,  
 A. Chien,  K. D. Closser,  M. P. Coons,  S. Coriani,  S. Dasgupta,  
 A. L. Dempwolff,  M. Diedenhofen,  Hainam Do,  R. G. Edgar,  Po-Tung Fang,  
 S. Faraji,  S. Fatehi,  Qingguo Feng,  K. D. Fenk,  J. Fosso-Tande,  
 Qinghui Ge,  A. Ghysels,  G. Gidofalvi,  J. Gomes,  J. Gonthier,  A. Gunina,  
 D. Hait,  M. W. D. Hanson-Heine,  P. H. P. Harbach,  A. W. Hauser,  
 J. E. Herr,  E. G. Hohenstein,  Z. C. Holden,  Kerwin Hui,  B. C. Huynh,  
 T.-C. Jagau,  Hyunjun Ji,  B. Kaduk,  K. Khistyaev,  Jaehoon Kim,  
 P. Klunzinger,  K. Koh,  D. Kosenkov,  L. Koulias,  T. Kowalczyk,  
 C. M. Krauter,  A. Kunitsa,  Ka Un Lao,  A. Laurent,  K. V. Lawler,  
 Joonho Lee,  D. Lefrancois,  S. Lehtola,  D. S. Levine,  Yi-Pei Li,  
 You-Sheng Lin,  Fenglai Liu,  E. Livshits,  A. Luenser,  P. Manohar,  
 E. Mansoor,  S. F. Manzer,  Shan-Ping Mao,  Yuezhi Mao,  N. Mardirossian,  
 A. V. Marenich,  T. Markovich,  L. A. Martinez-Martinez,  S. A. Maurer,  
 N. J. Mayhall,  S. C. McKenzie,  J.-M. Mewes,  A. F. Morrison,  
 J. W. Mullinax,  K. Nanda,  T. S. Nguyen-Beck,  R. Olivares-Amaya,  
 J. A. Parkhill,  T. M. Perrine,  F. Plasser,  P. Pokhilko,  S. Prager,  
 A. Prociuk,  E. Ramos,  D. R. Rehn,  F. Rob,  M. Schneider,  N. Sergueev,  
 S. M. Sharada,  S. Sharma,  D. W. Small,  T. Stauch,  T. Stein,  
 Yu-Chuan Su,  A. J. W. Thom,  A. Tkatchenko,  T. Tsuchimochi,  N. M. Tubman,  
 L. Vogt,  M. L. Vidal,  O. Vydrov,  M. A. Watson,  J. Wenzel,  
 M. de Wergifosse,  T. A. Wesolowski,  A. White,  J. Witte,  A. Yamada,  
 Jun Yang,  K. Yao,  S. Yeganeh,  S. R. Yost,  Zhi-Qiang You,  A. Zech,  
 Igor Ying Zhang,  Xing Zhang,  Yan Zhao,  Ying Zhu,  B. R. Brooks,  
 G. K. L. Chan,  C. J. Cramer,  M. S. Gordon,  W. J. Hehre,  A. Klamt,  
 M. W. Schmidt,  C. D. Sherrill,  D. G. Truhlar,  A. Aspuru-Guzik,  R. Baer,  
 A. T. Bell,  N. A. Besley,  Jeng-Da Chai,  A. E. DePrince, III,  
 R. A. DiStasio Jr.,  A. Dreuw,  B. D. Dunietz,  T. R. Furlani,  
 Chao-Ping Hsu,  Yousung Jung,  Jing Kong,  D. S. Lambrecht,  WanZhen Liang,  
 C. Ochsenfeld,  V. A. Rassolov,  L. V. Slipchenko,  J. E. Subotnik,  
 T. Van Voorhis,  J. M. Herbert,  A. I. Krylov,  P. M. W. Gill,  M. Head-Gordon

 Contributors to earlier versions of Q-Chem not listed above: 
 R. D. Adamson,  B. Austin,  J. Baker,  G. J. O. Beran,  K. Brandhorst,  
 S. T. Brown,  E. F. C. Byrd,  A. K. Chakraborty,  C.-L. Cheng,  
 Siu Hung Chien,  D. M. Chipman,  D. L. Crittenden,  H. Dachsel,  
 R. J. Doerksen,  A. D. Dutoi,  L. Fusti-Molnar,  W. A. Goddard III,  
 A. Golubeva-Zadorozhnaya,  S. R. Gwaltney,  G. Hawkins,  A. Heyden,  
 S. Hirata,  G. Kedziora,  F. J. Keil,  C. Kelley,  Jihan Kim,  R. A. King,  
 R. Z. Khaliullin,  P. P. Korambath,  W. Kurlancheek,  A. M. Lee,  M. S. Lee,  
 S. V. Levchenko,  Ching Yeh Lin,  D. Liotard,  R. C. Lochan,  I. Lotan,  
 P. E. Maslen,  N. Nair,  D. P. O'Neill,  D. Neuhauser,  E. Neuscamman,  
 C. M. Oana,  R. Olson,  B. Peters,  R. Peverati,  P. A. Pieniazek,  
 Y. M. Rhee,  J. Ritchie,  M. A. Rohrdanz,  E. Rosta,  N. J. Russ,  
 H. F. Schaefer III,  N. E. Schultz,  N. Shenvi,  A. C. Simmonett,  A. Sodt,  
 D. Stuck,  K. S. Thanthiriwatte,  V. Vanovschi,  Tao Wang,  A. Warshel,  
 C. F. Williams,  Q. Wu,  X. Xu,  W. Zhang

 Please cite Q-Chem as follows:
 Y. Shao et al., Mol. Phys. 113, 184-215 (2015)
 DOI: 10.1080/00268976.2014.952696

 Q-Chem 5.1.2 for Intel X86 EM64T Linux

 Parts of Q-Chem use Armadillo 8.300.2 (Tropical Shenanigans).
 http://arma.sourceforge.net/

 Q-Chem begins on Mon Nov 26 14:37:49 2018  

Host: 
0

     Scratch files written to /scratch/taweetham/qchem48444//
Input Ideriv = 2
Curr. Ideriv = -1
Max.  Ideriv = 2

Checking the input file for inconsistencies... 	...done.

--------------------------------------------------------------
User input:
--------------------------------------------------------------
$molecule
0 1
C 
P 1 1.5 
F 2 PF 1 120. 
H 1 PH 2 120.  3 180.0
I 1 PI 2 120.  3 0.0

PH=1.44
PF=1.54
PCl=2.03
PBr=2.5
PI=2.6
$end

$rem
   job_type	optimization
   basis	6-311++g**
   method	b3lyp
$end

--------------------------------------------------------------
 ----------------------------------------------------------------
             Standard Nuclear Orientation (Angstroms)
    I     Atom           X                Y                Z
 ----------------------------------------------------------------
    1      C      -1.1081536372    -1.1276325186     0.0000000000
    2      P      -2.3674842371    -0.3127175292     0.0000000000
    3      F      -2.2893838735     1.2253007845    -0.0000000000
    4      H      -1.1811825486    -2.5657795132     0.0000000000
    5      I       1.2065438262     0.0565024623     0.0000000000
 ----------------------------------------------------------------
 Molecular Point Group                 Cs    NOp =  2
 Largest Abelian Subgroup              Cs    NOp =  2
 Nuclear Repulsion Energy =   353.7155352533 hartrees
 There are       42 alpha and       42 beta electrons
 Requested basis set is 6-311++G(d,p)
 There are 54 shells and 143 basis functions

 Total QAlloc Memory Limit   2000 MB
 Mega-Array Size       188 MB
 MEM_STATIC part       192 MB
 A cutoff of  1.0D-11 yielded   1221 shell pairs
 There are      8949 function pairs (      9995 Cartesian)

 -------------------------------------------------------
 OpenMP Integral Computing Module                       
 Release: version 1.0, May 2013, Q-Chem Inc. Pittsburgh 
 -------------------------------------------------------
 Integral Job Info:
 Integral job number is                      11
 Integral operator is                         1
 short-range coefficients                     0
 long-range coefficients              100000000
 Omega coefficients                           0
 if combine SR and LR in K                    0
 Integral screening is                        0
 Integral computing path is                   2
 max size of driver memory is            800000
 size of driver memory is                593474
 size of scratch memory is             11861008
 max col of scratch BK array               1296
 max len of scratch array in speh3          155
 max len of scratch index in speh4           18
 max int batch size is                      520
 min int batch size is                       52
 fixed nKL is                                52
 max L of basis functions is                  2
 order of int derivative is                   0
 number of shells is                         54
 number of basis is                         151
 number of cartesian basis is               151
 number of contracted shell pairs          1221
 number of primitive shell pairs           2710
 maxK2 (contraction) of shell pair           36
 max number of K2 of shell pair               1
 max number of CS2 of shell pair            162
 max number of PS2 of shell pair            162
 mem total for path MDJ                  520876
 -------------------------------------------------------
 Smallest overlap matrix eigenvalue = 9.33E-04

 Scale SEOQF with 1.000000e-01/1.000000e-01/1.000000e-01

 Standard Electronic Orientation quadrupole field applied
 Nucleus-field energy     =     0.0000000099 hartrees
 Guess from superposition of atomic densities
 Warning:  Energy on first SCF cycle will be non-variational
 SAD guess density has 84.000000 electrons

 -----------------------------------------------------------------------
  General SCF calculation program by
  Eric Jon Sundstrom, Paul Horn, Yuezhi Mao, Dmitri Zuev, Alec White,
  David Stuck, Shaama M.S., Shane Yost, Joonho Lee, David Small,
  Daniel Levine, Susi Lehtola, Hugh Burton, Evgeny Epifanovsky
 -----------------------------------------------------------------------
 Exchange:     0.2000 Hartree-Fock + 0.0800 Slater + 0.7200 B88
 Correlation:  0.1900 VWN1RPA + 0.8100 LYP
 Using SG-1 standard quadrature grid
 using 4 threads for integral computing
 -------------------------------------------------------
 OpenMP Integral computing Module                
 Release: version 2.0, May 2017, Q-Chem Inc. Pleasanton 
 -------------------------------------------------------
 -------------------------------------------------------
 OpenMP BLAS3 based DFT computing Module                
 Release: version 1.0, May 2013, Q-Chem Inc. Pittsburgh 
 -------------------------------------------------------
 A restricted SCF calculation will be
 performed using DIIS
 SCF converges when DIIS error is below 1.0e-08
 ---------------------------------------
  Cycle       Energy         DIIS error
 ---------------------------------------
    1   -7399.7627003145      4.12e-02  
    2   -7399.3067643622      5.31e-03  
    3   -7399.1472883962      8.84e-03  
    4   -7399.3537483695      2.38e-03  
    5   -7399.3704458603      6.37e-04  
    6   -7399.3711139536      1.72e-04  
    7   -7399.3711773309      3.28e-05  
    8   -7399.3711795574      1.86e-05  
    9   -7399.3711807561      4.46e-06  
   10   -7399.3711808067      6.02e-07  
   11   -7399.3711808083      1.86e-07  
   12   -7399.3711808084      5.73e-08  
   13   -7399.3711808084      1.26e-08  
   14   -7399.3711808084      1.89e-09  Convergence criterion met
 ---------------------------------------
 SCF time:   CPU 17.59s  wall 7.00s 
 SCF   energy in the final basis set =    -7399.3711808084
 Total energy in the final basis set =    -7399.3711808084

 --------------------------------------------------------------
             Orbital Energies (a.u.) and Symmetries
 --------------------------------------------------------------

 Alpha MOs, Restricted
 -- Occupied --                  
******* -176.31 -165.71 -165.71 -165.71  -77.12  -35.80  -31.30
  1 A'    2 A'    3 A'    1 A"    4 A'    5 A'    6 A'    7 A'                 
-31.290 -31.290 -24.733 -22.948 -22.946 -22.946 -22.941 -22.941
  2 A"    8 A'    9 A'   10 A'   11 A'    3 A"   12 A'    4 A"                 
-10.266  -6.622  -6.352  -4.785  -4.781  -4.778  -4.765  -4.749
 13 A'   14 A'   15 A'   16 A'    5 A"   17 A'   18 A'   19 A'                 
 -4.748  -2.029  -2.025  -2.025  -2.011  -2.011  -1.275  -0.784
  6 A"   20 A'   21 A'    7 A"   22 A'    8 A"   23 A'   24 A'                 
 -0.636  -0.602  -0.512  -0.511  -0.453  -0.387  -0.328  -0.299
 25 A'   26 A'   27 A'    9 A"   28 A'   29 A'   10 A"   30 A'                 
 -0.273  -0.269
 31 A'   11 A"                                                                 
 -- Virtual --                   
 -0.145  -0.063  -0.063   0.010   0.020   0.034   0.038   0.055
 32 A'   12 A"   33 A'   34 A'   35 A'   36 A'   13 A"   37 A'                 
  0.086   0.095   0.101   0.120   0.145   0.161   0.199   0.206
 38 A'   14 A"   39 A'   40 A'   41 A'   42 A'   43 A'   15 A"                 
  0.230   0.244   0.245   0.272   0.274   0.284   0.336   0.367
 44 A'   45 A'   16 A"   17 A"   46 A'   47 A'   48 A'   49 A'                 
  0.395   0.397   0.407   0.426   0.441   0.471   0.538   0.564
 50 A'   18 A"   19 A"   51 A'   52 A'   53 A'   54 A'   55 A'                 
  0.570   0.612   0.622   0.649   0.654   0.772   0.869   0.941
 20 A"   56 A'   57 A'   21 A"   22 A"   58 A'   59 A'   60 A'                 
  1.135   1.147   1.212   1.273   1.281   1.303   1.324   1.340
 23 A"   61 A'   62 A'   63 A'   24 A"   25 A"   64 A'   65 A'                 
  1.393   1.468   1.494   1.542   1.593   1.647   1.661   1.723
 66 A'   67 A'   26 A"   27 A"   68 A'   28 A"   69 A'   70 A'                 
  1.905   2.029   2.096   2.552   2.696   2.903   3.311   3.718
 71 A'   72 A'   73 A'   74 A'   29 A"   75 A'   76 A'   30 A"                 
  3.723   3.768   3.799   3.963   3.972   3.976   4.017   4.096
 77 A'   31 A"   78 A'   32 A"   33 A"   79 A'   80 A'   81 A'                 
  4.154   4.310   5.984   6.000   6.029   6.225   6.258   6.283
 82 A'   83 A'   34 A"   84 A'   85 A'   35 A"   86 A'   87 A'                 
  7.055  13.763  13.908  14.092  23.465  27.761  28.330  28.342
 88 A'   36 A"   89 A'   90 A'   91 A'   92 A'   37 A"   93 A'                 
 28.360  28.536  28.538  28.541  28.557  28.611  66.720 127.876
 94 A'   38 A"   39 A"   95 A'   96 A'   97 A'   98 A'   40 A"                 
127.885 127.905 151.574 163.1961901.733
 99 A'  100 A'  101 A'  102 A'  103 A'                                         

 Beta MOs, Restricted
 -- Occupied --                  
******* -176.31 -165.71 -165.71 -165.71  -77.12  -35.80  -31.30
  1 A'    2 A'    3 A'    1 A"    4 A'    5 A'    6 A'    7 A'                 
-31.290 -31.290 -24.733 -22.948 -22.946 -22.946 -22.941 -22.941
  2 A"    8 A'    9 A'   10 A'   11 A'    3 A"   12 A'    4 A"                 
-10.266  -6.622  -6.352  -4.785  -4.781  -4.778  -4.765  -4.749
 13 A'   14 A'   15 A'   16 A'    5 A"   17 A'   18 A'   19 A'                 
 -4.748  -2.029  -2.025  -2.025  -2.011  -2.011  -1.275  -0.784
  6 A"   20 A'   21 A'    7 A"   22 A'    8 A"   23 A'   24 A'                 
 -0.636  -0.602  -0.512  -0.511  -0.453  -0.387  -0.328  -0.299
 25 A'   26 A'   27 A'    9 A"   28 A'   29 A'   10 A"   30 A'                 
 -0.273  -0.269
 31 A'   11 A"                                                                 
 -- Virtual --                   
 -0.145  -0.063  -0.063   0.010   0.020   0.034   0.038   0.055
 32 A'   12 A"   33 A'   34 A'   35 A'   36 A'   13 A"   37 A'                 
  0.086   0.095   0.101   0.120   0.145   0.161   0.199   0.206
 38 A'   14 A"   39 A'   40 A'   41 A'   42 A'   43 A'   15 A"                 
  0.230   0.244   0.245   0.272   0.274   0.284   0.336   0.367
 44 A'   45 A'   16 A"   17 A"   46 A'   47 A'   48 A'   49 A'                 
  0.395   0.397   0.407   0.426   0.441   0.471   0.538   0.564
 50 A'   18 A"   19 A"   51 A'   52 A'   53 A'   54 A'   55 A'                 
  0.570   0.612   0.622   0.649   0.654   0.772   0.869   0.941
 20 A"   56 A'   57 A'   21 A"   22 A"   58 A'   59 A'   60 A'                 
  1.135   1.147   1.212   1.273   1.281   1.303   1.324   1.340
 23 A"   61 A'   62 A'   63 A'   24 A"   25 A"   64 A'   65 A'                 
  1.393   1.468   1.494   1.542   1.593   1.647   1.661   1.723
 66 A'   67 A'   26 A"   27 A"   68 A'   28 A"   69 A'   70 A'                 
  1.905   2.029   2.096   2.552   2.696   2.903   3.311   3.718
 71 A'   72 A'   73 A'   74 A'   29 A"   75 A'   76 A'   30 A"                 
  3.723   3.768   3.799   3.963   3.972   3.976   4.017   4.096
 77 A'   31 A"   78 A'   32 A"   33 A"   79 A'   80 A'   81 A'                 
  4.154   4.310   5.984   6.000   6.029   6.225   6.258   6.283
 82 A'   83 A'   34 A"   84 A'   85 A'   35 A"   86 A'   87 A'                 
  7.055  13.763  13.908  14.092  23.465  27.761  28.330  28.342
 88 A'   36 A"   89 A'   90 A'   91 A'   92 A'   37 A"   93 A'                 
 28.360  28.536  28.538  28.541  28.557  28.611  66.720 127.876
 94 A'   38 A"   39 A"   95 A'   96 A'   97 A'   98 A'   40 A"                 
127.885 127.905 151.574 163.1961901.733
 99 A'  100 A'  101 A'  102 A'  103 A'                                         
 --------------------------------------------------------------

          Ground-State Mulliken Net Atomic Charges

     Atom                 Charge (a.u.)
  ----------------------------------------
      1 C                    -0.379802
      2 P                     0.295092
      3 F                    -0.105459
      4 H                     0.220035
      5 I                    -0.029867
  ----------------------------------------
  Sum of atomic charges =    -0.000000

 -----------------------------------------------------------------
                    Cartesian Multipole Moments
 -----------------------------------------------------------------
    Charge (ESU x 10^10)
                -0.0000
    Dipole Moment (Debye)
         X      -1.0454      Y      -1.5544      Z       0.0000
       Tot       1.8733
    Quadrupole Moments (Debye-Ang)
        XX     -51.0582     XY       3.7885     YY     -49.6107
        XZ       0.0000     YZ      -0.0000     ZZ     -53.8211
    Octopole Moments (Debye-Ang^2)
       XXX      50.4458    XXY       7.0594    XYY      11.1659
       YYY      -2.8228    XXZ       0.0000    XYZ      -0.0000
       YYZ       0.0000    XZZ      11.6735    YZZ       6.8668
       ZZZ       0.0000
    Hexadecapole Moments (Debye-Ang^3)
      XXXX    -949.7744   XXXY     -17.4731   XXYY    -191.8557
      XYYY       4.0430   YYYY    -153.0014   XXXZ       0.0000
      XXYZ      -0.0000   XYYZ       0.0000   YYYZ      -0.0000
      XXZZ    -168.9303   XYZZ      -9.8031   YYZZ     -47.5218
      XZZZ       0.0000   YZZZ      -0.0000   ZZZZ     -73.9474
 -----------------------------------------------------------------
 Calculating analytic gradient of the SCF energy
 Gradient of SCF Energy
            1           2           3           4           5
    1  -0.1688233   0.1598916  -0.0200525  -0.0079714   0.0369555
    2   0.1390663  -0.0124297  -0.0517920  -0.0981771   0.0233324
    3  -0.0000000  -0.0000000   0.0000000  -0.0000000   0.0000000
 Max gradient component =       1.688E-01
 RMS gradient           =       7.671E-02
 Gradient time:  CPU 4.29 s  wall 1.63 s
 Geometry Optimization Parameters
   NAtoms,    NIC,     NZ,  NCons,   NDum,   NFix, NCnnct, MaxDiis
        5      20       5       0       0       0       0       0


** GEOMETRY OPTIMIZATION IN DELOCALIZED INTERNAL COORDINATES **
   Searching for a Minimum

   Optimization Cycle:   1

                       Coordinates (Angstroms)
     ATOM                X               Y               Z
      1  C        -1.1081536372   -1.1276325186    0.0000000000
      2  P        -2.3674842371   -0.3127175292    0.0000000000
      3  F        -2.2893838735    1.2253007845    0.0000000000
      4  H        -1.1811825486   -2.5657795132    0.0000000000
      5  I         1.2065438262    0.0565024623    0.0000000000
   Point Group: cs    Number of degrees of freedom:     7


   Energy is  -7399.371180808


 Attempting to Generate Delocalized Internal Coordinates

  7 Hessian modes will be used to form the next step
  Hessian Eigenvalues:
     0.044459    0.130389    0.160000    0.220000    0.250000    0.648207
     0.766766

 Minimum Search - Taking Simple RFO Step
 Searching for Lamda that Minimizes Along All modes
 Value Taken    Lamda =  -0.09526498
 Calculated Step too Large.  Step scaled by  0.508972
 Step Taken.  Stepsize is  0.300000

                             Maximum     Tolerance    Cnvgd?
         Gradient           0.127627      0.000300      NO
         Displacement       0.163758      0.001200      NO
         Energy change     *********      0.000001      NO


 New Cartesian Coordinates Obtained by Inverse Iteration

 Displacement from previous Coordinates is:  0.285862
 ----------------------------------------------------------------
             Standard Nuclear Orientation (Angstroms)
    I     Atom           X                Y                Z
 ----------------------------------------------------------------
    1      C      -1.0927813405    -1.1469867477     0.0000000000
    2      P      -2.4095378375    -0.3338708579     0.0000000000
    3      F      -2.2470683475     1.2167568178     0.0000000000
    4      H      -1.1324704002    -2.4688785902     0.0000000000
    5      I       1.1421974555     0.0086530638     0.0000000000
 ----------------------------------------------------------------
 Molecular Point Group                 Cs    NOp =  2
 Largest Abelian Subgroup              Cs    NOp =  2
 Nuclear Repulsion Energy =   357.5592216594 hartrees
 There are       42 alpha and       42 beta electrons
 Applying Cartesian multipole field
    Component          Value
    ---------          -----
     (2,0,0)        1.00000E-11
     (0,2,0)        2.00000E-11
     (0,0,2)       -3.00000E-11
 Nucleus-field energy     =     0.0000000096 hartrees
 Requested basis set is 6-311++G(d,p)
 There are 54 shells and 143 basis functions
 A cutoff of  1.0D-11 yielded   1237 shell pairs
 There are      9104 function pairs (     10168 Cartesian)
 Smallest overlap matrix eigenvalue = 9.76E-04
 Guess MOs from SCF MO coefficient file

 -----------------------------------------------------------------------
  General SCF calculation program by
  Eric Jon Sundstrom, Paul Horn, Yuezhi Mao, Dmitri Zuev, Alec White,
  David Stuck, Shaama M.S., Shane Yost, Joonho Lee, David Small,
  Daniel Levine, Susi Lehtola, Hugh Burton, Evgeny Epifanovsky
 -----------------------------------------------------------------------
 Exchange:     0.2000 Hartree-Fock + 0.0800 Slater + 0.7200 B88
 Correlation:  0.1900 VWN1RPA + 0.8100 LYP
 Using SG-1 standard quadrature grid
 using 4 threads for integral computing
 -------------------------------------------------------
 OpenMP Integral computing Module                
 Release: version 2.0, May 2017, Q-Chem Inc. Pleasanton 
 -------------------------------------------------------
 -------------------------------------------------------
 OpenMP BLAS3 based DFT computing Module                
 Release: version 1.0, May 2013, Q-Chem Inc. Pittsburgh 
 -------------------------------------------------------
 A restricted SCF calculation will be
 performed using DIIS
 SCF converges when DIIS error is below 1.0e-08
 ---------------------------------------
  Cycle       Energy         DIIS error
 ---------------------------------------
    1   -7399.4110219921      1.06e-03  
    2   -7399.4148219494      3.07e-04  
    3   -7399.4147658124      3.41e-04  
    4   -7399.4150884167      1.01e-04  
    5   -7399.4151054852      5.22e-05  
    6   -7399.4151131259      1.02e-05  
    7   -7399.4151134413      2.06e-06  
    8   -7399.4151134500      9.12e-07  
    9   -7399.4151134521      5.26e-07  
   10   -7399.4151134526      7.82e-08  
   11   -7399.4151134527      1.35e-08  
   12   -7399.4151134526      4.68e-09  Convergence criterion met
 ---------------------------------------
 SCF time:   CPU 15.17s  wall 6.00s 
 SCF   energy in the final basis set =    -7399.4151134526
 Total energy in the final basis set =    -7399.4151134526

 --------------------------------------------------------------
             Orbital Energies (a.u.) and Symmetries
 --------------------------------------------------------------

 Alpha MOs, Restricted
 -- Occupied --                  
******* -176.31 -165.71 -165.71 -165.71  -77.12  -35.81  -31.30
  1 A'    2 A'    3 A'    1 A"    4 A'    5 A'    6 A'    7 A'                 
-31.294 -31.293 -24.724 -22.951 -22.949 -22.949 -22.944 -22.944
  2 A"    8 A'    9 A'   10 A'    3 A"   11 A'   12 A'    4 A"                 
-10.263  -6.622  -6.355  -4.785  -4.781  -4.778  -4.768  -4.752
 13 A'   14 A'   15 A'   16 A'    5 A"   17 A'   18 A'    6 A"                 
 -4.752  -2.033  -2.028  -2.028  -2.014  -2.014  -1.262  -0.775
 19 A'   20 A'    7 A"   21 A'   22 A'    8 A"   23 A'   24 A'                 
 -0.641  -0.596  -0.504  -0.501  -0.464  -0.390  -0.323  -0.307
 25 A'   26 A'   27 A'    9 A"   28 A'   29 A'   10 A"   30 A'                 
 -0.275  -0.269
 31 A'   11 A"                                                                 
 -- Virtual --                   
 -0.135  -0.071  -0.038   0.007   0.024   0.034   0.039   0.058
 32 A'   12 A"   33 A'   34 A'   35 A'   36 A'   13 A"   37 A'                 
  0.087   0.095   0.106   0.120   0.143   0.154   0.199   0.205
 38 A'   14 A"   39 A'   40 A'   41 A'   42 A'   43 A'   15 A"                 
  0.226   0.243   0.244   0.274   0.277   0.286   0.327   0.365
 44 A'   45 A'   16 A"   17 A"   46 A'   47 A'   48 A'   49 A'                 
  0.393   0.395   0.405   0.437   0.445   0.485   0.545   0.569
 50 A'   18 A"   19 A"   51 A'   52 A'   53 A'   54 A'   20 A"                 
  0.572   0.608   0.611   0.647   0.655   0.775   0.875   0.936
 55 A'   56 A'   57 A'   21 A"   22 A"   58 A'   59 A'   60 A'                 
  1.092   1.123   1.218   1.283   1.292   1.305   1.336   1.347
 61 A'   23 A"   62 A'   24 A"   63 A'   25 A"   64 A'   65 A'                 
  1.439   1.485   1.498   1.549   1.603   1.664   1.693   1.757
 66 A'   26 A"   67 A'   27 A"   68 A'   69 A'   28 A"   70 A'                 
  1.915   2.009   2.171   2.587   2.694   2.902   3.351   3.727
 71 A'   72 A'   73 A'   74 A'   29 A"   75 A'   76 A'   30 A"                 
  3.734   3.772   3.799   3.960   3.973   3.975   4.027   4.112
 77 A'   31 A"   78 A'   32 A"   33 A"   79 A'   80 A'   81 A'                 
  4.145   4.312   5.983   6.001   6.032   6.232   6.269   6.291
 82 A'   83 A'   34 A"   84 A'   85 A'   35 A"   86 A'   87 A'                 
  7.028  13.763  13.904  14.040  23.445  27.763  28.328  28.342
 88 A'   36 A"   89 A'   90 A'   91 A'   92 A'   37 A"   93 A'                 
 28.359  28.533  28.537  28.539  28.559  28.619  66.727 127.874
 94 A'   38 A"   39 A"   95 A'   96 A'   97 A'   98 A'   40 A"                 
127.884 127.906 151.575 163.1591901.734
 99 A'  100 A'  101 A'  102 A'  103 A'                                         

 Beta MOs, Restricted
 -- Occupied --                  
******* -176.31 -165.71 -165.71 -165.71  -77.12  -35.81  -31.30
  1 A'    2 A'    3 A'    1 A"    4 A'    5 A'    6 A'    7 A'                 
-31.294 -31.293 -24.724 -22.951 -22.949 -22.949 -22.944 -22.944
  2 A"    8 A'    9 A'   10 A'    3 A"   11 A'   12 A'    4 A"                 
-10.263  -6.622  -6.355  -4.785  -4.781  -4.778  -4.768  -4.752
 13 A'   14 A'   15 A'   16 A'    5 A"   17 A'   18 A'    6 A"                 
 -4.752  -2.033  -2.028  -2.028  -2.014  -2.014  -1.262  -0.775
 19 A'   20 A'    7 A"   21 A'   22 A'    8 A"   23 A'   24 A'                 
 -0.641  -0.596  -0.504  -0.501  -0.464  -0.390  -0.323  -0.307
 25 A'   26 A'   27 A'    9 A"   28 A'   29 A'   10 A"   30 A'                 
 -0.275  -0.269
 31 A'   11 A"                                                                 
 -- Virtual --                   
 -0.135  -0.071  -0.038   0.007   0.024   0.034   0.039   0.058
 32 A'   12 A"   33 A'   34 A'   35 A'   36 A'   13 A"   37 A'                 
  0.087   0.095   0.106   0.120   0.143   0.154   0.199   0.205
 38 A'   14 A"   39 A'   40 A'   41 A'   42 A'   43 A'   15 A"                 
  0.226   0.243   0.244   0.274   0.277   0.286   0.327   0.365
 44 A'   45 A'   16 A"   17 A"   46 A'   47 A'   48 A'   49 A'                 
  0.393   0.395   0.405   0.437   0.445   0.485   0.545   0.569
 50 A'   18 A"   19 A"   51 A'   52 A'   53 A'   54 A'   20 A"                 
  0.572   0.608   0.611   0.647   0.655   0.775   0.875   0.936
 55 A'   56 A'   57 A'   21 A"   22 A"   58 A'   59 A'   60 A'                 
  1.092   1.123   1.218   1.283   1.292   1.305   1.336   1.347
 61 A'   23 A"   62 A'   24 A"   63 A'   25 A"   64 A'   65 A'                 
  1.439   1.485   1.498   1.549   1.603   1.664   1.693   1.757
 66 A'   26 A"   67 A'   27 A"   68 A'   69 A'   28 A"   70 A'                 
  1.915   2.009   2.171   2.587   2.694   2.902   3.351   3.727
 71 A'   72 A'   73 A'   74 A'   29 A"   75 A'   76 A'   30 A"                 
  3.734   3.772   3.799   3.960   3.973   3.975   4.027   4.112
 77 A'   31 A"   78 A'   32 A"   33 A"   79 A'   80 A'   81 A'                 
  4.145   4.312   5.983   6.001   6.032   6.232   6.269   6.291
 82 A'   83 A'   34 A"   84 A'   85 A'   35 A"   86 A'   87 A'                 
  7.028  13.763  13.904  14.040  23.445  27.763  28.328  28.342
 88 A'   36 A"   89 A'   90 A'   91 A'   92 A'   37 A"   93 A'                 
 28.359  28.533  28.537  28.539  28.559  28.619  66.727 127.874
 94 A'   38 A"   39 A"   95 A'   96 A'   97 A'   98 A'   40 A"                 
127.884 127.906 151.575 163.1591901.734
 99 A'  100 A'  101 A'  102 A'  103 A'                                         
 --------------------------------------------------------------

          Ground-State Mulliken Net Atomic Charges

     Atom                 Charge (a.u.)
  ----------------------------------------
      1 C                    -0.393005
      2 P                     0.302977
      3 F                    -0.131397
      4 H                     0.219575
      5 I                     0.001851
  ----------------------------------------
  Sum of atomic charges =    -0.000000

 -----------------------------------------------------------------
                    Cartesian Multipole Moments
 -----------------------------------------------------------------
    Charge (ESU x 10^10)
                -0.0000
    Dipole Moment (Debye)
         X      -0.8156      Y      -1.5436      Z       0.0000
       Tot       1.7458
    Quadrupole Moments (Debye-Ang)
        XX     -50.6987     XY       3.8954     YY     -50.2275
        XZ       0.0000     YZ       0.0000     ZZ     -53.7795
    Octopole Moments (Debye-Ang^2)
       XXX      56.0713    XXY       8.1148    XYY      14.2760
       YYY       4.3194    XXZ       0.0000    XYZ       0.0000
       YYZ       0.0000    XZZ      14.1206    YZZ       8.4523
       ZZZ       0.0000
    Hexadecapole Moments (Debye-Ang^3)
      XXXX    -928.5671   XXXY     -14.3074   XXYY    -189.4569
      XYYY       3.4920   YYYY    -159.3484   XXXZ       0.0000
      XXYZ      -0.0000   XYYZ       0.0000   YYYZ      -0.0000
      XXZZ    -165.9478   XYZZ      -8.8004   YYZZ     -46.9971
      XZZZ       0.0000   YZZZ       0.0000   ZZZZ     -73.8464
 -----------------------------------------------------------------
 Calculating analytic gradient of the SCF energy
 Gradient of SCF Energy
            1           2           3           4           5
    1  -0.1168848   0.1039539  -0.0170550  -0.0067254   0.0367114
    2   0.0986123   0.0036288  -0.0379346  -0.0870319   0.0227254
    3  -0.0000000   0.0000000  -0.0000000   0.0000000   0.0000000
 Max gradient component =       1.169E-01
 RMS gradient           =       5.503E-02
 Gradient time:  CPU 4.38 s  wall 1.84 s
 Geometry Optimization Parameters
   NAtoms,    NIC,     NZ,  NCons,   NDum,   NFix, NCnnct, MaxDiis
        5      20       5       0       0       0       0       0

 Cartesian Hessian Update
 Hessian Updated using BFGS Update


** GEOMETRY OPTIMIZATION IN DELOCALIZED INTERNAL COORDINATES **
   Searching for a Minimum

   Optimization Cycle:   2

                       Coordinates (Angstroms)
     ATOM                X               Y               Z
      1  C        -1.0927813405   -1.1469867477    0.0000000000
      2  P        -2.4095378375   -0.3338708579    0.0000000000
      3  F        -2.2470683475    1.2167568178    0.0000000000
      4  H        -1.1324704002   -2.4688785902    0.0000000000
      5  I         1.1421974555    0.0086530638    0.0000000000
   Point Group: cs    Number of degrees of freedom:     7


   Energy is  -7399.415113453

 Hessian Updated using BFGS Update

  7 Hessian modes will be used to form the next step
  Hessian Eigenvalues:
     0.035226    0.088650    0.160000    0.219510    0.245606    0.633387
     0.865730

 Minimum Search - Taking Simple RFO Step
 Searching for Lamda that Minimizes Along All modes
 Value Taken    Lamda =  -0.09217876
 Calculated Step too Large.  Step scaled by  0.398012
 Step Taken.  Stepsize is  0.300000

                             Maximum     Tolerance    Cnvgd?
         Gradient           0.094589      0.000300      NO
         Displacement       0.157856      0.001200      NO
         Energy change     -0.043933      0.000001      NO


 New Cartesian Coordinates Obtained by Inverse Iteration

 Displacement from previous Coordinates is:  0.297596
 ----------------------------------------------------------------
             Standard Nuclear Orientation (Angstroms)
    I     Atom           X                Y                Z
 ----------------------------------------------------------------
    1      C      -1.0816060697    -1.1620582911     0.0000000000
    2      P      -2.4396502759    -0.3590446155     0.0000000000
    3      F      -2.2023104017     1.2005448473     0.0000000000
    4      H      -1.0869407588    -2.3635654731     0.0000000000
    5      I       1.0708470360    -0.0402027818     0.0000000000
 ----------------------------------------------------------------
 Molecular Point Group                 Cs    NOp =  2
 Largest Abelian Subgroup              Cs    NOp =  2
 Nuclear Repulsion Energy =   363.2321282317 hartrees
 There are       42 alpha and       42 beta electrons
 Applying Cartesian multipole field
    Component          Value
    ---------          -----
     (2,0,0)        1.00000E-11
     (0,2,0)        2.00000E-11
     (0,0,2)       -3.00000E-11
 Nucleus-field energy     =     0.0000000093 hartrees
 Requested basis set is 6-311++G(d,p)
 There are 54 shells and 143 basis functions
 A cutoff of  1.0D-11 yielded   1253 shell pairs
 There are      9218 function pairs (     10290 Cartesian)
 Smallest overlap matrix eigenvalue = 9.89E-04
 Guess MOs from SCF MO coefficient file

 -----------------------------------------------------------------------
  General SCF calculation program by
  Eric Jon Sundstrom, Paul Horn, Yuezhi Mao, Dmitri Zuev, Alec White,
  David Stuck, Shaama M.S., Shane Yost, Joonho Lee, David Small,
  Daniel Levine, Susi Lehtola, Hugh Burton, Evgeny Epifanovsky
 -----------------------------------------------------------------------
 Exchange:     0.2000 Hartree-Fock + 0.0800 Slater + 0.7200 B88
 Correlation:  0.1900 VWN1RPA + 0.8100 LYP
 Using SG-1 standard quadrature grid
 using 4 threads for integral computing
 -------------------------------------------------------
 OpenMP Integral computing Module                
 Release: version 2.0, May 2017, Q-Chem Inc. Pleasanton 
 -------------------------------------------------------
 -------------------------------------------------------
 OpenMP BLAS3 based DFT computing Module                
 Release: version 1.0, May 2013, Q-Chem Inc. Pittsburgh 
 -------------------------------------------------------
 A restricted SCF calculation will be
 performed using DIIS
 SCF converges when DIIS error is below 1.0e-08
 ---------------------------------------
  Cycle       Energy         DIIS error
 ---------------------------------------
    1   -7399.4437014547      1.04e-03  
    2   -7399.4468106142      4.49e-04  
    3   -7399.4459141807      7.28e-04  
    4   -7399.4473802495      9.74e-05  
    5   -7399.4474035799      4.73e-05  
    6   -7399.4474097806      5.85e-06  
    7   -7399.4474098724      1.51e-06  
    8   -7399.4474098766      8.72e-07  
    9   -7399.4474098776      2.54e-07  
   10   -7399.4474098777      7.68e-08  
   11   -7399.4474098777      1.14e-08  
   12   -7399.4474098777      3.43e-09  Convergence criterion met
 ---------------------------------------
 SCF time:   CPU 15.62s  wall 6.00s 
 SCF   energy in the final basis set =    -7399.4474098777
 Total energy in the final basis set =    -7399.4474098777

 --------------------------------------------------------------
             Orbital Energies (a.u.) and Symmetries
 --------------------------------------------------------------

 Alpha MOs, Restricted
 -- Occupied --                  
******* -176.31 -165.72 -165.71 -165.71  -77.13  -35.81  -31.30
  1 A'    2 A'    3 A'    1 A"    4 A'    5 A'    6 A'    7 A'                 
-31.296 -31.296 -24.716 -22.953 -22.951 -22.951 -22.946 -22.946
  2 A"    8 A'    9 A'   10 A'    3 A"   11 A'   12 A'    4 A"                 
-10.256  -6.621  -6.357  -4.785  -4.780  -4.777  -4.770  -4.754
 13 A'   14 A'   15 A'   16 A'    5 A"   17 A'   18 A'    6 A"                 
 -4.754  -2.035  -2.031  -2.030  -2.017  -2.017  -1.250  -0.772
 19 A'   20 A'    7 A"   21 A'   22 A'    8 A"   23 A'   24 A'                 
 -0.645  -0.594  -0.501  -0.491  -0.472  -0.395  -0.321  -0.313
 25 A'   26 A'   27 A'    9 A"   28 A'   29 A'   10 A"   30 A'                 
 -0.276  -0.268
 31 A'   11 A"                                                                 
 -- Virtual --                   
 -0.124  -0.076  -0.020   0.004   0.028   0.037   0.040   0.060
 32 A'   12 A"   33 A'   34 A'   35 A'   36 A'   13 A"   37 A'                 
  0.086   0.095   0.115   0.125   0.140   0.150   0.200   0.204
 38 A'   14 A"   39 A'   40 A'   41 A'   42 A'   43 A'   15 A"                 
  0.222   0.243   0.245   0.275   0.280   0.289   0.322   0.366
 44 A'   16 A"   45 A'   17 A"   46 A'   47 A'   48 A'   49 A'                 
  0.394   0.395   0.404   0.435   0.462   0.504   0.553   0.567
 50 A'   18 A"   19 A"   51 A'   52 A'   53 A'   54 A'   20 A"                 
  0.578   0.605   0.621   0.648   0.658   0.775   0.880   0.930
 55 A'   56 A'   57 A'   21 A"   22 A"   58 A'   59 A'   60 A'                 
  1.059   1.122   1.235   1.285   1.308   1.309   1.347   1.352
 61 A'   23 A"   62 A'   24 A"   63 A'   25 A"   64 A'   65 A'                 
  1.477   1.495   1.527   1.550   1.615   1.667   1.766   1.784
 26 A"   66 A'   67 A'   27 A"   68 A'   69 A'   28 A"   70 A'                 
  1.930   2.025   2.290   2.596   2.697   2.894   3.405   3.736
 71 A'   72 A'   73 A'   74 A'   29 A"   75 A'   76 A'   30 A"                 
  3.745   3.776   3.804   3.959   3.977   3.977   4.040   4.120
 77 A'   31 A"   78 A'   32 A"   79 A'   33 A"   80 A'   81 A'                 
  4.155   4.315   5.983   6.004   6.033   6.240   6.279   6.300
 82 A'   83 A'   34 A"   84 A'   85 A'   35 A"   86 A'   87 A'                 
  7.011  13.764  13.901  14.013  23.496  27.767  28.328  28.343
 88 A'   36 A"   89 A'   90 A'   91 A'   92 A'   37 A"   93 A'                 
 28.358  28.531  28.537  28.539  28.564  28.630  66.733 127.873
 94 A'   38 A"   39 A"   95 A'   96 A'   97 A'   98 A'   40 A"                 
127.885 127.907 151.579 163.1361901.738
 99 A'  100 A'  101 A'  102 A'  103 A'                                         

 Beta MOs, Restricted
 -- Occupied --                  
******* -176.31 -165.72 -165.71 -165.71  -77.13  -35.81  -31.30
  1 A'    2 A'    3 A'    1 A"    4 A'    5 A'    6 A'    7 A'                 
-31.296 -31.296 -24.716 -22.953 -22.951 -22.951 -22.946 -22.946
  2 A"    8 A'    9 A'   10 A'    3 A"   11 A'   12 A'    4 A"                 
-10.256  -6.621  -6.357  -4.785  -4.780  -4.777  -4.770  -4.754
 13 A'   14 A'   15 A'   16 A'    5 A"   17 A'   18 A'    6 A"                 
 -4.754  -2.035  -2.031  -2.030  -2.017  -2.017  -1.250  -0.772
 19 A'   20 A'    7 A"   21 A'   22 A'    8 A"   23 A'   24 A'                 
 -0.645  -0.594  -0.501  -0.491  -0.472  -0.395  -0.321  -0.313
 25 A'   26 A'   27 A'    9 A"   28 A'   29 A'   10 A"   30 A'                 
 -0.276  -0.268
 31 A'   11 A"                                                                 
 -- Virtual --                   
 -0.124  -0.076  -0.020   0.004   0.028   0.037   0.040   0.060
 32 A'   12 A"   33 A'   34 A'   35 A'   36 A'   13 A"   37 A'                 
  0.086   0.095   0.115   0.125   0.140   0.150   0.200   0.204
 38 A'   14 A"   39 A'   40 A'   41 A'   42 A'   43 A'   15 A"                 
  0.222   0.243   0.245   0.275   0.280   0.289   0.322   0.366
 44 A'   16 A"   45 A'   17 A"   46 A'   47 A'   48 A'   49 A'                 
  0.394   0.395   0.404   0.435   0.462   0.504   0.553   0.567
 50 A'   18 A"   19 A"   51 A'   52 A'   53 A'   54 A'   20 A"                 
  0.578   0.605   0.621   0.648   0.658   0.775   0.880   0.930
 55 A'   56 A'   57 A'   21 A"   22 A"   58 A'   59 A'   60 A'                 
  1.059   1.122   1.235   1.285   1.308   1.309   1.347   1.352
 61 A'   23 A"   62 A'   24 A"   63 A'   25 A"   64 A'   65 A'                 
  1.477   1.495   1.527   1.550   1.615   1.667   1.766   1.784
 26 A"   66 A'   67 A'   27 A"   68 A'   69 A'   28 A"   70 A'                 
  1.930   2.025   2.290   2.596   2.697   2.894   3.405   3.736
 71 A'   72 A'   73 A'   74 A'   29 A"   75 A'   76 A'   30 A"                 
  3.745   3.776   3.804   3.959   3.977   3.977   4.040   4.120
 77 A'   31 A"   78 A'   32 A"   79 A'   33 A"   80 A'   81 A'                 
  4.155   4.315   5.983   6.004   6.033   6.240   6.279   6.300
 82 A'   83 A'   34 A"   84 A'   85 A'   35 A"   86 A'   87 A'                 
  7.011  13.764  13.901  14.013  23.496  27.767  28.328  28.343
 88 A'   36 A"   89 A'   90 A'   91 A'   92 A'   37 A"   93 A'                 
 28.358  28.531  28.537  28.539  28.564  28.630  66.733 127.873
 94 A'   38 A"   39 A"   95 A'   96 A'   97 A'   98 A'   40 A"                 
127.885 127.907 151.579 163.1361901.738
 99 A'  100 A'  101 A'  102 A'  103 A'                                         
 --------------------------------------------------------------

          Ground-State Mulliken Net Atomic Charges

     Atom                 Charge (a.u.)
  ----------------------------------------
      1 C                    -0.410688
      2 P                     0.313501
      3 F                    -0.154244
      4 H                     0.222203
      5 I                     0.029228
  ----------------------------------------
  Sum of atomic charges =     0.000000

 -----------------------------------------------------------------
                    Cartesian Multipole Moments
 -----------------------------------------------------------------
    Charge (ESU x 10^10)
                 0.0000
    Dipole Moment (Debye)
         X      -0.6534      Y      -1.5664      Z       0.0000
       Tot       1.6972
    Quadrupole Moments (Debye-Ang)
        XX     -50.3747     XY       4.0052     YY     -50.6853
        XZ       0.0000     YZ      -0.0000     ZZ     -53.6461
    Octopole Moments (Debye-Ang^2)
       XXX      61.4249    XXY       9.0489    XYY      17.0537
       YYY      11.1704    XXZ       0.0000    XYZ       0.0000
       YYZ       0.0000    XZZ      16.4722    YZZ      10.0058
       ZZZ       0.0000
    Hexadecapole Moments (Debye-Ang^3)
      XXXX    -902.6468   XXXY     -12.0527   XXYY    -185.6786
      XYYY       2.6775   YYYY    -163.9089   XXXZ       0.0000
      XXYZ      -0.0000   XYYZ       0.0000   YYYZ      -0.0000
      XXZZ    -161.9777   XYZZ      -8.0426   YYZZ     -46.3466
      XZZZ       0.0000   YZZZ      -0.0000   ZZZZ     -73.5306
 -----------------------------------------------------------------
 Calculating analytic gradient of the SCF energy
 Gradient of SCF Energy
            1           2           3           4           5
    1  -0.0894704   0.0710780  -0.0126563  -0.0053538   0.0364025
    2   0.0571722   0.0050058  -0.0265379  -0.0584972   0.0228570
    3  -0.0000000  -0.0000000   0.0000000   0.0000000   0.0000000
 Max gradient component =       8.947E-02
 RMS gradient           =       3.874E-02
 Gradient time:  CPU 4.41 s  wall 1.83 s
 Geometry Optimization Parameters
   NAtoms,    NIC,     NZ,  NCons,   NDum,   NFix, NCnnct, MaxDiis
        5      20       5       0       0       0       0       0

 Cartesian Hessian Update
 Hessian Updated using BFGS Update


** GEOMETRY OPTIMIZATION IN DELOCALIZED INTERNAL COORDINATES **
   Searching for a Minimum

   Optimization Cycle:   3

                       Coordinates (Angstroms)
     ATOM                X               Y               Z
      1  C        -1.0816060697   -1.1620582911    0.0000000000
      2  P        -2.4396502759   -0.3590446155    0.0000000000
      3  F        -2.2023104017    1.2005448473    0.0000000000
      4  H        -1.0869407588   -2.3635654731    0.0000000000
      5  I         1.0708470360   -0.0402027818    0.0000000000
   Point Group: cs    Number of degrees of freedom:     7


   Energy is  -7399.447409878

 Hessian Updated using BFGS Update

  7 Hessian modes will be used to form the next step
  Hessian Eigenvalues:
     0.035461    0.141693    0.164958    0.218488    0.247431    0.614540
     0.815220

 Minimum Search - Taking Simple RFO Step
 Searching for Lamda that Minimizes Along All modes
 Value Taken    Lamda =  -0.05753449
 Calculated Step too Large.  Step scaled by  0.436707
 Step Taken.  Stepsize is  0.300000

                             Maximum     Tolerance    Cnvgd?
         Gradient           0.063752      0.000300      NO
         Displacement       0.178138      0.001200      NO
         Energy change     -0.032296      0.000001      NO


 New Cartesian Coordinates Obtained by Inverse Iteration

 Displacement from previous Coordinates is:  0.293420
 ----------------------------------------------------------------
             Standard Nuclear Orientation (Angstroms)
    I     Atom           X                Y                Z
 ----------------------------------------------------------------
    1      C      -1.0609403563    -1.1622318998     0.0000000000
    2      P      -2.4572517386    -0.3733985601     0.0000000000
    3      F      -2.1697327092     1.1949197686     0.0000000000
    4      H      -1.0308728732    -2.2816702418     0.0000000000
    5      I       0.9791372072    -0.1019453811     0.0000000000
 ----------------------------------------------------------------
 Molecular Point Group                 Cs    NOp =  2
 Largest Abelian Subgroup              Cs    NOp =  2
 Nuclear Repulsion Energy =   371.7555103717 hartrees
 There are       42 alpha and       42 beta electrons
 Applying Cartesian multipole field
    Component          Value
    ---------          -----
     (2,0,0)        1.00000E-11
     (0,2,0)        2.00000E-11
     (0,0,2)       -3.00000E-11
 Nucleus-field energy     =     0.0000000089 hartrees
 Requested basis set is 6-311++G(d,p)
 There are 54 shells and 143 basis functions
 A cutoff of  1.0D-11 yielded   1266 shell pairs
 There are      9289 function pairs (     10362 Cartesian)
 Smallest overlap matrix eigenvalue = 9.87E-04
 Guess MOs from SCF MO coefficient file

 -----------------------------------------------------------------------
  General SCF calculation program by
  Eric Jon Sundstrom, Paul Horn, Yuezhi Mao, Dmitri Zuev, Alec White,
  David Stuck, Shaama M.S., Shane Yost, Joonho Lee, David Small,
  Daniel Levine, Susi Lehtola, Hugh Burton, Evgeny Epifanovsky
 -----------------------------------------------------------------------
 Exchange:     0.2000 Hartree-Fock + 0.0800 Slater + 0.7200 B88
 Correlation:  0.1900 VWN1RPA + 0.8100 LYP
 Using SG-1 standard quadrature grid
 using 4 threads for integral computing
 -------------------------------------------------------
 OpenMP Integral computing Module                
 Release: version 2.0, May 2017, Q-Chem Inc. Pleasanton 
 -------------------------------------------------------
 -------------------------------------------------------
 OpenMP BLAS3 based DFT computing Module                
 Release: version 1.0, May 2013, Q-Chem Inc. Pittsburgh 
 -------------------------------------------------------
 A restricted SCF calculation will be
 performed using DIIS
 SCF converges when DIIS error is below 1.0e-08
 ---------------------------------------
  Cycle       Energy         DIIS error
 ---------------------------------------
    1   -7399.4652459192      9.71e-04  
    2   -7399.4676451419      5.52e-04  
    3   -7399.4669472041      7.53e-04  
    4   -7399.4685053882      8.77e-05  
    5   -7399.4685262294      4.06e-05  
    6   -7399.4685305287      4.67e-06  
    7   -7399.4685305789      1.09e-06  
    8   -7399.4685305816      5.92e-07  
    9   -7399.4685305821      2.62e-07  
   10   -7399.4685305822      3.48e-08  
   11   -7399.4685305822      7.98e-09  Convergence criterion met
 ---------------------------------------
 SCF time:   CPU 14.42s  wall 6.00s 
 SCF   energy in the final basis set =    -7399.4685305822
 Total energy in the final basis set =    -7399.4685305822

 --------------------------------------------------------------
             Orbital Energies (a.u.) and Symmetries
 --------------------------------------------------------------

 Alpha MOs, Restricted
 -- Occupied --                  
******* -176.31 -165.72 -165.72 -165.72  -77.12  -35.81  -31.30
  1 A'    2 A'    3 A'    1 A"    4 A'    5 A'    6 A'    7 A'                 
-31.298 -31.297 -24.709 -22.955 -22.953 -22.953 -22.948 -22.948
  2 A"    8 A'    9 A'   10 A'    3 A"   11 A'   12 A'    4 A"                 
-10.249  -6.620  -6.359  -4.783  -4.779  -4.776  -4.772  -4.756
 13 A'   14 A'   15 A'   16 A'    5 A"   17 A'   18 A'    6 A"                 
 -4.756  -2.037  -2.033  -2.032  -2.019  -2.019  -1.239  -0.773
 19 A'   20 A'    7 A"   21 A'   22 A'    8 A"   23 A'   24 A'                 
 -0.652  -0.592  -0.501  -0.483  -0.472  -0.402  -0.324  -0.318
 25 A'   26 A'   27 A'    9 A"   28 A'   29 A'   10 A"   30 A'                 
 -0.277  -0.266
 31 A'   11 A"                                                                 
 -- Virtual --                   
 -0.104  -0.079  -0.014   0.002   0.029   0.040   0.041   0.062
 32 A'   12 A"   33 A'   34 A'   35 A'   36 A'   13 A"   37 A'                 
  0.085   0.095   0.118   0.135   0.139   0.148   0.204   0.204
 38 A'   14 A"   39 A'   40 A'   41 A'   42 A'   43 A'   15 A"                 
  0.217   0.242   0.248   0.276   0.282   0.292   0.319   0.367
 44 A'   16 A"   45 A'   17 A"   46 A'   47 A'   48 A'   49 A'                 
  0.396   0.399   0.404   0.435   0.476   0.513   0.563   0.567
 18 A"   50 A'   19 A"   51 A'   52 A'   53 A'   20 A"   54 A'                 
  0.586   0.619   0.638   0.654   0.661   0.773   0.882   0.926
 55 A'   56 A'   57 A'   21 A"   22 A"   58 A'   59 A'   60 A'                 
  1.033   1.133   1.273   1.287   1.313   1.320   1.356   1.358
 61 A'   23 A"   62 A'   24 A"   25 A"   63 A'   64 A'   65 A'                 
  1.471   1.522   1.549   1.550   1.625   1.674   1.792   1.820
 26 A"   66 A'   27 A"   67 A'   68 A'   69 A'   70 A'   28 A"                 
  1.941   2.050   2.398   2.581   2.700   2.885   3.436   3.744
 71 A'   72 A'   73 A'   74 A'   29 A"   75 A'   76 A'   30 A"                 
  3.754   3.779   3.809   3.957   3.979   3.986   4.059   4.114
 77 A'   31 A"   78 A'   32 A"   79 A'   33 A"   80 A'   81 A'                 
  4.196   4.323   5.984   6.008   6.033   6.246   6.288   6.308
 82 A'   83 A'   34 A"   84 A'   85 A'   35 A"   86 A'   87 A'                 
  6.997  13.765  13.899  13.995  23.570  27.779  28.329  28.346
 88 A'   36 A"   89 A'   90 A'   91 A'   92 A'   37 A"   93 A'                 
 28.358  28.529  28.538  28.540  28.573  28.649  66.740 127.874
 94 A'   38 A"   95 A'   39 A"   96 A'   97 A'   98 A'   40 A"                 
127.887 127.908 151.588 163.1171901.748
 99 A'  100 A'  101 A'  102 A'  103 A'                                         

 Beta MOs, Restricted
 -- Occupied --                  
******* -176.31 -165.72 -165.72 -165.72  -77.12  -35.81  -31.30
  1 A'    2 A'    3 A'    1 A"    4 A'    5 A'    6 A'    7 A'                 
-31.298 -31.297 -24.709 -22.955 -22.953 -22.953 -22.948 -22.948
  2 A"    8 A'    9 A'   10 A'    3 A"   11 A'   12 A'    4 A"                 
-10.249  -6.620  -6.359  -4.783  -4.779  -4.776  -4.772  -4.756
 13 A'   14 A'   15 A'   16 A'    5 A"   17 A'   18 A'    6 A"                 
 -4.756  -2.037  -2.033  -2.032  -2.019  -2.019  -1.239  -0.773
 19 A'   20 A'    7 A"   21 A'   22 A'    8 A"   23 A'   24 A'                 
 -0.652  -0.592  -0.501  -0.483  -0.472  -0.402  -0.324  -0.318
 25 A'   26 A'   27 A'    9 A"   28 A'   29 A'   10 A"   30 A'                 
 -0.277  -0.266
 31 A'   11 A"                                                                 
 -- Virtual --                   
 -0.104  -0.079  -0.014   0.002   0.029   0.040   0.041   0.062
 32 A'   12 A"   33 A'   34 A'   35 A'   36 A'   13 A"   37 A'                 
  0.085   0.095   0.118   0.135   0.139   0.148   0.204   0.204
 38 A'   14 A"   39 A'   40 A'   41 A'   42 A'   43 A'   15 A"                 
  0.217   0.242   0.248   0.276   0.282   0.292   0.319   0.367
 44 A'   16 A"   45 A'   17 A"   46 A'   47 A'   48 A'   49 A'                 
  0.396   0.399   0.404   0.435   0.476   0.513   0.563   0.567
 18 A"   50 A'   19 A"   51 A'   52 A'   53 A'   20 A"   54 A'                 
  0.586   0.619   0.638   0.654   0.661   0.773   0.882   0.926
 55 A'   56 A'   57 A'   21 A"   22 A"   58 A'   59 A'   60 A'                 
  1.033   1.133   1.273   1.287   1.313   1.320   1.356   1.358
 61 A'   23 A"   62 A'   24 A"   25 A"   63 A'   64 A'   65 A'                 
  1.471   1.522   1.549   1.550   1.625   1.674   1.792   1.820
 26 A"   66 A'   27 A"   67 A'   68 A'   69 A'   70 A'   28 A"                 
  1.941   2.050   2.398   2.581   2.700   2.885   3.436   3.744
 71 A'   72 A'   73 A'   74 A'   29 A"   75 A'   76 A'   30 A"                 
  3.754   3.779   3.809   3.957   3.979   3.986   4.059   4.114
 77 A'   31 A"   78 A'   32 A"   79 A'   33 A"   80 A'   81 A'                 
  4.196   4.323   5.984   6.008   6.033   6.246   6.288   6.308
 82 A'   83 A'   34 A"   84 A'   85 A'   35 A"   86 A'   87 A'                 
  6.997  13.765  13.899  13.995  23.570  27.779  28.329  28.346
 88 A'   36 A"   89 A'   90 A'   91 A'   92 A'   37 A"   93 A'                 
 28.358  28.529  28.538  28.540  28.573  28.649  66.740 127.874
 94 A'   38 A"   95 A'   39 A"   96 A'   97 A'   98 A'   40 A"                 
127.887 127.908 151.588 163.1171901.748
 99 A'  100 A'  101 A'  102 A'  103 A'                                         
 --------------------------------------------------------------

          Ground-State Mulliken Net Atomic Charges

     Atom                 Charge (a.u.)
  ----------------------------------------
      1 C                    -0.432499
      2 P                     0.319125
      3 F                    -0.173027
      4 H                     0.225913
      5 I                     0.060488
  ----------------------------------------
  Sum of atomic charges =     0.000000

 -----------------------------------------------------------------
                    Cartesian Multipole Moments
 -----------------------------------------------------------------
    Charge (ESU x 10^10)
                -0.0000
    Dipole Moment (Debye)
         X      -0.4485      Y      -1.6052      Z      -0.0000
       Tot       1.6667
    Quadrupole Moments (Debye-Ang)
        XX     -50.4165     XY       3.9953     YY     -51.0027
        XZ       0.0000     YZ       0.0000     ZZ     -53.4763
    Octopole Moments (Debye-Ang^2)
       XXX      68.8114    XXY      10.1675    XYY      20.1692
       YYY      17.6768    XXZ      -0.0000    XYZ       0.0000
       YYZ      -0.0000    XZZ      19.3269    YZZ      11.7076
       ZZZ      -0.0000
    Hexadecapole Moments (Debye-Ang^3)
      XXXX    -872.0646   XXXY      -8.3370   XXYY    -181.0537
      XYYY       4.7260   YYYY    -167.4343   XXXZ       0.0000
      XXYZ       0.0000   XYYZ       0.0000   YYYZ       0.0000
      XXZZ    -156.8086   XYZZ      -6.6221   YYZZ     -45.9414
      XZZZ       0.0000   YZZZ       0.0000   ZZZZ     -73.0765
 -----------------------------------------------------------------
 Calculating analytic gradient of the SCF energy
 Gradient of SCF Energy
            1           2           3           4           5
    1  -0.0662449   0.0478962  -0.0089121  -0.0027623   0.0300232
    2   0.0141886   0.0061570  -0.0176031  -0.0226741   0.0199316
    3   0.0000000  -0.0000000   0.0000000  -0.0000000  -0.0000000
 Max gradient component =       6.624E-02
 RMS gradient           =       2.467E-02
 Gradient time:  CPU 4.55 s  wall 1.77 s
 Geometry Optimization Parameters
   NAtoms,    NIC,     NZ,  NCons,   NDum,   NFix, NCnnct, MaxDiis
        5      20       5       0       0       0       0       0

 Cartesian Hessian Update
 Hessian Updated using BFGS Update


** GEOMETRY OPTIMIZATION IN DELOCALIZED INTERNAL COORDINATES **
   Searching for a Minimum

   Optimization Cycle:   4

                       Coordinates (Angstroms)
     ATOM                X               Y               Z
      1  C        -1.0609403563   -1.1622318998    0.0000000000
      2  P        -2.4572517386   -0.3733985601    0.0000000000
      3  F        -2.1697327092    1.1949197686    0.0000000000
      4  H        -1.0308728732   -2.2816702418    0.0000000000
      5  I         0.9791372072   -0.1019453811    0.0000000000
   Point Group: cs    Number of degrees of freedom:     7


   Energy is  -7399.468530582

 Hessian Updated using BFGS Update

  7 Hessian modes will be used to form the next step
  Hessian Eigenvalues:
     0.038558    0.158249    0.202144    0.233985    0.263370    0.592961
     0.782889

 Minimum Search - Taking Simple RFO Step
 Searching for Lamda that Minimizes Along All modes
 Value Taken    Lamda =  -0.03037644
 Calculated Step too Large.  Step scaled by  0.492832
 Step Taken.  Stepsize is  0.300000

                             Maximum     Tolerance    Cnvgd?
         Gradient           0.033696      0.000300      NO
         Displacement       0.204462      0.001200      NO
         Energy change     -0.021121      0.000001      NO


 New Cartesian Coordinates Obtained by Inverse Iteration

 Displacement from previous Coordinates is:  0.271265
 ----------------------------------------------------------------
             Standard Nuclear Orientation (Angstroms)
    I     Atom           X                Y                Z
 ----------------------------------------------------------------
    1      C      -1.0315237484    -1.1417785413     0.0000000000
    2      P      -2.4697784686    -0.3798187422     0.0000000000
    3      F      -2.1465989816     1.1972242013     0.0000000000
    4      H      -0.9745445372    -2.2350964758     0.0000000000
    5      I       0.8827852657    -0.1648567562     0.0000000000
 ----------------------------------------------------------------
 Molecular Point Group                 Cs    NOp =  2
 Largest Abelian Subgroup              Cs    NOp =  2
 Nuclear Repulsion Energy =   381.8159324996 hartrees
 There are       42 alpha and       42 beta electrons
 Applying Cartesian multipole field
    Component          Value
    ---------          -----
     (2,0,0)        1.00000E-11
     (0,2,0)        2.00000E-11
     (0,0,2)       -3.00000E-11
 Nucleus-field energy     =     0.0000000086 hartrees
 Requested basis set is 6-311++G(d,p)
 There are 54 shells and 143 basis functions
 A cutoff of  1.0D-11 yielded   1280 shell pairs
 There are      9358 function pairs (     10446 Cartesian)
 Smallest overlap matrix eigenvalue = 9.79E-04
 Guess MOs from SCF MO coefficient file

 -----------------------------------------------------------------------
  General SCF calculation program by
  Eric Jon Sundstrom, Paul Horn, Yuezhi Mao, Dmitri Zuev, Alec White,
  David Stuck, Shaama M.S., Shane Yost, Joonho Lee, David Small,
  Daniel Levine, Susi Lehtola, Hugh Burton, Evgeny Epifanovsky
 -----------------------------------------------------------------------
 Exchange:     0.2000 Hartree-Fock + 0.0800 Slater + 0.7200 B88
 Correlation:  0.1900 VWN1RPA + 0.8100 LYP
 Using SG-1 standard quadrature grid
 using 4 threads for integral computing
 -------------------------------------------------------
 OpenMP Integral computing Module                
 Release: version 2.0, May 2017, Q-Chem Inc. Pleasanton 
 -------------------------------------------------------
 -------------------------------------------------------
 OpenMP BLAS3 based DFT computing Module                
 Release: version 1.0, May 2013, Q-Chem Inc. Pittsburgh 
 -------------------------------------------------------
 A restricted SCF calculation will be
 performed using DIIS
 SCF converges when DIIS error is below 1.0e-08
 ---------------------------------------
  Cycle       Energy         DIIS error
 ---------------------------------------
    1   -7399.4749508729      9.80e-04  
    2   -7399.4776403657      5.61e-04  
    3   -7399.4771554737      7.05e-04  
    4   -7399.4784773532      1.13e-04  
    5   -7399.4785142565      3.66e-05  
    6   -7399.4785174792      4.91e-06  
    7   -7399.4785175361      1.21e-06  
    8   -7399.4785175385      6.64e-07  
    9   -7399.4785175394      1.86e-07  
   10   -7399.4785175394      3.03e-08  
   11   -7399.4785175395      8.52e-09  Convergence criterion met
 ---------------------------------------
 SCF time:   CPU 14.70s  wall 5.00s 
 SCF   energy in the final basis set =    -7399.4785175395
 Total energy in the final basis set =    -7399.4785175395

 --------------------------------------------------------------
             Orbital Energies (a.u.) and Symmetries
 --------------------------------------------------------------

 Alpha MOs, Restricted
 -- Occupied --                  
******* -176.32 -165.72 -165.72 -165.72  -77.12  -35.81  -31.31
  1 A'    2 A'    3 A'    1 A"    4 A'    5 A'    6 A'    7 A'                 
-31.299 -31.299 -24.702 -22.956 -22.954 -22.954 -22.950 -22.950
  2 A"    8 A'    9 A'   10 A'    3 A"   11 A'    4 A"   12 A'                 
-10.243  -6.617  -6.361  -4.781  -4.776  -4.774  -4.773  -4.759
 13 A'   14 A'   15 A'   16 A'    5 A"   17 A'   18 A'    6 A"                 
 -4.758  -2.039  -2.035  -2.034  -2.021  -2.021  -1.229  -0.777
 19 A'   20 A'    7 A"   21 A'    8 A"   22 A'   23 A'   24 A'                 
 -0.659  -0.588  -0.499  -0.475  -0.467  -0.410  -0.330  -0.323
 25 A'   26 A'   27 A'    9 A"   28 A'   29 A'   10 A"   30 A'                 
 -0.277  -0.261
 31 A'   11 A"                                                                 
 -- Virtual --                   
 -0.082  -0.079  -0.014   0.003   0.030   0.041   0.042   0.064
 12 A"   32 A'   33 A'   34 A'   35 A'   36 A'   13 A"   37 A'                 
  0.084   0.094   0.120   0.133   0.141   0.150   0.205   0.210
 38 A'   14 A"   39 A'   40 A'   41 A'   42 A'   15 A"   43 A'                 
  0.212   0.242   0.249   0.278   0.284   0.295   0.317   0.369
 44 A'   16 A"   45 A'   17 A"   46 A'   47 A'   48 A'   49 A'                 
  0.397   0.407   0.407   0.438   0.481   0.514   0.555   0.578
 18 A"   50 A'   19 A"   51 A'   52 A'   53 A'   20 A"   54 A'                 
  0.587   0.652   0.658   0.660   0.668   0.768   0.884   0.924
 55 A'   56 A'   57 A'   21 A"   22 A"   58 A'   59 A'   60 A'                 
  1.010   1.147   1.290   1.311   1.317   1.329   1.363   1.370
 61 A'   23 A"   24 A"   62 A'   25 A"   63 A'   64 A'   65 A'                 
  1.469   1.524   1.549   1.555   1.630   1.682   1.794   1.835
 26 A"   66 A'   27 A"   67 A'   68 A'   69 A'   70 A'   28 A"                 
  1.949   2.056   2.428   2.585   2.698   2.890   3.432   3.751
 71 A'   72 A'   73 A'   74 A'   29 A"   75 A'   76 A'   30 A"                 
  3.761   3.783   3.815   3.955   3.980   3.999   4.077   4.108
 77 A'   31 A"   78 A'   32 A"   79 A'   33 A"   80 A'   81 A'                 
  4.221   4.355   5.986   6.012   6.040   6.253   6.296   6.317
 82 A'   83 A'   34 A"   84 A'   85 A'   35 A"   86 A'   87 A'                 
  6.986  13.768  13.897  13.981  23.598  27.805  28.330  28.349
 88 A'   36 A"   89 A'   90 A'   91 A'   92 A'   37 A"   93 A'                 
 28.361  28.528  28.538  28.546  28.583  28.665  66.745 127.875
 94 A'   38 A"   95 A'   39 A"   96 A'   97 A'   98 A'   40 A"                 
127.890 127.911 151.609 163.1021901.769
 99 A'  100 A'  101 A'  102 A'  103 A'                                         

 Beta MOs, Restricted
 -- Occupied --                  
******* -176.32 -165.72 -165.72 -165.72  -77.12  -35.81  -31.31
  1 A'    2 A'    3 A'    1 A"    4 A'    5 A'    6 A'    7 A'                 
-31.299 -31.299 -24.702 -22.956 -22.954 -22.954 -22.950 -22.950
  2 A"    8 A'    9 A'   10 A'    3 A"   11 A'    4 A"   12 A'                 
-10.243  -6.617  -6.361  -4.781  -4.776  -4.774  -4.773  -4.759
 13 A'   14 A'   15 A'   16 A'    5 A"   17 A'   18 A'    6 A"                 
 -4.758  -2.039  -2.035  -2.034  -2.021  -2.021  -1.229  -0.777
 19 A'   20 A'    7 A"   21 A'    8 A"   22 A'   23 A'   24 A'                 
 -0.659  -0.588  -0.499  -0.475  -0.467  -0.410  -0.330  -0.323
 25 A'   26 A'   27 A'    9 A"   28 A'   29 A'   10 A"   30 A'                 
 -0.277  -0.261
 31 A'   11 A"                                                                 
 -- Virtual --                   
 -0.082  -0.079  -0.014   0.003   0.030   0.041   0.042   0.064
 12 A"   32 A'   33 A'   34 A'   35 A'   36 A'   13 A"   37 A'                 
  0.084   0.094   0.120   0.133   0.141   0.150   0.205   0.210
 38 A'   14 A"   39 A'   40 A'   41 A'   42 A'   15 A"   43 A'                 
  0.212   0.242   0.249   0.278   0.284   0.295   0.317   0.369
 44 A'   16 A"   45 A'   17 A"   46 A'   47 A'   48 A'   49 A'                 
  0.397   0.407   0.407   0.438   0.481   0.514   0.555   0.578
 18 A"   50 A'   19 A"   51 A'   52 A'   53 A'   20 A"   54 A'                 
  0.587   0.652   0.658   0.660   0.668   0.768   0.884   0.924
 55 A'   56 A'   57 A'   21 A"   22 A"   58 A'   59 A'   60 A'                 
  1.010   1.147   1.290   1.311   1.317   1.329   1.363   1.370
 61 A'   23 A"   24 A"   62 A'   25 A"   63 A'   64 A'   65 A'                 
  1.469   1.524   1.549   1.555   1.630   1.682   1.794   1.835
 26 A"   66 A'   27 A"   67 A'   68 A'   69 A'   70 A'   28 A"                 
  1.949   2.056   2.428   2.585   2.698   2.890   3.432   3.751
 71 A'   72 A'   73 A'   74 A'   29 A"   75 A'   76 A'   30 A"                 
  3.761   3.783   3.815   3.955   3.980   3.999   4.077   4.108
 77 A'   31 A"   78 A'   32 A"   79 A'   33 A"   80 A'   81 A'                 
  4.221   4.355   5.986   6.012   6.040   6.253   6.296   6.317
 82 A'   83 A'   34 A"   84 A'   85 A'   35 A"   86 A'   87 A'                 
  6.986  13.768  13.897  13.981  23.598  27.805  28.330  28.349
 88 A'   36 A"   89 A'   90 A'   91 A'   92 A'   37 A"   93 A'                 
 28.361  28.528  28.538  28.546  28.583  28.665  66.745 127.875
 94 A'   38 A"   95 A'   39 A"   96 A'   97 A'   98 A'   40 A"                 
127.890 127.911 151.609 163.1021901.769
 99 A'  100 A'  101 A'  102 A'  103 A'                                         
 --------------------------------------------------------------

          Ground-State Mulliken Net Atomic Charges

     Atom                 Charge (a.u.)
  ----------------------------------------
      1 C                    -0.458512
      2 P                     0.320173
      3 F                    -0.189758
      4 H                     0.227758
      5 I                     0.100339
  ----------------------------------------
  Sum of atomic charges =     0.000000

 -----------------------------------------------------------------
                    Cartesian Multipole Moments
 -----------------------------------------------------------------
    Charge (ESU x 10^10)
                 0.0000
    Dipole Moment (Debye)
         X      -0.2158      Y      -1.6714      Z      -0.0000
       Tot       1.6853
    Quadrupole Moments (Debye-Ang)
        XX     -50.6817     XY       3.9019     YY     -51.2305
        XZ      -0.0000     YZ      -0.0000     ZZ     -53.2859
    Octopole Moments (Debye-Ang^2)
       XXX      76.7339    XXY      11.2112    XYY      23.3474
       YYY      23.1168    XXZ      -0.0000    XYZ      -0.0000
       YYZ       0.0000    XZZ      22.3790    YZZ      13.2704
       ZZZ      -0.0000
    Hexadecapole Moments (Debye-Ang^3)
      XXXX    -843.2140   XXXY      -4.6475   XXYY    -177.0438
      XYYY       7.7171   YYYY    -170.6009   XXXZ       0.0000
      XXYZ       0.0000   XYYZ      -0.0000   YYYZ      -0.0000
      XXZZ    -152.0204   XYZZ      -5.1883   YYZZ     -45.8210
      XZZZ       0.0000   YZZZ      -0.0000   ZZZZ     -72.4875
 -----------------------------------------------------------------
 Calculating analytic gradient of the SCF energy
 Gradient of SCF Energy
            1           2           3           4           5
    1  -0.0314388   0.0300501  -0.0051564   0.0013724   0.0051726
    2   0.0069865   0.0071589  -0.0112170  -0.0072945   0.0043662
    3   0.0000000  -0.0000000   0.0000000   0.0000000  -0.0000000
 Max gradient component =       3.144E-02
 RMS gradient           =       1.223E-02
 Gradient time:  CPU 4.60 s  wall 1.80 s
 Geometry Optimization Parameters
   NAtoms,    NIC,     NZ,  NCons,   NDum,   NFix, NCnnct, MaxDiis
        5      20       5       0       0       0       0       0

 Cartesian Hessian Update
 Hessian Updated using BFGS Update


** GEOMETRY OPTIMIZATION IN DELOCALIZED INTERNAL COORDINATES **
   Searching for a Minimum

   Optimization Cycle:   5

                       Coordinates (Angstroms)
     ATOM                X               Y               Z
      1  C        -1.0315237484   -1.1417785413    0.0000000000
      2  P        -2.4697784686   -0.3798187422    0.0000000000
      3  F        -2.1465989816    1.1972242013    0.0000000000
      4  H        -0.9745445372   -2.2350964758    0.0000000000
      5  I         0.8827852657   -0.1648567562    0.0000000000
   Point Group: cs    Number of degrees of freedom:     7


   Energy is  -7399.478517539

 Hessian Updated using BFGS Update

  7 Hessian modes will be used to form the next step
  Hessian Eigenvalues:
     0.096818    0.164862    0.185717    0.234658    0.266183    0.565871
     0.760274

 Minimum Search - Taking Simple RFO Step
 Searching for Lamda that Minimizes Along All modes
 Value Taken    Lamda =  -0.00352998
 Step Taken.  Stepsize is  0.136693

                             Maximum     Tolerance    Cnvgd?
         Gradient           0.019230      0.000300      NO
         Displacement       0.092623      0.001200      NO
         Energy change     -0.009987      0.000001      NO


 New Cartesian Coordinates Obtained by Inverse Iteration

 Displacement from previous Coordinates is:  0.131640
 ----------------------------------------------------------------
             Standard Nuclear Orientation (Angstroms)
    I     Atom           X                Y                Z
 ----------------------------------------------------------------
    1      C      -1.0159612926    -1.1223666751     0.0000000000
    2      P      -2.5021689778    -0.3979943822     0.0000000000
    3      F      -2.1366906311     1.1889146138     0.0000000000
    4      H      -0.9611519090    -2.1966266749     0.0000000000
    5      I       0.8763123403    -0.1962531959     0.0000000000
 ----------------------------------------------------------------
 Molecular Point Group                 Cs    NOp =  2
 Largest Abelian Subgroup              Cs    NOp =  2
 Nuclear Repulsion Energy =   382.0516237477 hartrees
 There are       42 alpha and       42 beta electrons
 Applying Cartesian multipole field
    Component          Value
    ---------          -----
     (2,0,0)        1.00000E-11
     (0,2,0)        2.00000E-11
     (0,0,2)       -3.00000E-11
 Nucleus-field energy     =     0.0000000086 hartrees
 Requested basis set is 6-311++G(d,p)
 There are 54 shells and 143 basis functions
 A cutoff of  1.0D-11 yielded   1282 shell pairs
 There are      9362 function pairs (     10450 Cartesian)
 Smallest overlap matrix eigenvalue = 9.92E-04
 Guess MOs from SCF MO coefficient file

 -----------------------------------------------------------------------
  General SCF calculation program by
  Eric Jon Sundstrom, Paul Horn, Yuezhi Mao, Dmitri Zuev, Alec White,
  David Stuck, Shaama M.S., Shane Yost, Joonho Lee, David Small,
  Daniel Levine, Susi Lehtola, Hugh Burton, Evgeny Epifanovsky
 -----------------------------------------------------------------------
 Exchange:     0.2000 Hartree-Fock + 0.0800 Slater + 0.7200 B88
 Correlation:  0.1900 VWN1RPA + 0.8100 LYP
 Using SG-1 standard quadrature grid
 using 4 threads for integral computing
 -------------------------------------------------------
 OpenMP Integral computing Module                
 Release: version 2.0, May 2017, Q-Chem Inc. Pleasanton 
 -------------------------------------------------------
 -------------------------------------------------------
 OpenMP BLAS3 based DFT computing Module                
 Release: version 1.0, May 2013, Q-Chem Inc. Pittsburgh 
 -------------------------------------------------------
 A restricted SCF calculation will be
 performed using DIIS
 SCF converges when DIIS error is below 1.0e-08
 ---------------------------------------
  Cycle       Energy         DIIS error
 ---------------------------------------
    1   -7399.4790611490      6.01e-04  
    2   -7399.4802421988      2.25e-04  
    3   -7399.4802295687      2.57e-04  
    4   -7399.4803535071      4.26e-05  
    5   -7399.4803566557      1.31e-05  
    6   -7399.4803570508      3.90e-06  
    7   -7399.4803570729      2.12e-06  
    8   -7399.4803570844      7.43e-07  
    9   -7399.4803570859      1.18e-07  
   10   -7399.4803570859      2.09e-08  
   11   -7399.4803570860      5.73e-09  Convergence criterion met
 ---------------------------------------
 SCF time:   CPU 14.90s  wall 6.00s 
 SCF   energy in the final basis set =    -7399.4803570860
 Total energy in the final basis set =    -7399.4803570860

 --------------------------------------------------------------
             Orbital Energies (a.u.) and Symmetries
 --------------------------------------------------------------

 Alpha MOs, Restricted
 -- Occupied --                  
******* -176.32 -165.72 -165.72 -165.72  -77.12  -35.81  -31.31
  1 A'    2 A'    3 A'    1 A"    4 A'    5 A'    6 A'    7 A'                 
-31.301 -31.300 -24.695 -22.957 -22.956 -22.956 -22.951 -22.951
  2 A"    8 A'    9 A'   10 A'    3 A"   11 A'    4 A"   12 A'                 
-10.241  -6.617  -6.363  -4.781  -4.777  -4.775  -4.774  -4.761
 13 A'   14 A'   15 A'   16 A'    5 A"   17 A'   18 A'    6 A"                 
 -4.759  -2.041  -2.037  -2.036  -2.023  -2.023  -1.219  -0.777
 19 A'   20 A'    7 A"   21 A'    8 A"   22 A'   23 A'   24 A'                 
 -0.661  -0.584  -0.493  -0.467  -0.462  -0.410  -0.330  -0.328
 25 A'   26 A'   27 A'    9 A"   28 A'   29 A'   10 A"   30 A'                 
 -0.278  -0.259
 31 A'   11 A"                                                                 
 -- Virtual --                   
 -0.086  -0.074  -0.014   0.001   0.030   0.041   0.042   0.064
 12 A"   32 A'   33 A'   34 A'   35 A'   36 A'   13 A"   37 A'                 
  0.082   0.094   0.120   0.132   0.140   0.153   0.205   0.208
 38 A'   14 A"   39 A'   40 A'   41 A'   42 A'   15 A"   43 A'                 
  0.214   0.242   0.253   0.279   0.285   0.295   0.315   0.368
 44 A'   16 A"   45 A'   17 A"   46 A'   47 A'   48 A'   49 A'                 
  0.396   0.408   0.409   0.440   0.478   0.510   0.549   0.573
 18 A"   19 A"   50 A'   51 A'   52 A'   53 A'   20 A"   54 A'                 
  0.595   0.657   0.661   0.673   0.674   0.766   0.885   0.913
 55 A'   56 A'   21 A"   57 A'   22 A"   58 A'   59 A'   60 A'                 
  0.986   1.148   1.290   1.317   1.318   1.331   1.373   1.378
 61 A'   23 A"   24 A"   62 A'   25 A"   63 A'   64 A'   65 A'                 
  1.464   1.523   1.552   1.556   1.627   1.683   1.799   1.846
 26 A"   66 A'   27 A"   67 A'   68 A'   69 A'   70 A'   28 A"                 
  1.956   2.050   2.442   2.592   2.697   2.898   3.419   3.760
 71 A'   72 A'   73 A'   74 A'   29 A"   75 A'   76 A'   30 A"                 
  3.770   3.787   3.824   3.954   3.978   4.002   4.073   4.100
 77 A'   31 A"   78 A'   32 A"   79 A'   33 A"   80 A'   81 A'                 
  4.219   4.368   5.986   6.012   6.044   6.259   6.305   6.325
 82 A'   83 A'   34 A"   84 A'   85 A'   35 A"   86 A'   87 A'                 
  6.968  13.768  13.887  13.963  23.617  27.813  28.330  28.349
 88 A'   36 A"   89 A'   90 A'   91 A'   92 A'   37 A"   93 A'                 
 28.363  28.526  28.537  28.546  28.585  28.666  66.751 127.875
 94 A'   38 A"   95 A'   39 A"   96 A'   97 A'   98 A'   40 A"                 
127.890 127.912 151.615 163.0801901.776
 99 A'  100 A'  101 A'  102 A'  103 A'                                         

 Beta MOs, Restricted
 -- Occupied --                  
******* -176.32 -165.72 -165.72 -165.72  -77.12  -35.81  -31.31
  1 A'    2 A'    3 A'    1 A"    4 A'    5 A'    6 A'    7 A'                 
-31.301 -31.300 -24.695 -22.957 -22.956 -22.956 -22.951 -22.951
  2 A"    8 A'    9 A'   10 A'    3 A"   11 A'    4 A"   12 A'                 
-10.241  -6.617  -6.363  -4.781  -4.777  -4.775  -4.774  -4.761
 13 A'   14 A'   15 A'   16 A'    5 A"   17 A'   18 A'    6 A"                 
 -4.759  -2.041  -2.037  -2.036  -2.023  -2.023  -1.219  -0.777
 19 A'   20 A'    7 A"   21 A'    8 A"   22 A'   23 A'   24 A'                 
 -0.661  -0.584  -0.493  -0.467  -0.462  -0.410  -0.330  -0.328
 25 A'   26 A'   27 A'    9 A"   28 A'   29 A'   10 A"   30 A'                 
 -0.278  -0.259
 31 A'   11 A"                                                                 
 -- Virtual --                   
 -0.086  -0.074  -0.014   0.001   0.030   0.041   0.042   0.064
 12 A"   32 A'   33 A'   34 A'   35 A'   36 A'   13 A"   37 A'                 
  0.082   0.094   0.120   0.132   0.140   0.153   0.205   0.208
 38 A'   14 A"   39 A'   40 A'   41 A'   42 A'   15 A"   43 A'                 
  0.214   0.242   0.253   0.279   0.285   0.295   0.315   0.368
 44 A'   16 A"   45 A'   17 A"   46 A'   47 A'   48 A'   49 A'                 
  0.396   0.408   0.409   0.440   0.478   0.510   0.549   0.573
 18 A"   19 A"   50 A'   51 A'   52 A'   53 A'   20 A"   54 A'                 
  0.595   0.657   0.661   0.673   0.674   0.766   0.885   0.913
 55 A'   56 A'   21 A"   57 A'   22 A"   58 A'   59 A'   60 A'                 
  0.986   1.148   1.290   1.317   1.318   1.331   1.373   1.378
 61 A'   23 A"   24 A"   62 A'   25 A"   63 A'   64 A'   65 A'                 
  1.464   1.523   1.552   1.556   1.627   1.683   1.799   1.846
 26 A"   66 A'   27 A"   67 A'   68 A'   69 A'   70 A'   28 A"                 
  1.956   2.050   2.442   2.592   2.697   2.898   3.419   3.760
 71 A'   72 A'   73 A'   74 A'   29 A"   75 A'   76 A'   30 A"                 
  3.770   3.787   3.824   3.954   3.978   4.002   4.073   4.100
 77 A'   31 A"   78 A'   32 A"   79 A'   33 A"   80 A'   81 A'                 
  4.219   4.368   5.986   6.012   6.044   6.259   6.305   6.325
 82 A'   83 A'   34 A"   84 A'   85 A'   35 A"   86 A'   87 A'                 
  6.968  13.768  13.887  13.963  23.617  27.813  28.330  28.349
 88 A'   36 A"   89 A'   90 A'   91 A'   92 A'   37 A"   93 A'                 
 28.363  28.526  28.537  28.546  28.585  28.666  66.751 127.875
 94 A'   38 A"   95 A'   39 A"   96 A'   97 A'   98 A'   40 A"                 
127.890 127.912 151.615 163.0801901.776
 99 A'  100 A'  101 A'  102 A'  103 A'                                         
 --------------------------------------------------------------

          Ground-State Mulliken Net Atomic Charges

     Atom                 Charge (a.u.)
  ----------------------------------------
      1 C                    -0.464792
      2 P                     0.328762
      3 F                    -0.207381
      4 H                     0.221182
      5 I                     0.122230
  ----------------------------------------
  Sum of atomic charges =     0.000000

 -----------------------------------------------------------------
                    Cartesian Multipole Moments
 -----------------------------------------------------------------
    Charge (ESU x 10^10)
                 0.0000
    Dipole Moment (Debye)
         X      -0.1847      Y      -1.7614      Z      -0.0000
       Tot       1.7711
    Quadrupole Moments (Debye-Ang)
        XX     -50.1399     XY       4.0892     YY     -51.5012
        XZ      -0.0000     YZ       0.0000     ZZ     -53.2575
    Octopole Moments (Debye-Ang^2)
       XXX      76.2525    XXY      11.3143    XYY      23.9727
       YYY      26.5905    XXZ      -0.0000    XYZ      -0.0000
       YYZ      -0.0000    XZZ      23.1369    YZZ      14.2118
       ZZZ      -0.0000
    Hexadecapole Moments (Debye-Ang^3)
      XXXX    -841.8242   XXXY      -2.6182   XXYY    -178.6650
      XYYY       8.1116   YYYY    -173.1479   XXXZ      -0.0000
      XXYZ       0.0000   XYYZ      -0.0000   YYYZ       0.0000
      XXZZ    -153.5262   XYZZ      -4.9604   YYZZ     -45.8242
      XZZZ      -0.0000   YZZZ       0.0000   ZZZZ     -72.4223
 -----------------------------------------------------------------
 Calculating analytic gradient of the SCF energy
 Gradient of SCF Energy
            1           2           3           4           5
    1  -0.0075787   0.0044075   0.0011970   0.0008326   0.0011415
    2  -0.0045512   0.0021998  -0.0047085   0.0065296   0.0005302
    3  -0.0000000   0.0000000  -0.0000000  -0.0000000   0.0000000
 Max gradient component =       7.579E-03
 RMS gradient           =       3.376E-03
 Gradient time:  CPU 4.59 s  wall 1.71 s
 Geometry Optimization Parameters
   NAtoms,    NIC,     NZ,  NCons,   NDum,   NFix, NCnnct, MaxDiis
        5      20       5       0       0       0       0       0

 Cartesian Hessian Update
 Hessian Updated using BFGS Update


** GEOMETRY OPTIMIZATION IN DELOCALIZED INTERNAL COORDINATES **
   Searching for a Minimum

   Optimization Cycle:   6

                       Coordinates (Angstroms)
     ATOM                X               Y               Z
      1  C        -1.0159612926   -1.1223666751    0.0000000000
      2  P        -2.5021689778   -0.3979943822    0.0000000000
      3  F        -2.1366906311    1.1889146138    0.0000000000
      4  H        -0.9611519090   -2.1966266749    0.0000000000
      5  I         0.8763123403   -0.1962531959    0.0000000000
   Point Group: cs    Number of degrees of freedom:     7


   Energy is  -7399.480357086

 Hessian Updated using BFGS Update

  7 Hessian modes will be used to form the next step
  Hessian Eigenvalues:
     0.082996    0.166412    0.186183    0.237649    0.338265    0.501730
     0.744570

 Minimum Search - Taking Simple RFO Step
 Searching for Lamda that Minimizes Along All modes
 Value Taken    Lamda =  -0.00051064
 Step Taken.  Stepsize is  0.054870

                             Maximum     Tolerance    Cnvgd?
         Gradient           0.007693      0.000300      NO
         Displacement       0.046691      0.001200      NO
         Energy change     -0.001840      0.000001      NO


 New Cartesian Coordinates Obtained by Inverse Iteration

 Displacement from previous Coordinates is:  0.078135
 ----------------------------------------------------------------
             Standard Nuclear Orientation (Angstroms)
    I     Atom           X                Y                Z
 ----------------------------------------------------------------
    1      C      -1.0005659488    -1.1152850736     0.0000000000
    2      P      -2.4987209366    -0.3964586684     0.0000000000
    3      F      -2.1638855851     1.2042352191     0.0000000000
    4      H      -0.9596489124    -2.2015870936     0.0000000000
    5      I       0.8831609128    -0.2152306977     0.0000000000
 ----------------------------------------------------------------
 Molecular Point Group                 Cs    NOp =  2
 Largest Abelian Subgroup              Cs    NOp =  2
 Nuclear Repulsion Energy =   381.2091555823 hartrees
 There are       42 alpha and       42 beta electrons
 Applying Cartesian multipole field
    Component          Value
    ---------          -----
     (2,0,0)        1.00000E-11
     (0,2,0)        2.00000E-11
     (0,0,2)       -3.00000E-11
 Nucleus-field energy     =     0.0000000087 hartrees
 Requested basis set is 6-311++G(d,p)
 There are 54 shells and 143 basis functions
 A cutoff of  1.0D-11 yielded   1283 shell pairs
 There are      9339 function pairs (     10416 Cartesian)
 Smallest overlap matrix eigenvalue = 9.99E-04
 Guess MOs from SCF MO coefficient file

 -----------------------------------------------------------------------
  General SCF calculation program by
  Eric Jon Sundstrom, Paul Horn, Yuezhi Mao, Dmitri Zuev, Alec White,
  David Stuck, Shaama M.S., Shane Yost, Joonho Lee, David Small,
  Daniel Levine, Susi Lehtola, Hugh Burton, Evgeny Epifanovsky
 -----------------------------------------------------------------------
 Exchange:     0.2000 Hartree-Fock + 0.0800 Slater + 0.7200 B88
 Correlation:  0.1900 VWN1RPA + 0.8100 LYP
 Using SG-1 standard quadrature grid
 using 4 threads for integral computing
 -------------------------------------------------------
 OpenMP Integral computing Module                
 Release: version 2.0, May 2017, Q-Chem Inc. Pleasanton 
 -------------------------------------------------------
 -------------------------------------------------------
 OpenMP BLAS3 based DFT computing Module                
 Release: version 1.0, May 2013, Q-Chem Inc. Pittsburgh 
 -------------------------------------------------------
 A restricted SCF calculation will be
 performed using DIIS
 SCF converges when DIIS error is below 1.0e-08
 ---------------------------------------
  Cycle       Energy         DIIS error
 ---------------------------------------
    1   -7399.4802772642      2.86e-04  
    2   -7399.4805978280      6.85e-05  
    3   -7399.4805883738      1.01e-04  
    4   -7399.4806072857      2.45e-05  
    5   -7399.4806085668      1.07e-05  
    6   -7399.4806088789      2.24e-06  
    7   -7399.4806088909      5.61e-07  
    8   -7399.4806088916      2.23e-07  
    9   -7399.4806088917      2.25e-08  
   10   -7399.4806088917      8.88e-09  Convergence criterion met
 ---------------------------------------
 SCF time:   CPU 13.46s  wall 5.00s 
 SCF   energy in the final basis set =    -7399.4806088917
 Total energy in the final basis set =    -7399.4806088917

 --------------------------------------------------------------
             Orbital Energies (a.u.) and Symmetries
 --------------------------------------------------------------

 Alpha MOs, Restricted
 -- Occupied --                  
******* -176.32 -165.72 -165.72 -165.72  -77.13  -35.81  -31.31
  1 A'    2 A'    3 A'    1 A"    4 A'    5 A'    6 A'    7 A'                 
-31.302 -31.301 -24.695 -22.958 -22.957 -22.957 -22.952 -22.952
  2 A"    8 A'    9 A'   10 A'    3 A"   11 A'    4 A"   12 A'                 
-10.243  -6.618  -6.364  -4.781  -4.777  -4.776  -4.774  -4.762
 13 A'   14 A'   15 A'   16 A'    5 A"   17 A'   18 A'    6 A"                 
 -4.761  -2.042  -2.038  -2.037  -2.024  -2.024  -1.216  -0.777
 19 A'   20 A'    7 A"   21 A'    8 A"   22 A'   23 A'   24 A'                 
 -0.663  -0.582  -0.491  -0.464  -0.461  -0.412  -0.331  -0.328
 25 A'   26 A'   27 A'    9 A"   28 A'   29 A'   10 A"   30 A'                 
 -0.278  -0.258
 31 A'   11 A"                                                                 
 -- Virtual --                   
 -0.086  -0.071  -0.015   0.002   0.030   0.041   0.042   0.064
 12 A"   32 A'   33 A'   34 A'   35 A'   36 A'   13 A"   37 A'                 
  0.082   0.094   0.119   0.130   0.139   0.151   0.206   0.207
 38 A'   14 A"   39 A'   40 A'   41 A'   42 A'   15 A"   43 A'                 
  0.215   0.243   0.253   0.279   0.285   0.293   0.315   0.367
 44 A'   16 A"   45 A'   17 A"   46 A'   47 A'   48 A'   49 A'                 
  0.395   0.408   0.409   0.441   0.475   0.507   0.547   0.571
 18 A"   19 A"   50 A'   51 A'   52 A'   53 A'   20 A"   54 A'                 
  0.592   0.656   0.661   0.676   0.678   0.765   0.882   0.912
 55 A'   56 A'   21 A"   22 A"   57 A'   58 A'   59 A'   60 A'                 
  0.979   1.146   1.290   1.318   1.318   1.335   1.370   1.376
 61 A'   23 A"   24 A"   25 A"   62 A'   63 A'   64 A'   65 A'                 
  1.463   1.518   1.552   1.555   1.632   1.680   1.802   1.835
 26 A"   66 A'   27 A"   67 A'   68 A'   69 A'   70 A'   28 A"                 
  1.954   2.035   2.429   2.589   2.695   2.900   3.400   3.761
 71 A'   72 A'   73 A'   74 A'   29 A"   75 A'   76 A'   30 A"                 
  3.770   3.787   3.821   3.953   3.975   4.003   4.071   4.096
 77 A'   31 A"   78 A'   32 A"   79 A'   33 A"   80 A'   81 A'                 
  4.218   4.373   5.986   6.011   6.048   6.260   6.305   6.325
 82 A'   83 A'   34 A"   84 A'   85 A'   35 A"   86 A'   87 A'                 
  6.960  13.768  13.884  13.957  23.599  27.816  28.329  28.349
 88 A'   36 A"   89 A'   90 A'   91 A'   92 A'   37 A"   93 A'                 
 28.364  28.525  28.535  28.546  28.584  28.666  66.751 127.874
 94 A'   38 A"   95 A'   39 A"   96 A'   97 A'   98 A'   40 A"                 
127.889 127.912 151.618 163.0721901.779
 99 A'  100 A'  101 A'  102 A'  103 A'                                         

 Beta MOs, Restricted
 -- Occupied --                  
******* -176.32 -165.72 -165.72 -165.72  -77.13  -35.81  -31.31
  1 A'    2 A'    3 A'    1 A"    4 A'    5 A'    6 A'    7 A'                 
-31.302 -31.301 -24.695 -22.958 -22.957 -22.957 -22.952 -22.952
  2 A"    8 A'    9 A'   10 A'    3 A"   11 A'    4 A"   12 A'                 
-10.243  -6.618  -6.364  -4.781  -4.777  -4.776  -4.774  -4.762
 13 A'   14 A'   15 A'   16 A'    5 A"   17 A'   18 A'    6 A"                 
 -4.761  -2.042  -2.038  -2.037  -2.024  -2.024  -1.216  -0.777
 19 A'   20 A'    7 A"   21 A'    8 A"   22 A'   23 A'   24 A'                 
 -0.663  -0.582  -0.491  -0.464  -0.461  -0.412  -0.331  -0.328
 25 A'   26 A'   27 A'    9 A"   28 A'   29 A'   10 A"   30 A'                 
 -0.278  -0.258
 31 A'   11 A"                                                                 
 -- Virtual --                   
 -0.086  -0.071  -0.015   0.002   0.030   0.041   0.042   0.064
 12 A"   32 A'   33 A'   34 A'   35 A'   36 A'   13 A"   37 A'                 
  0.082   0.094   0.119   0.130   0.139   0.151   0.206   0.207
 38 A'   14 A"   39 A'   40 A'   41 A'   42 A'   15 A"   43 A'                 
  0.215   0.243   0.253   0.279   0.285   0.293   0.315   0.367
 44 A'   16 A"   45 A'   17 A"   46 A'   47 A'   48 A'   49 A'                 
  0.395   0.408   0.409   0.441   0.475   0.507   0.547   0.571
 18 A"   19 A"   50 A'   51 A'   52 A'   53 A'   20 A"   54 A'                 
  0.592   0.656   0.661   0.676   0.678   0.765   0.882   0.912
 55 A'   56 A'   21 A"   22 A"   57 A'   58 A'   59 A'   60 A'                 
  0.979   1.146   1.290   1.318   1.318   1.335   1.370   1.376
 61 A'   23 A"   24 A"   25 A"   62 A'   63 A'   64 A'   65 A'                 
  1.463   1.518   1.552   1.555   1.632   1.680   1.802   1.835
 26 A"   66 A'   27 A"   67 A'   68 A'   69 A'   70 A'   28 A"                 
  1.954   2.035   2.429   2.589   2.695   2.900   3.400   3.761
 71 A'   72 A'   73 A'   74 A'   29 A"   75 A'   76 A'   30 A"                 
  3.770   3.787   3.821   3.953   3.975   4.003   4.071   4.096
 77 A'   31 A"   78 A'   32 A"   79 A'   33 A"   80 A'   81 A'                 
  4.218   4.373   5.986   6.011   6.048   6.260   6.305   6.325
 82 A'   83 A'   34 A"   84 A'   85 A'   35 A"   86 A'   87 A'                 
  6.960  13.768  13.884  13.957  23.599  27.816  28.329  28.349
 88 A'   36 A"   89 A'   90 A'   91 A'   92 A'   37 A"   93 A'                 
 28.364  28.525  28.535  28.546  28.584  28.666  66.751 127.874
 94 A'   38 A"   95 A'   39 A"   96 A'   97 A'   98 A'   40 A"                 
127.889 127.912 151.618 163.0721901.779
 99 A'  100 A'  101 A'  102 A'  103 A'                                         
 --------------------------------------------------------------

          Ground-State Mulliken Net Atomic Charges

     Atom                 Charge (a.u.)
  ----------------------------------------
      1 C                    -0.465694
      2 P                     0.329430
      3 F                    -0.212753
      4 H                     0.218890
      5 I                     0.130126
  ----------------------------------------
  Sum of atomic charges =     0.000000

 -----------------------------------------------------------------
                    Cartesian Multipole Moments
 -----------------------------------------------------------------
    Charge (ESU x 10^10)
                 0.0000
    Dipole Moment (Debye)
         X      -0.0855      Y      -1.7963      Z       0.0000
       Tot       1.7983
    Quadrupole Moments (Debye-Ang)
        XX     -50.3678     XY       4.1259     YY     -51.5964
        XZ      -0.0000     YZ      -0.0000     ZZ     -53.2621
    Octopole Moments (Debye-Ang^2)
       XXX      76.6335    XXY      11.4592    XYY      24.0730
       YYY      27.6831    XXZ       0.0000    XYZ       0.0000
       YYZ       0.0000    XZZ      23.0919    YZZ      14.6390
       ZZZ       0.0000
    Hexadecapole Moments (Debye-Ang^3)
      XXXX    -846.5754   XXXY       0.7620   XXYY    -180.6139
      XYYY      11.3767   YYYY    -175.4458   XXXZ      -0.0000
      XXYZ      -0.0000   XYYZ      -0.0000   YYYZ       0.0000
      XXZZ    -154.2755   XYZZ      -3.9723   YYZZ     -46.2082
      XZZZ      -0.0000   YZZZ      -0.0000   ZZZZ     -72.4001
 -----------------------------------------------------------------
 Calculating analytic gradient of the SCF energy
 Gradient of SCF Energy
            1           2           3           4           5
    1  -0.0000460   0.0003191   0.0002302   0.0014411  -0.0019444
    2   0.0003252   0.0019612  -0.0004263  -0.0010307  -0.0008293
    3  -0.0000000   0.0000000  -0.0000000  -0.0000000   0.0000000
 Max gradient component =       1.961E-03
 RMS gradient           =       8.906E-04
 Gradient time:  CPU 4.64 s  wall 1.72 s
 Geometry Optimization Parameters
   NAtoms,    NIC,     NZ,  NCons,   NDum,   NFix, NCnnct, MaxDiis
        5      20       5       0       0       0       0       0

 Cartesian Hessian Update
 Hessian Updated using BFGS Update


** GEOMETRY OPTIMIZATION IN DELOCALIZED INTERNAL COORDINATES **
   Searching for a Minimum

   Optimization Cycle:   7

                       Coordinates (Angstroms)
     ATOM                X               Y               Z
      1  C        -1.0005659488   -1.1152850736    0.0000000000
      2  P        -2.4987209366   -0.3964586684    0.0000000000
      3  F        -2.1638855851    1.2042352191    0.0000000000
      4  H        -0.9596489124   -2.2015870936    0.0000000000
      5  I         0.8831609128   -0.2152306977    0.0000000000
   Point Group: cs    Number of degrees of freedom:     7


   Energy is  -7399.480608892

 Hessian Updated using BFGS Update

  7 Hessian modes will be used to form the next step
  Hessian Eigenvalues:
     0.089033    0.155905    0.177349    0.237849    0.348778    0.510579
     0.750000

 Minimum Search - Taking Simple RFO Step
 Searching for Lamda that Minimizes Along All modes
 Value Taken    Lamda =  -0.00009945
 Step Taken.  Stepsize is  0.025102

                             Maximum     Tolerance    Cnvgd?
         Gradient           0.002740      0.000300      NO
         Displacement       0.016180      0.001200      NO
         Energy change     -0.000252      0.000001      NO


 New Cartesian Coordinates Obtained by Inverse Iteration

 Displacement from previous Coordinates is:  0.049671
 ----------------------------------------------------------------
             Standard Nuclear Orientation (Angstroms)
    I     Atom           X                Y                Z
 ----------------------------------------------------------------
    1      C      -0.9953245107    -1.1116488689     0.0000000000
    2      P      -2.4982205270    -0.3996481006     0.0000000000
    3      F      -2.1786731300     1.2059840228     0.0000000000
    4      H      -0.9674740440    -2.1967778916     0.0000000000
    5      I       0.9000317414    -0.2222354759     0.0000000000
 ----------------------------------------------------------------
 Molecular Point Group                 Cs    NOp =  2
 Largest Abelian Subgroup              Cs    NOp =  2
 Nuclear Repulsion Energy =   379.5610878792 hartrees
 There are       42 alpha and       42 beta electrons
 Applying Cartesian multipole field
    Component          Value
    ---------          -----
     (2,0,0)        1.00000E-11
     (0,2,0)        2.00000E-11
     (0,0,2)       -3.00000E-11
 Nucleus-field energy     =     0.0000000088 hartrees
 Requested basis set is 6-311++G(d,p)
 There are 54 shells and 143 basis functions
 A cutoff of  1.0D-11 yielded   1282 shell pairs
 There are      9338 function pairs (     10415 Cartesian)
 Smallest overlap matrix eigenvalue = 1.00E-03
 Guess MOs from SCF MO coefficient file

 -----------------------------------------------------------------------
  General SCF calculation program by
  Eric Jon Sundstrom, Paul Horn, Yuezhi Mao, Dmitri Zuev, Alec White,
  David Stuck, Shaama M.S., Shane Yost, Joonho Lee, David Small,
  Daniel Levine, Susi Lehtola, Hugh Burton, Evgeny Epifanovsky
 -----------------------------------------------------------------------
 Exchange:     0.2000 Hartree-Fock + 0.0800 Slater + 0.7200 B88
 Correlation:  0.1900 VWN1RPA + 0.8100 LYP
 Using SG-1 standard quadrature grid
 using 4 threads for integral computing
 -------------------------------------------------------
 OpenMP Integral computing Module                
 Release: version 2.0, May 2017, Q-Chem Inc. Pleasanton 
 -------------------------------------------------------
 -------------------------------------------------------
 OpenMP BLAS3 based DFT computing Module                
 Release: version 1.0, May 2013, Q-Chem Inc. Pittsburgh 
 -------------------------------------------------------
 A restricted SCF calculation will be
 performed using DIIS
 SCF converges when DIIS error is below 1.0e-08
 ---------------------------------------
  Cycle       Energy         DIIS error
 ---------------------------------------
    1   -7399.4805844466      1.36e-04  
    2   -7399.4806583550      3.84e-05  
    3   -7399.4806546430      5.60e-05  
    4   -7399.4806616943      1.27e-05  
    5   -7399.4806621313      5.77e-06  
    6   -7399.4806622003      1.03e-06  
    7   -7399.4806622020      3.89e-07  
    8   -7399.4806622024      9.41e-08  
    9   -7399.4806622025      2.15e-08  
   10   -7399.4806622025      4.52e-09  Convergence criterion met
 ---------------------------------------
 SCF time:   CPU 13.38s  wall 5.00s 
 SCF   energy in the final basis set =    -7399.4806622025
 Total energy in the final basis set =    -7399.4806622025

 --------------------------------------------------------------
             Orbital Energies (a.u.) and Symmetries
 --------------------------------------------------------------

 Alpha MOs, Restricted
 -- Occupied --                  
******* -176.32 -165.72 -165.72 -165.72  -77.13  -35.81  -31.31
  1 A'    2 A'    3 A'    1 A"    4 A'    5 A'    6 A'    7 A'                 
-31.302 -31.302 -24.694 -22.959 -22.957 -22.957 -22.953 -22.953
  2 A"    8 A'    9 A'   10 A'    3 A"   11 A'    4 A"   12 A'                 
-10.243  -6.618  -6.364  -4.782  -4.777  -4.777  -4.774  -4.762
 13 A'   14 A'   15 A'   16 A'    5 A"   17 A'   18 A'    6 A"                 
 -4.761  -2.043  -2.038  -2.037  -2.025  -2.024  -1.215  -0.776
 19 A'   20 A'    7 A"   21 A'    8 A"   22 A'   23 A'   24 A'                 
 -0.663  -0.582  -0.490  -0.464  -0.460  -0.412  -0.331  -0.329
 25 A'   26 A'   27 A'    9 A"   28 A'   29 A'   10 A"   30 A'                 
 -0.279  -0.259
 31 A'   11 A"                                                                 
 -- Virtual --                   
 -0.087  -0.073  -0.015   0.001   0.031   0.041   0.042   0.063
 12 A"   32 A'   33 A'   34 A'   35 A'   36 A'   13 A"   37 A'                 
  0.082   0.094   0.119   0.130   0.139   0.151   0.206   0.207
 38 A'   14 A"   39 A'   40 A'   41 A'   42 A'   15 A"   43 A'                 
  0.214   0.243   0.254   0.279   0.285   0.293   0.316   0.366
 44 A'   16 A"   45 A'   17 A"   46 A'   47 A'   48 A'   49 A'                 
  0.395   0.407   0.409   0.442   0.473   0.504   0.547   0.570
 18 A"   19 A"   50 A'   51 A'   52 A'   53 A'   20 A"   54 A'                 
  0.592   0.655   0.661   0.676   0.676   0.765   0.881   0.911
 55 A'   56 A'   21 A"   22 A"   57 A'   58 A'   59 A'   60 A'                 
  0.978   1.144   1.289   1.316   1.318   1.335   1.369   1.376
 61 A'   23 A"   24 A"   62 A'   25 A"   63 A'   64 A'   65 A'                 
  1.463   1.517   1.553   1.556   1.633   1.678   1.807   1.836
 26 A"   66 A'   27 A"   67 A'   68 A'   69 A'   70 A'   28 A"                 
  1.954   2.031   2.429   2.588   2.695   2.902   3.398   3.761
 71 A'   72 A'   73 A'   74 A'   29 A"   75 A'   76 A'   30 A"                 
  3.771   3.787   3.821   3.952   3.973   4.002   4.069   4.093
 77 A'   31 A"   78 A'   32 A"   79 A'   33 A"   80 A'   81 A'                 
  4.218   4.371   5.985   6.011   6.047   6.260   6.305   6.325
 82 A'   83 A'   34 A"   84 A'   85 A'   35 A"   86 A'   87 A'                 
  6.958  13.768  13.883  13.955  23.600  27.814  28.329  28.348
 88 A'   36 A"   89 A'   90 A'   91 A'   92 A'   37 A"   93 A'                 
 28.363  28.525  28.534  28.546  28.583  28.665  66.751 127.874
 94 A'   38 A"   95 A'   39 A"   96 A'   97 A'   98 A'   40 A"                 
127.889 127.912 151.616 163.0691901.777
 99 A'  100 A'  101 A'  102 A'  103 A'                                         

 Beta MOs, Restricted
 -- Occupied --                  
******* -176.32 -165.72 -165.72 -165.72  -77.13  -35.81  -31.31
  1 A'    2 A'    3 A'    1 A"    4 A'    5 A'    6 A'    7 A'                 
-31.302 -31.302 -24.694 -22.959 -22.957 -22.957 -22.953 -22.953
  2 A"    8 A'    9 A'   10 A'    3 A"   11 A'    4 A"   12 A'                 
-10.243  -6.618  -6.364  -4.782  -4.777  -4.777  -4.774  -4.762
 13 A'   14 A'   15 A'   16 A'    5 A"   17 A'   18 A'    6 A"                 
 -4.761  -2.043  -2.038  -2.037  -2.025  -2.024  -1.215  -0.776
 19 A'   20 A'    7 A"   21 A'    8 A"   22 A'   23 A'   24 A'                 
 -0.663  -0.582  -0.490  -0.464  -0.460  -0.412  -0.331  -0.329
 25 A'   26 A'   27 A'    9 A"   28 A'   29 A'   10 A"   30 A'                 
 -0.279  -0.259
 31 A'   11 A"                                                                 
 -- Virtual --                   
 -0.087  -0.073  -0.015   0.001   0.031   0.041   0.042   0.063
 12 A"   32 A'   33 A'   34 A'   35 A'   36 A'   13 A"   37 A'                 
  0.082   0.094   0.119   0.130   0.139   0.151   0.206   0.207
 38 A'   14 A"   39 A'   40 A'   41 A'   42 A'   15 A"   43 A'                 
  0.214   0.243   0.254   0.279   0.285   0.293   0.316   0.366
 44 A'   16 A"   45 A'   17 A"   46 A'   47 A'   48 A'   49 A'                 
  0.395   0.407   0.409   0.442   0.473   0.504   0.547   0.570
 18 A"   19 A"   50 A'   51 A'   52 A'   53 A'   20 A"   54 A'                 
  0.592   0.655   0.661   0.676   0.676   0.765   0.881   0.911
 55 A'   56 A'   21 A"   22 A"   57 A'   58 A'   59 A'   60 A'                 
  0.978   1.144   1.289   1.316   1.318   1.335   1.369   1.376
 61 A'   23 A"   24 A"   62 A'   25 A"   63 A'   64 A'   65 A'                 
  1.463   1.517   1.553   1.556   1.633   1.678   1.807   1.836
 26 A"   66 A'   27 A"   67 A'   68 A'   69 A'   70 A'   28 A"                 
  1.954   2.031   2.429   2.588   2.695   2.902   3.398   3.761
 71 A'   72 A'   73 A'   74 A'   29 A"   75 A'   76 A'   30 A"                 
  3.771   3.787   3.821   3.952   3.973   4.002   4.069   4.093
 77 A'   31 A"   78 A'   32 A"   79 A'   33 A"   80 A'   81 A'                 
  4.218   4.371   5.985   6.011   6.047   6.260   6.305   6.325
 82 A'   83 A'   34 A"   84 A'   85 A'   35 A"   86 A'   87 A'                 
  6.958  13.768  13.883  13.955  23.600  27.814  28.329  28.348
 88 A'   36 A"   89 A'   90 A'   91 A'   92 A'   37 A"   93 A'                 
 28.363  28.525  28.534  28.546  28.583  28.665  66.751 127.874
 94 A'   38 A"   95 A'   39 A"   96 A'   97 A'   98 A'   40 A"                 
127.889 127.912 151.616 163.0691901.777
 99 A'  100 A'  101 A'  102 A'  103 A'                                         
 --------------------------------------------------------------

          Ground-State Mulliken Net Atomic Charges

     Atom                 Charge (a.u.)
  ----------------------------------------
      1 C                    -0.463243
      2 P                     0.331124
      3 F                    -0.214105
      4 H                     0.216532
      5 I                     0.129692
  ----------------------------------------
  Sum of atomic charges =     0.000000

 -----------------------------------------------------------------
                    Cartesian Multipole Moments
 -----------------------------------------------------------------
    Charge (ESU x 10^10)
                 0.0000
    Dipole Moment (Debye)
         X      -0.0718      Y      -1.8018      Z      -0.0000
       Tot       1.8033
    Quadrupole Moments (Debye-Ang)
        XX     -50.3366     XY       4.1708     YY     -51.6573
        XZ       0.0000     YZ       0.0000     ZZ     -53.2750
    Octopole Moments (Debye-Ang^2)
       XXX      75.5152    XXY      11.5121    XYY      23.6741
       YYY      28.3699    XXZ      -0.0000    XYZ      -0.0000
       YYZ      -0.0000    XZZ      22.6498    YZZ      14.8517
       ZZZ      -0.0000
    Hexadecapole Moments (Debye-Ang^3)
      XXXX    -852.1271   XXXY       2.0910   XXYY    -182.1378
      XYYY      12.5199   YYYY    -176.2847   XXXZ       0.0000
      XXYZ       0.0000   XYYZ       0.0000   YYYZ      -0.0000
      XXZZ    -155.3263   XYZZ      -3.6243   YYZZ     -46.3129
      XZZZ       0.0000   YZZZ       0.0000   ZZZZ     -72.4399
 -----------------------------------------------------------------
 Calculating analytic gradient of the SCF energy
 Gradient of SCF Energy
            1           2           3           4           5
    1   0.0001722  -0.0012336   0.0001285   0.0004287   0.0005042
    2  -0.0018332   0.0009583   0.0006145   0.0002468   0.0000136
    3   0.0000000  -0.0000000   0.0000000   0.0000000   0.0000000
 Max gradient component =       1.833E-03
 RMS gradient           =       6.695E-04
 Gradient time:  CPU 4.66 s  wall 1.79 s
 Geometry Optimization Parameters
   NAtoms,    NIC,     NZ,  NCons,   NDum,   NFix, NCnnct, MaxDiis
        5      20       5       0       0       0       0       0

 Cartesian Hessian Update
 Hessian Updated using BFGS Update


** GEOMETRY OPTIMIZATION IN DELOCALIZED INTERNAL COORDINATES **
   Searching for a Minimum

   Optimization Cycle:   8

                       Coordinates (Angstroms)
     ATOM                X               Y               Z
      1  C        -0.9953245107   -1.1116488689    0.0000000000
      2  P        -2.4982205270   -0.3996481006    0.0000000000
      3  F        -2.1786731300    1.2059840228    0.0000000000
      4  H        -0.9674740440   -2.1967778916    0.0000000000
      5  I         0.9000317414   -0.2222354759    0.0000000000
   Point Group: cs    Number of degrees of freedom:     7


   Energy is  -7399.480662202

 Hessian Updated using BFGS Update

  7 Hessian modes will be used to form the next step
  Hessian Eigenvalues:
     0.074399    0.147491    0.188861    0.247848    0.353700    0.526949
     0.753833

 Minimum Search - Taking Simple RFO Step
 Searching for Lamda that Minimizes Along All modes
 Value Taken    Lamda =  -0.00001916
 Step Taken.  Stepsize is  0.012972

                             Maximum     Tolerance    Cnvgd?
         Gradient           0.001320      0.000300      NO
         Displacement       0.008769      0.001200      NO
         Energy change     -0.000053      0.000001      NO


 New Cartesian Coordinates Obtained by Inverse Iteration

 Displacement from previous Coordinates is:  0.014622
 ----------------------------------------------------------------
             Standard Nuclear Orientation (Angstroms)
    I     Atom           X                Y                Z
 ----------------------------------------------------------------
    1      C      -0.9924687944    -1.1086939392     0.0000000000
    2      P      -2.4968169608    -0.4018181610     0.0000000000
    3      F      -2.1808821941     1.2044960949     0.0000000000
    4      H      -0.9717251108    -2.1946870559     0.0000000000
    5      I       0.9022325899    -0.2236232530     0.0000000000
 ----------------------------------------------------------------
 Molecular Point Group                 Cs    NOp =  2
 Largest Abelian Subgroup              Cs    NOp =  2
 Nuclear Repulsion Energy =   379.5626374668 hartrees
 There are       42 alpha and       42 beta electrons
 Applying Cartesian multipole field
    Component          Value
    ---------          -----
     (2,0,0)        1.00000E-11
     (0,2,0)        2.00000E-11
     (0,0,2)       -3.00000E-11
 Nucleus-field energy     =     0.0000000088 hartrees
 Requested basis set is 6-311++G(d,p)
 There are 54 shells and 143 basis functions
 A cutoff of  1.0D-11 yielded   1282 shell pairs
 There are      9338 function pairs (     10415 Cartesian)
 Smallest overlap matrix eigenvalue = 9.97E-04
 Guess MOs from SCF MO coefficient file

 -----------------------------------------------------------------------
  General SCF calculation program by
  Eric Jon Sundstrom, Paul Horn, Yuezhi Mao, Dmitri Zuev, Alec White,
  David Stuck, Shaama M.S., Shane Yost, Joonho Lee, David Small,
  Daniel Levine, Susi Lehtola, Hugh Burton, Evgeny Epifanovsky
 -----------------------------------------------------------------------
 Exchange:     0.2000 Hartree-Fock + 0.0800 Slater + 0.7200 B88
 Correlation:  0.1900 VWN1RPA + 0.8100 LYP
 Using SG-1 standard quadrature grid
 using 4 threads for integral computing
 -------------------------------------------------------
 OpenMP Integral computing Module                
 Release: version 2.0, May 2017, Q-Chem Inc. Pleasanton 
 -------------------------------------------------------
 -------------------------------------------------------
 OpenMP BLAS3 based DFT computing Module                
 Release: version 1.0, May 2013, Q-Chem Inc. Pittsburgh 
 -------------------------------------------------------
 A restricted SCF calculation will be
 performed using DIIS
 SCF converges when DIIS error is below 1.0e-08
 ---------------------------------------
  Cycle       Energy         DIIS error
 ---------------------------------------
    1   -7399.4806644824      4.88e-05  
    2   -7399.4806734182      2.14e-05  
    3   -7399.4806709013      3.77e-05  
    4   -7399.4806747133      3.50e-06  
    5   -7399.4806747517      1.30e-06  
    6   -7399.4806747559      3.53e-07  
    7   -7399.4806747561      1.47e-07  
    8   -7399.4806747561      3.24e-08  
    9   -7399.4806747561      2.57e-09  Convergence criterion met
 ---------------------------------------
 SCF time:   CPU 12.09s  wall 5.00s 
 SCF   energy in the final basis set =    -7399.4806747561
 Total energy in the final basis set =    -7399.4806747561

 --------------------------------------------------------------
             Orbital Energies (a.u.) and Symmetries
 --------------------------------------------------------------

 Alpha MOs, Restricted
 -- Occupied --                  
******* -176.32 -165.72 -165.72 -165.72  -77.13  -35.82  -31.31
  1 A'    2 A'    3 A'    1 A"    4 A'    5 A'    6 A'    7 A'                 
-31.302 -31.302 -24.694 -22.959 -22.957 -22.957 -22.953 -22.953
  2 A"    8 A'    9 A'   10 A'    3 A"   11 A'    4 A"   12 A'                 
-10.243  -6.618  -6.364  -4.782  -4.777  -4.777  -4.774  -4.762
 13 A'   14 A'   15 A'   16 A'    5 A"   17 A'   18 A'    6 A"                 
 -4.761  -2.043  -2.038  -2.037  -2.025  -2.025  -1.215  -0.777
 19 A'   20 A'    7 A"   21 A'    8 A"   22 A'   23 A'   24 A'                 
 -0.663  -0.582  -0.489  -0.464  -0.460  -0.413  -0.331  -0.329
 25 A'   26 A'   27 A'    9 A"   28 A'   29 A'   10 A"   30 A'                 
 -0.279  -0.259
 31 A'   11 A"                                                                 
 -- Virtual --                   
 -0.086  -0.072  -0.015   0.001   0.031   0.041   0.042   0.063
 12 A"   32 A'   33 A'   34 A'   35 A'   36 A'   13 A"   37 A'                 
  0.082   0.094   0.119   0.130   0.139   0.151   0.206   0.207
 38 A'   14 A"   39 A'   40 A'   41 A'   42 A'   15 A"   43 A'                 
  0.214   0.243   0.255   0.279   0.285   0.293   0.316   0.366
 44 A'   16 A"   45 A'   17 A"   46 A'   47 A'   48 A'   49 A'                 
  0.394   0.407   0.409   0.442   0.473   0.504   0.547   0.569
 18 A"   19 A"   50 A'   51 A'   52 A'   53 A'   20 A"   54 A'                 
  0.592   0.655   0.661   0.677   0.677   0.765   0.881   0.912
 55 A'   56 A'   21 A"   22 A"   57 A'   58 A'   59 A'   60 A'                 
  0.979   1.143   1.290   1.316   1.318   1.336   1.369   1.376
 61 A'   23 A"   24 A"   62 A'   25 A"   63 A'   64 A'   65 A'                 
  1.464   1.516   1.554   1.557   1.633   1.678   1.810   1.835
 26 A"   66 A'   27 A"   67 A'   68 A'   69 A'   70 A'   28 A"                 
  1.954   2.028   2.428   2.588   2.695   2.905   3.398   3.762
 71 A'   72 A'   73 A'   74 A'   29 A"   75 A'   76 A'   30 A"                 
  3.771   3.787   3.821   3.952   3.973   4.002   4.070   4.093
 77 A'   31 A"   78 A'   32 A"   79 A'   33 A"   80 A'   81 A'                 
  4.218   4.371   5.985   6.011   6.048   6.260   6.305   6.326
 82 A'   83 A'   34 A"   84 A'   85 A'   35 A"   86 A'   87 A'                 
  6.959  13.768  13.883  13.955  23.599  27.815  28.329  28.348
 88 A'   36 A"   89 A'   90 A'   91 A'   92 A'   37 A"   93 A'                 
 28.363  28.525  28.534  28.546  28.582  28.665  66.751 127.874
 94 A'   38 A"   95 A'   39 A"   96 A'   97 A'   98 A'   40 A"                 
127.889 127.912 151.617 163.0701901.778
 99 A'  100 A'  101 A'  102 A'  103 A'                                         

 Beta MOs, Restricted
 -- Occupied --                  
******* -176.32 -165.72 -165.72 -165.72  -77.13  -35.82  -31.31
  1 A'    2 A'    3 A'    1 A"    4 A'    5 A'    6 A'    7 A'                 
-31.302 -31.302 -24.694 -22.959 -22.957 -22.957 -22.953 -22.953
  2 A"    8 A'    9 A'   10 A'    3 A"   11 A'    4 A"   12 A'                 
-10.243  -6.618  -6.364  -4.782  -4.777  -4.777  -4.774  -4.762
 13 A'   14 A'   15 A'   16 A'    5 A"   17 A'   18 A'    6 A"                 
 -4.761  -2.043  -2.038  -2.037  -2.025  -2.025  -1.215  -0.777
 19 A'   20 A'    7 A"   21 A'    8 A"   22 A'   23 A'   24 A'                 
 -0.663  -0.582  -0.489  -0.464  -0.460  -0.413  -0.331  -0.329
 25 A'   26 A'   27 A'    9 A"   28 A'   29 A'   10 A"   30 A'                 
 -0.279  -0.259
 31 A'   11 A"                                                                 
 -- Virtual --                   
 -0.086  -0.072  -0.015   0.001   0.031   0.041   0.042   0.063
 12 A"   32 A'   33 A'   34 A'   35 A'   36 A'   13 A"   37 A'                 
  0.082   0.094   0.119   0.130   0.139   0.151   0.206   0.207
 38 A'   14 A"   39 A'   40 A'   41 A'   42 A'   15 A"   43 A'                 
  0.214   0.243   0.255   0.279   0.285   0.293   0.316   0.366
 44 A'   16 A"   45 A'   17 A"   46 A'   47 A'   48 A'   49 A'                 
  0.394   0.407   0.409   0.442   0.473   0.504   0.547   0.569
 18 A"   19 A"   50 A'   51 A'   52 A'   53 A'   20 A"   54 A'                 
  0.592   0.655   0.661   0.677   0.677   0.765   0.881   0.912
 55 A'   56 A'   21 A"   22 A"   57 A'   58 A'   59 A'   60 A'                 
  0.979   1.143   1.290   1.316   1.318   1.336   1.369   1.376
 61 A'   23 A"   24 A"   62 A'   25 A"   63 A'   64 A'   65 A'                 
  1.464   1.516   1.554   1.557   1.633   1.678   1.810   1.835
 26 A"   66 A'   27 A"   67 A'   68 A'   69 A'   70 A'   28 A"                 
  1.954   2.028   2.428   2.588   2.695   2.905   3.398   3.762
 71 A'   72 A'   73 A'   74 A'   29 A"   75 A'   76 A'   30 A"                 
  3.771   3.787   3.821   3.952   3.973   4.002   4.070   4.093
 77 A'   31 A"   78 A'   32 A"   79 A'   33 A"   80 A'   81 A'                 
  4.218   4.371   5.985   6.011   6.048   6.260   6.305   6.326
 82 A'   83 A'   34 A"   84 A'   85 A'   35 A"   86 A'   87 A'                 
  6.959  13.768  13.883  13.955  23.599  27.815  28.329  28.348
 88 A'   36 A"   89 A'   90 A'   91 A'   92 A'   37 A"   93 A'                 
 28.363  28.525  28.534  28.546  28.582  28.665  66.751 127.874
 94 A'   38 A"   95 A'   39 A"   96 A'   97 A'   98 A'   40 A"                 
127.889 127.912 151.617 163.0701901.778
 99 A'  100 A'  101 A'  102 A'  103 A'                                         
 --------------------------------------------------------------

          Ground-State Mulliken Net Atomic Charges

     Atom                 Charge (a.u.)
  ----------------------------------------
      1 C                    -0.463137
      2 P                     0.331359
      3 F                    -0.214397
      4 H                     0.215079
      5 I                     0.131096
  ----------------------------------------
  Sum of atomic charges =     0.000000

 -----------------------------------------------------------------
                    Cartesian Multipole Moments
 -----------------------------------------------------------------
    Charge (ESU x 10^10)
                 0.0000
    Dipole Moment (Debye)
         X      -0.0625      Y      -1.8006      Z       0.0000
       Tot       1.8017
    Quadrupole Moments (Debye-Ang)
        XX     -50.3347     XY       4.1792     YY     -51.6725
        XZ      -0.0000     YZ      -0.0000     ZZ     -53.2668
    Octopole Moments (Debye-Ang^2)
       XXX      75.3242    XXY      11.5367    XYY      23.5978
       YYY      28.5872    XXZ       0.0000    XYZ       0.0000
       YYZ       0.0000    XZZ      22.5671    YZZ      14.9038
       ZZZ       0.0000
    Hexadecapole Moments (Debye-Ang^3)
      XXXX    -852.2383   XXXY       2.1441   XXYY    -182.2262
      XYYY      12.5708   YYYY    -176.3111   XXXZ      -0.0000
      XXYZ      -0.0000   XYYZ      -0.0000   YYYZ      -0.0000
      XXZZ    -155.3474   XYZZ      -3.6071   YYZZ     -46.2889
      XZZZ      -0.0000   YZZZ      -0.0000   ZZZZ     -72.4122
 -----------------------------------------------------------------
 Calculating analytic gradient of the SCF energy
 Gradient of SCF Energy
            1           2           3           4           5
    1   0.0005627  -0.0010378   0.0003007  -0.0001086   0.0002830
    2  -0.0007168   0.0003624   0.0004067  -0.0000734   0.0000211
    3  -0.0000000   0.0000000  -0.0000000  -0.0000000   0.0000000
 Max gradient component =       1.038E-03
 RMS gradient           =       3.994E-04
 Gradient time:  CPU 4.58 s  wall 1.53 s
 Geometry Optimization Parameters
   NAtoms,    NIC,     NZ,  NCons,   NDum,   NFix, NCnnct, MaxDiis
        5      20       5       0       0       0       0       0

 Cartesian Hessian Update
 Hessian Updated using BFGS Update


** GEOMETRY OPTIMIZATION IN DELOCALIZED INTERNAL COORDINATES **
   Searching for a Minimum

   Optimization Cycle:   9

                       Coordinates (Angstroms)
     ATOM                X               Y               Z
      1  C        -0.9924687944   -1.1086939392    0.0000000000
      2  P        -2.4968169608   -0.4018181610    0.0000000000
      3  F        -2.1808821941    1.2044960949    0.0000000000
      4  H        -0.9717251108   -2.1946870559    0.0000000000
      5  I         0.9022325899   -0.2236232530    0.0000000000
   Point Group: cs    Number of degrees of freedom:     7


   Energy is  -7399.480674756

 Hessian Updated using BFGS Update

  7 Hessian modes will be used to form the next step
  Hessian Eigenvalues:
     0.057604    0.150527    0.188890    0.283836    0.354285    0.426410
     0.709999

 Minimum Search - Taking Simple RFO Step
 Searching for Lamda that Minimizes Along All modes
 Value Taken    Lamda =  -0.00000603
 Step Taken.  Stepsize is  0.007633

                             Maximum     Tolerance    Cnvgd?
         Gradient           0.000792      0.000300      NO
         Displacement       0.004240      0.001200      NO
         Energy change     -0.000013      0.000001      NO


 New Cartesian Coordinates Obtained by Inverse Iteration

 Displacement from previous Coordinates is:  0.011609
 ----------------------------------------------------------------
             Standard Nuclear Orientation (Angstroms)
    I     Atom           X                Y                Z
 ----------------------------------------------------------------
    1      C      -0.9907382344    -1.1068242892     0.0000000000
    2      P      -2.4950512957    -0.4027318132     0.0000000000
    3      F      -2.1841870313     1.2041286312     0.0000000000
    4      H      -0.9735744130    -2.1927569314     0.0000000000
    5      I       0.9038905042    -0.2261419115     0.0000000000
 ----------------------------------------------------------------
 Molecular Point Group                 Cs    NOp =  2
 Largest Abelian Subgroup              Cs    NOp =  2
 Nuclear Repulsion Energy =   379.5671156431 hartrees
 There are       42 alpha and       42 beta electrons
 Applying Cartesian multipole field
    Component          Value
    ---------          -----
     (2,0,0)        1.00000E-11
     (0,2,0)        2.00000E-11
     (0,0,2)       -3.00000E-11
 Nucleus-field energy     =     0.0000000088 hartrees
 Requested basis set is 6-311++G(d,p)
 There are 54 shells and 143 basis functions
 A cutoff of  1.0D-11 yielded   1282 shell pairs
 There are      9338 function pairs (     10415 Cartesian)
 Smallest overlap matrix eigenvalue = 9.94E-04
 Guess MOs from SCF MO coefficient file

 -----------------------------------------------------------------------
  General SCF calculation program by
  Eric Jon Sundstrom, Paul Horn, Yuezhi Mao, Dmitri Zuev, Alec White,
  David Stuck, Shaama M.S., Shane Yost, Joonho Lee, David Small,
  Daniel Levine, Susi Lehtola, Hugh Burton, Evgeny Epifanovsky
 -----------------------------------------------------------------------
 Exchange:     0.2000 Hartree-Fock + 0.0800 Slater + 0.7200 B88
 Correlation:  0.1900 VWN1RPA + 0.8100 LYP
 Using SG-1 standard quadrature grid
 using 4 threads for integral computing
 -------------------------------------------------------
 OpenMP Integral computing Module                
 Release: version 2.0, May 2017, Q-Chem Inc. Pleasanton 
 -------------------------------------------------------
 -------------------------------------------------------
 OpenMP BLAS3 based DFT computing Module                
 Release: version 1.0, May 2013, Q-Chem Inc. Pittsburgh 
 -------------------------------------------------------
 A restricted SCF calculation will be
 performed using DIIS
 SCF converges when DIIS error is below 1.0e-08
 ---------------------------------------
  Cycle       Energy         DIIS error
 ---------------------------------------
    1   -7399.4806705575      4.12e-05  
    2   -7399.4806760061      2.74e-05  
    3   -7399.4806746185      3.53e-05  
    4   -7399.4806781512      3.34e-06  
    5   -7399.4806781725      1.09e-06  
    6   -7399.4806781746      3.21e-07  
    7   -7399.4806781747      1.28e-07  
    8   -7399.4806781748      2.14e-08  
    9   -7399.4806781747      2.09e-09  Convergence criterion met
 ---------------------------------------
 SCF time:   CPU 12.08s  wall 4.00s 
 SCF   energy in the final basis set =    -7399.4806781747
 Total energy in the final basis set =    -7399.4806781747

 --------------------------------------------------------------
             Orbital Energies (a.u.) and Symmetries
 --------------------------------------------------------------

 Alpha MOs, Restricted
 -- Occupied --                  
******* -176.32 -165.72 -165.72 -165.72  -77.13  -35.82  -31.31
  1 A'    2 A'    3 A'    1 A"    4 A'    5 A'    6 A'    7 A'                 
-31.303 -31.302 -24.694 -22.959 -22.958 -22.957 -22.953 -22.953
  2 A"    8 A'    9 A'   10 A'    3 A"   11 A'    4 A"   12 A'                 
-10.243  -6.618  -6.364  -4.781  -4.777  -4.777  -4.774  -4.762
 13 A'   14 A'   15 A'   16 A'   17 A'    5 A"   18 A'    6 A"                 
 -4.761  -2.043  -2.038  -2.037  -2.025  -2.025  -1.215  -0.777
 19 A'   20 A'    7 A"   21 A'    8 A"   22 A'   23 A'   24 A'                 
 -0.663  -0.582  -0.489  -0.464  -0.460  -0.413  -0.332  -0.329
 25 A'   26 A'   27 A'    9 A"   28 A'   29 A'   10 A"   30 A'                 
 -0.279  -0.259
 31 A'   11 A"                                                                 
 -- Virtual --                   
 -0.086  -0.072  -0.015   0.001   0.031   0.041   0.042   0.063
 12 A"   32 A'   33 A'   34 A'   35 A'   36 A'   13 A"   37 A'                 
  0.082   0.094   0.119   0.131   0.139   0.151   0.206   0.207
 38 A'   14 A"   39 A'   40 A'   41 A'   42 A'   15 A"   43 A'                 
  0.214   0.243   0.255   0.279   0.285   0.293   0.316   0.366
 44 A'   16 A"   45 A'   17 A"   46 A'   47 A'   48 A'   49 A'                 
  0.394   0.407   0.409   0.443   0.473   0.503   0.547   0.569
 18 A"   19 A"   50 A'   51 A'   52 A'   53 A'   20 A"   54 A'                 
  0.593   0.655   0.661   0.677   0.677   0.765   0.881   0.913
 55 A'   56 A'   21 A"   22 A"   57 A'   58 A'   59 A'   60 A'                 
  0.980   1.143   1.290   1.316   1.318   1.336   1.369   1.376
 61 A'   23 A"   24 A"   62 A'   25 A"   63 A'   64 A'   65 A'                 
  1.465   1.516   1.554   1.557   1.634   1.678   1.812   1.835
 26 A"   66 A'   27 A"   67 A'   68 A'   69 A'   70 A'   28 A"                 
  1.954   2.028   2.428   2.589   2.695   2.907   3.398   3.762
 71 A'   72 A'   73 A'   74 A'   29 A"   75 A'   76 A'   30 A"                 
  3.771   3.787   3.821   3.952   3.973   4.002   4.070   4.093
 77 A'   31 A"   78 A'   32 A"   79 A'   33 A"   80 A'   81 A'                 
  4.218   4.372   5.985   6.011   6.048   6.260   6.305   6.326
 82 A'   83 A'   34 A"   84 A'   85 A'   35 A"   86 A'   87 A'                 
  6.960  13.768  13.883  13.956  23.600  27.815  28.329  28.348
 88 A'   36 A"   89 A'   90 A'   91 A'   92 A'   37 A"   93 A'                 
 28.363  28.525  28.533  28.546  28.582  28.665  66.751 127.873
 94 A'   38 A"   95 A'   39 A"   96 A'   97 A'   98 A'   40 A"                 
127.889 127.912 151.617 163.0711901.778
 99 A'  100 A'  101 A'  102 A'  103 A'                                         

 Beta MOs, Restricted
 -- Occupied --                  
******* -176.32 -165.72 -165.72 -165.72  -77.13  -35.82  -31.31
  1 A'    2 A'    3 A'    1 A"    4 A'    5 A'    6 A'    7 A'                 
-31.303 -31.302 -24.694 -22.959 -22.958 -22.957 -22.953 -22.953
  2 A"    8 A'    9 A'   10 A'    3 A"   11 A'    4 A"   12 A'                 
-10.243  -6.618  -6.364  -4.781  -4.777  -4.777  -4.774  -4.762
 13 A'   14 A'   15 A'   16 A'   17 A'    5 A"   18 A'    6 A"                 
 -4.761  -2.043  -2.038  -2.037  -2.025  -2.025  -1.215  -0.777
 19 A'   20 A'    7 A"   21 A'    8 A"   22 A'   23 A'   24 A'                 
 -0.663  -0.582  -0.489  -0.464  -0.460  -0.413  -0.332  -0.329
 25 A'   26 A'   27 A'    9 A"   28 A'   29 A'   10 A"   30 A'                 
 -0.279  -0.259
 31 A'   11 A"                                                                 
 -- Virtual --                   
 -0.086  -0.072  -0.015   0.001   0.031   0.041   0.042   0.063
 12 A"   32 A'   33 A'   34 A'   35 A'   36 A'   13 A"   37 A'                 
  0.082   0.094   0.119   0.131   0.139   0.151   0.206   0.207
 38 A'   14 A"   39 A'   40 A'   41 A'   42 A'   15 A"   43 A'                 
  0.214   0.243   0.255   0.279   0.285   0.293   0.316   0.366
 44 A'   16 A"   45 A'   17 A"   46 A'   47 A'   48 A'   49 A'                 
  0.394   0.407   0.409   0.443   0.473   0.503   0.547   0.569
 18 A"   19 A"   50 A'   51 A'   52 A'   53 A'   20 A"   54 A'                 
  0.593   0.655   0.661   0.677   0.677   0.765   0.881   0.913
 55 A'   56 A'   21 A"   22 A"   57 A'   58 A'   59 A'   60 A'                 
  0.980   1.143   1.290   1.316   1.318   1.336   1.369   1.376
 61 A'   23 A"   24 A"   62 A'   25 A"   63 A'   64 A'   65 A'                 
  1.465   1.516   1.554   1.557   1.634   1.678   1.812   1.835
 26 A"   66 A'   27 A"   67 A'   68 A'   69 A'   70 A'   28 A"                 
  1.954   2.028   2.428   2.589   2.695   2.907   3.398   3.762
 71 A'   72 A'   73 A'   74 A'   29 A"   75 A'   76 A'   30 A"                 
  3.771   3.787   3.821   3.952   3.973   4.002   4.070   4.093
 77 A'   31 A"   78 A'   32 A"   79 A'   33 A"   80 A'   81 A'                 
  4.218   4.372   5.985   6.011   6.048   6.260   6.305   6.326
 82 A'   83 A'   34 A"   84 A'   85 A'   35 A"   86 A'   87 A'                 
  6.960  13.768  13.883  13.956  23.600  27.815  28.329  28.348
 88 A'   36 A"   89 A'   90 A'   91 A'   92 A'   37 A"   93 A'                 
 28.363  28.525  28.533  28.546  28.582  28.665  66.751 127.873
 94 A'   38 A"   95 A'   39 A"   96 A'   97 A'   98 A'   40 A"                 
127.889 127.912 151.617 163.0711901.778
 99 A'  100 A'  101 A'  102 A'  103 A'                                         
 --------------------------------------------------------------

          Ground-State Mulliken Net Atomic Charges

     Atom                 Charge (a.u.)
  ----------------------------------------
      1 C                    -0.463252
      2 P                     0.331264
      3 F                    -0.214195
      4 H                     0.214503
      5 I                     0.131680
  ----------------------------------------
  Sum of atomic charges =     0.000000

 -----------------------------------------------------------------
                    Cartesian Multipole Moments
 -----------------------------------------------------------------
    Charge (ESU x 10^10)
                 0.0000
    Dipole Moment (Debye)
         X      -0.0530      Y      -1.7982      Z       0.0000
       Tot       1.7990
    Quadrupole Moments (Debye-Ang)
        XX     -50.3591     XY       4.1732     YY     -51.6823
        XZ      -0.0000     YZ      -0.0000     ZZ     -53.2584
    Octopole Moments (Debye-Ang^2)
       XXX      75.2743    XXY      11.6009    XYY      23.5470
       YYY      28.8325    XXZ       0.0000    XYZ       0.0000
       YYZ       0.0000    XZZ      22.4981    YZZ      14.9732
       ZZZ       0.0000
    Hexadecapole Moments (Debye-Ang^3)
      XXXX    -852.6279   XXXY       2.3566   XXYY    -182.3630
      XYYY      12.8231   YYYY    -176.4387   XXXZ      -0.0000
      XXYZ      -0.0000   XYYZ      -0.0000   YYYZ      -0.0000
      XXZZ    -155.3544   XYZZ      -3.5149   YYZZ     -46.2887
      XZZZ      -0.0000   YZZZ      -0.0000   ZZZZ     -72.3859
 -----------------------------------------------------------------
 Calculating analytic gradient of the SCF energy
 Gradient of SCF Energy
            1           2           3           4           5
    1   0.0003315  -0.0002161   0.0001751  -0.0002844  -0.0000061
    2  -0.0003592   0.0001526   0.0001911   0.0000833  -0.0000677
    3  -0.0000000   0.0000000  -0.0000000  -0.0000000  -0.0000000
 Max gradient component =       3.592E-04
 RMS gradient           =       1.767E-04
 Gradient time:  CPU 4.61 s  wall 1.81 s
 Geometry Optimization Parameters
   NAtoms,    NIC,     NZ,  NCons,   NDum,   NFix, NCnnct, MaxDiis
        5      20       5       0       0       0       0       0

 Cartesian Hessian Update
 Hessian Updated using BFGS Update


** GEOMETRY OPTIMIZATION IN DELOCALIZED INTERNAL COORDINATES **
   Searching for a Minimum

   Optimization Cycle:  10

                       Coordinates (Angstroms)
     ATOM                X               Y               Z
      1  C        -0.9907382344   -1.1068242892    0.0000000000
      2  P        -2.4950512957   -0.4027318132    0.0000000000
      3  F        -2.1841870313    1.2041286312    0.0000000000
      4  H        -0.9735744130   -2.1927569314    0.0000000000
      5  I         0.9038905042   -0.2261419115    0.0000000000
   Point Group: cs    Number of degrees of freedom:     7


   Energy is  -7399.480678175

 Hessian Updated using BFGS Update

  7 Hessian modes will be used to form the next step
  Hessian Eigenvalues:
     0.057890    0.151440    0.198747    0.278865    0.322533    0.393376
     0.702259

 Minimum Search - Taking Simple RFO Step
 Searching for Lamda that Minimizes Along All modes
 Value Taken    Lamda =   0.00000000
 Step Taken.  Stepsize is  0.002117

                             Maximum     Tolerance    Cnvgd?
         Gradient           0.000250      0.000300     YES
         Displacement       0.001210      0.001200      NO
         Energy change     -0.000003      0.000001      NO


 New Cartesian Coordinates Obtained by Inverse Iteration

 Displacement from previous Coordinates is:  0.003694
 ----------------------------------------------------------------
             Standard Nuclear Orientation (Angstroms)
    I     Atom           X                Y                Z
 ----------------------------------------------------------------
    1      C      -0.9907084367    -1.1060519263     0.0000000000
    2      P      -2.4950117450    -0.4028332626     0.0000000000
    3      F      -2.1851787859     1.2040302124     0.0000000000
    4      H      -0.9733366986    -2.1921685847     0.0000000000
    5      I       0.9045751961    -0.2273027529     0.0000000000
 ----------------------------------------------------------------
 Molecular Point Group                 Cs    NOp =  2
 Largest Abelian Subgroup              Cs    NOp =  2
 Nuclear Repulsion Energy =   379.5280853096 hartrees
 There are       42 alpha and       42 beta electrons
 Applying Cartesian multipole field
    Component          Value
    ---------          -----
     (2,0,0)        1.00000E-11
     (0,2,0)        2.00000E-11
     (0,0,2)       -3.00000E-11
 Nucleus-field energy     =     0.0000000088 hartrees
 Requested basis set is 6-311++G(d,p)
 There are 54 shells and 143 basis functions
 A cutoff of  1.0D-11 yielded   1282 shell pairs
 There are      9338 function pairs (     10415 Cartesian)
 Smallest overlap matrix eigenvalue = 9.93E-04
 Guess MOs from SCF MO coefficient file

 -----------------------------------------------------------------------
  General SCF calculation program by
  Eric Jon Sundstrom, Paul Horn, Yuezhi Mao, Dmitri Zuev, Alec White,
  David Stuck, Shaama M.S., Shane Yost, Joonho Lee, David Small,
  Daniel Levine, Susi Lehtola, Hugh Burton, Evgeny Epifanovsky
 -----------------------------------------------------------------------
 Exchange:     0.2000 Hartree-Fock + 0.0800 Slater + 0.7200 B88
 Correlation:  0.1900 VWN1RPA + 0.8100 LYP
 Using SG-1 standard quadrature grid
 using 4 threads for integral computing
 -------------------------------------------------------
 OpenMP Integral computing Module                
 Release: version 2.0, May 2017, Q-Chem Inc. Pleasanton 
 -------------------------------------------------------
 -------------------------------------------------------
 OpenMP BLAS3 based DFT computing Module                
 Release: version 1.0, May 2013, Q-Chem Inc. Pittsburgh 
 -------------------------------------------------------
 A restricted SCF calculation will be
 performed using DIIS
 SCF converges when DIIS error is below 1.0e-08
 ---------------------------------------
  Cycle       Energy         DIIS error
 ---------------------------------------
    1   -7399.4806781634      1.10e-05  
    2   -7399.4806786384      5.03e-06  
    3   -7399.4806785016      8.58e-06  
    4   -7399.4806787150      8.53e-07  
    5   -7399.4806787166      3.02e-07  
    6   -7399.4806787166      1.32e-07  
    7   -7399.4806787167      1.49e-08  
    8   -7399.4806787167      7.80e-09  Convergence criterion met
 ---------------------------------------
 SCF time:   CPU 10.73s  wall 4.00s 
 SCF   energy in the final basis set =    -7399.4806787167
 Total energy in the final basis set =    -7399.4806787167

 --------------------------------------------------------------
             Orbital Energies (a.u.) and Symmetries
 --------------------------------------------------------------

 Alpha MOs, Restricted
 -- Occupied --                  
******* -176.32 -165.72 -165.72 -165.72  -77.13  -35.82  -31.31
  1 A'    2 A'    3 A'    1 A"    4 A'    5 A'    6 A'    7 A'                 
-31.303 -31.302 -24.694 -22.959 -22.958 -22.957 -22.953 -22.953
  2 A"    8 A'    9 A'   10 A'    3 A"   11 A'    4 A"   12 A'                 
-10.243  -6.618  -6.364  -4.781  -4.777  -4.777  -4.774  -4.763
 13 A'   14 A'   15 A'   16 A'   17 A'    5 A"   18 A'    6 A"                 
 -4.761  -2.043  -2.038  -2.037  -2.025  -2.025  -1.215  -0.777
 19 A'   20 A'    7 A"   21 A'    8 A"   22 A'   23 A'   24 A'                 
 -0.663  -0.582  -0.489  -0.464  -0.460  -0.413  -0.332  -0.329
 25 A'   26 A'   27 A'    9 A"   28 A'   29 A'   10 A"   30 A'                 
 -0.279  -0.259
 31 A'   11 A"                                                                 
 -- Virtual --                   
 -0.086  -0.072  -0.015   0.001   0.031   0.041   0.042   0.063
 12 A"   32 A'   33 A'   34 A'   35 A'   36 A'   13 A"   37 A'                 
  0.082   0.094   0.119   0.131   0.139   0.151   0.206   0.207
 38 A'   14 A"   39 A'   40 A'   41 A'   42 A'   15 A"   43 A'                 
  0.214   0.243   0.255   0.279   0.285   0.293   0.316   0.366
 44 A'   16 A"   45 A'   17 A"   46 A'   47 A'   48 A'   49 A'                 
  0.394   0.407   0.409   0.443   0.472   0.503   0.547   0.569
 18 A"   19 A"   50 A'   51 A'   52 A'   53 A'   20 A"   54 A'                 
  0.593   0.655   0.661   0.677   0.678   0.764   0.881   0.912
 55 A'   56 A'   21 A"   22 A"   57 A'   58 A'   59 A'   60 A'                 
  0.980   1.143   1.290   1.316   1.318   1.336   1.370   1.376
 61 A'   23 A"   24 A"   62 A'   25 A"   63 A'   64 A'   65 A'                 
  1.465   1.516   1.554   1.557   1.634   1.678   1.812   1.834
 26 A"   66 A'   27 A"   67 A'   68 A'   69 A'   70 A'   28 A"                 
  1.954   2.028   2.428   2.588   2.695   2.907   3.398   3.762
 71 A'   72 A'   73 A'   74 A'   29 A"   75 A'   76 A'   30 A"                 
  3.771   3.787   3.821   3.952   3.972   4.002   4.070   4.093
 77 A'   31 A"   78 A'   32 A"   79 A'   33 A"   80 A'   81 A'                 
  4.218   4.372   5.985   6.011   6.049   6.260   6.305   6.326
 82 A'   83 A'   34 A"   84 A'   85 A'   35 A"   86 A'   87 A'                 
  6.960  13.768  13.883  13.956  23.599  27.815  28.329  28.348
 88 A'   36 A"   89 A'   90 A'   91 A'   92 A'   37 A"   93 A'                 
 28.363  28.525  28.533  28.546  28.582  28.665  66.751 127.873
 94 A'   38 A"   95 A'   39 A"   96 A'   97 A'   98 A'   40 A"                 
127.889 127.912 151.617 163.0721901.778
 99 A'  100 A'  101 A'  102 A'  103 A'                                         

 Beta MOs, Restricted
 -- Occupied --                  
******* -176.32 -165.72 -165.72 -165.72  -77.13  -35.82  -31.31
  1 A'    2 A'    3 A'    1 A"    4 A'    5 A'    6 A'    7 A'                 
-31.303 -31.302 -24.694 -22.959 -22.958 -22.957 -22.953 -22.953
  2 A"    8 A'    9 A'   10 A'    3 A"   11 A'    4 A"   12 A'                 
-10.243  -6.618  -6.364  -4.781  -4.777  -4.777  -4.774  -4.763
 13 A'   14 A'   15 A'   16 A'   17 A'    5 A"   18 A'    6 A"                 
 -4.761  -2.043  -2.038  -2.037  -2.025  -2.025  -1.215  -0.777
 19 A'   20 A'    7 A"   21 A'    8 A"   22 A'   23 A'   24 A'                 
 -0.663  -0.582  -0.489  -0.464  -0.460  -0.413  -0.332  -0.329
 25 A'   26 A'   27 A'    9 A"   28 A'   29 A'   10 A"   30 A'                 
 -0.279  -0.259
 31 A'   11 A"                                                                 
 -- Virtual --                   
 -0.086  -0.072  -0.015   0.001   0.031   0.041   0.042   0.063
 12 A"   32 A'   33 A'   34 A'   35 A'   36 A'   13 A"   37 A'                 
  0.082   0.094   0.119   0.131   0.139   0.151   0.206   0.207
 38 A'   14 A"   39 A'   40 A'   41 A'   42 A'   15 A"   43 A'                 
  0.214   0.243   0.255   0.279   0.285   0.293   0.316   0.366
 44 A'   16 A"   45 A'   17 A"   46 A'   47 A'   48 A'   49 A'                 
  0.394   0.407   0.409   0.443   0.472   0.503   0.547   0.569
 18 A"   19 A"   50 A'   51 A'   52 A'   53 A'   20 A"   54 A'                 
  0.593   0.655   0.661   0.677   0.678   0.764   0.881   0.912
 55 A'   56 A'   21 A"   22 A"   57 A'   58 A'   59 A'   60 A'                 
  0.980   1.143   1.290   1.316   1.318   1.336   1.370   1.376
 61 A'   23 A"   24 A"   62 A'   25 A"   63 A'   64 A'   65 A'                 
  1.465   1.516   1.554   1.557   1.634   1.678   1.812   1.834
 26 A"   66 A'   27 A"   67 A'   68 A'   69 A'   70 A'   28 A"                 
  1.954   2.028   2.428   2.588   2.695   2.907   3.398   3.762
 71 A'   72 A'   73 A'   74 A'   29 A"   75 A'   76 A'   30 A"                 
  3.771   3.787   3.821   3.952   3.972   4.002   4.070   4.093
 77 A'   31 A"   78 A'   32 A"   79 A'   33 A"   80 A'   81 A'                 
  4.218   4.372   5.985   6.011   6.049   6.260   6.305   6.326
 82 A'   83 A'   34 A"   84 A'   85 A'   35 A"   86 A'   87 A'                 
  6.960  13.768  13.883  13.956  23.599  27.815  28.329  28.348
 88 A'   36 A"   89 A'   90 A'   91 A'   92 A'   37 A"   93 A'                 
 28.363  28.525  28.533  28.546  28.582  28.665  66.751 127.873
 94 A'   38 A"   95 A'   39 A"   96 A'   97 A'   98 A'   40 A"                 
127.889 127.912 151.617 163.0721901.778
 99 A'  100 A'  101 A'  102 A'  103 A'                                         
 --------------------------------------------------------------

          Ground-State Mulliken Net Atomic Charges

     Atom                 Charge (a.u.)
  ----------------------------------------
      1 C                    -0.463282
      2 P                     0.331267
      3 F                    -0.214076
      4 H                     0.214417
      5 I                     0.131674
  ----------------------------------------
  Sum of atomic charges =     0.000000

 -----------------------------------------------------------------
                    Cartesian Multipole Moments
 -----------------------------------------------------------------
    Charge (ESU x 10^10)
                 0.0000
    Dipole Moment (Debye)
         X      -0.0518      Y      -1.7978      Z      -0.0000
       Tot       1.7985
    Quadrupole Moments (Debye-Ang)
        XX     -50.3595     XY       4.1683     YY     -51.6862
        XZ       0.0000     YZ       0.0000     ZZ     -53.2568
    Octopole Moments (Debye-Ang^2)
       XXX      75.2477    XXY      11.6283    XYY      23.5336
       YYY      28.9316    XXZ      -0.0000    XYZ      -0.0000
       YYZ      -0.0000    XZZ      22.4793    YZZ      15.0029
       ZZZ      -0.0000
    Hexadecapole Moments (Debye-Ang^3)
      XXXX    -852.9067   XXXY       2.4521   XXYY    -182.4543
      XYYY      12.9288   YYYY    -176.4911   XXXZ       0.0000
      XXYZ       0.0000   XYYZ       0.0000   YYYZ       0.0000
      XXZZ    -155.3983   XYZZ      -3.4737   YYZZ     -46.2912
      XZZZ       0.0000   YZZZ       0.0000   ZZZZ     -72.3808
 -----------------------------------------------------------------
 Calculating analytic gradient of the SCF energy
 Gradient of SCF Energy
            1           2           3           4           5
    1   0.0000678  -0.0000089   0.0001562  -0.0002215   0.0000063
    2  -0.0000518   0.0001179   0.0000830  -0.0000325  -0.0001166
    3  -0.0000000   0.0000000  -0.0000000  -0.0000000  -0.0000000
 Max gradient component =       2.215E-04
 RMS gradient           =       8.806E-05
 Gradient time:  CPU 4.57 s  wall 1.59 s
 Geometry Optimization Parameters
   NAtoms,    NIC,     NZ,  NCons,   NDum,   NFix, NCnnct, MaxDiis
        5      20       5       0       0       0       0       0

 Cartesian Hessian Update
 Hessian Updated using BFGS Update


** GEOMETRY OPTIMIZATION IN DELOCALIZED INTERNAL COORDINATES **
   Searching for a Minimum

   Optimization Cycle:  11

                       Coordinates (Angstroms)
     ATOM                X               Y               Z
      1  C        -0.9907084367   -1.1060519263    0.0000000000
      2  P        -2.4950117450   -0.4028332626    0.0000000000
      3  F        -2.1851787859    1.2040302124    0.0000000000
      4  H        -0.9733366986   -2.1921685847    0.0000000000
      5  I         0.9045751961   -0.2273027529    0.0000000000
   Point Group: cs    Number of degrees of freedom:     7


   Energy is  -7399.480678717

 Hessian Updated using BFGS Update

  7 Hessian modes will be used to form the next step
  Hessian Eigenvalues:
     0.057186    0.108842    0.161144    0.274980    0.353458    0.416029
     0.704871

 Minimum Search - Taking Simple RFO Step
 Searching for Lamda that Minimizes Along All modes
 Value Taken    Lamda =   0.00000000
 Step Taken.  Stepsize is  0.001592

                             Maximum     Tolerance    Cnvgd?
         Gradient           0.000106      0.000300     YES
         Displacement       0.000951      0.001200     YES
         Energy change     -0.000001      0.000001     YES


                       Distance Matrix (Angstroms)
             C (  1)   P (  2)   F (  3)   H (  4)
   P (  2)  1.660556
   F (  3)  2.600623  1.636462
   H (  4)  1.086256  2.348875  3.605929
   I (  5)  2.089091  3.404115  3.405186  2.717950

 Final energy is   -7399.4806787166908     


 ******************************
 **  OPTIMIZATION CONVERGED  **
 ******************************

                       Coordinates (Angstroms)
     ATOM                X               Y               Z
      1  C        -0.9907084367   -1.1060519263    0.0000000000
      2  P        -2.4950117450   -0.4028332626    0.0000000000
      3  F        -2.1851787859    1.2040302124    0.0000000000
      4  H        -0.9733366986   -2.1921685847    0.0000000000
      5  I         0.9045751961   -0.2273027529    0.0000000000

Z-matrix Print:
$molecule
0 1
I 
C  1 2.089091
H  2 1.086256 1 113.958489
P  2 1.660556 1 130.070440 3 -180.000000 0
F  4 1.636462 2 104.140994 1 -0.000000 0
$end


 --------------------------------------------------------------
             Orbital Energies (a.u.) and Symmetries
 --------------------------------------------------------------

 Alpha MOs, Restricted
 -- Occupied --                  
******* -176.32 -165.72 -165.72 -165.72  -77.13  -35.82  -31.31
  1 A'    2 A'    3 A'    1 A"    4 A'    5 A'    6 A'    7 A'                 
-31.303 -31.302 -24.694 -22.959 -22.958 -22.957 -22.953 -22.953
  2 A"    8 A'    9 A'   10 A'    3 A"   11 A'    4 A"   12 A'                 
-10.243  -6.618  -6.364  -4.781  -4.777  -4.777  -4.774  -4.763
 13 A'   14 A'   15 A'   16 A'   17 A'    5 A"   18 A'    6 A"                 
 -4.761  -2.043  -2.038  -2.037  -2.025  -2.025  -1.215  -0.777
 19 A'   20 A'    7 A"   21 A'    8 A"   22 A'   23 A'   24 A'                 
 -0.663  -0.582  -0.489  -0.464  -0.460  -0.413  -0.332  -0.329
 25 A'   26 A'   27 A'    9 A"   28 A'   29 A'   10 A"   30 A'                 
 -0.279  -0.259
 31 A'   11 A"                                                                 
 -- Virtual --                   
 -0.086  -0.072  -0.015   0.001   0.031   0.041   0.042   0.063
 12 A"   32 A'   33 A'   34 A'   35 A'   36 A'   13 A"   37 A'                 
  0.082   0.094   0.119   0.131   0.139   0.151   0.206   0.207
 38 A'   14 A"   39 A'   40 A'   41 A'   42 A'   15 A"   43 A'                 
  0.214   0.243   0.255   0.279   0.285   0.293   0.316   0.366
 44 A'   16 A"   45 A'   17 A"   46 A'   47 A'   48 A'   49 A'                 
  0.394   0.407   0.409   0.443   0.472   0.503   0.547   0.569
 18 A"   19 A"   50 A'   51 A'   52 A'   53 A'   20 A"   54 A'                 
  0.593   0.655   0.661   0.677   0.678   0.764   0.881   0.912
 55 A'   56 A'   21 A"   22 A"   57 A'   58 A'   59 A'   60 A'                 
  0.980   1.143   1.290   1.316   1.318   1.336   1.370   1.376
 61 A'   23 A"   24 A"   62 A'   25 A"   63 A'   64 A'   65 A'                 
  1.465   1.516   1.554   1.557   1.634   1.678   1.812   1.834
 26 A"   66 A'   27 A"   67 A'   68 A'   69 A'   70 A'   28 A"                 
  1.954   2.028   2.428   2.588   2.695   2.907   3.398   3.762
 71 A'   72 A'   73 A'   74 A'   29 A"   75 A'   76 A'   30 A"                 
  3.771   3.787   3.821   3.952   3.972   4.002   4.070   4.093
 77 A'   31 A"   78 A'   32 A"   79 A'   33 A"   80 A'   81 A'                 
  4.218   4.372   5.985   6.011   6.049   6.260   6.305   6.326
 82 A'   83 A'   34 A"   84 A'   85 A'   35 A"   86 A'   87 A'                 
  6.960  13.768  13.883  13.956  23.599  27.815  28.329  28.348
 88 A'   36 A"   89 A'   90 A'   91 A'   92 A'   37 A"   93 A'                 
 28.363  28.525  28.533  28.546  28.582  28.665  66.751 127.873
 94 A'   38 A"   95 A'   39 A"   96 A'   97 A'   98 A'   40 A"                 
127.889 127.912 151.617 163.0721901.778
 99 A'  100 A'  101 A'  102 A'  103 A'                                         

 Beta MOs, Restricted
 -- Occupied --                  
******* -176.32 -165.72 -165.72 -165.72  -77.13  -35.82  -31.31
  1 A'    2 A'    3 A'    1 A"    4 A'    5 A'    6 A'    7 A'                 
-31.303 -31.302 -24.694 -22.959 -22.958 -22.957 -22.953 -22.953
  2 A"    8 A'    9 A'   10 A'    3 A"   11 A'    4 A"   12 A'                 
-10.243  -6.618  -6.364  -4.781  -4.777  -4.777  -4.774  -4.763
 13 A'   14 A'   15 A'   16 A'   17 A'    5 A"   18 A'    6 A"                 
 -4.761  -2.043  -2.038  -2.037  -2.025  -2.025  -1.215  -0.777
 19 A'   20 A'    7 A"   21 A'    8 A"   22 A'   23 A'   24 A'                 
 -0.663  -0.582  -0.489  -0.464  -0.460  -0.413  -0.332  -0.329
 25 A'   26 A'   27 A'    9 A"   28 A'   29 A'   10 A"   30 A'                 
 -0.279  -0.259
 31 A'   11 A"                                                                 
 -- Virtual --                   
 -0.086  -0.072  -0.015   0.001   0.031   0.041   0.042   0.063
 12 A"   32 A'   33 A'   34 A'   35 A'   36 A'   13 A"   37 A'                 
  0.082   0.094   0.119   0.131   0.139   0.151   0.206   0.207
 38 A'   14 A"   39 A'   40 A'   41 A'   42 A'   15 A"   43 A'                 
  0.214   0.243   0.255   0.279   0.285   0.293   0.316   0.366
 44 A'   16 A"   45 A'   17 A"   46 A'   47 A'   48 A'   49 A'                 
  0.394   0.407   0.409   0.443   0.472   0.503   0.547   0.569
 18 A"   19 A"   50 A'   51 A'   52 A'   53 A'   20 A"   54 A'                 
  0.593   0.655   0.661   0.677   0.678   0.764   0.881   0.912
 55 A'   56 A'   21 A"   22 A"   57 A'   58 A'   59 A'   60 A'                 
  0.980   1.143   1.290   1.316   1.318   1.336   1.370   1.376
 61 A'   23 A"   24 A"   62 A'   25 A"   63 A'   64 A'   65 A'                 
  1.465   1.516   1.554   1.557   1.634   1.678   1.812   1.834
 26 A"   66 A'   27 A"   67 A'   68 A'   69 A'   70 A'   28 A"                 
  1.954   2.028   2.428   2.588   2.695   2.907   3.398   3.762
 71 A'   72 A'   73 A'   74 A'   29 A"   75 A'   76 A'   30 A"                 
  3.771   3.787   3.821   3.952   3.972   4.002   4.070   4.093
 77 A'   31 A"   78 A'   32 A"   79 A'   33 A"   80 A'   81 A'                 
  4.218   4.372   5.985   6.011   6.049   6.260   6.305   6.326
 82 A'   83 A'   34 A"   84 A'   85 A'   35 A"   86 A'   87 A'                 
  6.960  13.768  13.883  13.956  23.599  27.815  28.329  28.348
 88 A'   36 A"   89 A'   90 A'   91 A'   92 A'   37 A"   93 A'                 
 28.363  28.525  28.533  28.546  28.582  28.665  66.751 127.873
 94 A'   38 A"   95 A'   39 A"   96 A'   97 A'   98 A'   40 A"                 
127.889 127.912 151.617 163.0721901.778
 99 A'  100 A'  101 A'  102 A'  103 A'                                         
 --------------------------------------------------------------

          Ground-State Mulliken Net Atomic Charges

     Atom                 Charge (a.u.)
  ----------------------------------------
      1 C                    -0.463282
      2 P                     0.331267
      3 F                    -0.214076
      4 H                     0.214417
      5 I                     0.131674
  ----------------------------------------
  Sum of atomic charges =     0.000000

 -----------------------------------------------------------------
                    Cartesian Multipole Moments
 -----------------------------------------------------------------
    Charge (ESU x 10^10)
                 0.0000
    Dipole Moment (Debye)
         X      -0.0518      Y      -1.7978      Z      -0.0000
       Tot       1.7985
    Quadrupole Moments (Debye-Ang)
        XX     -50.3595     XY       4.1683     YY     -51.6862
        XZ       0.0000     YZ       0.0000     ZZ     -53.2568
    Octopole Moments (Debye-Ang^2)
       XXX      75.2477    XXY      11.6283    XYY      23.5336
       YYY      28.9316    XXZ      -0.0000    XYZ      -0.0000
       YYZ      -0.0000    XZZ      22.4793    YZZ      15.0029
       ZZZ      -0.0000
    Hexadecapole Moments (Debye-Ang^3)
      XXXX    -852.9067   XXXY       2.4521   XXYY    -182.4543
      XYYY      12.9288   YYYY    -176.4911   XXXZ       0.0000
      XXYZ       0.0000   XYYZ       0.0000   YYYZ       0.0000
      XXZZ    -155.3983   XYZZ      -3.4737   YYZZ     -46.2912
      XZZZ       0.0000   YZZZ       0.0000   ZZZZ     -72.3808
 -----------------------------------------------------------------
Archival summary:
1\1\TWL02\OPT\ProcedureUnspecified\BasisUnspecified\11111\taweetha\MonNov2614:39:092018MonNov2614:39:092018\0\\#,OPT,ProcedureUnspecified,BasisUnspecified,\\0,1\I\C,1,2.08909\H,2,1.08626,1,113.958\P,2,1.66056,1,130.07,3,-180,0\F,4,1.63646,2,104.141,1,-0,0\\\@

 Total job time:  80.12s(wall), 205.33s(cpu) 
 Mon Nov 26 14:39:09 2018

        *************************************************************
        *                                                           *
        *  Thank you very much for using Q-Chem.  Have a nice day.  *
        *                                                           *
        *************************************************************


 
User input: 2 of 2 
 
Q-Chem Developer Version!
                  Welcome to Q-Chem
     A Quantum Leap Into The Future Of Chemistry


 Q-Chem 5.1, Q-Chem, Inc., Pleasanton, CA (2018)

 Yihan Shao,  Zhengting Gan,  E. Epifanovsky,  A. T. B. Gilbert,  M. Wormit,  
 J. Kussmann,  A. W. Lange,  A. Behn,  Jia Deng,  Xintian Feng,  D. Ghosh,  
 M. Goldey,  P. R. Horn,  L. D. Jacobson,  I. Kaliman,  T. Kus,  A. Landau,  
 Jie Liu,  E. I. Proynov,  R. M. Richard,  R. P. Steele,  E. J. Sundstrom,  
 H. L. Woodcock III,  P. M. Zimmerman,  D. Zuev,  B. Albrecht,  E. Alguire,  
 S. A. Baeppler,  D. Barton,  Z. Benda,  Y. A. Bernard,  E. J. Berquist,  
 K. B. Bravaya,  H. Burton,  D. Casanova,  Chun-Min Chang,  Yunqing Chen,  
 A. Chien,  K. D. Closser,  M. P. Coons,  S. Coriani,  S. Dasgupta,  
 A. L. Dempwolff,  M. Diedenhofen,  Hainam Do,  R. G. Edgar,  Po-Tung Fang,  
 S. Faraji,  S. Fatehi,  Qingguo Feng,  K. D. Fenk,  J. Fosso-Tande,  
 Qinghui Ge,  A. Ghysels,  G. Gidofalvi,  J. Gomes,  J. Gonthier,  A. Gunina,  
 D. Hait,  M. W. D. Hanson-Heine,  P. H. P. Harbach,  A. W. Hauser,  
 J. E. Herr,  E. G. Hohenstein,  Z. C. Holden,  Kerwin Hui,  B. C. Huynh,  
 T.-C. Jagau,  Hyunjun Ji,  B. Kaduk,  K. Khistyaev,  Jaehoon Kim,  
 P. Klunzinger,  K. Koh,  D. Kosenkov,  L. Koulias,  T. Kowalczyk,  
 C. M. Krauter,  A. Kunitsa,  Ka Un Lao,  A. Laurent,  K. V. Lawler,  
 Joonho Lee,  D. Lefrancois,  S. Lehtola,  D. S. Levine,  Yi-Pei Li,  
 You-Sheng Lin,  Fenglai Liu,  E. Livshits,  A. Luenser,  P. Manohar,  
 E. Mansoor,  S. F. Manzer,  Shan-Ping Mao,  Yuezhi Mao,  N. Mardirossian,  
 A. V. Marenich,  T. Markovich,  L. A. Martinez-Martinez,  S. A. Maurer,  
 N. J. Mayhall,  S. C. McKenzie,  J.-M. Mewes,  A. F. Morrison,  
 J. W. Mullinax,  K. Nanda,  T. S. Nguyen-Beck,  R. Olivares-Amaya,  
 J. A. Parkhill,  T. M. Perrine,  F. Plasser,  P. Pokhilko,  S. Prager,  
 A. Prociuk,  E. Ramos,  D. R. Rehn,  F. Rob,  M. Schneider,  N. Sergueev,  
 S. M. Sharada,  S. Sharma,  D. W. Small,  T. Stauch,  T. Stein,  
 Yu-Chuan Su,  A. J. W. Thom,  A. Tkatchenko,  T. Tsuchimochi,  N. M. Tubman,  
 L. Vogt,  M. L. Vidal,  O. Vydrov,  M. A. Watson,  J. Wenzel,  
 M. de Wergifosse,  T. A. Wesolowski,  A. White,  J. Witte,  A. Yamada,  
 Jun Yang,  K. Yao,  S. Yeganeh,  S. R. Yost,  Zhi-Qiang You,  A. Zech,  
 Igor Ying Zhang,  Xing Zhang,  Yan Zhao,  Ying Zhu,  B. R. Brooks,  
 G. K. L. Chan,  C. J. Cramer,  M. S. Gordon,  W. J. Hehre,  A. Klamt,  
 M. W. Schmidt,  C. D. Sherrill,  D. G. Truhlar,  A. Aspuru-Guzik,  R. Baer,  
 A. T. Bell,  N. A. Besley,  Jeng-Da Chai,  A. E. DePrince, III,  
 R. A. DiStasio Jr.,  A. Dreuw,  B. D. Dunietz,  T. R. Furlani,  
 Chao-Ping Hsu,  Yousung Jung,  Jing Kong,  D. S. Lambrecht,  WanZhen Liang,  
 C. Ochsenfeld,  V. A. Rassolov,  L. V. Slipchenko,  J. E. Subotnik,  
 T. Van Voorhis,  J. M. Herbert,  A. I. Krylov,  P. M. W. Gill,  M. Head-Gordon

 Contributors to earlier versions of Q-Chem not listed above: 
 R. D. Adamson,  B. Austin,  J. Baker,  G. J. O. Beran,  K. Brandhorst,  
 S. T. Brown,  E. F. C. Byrd,  A. K. Chakraborty,  C.-L. Cheng,  
 Siu Hung Chien,  D. M. Chipman,  D. L. Crittenden,  H. Dachsel,  
 R. J. Doerksen,  A. D. Dutoi,  L. Fusti-Molnar,  W. A. Goddard III,  
 A. Golubeva-Zadorozhnaya,  S. R. Gwaltney,  G. Hawkins,  A. Heyden,  
 S. Hirata,  G. Kedziora,  F. J. Keil,  C. Kelley,  Jihan Kim,  R. A. King,  
 R. Z. Khaliullin,  P. P. Korambath,  W. Kurlancheek,  A. M. Lee,  M. S. Lee,  
 S. V. Levchenko,  Ching Yeh Lin,  D. Liotard,  R. C. Lochan,  I. Lotan,  
 P. E. Maslen,  N. Nair,  D. P. O'Neill,  D. Neuhauser,  E. Neuscamman,  
 C. M. Oana,  R. Olson,  B. Peters,  R. Peverati,  P. A. Pieniazek,  
 Y. M. Rhee,  J. Ritchie,  M. A. Rohrdanz,  E. Rosta,  N. J. Russ,  
 H. F. Schaefer III,  N. E. Schultz,  N. Shenvi,  A. C. Simmonett,  A. Sodt,  
 D. Stuck,  K. S. Thanthiriwatte,  V. Vanovschi,  Tao Wang,  A. Warshel,  
 C. F. Williams,  Q. Wu,  X. Xu,  W. Zhang

 Please cite Q-Chem as follows:
 Y. Shao et al., Mol. Phys. 113, 184-215 (2015)
 DOI: 10.1080/00268976.2014.952696

 Q-Chem 5.1.2 for Intel X86 EM64T Linux

 Parts of Q-Chem use Armadillo 8.300.2 (Tropical Shenanigans).
 http://arma.sourceforge.net/

 Q-Chem begins on Mon Nov 26 14:39:09 2018  

Host: 
0

     Scratch files written to /scratch/taweetham/qchem48444//
The previous job contains 0 fragments, simply inherited here
Input Ideriv = 2
Curr. Ideriv = -1
Max.  Ideriv = 2

Checking the input file for inconsistencies... 	...done.

--------------------------------------------------------------
User input:
--------------------------------------------------------------

$molecule
read
$end

$rem
   job_type 	frequency
   basis 	6-311++g**
   method	b3lyp	
$end


--------------------------------------------------------------
 ----------------------------------------------------------------
             Standard Nuclear Orientation (Angstroms)
    I     Atom           X                Y                Z
 ----------------------------------------------------------------
    1      C      -0.7160877240    -0.9812308331     0.0000000000
    2      P      -2.2763003428    -0.4127402734    -0.0000000000
    3      F      -2.1086782251     1.2151139938    -0.0000000000
    4      H      -0.6034673667    -2.0616325306     0.0000000000
    5      I       1.0947660921     0.0604546356     0.0000000000
 ----------------------------------------------------------------
 Molecular Point Group                 Cs    NOp =  2
 Largest Abelian Subgroup              Cs    NOp =  2
 Nuclear Repulsion Energy =   379.5280853096 hartrees
 There are       42 alpha and       42 beta electrons
 Requested basis set is 6-311++G(d,p)
 There are 54 shells and 143 basis functions

 Total QAlloc Memory Limit   2000 MB
 Mega-Array Size       188 MB
 MEM_STATIC part       192 MB

                       Distance Matrix (Angstroms)
             C (  1)   P (  2)   F (  3)   H (  4)
   P (  2)  1.660556
   F (  3)  2.600623  1.636462
   H (  4)  1.086256  2.348875  3.605929
   I (  5)  2.089091  3.404115  3.405186  2.717950

 A cutoff of  1.0D-11 yielded   1282 shell pairs
 There are      9338 function pairs (     10415 Cartesian)

 -------------------------------------------------------
 OpenMP Integral Computing Module                       
 Release: version 1.0, May 2013, Q-Chem Inc. Pittsburgh 
 -------------------------------------------------------
 Integral Job Info:
 Integral job number is                      11
 Integral operator is                         1
 short-range coefficients                     0
 long-range coefficients              100000000
 Omega coefficients                           0
 if combine SR and LR in K                    0
 Integral screening is                        0
 Integral computing path is                   2
 max size of driver memory is            800000
 size of driver memory is                593474
 size of scratch memory is             11861008
 max col of scratch BK array               1296
 max len of scratch array in speh3          155
 max len of scratch index in speh4           18
 max int batch size is                      520
 min int batch size is                       52
 fixed nKL is                                52
 max L of basis functions is                  2
 order of int derivative is                   0
 number of shells is                         54
 number of basis is                         151
 number of cartesian basis is               151
 number of contracted shell pairs          1282
 number of primitive shell pairs           2831
 maxK2 (contraction) of shell pair           36
 max number of K2 of shell pair               1
 max number of CS2 of shell pair            177
 max number of PS2 of shell pair            177
 mem total for path MDJ                  521188
 -------------------------------------------------------
 Smallest overlap matrix eigenvalue = 9.93E-04
 Guess from superposition of atomic densities
 Warning:  Energy on first SCF cycle will be non-variational
 SAD guess density has 84.000000 electrons

 -----------------------------------------------------------------------
  General SCF calculation program by
  Eric Jon Sundstrom, Paul Horn, Yuezhi Mao, Dmitri Zuev, Alec White,
  David Stuck, Shaama M.S., Shane Yost, Joonho Lee, David Small,
  Daniel Levine, Susi Lehtola, Hugh Burton, Evgeny Epifanovsky
 -----------------------------------------------------------------------
 Exchange:     0.2000 Hartree-Fock + 0.0800 Slater + 0.7200 B88
 Correlation:  0.1900 VWN1RPA + 0.8100 LYP
 Using SG-1 standard quadrature grid
 using 4 threads for integral computing
 -------------------------------------------------------
 OpenMP Integral computing Module                
 Release: version 2.0, May 2017, Q-Chem Inc. Pleasanton 
 -------------------------------------------------------
 -------------------------------------------------------
 OpenMP BLAS3 based DFT computing Module                
 Release: version 1.0, May 2013, Q-Chem Inc. Pittsburgh 
 -------------------------------------------------------
 A restricted SCF calculation will be
 performed using DIIS
 SCF converges when DIIS error is below 1.0e-08
 ---------------------------------------
  Cycle       Energy         DIIS error
 ---------------------------------------
    1   -7399.8383465936      4.29e-02  
    2   -7399.4007004089      6.01e-03  
    3   -7399.1867317792      1.05e-02  
    4   -7399.4745709345      1.53e-03  
    5   -7399.4795843192      8.54e-04  
    6   -7399.4809408075      1.76e-04  
    7   -7399.4809975008      3.56e-05  
    8   -7399.4809991817      9.73e-06  
    9   -7399.4809993998      2.33e-06  
   10   -7399.4809994153      8.49e-07  
   11   -7399.4809994175      1.38e-07  
   12   -7399.4809994175      3.32e-08  
   13   -7399.4809994176      5.40e-09  Convergence criterion met
 ---------------------------------------
 SCF time:   CPU 17.85s  wall 7.00s 
 SCF   energy in the final basis set =    -7399.4809994176
 Total energy in the final basis set =    -7399.4809994176

 --------------------------------------------------------------
             Orbital Energies (a.u.) and Symmetries
 --------------------------------------------------------------

 Alpha MOs, Restricted
 -- Occupied --                  
******* -176.32 -165.72 -165.72 -165.72  -77.13  -35.82  -31.31
  1 A'    2 A'    3 A'    1 A"    4 A'    5 A'    6 A'    7 A'                 
-31.302 -31.302 -24.694 -22.959 -22.957 -22.957 -22.953 -22.953
  2 A"    8 A'    9 A'   10 A'    3 A"   11 A'    4 A"   12 A'                 
-10.243  -6.618  -6.364  -4.781  -4.777  -4.777  -4.774  -4.762
 13 A'   14 A'   15 A'   16 A'   17 A'    5 A"   18 A'    6 A"                 
 -4.761  -2.043  -2.038  -2.037  -2.025  -2.025  -1.215  -0.777
 19 A'   20 A'    7 A"   21 A'   22 A'    8 A"   23 A'   24 A'                 
 -0.663  -0.582  -0.489  -0.464  -0.460  -0.413  -0.332  -0.329
 25 A'   26 A'   27 A'    9 A"   28 A'   29 A'   10 A"   30 A'                 
 -0.279  -0.259
 31 A'   11 A"                                                                 
 -- Virtual --                   
 -0.086  -0.072  -0.015   0.001   0.031   0.041   0.042   0.063
 12 A"   32 A'   33 A'   34 A'   35 A'   36 A'   13 A"   37 A'                 
  0.082   0.094   0.119   0.131   0.139   0.151   0.206   0.207
 38 A'   14 A"   39 A'   40 A'   41 A'   42 A'   15 A"   43 A'                 
  0.214   0.243   0.255   0.279   0.285   0.293   0.316   0.366
 44 A'   16 A"   45 A'   17 A"   46 A'   47 A'   48 A'   49 A'                 
  0.394   0.407   0.409   0.443   0.472   0.503   0.547   0.569
 18 A"   19 A"   50 A'   51 A'   52 A'   53 A'   20 A"   54 A'                 
  0.593   0.655   0.661   0.677   0.678   0.765   0.881   0.912
 55 A'   56 A'   21 A"   22 A"   57 A'   58 A'   59 A'   60 A'                 
  0.980   1.143   1.289   1.316   1.318   1.336   1.370   1.376
 61 A'   23 A"   24 A"   62 A'   25 A"   63 A'   64 A'   65 A'                 
  1.465   1.516   1.554   1.558   1.634   1.678   1.812   1.834
 26 A"   66 A'   27 A"   67 A'   68 A'   69 A'   70 A'   28 A"                 
  1.954   2.028   2.428   2.589   2.695   2.907   3.398   3.762
 71 A'   72 A'   73 A'   74 A'   29 A"   75 A'   76 A'   30 A"                 
  3.771   3.787   3.822   3.951   3.973   4.002   4.070   4.093
 77 A'   31 A"   78 A'   32 A"   79 A'   33 A"   80 A'   81 A'                 
  4.218   4.372   5.986   6.011   6.048   6.260   6.305   6.326
 82 A'   83 A'   34 A"   84 A'   85 A'   35 A"   86 A'   87 A'                 
  6.960  13.768  13.883  13.956  23.599  27.815  28.329  28.348
 88 A'   36 A"   89 A'   90 A'   91 A'   92 A'   37 A"   93 A'                 
 28.364  28.525  28.533  28.546  28.582  28.665  66.751 127.874
 94 A'   38 A"   95 A'   39 A"   96 A'   97 A'   98 A'   40 A"                 
127.889 127.912 151.617 163.0721901.778
 99 A'  100 A'  101 A'  102 A'  103 A'                                         

 Beta MOs, Restricted
 -- Occupied --                  
******* -176.32 -165.72 -165.72 -165.72  -77.13  -35.82  -31.31
  1 A'    2 A'    3 A'    1 A"    4 A'    5 A'    6 A'    7 A'                 
-31.302 -31.302 -24.694 -22.959 -22.957 -22.957 -22.953 -22.953
  2 A"    8 A'    9 A'   10 A'    3 A"   11 A'    4 A"   12 A'                 
-10.243  -6.618  -6.364  -4.781  -4.777  -4.777  -4.774  -4.762
 13 A'   14 A'   15 A'   16 A'   17 A'    5 A"   18 A'    6 A"                 
 -4.761  -2.043  -2.038  -2.037  -2.025  -2.025  -1.215  -0.777
 19 A'   20 A'    7 A"   21 A'   22 A'    8 A"   23 A'   24 A'                 
 -0.663  -0.582  -0.489  -0.464  -0.460  -0.413  -0.332  -0.329
 25 A'   26 A'   27 A'    9 A"   28 A'   29 A'   10 A"   30 A'                 
 -0.279  -0.259
 31 A'   11 A"                                                                 
 -- Virtual --                   
 -0.086  -0.072  -0.015   0.001   0.031   0.041   0.042   0.063
 12 A"   32 A'   33 A'   34 A'   35 A'   36 A'   13 A"   37 A'                 
  0.082   0.094   0.119   0.131   0.139   0.151   0.206   0.207
 38 A'   14 A"   39 A'   40 A'   41 A'   42 A'   15 A"   43 A'                 
  0.214   0.243   0.255   0.279   0.285   0.293   0.316   0.366
 44 A'   16 A"   45 A'   17 A"   46 A'   47 A'   48 A'   49 A'                 
  0.394   0.407   0.409   0.443   0.472   0.503   0.547   0.569
 18 A"   19 A"   50 A'   51 A'   52 A'   53 A'   20 A"   54 A'                 
  0.593   0.655   0.661   0.677   0.678   0.765   0.881   0.912
 55 A'   56 A'   21 A"   22 A"   57 A'   58 A'   59 A'   60 A'                 
  0.980   1.143   1.289   1.316   1.318   1.336   1.370   1.376
 61 A'   23 A"   24 A"   62 A'   25 A"   63 A'   64 A'   65 A'                 
  1.465   1.516   1.554   1.558   1.634   1.678   1.812   1.834
 26 A"   66 A'   27 A"   67 A'   68 A'   69 A'   70 A'   28 A"                 
  1.954   2.028   2.428   2.589   2.695   2.907   3.398   3.762
 71 A'   72 A'   73 A'   74 A'   29 A"   75 A'   76 A'   30 A"                 
  3.771   3.787   3.822   3.951   3.973   4.002   4.070   4.093
 77 A'   31 A"   78 A'   32 A"   79 A'   33 A"   80 A'   81 A'                 
  4.218   4.372   5.986   6.011   6.048   6.260   6.305   6.326
 82 A'   83 A'   34 A"   84 A'   85 A'   35 A"   86 A'   87 A'                 
  6.960  13.768  13.883  13.956  23.599  27.815  28.329  28.348
 88 A'   36 A"   89 A'   90 A'   91 A'   92 A'   37 A"   93 A'                 
 28.364  28.525  28.533  28.546  28.582  28.665  66.751 127.874
 94 A'   38 A"   95 A'   39 A"   96 A'   97 A'   98 A'   40 A"                 
127.889 127.912 151.617 163.0721901.778
 99 A'  100 A'  101 A'  102 A'  103 A'                                         
 --------------------------------------------------------------

          Ground-State Mulliken Net Atomic Charges

     Atom                 Charge (a.u.)
  ----------------------------------------
      1 C                    -0.464044
      2 P                     0.330810
      3 F                    -0.213901
      4 H                     0.214633
      5 I                     0.132502
  ----------------------------------------
  Sum of atomic charges =     0.000000

 -----------------------------------------------------------------
                    Cartesian Multipole Moments
 -----------------------------------------------------------------
    Charge (ESU x 10^10)
                 0.0000
    Dipole Moment (Debye)
         X       0.1099      Y      -1.7942      Z       0.0000
       Tot       1.7975
    Quadrupole Moments (Debye-Ang)
        XX     -51.0586     XY       3.9304     YY     -51.6869
        XZ      -0.0000     YZ      -0.0000     ZZ     -53.2534
    Octopole Moments (Debye-Ang^2)
       XXX      45.2766    XXY       4.8216    XYY      15.7606
       YYY       3.1214    XXZ       0.0000    XYZ       0.0000
       YYZ       0.0000    XZZ      11.8294    YZZ       5.8666
       ZZZ       0.0000
    Hexadecapole Moments (Debye-Ang^3)
      XXXX    -808.3566   XXXY      -7.0484   XXYY    -173.0927
      XYYY      -4.4968   YYYY    -161.8029   XXXZ      -0.0000
      XXYZ      -0.0000   XYYZ      -0.0000   YYYZ      -0.0000
      XXZZ    -148.2207   XYZZ      -7.5676   YYZZ     -43.0043
      XZZZ      -0.0000   YZZZ      -0.0000   ZZZZ     -72.3669
 -----------------------------------------------------------------
 Calculating MO derivatives via CPSCF
 D1JvT checksum  = 181860 12332.4673790044
 D1KAT checksum  = 401580 604.5696266466
   1         3          15      0.138772    0.049876
   2         3          15      0.018564    0.008784
   3         3          15      0.002344    0.001030
   4         3          15      0.000214    0.000097
   5        16           2      0.000015    0.000008
   6        18           0      0.000000    0.000000    Roots Converged
 Time for AOints: 5.3 s (CPU) 1.8 s (wall)
 ------------------------------------------------------------------------------
                     AOints        : Timing summary (seconds)
 ------------------------------------------------------------------------------
     job step          cpu (% of tot)      sys (% of tot)     wall (% of tot)
 ------------------------------------------------------------------------------
  cpscf_lag         0.2820E+02 (32.6)   0.3000E-05 (15.8)   0.9707E+01 (32.5)
  iterzp            0.5298E+02 (61.2)   0.1600E-04 (84.2)   0.1826E+02 (61.1)
  make_fx           0.0000E+00 ( 0.0)   0.0000E+00 ( 0.0)   0.0000E+00 ( 0.0)
  AOints            0.5348E+01 ( 6.2)   0.0000E+00 ( 0.0)   0.1805E+01 ( 6.0)
 ------------------------------------------------------------------------------
   Grand Totals     0.8663E+02          0.1900E-04          0.2987E+02
 ------------------------------------------------------------------------------
 Calculating analytic Hessian of the SCF energy
 Polarizability Matrix (a.u.)
            1           2           3
    1-102.9107858  -4.0989761  -0.0000000
    2  -4.0989761 -53.7622713  -0.0000000
    3  -0.0000000  -0.0000000 -44.1712565

 Direct stationary perturbation theory relativistic correction:

 rels  =      97.462292610688
 relv  =    -322.790944863806
 rel2e =      41.722313830410
 E_rel =    -183.606338422708

 Hessian of the SCF Energy
            1           2           3           4           5           6
    1   0.4281034  -0.1090963  -0.0000000  -0.3120447   0.0997428   0.0000000
    2  -0.1090963   0.4796792   0.0000000   0.0748808  -0.0688290  -0.0000000
    3  -0.0000000   0.0000000   0.0614252   0.0000000   0.0000000  -0.0159401
    4  -0.3120447   0.0748808   0.0000000   0.3699247  -0.0544118  -0.0000000
    5   0.0997428  -0.0688290   0.0000000  -0.0544118   0.3235816  -0.0000000
    6   0.0000000  -0.0000000  -0.0159401  -0.0000000  -0.0000000   0.0226725
    7   0.0029016   0.0334450   0.0000000  -0.0356948  -0.0470078  -0.0000000
    8  -0.0021045  -0.0268404  -0.0000000  -0.0136266  -0.2452237   0.0000000
    9  -0.0000000  -0.0000000  -0.0014617  -0.0000000   0.0000000  -0.0124058
   10  -0.0428956   0.0406004  -0.0000000   0.0068490   0.0160239   0.0000000
   11   0.0413864  -0.3405745  -0.0000000  -0.0022817  -0.0074128   0.0000000
   12   0.0000000   0.0000000  -0.0236211   0.0000000  -0.0000000  -0.0044150
   13  -0.0760647  -0.0398299   0.0000000  -0.0290342  -0.0143471  -0.0000000
   14  -0.0299283  -0.0434354  -0.0000000  -0.0045607  -0.0021161   0.0000000
   15  -0.0000000  -0.0000000  -0.0204023  -0.0000000  -0.0000000   0.0100885
            7           8           9          10          11          12
    1   0.0029016  -0.0021045  -0.0000000  -0.0428956   0.0413864   0.0000000
    2   0.0334450  -0.0268404  -0.0000000   0.0406004  -0.3405745   0.0000000
    3   0.0000000  -0.0000000  -0.0014617  -0.0000000  -0.0000000  -0.0236211
    4  -0.0356948  -0.0136266  -0.0000000   0.0068490  -0.0022817   0.0000000
    5  -0.0470078  -0.2452237   0.0000000   0.0160239  -0.0074128  -0.0000000
    6  -0.0000000   0.0000000  -0.0124058   0.0000000   0.0000000  -0.0044150
    7   0.0331663   0.0102712  -0.0000000  -0.0057287   0.0008701   0.0000000
    8   0.0102712   0.2676525  -0.0000000   0.0030513   0.0018492   0.0000000
    9  -0.0000000  -0.0000000   0.0092508   0.0000000   0.0000000   0.0088115
   10  -0.0057287   0.0030513   0.0000000   0.0496580  -0.0395398  -0.0000000
   11   0.0008701   0.0018492   0.0000000  -0.0395398   0.3493719  -0.0000000
   12   0.0000000   0.0000000   0.0088115  -0.0000000  -0.0000000   0.0174476
   13   0.0053556   0.0024086   0.0000000  -0.0078828  -0.0004350  -0.0000000
   14   0.0024215   0.0025623  -0.0000000  -0.0201359  -0.0032338  -0.0000000
   15  -0.0000000   0.0000000  -0.0041948   0.0000000   0.0000000   0.0017770
           13          14          15
    1  -0.0760647  -0.0299283  -0.0000000
    2  -0.0398299  -0.0434354  -0.0000000
    3   0.0000000  -0.0000000  -0.0204023
    4  -0.0290342  -0.0045607  -0.0000000
    5  -0.0143471  -0.0021161  -0.0000000
    6  -0.0000000   0.0000000   0.0100885
    7   0.0053556   0.0024215  -0.0000000
    8   0.0024086   0.0025623   0.0000000
    9   0.0000000  -0.0000000  -0.0041948
   10  -0.0078828  -0.0201359   0.0000000
   11  -0.0004350  -0.0032338   0.0000000
   12  -0.0000000  -0.0000000   0.0017770
   13   0.1076260   0.0522034  -0.0000000
   14   0.0522034   0.0462230  -0.0000000
   15  -0.0000000  -0.0000000   0.0127315
 Gradient time:  CPU 125.82 s  wall 43.51 s
 **********************************************************************
 **                                                                  **
 **                       VIBRATIONAL ANALYSIS                       **
 **                       --------------------                       **
 **                                                                  **
 **        VIBRATIONAL FREQUENCIES (CM**-1) AND NORMAL MODES         **
 **     FORCE CONSTANTS (mDYN/ANGSTROM) AND REDUCED MASSES (AMU)     **
 **                  INFRARED INTENSITIES (KM/MOL)                   **
 **                                                                  **
 **********************************************************************


 Mode:                 1                      2                      3
 Frequency:       116.52                 281.58                 350.19
 Force Cnst:      0.1620                 0.3595                 1.7306
 Red. Mass:      20.2484                 7.6965                23.9526
 IR Active:          YES                    YES                    YES
 IR Intens:        1.187                  5.763                 13.812
 Raman Active:       YES                    YES                    YES
               X      Y      Z        X      Y      Z        X      Y      Z
 C          0.075 -0.326 -0.000    0.000  0.000  0.574    0.525  0.082 -0.000
 P          0.194 -0.019  0.000    0.000 -0.000 -0.262    0.642  0.098  0.000
 F          0.830 -0.073 -0.000    0.000  0.000  0.224   -0.417  0.222 -0.000
 H          0.157 -0.310 -0.000    0.000  0.000  0.742    0.213  0.048 -0.000
 I         -0.180  0.049  0.000   -0.000 -0.000 -0.030   -0.145 -0.065  0.000
 TransDip  -0.034 -0.005  0.000    0.000 -0.000 -0.077    0.118  0.011 -0.000

 Mode:                 4                      5                      6
 Frequency:       556.39                 736.61                 761.04
 Force Cnst:      1.2951                 0.3806                 5.7553
 Red. Mass:       7.1005                 1.1907                16.8655
 IR Active:          YES                    YES                    YES
 IR Intens:        1.276                 35.354                126.066
 Raman Active:       YES                    YES                    YES
               X      Y      Z        X      Y      Z        X      Y      Z
 C          0.165  0.657 -0.000    0.000 -0.000 -0.125    0.158 -0.014  0.000
 P         -0.035 -0.082  0.000   -0.000 -0.000 -0.004   -0.118 -0.427  0.000
 F          0.133 -0.126 -0.000   -0.000  0.000  0.023    0.076  0.731 -0.000
 H          0.230  0.667 -0.000    0.000  0.000  0.992    0.489  0.010 -0.000
 I         -0.029 -0.028  0.000   -0.000 -0.000  0.001   -0.001 -0.004  0.000
 TransDip   0.036 -0.007 -0.000    0.000 -0.000  0.190    0.139 -0.332 -0.000

 Mode:                 7                      8                      9
 Frequency:       985.69                1198.99                3173.10
 Force Cnst:      1.1323                 1.6167                 6.4496
 Red. Mass:       1.9779                 1.9087                 1.0872
 IR Active:          YES                    YES                    YES
 IR Intens:        3.854                 17.632                  7.479
 Raman Active:       YES                    YES                    YES
               X      Y      Z        X      Y      Z        X      Y      Z
 C          0.214 -0.081  0.000   -0.260  0.030  0.000    0.013 -0.084 -0.000
 P         -0.090  0.066  0.000    0.069 -0.014  0.000   -0.001 -0.000  0.000
 F         -0.012 -0.024 -0.000   -0.007  0.007 -0.000   -0.000  0.001 -0.000
 H          0.967  0.006 -0.000    0.942  0.197 -0.000   -0.129  0.988 -0.000
 I         -0.004 -0.005  0.000    0.001 -0.002 -0.000    0.000  0.000  0.000
 TransDip  -0.003  0.063 -0.000   -0.065 -0.118 -0.000   -0.075  0.046  0.000

 STANDARD THERMODYNAMIC QUANTITIES AT   298.15 K  AND     1.00 ATM

   This Molecule has  0 Imaginary Frequencies
   Zero point vibrational energy:       11.665 kcal/mol

   Atom    1 Element C  Has Mass   12.00000
   Atom    2 Element P  Has Mass   30.97376
   Atom    3 Element F  Has Mass   18.99840
   Atom    4 Element H  Has Mass    1.00783
   Atom    5 Element I  Has Mass  126.90440
   Molecular Mass:   189.884390 amu
   Principal axes and moments of inertia in amu*Bohr^2:
                             1           2           3
    Eigenvalues --      176.87163  1434.36194  1611.23358
          X               0.99999     0.00542    -0.00000
          Y              -0.00542     0.99999     0.00000
          Z               0.00000    -0.00000     1.00000
   Rotational Symmetry Number is   1
   The Molecule is an Asymmetric Top
   Translational Enthalpy:        0.889 kcal/mol
   Rotational Enthalpy:           0.889 kcal/mol
   Vibrational Enthalpy:         12.882 kcal/mol
   gas constant (RT):             0.592 kcal/mol
   Translational Entropy:        41.629  cal/mol.K
   Rotational Entropy:           27.504  cal/mol.K
   Vibrational Entropy:           7.025  cal/mol.K

   Total Enthalpy:               15.252 kcal/mol
   Total Entropy:                76.159  cal/mol.K
Archival summary:
1\1\TWL02\FREQ\ProcedureUnspecified\BasisUnspecified\11111\taweetha\MonNov2614:39:592018MonNov2614:39:592018\0\\#,FREQ,ProcedureUnspecified,BasisUnspecified,\\0,1\I\C,1,2.08909\H,2,1.08626,1,113.958\P,2,1.66056,1,130.07,3,-180,0\F,4,1.63646,2,104.141,1,-0,0\\\@

 Total job time:  50.26s(wall), 143.82s(cpu) 
 Mon Nov 26 14:39:59 2018

        *************************************************************
        *                                                           *
        *  Thank you very much for using Q-Chem.  Have a nice day.  *
        *                                                           *
        *************************************************************
