# Supplementary material for: Geometric and energetic data from ab initio calculations of haloethene, haloimine, halomethylenephosphine, haloiminophosphine, halodiazene, halodiphosphene and halocyclopropane
Source: Data Brief. 2019 Nov 2;27:104738. doi: 10.1016/j.dib.2019.104738 (PMC6861602; doi:10.1016/j.dib.2019.104738)
Supplement: Multimedia component 5 [file mmc5.zip › CP/B3LYP/IHCPHE.out]

Q-Chem Developer Version!
                  Welcome to Q-Chem
     A Quantum Leap Into The Future Of Chemistry


 Q-Chem 5.1, Q-Chem, Inc., Pleasanton, CA (2018)

 Yihan Shao,  Zhengting Gan,  E. Epifanovsky,  A. T. B. Gilbert,  M. Wormit,  
 J. Kussmann,  A. W. Lange,  A. Behn,  Jia Deng,  Xintian Feng,  D. Ghosh,  
 M. Goldey,  P. R. Horn,  L. D. Jacobson,  I. Kaliman,  T. Kus,  A. Landau,  
 Jie Liu,  E. I. Proynov,  R. M. Richard,  R. P. Steele,  E. J. Sundstrom,  
 H. L. Woodcock III,  P. M. Zimmerman,  D. Zuev,  B. Albrecht,  E. Alguire,  
 S. A. Baeppler,  D. Barton,  Z. Benda,  Y. A. Bernard,  E. J. Berquist,  
 K. B. Bravaya,  H. Burton,  D. Casanova,  Chun-Min Chang,  Yunqing Chen,  
 A. Chien,  K. D. Closser,  M. P. Coons,  S. Coriani,  S. Dasgupta,  
 A. L. Dempwolff,  M. Diedenhofen,  Hainam Do,  R. G. Edgar,  Po-Tung Fang,  
 S. Faraji,  S. Fatehi,  Qingguo Feng,  K. D. Fenk,  J. Fosso-Tande,  
 Qinghui Ge,  A. Ghysels,  G. Gidofalvi,  J. Gomes,  J. Gonthier,  A. Gunina,  
 D. Hait,  M. W. D. Hanson-Heine,  P. H. P. Harbach,  A. W. Hauser,  
 J. E. Herr,  E. G. Hohenstein,  Z. C. Holden,  Kerwin Hui,  B. C. Huynh,  
 T.-C. Jagau,  Hyunjun Ji,  B. Kaduk,  K. Khistyaev,  Jaehoon Kim,  
 P. Klunzinger,  K. Koh,  D. Kosenkov,  L. Koulias,  T. Kowalczyk,  
 C. M. Krauter,  A. Kunitsa,  Ka Un Lao,  A. Laurent,  K. V. Lawler,  
 Joonho Lee,  D. Lefrancois,  S. Lehtola,  D. S. Levine,  Yi-Pei Li,  
 You-Sheng Lin,  Fenglai Liu,  E. Livshits,  A. Luenser,  P. Manohar,  
 E. Mansoor,  S. F. Manzer,  Shan-Ping Mao,  Yuezhi Mao,  N. Mardirossian,  
 A. V. Marenich,  T. Markovich,  L. A. Martinez-Martinez,  S. A. Maurer,  
 N. J. Mayhall,  S. C. McKenzie,  J.-M. Mewes,  A. F. Morrison,  
 J. W. Mullinax,  K. Nanda,  T. S. Nguyen-Beck,  R. Olivares-Amaya,  
 J. A. Parkhill,  T. M. Perrine,  F. Plasser,  P. Pokhilko,  S. Prager,  
 A. Prociuk,  E. Ramos,  D. R. Rehn,  F. Rob,  M. Schneider,  N. Sergueev,  
 S. M. Sharada,  S. Sharma,  D. W. Small,  T. Stauch,  T. Stein,  
 Yu-Chuan Su,  A. J. W. Thom,  A. Tkatchenko,  T. Tsuchimochi,  N. M. Tubman,  
 L. Vogt,  M. L. Vidal,  O. Vydrov,  M. A. Watson,  J. Wenzel,  
 M. de Wergifosse,  T. A. Wesolowski,  A. White,  J. Witte,  A. Yamada,  
 Jun Yang,  K. Yao,  S. Yeganeh,  S. R. Yost,  Zhi-Qiang You,  A. Zech,  
 Igor Ying Zhang,  Xing Zhang,  Yan Zhao,  Ying Zhu,  B. R. Brooks,  
 G. K. L. Chan,  C. J. Cramer,  M. S. Gordon,  W. J. Hehre,  A. Klamt,  
 M. W. Schmidt,  C. D. Sherrill,  D. G. Truhlar,  A. Aspuru-Guzik,  R. Baer,  
 A. T. Bell,  N. A. Besley,  Jeng-Da Chai,  A. E. DePrince, III,  
 R. A. DiStasio Jr.,  A. Dreuw,  B. D. Dunietz,  T. R. Furlani,  
 Chao-Ping Hsu,  Yousung Jung,  Jing Kong,  D. S. Lambrecht,  WanZhen Liang,  
 C. Ochsenfeld,  V. A. Rassolov,  L. V. Slipchenko,  J. E. Subotnik,  
 T. Van Voorhis,  J. M. Herbert,  A. I. Krylov,  P. M. W. Gill,  M. Head-Gordon

 Contributors to earlier versions of Q-Chem not listed above: 
 R. D. Adamson,  B. Austin,  J. Baker,  G. J. O. Beran,  K. Brandhorst,  
 S. T. Brown,  E. F. C. Byrd,  A. K. Chakraborty,  C.-L. Cheng,  
 Siu Hung Chien,  D. M. Chipman,  D. L. Crittenden,  H. Dachsel,  
 R. J. Doerksen,  A. D. Dutoi,  L. Fusti-Molnar,  W. A. Goddard III,  
 A. Golubeva-Zadorozhnaya,  S. R. Gwaltney,  G. Hawkins,  A. Heyden,  
 S. Hirata,  G. Kedziora,  F. J. Keil,  C. Kelley,  Jihan Kim,  R. A. King,  
 R. Z. Khaliullin,  P. P. Korambath,  W. Kurlancheek,  A. M. Lee,  M. S. Lee,  
 S. V. Levchenko,  Ching Yeh Lin,  D. Liotard,  R. C. Lochan,  I. Lotan,  
 P. E. Maslen,  N. Nair,  D. P. O'Neill,  D. Neuhauser,  E. Neuscamman,  
 C. M. Oana,  R. Olson,  B. Peters,  R. Peverati,  P. A. Pieniazek,  
 Y. M. Rhee,  J. Ritchie,  M. A. Rohrdanz,  E. Rosta,  N. J. Russ,  
 H. F. Schaefer III,  N. E. Schultz,  N. Shenvi,  A. C. Simmonett,  A. Sodt,  
 D. Stuck,  K. S. Thanthiriwatte,  V. Vanovschi,  Tao Wang,  A. Warshel,  
 C. F. Williams,  Q. Wu,  X. Xu,  W. Zhang

 Please cite Q-Chem as follows:
 Y. Shao et al., Mol. Phys. 113, 184-215 (2015)
 DOI: 10.1080/00268976.2014.952696

 Q-Chem 5.1.2 for Intel X86 EM64T Linux

 Parts of Q-Chem use Armadillo 8.300.2 (Tropical Shenanigans).
 http://arma.sourceforge.net/

 Q-Chem begins on Mon Nov 26 15:20:26 2018  

Host: 
0

     Scratch files written to /scratch/taweetham/qchem49889//
Input Ideriv = 2
Curr. Ideriv = -1
Max.  Ideriv = 2

Checking the input file for inconsistencies... 	...done.

--------------------------------------------------------------
User input:
--------------------------------------------------------------
$molecule
0 1
C 
P 1 1.5 
H 2 PH 1 120. 
H 1 PH 2 120.  3 180.0
I 1 PI 2 120.  3 0.0

PH=1.44
PF=1.54
PCl=2.03
PBr=2.5
PI=2.6
$end

$rem
   job_type	optimization
   basis	6-311++g**
   method	b3lyp
$end

--------------------------------------------------------------
 ----------------------------------------------------------------
             Standard Nuclear Orientation (Angstroms)
    I     Atom           X                Y                Z
 ----------------------------------------------------------------
    1      C       1.4878750132    -0.7751879196     0.0000000000
    2      P       2.6050071719     0.2258194430    -0.0000000000
    3      H       2.3090087149     1.6350692128    -0.0000000000
    4      H       1.7838734702    -2.1844376893     0.0000000000
    5      I      -0.9829290537     0.0342114028     0.0000000000
 ----------------------------------------------------------------
 Molecular Point Group                 Cs    NOp =  2
 Largest Abelian Subgroup              Cs    NOp =  2
 Nuclear Repulsion Energy =   241.3478351368 hartrees
 There are       38 alpha and       38 beta electrons
 Requested basis set is 6-311++G(d,p)
 There are 53 shells and 128 basis functions

 Total QAlloc Memory Limit   2000 MB
 Mega-Array Size       188 MB
 MEM_STATIC part       192 MB
 A cutoff of  1.0D-11 yielded   1219 shell pairs
 There are      7426 function pairs (      8308 Cartesian)

 -------------------------------------------------------
 OpenMP Integral Computing Module                       
 Release: version 1.0, May 2013, Q-Chem Inc. Pittsburgh 
 -------------------------------------------------------
 Integral Job Info:
 Integral job number is                      11
 Integral operator is                         1
 short-range coefficients                     0
 long-range coefficients              100000000
 Omega coefficients                           0
 if combine SR and LR in K                    0
 Integral screening is                        0
 Integral computing path is                   2
 max size of driver memory is            800000
 size of driver memory is                593474
 size of scratch memory is             11861008
 max col of scratch BK array               1296
 max len of scratch array in speh3          155
 max len of scratch index in speh4           18
 max int batch size is                      520
 min int batch size is                       52
 fixed nKL is                                52
 max L of basis functions is                  2
 order of int derivative is                   0
 number of shells is                         53
 number of basis is                         135
 number of cartesian basis is               135
 number of contracted shell pairs          1219
 number of primitive shell pairs           2561
 maxK2 (contraction) of shell pair           36
 max number of K2 of shell pair               1
 max number of CS2 of shell pair            213
 max number of PS2 of shell pair            213
 mem total for path MDJ                  520124
 -------------------------------------------------------
 Smallest overlap matrix eigenvalue = 6.56E-04

 Scale SEOQF with 1.000000e-01/1.000000e-01/1.000000e-01

 Standard Electronic Orientation quadrupole field applied
 Nucleus-field energy     =     0.0000000071 hartrees
 Guess from superposition of atomic densities
 Warning:  Energy on first SCF cycle will be non-variational
 SAD guess density has 76.000000 electrons

 -----------------------------------------------------------------------
  General SCF calculation program by
  Eric Jon Sundstrom, Paul Horn, Yuezhi Mao, Dmitri Zuev, Alec White,
  David Stuck, Shaama M.S., Shane Yost, Joonho Lee, David Small,
  Daniel Levine, Susi Lehtola, Hugh Burton, Evgeny Epifanovsky
 -----------------------------------------------------------------------
 Exchange:     0.2000 Hartree-Fock + 0.0800 Slater + 0.7200 B88
 Correlation:  0.1900 VWN1RPA + 0.8100 LYP
 Using SG-1 standard quadrature grid
 using 4 threads for integral computing
 -------------------------------------------------------
 OpenMP Integral computing Module                
 Release: version 2.0, May 2017, Q-Chem Inc. Pleasanton 
 -------------------------------------------------------
 -------------------------------------------------------
 OpenMP BLAS3 based DFT computing Module                
 Release: version 1.0, May 2013, Q-Chem Inc. Pittsburgh 
 -------------------------------------------------------
 A restricted SCF calculation will be
 performed using DIIS
 SCF converges when DIIS error is below 1.0e-08
 ---------------------------------------
  Cycle       Energy         DIIS error
 ---------------------------------------
    1   -7300.2411614644      4.02e-02  
    2   -7300.0263582072      4.29e-03  
    3   -7299.8842212641      8.40e-03  
    4   -7300.0656156103      1.60e-03  
    5   -7300.0713397459      7.98e-04  
    6   -7300.0730562759      2.38e-04  
    7   -7300.0731800794      4.88e-05  
    8   -7300.0731867749      9.73e-06  
    9   -7300.0731870637      1.12e-06  
   10   -7300.0731870699      5.95e-07  
   11   -7300.0731870711      1.18e-07  
   12   -7300.0731870711      4.09e-08  
   13   -7300.0731870711      6.01e-09  Convergence criterion met
 ---------------------------------------
 SCF time:   CPU 12.76s  wall 3.00s 
 SCF   energy in the final basis set =    -7300.0731870711
 Total energy in the final basis set =    -7300.0731870711

 --------------------------------------------------------------
             Orbital Energies (a.u.) and Symmetries
 --------------------------------------------------------------

 Alpha MOs, Restricted
 -- Occupied --                  
******* -176.29 -165.70 -165.69 -165.69  -77.07  -35.79  -31.28
  1 A'    2 A'    3 A'    1 A"    4 A'    5 A'    6 A'    7 A'                 
-31.274 -31.274 -22.931 -22.930 -22.930 -22.925 -22.925 -10.275
  8 A'    2 A"    9 A'   10 A'    3 A"    4 A"   11 A'   12 A'                 
 -6.578  -6.336  -4.748  -4.738  -4.738  -4.735  -4.733  -4.733
 13 A'   14 A'   15 A'   16 A'    5 A"   17 A'   18 A'    6 A"                 
 -2.013  -2.009  -2.008  -1.996  -1.996  -0.780  -0.622  -0.548
 19 A'   20 A'    7 A"   21 A'    8 A"   22 A'   23 A'   24 A'                 
 -0.420  -0.387  -0.335  -0.276  -0.259  -0.258
 25 A'   26 A'    9 A"   27 A'   28 A'   10 A"                                 
 -- Virtual --                   
 -0.130  -0.082  -0.049  -0.003   0.027   0.040   0.045   0.049
 29 A'   11 A"   30 A'   31 A'   32 A'   12 A"   33 A'   34 A'                 
  0.061   0.095   0.097   0.122   0.128   0.135   0.161   0.201
 35 A'   36 A'   13 A"   37 A'   38 A'   39 A'   40 A'   41 A'                 
  0.229   0.235   0.277   0.277   0.332   0.384   0.390   0.403
 14 A"   42 A'   43 A'   15 A"   44 A'   45 A'   46 A'   16 A"                 
  0.418   0.427   0.440   0.476   0.538   0.560   0.569   0.603
 17 A"   47 A'   48 A'   49 A'   50 A'   51 A'   18 A"   19 A"                 
  0.603   0.626   0.667   0.766   0.823   0.896   1.129   1.139
 52 A'   53 A'   20 A"   54 A'   55 A'   56 A'   57 A'   21 A"                 
  1.213   1.291   1.302   1.357   1.379   1.424   1.477   1.533
 58 A'   59 A'   22 A"   60 A'   23 A"   61 A'   62 A'   24 A"                 
  1.554   1.608   1.638   1.653   1.727   1.975   2.090   2.102
 25 A"   63 A'   64 A'   26 A"   65 A'   66 A'   67 A'   68 A'                 
  2.550   2.567   2.693   2.913   3.324   3.977   3.981   3.986
 69 A'   70 A'   27 A"   71 A'   72 A'   28 A"   73 A'   29 A"                 
  4.027   4.116   4.326   5.997   6.014   6.043   7.010  13.802
 74 A'   75 A'   76 A'   30 A"   77 A'   78 A'   79 A'   31 A"                 
 13.877  14.117  23.455  27.783  28.344  28.357  28.374  28.552
 80 A'   81 A'   82 A'   83 A'   32 A"   84 A'   85 A'   33 A"                 
 28.553  28.554  28.572  28.624 127.891 127.901 127.920 151.596
 86 A'   34 A"   87 A'   88 A'   35 A"   89 A'   90 A'   91 A'                 
163.1911901.755
 92 A'   93 A'                                                                 

 Beta MOs, Restricted
 -- Occupied --                  
******* -176.29 -165.70 -165.69 -165.69  -77.07  -35.79  -31.28
  1 A'    2 A'    3 A'    1 A"    4 A'    5 A'    6 A'    7 A'                 
-31.274 -31.274 -22.931 -22.930 -22.930 -22.925 -22.925 -10.275
  8 A'    2 A"    9 A'   10 A'    3 A"    4 A"   11 A'   12 A'                 
 -6.578  -6.336  -4.748  -4.738  -4.738  -4.735  -4.733  -4.733
 13 A'   14 A'   15 A'   16 A'    5 A"   17 A'   18 A'    6 A"                 
 -2.013  -2.009  -2.008  -1.996  -1.996  -0.780  -0.622  -0.548
 19 A'   20 A'    7 A"   21 A'    8 A"   22 A'   23 A'   24 A'                 
 -0.420  -0.387  -0.335  -0.276  -0.259  -0.258
 25 A'   26 A'    9 A"   27 A'   28 A'   10 A"                                 
 -- Virtual --                   
 -0.130  -0.082  -0.049  -0.003   0.027   0.040   0.045   0.049
 29 A'   11 A"   30 A'   31 A'   32 A'   12 A"   33 A'   34 A'                 
  0.061   0.095   0.097   0.122   0.128   0.135   0.161   0.201
 35 A'   36 A'   13 A"   37 A'   38 A'   39 A'   40 A'   41 A'                 
  0.229   0.235   0.277   0.277   0.332   0.384   0.390   0.403
 14 A"   42 A'   43 A'   15 A"   44 A'   45 A'   46 A'   16 A"                 
  0.418   0.427   0.440   0.476   0.538   0.560   0.569   0.603
 17 A"   47 A'   48 A'   49 A'   50 A'   51 A'   18 A"   19 A"                 
  0.603   0.626   0.667   0.766   0.823   0.896   1.129   1.139
 52 A'   53 A'   20 A"   54 A'   55 A'   56 A'   57 A'   21 A"                 
  1.213   1.291   1.302   1.357   1.379   1.424   1.477   1.533
 58 A'   59 A'   22 A"   60 A'   23 A"   61 A'   62 A'   24 A"                 
  1.554   1.608   1.638   1.653   1.727   1.975   2.090   2.102
 25 A"   63 A'   64 A'   26 A"   65 A'   66 A'   67 A'   68 A'                 
  2.550   2.567   2.693   2.913   3.324   3.977   3.981   3.986
 69 A'   70 A'   27 A"   71 A'   72 A'   28 A"   73 A'   29 A"                 
  4.027   4.116   4.326   5.997   6.014   6.043   7.010  13.802
 74 A'   75 A'   76 A'   30 A"   77 A'   78 A'   79 A'   31 A"                 
 13.877  14.117  23.455  27.783  28.344  28.357  28.374  28.552
 80 A'   81 A'   82 A'   83 A'   32 A"   84 A'   85 A'   33 A"                 
 28.553  28.554  28.572  28.624 127.891 127.901 127.920 151.596
 86 A'   34 A"   87 A'   88 A'   35 A"   89 A'   90 A'   91 A'                 
163.1911901.755
 92 A'   93 A'                                                                 
 --------------------------------------------------------------

          Ground-State Mulliken Net Atomic Charges

     Atom                 Charge (a.u.)
  ----------------------------------------
      1 C                    -0.276575
      2 P                     0.150540
      3 H                    -0.002770
      4 H                     0.226652
      5 I                    -0.097847
  ----------------------------------------
  Sum of atomic charges =     0.000000

 -----------------------------------------------------------------
                    Cartesian Multipole Moments
 -----------------------------------------------------------------
    Charge (ESU x 10^10)
                 0.0000
    Dipole Moment (Debye)
         X       2.2250      Y       0.1594      Z       0.0000
       Tot       2.2307
    Quadrupole Moments (Debye-Ang)
        XX     -46.1980     XY      -0.0969     YY     -44.3518
        XZ      -0.0000     YZ       0.0000     ZZ     -50.3443
    Octopole Moments (Debye-Ang^2)
       XXX     -58.4394    XXY       8.3729    XYY      -4.4505
       YYY      -3.9940    XXZ       0.0000    XYZ      -0.0000
       YYZ       0.0000    XZZ     -15.4854    YZZ       2.4551
       ZZZ       0.0000
    Hexadecapole Moments (Debye-Ang^3)
      XXXX    -905.9825   XXXY      13.8283   XXYY    -142.1365
      XYYY     -12.7047   YYYY    -103.9285   XXXZ       0.0000
      XXYZ       0.0000   XYYZ      -0.0000   YYYZ       0.0000
      XXZZ    -158.5688   XYZZ       2.7893   YYZZ     -34.7412
      XZZZ      -0.0000   YZZZ       0.0000   ZZZZ     -73.2238
 -----------------------------------------------------------------
 Calculating analytic gradient of the SCF energy
 Gradient of SCF Energy
            1           2           3           4           5
    1   0.1305772  -0.1453104   0.0167310   0.0276505  -0.0296483
    2   0.1616146  -0.0940779   0.0085600  -0.0934494   0.0173527
    3   0.0000000  -0.0000000  -0.0000000   0.0000000  -0.0000000
 Max gradient component =       1.616E-01
 RMS gradient           =       7.491E-02
 Gradient time:  CPU 3.23 s  wall 0.90 s
 Geometry Optimization Parameters
   NAtoms,    NIC,     NZ,  NCons,   NDum,   NFix, NCnnct, MaxDiis
        5      20       5       0       0       0       0       0


** GEOMETRY OPTIMIZATION IN DELOCALIZED INTERNAL COORDINATES **
   Searching for a Minimum

   Optimization Cycle:   1

                       Coordinates (Angstroms)
     ATOM                X               Y               Z
      1  C         1.4878750132   -0.7751879196    0.0000000000
      2  P         2.6050071719    0.2258194430    0.0000000000
      3  H         2.3090087149    1.6350692128    0.0000000000
      4  H         1.7838734702   -2.1844376893    0.0000000000
      5  I        -0.9829290537    0.0342114028    0.0000000000
   Point Group: cs    Number of degrees of freedom:     7


   Energy is  -7300.073187071


 Attempting to Generate Delocalized Internal Coordinates

  7 Hessian modes will be used to form the next step
  Hessian Eigenvalues:
     0.044459    0.130389    0.160000    0.160000    0.198009    0.220000
     0.766766

 Minimum Search - Taking Simple RFO Step
 Searching for Lamda that Minimizes Along All modes
 Value Taken    Lamda =  -0.09033659
 Calculated Step too Large.  Step scaled by  0.518891
 Step Taken.  Stepsize is  0.300000

                             Maximum     Tolerance    Cnvgd?
         Gradient           0.149265      0.000300      NO
         Displacement       0.174087      0.001200      NO
         Energy change     *********      0.000001      NO


 New Cartesian Coordinates Obtained by Inverse Iteration

 Displacement from previous Coordinates is:  0.312385
 ----------------------------------------------------------------
             Standard Nuclear Orientation (Angstroms)
    I     Atom           X                Y                Z
 ----------------------------------------------------------------
    1      C       1.4858879597    -0.7868465818     0.0000000000
    2      P       2.6640989132     0.2186934274     0.0000000000
    3      H       2.2607315553     1.5961064234     0.0000000000
    4      H       1.7145807591    -2.0860288310     0.0000000000
    5      I      -0.9224638706    -0.0064499882     0.0000000000
 ----------------------------------------------------------------
 Molecular Point Group                 Cs    NOp =  2
 Largest Abelian Subgroup              Cs    NOp =  2
 Nuclear Repulsion Energy =   243.0364817586 hartrees
 There are       38 alpha and       38 beta electrons
 Applying Cartesian multipole field
    Component          Value
    ---------          -----
     (2,0,0)        1.00000E-11
     (0,2,0)        2.00000E-11
     (0,0,2)       -3.00000E-11
 Nucleus-field energy     =     0.0000000070 hartrees
 Requested basis set is 6-311++G(d,p)
 There are 53 shells and 128 basis functions
 A cutoff of  1.0D-11 yielded   1234 shell pairs
 There are      7580 function pairs (      8480 Cartesian)
 Smallest overlap matrix eigenvalue = 6.57E-04
 Guess MOs from SCF MO coefficient file

 -----------------------------------------------------------------------
  General SCF calculation program by
  Eric Jon Sundstrom, Paul Horn, Yuezhi Mao, Dmitri Zuev, Alec White,
  David Stuck, Shaama M.S., Shane Yost, Joonho Lee, David Small,
  Daniel Levine, Susi Lehtola, Hugh Burton, Evgeny Epifanovsky
 -----------------------------------------------------------------------
 Exchange:     0.2000 Hartree-Fock + 0.0800 Slater + 0.7200 B88
 Correlation:  0.1900 VWN1RPA + 0.8100 LYP
 Using SG-1 standard quadrature grid
 using 4 threads for integral computing
 -------------------------------------------------------
 OpenMP Integral computing Module                
 Release: version 2.0, May 2017, Q-Chem Inc. Pleasanton 
 -------------------------------------------------------
 -------------------------------------------------------
 OpenMP BLAS3 based DFT computing Module                
 Release: version 1.0, May 2013, Q-Chem Inc. Pittsburgh 
 -------------------------------------------------------
 A restricted SCF calculation will be
 performed using DIIS
 SCF converges when DIIS error is below 1.0e-08
 ---------------------------------------
  Cycle       Energy         DIIS error
 ---------------------------------------
    1   -7300.1127065429      1.02e-03  
    2   -7300.1153715197      3.43e-04  
    3   -7300.1151624833      4.38e-04  
    4   -7300.1157086490      1.10e-04  
    5   -7300.1157234651      7.11e-05  
    6   -7300.1157360840      1.04e-05  
    7   -7300.1157363730      2.25e-06  
    8   -7300.1157363843      8.62e-07  
    9   -7300.1157363862      1.83e-07  
   10   -7300.1157363863      2.88e-08  
   11   -7300.1157363863      1.28e-08  
   12   -7300.1157363863      1.43e-09  Convergence criterion met
 ---------------------------------------
 SCF time:   CPU 11.88s  wall 3.00s 
 SCF   energy in the final basis set =    -7300.1157363863
 Total energy in the final basis set =    -7300.1157363863

 --------------------------------------------------------------
             Orbital Energies (a.u.) and Symmetries
 --------------------------------------------------------------

 Alpha MOs, Restricted
 -- Occupied --                  
******* -176.30 -165.70 -165.70 -165.70  -77.07  -35.79  -31.29
  1 A'    2 A'    3 A'    1 A"    4 A'    5 A'    6 A'    7 A'                 
-31.280 -31.280 -22.936 -22.935 -22.935 -22.931 -22.931 -10.272
  2 A"    8 A'    9 A'    3 A"   10 A'    4 A"   11 A'   12 A'                 
 -6.576  -6.341  -4.753  -4.738  -4.738  -4.736  -4.736  -4.733
 13 A'   14 A'   15 A'   16 A'    5 A"    6 A"   17 A'   18 A'                 
 -2.018  -2.014  -2.014  -2.001  -2.001  -0.770  -0.628  -0.552
 19 A'   20 A'    7 A"   21 A'    8 A"   22 A'   23 A'   24 A'                 
 -0.425  -0.390  -0.327  -0.283  -0.263  -0.261
 25 A'   26 A'    9 A"   27 A'   28 A'   10 A"                                 
 -- Virtual --                   
 -0.123  -0.086  -0.022  -0.002   0.030   0.041   0.045   0.050
 29 A'   11 A"   30 A'   31 A'   32 A'   12 A"   33 A'   34 A'                 
  0.072   0.094   0.097   0.125   0.128   0.134   0.159   0.197
 35 A'   36 A'   13 A"   37 A'   38 A'   39 A'   40 A'   41 A'                 
  0.227   0.232   0.276   0.280   0.331   0.383   0.391   0.399
 14 A"   42 A'   43 A'   15 A"   44 A'   45 A'   46 A'   16 A"                 
  0.414   0.427   0.458   0.477   0.548   0.555   0.568   0.593
 17 A"   47 A'   48 A'   49 A'   50 A'   51 A'   18 A"   52 A'                 
  0.607   0.623   0.666   0.780   0.830   0.900   1.089   1.127
 19 A"   53 A'   20 A"   54 A'   55 A'   56 A'   57 A'   21 A"                 
  1.218   1.301   1.302   1.375   1.390   1.452   1.505   1.518
 58 A'   22 A"   59 A'   60 A'   23 A"   61 A'   62 A'   24 A"                 
  1.567   1.609   1.661   1.702   1.770   1.964   2.086   2.183
 25 A"   63 A'   64 A'   26 A"   65 A'   66 A'   67 A'   68 A'                 
  2.569   2.597   2.691   2.913   3.369   3.972   3.977   3.984
 69 A'   70 A'   27 A"   71 A'   72 A'   28 A"   73 A'   29 A"                 
  4.033   4.129   4.322   5.993   6.013   6.041   6.998  13.804
 74 A'   75 A'   76 A'   30 A"   77 A'   78 A'   79 A'   31 A"                 
 13.881  14.076  23.434  27.780  28.340  28.355  28.371  28.546
 80 A'   81 A'   82 A'   83 A'   32 A"   84 A'   85 A'   33 A"                 
 28.548  28.550  28.571  28.628 127.887 127.898 127.917 151.592
 86 A'   34 A"   87 A'   88 A'   35 A"   89 A'   90 A'   91 A'                 
163.1641901.751
 92 A'   93 A'                                                                 

 Beta MOs, Restricted
 -- Occupied --                  
******* -176.30 -165.70 -165.70 -165.70  -77.07  -35.79  -31.29
  1 A'    2 A'    3 A'    1 A"    4 A'    5 A'    6 A'    7 A'                 
-31.280 -31.280 -22.936 -22.935 -22.935 -22.931 -22.931 -10.272
  2 A"    8 A'    9 A'    3 A"   10 A'    4 A"   11 A'   12 A'                 
 -6.576  -6.341  -4.753  -4.738  -4.738  -4.736  -4.736  -4.733
 13 A'   14 A'   15 A'   16 A'    5 A"    6 A"   17 A'   18 A'                 
 -2.018  -2.014  -2.014  -2.001  -2.001  -0.770  -0.628  -0.552
 19 A'   20 A'    7 A"   21 A'    8 A"   22 A'   23 A'   24 A'                 
 -0.425  -0.390  -0.327  -0.283  -0.263  -0.261
 25 A'   26 A'    9 A"   27 A'   28 A'   10 A"                                 
 -- Virtual --                   
 -0.123  -0.086  -0.022  -0.002   0.030   0.041   0.045   0.050
 29 A'   11 A"   30 A'   31 A'   32 A'   12 A"   33 A'   34 A'                 
  0.072   0.094   0.097   0.125   0.128   0.134   0.159   0.197
 35 A'   36 A'   13 A"   37 A'   38 A'   39 A'   40 A'   41 A'                 
  0.227   0.232   0.276   0.280   0.331   0.383   0.391   0.399
 14 A"   42 A'   43 A'   15 A"   44 A'   45 A'   46 A'   16 A"                 
  0.414   0.427   0.458   0.477   0.548   0.555   0.568   0.593
 17 A"   47 A'   48 A'   49 A'   50 A'   51 A'   18 A"   52 A'                 
  0.607   0.623   0.666   0.780   0.830   0.900   1.089   1.127
 19 A"   53 A'   20 A"   54 A'   55 A'   56 A'   57 A'   21 A"                 
  1.218   1.301   1.302   1.375   1.390   1.452   1.505   1.518
 58 A'   22 A"   59 A'   60 A'   23 A"   61 A'   62 A'   24 A"                 
  1.567   1.609   1.661   1.702   1.770   1.964   2.086   2.183
 25 A"   63 A'   64 A'   26 A"   65 A'   66 A'   67 A'   68 A'                 
  2.569   2.597   2.691   2.913   3.369   3.972   3.977   3.984
 69 A'   70 A'   27 A"   71 A'   72 A'   28 A"   73 A'   29 A"                 
  4.033   4.129   4.322   5.993   6.013   6.041   6.998  13.804
 74 A'   75 A'   76 A'   30 A"   77 A'   78 A'   79 A'   31 A"                 
 13.881  14.076  23.434  27.780  28.340  28.355  28.371  28.546
 80 A'   81 A'   82 A'   83 A'   32 A"   84 A'   85 A'   33 A"                 
 28.548  28.550  28.571  28.628 127.887 127.898 127.917 151.592
 86 A'   34 A"   87 A'   88 A'   35 A"   89 A'   90 A'   91 A'                 
163.1641901.751
 92 A'   93 A'                                                                 
 --------------------------------------------------------------

          Ground-State Mulliken Net Atomic Charges

     Atom                 Charge (a.u.)
  ----------------------------------------
      1 C                    -0.285207
      2 P                     0.130964
      3 H                    -0.013762
      4 H                     0.231796
      5 I                    -0.063792
  ----------------------------------------
  Sum of atomic charges =    -0.000000

 -----------------------------------------------------------------
                    Cartesian Multipole Moments
 -----------------------------------------------------------------
    Charge (ESU x 10^10)
                -0.0000
    Dipole Moment (Debye)
         X       1.7242      Y       0.1249      Z      -0.0000
       Tot       1.7287
    Quadrupole Moments (Debye-Ang)
        XX     -46.6419     XY      -0.1610     YY     -44.8773
        XZ       0.0000     YZ       0.0000     ZZ     -50.3297
    Octopole Moments (Debye-Ang^2)
       XXX     -68.4648    XXY       9.2529    XYY      -8.5807
       YYY       0.6144    XXZ      -0.0000    XYZ      -0.0000
       YYZ      -0.0000    XZZ     -18.4399    YZZ       3.5824
       ZZZ      -0.0000
    Hexadecapole Moments (Debye-Ang^3)
      XXXX    -912.9040   XXXY      10.0489   XXYY    -145.7517
      XYYY     -14.1725   YYYY    -105.1165   XXXZ      -0.0000
      XXYZ      -0.0000   XYYZ      -0.0000   YYYZ       0.0000
      XXZZ    -159.3059   XYZZ       1.2908   YYZZ     -33.9906
      XZZZ      -0.0000   YZZZ       0.0000   ZZZZ     -73.2777
 -----------------------------------------------------------------
 Calculating analytic gradient of the SCF energy
 Gradient of SCF Energy
            1           2           3           4           5
    1   0.0907068  -0.0937515   0.0123734   0.0230425  -0.0323712
    2   0.1131927  -0.0552035   0.0077076  -0.0836678   0.0179710
    3   0.0000000  -0.0000000  -0.0000000  -0.0000000   0.0000000
 Max gradient component =       1.132E-01
 RMS gradient           =       5.291E-02
 Gradient time:  CPU 3.29 s  wall 0.92 s
 Geometry Optimization Parameters
   NAtoms,    NIC,     NZ,  NCons,   NDum,   NFix, NCnnct, MaxDiis
        5      20       5       0       0       0       0       0

 Cartesian Hessian Update
 Hessian Updated using BFGS Update


** GEOMETRY OPTIMIZATION IN DELOCALIZED INTERNAL COORDINATES **
   Searching for a Minimum

   Optimization Cycle:   2

                       Coordinates (Angstroms)
     ATOM                X               Y               Z
      1  C         1.4858879597   -0.7868465818    0.0000000000
      2  P         2.6640989132    0.2186934274    0.0000000000
      3  H         2.2607315553    1.5961064234    0.0000000000
      4  H         1.7145807591   -2.0860288310    0.0000000000
      5  I        -0.9224638706   -0.0064499882    0.0000000000
   Point Group: cs    Number of degrees of freedom:     7


   Energy is  -7300.115736386

 Hessian Updated using BFGS Update

  7 Hessian modes will be used to form the next step
  Hessian Eigenvalues:
     0.032818    0.086099    0.158102    0.163024    0.197953    0.217902
     0.868481

 Minimum Search - Taking Simple RFO Step
 Searching for Lamda that Minimizes Along All modes
 Value Taken    Lamda =  -0.09106717
 Calculated Step too Large.  Step scaled by  0.388710
 Step Taken.  Stepsize is  0.300000

                             Maximum     Tolerance    Cnvgd?
         Gradient           0.103214      0.000300      NO
         Displacement       0.167458      0.001200      NO
         Energy change     -0.042549      0.000001      NO


 New Cartesian Coordinates Obtained by Inverse Iteration

 Displacement from previous Coordinates is:  0.316497
 ----------------------------------------------------------------
             Standard Nuclear Orientation (Angstroms)
    I     Atom           X                Y                Z
 ----------------------------------------------------------------
    1      C       1.4799845705    -0.7915543520     0.0000000000
    2      P       2.7057974000     0.2065947903     0.0000000000
    3      H       2.2270346924     1.5550088712     0.0000000000
    4      H       1.6468869225    -1.9773203972     0.0000000000
    5      I      -0.8568682686    -0.0572544625     0.0000000000
 ----------------------------------------------------------------
 Molecular Point Group                 Cs    NOp =  2
 Largest Abelian Subgroup              Cs    NOp =  2
 Nuclear Repulsion Energy =   246.4436129624 hartrees
 There are       38 alpha and       38 beta electrons
 Applying Cartesian multipole field
    Component          Value
    ---------          -----
     (2,0,0)        1.00000E-11
     (0,2,0)        2.00000E-11
     (0,0,2)       -3.00000E-11
 Nucleus-field energy     =     0.0000000068 hartrees
 Requested basis set is 6-311++G(d,p)
 There are 53 shells and 128 basis functions
 A cutoff of  1.0D-11 yielded   1252 shell pairs
 There are      7694 function pairs (      8602 Cartesian)
 Smallest overlap matrix eigenvalue = 6.49E-04
 Guess MOs from SCF MO coefficient file

 -----------------------------------------------------------------------
  General SCF calculation program by
  Eric Jon Sundstrom, Paul Horn, Yuezhi Mao, Dmitri Zuev, Alec White,
  David Stuck, Shaama M.S., Shane Yost, Joonho Lee, David Small,
  Daniel Levine, Susi Lehtola, Hugh Burton, Evgeny Epifanovsky
 -----------------------------------------------------------------------
 Exchange:     0.2000 Hartree-Fock + 0.0800 Slater + 0.7200 B88
 Correlation:  0.1900 VWN1RPA + 0.8100 LYP
 Using SG-1 standard quadrature grid
 using 4 threads for integral computing
 -------------------------------------------------------
 OpenMP Integral computing Module                
 Release: version 2.0, May 2017, Q-Chem Inc. Pleasanton 
 -------------------------------------------------------
 -------------------------------------------------------
 OpenMP BLAS3 based DFT computing Module                
 Release: version 1.0, May 2013, Q-Chem Inc. Pittsburgh 
 -------------------------------------------------------
 A restricted SCF calculation will be
 performed using DIIS
 SCF converges when DIIS error is below 1.0e-08
 ---------------------------------------
  Cycle       Energy         DIIS error
 ---------------------------------------
    1   -7300.1442913813      1.02e-03  
    2   -7300.1466307506      4.19e-04  
    3   -7300.1459846664      6.77e-04  
    4   -7300.1470941709      1.10e-04  
    5   -7300.1471177697      6.40e-05  
    6   -7300.1471280314      7.10e-06  
    7   -7300.1471281747      1.38e-06  
    8   -7300.1471281791      6.32e-07  
    9   -7300.1471281799      1.42e-07  
   10   -7300.1471281800      2.38e-08  
   11   -7300.1471281799      9.03e-09  Convergence criterion met
 ---------------------------------------
 SCF time:   CPU 11.02s  wall 4.00s 
 SCF   energy in the final basis set =    -7300.1471281799
 Total energy in the final basis set =    -7300.1471281799

 --------------------------------------------------------------
             Orbital Energies (a.u.) and Symmetries
 --------------------------------------------------------------

 Alpha MOs, Restricted
 -- Occupied --                  
******* -176.30 -165.70 -165.70 -165.70  -77.07  -35.80  -31.29
  1 A'    2 A'    3 A'    1 A"    4 A'    5 A'    6 A'    7 A'                 
-31.284 -31.284 -22.941 -22.939 -22.939 -22.935 -22.935 -10.264
  2 A"    8 A'    9 A'    3 A"   10 A'   11 A'    4 A"   12 A'                 
 -6.573  -6.345  -4.757  -4.743  -4.742  -4.734  -4.733  -4.730
 13 A'   14 A'   15 A'    5 A"   16 A'    6 A"   17 A'   18 A'                 
 -2.022  -2.018  -2.018  -2.006  -2.006  -0.765  -0.634  -0.561
 19 A'   20 A'    7 A"   21 A'    8 A"   22 A'   23 A'   24 A'                 
 -0.428  -0.394  -0.324  -0.290  -0.266  -0.263
 25 A'   26 A'    9 A"   27 A'   28 A'   10 A"                                 
 -- Virtual --                   
 -0.112  -0.087  -0.006   0.001   0.033   0.042   0.044   0.051
 29 A'   11 A"   30 A'   31 A'   32 A'   12 A"   33 A'   34 A'                 
  0.083   0.098   0.099   0.121   0.130   0.141   0.160   0.195
 35 A'   13 A"   36 A'   37 A'   38 A'   39 A'   40 A'   41 A'                 
  0.226   0.229   0.274   0.282   0.330   0.384   0.395   0.396
 14 A"   42 A'   43 A'   15 A"   44 A'   45 A'   46 A'   16 A"                 
  0.410   0.427   0.463   0.496   0.549   0.568   0.569   0.596
 17 A"   47 A'   48 A'   49 A'   50 A'   18 A"   51 A'   52 A'                 
  0.609   0.627   0.669   0.785   0.837   0.904   1.063   1.126
 19 A"   53 A'   20 A"   54 A'   55 A'   56 A'   57 A'   21 A"                 
  1.236   1.302   1.310   1.385   1.398   1.502   1.503   1.534
 58 A'   22 A"   59 A'   60 A'   23 A"   24 A"   61 A'   62 A'                 
  1.574   1.608   1.689   1.776   1.796   1.986   2.093   2.304
 25 A"   63 A'   64 A'   26 A"   65 A'   66 A'   67 A'   68 A'                 
  2.585   2.602   2.696   2.905   3.426   3.968   3.973   3.985
 69 A'   70 A'   27 A"   71 A'   72 A'   28 A"   73 A'   29 A"                 
  4.043   4.153   4.321   5.992   6.014   6.040   6.994  13.807
 74 A'   75 A'   76 A'   30 A"   77 A'   78 A'   79 A'   31 A"                 
 13.887  14.057  23.486  27.780  28.337  28.354  28.368  28.542
 80 A'   81 A'   82 A'   83 A'   32 A"   84 A'   85 A'   33 A"                 
 28.544  28.548  28.573  28.636 127.884 127.897 127.916 151.592
 86 A'   34 A"   87 A'   88 A'   35 A"   89 A'   90 A'   91 A'                 
163.1521901.751
 92 A'   93 A'                                                                 

 Beta MOs, Restricted
 -- Occupied --                  
******* -176.30 -165.70 -165.70 -165.70  -77.07  -35.80  -31.29
  1 A'    2 A'    3 A'    1 A"    4 A'    5 A'    6 A'    7 A'                 
-31.284 -31.284 -22.941 -22.939 -22.939 -22.935 -22.935 -10.264
  2 A"    8 A'    9 A'    3 A"   10 A'   11 A'    4 A"   12 A'                 
 -6.573  -6.345  -4.757  -4.743  -4.742  -4.734  -4.733  -4.730
 13 A'   14 A'   15 A'    5 A"   16 A'    6 A"   17 A'   18 A'                 
 -2.022  -2.018  -2.018  -2.006  -2.006  -0.765  -0.634  -0.561
 19 A'   20 A'    7 A"   21 A'    8 A"   22 A'   23 A'   24 A'                 
 -0.428  -0.394  -0.324  -0.290  -0.266  -0.263
 25 A'   26 A'    9 A"   27 A'   28 A'   10 A"                                 
 -- Virtual --                   
 -0.112  -0.087  -0.006   0.001   0.033   0.042   0.044   0.051
 29 A'   11 A"   30 A'   31 A'   32 A'   12 A"   33 A'   34 A'                 
  0.083   0.098   0.099   0.121   0.130   0.141   0.160   0.195
 35 A'   13 A"   36 A'   37 A'   38 A'   39 A'   40 A'   41 A'                 
  0.226   0.229   0.274   0.282   0.330   0.384   0.395   0.396
 14 A"   42 A'   43 A'   15 A"   44 A'   45 A'   46 A'   16 A"                 
  0.410   0.427   0.463   0.496   0.549   0.568   0.569   0.596
 17 A"   47 A'   48 A'   49 A'   50 A'   18 A"   51 A'   52 A'                 
  0.609   0.627   0.669   0.785   0.837   0.904   1.063   1.126
 19 A"   53 A'   20 A"   54 A'   55 A'   56 A'   57 A'   21 A"                 
  1.236   1.302   1.310   1.385   1.398   1.502   1.503   1.534
 58 A'   22 A"   59 A'   60 A'   23 A"   24 A"   61 A'   62 A'                 
  1.574   1.608   1.689   1.776   1.796   1.986   2.093   2.304
 25 A"   63 A'   64 A'   26 A"   65 A'   66 A'   67 A'   68 A'                 
  2.585   2.602   2.696   2.905   3.426   3.968   3.973   3.985
 69 A'   70 A'   27 A"   71 A'   72 A'   28 A"   73 A'   29 A"                 
  4.043   4.153   4.321   5.992   6.014   6.040   6.994  13.807
 74 A'   75 A'   76 A'   30 A"   77 A'   78 A'   79 A'   31 A"                 
 13.887  14.057  23.486  27.780  28.337  28.354  28.368  28.542
 80 A'   81 A'   82 A'   83 A'   32 A"   84 A'   85 A'   33 A"                 
 28.544  28.548  28.573  28.636 127.884 127.897 127.916 151.592
 86 A'   34 A"   87 A'   88 A'   35 A"   89 A'   90 A'   91 A'                 
163.1521901.751
 92 A'   93 A'                                                                 
 --------------------------------------------------------------

          Ground-State Mulliken Net Atomic Charges

     Atom                 Charge (a.u.)
  ----------------------------------------
      1 C                    -0.300176
      2 P                     0.120816
      3 H                    -0.024511
      4 H                     0.237810
      5 I                    -0.033939
  ----------------------------------------
  Sum of atomic charges =     0.000000

 -----------------------------------------------------------------
                    Cartesian Multipole Moments
 -----------------------------------------------------------------
    Charge (ESU x 10^10)
                 0.0000
    Dipole Moment (Debye)
         X       1.3231      Y       0.1096      Z       0.0000
       Tot       1.3276
    Quadrupole Moments (Debye-Ang)
        XX     -46.9898     XY      -0.1404     YY     -45.3447
        XZ       0.0000     YZ      -0.0000     ZZ     -50.2170
    Octopole Moments (Debye-Ang^2)
       XXX     -77.2574    XXY      10.3870    XYY     -12.2957
       YYY       6.0459    XXZ       0.0000    XYZ       0.0000
       YYZ       0.0000    XZZ     -21.0867    YZZ       4.9848
       ZZZ       0.0000
    Hexadecapole Moments (Debye-Ang^3)
      XXXX    -911.2541   XXXY       6.6890   XXYY    -147.5822
      XYYY     -15.8257   YYYY    -105.9709   XXXZ       0.0000
      XXYZ       0.0000   XYYZ       0.0000   YYYZ      -0.0000
      XXZZ    -158.5719   XYZZ      -0.1862   YYZZ     -33.2057
      XZZZ      -0.0000   YZZZ      -0.0000   ZZZZ     -73.0730
 -----------------------------------------------------------------
 Calculating analytic gradient of the SCF energy
 Gradient of SCF Energy
            1           2           3           4           5
    1   0.0758574  -0.0641787   0.0088418   0.0160034  -0.0365239
    2   0.0681472  -0.0359837   0.0061422  -0.0558099   0.0175042
    3  -0.0000000   0.0000000  -0.0000000   0.0000000   0.0000000
 Max gradient component =       7.586E-02
 RMS gradient           =       3.736E-02
 Gradient time:  CPU 3.33 s  wall 0.93 s
 Geometry Optimization Parameters
   NAtoms,    NIC,     NZ,  NCons,   NDum,   NFix, NCnnct, MaxDiis
        5      20       5       0       0       0       0       0

 Cartesian Hessian Update
 Hessian Updated using BFGS Update


** GEOMETRY OPTIMIZATION IN DELOCALIZED INTERNAL COORDINATES **
   Searching for a Minimum

   Optimization Cycle:   3

                       Coordinates (Angstroms)
     ATOM                X               Y               Z
      1  C         1.4799845705   -0.7915543520    0.0000000000
      2  P         2.7057974000    0.2065947903    0.0000000000
      3  H         2.2270346924    1.5550088712    0.0000000000
      4  H         1.6468869225   -1.9773203972    0.0000000000
      5  I        -0.8568682686   -0.0572544625    0.0000000000
   Point Group: cs    Number of degrees of freedom:     7


   Energy is  -7300.147128180

 Hessian Updated using BFGS Update

  7 Hessian modes will be used to form the next step
  Hessian Eigenvalues:
     0.031806    0.149000    0.158549    0.168470    0.197948    0.217106
     0.807134

 Minimum Search - Taking Simple RFO Step
 Searching for Lamda that Minimizes Along All modes
 Value Taken    Lamda =  -0.05909688
 Calculated Step too Large.  Step scaled by  0.413864
 Step Taken.  Stepsize is  0.300000

                             Maximum     Tolerance    Cnvgd?
         Gradient           0.069728      0.000300      NO
         Displacement       0.164072      0.001200      NO
         Energy change     -0.031392      0.000001      NO


 New Cartesian Coordinates Obtained by Inverse Iteration

 Displacement from previous Coordinates is:  0.307827
 ----------------------------------------------------------------
             Standard Nuclear Orientation (Angstroms)
    I     Atom           X                Y                Z
 ----------------------------------------------------------------
    1      C       1.4628535635    -0.7864532859     0.0000000000
    2      P       2.7319191449     0.2019956728     0.0000000000
    3      H       2.1891291568     1.5220451943     0.0000000000
    4      H       1.5773153176    -1.8981540297     0.0000000000
    5      I      -0.7583818661    -0.1039591018     0.0000000000
 ----------------------------------------------------------------
 Molecular Point Group                 Cs    NOp =  2
 Largest Abelian Subgroup              Cs    NOp =  2
 Nuclear Repulsion Energy =   253.1301016416 hartrees
 There are       38 alpha and       38 beta electrons
 Applying Cartesian multipole field
    Component          Value
    ---------          -----
     (2,0,0)        1.00000E-11
     (0,2,0)        2.00000E-11
     (0,0,2)       -3.00000E-11
 Nucleus-field energy     =     0.0000000066 hartrees
 Requested basis set is 6-311++G(d,p)
 There are 53 shells and 128 basis functions
 A cutoff of  1.0D-11 yielded   1270 shell pairs
 There are      7805 function pairs (      8717 Cartesian)
 Smallest overlap matrix eigenvalue = 6.36E-04
 Guess MOs from SCF MO coefficient file

 -----------------------------------------------------------------------
  General SCF calculation program by
  Eric Jon Sundstrom, Paul Horn, Yuezhi Mao, Dmitri Zuev, Alec White,
  David Stuck, Shaama M.S., Shane Yost, Joonho Lee, David Small,
  Daniel Levine, Susi Lehtola, Hugh Burton, Evgeny Epifanovsky
 -----------------------------------------------------------------------
 Exchange:     0.2000 Hartree-Fock + 0.0800 Slater + 0.7200 B88
 Correlation:  0.1900 VWN1RPA + 0.8100 LYP
 Using SG-1 standard quadrature grid
 using 4 threads for integral computing
 -------------------------------------------------------
 OpenMP Integral computing Module                
 Release: version 2.0, May 2017, Q-Chem Inc. Pleasanton 
 -------------------------------------------------------
 -------------------------------------------------------
 OpenMP BLAS3 based DFT computing Module                
 Release: version 1.0, May 2013, Q-Chem Inc. Pittsburgh 
 -------------------------------------------------------
 A restricted SCF calculation will be
 performed using DIIS
 SCF converges when DIIS error is below 1.0e-08
 ---------------------------------------
  Cycle       Energy         DIIS error
 ---------------------------------------
    1   -7300.1646841508      1.00e-03  
    2   -7300.1668352231      5.39e-04  
    3   -7300.1662267588      7.57e-04  
    4   -7300.1675450803      1.13e-04  
    5   -7300.1675766019      5.50e-05  
    6   -7300.1675835337      5.92e-06  
    7   -7300.1675836262      1.28e-06  
    8   -7300.1675836301      4.37e-07  
    9   -7300.1675836305      1.03e-07  
   10   -7300.1675836305      1.80e-08  
   11   -7300.1675836305      5.82e-09  Convergence criterion met
 ---------------------------------------
 SCF time:   CPU 11.25s  wall 3.00s 
 SCF   energy in the final basis set =    -7300.1675836305
 Total energy in the final basis set =    -7300.1675836305

 --------------------------------------------------------------
             Orbital Energies (a.u.) and Symmetries
 --------------------------------------------------------------

 Alpha MOs, Restricted
 -- Occupied --                  
******* -176.30 -165.71 -165.71 -165.71  -77.07  -35.80  -31.29
  1 A'    2 A'    3 A'    1 A"    4 A'    5 A'    6 A'    7 A'                 
-31.288 -31.288 -22.945 -22.943 -22.943 -22.939 -22.939 -10.256
  2 A"    8 A'    9 A'    3 A"   10 A'   11 A'    4 A"   12 A'                 
 -6.569  -6.350  -4.762  -4.747  -4.747  -4.730  -4.729  -4.726
 13 A'   14 A'   15 A'    5 A"   16 A'    6 A"   17 A'   18 A'                 
 -2.027  -2.023  -2.022  -2.010  -2.010  -0.765  -0.641  -0.568
 19 A'    7 A"   20 A'   21 A'    8 A"   22 A'   23 A'   24 A'                 
 -0.426  -0.401  -0.323  -0.295  -0.268  -0.262
 25 A'   26 A'    9 A"   27 A'   28 A'   10 A"                                 
 -- Virtual --                   
 -0.094  -0.088  -0.002   0.006   0.034   0.042   0.043   0.052
 29 A'   11 A"   30 A'   31 A'   32 A'   33 A'   12 A"   34 A'                 
  0.085   0.098   0.107   0.121   0.135   0.144   0.164   0.196
 35 A'   13 A"   36 A'   37 A'   38 A'   39 A'   40 A'   41 A'                 
  0.224   0.225   0.274   0.284   0.330   0.383   0.395   0.404
 14 A"   42 A'   43 A'   15 A"   44 A'   45 A'   16 A"   46 A'                 
  0.406   0.429   0.463   0.501   0.565   0.567   0.596   0.606
 17 A"   47 A'   48 A'   49 A'   50 A'   18 A"   51 A'   52 A'                 
  0.614   0.638   0.676   0.782   0.847   0.910   1.040   1.136
 19 A"   53 A'   20 A"   54 A'   55 A'   56 A'   57 A'   21 A"                 
  1.277   1.303   1.318   1.395   1.407   1.490   1.534   1.552
 58 A'   22 A"   59 A'   60 A'   23 A"   24 A"   61 A'   62 A'                 
  1.580   1.611   1.715   1.798   1.831   2.020   2.101   2.409
 25 A"   63 A'   64 A'   65 A'   26 A"   66 A'   67 A'   68 A'                 
  2.582   2.604   2.700   2.895   3.457   3.964   3.971   3.991
 69 A'   70 A'   27 A"   71 A'   72 A'   28 A"   73 A'   29 A"                 
  4.059   4.195   4.326   5.990   6.016   6.037   6.994  13.811
 74 A'   75 A'   76 A'   30 A"   77 A'   78 A'   79 A'   31 A"                 
 13.893  14.043  23.560  27.788  28.336  28.355  28.364  28.538
 80 A'   81 A'   82 A'   83 A'   32 A"   84 A'   85 A'   33 A"                 
 28.541  28.548  28.578  28.652 127.882 127.897 127.914 151.597
 86 A'   34 A"   87 A'   88 A'   35 A"   89 A'   90 A'   91 A'                 
163.1451901.757
 92 A'   93 A'                                                                 

 Beta MOs, Restricted
 -- Occupied --                  
******* -176.30 -165.71 -165.71 -165.71  -77.07  -35.80  -31.29
  1 A'    2 A'    3 A'    1 A"    4 A'    5 A'    6 A'    7 A'                 
-31.288 -31.288 -22.945 -22.943 -22.943 -22.939 -22.939 -10.256
  2 A"    8 A'    9 A'    3 A"   10 A'   11 A'    4 A"   12 A'                 
 -6.569  -6.350  -4.762  -4.747  -4.747  -4.730  -4.729  -4.726
 13 A'   14 A'   15 A'    5 A"   16 A'    6 A"   17 A'   18 A'                 
 -2.027  -2.023  -2.022  -2.010  -2.010  -0.765  -0.641  -0.568
 19 A'    7 A"   20 A'   21 A'    8 A"   22 A'   23 A'   24 A'                 
 -0.426  -0.401  -0.323  -0.295  -0.268  -0.262
 25 A'   26 A'    9 A"   27 A'   28 A'   10 A"                                 
 -- Virtual --                   
 -0.094  -0.088  -0.002   0.006   0.034   0.042   0.043   0.052
 29 A'   11 A"   30 A'   31 A'   32 A'   33 A'   12 A"   34 A'                 
  0.085   0.098   0.107   0.121   0.135   0.144   0.164   0.196
 35 A'   13 A"   36 A'   37 A'   38 A'   39 A'   40 A'   41 A'                 
  0.224   0.225   0.274   0.284   0.330   0.383   0.395   0.404
 14 A"   42 A'   43 A'   15 A"   44 A'   45 A'   16 A"   46 A'                 
  0.406   0.429   0.463   0.501   0.565   0.567   0.596   0.606
 17 A"   47 A'   48 A'   49 A'   50 A'   18 A"   51 A'   52 A'                 
  0.614   0.638   0.676   0.782   0.847   0.910   1.040   1.136
 19 A"   53 A'   20 A"   54 A'   55 A'   56 A'   57 A'   21 A"                 
  1.277   1.303   1.318   1.395   1.407   1.490   1.534   1.552
 58 A'   22 A"   59 A'   60 A'   23 A"   24 A"   61 A'   62 A'                 
  1.580   1.611   1.715   1.798   1.831   2.020   2.101   2.409
 25 A"   63 A'   64 A'   65 A'   26 A"   66 A'   67 A'   68 A'                 
  2.582   2.604   2.700   2.895   3.457   3.964   3.971   3.991
 69 A'   70 A'   27 A"   71 A'   72 A'   28 A"   73 A'   29 A"                 
  4.059   4.195   4.326   5.990   6.016   6.037   6.994  13.811
 74 A'   75 A'   76 A'   30 A"   77 A'   78 A'   79 A'   31 A"                 
 13.893  14.043  23.560  27.788  28.336  28.355  28.364  28.538
 80 A'   81 A'   82 A'   83 A'   32 A"   84 A'   85 A'   33 A"                 
 28.541  28.548  28.578  28.652 127.882 127.897 127.914 151.597
 86 A'   34 A"   87 A'   88 A'   35 A"   89 A'   90 A'   91 A'                 
163.1451901.757
 92 A'   93 A'                                                                 
 --------------------------------------------------------------

          Ground-State Mulliken Net Atomic Charges

     Atom                 Charge (a.u.)
  ----------------------------------------
      1 C                    -0.324137
      2 P                     0.114140
      3 H                    -0.038428
      4 H                     0.243241
      5 I                     0.005184
  ----------------------------------------
  Sum of atomic charges =     0.000000

 -----------------------------------------------------------------
                    Cartesian Multipole Moments
 -----------------------------------------------------------------
    Charge (ESU x 10^10)
                 0.0000
    Dipole Moment (Debye)
         X       0.8415      Y       0.0758      Z       0.0000
       Tot       0.8449
    Quadrupole Moments (Debye-Ang)
        XX     -47.6983     XY      -0.1113     YY     -45.6769
        XZ       0.0000     YZ      -0.0000     ZZ     -50.0532
    Octopole Moments (Debye-Ang^2)
       XXX     -88.9563    XXY      11.1370    XYY     -16.5434
       YYY      10.3541    XXZ       0.0000    XYZ       0.0000
       YYZ       0.0000    XZZ     -24.5260    YZZ       6.1566
       ZZZ       0.0000
    Hexadecapole Moments (Debye-Ang^3)
      XXXX    -900.3408   XXXY       3.4142   XXYY    -146.7970
      XYYY     -17.7728   YYYY    -107.0375   XXXZ       0.0000
      XXYZ      -0.0000   XYYZ       0.0000   YYYZ      -0.0000
      XXZZ    -155.7008   XYZZ      -1.4623   YYZZ     -32.7152
      XZZZ       0.0000   YZZZ      -0.0000   ZZZZ     -72.6446
 -----------------------------------------------------------------
 Calculating analytic gradient of the SCF energy
 Gradient of SCF Energy
            1           2           3           4           5
    1   0.0598017  -0.0436971   0.0060568   0.0073803  -0.0295416
    2   0.0248758  -0.0216261   0.0041703  -0.0213679   0.0139479
    3  -0.0000000  -0.0000000   0.0000000   0.0000000  -0.0000000
 Max gradient component =       5.980E-02
 RMS gradient           =       2.339E-02
 Gradient time:  CPU 3.39 s  wall 0.94 s
 Geometry Optimization Parameters
   NAtoms,    NIC,     NZ,  NCons,   NDum,   NFix, NCnnct, MaxDiis
        5      20       5       0       0       0       0       0

 Cartesian Hessian Update
 Hessian Updated using BFGS Update


** GEOMETRY OPTIMIZATION IN DELOCALIZED INTERNAL COORDINATES **
   Searching for a Minimum

   Optimization Cycle:   4

                       Coordinates (Angstroms)
     ATOM                X               Y               Z
      1  C         1.4628535635   -0.7864532859    0.0000000000
      2  P         2.7319191449    0.2019956728    0.0000000000
      3  H         2.1891291568    1.5220451943    0.0000000000
      4  H         1.5773153176   -1.8981540297    0.0000000000
      5  I        -0.7583818661   -0.1039591018    0.0000000000
   Point Group: cs    Number of degrees of freedom:     7


   Energy is  -7300.167583630

 Hessian Updated using BFGS Update

  7 Hessian modes will be used to form the next step
  Hessian Eigenvalues:
     0.044580    0.149462    0.162741    0.197888    0.210141    0.248247
     0.752570

 Minimum Search - Taking Simple RFO Step
 Searching for Lamda that Minimizes Along All modes
 Value Taken    Lamda =  -0.02685989
 Calculated Step too Large.  Step scaled by  0.535595
 Step Taken.  Stepsize is  0.300000

                             Maximum     Tolerance    Cnvgd?
         Gradient           0.038273      0.000300      NO
         Displacement       0.202369      0.001200      NO
         Energy change     -0.020455      0.000001      NO


 New Cartesian Coordinates Obtained by Inverse Iteration

 Displacement from previous Coordinates is:  0.287774
 ----------------------------------------------------------------
             Standard Nuclear Orientation (Angstroms)
    I     Atom           X                Y                Z
 ----------------------------------------------------------------
    1      C       1.4361584253    -0.7642755262     0.0000000000
    2      P       2.7551117808     0.2037933880     0.0000000000
    3      H       2.1502076079     1.4935548650     0.0000000000
    4      H       1.5132759000    -1.8530458284     0.0000000000
    5      I      -0.6519183972    -0.1445524487     0.0000000000
 ----------------------------------------------------------------
 Molecular Point Group                 Cs    NOp =  2
 Largest Abelian Subgroup              Cs    NOp =  2
 Nuclear Repulsion Energy =   261.2974974705 hartrees
 There are       38 alpha and       38 beta electrons
 Applying Cartesian multipole field
    Component          Value
    ---------          -----
     (2,0,0)        1.00000E-11
     (0,2,0)        2.00000E-11
     (0,0,2)       -3.00000E-11
 Nucleus-field energy     =     0.0000000063 hartrees
 Requested basis set is 6-311++G(d,p)
 There are 53 shells and 128 basis functions
 A cutoff of  1.0D-11 yielded   1287 shell pairs
 There are      7866 function pairs (      8782 Cartesian)
 Smallest overlap matrix eigenvalue = 6.27E-04
 Guess MOs from SCF MO coefficient file

 -----------------------------------------------------------------------
  General SCF calculation program by
  Eric Jon Sundstrom, Paul Horn, Yuezhi Mao, Dmitri Zuev, Alec White,
  David Stuck, Shaama M.S., Shane Yost, Joonho Lee, David Small,
  Daniel Levine, Susi Lehtola, Hugh Burton, Evgeny Epifanovsky
 -----------------------------------------------------------------------
 Exchange:     0.2000 Hartree-Fock + 0.0800 Slater + 0.7200 B88
 Correlation:  0.1900 VWN1RPA + 0.8100 LYP
 Using SG-1 standard quadrature grid
 using 4 threads for integral computing
 -------------------------------------------------------
 OpenMP Integral computing Module                
 Release: version 2.0, May 2017, Q-Chem Inc. Pleasanton 
 -------------------------------------------------------
 -------------------------------------------------------
 OpenMP BLAS3 based DFT computing Module                
 Release: version 1.0, May 2013, Q-Chem Inc. Pittsburgh 
 -------------------------------------------------------
 A restricted SCF calculation will be
 performed using DIIS
 SCF converges when DIIS error is below 1.0e-08
 ---------------------------------------
  Cycle       Energy         DIIS error
 ---------------------------------------
    1   -7300.1740783255      1.03e-03  
    2   -7300.1767557571      5.23e-04  
    3   -7300.1763170742      6.94e-04  
    4   -7300.1773753908      1.37e-04  
    5   -7300.1774237240      4.79e-05  
    6   -7300.1774286571      5.81e-06  
    7   -7300.1774287365      1.13e-06  
    8   -7300.1774287397      2.90e-07  
    9   -7300.1774287398      6.59e-08  
   10   -7300.1774287399      1.93e-08  
   11   -7300.1774287399      6.07e-09  Convergence criterion met
 ---------------------------------------
 SCF time:   CPU 11.48s  wall 3.00s 
 SCF   energy in the final basis set =    -7300.1774287399
 Total energy in the final basis set =    -7300.1774287399

 --------------------------------------------------------------
             Orbital Energies (a.u.) and Symmetries
 --------------------------------------------------------------

 Alpha MOs, Restricted
 -- Occupied --                  
******* -176.31 -165.71 -165.71 -165.71  -77.06  -35.81  -31.30
  1 A'    2 A'    3 A'    1 A"    4 A'    5 A'    6 A'    7 A'                 
-31.293 -31.292 -22.949 -22.947 -22.947 -22.943 -22.943 -10.248
  2 A"    8 A'    9 A'    3 A"   10 A'    4 A"   11 A'   12 A'                 
 -6.564  -6.354  -4.766  -4.752  -4.752  -4.725  -4.724  -4.721
 13 A'   14 A'   15 A'    5 A"   16 A'    6 A"   17 A'   18 A'                 
 -2.032  -2.028  -2.027  -2.015  -2.015  -0.767  -0.650  -0.568
 19 A'    7 A"   20 A'   21 A'    8 A"   22 A'   23 A'   24 A'                 
 -0.419  -0.410  -0.327  -0.301  -0.270  -0.259
 25 A'   26 A'    9 A"   27 A'   28 A'   10 A"                                 
 -- Virtual --                   
 -0.088  -0.071  -0.000   0.010   0.036   0.040   0.045   0.053
 11 A"   29 A'   30 A'   31 A'   32 A'   33 A'   12 A"   34 A'                 
  0.084   0.098   0.109   0.122   0.139   0.147   0.166   0.201
 35 A'   13 A"   36 A'   37 A'   38 A'   39 A'   40 A'   41 A'                 
  0.220   0.224   0.274   0.287   0.331   0.382   0.398   0.401
 42 A'   14 A"   43 A'   15 A"   44 A'   45 A'   16 A"   17 A"                 
  0.415   0.435   0.463   0.493   0.562   0.581   0.603   0.618
 46 A'   47 A'   48 A'   49 A'   18 A"   50 A'   51 A'   19 A"                 
  0.646   0.650   0.688   0.774   0.856   0.916   1.017   1.149
 52 A'   53 A'   20 A"   54 A'   55 A'   56 A'   57 A'   21 A"                 
  1.304   1.318   1.330   1.411   1.415   1.483   1.542   1.551
 22 A"   58 A'   59 A'   60 A'   23 A"   24 A"   61 A'   62 A'                 
  1.587   1.614   1.729   1.796   1.849   2.045   2.095   2.447
 25 A"   63 A'   64 A'   65 A'   26 A"   66 A'   67 A'   68 A'                 
  2.582   2.614   2.700   2.897   3.453   3.960   3.968   4.001
 69 A'   70 A'   27 A"   71 A'   72 A'   28 A"   73 A'   29 A"                 
  4.076   4.219   4.354   5.990   6.018   6.035   6.995  13.816
 74 A'   75 A'   76 A'   30 A"   77 A'   78 A'   79 A'   31 A"                 
 13.900  14.030  23.590  27.807  28.334  28.357  28.362  28.534
 80 A'   81 A'   82 A'   83 A'   32 A"   84 A'   85 A'   33 A"                 
 28.537  28.551  28.585  28.666 127.880 127.897 127.912 151.613
 86 A'   34 A"   87 A'   88 A'   35 A"   89 A'   90 A'   91 A'                 
163.1401901.773
 92 A'   93 A'                                                                 

 Beta MOs, Restricted
 -- Occupied --                  
******* -176.31 -165.71 -165.71 -165.71  -77.06  -35.81  -31.30
  1 A'    2 A'    3 A'    1 A"    4 A'    5 A'    6 A'    7 A'                 
-31.293 -31.292 -22.949 -22.947 -22.947 -22.943 -22.943 -10.248
  2 A"    8 A'    9 A'    3 A"   10 A'    4 A"   11 A'   12 A'                 
 -6.564  -6.354  -4.766  -4.752  -4.752  -4.725  -4.724  -4.721
 13 A'   14 A'   15 A'    5 A"   16 A'    6 A"   17 A'   18 A'                 
 -2.032  -2.028  -2.027  -2.015  -2.015  -0.767  -0.650  -0.568
 19 A'    7 A"   20 A'   21 A'    8 A"   22 A'   23 A'   24 A'                 
 -0.419  -0.410  -0.327  -0.301  -0.270  -0.259
 25 A'   26 A'    9 A"   27 A'   28 A'   10 A"                                 
 -- Virtual --                   
 -0.088  -0.071  -0.000   0.010   0.036   0.040   0.045   0.053
 11 A"   29 A'   30 A'   31 A'   32 A'   33 A'   12 A"   34 A'                 
  0.084   0.098   0.109   0.122   0.139   0.147   0.166   0.201
 35 A'   13 A"   36 A'   37 A'   38 A'   39 A'   40 A'   41 A'                 
  0.220   0.224   0.274   0.287   0.331   0.382   0.398   0.401
 42 A'   14 A"   43 A'   15 A"   44 A'   45 A'   16 A"   17 A"                 
  0.415   0.435   0.463   0.493   0.562   0.581   0.603   0.618
 46 A'   47 A'   48 A'   49 A'   18 A"   50 A'   51 A'   19 A"                 
  0.646   0.650   0.688   0.774   0.856   0.916   1.017   1.149
 52 A'   53 A'   20 A"   54 A'   55 A'   56 A'   57 A'   21 A"                 
  1.304   1.318   1.330   1.411   1.415   1.483   1.542   1.551
 22 A"   58 A'   59 A'   60 A'   23 A"   24 A"   61 A'   62 A'                 
  1.587   1.614   1.729   1.796   1.849   2.045   2.095   2.447
 25 A"   63 A'   64 A'   65 A'   26 A"   66 A'   67 A'   68 A'                 
  2.582   2.614   2.700   2.897   3.453   3.960   3.968   4.001
 69 A'   70 A'   27 A"   71 A'   72 A'   28 A"   73 A'   29 A"                 
  4.076   4.219   4.354   5.990   6.018   6.035   6.995  13.816
 74 A'   75 A'   76 A'   30 A"   77 A'   78 A'   79 A'   31 A"                 
 13.900  14.030  23.590  27.807  28.334  28.357  28.362  28.534
 80 A'   81 A'   82 A'   83 A'   32 A"   84 A'   85 A'   33 A"                 
 28.537  28.551  28.585  28.666 127.880 127.897 127.912 151.613
 86 A'   34 A"   87 A'   88 A'   35 A"   89 A'   90 A'   91 A'                 
163.1401901.773
 92 A'   93 A'                                                                 
 --------------------------------------------------------------

          Ground-State Mulliken Net Atomic Charges

     Atom                 Charge (a.u.)
  ----------------------------------------
      1 C                    -0.353507
      2 P                     0.111167
      3 H                    -0.055385
      4 H                     0.243655
      5 I                     0.054070
  ----------------------------------------
  Sum of atomic charges =    -0.000000

 -----------------------------------------------------------------
                    Cartesian Multipole Moments
 -----------------------------------------------------------------
    Charge (ESU x 10^10)
                -0.0000
    Dipole Moment (Debye)
         X       0.3619      Y       0.0083      Z       0.0000
       Tot       0.3620
    Quadrupole Moments (Debye-Ang)
        XX     -48.4927     XY      -0.0828     YY     -45.9571
        XZ      -0.0000     YZ      -0.0000     ZZ     -49.8787
    Octopole Moments (Debye-Ang^2)
       XXX    -100.7691    XXY      11.4582    XYY     -20.8307
       YYY      13.4197    XXZ      -0.0000    XYZ       0.0000
       YYZ       0.0000    XZZ     -28.2498    YZZ       7.0105
       ZZZ       0.0000
    Hexadecapole Moments (Debye-Ang^3)
      XXXX    -888.5219   XXXY       0.3090   XXYY    -145.8670
      XYYY     -19.8343   YYYY    -108.2780   XXXZ      -0.0000
      XXYZ      -0.0000   XYYZ      -0.0000   YYYZ       0.0000
      XXZZ    -153.2035   XYZZ      -2.5653   YYZZ     -32.4454
      XZZZ      -0.0000   YZZZ       0.0000   ZZZZ     -72.1022
 -----------------------------------------------------------------
 Calculating analytic gradient of the SCF energy
 Gradient of SCF Energy
            1           2           3           4           5
    1   0.0302017  -0.0258029   0.0028136   0.0001352  -0.0073476
    2   0.0076075  -0.0102369   0.0014442  -0.0058365   0.0070217
    3   0.0000000  -0.0000000   0.0000000   0.0000000  -0.0000000
 Max gradient component =       3.020E-02
 RMS gradient           =       1.122E-02
 Gradient time:  CPU 3.48 s  wall 0.98 s
 Geometry Optimization Parameters
   NAtoms,    NIC,     NZ,  NCons,   NDum,   NFix, NCnnct, MaxDiis
        5      20       5       0       0       0       0       0

 Cartesian Hessian Update
 Hessian Updated using BFGS Update


** GEOMETRY OPTIMIZATION IN DELOCALIZED INTERNAL COORDINATES **
   Searching for a Minimum

   Optimization Cycle:   5

                       Coordinates (Angstroms)
     ATOM                X               Y               Z
      1  C         1.4361584253   -0.7642755262    0.0000000000
      2  P         2.7551117808    0.2037933880    0.0000000000
      3  H         2.1502076079    1.4935548650    0.0000000000
      4  H         1.5132759000   -1.8530458284    0.0000000000
      5  I        -0.6519183972   -0.1445524487    0.0000000000
   Point Group: cs    Number of degrees of freedom:     7


   Energy is  -7300.177428740

 Hessian Updated using BFGS Update

  7 Hessian modes will be used to form the next step
  Hessian Eigenvalues:
     0.081824    0.146197    0.163082    0.197787    0.199110    0.269103
     0.710498

 Minimum Search - Taking Simple RFO Step
 Searching for Lamda that Minimizes Along All modes
 Value Taken    Lamda =  -0.00426285
 Step Taken.  Stepsize is  0.180875

                             Maximum     Tolerance    Cnvgd?
         Gradient           0.017254      0.000300      NO
         Displacement       0.131679      0.001200      NO
         Energy change     -0.009845      0.000001      NO


 New Cartesian Coordinates Obtained by Inverse Iteration

 Displacement from previous Coordinates is:  0.196665
 ----------------------------------------------------------------
             Standard Nuclear Orientation (Angstroms)
    I     Atom           X                Y                Z
 ----------------------------------------------------------------
    1      C       1.4080217238    -0.7298241079     0.0000000000
    2      P       2.7893596906     0.1992276209     0.0000000000
    3      H       2.1622487421     1.4759758341     0.0000000000
    4      H       1.4783923000    -1.8061342138     0.0000000000
    5      I      -0.6351871397    -0.2037706836     0.0000000000
 ----------------------------------------------------------------
 Molecular Point Group                 Cs    NOp =  2
 Largest Abelian Subgroup              Cs    NOp =  2
 Nuclear Repulsion Energy =   262.8997544787 hartrees
 There are       38 alpha and       38 beta electrons
 Applying Cartesian multipole field
    Component          Value
    ---------          -----
     (2,0,0)        1.00000E-11
     (0,2,0)        2.00000E-11
     (0,0,2)       -3.00000E-11
 Nucleus-field energy     =     0.0000000064 hartrees
 Requested basis set is 6-311++G(d,p)
 There are 53 shells and 128 basis functions
 A cutoff of  1.0D-11 yielded   1292 shell pairs
 There are      7877 function pairs (      8793 Cartesian)
 Smallest overlap matrix eigenvalue = 6.37E-04
 Guess MOs from SCF MO coefficient file

 -----------------------------------------------------------------------
  General SCF calculation program by
  Eric Jon Sundstrom, Paul Horn, Yuezhi Mao, Dmitri Zuev, Alec White,
  David Stuck, Shaama M.S., Shane Yost, Joonho Lee, David Small,
  Daniel Levine, Susi Lehtola, Hugh Burton, Evgeny Epifanovsky
 -----------------------------------------------------------------------
 Exchange:     0.2000 Hartree-Fock + 0.0800 Slater + 0.7200 B88
 Correlation:  0.1900 VWN1RPA + 0.8100 LYP
 Using SG-1 standard quadrature grid
 using 4 threads for integral computing
 -------------------------------------------------------
 OpenMP Integral computing Module                
 Release: version 2.0, May 2017, Q-Chem Inc. Pleasanton 
 -------------------------------------------------------
 -------------------------------------------------------
 OpenMP BLAS3 based DFT computing Module                
 Release: version 1.0, May 2013, Q-Chem Inc. Pittsburgh 
 -------------------------------------------------------
 A restricted SCF calculation will be
 performed using DIIS
 SCF converges when DIIS error is below 1.0e-08
 ---------------------------------------
  Cycle       Energy         DIIS error
 ---------------------------------------
    1   -7300.1775727851      7.53e-04  
    2   -7300.1792762908      2.33e-04  
    3   -7300.1792930872      2.30e-04  
    4   -7300.1794124262      8.00e-05  
    5   -7300.1794228585      3.54e-05  
    6   -7300.1794258213      6.59e-06  
    7   -7300.1794259227      9.55e-07  
    8   -7300.1794259255      2.99e-07  
    9   -7300.1794259257      5.44e-08  
   10   -7300.1794259257      1.15e-08  
   11   -7300.1794259258      3.01e-09  Convergence criterion met
 ---------------------------------------
 SCF time:   CPU 11.58s  wall 3.00s 
 SCF   energy in the final basis set =    -7300.1794259258
 Total energy in the final basis set =    -7300.1794259258

 --------------------------------------------------------------
             Orbital Energies (a.u.) and Symmetries
 --------------------------------------------------------------

 Alpha MOs, Restricted
 -- Occupied --                  
******* -176.31 -165.72 -165.71 -165.71  -77.06  -35.81  -31.30
  1 A'    2 A'    3 A'    1 A"    4 A'    5 A'    6 A'    7 A'                 
-31.296 -31.295 -22.952 -22.950 -22.950 -22.946 -22.946 -10.245
  2 A"    8 A'    9 A'    3 A"   10 A'    4 A"   11 A'   12 A'                 
 -6.562  -6.357  -4.769  -4.756  -4.755  -4.723  -4.723  -4.720
 13 A'   14 A'   15 A'    5 A"   16 A'    6 A"   17 A'   18 A'                 
 -2.035  -2.031  -2.030  -2.019  -2.019  -0.768  -0.654  -0.566
 19 A'    7 A"   20 A'   21 A'    8 A"   22 A'   23 A'   24 A'                 
 -0.414  -0.411  -0.329  -0.304  -0.272  -0.257
 25 A'   26 A'    9 A"   27 A'   28 A'   10 A"                                 
 -- Virtual --                   
 -0.089  -0.061   0.000   0.013   0.037   0.038   0.046   0.054
 11 A"   29 A'   30 A'   31 A'   32 A'   33 A'   12 A"   34 A'                 
  0.083   0.098   0.108   0.124   0.137   0.151   0.168   0.206
 35 A'   13 A"   36 A'   37 A'   38 A'   39 A'   40 A'   41 A'                 
  0.218   0.225   0.274   0.289   0.329   0.385   0.396   0.402
 42 A'   14 A"   43 A'   15 A"   44 A'   45 A'   16 A"   17 A"                 
  0.421   0.438   0.459   0.482   0.558   0.592   0.601   0.619
 46 A'   47 A'   48 A'   49 A'   18 A"   50 A'   51 A'   19 A"                 
  0.655   0.671   0.697   0.769   0.861   0.914   0.995   1.152
 52 A'   53 A'   20 A"   54 A'   55 A'   56 A'   57 A'   21 A"                 
  1.302   1.325   1.336   1.419   1.430   1.478   1.545   1.546
 22 A"   58 A'   59 A'   23 A"   60 A'   24 A"   61 A'   62 A'                 
  1.593   1.611   1.734   1.803   1.856   2.062   2.075   2.460
 25 A"   63 A'   64 A'   65 A'   26 A"   66 A'   67 A'   68 A'                 
  2.586   2.616   2.699   2.905   3.437   3.956   3.965   4.005
 69 A'   70 A'   27 A"   71 A'   72 A'   28 A"   73 A'   29 A"                 
  4.078   4.218   4.375   5.989   6.018   6.040   6.989  13.818
 74 A'   75 A'   76 A'   30 A"   77 A'   78 A'   79 A'   31 A"                 
 13.901  14.013  23.603  27.819  28.333  28.356  28.363  28.531
 80 A'   81 A'   82 A'   83 A'   32 A"   84 A'   85 A'   33 A"                 
 28.534  28.551  28.586  28.668 127.879 127.896 127.912 151.622
 86 A'   34 A"   87 A'   88 A'   35 A"   89 A'   90 A'   91 A'                 
163.1281901.783
 92 A'   93 A'                                                                 

 Beta MOs, Restricted
 -- Occupied --                  
******* -176.31 -165.72 -165.71 -165.71  -77.06  -35.81  -31.30
  1 A'    2 A'    3 A'    1 A"    4 A'    5 A'    6 A'    7 A'                 
-31.296 -31.295 -22.952 -22.950 -22.950 -22.946 -22.946 -10.245
  2 A"    8 A'    9 A'    3 A"   10 A'    4 A"   11 A'   12 A'                 
 -6.562  -6.357  -4.769  -4.756  -4.755  -4.723  -4.723  -4.720
 13 A'   14 A'   15 A'    5 A"   16 A'    6 A"   17 A'   18 A'                 
 -2.035  -2.031  -2.030  -2.019  -2.019  -0.768  -0.654  -0.566
 19 A'    7 A"   20 A'   21 A'    8 A"   22 A'   23 A'   24 A'                 
 -0.414  -0.411  -0.329  -0.304  -0.272  -0.257
 25 A'   26 A'    9 A"   27 A'   28 A'   10 A"                                 
 -- Virtual --                   
 -0.089  -0.061   0.000   0.013   0.037   0.038   0.046   0.054
 11 A"   29 A'   30 A'   31 A'   32 A'   33 A'   12 A"   34 A'                 
  0.083   0.098   0.108   0.124   0.137   0.151   0.168   0.206
 35 A'   13 A"   36 A'   37 A'   38 A'   39 A'   40 A'   41 A'                 
  0.218   0.225   0.274   0.289   0.329   0.385   0.396   0.402
 42 A'   14 A"   43 A'   15 A"   44 A'   45 A'   16 A"   17 A"                 
  0.421   0.438   0.459   0.482   0.558   0.592   0.601   0.619
 46 A'   47 A'   48 A'   49 A'   18 A"   50 A'   51 A'   19 A"                 
  0.655   0.671   0.697   0.769   0.861   0.914   0.995   1.152
 52 A'   53 A'   20 A"   54 A'   55 A'   56 A'   57 A'   21 A"                 
  1.302   1.325   1.336   1.419   1.430   1.478   1.545   1.546
 22 A"   58 A'   59 A'   23 A"   60 A'   24 A"   61 A'   62 A'                 
  1.593   1.611   1.734   1.803   1.856   2.062   2.075   2.460
 25 A"   63 A'   64 A'   65 A'   26 A"   66 A'   67 A'   68 A'                 
  2.586   2.616   2.699   2.905   3.437   3.956   3.965   4.005
 69 A'   70 A'   27 A"   71 A'   72 A'   28 A"   73 A'   29 A"                 
  4.078   4.218   4.375   5.989   6.018   6.040   6.989  13.818
 74 A'   75 A'   76 A'   30 A"   77 A'   78 A'   79 A'   31 A"                 
 13.901  14.013  23.603  27.819  28.333  28.356  28.363  28.531
 80 A'   81 A'   82 A'   83 A'   32 A"   84 A'   85 A'   33 A"                 
 28.534  28.551  28.586  28.668 127.879 127.896 127.912 151.622
 86 A'   34 A"   87 A'   88 A'   35 A"   89 A'   90 A'   91 A'                 
163.1281901.783
 92 A'   93 A'                                                                 
 --------------------------------------------------------------

          Ground-State Mulliken Net Atomic Charges

     Atom                 Charge (a.u.)
  ----------------------------------------
      1 C                    -0.368124
      2 P                     0.114963
      3 H                    -0.066385
      4 H                     0.234726
      5 I                     0.084821
  ----------------------------------------
  Sum of atomic charges =    -0.000000

 -----------------------------------------------------------------
                    Cartesian Multipole Moments
 -----------------------------------------------------------------
    Charge (ESU x 10^10)
                 0.0000
    Dipole Moment (Debye)
         X       0.1519      Y      -0.0327      Z       0.0000
       Tot       0.1554
    Quadrupole Moments (Debye-Ang)
        XX     -48.4225     XY       0.0815     YY     -46.3119
        XZ       0.0000     YZ      -0.0000     ZZ     -49.8334
    Octopole Moments (Debye-Ang^2)
       XXX    -102.6071    XXY      12.6317    XYY     -22.3005
       YYY      18.3179    XXZ       0.0000    XYZ       0.0000
       YYZ       0.0000    XZZ     -29.4859    YZZ       8.4418
       ZZZ       0.0000
    Hexadecapole Moments (Debye-Ang^3)
      XXXX    -890.3320   XXXY      -2.3229   XXYY    -149.0126
      XYYY     -23.5074   YYYY    -111.0976   XXXZ       0.0000
      XXYZ       0.0000   XYYZ       0.0000   YYYZ      -0.0000
      XXZZ    -155.2473   XYZZ      -4.0856   YYZZ     -32.5595
      XZZZ       0.0000   YZZZ      -0.0000   ZZZZ     -72.0054
 -----------------------------------------------------------------
 Calculating analytic gradient of the SCF energy
 Gradient of SCF Energy
            1           2           3           4           5
    1   0.0052600  -0.0038524  -0.0001353  -0.0032677   0.0019953
    2   0.0015408  -0.0020660  -0.0016569   0.0036316  -0.0014496
    3  -0.0000000   0.0000000  -0.0000000  -0.0000000   0.0000000
 Max gradient component =       5.260E-03
 RMS gradient           =       2.336E-03
 Gradient time:  CPU 3.50 s  wall 0.97 s
 Geometry Optimization Parameters
   NAtoms,    NIC,     NZ,  NCons,   NDum,   NFix, NCnnct, MaxDiis
        5      20       5       0       0       0       0       0

 Cartesian Hessian Update
 Hessian Updated using BFGS Update


** GEOMETRY OPTIMIZATION IN DELOCALIZED INTERNAL COORDINATES **
   Searching for a Minimum

   Optimization Cycle:   6

                       Coordinates (Angstroms)
     ATOM                X               Y               Z
      1  C         1.4080217238   -0.7298241079    0.0000000000
      2  P         2.7893596906    0.1992276209    0.0000000000
      3  H         2.1622487421    1.4759758341    0.0000000000
      4  H         1.4783923000   -1.8061342138    0.0000000000
      5  I        -0.6351871397   -0.2037706836    0.0000000000
   Point Group: cs    Number of degrees of freedom:     7


   Energy is  -7300.179425926

 Hessian Updated using BFGS Update

  7 Hessian modes will be used to form the next step
  Hessian Eigenvalues:
     0.085634    0.156075    0.168842    0.196836    0.204355    0.281154
     0.653727

 Minimum Search - Taking Simple RFO Step
 Searching for Lamda that Minimizes Along All modes
 Value Taken    Lamda =  -0.00022870
 Step Taken.  Stepsize is  0.029836

                             Maximum     Tolerance    Cnvgd?
         Gradient           0.006487      0.000300      NO
         Displacement       0.022314      0.001200      NO
         Energy change     -0.001997      0.000001      NO


 New Cartesian Coordinates Obtained by Inverse Iteration

 Displacement from previous Coordinates is:  0.041127
 ----------------------------------------------------------------
             Standard Nuclear Orientation (Angstroms)
    I     Atom           X                Y                Z
 ----------------------------------------------------------------
    1      C       1.4029539615    -0.7337855630     0.0000000000
    2      P       2.7854734890     0.1990841937     0.0000000000
    3      H       2.1703658944     1.4848234844     0.0000000000
    4      H       1.4885416053    -1.8145060475     0.0000000000
    5      I      -0.6444996334    -0.2001416178     0.0000000000
 ----------------------------------------------------------------
 Molecular Point Group                 Cs    NOp =  2
 Largest Abelian Subgroup              Cs    NOp =  2
 Nuclear Repulsion Energy =   262.2732475798 hartrees
 There are       38 alpha and       38 beta electrons
 Applying Cartesian multipole field
    Component          Value
    ---------          -----
     (2,0,0)        1.00000E-11
     (0,2,0)        2.00000E-11
     (0,0,2)       -3.00000E-11
 Nucleus-field energy     =     0.0000000064 hartrees
 Requested basis set is 6-311++G(d,p)
 There are 53 shells and 128 basis functions
 A cutoff of  1.0D-11 yielded   1291 shell pairs
 There are      7874 function pairs (      8790 Cartesian)
 Smallest overlap matrix eigenvalue = 6.44E-04
 Guess MOs from SCF MO coefficient file

 -----------------------------------------------------------------------
  General SCF calculation program by
  Eric Jon Sundstrom, Paul Horn, Yuezhi Mao, Dmitri Zuev, Alec White,
  David Stuck, Shaama M.S., Shane Yost, Joonho Lee, David Small,
  Daniel Levine, Susi Lehtola, Hugh Burton, Evgeny Epifanovsky
 -----------------------------------------------------------------------
 Exchange:     0.2000 Hartree-Fock + 0.0800 Slater + 0.7200 B88
 Correlation:  0.1900 VWN1RPA + 0.8100 LYP
 Using SG-1 standard quadrature grid
 using 4 threads for integral computing
 -------------------------------------------------------
 OpenMP Integral computing Module                
 Release: version 2.0, May 2017, Q-Chem Inc. Pleasanton 
 -------------------------------------------------------
 -------------------------------------------------------
 OpenMP BLAS3 based DFT computing Module                
 Release: version 1.0, May 2013, Q-Chem Inc. Pittsburgh 
 -------------------------------------------------------
 A restricted SCF calculation will be
 performed using DIIS
 SCF converges when DIIS error is below 1.0e-08
 ---------------------------------------
  Cycle       Energy         DIIS error
 ---------------------------------------
    1   -7300.1795381045      1.18e-04  
    2   -7300.1795591826      7.79e-05  
    3   -7300.1795515227      9.67e-05  
    4   -7300.1795730975      9.81e-06  
    5   -7300.1795733311      3.81e-06  
    6   -7300.1795733649      6.01e-07  
    7   -7300.1795733656      9.87e-08  
    8   -7300.1795733656      3.14e-08  
    9   -7300.1795733656      6.18e-09  Convergence criterion met
 ---------------------------------------
 SCF time:   CPU 9.48s  wall 3.00s 
 SCF   energy in the final basis set =    -7300.1795733656
 Total energy in the final basis set =    -7300.1795733656

 --------------------------------------------------------------
             Orbital Energies (a.u.) and Symmetries
 --------------------------------------------------------------

 Alpha MOs, Restricted
 -- Occupied --                  
******* -176.31 -165.72 -165.71 -165.71  -77.06  -35.81  -31.30
  1 A'    2 A'    3 A'    1 A"    4 A'    5 A'    6 A'    7 A'                 
-31.296 -31.295 -22.952 -22.951 -22.950 -22.946 -22.946 -10.246
  2 A"    8 A'    9 A'    3 A"   10 A'    4 A"   11 A'   12 A'                 
 -6.563  -6.358  -4.769  -4.756  -4.755  -4.724  -4.724  -4.720
 13 A'   14 A'   15 A'    5 A"   16 A'    6 A"   17 A'   18 A'                 
 -2.035  -2.031  -2.030  -2.019  -2.019  -0.766  -0.653  -0.565
 19 A'    7 A"   20 A'    8 A"   21 A'   22 A'   23 A'   24 A'                 
 -0.414  -0.411  -0.328  -0.304  -0.272  -0.257
 25 A'   26 A'    9 A"   27 A'   28 A'   10 A"                                 
 -- Virtual --                   
 -0.089  -0.062  -0.000   0.012   0.036   0.038   0.045   0.054
 11 A"   29 A'   30 A'   31 A'   32 A'   33 A'   12 A"   34 A'                 
  0.083   0.098   0.108   0.124   0.137   0.149   0.167   0.205
 35 A'   13 A"   36 A'   37 A'   38 A'   39 A'   40 A'   41 A'                 
  0.218   0.225   0.275   0.289   0.329   0.384   0.396   0.401
 42 A'   14 A"   43 A'   15 A"   44 A'   45 A'   16 A"   17 A"                 
  0.420   0.438   0.459   0.483   0.557   0.589   0.600   0.619
 46 A'   47 A'   48 A'   49 A'   18 A"   50 A'   51 A'   19 A"                 
  0.654   0.667   0.697   0.770   0.860   0.914   0.993   1.150
 52 A'   53 A'   20 A"   54 A'   55 A'   56 A'   57 A'   21 A"                 
  1.301   1.324   1.334   1.418   1.426   1.478   1.542   1.548
 22 A"   58 A'   59 A'   23 A"   60 A'   24 A"   61 A'   62 A'                 
  1.593   1.611   1.734   1.804   1.851   2.055   2.070   2.452
 25 A"   63 A'   64 A'   65 A'   26 A"   66 A'   67 A'   68 A'                 
  2.586   2.613   2.698   2.905   3.428   3.956   3.964   4.004
 69 A'   70 A'   27 A"   71 A'   72 A'   28 A"   73 A'   29 A"                 
  4.077   4.218   4.372   5.989   6.018   6.039   6.984  13.818
 74 A'   75 A'   76 A'   30 A"   77 A'   78 A'   79 A'   31 A"                 
 13.900  14.009  23.594  27.817  28.333  28.355  28.362  28.531
 80 A'   81 A'   82 A'   83 A'   32 A"   84 A'   85 A'   33 A"                 
 28.534  28.551  28.585  28.668 127.879 127.896 127.911 151.620
 86 A'   34 A"   87 A'   88 A'   35 A"   89 A'   90 A'   91 A'                 
163.1231901.781
 92 A'   93 A'                                                                 

 Beta MOs, Restricted
 -- Occupied --                  
******* -176.31 -165.72 -165.71 -165.71  -77.06  -35.81  -31.30
  1 A'    2 A'    3 A'    1 A"    4 A'    5 A'    6 A'    7 A'                 
-31.296 -31.295 -22.952 -22.951 -22.950 -22.946 -22.946 -10.246
  2 A"    8 A'    9 A'    3 A"   10 A'    4 A"   11 A'   12 A'                 
 -6.563  -6.358  -4.769  -4.756  -4.755  -4.724  -4.724  -4.720
 13 A'   14 A'   15 A'    5 A"   16 A'    6 A"   17 A'   18 A'                 
 -2.035  -2.031  -2.030  -2.019  -2.019  -0.766  -0.653  -0.565
 19 A'    7 A"   20 A'    8 A"   21 A'   22 A'   23 A'   24 A'                 
 -0.414  -0.411  -0.328  -0.304  -0.272  -0.257
 25 A'   26 A'    9 A"   27 A'   28 A'   10 A"                                 
 -- Virtual --                   
 -0.089  -0.062  -0.000   0.012   0.036   0.038   0.045   0.054
 11 A"   29 A'   30 A'   31 A'   32 A'   33 A'   12 A"   34 A'                 
  0.083   0.098   0.108   0.124   0.137   0.149   0.167   0.205
 35 A'   13 A"   36 A'   37 A'   38 A'   39 A'   40 A'   41 A'                 
  0.218   0.225   0.275   0.289   0.329   0.384   0.396   0.401
 42 A'   14 A"   43 A'   15 A"   44 A'   45 A'   16 A"   17 A"                 
  0.420   0.438   0.459   0.483   0.557   0.589   0.600   0.619
 46 A'   47 A'   48 A'   49 A'   18 A"   50 A'   51 A'   19 A"                 
  0.654   0.667   0.697   0.770   0.860   0.914   0.993   1.150
 52 A'   53 A'   20 A"   54 A'   55 A'   56 A'   57 A'   21 A"                 
  1.301   1.324   1.334   1.418   1.426   1.478   1.542   1.548
 22 A"   58 A'   59 A'   23 A"   60 A'   24 A"   61 A'   62 A'                 
  1.593   1.611   1.734   1.804   1.851   2.055   2.070   2.452
 25 A"   63 A'   64 A'   65 A'   26 A"   66 A'   67 A'   68 A'                 
  2.586   2.613   2.698   2.905   3.428   3.956   3.964   4.004
 69 A'   70 A'   27 A"   71 A'   72 A'   28 A"   73 A'   29 A"                 
  4.077   4.218   4.372   5.989   6.018   6.039   6.984  13.818
 74 A'   75 A'   76 A'   30 A"   77 A'   78 A'   79 A'   31 A"                 
 13.900  14.009  23.594  27.817  28.333  28.355  28.362  28.531
 80 A'   81 A'   82 A'   83 A'   32 A"   84 A'   85 A'   33 A"                 
 28.534  28.551  28.585  28.668 127.879 127.896 127.911 151.620
 86 A'   34 A"   87 A'   88 A'   35 A"   89 A'   90 A'   91 A'                 
163.1231901.781
 92 A'   93 A'                                                                 
 --------------------------------------------------------------

          Ground-State Mulliken Net Atomic Charges

     Atom                 Charge (a.u.)
  ----------------------------------------
      1 C                    -0.369019
      2 P                     0.116260
      3 H                    -0.065693
      4 H                     0.233807
      5 I                     0.084645
  ----------------------------------------
  Sum of atomic charges =    -0.000000

 -----------------------------------------------------------------
                    Cartesian Multipole Moments
 -----------------------------------------------------------------
    Charge (ESU x 10^10)
                -0.0000
    Dipole Moment (Debye)
         X       0.1515      Y      -0.0237      Z       0.0000
       Tot       0.1533
    Quadrupole Moments (Debye-Ang)
        XX     -48.4331     XY       0.0699     YY     -46.2941
        XZ       0.0000     YZ      -0.0000     ZZ     -49.8641
    Octopole Moments (Debye-Ang^2)
       XXX    -101.8281    XXY      12.6414    XYY     -21.9133
       YYY      18.0599    XXZ       0.0000    XYZ      -0.0000
       YYZ       0.0000    XZZ     -29.1942    YZZ       8.3824
       ZZZ       0.0000
    Hexadecapole Moments (Debye-Ang^3)
      XXXX    -891.1657   XXXY      -2.0920   XXYY    -148.9297
      XYYY     -23.5129   YYYY    -111.1895   XXXZ       0.0000
      XXYZ      -0.0000   XYYZ       0.0000   YYYZ      -0.0000
      XXZZ    -155.3902   XYZZ      -4.0234   YYZZ     -32.6389
      XZZZ       0.0000   YZZZ      -0.0000   ZZZZ     -72.0923
 -----------------------------------------------------------------
 Calculating analytic gradient of the SCF energy
 Gradient of SCF Energy
            1           2           3           4           5
    1   0.0035722  -0.0024425   0.0001841  -0.0015578   0.0002439
    2   0.0019934  -0.0015762  -0.0002243  -0.0000119  -0.0001810
    3  -0.0000000  -0.0000000   0.0000000   0.0000000  -0.0000000
 Max gradient component =       3.572E-03
 RMS gradient           =       1.361E-03
 Gradient time:  CPU 3.48 s  wall 0.97 s
 Geometry Optimization Parameters
   NAtoms,    NIC,     NZ,  NCons,   NDum,   NFix, NCnnct, MaxDiis
        5      20       5       0       0       0       0       0

 Cartesian Hessian Update
 Hessian Updated using BFGS Update


** GEOMETRY OPTIMIZATION IN DELOCALIZED INTERNAL COORDINATES **
   Searching for a Minimum

   Optimization Cycle:   7

                       Coordinates (Angstroms)
     ATOM                X               Y               Z
      1  C         1.4029539615   -0.7337855630    0.0000000000
      2  P         2.7854734890    0.1990841937    0.0000000000
      3  H         2.1703658944    1.4848234844    0.0000000000
      4  H         1.4885416053   -1.8145060475    0.0000000000
      5  I        -0.6444996334   -0.2001416178    0.0000000000
   Point Group: cs    Number of degrees of freedom:     7


   Energy is  -7300.179573366

 Hessian Updated using BFGS Update

  7 Hessian modes will be used to form the next step
  Hessian Eigenvalues:
     0.086603    0.120881    0.161006    0.196789    0.208639    0.304500
     0.559805

 Minimum Search - Taking Simple RFO Step
 Searching for Lamda that Minimizes Along All modes
 Value Taken    Lamda =  -0.00005807
 Step Taken.  Stepsize is  0.020248

                             Maximum     Tolerance    Cnvgd?
         Gradient           0.002287      0.000300      NO
         Displacement       0.013535      0.001200      NO
         Energy change     -0.000147      0.000001      NO


 New Cartesian Coordinates Obtained by Inverse Iteration

 Displacement from previous Coordinates is:  0.021585
 ----------------------------------------------------------------
             Standard Nuclear Orientation (Angstroms)
    I     Atom           X                Y                Z
 ----------------------------------------------------------------
    1      C       1.3974383240    -0.7351884885     0.0000000000
    2      P       2.7844891486     0.1979395867     0.0000000000
    3      H       2.1742825902     1.4866766115     0.0000000000
    4      H       1.4958352013    -1.8149950453     0.0000000000
    5      I      -0.6492099474    -0.1989582147     0.0000000000
 ----------------------------------------------------------------
 Molecular Point Group                 Cs    NOp =  2
 Largest Abelian Subgroup              Cs    NOp =  2
 Nuclear Repulsion Energy =   262.0293483238 hartrees
 There are       38 alpha and       38 beta electrons
 Applying Cartesian multipole field
    Component          Value
    ---------          -----
     (2,0,0)        1.00000E-11
     (0,2,0)        2.00000E-11
     (0,0,2)       -3.00000E-11
 Nucleus-field energy     =     0.0000000064 hartrees
 Requested basis set is 6-311++G(d,p)
 There are 53 shells and 128 basis functions
 A cutoff of  1.0D-11 yielded   1290 shell pairs
 There are      7873 function pairs (      8789 Cartesian)
 Smallest overlap matrix eigenvalue = 6.48E-04
 Guess MOs from SCF MO coefficient file

 -----------------------------------------------------------------------
  General SCF calculation program by
  Eric Jon Sundstrom, Paul Horn, Yuezhi Mao, Dmitri Zuev, Alec White,
  David Stuck, Shaama M.S., Shane Yost, Joonho Lee, David Small,
  Daniel Levine, Susi Lehtola, Hugh Burton, Evgeny Epifanovsky
 -----------------------------------------------------------------------
 Exchange:     0.2000 Hartree-Fock + 0.0800 Slater + 0.7200 B88
 Correlation:  0.1900 VWN1RPA + 0.8100 LYP
 Using SG-1 standard quadrature grid
 using 4 threads for integral computing
 -------------------------------------------------------
 OpenMP Integral computing Module                
 Release: version 2.0, May 2017, Q-Chem Inc. Pleasanton 
 -------------------------------------------------------
 -------------------------------------------------------
 OpenMP BLAS3 based DFT computing Module                
 Release: version 1.0, May 2013, Q-Chem Inc. Pittsburgh 
 -------------------------------------------------------
 A restricted SCF calculation will be
 performed using DIIS
 SCF converges when DIIS error is below 1.0e-08
 ---------------------------------------
  Cycle       Energy         DIIS error
 ---------------------------------------
    1   -7300.1795896243      7.21e-05  
    2   -7300.1796017163      3.56e-05  
    3   -7300.1795962222      6.00e-05  
    4   -7300.1796047769      2.65e-06  
    5   -7300.1796047930      4.53e-07  
    6   -7300.1796047934      1.37e-07  
    7   -7300.1796047935      6.04e-08  
    8   -7300.1796047935      2.59e-08  
    9   -7300.1796047934      1.65e-09  Convergence criterion met
 ---------------------------------------
 SCF time:   CPU 9.44s  wall 2.00s 
 SCF   energy in the final basis set =    -7300.1796047934
 Total energy in the final basis set =    -7300.1796047934

 --------------------------------------------------------------
             Orbital Energies (a.u.) and Symmetries
 --------------------------------------------------------------

 Alpha MOs, Restricted
 -- Occupied --                  
******* -176.31 -165.72 -165.71 -165.71  -77.07  -35.81  -31.30
  1 A'    2 A'    3 A'    1 A"    4 A'    5 A'    6 A'    7 A'                 
-31.296 -31.296 -22.952 -22.951 -22.951 -22.947 -22.947 -10.246
  2 A"    8 A'    9 A'    3 A"   10 A'    4 A"   11 A'   12 A'                 
 -6.563  -6.358  -4.770  -4.756  -4.755  -4.724  -4.724  -4.720
 13 A'   14 A'   15 A'    5 A"   16 A'    6 A"   17 A'   18 A'                 
 -2.036  -2.031  -2.031  -2.019  -2.019  -0.766  -0.653  -0.565
 19 A'    7 A"   20 A'    8 A"   21 A'   22 A'   23 A'   24 A'                 
 -0.415  -0.410  -0.328  -0.304  -0.273  -0.257
 25 A'   26 A'    9 A"   27 A'   28 A'   10 A"                                 
 -- Virtual --                   
 -0.089  -0.062  -0.000   0.012   0.036   0.038   0.046   0.054
 11 A"   29 A'   30 A'   31 A'   32 A'   33 A'   12 A"   34 A'                 
  0.083   0.098   0.108   0.123   0.137   0.148   0.168   0.204
 35 A'   13 A"   36 A'   37 A'   38 A'   39 A'   40 A'   41 A'                 
  0.218   0.225   0.275   0.289   0.329   0.384   0.396   0.401
 42 A'   14 A"   43 A'   15 A"   44 A'   45 A'   16 A"   17 A"                 
  0.419   0.438   0.459   0.483   0.557   0.589   0.599   0.620
 46 A'   47 A'   48 A'   49 A'   18 A"   50 A'   51 A'   19 A"                 
  0.654   0.666   0.697   0.770   0.860   0.914   0.990   1.149
 52 A'   53 A'   20 A"   54 A'   55 A'   56 A'   57 A'   21 A"                 
  1.301   1.323   1.333   1.418   1.425   1.477   1.541   1.551
 22 A"   58 A'   59 A'   23 A"   60 A'   24 A"   61 A'   62 A'                 
  1.594   1.611   1.735   1.807   1.850   2.053   2.066   2.450
 25 A"   63 A'   64 A'   65 A'   26 A"   66 A'   67 A'   68 A'                 
  2.587   2.613   2.698   2.906   3.423   3.956   3.964   4.004
 69 A'   70 A'   27 A"   71 A'   72 A'   28 A"   73 A'   29 A"                 
  4.077   4.218   4.371   5.988   6.017   6.040   6.982  13.818
 74 A'   75 A'   76 A'   30 A"   77 A'   78 A'   79 A'   31 A"                 
 13.899  14.006  23.593  27.817  28.333  28.355  28.362  28.530
 80 A'   81 A'   82 A'   83 A'   32 A"   84 A'   85 A'   33 A"                 
 28.534  28.550  28.584  28.668 127.878 127.895 127.911 151.620
 86 A'   34 A"   87 A'   88 A'   35 A"   89 A'   90 A'   91 A'                 
163.1201901.781
 92 A'   93 A'                                                                 

 Beta MOs, Restricted
 -- Occupied --                  
******* -176.31 -165.72 -165.71 -165.71  -77.07  -35.81  -31.30
  1 A'    2 A'    3 A'    1 A"    4 A'    5 A'    6 A'    7 A'                 
-31.296 -31.296 -22.952 -22.951 -22.951 -22.947 -22.947 -10.246
  2 A"    8 A'    9 A'    3 A"   10 A'    4 A"   11 A'   12 A'                 
 -6.563  -6.358  -4.770  -4.756  -4.755  -4.724  -4.724  -4.720
 13 A'   14 A'   15 A'    5 A"   16 A'    6 A"   17 A'   18 A'                 
 -2.036  -2.031  -2.031  -2.019  -2.019  -0.766  -0.653  -0.565
 19 A'    7 A"   20 A'    8 A"   21 A'   22 A'   23 A'   24 A'                 
 -0.415  -0.410  -0.328  -0.304  -0.273  -0.257
 25 A'   26 A'    9 A"   27 A'   28 A'   10 A"                                 
 -- Virtual --                   
 -0.089  -0.062  -0.000   0.012   0.036   0.038   0.046   0.054
 11 A"   29 A'   30 A'   31 A'   32 A'   33 A'   12 A"   34 A'                 
  0.083   0.098   0.108   0.123   0.137   0.148   0.168   0.204
 35 A'   13 A"   36 A'   37 A'   38 A'   39 A'   40 A'   41 A'                 
  0.218   0.225   0.275   0.289   0.329   0.384   0.396   0.401
 42 A'   14 A"   43 A'   15 A"   44 A'   45 A'   16 A"   17 A"                 
  0.419   0.438   0.459   0.483   0.557   0.589   0.599   0.620
 46 A'   47 A'   48 A'   49 A'   18 A"   50 A'   51 A'   19 A"                 
  0.654   0.666   0.697   0.770   0.860   0.914   0.990   1.149
 52 A'   53 A'   20 A"   54 A'   55 A'   56 A'   57 A'   21 A"                 
  1.301   1.323   1.333   1.418   1.425   1.477   1.541   1.551
 22 A"   58 A'   59 A'   23 A"   60 A'   24 A"   61 A'   62 A'                 
  1.594   1.611   1.735   1.807   1.850   2.053   2.066   2.450
 25 A"   63 A'   64 A'   65 A'   26 A"   66 A'   67 A'   68 A'                 
  2.587   2.613   2.698   2.906   3.423   3.956   3.964   4.004
 69 A'   70 A'   27 A"   71 A'   72 A'   28 A"   73 A'   29 A"                 
  4.077   4.218   4.371   5.988   6.017   6.040   6.982  13.818
 74 A'   75 A'   76 A'   30 A"   77 A'   78 A'   79 A'   31 A"                 
 13.899  14.006  23.593  27.817  28.333  28.355  28.362  28.530
 80 A'   81 A'   82 A'   83 A'   32 A"   84 A'   85 A'   33 A"                 
 28.534  28.550  28.584  28.668 127.878 127.895 127.911 151.620
 86 A'   34 A"   87 A'   88 A'   35 A"   89 A'   90 A'   91 A'                 
163.1201901.781
 92 A'   93 A'                                                                 
 --------------------------------------------------------------

          Ground-State Mulliken Net Atomic Charges

     Atom                 Charge (a.u.)
  ----------------------------------------
      1 C                    -0.371197
      2 P                     0.117892
      3 H                    -0.066016
      4 H                     0.232756
      5 I                     0.086566
  ----------------------------------------
  Sum of atomic charges =    -0.000000

 -----------------------------------------------------------------
                    Cartesian Multipole Moments
 -----------------------------------------------------------------
    Charge (ESU x 10^10)
                -0.0000
    Dipole Moment (Debye)
         X       0.1378      Y      -0.0202      Z       0.0000
       Tot       0.1392
    Quadrupole Moments (Debye-Ang)
        XX     -48.4335     XY       0.0566     YY     -46.3043
        XZ       0.0000     YZ      -0.0000     ZZ     -49.8775
    Octopole Moments (Debye-Ang^2)
       XXX    -101.4104    XXY      12.6423    XYY     -21.7561
       YYY      18.0301    XXZ       0.0000    XYZ      -0.0000
       YYZ       0.0000    XZZ     -29.0748    YZZ       8.3733
       ZZZ      -0.0000
    Hexadecapole Moments (Debye-Ang^3)
      XXXX    -891.4750   XXXY      -1.9810   XXYY    -148.9432
      XYYY     -23.5006   YYYY    -111.2337   XXXZ       0.0000
      XXYZ      -0.0000   XYYZ       0.0000   YYYZ      -0.0000
      XXZZ    -155.5450   XYZZ      -3.9889   YYZZ     -32.6536
      XZZZ       0.0000   YZZZ      -0.0000   ZZZZ     -72.1374
 -----------------------------------------------------------------
 Calculating analytic gradient of the SCF energy
 Gradient of SCF Energy
            1           2           3           4           5
    1   0.0007223  -0.0002969   0.0002470  -0.0003241  -0.0003483
    2   0.0002045  -0.0006478   0.0000426   0.0000960   0.0003047
    3  -0.0000000  -0.0000000   0.0000000   0.0000000  -0.0000000
 Max gradient component =       7.223E-04
 RMS gradient           =       3.122E-04
 Gradient time:  CPU 3.48 s  wall 0.96 s
 Geometry Optimization Parameters
   NAtoms,    NIC,     NZ,  NCons,   NDum,   NFix, NCnnct, MaxDiis
        5      20       5       0       0       0       0       0

 Cartesian Hessian Update
 Hessian Updated using BFGS Update


** GEOMETRY OPTIMIZATION IN DELOCALIZED INTERNAL COORDINATES **
   Searching for a Minimum

   Optimization Cycle:   8

                       Coordinates (Angstroms)
     ATOM                X               Y               Z
      1  C         1.3974383240   -0.7351884885    0.0000000000
      2  P         2.7844891486    0.1979395867    0.0000000000
      3  H         2.1742825902    1.4866766115    0.0000000000
      4  H         1.4958352013   -1.8149950453    0.0000000000
      5  I        -0.6492099474   -0.1989582147    0.0000000000
   Point Group: cs    Number of degrees of freedom:     7


   Energy is  -7300.179604793

 Hessian Updated using BFGS Update

  7 Hessian modes will be used to form the next step
  Hessian Eigenvalues:
     0.076425    0.128843    0.161782    0.199295    0.211073    0.305104
     0.528480

 Minimum Search - Taking Simple RFO Step
 Searching for Lamda that Minimizes Along All modes
 Value Taken    Lamda =  -0.00000292
 Step Taken.  Stepsize is  0.005368

                             Maximum     Tolerance    Cnvgd?
         Gradient           0.000451      0.000300      NO
         Displacement       0.004482      0.001200      NO
         Energy change     -0.000031      0.000001      NO


 New Cartesian Coordinates Obtained by Inverse Iteration

 Displacement from previous Coordinates is:  0.004552
 ----------------------------------------------------------------
             Standard Nuclear Orientation (Angstroms)
    I     Atom           X                Y                Z
 ----------------------------------------------------------------
    1      C       1.3964489300    -0.7353453740     0.0000000000
    2      P       2.7841985806     0.1981885008     0.0000000000
    3      H       2.1734801280     1.4863479882     0.0000000000
    4      H       1.4963340515    -1.8156240959     0.0000000000
    5      I      -0.6476263734    -0.1980925694     0.0000000000
 ----------------------------------------------------------------
 Molecular Point Group                 Cs    NOp =  2
 Largest Abelian Subgroup              Cs    NOp =  2
 Nuclear Repulsion Energy =   262.1735293523 hartrees
 There are       38 alpha and       38 beta electrons
 Applying Cartesian multipole field
    Component          Value
    ---------          -----
     (2,0,0)        1.00000E-11
     (0,2,0)        2.00000E-11
     (0,0,2)       -3.00000E-11
 Nucleus-field energy     =     0.0000000064 hartrees
 Requested basis set is 6-311++G(d,p)
 There are 53 shells and 128 basis functions
 A cutoff of  1.0D-11 yielded   1290 shell pairs
 There are      7873 function pairs (      8789 Cartesian)
 Smallest overlap matrix eigenvalue = 6.48E-04
 Guess MOs from SCF MO coefficient file

 -----------------------------------------------------------------------
  General SCF calculation program by
  Eric Jon Sundstrom, Paul Horn, Yuezhi Mao, Dmitri Zuev, Alec White,
  David Stuck, Shaama M.S., Shane Yost, Joonho Lee, David Small,
  Daniel Levine, Susi Lehtola, Hugh Burton, Evgeny Epifanovsky
 -----------------------------------------------------------------------
 Exchange:     0.2000 Hartree-Fock + 0.0800 Slater + 0.7200 B88
 Correlation:  0.1900 VWN1RPA + 0.8100 LYP
 Using SG-1 standard quadrature grid
 using 4 threads for integral computing
 -------------------------------------------------------
 OpenMP Integral computing Module                
 Release: version 2.0, May 2017, Q-Chem Inc. Pleasanton 
 -------------------------------------------------------
 -------------------------------------------------------
 OpenMP BLAS3 based DFT computing Module                
 Release: version 1.0, May 2013, Q-Chem Inc. Pittsburgh 
 -------------------------------------------------------
 A restricted SCF calculation will be
 performed using DIIS
 SCF converges when DIIS error is below 1.0e-08
 ---------------------------------------
  Cycle       Energy         DIIS error
 ---------------------------------------
    1   -7300.1796049080      2.09e-05  
    2   -7300.1796061841      6.07e-06  
    3   -7300.1796061901      6.20e-06  
    4   -7300.1796062790      1.64e-06  
    5   -7300.1796062829      8.72e-07  
    6   -7300.1796062846      2.09e-07  
    7   -7300.1796062848      2.89e-08  
    8   -7300.1796062848      7.48e-09  Convergence criterion met
 ---------------------------------------
 SCF time:   CPU 8.40s  wall 3.00s 
 SCF   energy in the final basis set =    -7300.1796062848
 Total energy in the final basis set =    -7300.1796062848

 --------------------------------------------------------------
             Orbital Energies (a.u.) and Symmetries
 --------------------------------------------------------------

 Alpha MOs, Restricted
 -- Occupied --                  
******* -176.31 -165.72 -165.71 -165.71  -77.06  -35.81  -31.30
  1 A'    2 A'    3 A'    1 A"    4 A'    5 A'    6 A'    7 A'                 
-31.296 -31.296 -22.952 -22.951 -22.951 -22.947 -22.947 -10.246
  2 A"    8 A'    9 A'    3 A"   10 A'    4 A"   11 A'   12 A'                 
 -6.563  -6.358  -4.770  -4.756  -4.755  -4.724  -4.723  -4.720
 13 A'   14 A'   15 A'    5 A"   16 A'    6 A"   17 A'   18 A'                 
 -2.036  -2.031  -2.031  -2.019  -2.019  -0.766  -0.653  -0.565
 19 A'    7 A"   20 A'    8 A"   21 A'   22 A'   23 A'   24 A'                 
 -0.415  -0.410  -0.328  -0.304  -0.273  -0.257
 25 A'   26 A'    9 A"   27 A'   28 A'   10 A"                                 
 -- Virtual --                   
 -0.089  -0.062   0.000   0.013   0.036   0.038   0.046   0.054
 11 A"   29 A'   30 A'   31 A'   32 A'   33 A'   12 A"   34 A'                 
  0.083   0.098   0.108   0.123   0.137   0.148   0.168   0.205
 35 A'   13 A"   36 A'   37 A'   38 A'   39 A'   40 A'   41 A'                 
  0.217   0.225   0.275   0.289   0.329   0.384   0.396   0.401
 42 A'   14 A"   43 A'   15 A"   44 A'   45 A'   16 A"   17 A"                 
  0.419   0.438   0.459   0.482   0.557   0.589   0.599   0.620
 46 A'   47 A'   48 A'   49 A'   18 A"   50 A'   51 A'   19 A"                 
  0.654   0.666   0.697   0.770   0.860   0.914   0.989   1.149
 52 A'   53 A'   20 A"   54 A'   55 A'   56 A'   57 A'   21 A"                 
  1.301   1.323   1.334   1.418   1.425   1.477   1.540   1.552
 22 A"   58 A'   59 A'   23 A"   60 A'   24 A"   61 A'   62 A'                 
  1.594   1.611   1.735   1.807   1.849   2.052   2.066   2.449
 25 A"   63 A'   64 A'   65 A'   26 A"   66 A'   67 A'   68 A'                 
  2.587   2.613   2.698   2.907   3.422   3.956   3.964   4.004
 69 A'   70 A'   27 A"   71 A'   72 A'   28 A"   73 A'   29 A"                 
  4.077   4.218   4.372   5.988   6.018   6.040   6.982  13.818
 74 A'   75 A'   76 A'   30 A"   77 A'   78 A'   79 A'   31 A"                 
 13.900  14.006  23.592  27.817  28.333  28.355  28.362  28.530
 80 A'   81 A'   82 A'   83 A'   32 A"   84 A'   85 A'   33 A"                 
 28.534  28.550  28.584  28.668 127.878 127.895 127.911 151.620
 86 A'   34 A"   87 A'   88 A'   35 A"   89 A'   90 A'   91 A'                 
163.1191901.781
 92 A'   93 A'                                                                 

 Beta MOs, Restricted
 -- Occupied --                  
******* -176.31 -165.72 -165.71 -165.71  -77.06  -35.81  -31.30
  1 A'    2 A'    3 A'    1 A"    4 A'    5 A'    6 A'    7 A'                 
-31.296 -31.296 -22.952 -22.951 -22.951 -22.947 -22.947 -10.246
  2 A"    8 A'    9 A'    3 A"   10 A'    4 A"   11 A'   12 A'                 
 -6.563  -6.358  -4.770  -4.756  -4.755  -4.724  -4.723  -4.720
 13 A'   14 A'   15 A'    5 A"   16 A'    6 A"   17 A'   18 A'                 
 -2.036  -2.031  -2.031  -2.019  -2.019  -0.766  -0.653  -0.565
 19 A'    7 A"   20 A'    8 A"   21 A'   22 A'   23 A'   24 A'                 
 -0.415  -0.410  -0.328  -0.304  -0.273  -0.257
 25 A'   26 A'    9 A"   27 A'   28 A'   10 A"                                 
 -- Virtual --                   
 -0.089  -0.062   0.000   0.013   0.036   0.038   0.046   0.054
 11 A"   29 A'   30 A'   31 A'   32 A'   33 A'   12 A"   34 A'                 
  0.083   0.098   0.108   0.123   0.137   0.148   0.168   0.205
 35 A'   13 A"   36 A'   37 A'   38 A'   39 A'   40 A'   41 A'                 
  0.217   0.225   0.275   0.289   0.329   0.384   0.396   0.401
 42 A'   14 A"   43 A'   15 A"   44 A'   45 A'   16 A"   17 A"                 
  0.419   0.438   0.459   0.482   0.557   0.589   0.599   0.620
 46 A'   47 A'   48 A'   49 A'   18 A"   50 A'   51 A'   19 A"                 
  0.654   0.666   0.697   0.770   0.860   0.914   0.989   1.149
 52 A'   53 A'   20 A"   54 A'   55 A'   56 A'   57 A'   21 A"                 
  1.301   1.323   1.334   1.418   1.425   1.477   1.540   1.552
 22 A"   58 A'   59 A'   23 A"   60 A'   24 A"   61 A'   62 A'                 
  1.594   1.611   1.735   1.807   1.849   2.052   2.066   2.449
 25 A"   63 A'   64 A'   65 A'   26 A"   66 A'   67 A'   68 A'                 
  2.587   2.613   2.698   2.907   3.422   3.956   3.964   4.004
 69 A'   70 A'   27 A"   71 A'   72 A'   28 A"   73 A'   29 A"                 
  4.077   4.218   4.372   5.988   6.018   6.040   6.982  13.818
 74 A'   75 A'   76 A'   30 A"   77 A'   78 A'   79 A'   31 A"                 
 13.900  14.006  23.592  27.817  28.333  28.355  28.362  28.530
 80 A'   81 A'   82 A'   83 A'   32 A"   84 A'   85 A'   33 A"                 
 28.534  28.550  28.584  28.668 127.878 127.895 127.911 151.620
 86 A'   34 A"   87 A'   88 A'   35 A"   89 A'   90 A'   91 A'                 
163.1191901.781
 92 A'   93 A'                                                                 
 --------------------------------------------------------------

          Ground-State Mulliken Net Atomic Charges

     Atom                 Charge (a.u.)
  ----------------------------------------
      1 C                    -0.372044
      2 P                     0.118064
      3 H                    -0.066277
      4 H                     0.232650
      5 I                     0.087607
  ----------------------------------------
  Sum of atomic charges =    -0.000000

 -----------------------------------------------------------------
                    Cartesian Multipole Moments
 -----------------------------------------------------------------
    Charge (ESU x 10^10)
                -0.0000
    Dipole Moment (Debye)
         X       0.1289      Y      -0.0208      Z      -0.0000
       Tot       0.1306
    Quadrupole Moments (Debye-Ang)
        XX     -48.4568     XY       0.0518     YY     -46.3030
        XZ       0.0000     YZ       0.0000     ZZ     -49.8762
    Octopole Moments (Debye-Ang^2)
       XXX    -101.5911    XXY      12.6104    XYY     -21.8032
       YYY      17.9451    XXZ      -0.0000    XYZ       0.0000
       YYZ      -0.0000    XZZ     -29.1265    YZZ       8.3462
       ZZZ      -0.0000
    Hexadecapole Moments (Debye-Ang^3)
      XXXX    -891.2301   XXXY      -1.9755   XXYY    -148.8497
      XYYY     -23.4553   YYYY    -111.1909   XXXZ       0.0000
      XXYZ       0.0000   XYYZ      -0.0000   YYYZ       0.0000
      XXZZ    -155.4851   XYZZ      -3.9709   YYZZ     -32.6462
      XZZZ      -0.0000   YZZZ       0.0000   ZZZZ     -72.1329
 -----------------------------------------------------------------
 Calculating analytic gradient of the SCF energy
 Gradient of SCF Energy
            1           2           3           4           5
    1  -0.0000520  -0.0000084   0.0002806  -0.0002035  -0.0000166
    2   0.0004185  -0.0002905  -0.0000739  -0.0002853   0.0002311
    3   0.0000000   0.0000000  -0.0000000  -0.0000000  -0.0000000
 Max gradient component =       4.185E-04
 RMS gradient           =       1.867E-04
 Gradient time:  CPU 3.53 s  wall 0.98 s
 Geometry Optimization Parameters
   NAtoms,    NIC,     NZ,  NCons,   NDum,   NFix, NCnnct, MaxDiis
        5      20       5       0       0       0       0       0

 Cartesian Hessian Update
 Hessian Updated using BFGS Update


** GEOMETRY OPTIMIZATION IN DELOCALIZED INTERNAL COORDINATES **
   Searching for a Minimum

   Optimization Cycle:   9

                       Coordinates (Angstroms)
     ATOM                X               Y               Z
      1  C         1.3964489300   -0.7353453740    0.0000000000
      2  P         2.7841985806    0.1981885008    0.0000000000
      3  H         2.1734801280    1.4863479882    0.0000000000
      4  H         1.4963340515   -1.8156240959    0.0000000000
      5  I        -0.6476263734   -0.1980925694    0.0000000000
   Point Group: cs    Number of degrees of freedom:     7


   Energy is  -7300.179606285

 Hessian Updated using BFGS Update

  7 Hessian modes will be used to form the next step
  Hessian Eigenvalues:
     0.075608    0.131979    0.157844    0.182920    0.211078    0.340306
     0.510824

 Minimum Search - Taking Simple RFO Step
 Searching for Lamda that Minimizes Along All modes
 Value Taken    Lamda =   0.00000000
 Step Taken.  Stepsize is  0.001700

                             Maximum     Tolerance    Cnvgd?
         Gradient           0.000225      0.000300     YES
         Displacement       0.001276      0.001200      NO
         Energy change     -0.000001      0.000001      NO


 New Cartesian Coordinates Obtained by Inverse Iteration

 Displacement from previous Coordinates is:  0.003546
 ----------------------------------------------------------------
             Standard Nuclear Orientation (Angstroms)
    I     Atom           X                Y                Z
 ----------------------------------------------------------------
    1      C       1.3966156492    -0.7357609713     0.0000000000
    2      P       2.7842310791     0.1982234328     0.0000000000
    3      H       2.1723089543     1.4857400849     0.0000000000
    4      H       1.4965952072    -1.8156368296     0.0000000000
    5      I      -0.6469155731    -0.1970912672     0.0000000000
 ----------------------------------------------------------------
 Molecular Point Group                 Cs    NOp =  2
 Largest Abelian Subgroup              Cs    NOp =  2
 Nuclear Repulsion Energy =   262.2122309018 hartrees
 There are       38 alpha and       38 beta electrons
 Applying Cartesian multipole field
    Component          Value
    ---------          -----
     (2,0,0)        1.00000E-11
     (0,2,0)        2.00000E-11
     (0,0,2)       -3.00000E-11
 Nucleus-field energy     =     0.0000000064 hartrees
 Requested basis set is 6-311++G(d,p)
 There are 53 shells and 128 basis functions
 A cutoff of  1.0D-11 yielded   1290 shell pairs
 There are      7873 function pairs (      8789 Cartesian)
 Smallest overlap matrix eigenvalue = 6.48E-04
 Guess MOs from SCF MO coefficient file

 -----------------------------------------------------------------------
  General SCF calculation program by
  Eric Jon Sundstrom, Paul Horn, Yuezhi Mao, Dmitri Zuev, Alec White,
  David Stuck, Shaama M.S., Shane Yost, Joonho Lee, David Small,
  Daniel Levine, Susi Lehtola, Hugh Burton, Evgeny Epifanovsky
 -----------------------------------------------------------------------
 Exchange:     0.2000 Hartree-Fock + 0.0800 Slater + 0.7200 B88
 Correlation:  0.1900 VWN1RPA + 0.8100 LYP
 Using SG-1 standard quadrature grid
 using 4 threads for integral computing
 -------------------------------------------------------
 OpenMP Integral computing Module                
 Release: version 2.0, May 2017, Q-Chem Inc. Pleasanton 
 -------------------------------------------------------
 -------------------------------------------------------
 OpenMP BLAS3 based DFT computing Module                
 Release: version 1.0, May 2013, Q-Chem Inc. Pittsburgh 
 -------------------------------------------------------
 A restricted SCF calculation will be
 performed using DIIS
 SCF converges when DIIS error is below 1.0e-08
 ---------------------------------------
  Cycle       Energy         DIIS error
 ---------------------------------------
    1   -7300.1796063571      8.44e-06  
    2   -7300.1796066137      2.07e-06  
    3   -7300.1796066160      2.01e-06  
    4   -7300.1796066236      9.37e-07  
    5   -7300.1796066255      2.79e-07  
    6   -7300.1796066257      9.21e-08  
    7   -7300.1796066257      1.12e-08  
    8   -7300.1796066257      2.28e-09  Convergence criterion met
 ---------------------------------------
 SCF time:   CPU 8.41s  wall 2.00s 
 SCF   energy in the final basis set =    -7300.1796066257
 Total energy in the final basis set =    -7300.1796066257

 --------------------------------------------------------------
             Orbital Energies (a.u.) and Symmetries
 --------------------------------------------------------------

 Alpha MOs, Restricted
 -- Occupied --                  
******* -176.31 -165.72 -165.71 -165.71  -77.06  -35.81  -31.30
  1 A'    2 A'    3 A'    1 A"    4 A'    5 A'    6 A'    7 A'                 
-31.296 -31.296 -22.952 -22.951 -22.951 -22.947 -22.947 -10.246
  2 A"    8 A'    9 A'    3 A"   10 A'    4 A"   11 A'   12 A'                 
 -6.563  -6.358  -4.770  -4.756  -4.755  -4.724  -4.723  -4.720
 13 A'   14 A'   15 A'    5 A"   16 A'    6 A"   17 A'   18 A'                 
 -2.036  -2.031  -2.031  -2.019  -2.019  -0.766  -0.653  -0.565
 19 A'    7 A"   20 A'    8 A"   21 A'   22 A'   23 A'   24 A'                 
 -0.415  -0.410  -0.328  -0.304  -0.272  -0.257
 25 A'   26 A'    9 A"   27 A'   28 A'   10 A"                                 
 -- Virtual --                   
 -0.089  -0.062   0.000   0.013   0.036   0.038   0.046   0.054
 11 A"   29 A'   30 A'   31 A'   32 A'   33 A'   12 A"   34 A'                 
  0.083   0.098   0.108   0.123   0.137   0.148   0.168   0.205
 35 A'   13 A"   36 A'   37 A'   38 A'   39 A'   40 A'   41 A'                 
  0.217   0.225   0.275   0.289   0.329   0.383   0.396   0.401
 42 A'   14 A"   43 A'   15 A"   44 A'   45 A'   16 A"   17 A"                 
  0.419   0.438   0.459   0.482   0.557   0.589   0.599   0.620
 46 A'   47 A'   48 A'   49 A'   18 A"   50 A'   51 A'   19 A"                 
  0.654   0.666   0.697   0.770   0.860   0.914   0.989   1.149
 52 A'   53 A'   20 A"   54 A'   55 A'   56 A'   57 A'   21 A"                 
  1.301   1.323   1.334   1.418   1.425   1.477   1.540   1.552
 22 A"   58 A'   59 A'   23 A"   60 A'   24 A"   61 A'   62 A'                 
  1.594   1.611   1.735   1.807   1.849   2.053   2.066   2.449
 25 A"   63 A'   64 A'   65 A'   26 A"   66 A'   67 A'   68 A'                 
  2.587   2.613   2.698   2.907   3.422   3.956   3.964   4.004
 69 A'   70 A'   27 A"   71 A'   72 A'   28 A"   73 A'   29 A"                 
  4.077   4.218   4.372   5.988   6.018   6.040   6.982  13.818
 74 A'   75 A'   76 A'   30 A"   77 A'   78 A'   79 A'   31 A"                 
 13.900  14.005  23.593  27.817  28.333  28.355  28.362  28.530
 80 A'   81 A'   82 A'   83 A'   32 A"   84 A'   85 A'   33 A"                 
 28.534  28.550  28.584  28.668 127.878 127.895 127.911 151.620
 86 A'   34 A"   87 A'   88 A'   35 A"   89 A'   90 A'   91 A'                 
163.1191901.781
 92 A'   93 A'                                                                 

 Beta MOs, Restricted
 -- Occupied --                  
******* -176.31 -165.72 -165.71 -165.71  -77.06  -35.81  -31.30
  1 A'    2 A'    3 A'    1 A"    4 A'    5 A'    6 A'    7 A'                 
-31.296 -31.296 -22.952 -22.951 -22.951 -22.947 -22.947 -10.246
  2 A"    8 A'    9 A'    3 A"   10 A'    4 A"   11 A'   12 A'                 
 -6.563  -6.358  -4.770  -4.756  -4.755  -4.724  -4.723  -4.720
 13 A'   14 A'   15 A'    5 A"   16 A'    6 A"   17 A'   18 A'                 
 -2.036  -2.031  -2.031  -2.019  -2.019  -0.766  -0.653  -0.565
 19 A'    7 A"   20 A'    8 A"   21 A'   22 A'   23 A'   24 A'                 
 -0.415  -0.410  -0.328  -0.304  -0.272  -0.257
 25 A'   26 A'    9 A"   27 A'   28 A'   10 A"                                 
 -- Virtual --                   
 -0.089  -0.062   0.000   0.013   0.036   0.038   0.046   0.054
 11 A"   29 A'   30 A'   31 A'   32 A'   33 A'   12 A"   34 A'                 
  0.083   0.098   0.108   0.123   0.137   0.148   0.168   0.205
 35 A'   13 A"   36 A'   37 A'   38 A'   39 A'   40 A'   41 A'                 
  0.217   0.225   0.275   0.289   0.329   0.383   0.396   0.401
 42 A'   14 A"   43 A'   15 A"   44 A'   45 A'   16 A"   17 A"                 
  0.419   0.438   0.459   0.482   0.557   0.589   0.599   0.620
 46 A'   47 A'   48 A'   49 A'   18 A"   50 A'   51 A'   19 A"                 
  0.654   0.666   0.697   0.770   0.860   0.914   0.989   1.149
 52 A'   53 A'   20 A"   54 A'   55 A'   56 A'   57 A'   21 A"                 
  1.301   1.323   1.334   1.418   1.425   1.477   1.540   1.552
 22 A"   58 A'   59 A'   23 A"   60 A'   24 A"   61 A'   62 A'                 
  1.594   1.611   1.735   1.807   1.849   2.053   2.066   2.449
 25 A"   63 A'   64 A'   65 A'   26 A"   66 A'   67 A'   68 A'                 
  2.587   2.613   2.698   2.907   3.422   3.956   3.964   4.004
 69 A'   70 A'   27 A"   71 A'   72 A'   28 A"   73 A'   29 A"                 
  4.077   4.218   4.372   5.988   6.018   6.040   6.982  13.818
 74 A'   75 A'   76 A'   30 A"   77 A'   78 A'   79 A'   31 A"                 
 13.900  14.005  23.593  27.817  28.333  28.355  28.362  28.530
 80 A'   81 A'   82 A'   83 A'   32 A"   84 A'   85 A'   33 A"                 
 28.534  28.550  28.584  28.668 127.878 127.895 127.911 151.620
 86 A'   34 A"   87 A'   88 A'   35 A"   89 A'   90 A'   91 A'                 
163.1191901.781
 92 A'   93 A'                                                                 
 --------------------------------------------------------------

          Ground-State Mulliken Net Atomic Charges

     Atom                 Charge (a.u.)
  ----------------------------------------
      1 C                    -0.372194
      2 P                     0.118088
      3 H                    -0.066306
      4 H                     0.232744
      5 I                     0.087667
  ----------------------------------------
  Sum of atomic charges =    -0.000000

 -----------------------------------------------------------------
                    Cartesian Multipole Moments
 -----------------------------------------------------------------
    Charge (ESU x 10^10)
                -0.0000
    Dipole Moment (Debye)
         X       0.1283      Y      -0.0213      Z       0.0000
       Tot       0.1301
    Quadrupole Moments (Debye-Ang)
        XX     -48.4604     XY       0.0463     YY     -46.3014
        XZ       0.0000     YZ       0.0000     ZZ     -49.8759
    Octopole Moments (Debye-Ang^2)
       XXX    -101.6555    XXY      12.5772    XYY     -21.8263
       YYY      17.8617    XXZ       0.0000    XYZ      -0.0000
       YYZ       0.0000    XZZ     -29.1482    YZZ       8.3189
       ZZZ       0.0000
    Hexadecapole Moments (Debye-Ang^3)
      XXXX    -891.1495   XXXY      -1.9529   XXYY    -148.8100
      XYYY     -23.3802   YYYY    -111.1245   XXXZ       0.0000
      XXYZ       0.0000   XYYZ       0.0000   YYYZ       0.0000
      XXZZ    -155.4642   XYZZ      -3.9448   YYZZ     -32.6349
      XZZZ      -0.0000   YZZZ       0.0000   ZZZZ     -72.1326
 -----------------------------------------------------------------
 Calculating analytic gradient of the SCF energy
 Gradient of SCF Energy
            1           2           3           4           5
    1  -0.0001080   0.0000615   0.0002450  -0.0001837  -0.0000147
    2   0.0000821  -0.0002298  -0.0001133  -0.0000189   0.0002799
    3  -0.0000000   0.0000000  -0.0000000  -0.0000000  -0.0000000
 Max gradient component =       2.799E-04
 RMS gradient           =       1.318E-04
 Gradient time:  CPU 3.48 s  wall 0.96 s
 Geometry Optimization Parameters
   NAtoms,    NIC,     NZ,  NCons,   NDum,   NFix, NCnnct, MaxDiis
        5      20       5       0       0       0       0       0

 Cartesian Hessian Update
 Hessian Updated using BFGS Update


** GEOMETRY OPTIMIZATION IN DELOCALIZED INTERNAL COORDINATES **
   Searching for a Minimum

   Optimization Cycle:  10

                       Coordinates (Angstroms)
     ATOM                X               Y               Z
      1  C         1.3966156492   -0.7357609713    0.0000000000
      2  P         2.7842310791    0.1982234328    0.0000000000
      3  H         2.1723089543    1.4857400849    0.0000000000
      4  H         1.4965952072   -1.8156368296    0.0000000000
      5  I        -0.6469155731   -0.1970912672    0.0000000000
   Point Group: cs    Number of degrees of freedom:     7


   Energy is  -7300.179606626

 Hessian Updated using BFGS Update

  7 Hessian modes will be used to form the next step
  Hessian Eigenvalues:
     0.077402    0.128084    0.144888    0.163665    0.203922    0.354867
     0.511757

 Minimum Search - Taking Simple RFO Step
 Searching for Lamda that Minimizes Along All modes
 Value Taken    Lamda =   0.00000000
 Step Taken.  Stepsize is  0.000829

                             Maximum     Tolerance    Cnvgd?
         Gradient           0.000071      0.000300     YES
         Displacement       0.000551      0.001200     YES
         Energy change     -0.000000      0.000001     YES


                       Distance Matrix (Angstroms)
             C (  1)   P (  2)   H (  3)   H (  4)
   P (  2)  1.672664
   H (  3)  2.353034  1.425534
   H (  4)  1.084494  2.390322  3.369819
   I (  5)  2.113335  3.453844  3.283283  2.685950

 Final energy is   -7300.1796066257057     


 ******************************
 **  OPTIMIZATION CONVERGED  **
 ******************************

                       Coordinates (Angstroms)
     ATOM                X               Y               Z
      1  C         1.3966156492   -0.7357609713    0.0000000000
      2  P         2.7842310791    0.1982234328    0.0000000000
      3  H         2.1723089543    1.4857400849    0.0000000000
      4  H         1.4965952072   -1.8156368296    0.0000000000
      5  I        -0.6469155731   -0.1970912672    0.0000000000

Z-matrix Print:
$molecule
0 1
I 
C  1 2.113335
H  2 1.084494 1 110.056727
P  2 1.672664 1 131.288942 3 -180.000000 0
H  4 1.425534 2 98.523455 1 -0.000000 0
$end


 --------------------------------------------------------------
             Orbital Energies (a.u.) and Symmetries
 --------------------------------------------------------------

 Alpha MOs, Restricted
 -- Occupied --                  
******* -176.31 -165.72 -165.71 -165.71  -77.06  -35.81  -31.30
  1 A'    2 A'    3 A'    1 A"    4 A'    5 A'    6 A'    7 A'                 
-31.296 -31.296 -22.952 -22.951 -22.951 -22.947 -22.947 -10.246
  2 A"    8 A'    9 A'    3 A"   10 A'    4 A"   11 A'   12 A'                 
 -6.563  -6.358  -4.770  -4.756  -4.755  -4.724  -4.723  -4.720
 13 A'   14 A'   15 A'    5 A"   16 A'    6 A"   17 A'   18 A'                 
 -2.036  -2.031  -2.031  -2.019  -2.019  -0.766  -0.653  -0.565
 19 A'    7 A"   20 A'    8 A"   21 A'   22 A'   23 A'   24 A'                 
 -0.415  -0.410  -0.328  -0.304  -0.272  -0.257
 25 A'   26 A'    9 A"   27 A'   28 A'   10 A"                                 
 -- Virtual --                   
 -0.089  -0.062   0.000   0.013   0.036   0.038   0.046   0.054
 11 A"   29 A'   30 A'   31 A'   32 A'   33 A'   12 A"   34 A'                 
  0.083   0.098   0.108   0.123   0.137   0.148   0.168   0.205
 35 A'   13 A"   36 A'   37 A'   38 A'   39 A'   40 A'   41 A'                 
  0.217   0.225   0.275   0.289   0.329   0.383   0.396   0.401
 42 A'   14 A"   43 A'   15 A"   44 A'   45 A'   16 A"   17 A"                 
  0.419   0.438   0.459   0.482   0.557   0.589   0.599   0.620
 46 A'   47 A'   48 A'   49 A'   18 A"   50 A'   51 A'   19 A"                 
  0.654   0.666   0.697   0.770   0.860   0.914   0.989   1.149
 52 A'   53 A'   20 A"   54 A'   55 A'   56 A'   57 A'   21 A"                 
  1.301   1.323   1.334   1.418   1.425   1.477   1.540   1.552
 22 A"   58 A'   59 A'   23 A"   60 A'   24 A"   61 A'   62 A'                 
  1.594   1.611   1.735   1.807   1.849   2.053   2.066   2.449
 25 A"   63 A'   64 A'   65 A'   26 A"   66 A'   67 A'   68 A'                 
  2.587   2.613   2.698   2.907   3.422   3.956   3.964   4.004
 69 A'   70 A'   27 A"   71 A'   72 A'   28 A"   73 A'   29 A"                 
  4.077   4.218   4.372   5.988   6.018   6.040   6.982  13.818
 74 A'   75 A'   76 A'   30 A"   77 A'   78 A'   79 A'   31 A"                 
 13.900  14.005  23.593  27.817  28.333  28.355  28.362  28.530
 80 A'   81 A'   82 A'   83 A'   32 A"   84 A'   85 A'   33 A"                 
 28.534  28.550  28.584  28.668 127.878 127.895 127.911 151.620
 86 A'   34 A"   87 A'   88 A'   35 A"   89 A'   90 A'   91 A'                 
163.1191901.781
 92 A'   93 A'                                                                 

 Beta MOs, Restricted
 -- Occupied --                  
******* -176.31 -165.72 -165.71 -165.71  -77.06  -35.81  -31.30
  1 A'    2 A'    3 A'    1 A"    4 A'    5 A'    6 A'    7 A'                 
-31.296 -31.296 -22.952 -22.951 -22.951 -22.947 -22.947 -10.246
  2 A"    8 A'    9 A'    3 A"   10 A'    4 A"   11 A'   12 A'                 
 -6.563  -6.358  -4.770  -4.756  -4.755  -4.724  -4.723  -4.720
 13 A'   14 A'   15 A'    5 A"   16 A'    6 A"   17 A'   18 A'                 
 -2.036  -2.031  -2.031  -2.019  -2.019  -0.766  -0.653  -0.565
 19 A'    7 A"   20 A'    8 A"   21 A'   22 A'   23 A'   24 A'                 
 -0.415  -0.410  -0.328  -0.304  -0.272  -0.257
 25 A'   26 A'    9 A"   27 A'   28 A'   10 A"                                 
 -- Virtual --                   
 -0.089  -0.062   0.000   0.013   0.036   0.038   0.046   0.054
 11 A"   29 A'   30 A'   31 A'   32 A'   33 A'   12 A"   34 A'                 
  0.083   0.098   0.108   0.123   0.137   0.148   0.168   0.205
 35 A'   13 A"   36 A'   37 A'   38 A'   39 A'   40 A'   41 A'                 
  0.217   0.225   0.275   0.289   0.329   0.383   0.396   0.401
 42 A'   14 A"   43 A'   15 A"   44 A'   45 A'   16 A"   17 A"                 
  0.419   0.438   0.459   0.482   0.557   0.589   0.599   0.620
 46 A'   47 A'   48 A'   49 A'   18 A"   50 A'   51 A'   19 A"                 
  0.654   0.666   0.697   0.770   0.860   0.914   0.989   1.149
 52 A'   53 A'   20 A"   54 A'   55 A'   56 A'   57 A'   21 A"                 
  1.301   1.323   1.334   1.418   1.425   1.477   1.540   1.552
 22 A"   58 A'   59 A'   23 A"   60 A'   24 A"   61 A'   62 A'                 
  1.594   1.611   1.735   1.807   1.849   2.053   2.066   2.449
 25 A"   63 A'   64 A'   65 A'   26 A"   66 A'   67 A'   68 A'                 
  2.587   2.613   2.698   2.907   3.422   3.956   3.964   4.004
 69 A'   70 A'   27 A"   71 A'   72 A'   28 A"   73 A'   29 A"                 
  4.077   4.218   4.372   5.988   6.018   6.040   6.982  13.818
 74 A'   75 A'   76 A'   30 A"   77 A'   78 A'   79 A'   31 A"                 
 13.900  14.005  23.593  27.817  28.333  28.355  28.362  28.530
 80 A'   81 A'   82 A'   83 A'   32 A"   84 A'   85 A'   33 A"                 
 28.534  28.550  28.584  28.668 127.878 127.895 127.911 151.620
 86 A'   34 A"   87 A'   88 A'   35 A"   89 A'   90 A'   91 A'                 
163.1191901.781
 92 A'   93 A'                                                                 
 --------------------------------------------------------------

          Ground-State Mulliken Net Atomic Charges

     Atom                 Charge (a.u.)
  ----------------------------------------
      1 C                    -0.372194
      2 P                     0.118088
      3 H                    -0.066306
      4 H                     0.232744
      5 I                     0.087667
  ----------------------------------------
  Sum of atomic charges =    -0.000000

 -----------------------------------------------------------------
                    Cartesian Multipole Moments
 -----------------------------------------------------------------
    Charge (ESU x 10^10)
                -0.0000
    Dipole Moment (Debye)
         X       0.1283      Y      -0.0213      Z       0.0000
       Tot       0.1301
    Quadrupole Moments (Debye-Ang)
        XX     -48.4604     XY       0.0463     YY     -46.3014
        XZ       0.0000     YZ       0.0000     ZZ     -49.8759
    Octopole Moments (Debye-Ang^2)
       XXX    -101.6555    XXY      12.5772    XYY     -21.8263
       YYY      17.8617    XXZ       0.0000    XYZ      -0.0000
       YYZ       0.0000    XZZ     -29.1482    YZZ       8.3189
       ZZZ       0.0000
    Hexadecapole Moments (Debye-Ang^3)
      XXXX    -891.1495   XXXY      -1.9529   XXYY    -148.8100
      XYYY     -23.3802   YYYY    -111.1245   XXXZ       0.0000
      XXYZ       0.0000   XYYZ       0.0000   YYYZ       0.0000
      XXZZ    -155.4642   XYZZ      -3.9448   YYZZ     -32.6349
      XZZZ      -0.0000   YZZZ       0.0000   ZZZZ     -72.1326
 -----------------------------------------------------------------
Archival summary:
1\1\TWL02\OPT\ProcedureUnspecified\BasisUnspecified\1112\taweetha\MonNov2615:21:052018MonNov2615:21:052018\0\\#,OPT,ProcedureUnspecified,BasisUnspecified,\\0,1\I\C,1,2.11334\H,2,1.08449,1,110.057\P,2,1.67266,1,131.289,3,-180,0\H,4,1.42553,2,98.5235,1,-0,0\\\@

 Total job time:  39.17s(wall), 140.71s(cpu) 
 Mon Nov 26 15:21:05 2018

        *************************************************************
        *                                                           *
        *  Thank you very much for using Q-Chem.  Have a nice day.  *
        *                                                           *
        *************************************************************


 
User input: 2 of 2 
 
Q-Chem Developer Version!
                  Welcome to Q-Chem
     A Quantum Leap Into The Future Of Chemistry


 Q-Chem 5.1, Q-Chem, Inc., Pleasanton, CA (2018)

 Yihan Shao,  Zhengting Gan,  E. Epifanovsky,  A. T. B. Gilbert,  M. Wormit,  
 J. Kussmann,  A. W. Lange,  A. Behn,  Jia Deng,  Xintian Feng,  D. Ghosh,  
 M. Goldey,  P. R. Horn,  L. D. Jacobson,  I. Kaliman,  T. Kus,  A. Landau,  
 Jie Liu,  E. I. Proynov,  R. M. Richard,  R. P. Steele,  E. J. Sundstrom,  
 H. L. Woodcock III,  P. M. Zimmerman,  D. Zuev,  B. Albrecht,  E. Alguire,  
 S. A. Baeppler,  D. Barton,  Z. Benda,  Y. A. Bernard,  E. J. Berquist,  
 K. B. Bravaya,  H. Burton,  D. Casanova,  Chun-Min Chang,  Yunqing Chen,  
 A. Chien,  K. D. Closser,  M. P. Coons,  S. Coriani,  S. Dasgupta,  
 A. L. Dempwolff,  M. Diedenhofen,  Hainam Do,  R. G. Edgar,  Po-Tung Fang,  
 S. Faraji,  S. Fatehi,  Qingguo Feng,  K. D. Fenk,  J. Fosso-Tande,  
 Qinghui Ge,  A. Ghysels,  G. Gidofalvi,  J. Gomes,  J. Gonthier,  A. Gunina,  
 D. Hait,  M. W. D. Hanson-Heine,  P. H. P. Harbach,  A. W. Hauser,  
 J. E. Herr,  E. G. Hohenstein,  Z. C. Holden,  Kerwin Hui,  B. C. Huynh,  
 T.-C. Jagau,  Hyunjun Ji,  B. Kaduk,  K. Khistyaev,  Jaehoon Kim,  
 P. Klunzinger,  K. Koh,  D. Kosenkov,  L. Koulias,  T. Kowalczyk,  
 C. M. Krauter,  A. Kunitsa,  Ka Un Lao,  A. Laurent,  K. V. Lawler,  
 Joonho Lee,  D. Lefrancois,  S. Lehtola,  D. S. Levine,  Yi-Pei Li,  
 You-Sheng Lin,  Fenglai Liu,  E. Livshits,  A. Luenser,  P. Manohar,  
 E. Mansoor,  S. F. Manzer,  Shan-Ping Mao,  Yuezhi Mao,  N. Mardirossian,  
 A. V. Marenich,  T. Markovich,  L. A. Martinez-Martinez,  S. A. Maurer,  
 N. J. Mayhall,  S. C. McKenzie,  J.-M. Mewes,  A. F. Morrison,  
 J. W. Mullinax,  K. Nanda,  T. S. Nguyen-Beck,  R. Olivares-Amaya,  
 J. A. Parkhill,  T. M. Perrine,  F. Plasser,  P. Pokhilko,  S. Prager,  
 A. Prociuk,  E. Ramos,  D. R. Rehn,  F. Rob,  M. Schneider,  N. Sergueev,  
 S. M. Sharada,  S. Sharma,  D. W. Small,  T. Stauch,  T. Stein,  
 Yu-Chuan Su,  A. J. W. Thom,  A. Tkatchenko,  T. Tsuchimochi,  N. M. Tubman,  
 L. Vogt,  M. L. Vidal,  O. Vydrov,  M. A. Watson,  J. Wenzel,  
 M. de Wergifosse,  T. A. Wesolowski,  A. White,  J. Witte,  A. Yamada,  
 Jun Yang,  K. Yao,  S. Yeganeh,  S. R. Yost,  Zhi-Qiang You,  A. Zech,  
 Igor Ying Zhang,  Xing Zhang,  Yan Zhao,  Ying Zhu,  B. R. Brooks,  
 G. K. L. Chan,  C. J. Cramer,  M. S. Gordon,  W. J. Hehre,  A. Klamt,  
 M. W. Schmidt,  C. D. Sherrill,  D. G. Truhlar,  A. Aspuru-Guzik,  R. Baer,  
 A. T. Bell,  N. A. Besley,  Jeng-Da Chai,  A. E. DePrince, III,  
 R. A. DiStasio Jr.,  A. Dreuw,  B. D. Dunietz,  T. R. Furlani,  
 Chao-Ping Hsu,  Yousung Jung,  Jing Kong,  D. S. Lambrecht,  WanZhen Liang,  
 C. Ochsenfeld,  V. A. Rassolov,  L. V. Slipchenko,  J. E. Subotnik,  
 T. Van Voorhis,  J. M. Herbert,  A. I. Krylov,  P. M. W. Gill,  M. Head-Gordon

 Contributors to earlier versions of Q-Chem not listed above: 
 R. D. Adamson,  B. Austin,  J. Baker,  G. J. O. Beran,  K. Brandhorst,  
 S. T. Brown,  E. F. C. Byrd,  A. K. Chakraborty,  C.-L. Cheng,  
 Siu Hung Chien,  D. M. Chipman,  D. L. Crittenden,  H. Dachsel,  
 R. J. Doerksen,  A. D. Dutoi,  L. Fusti-Molnar,  W. A. Goddard III,  
 A. Golubeva-Zadorozhnaya,  S. R. Gwaltney,  G. Hawkins,  A. Heyden,  
 S. Hirata,  G. Kedziora,  F. J. Keil,  C. Kelley,  Jihan Kim,  R. A. King,  
 R. Z. Khaliullin,  P. P. Korambath,  W. Kurlancheek,  A. M. Lee,  M. S. Lee,  
 S. V. Levchenko,  Ching Yeh Lin,  D. Liotard,  R. C. Lochan,  I. Lotan,  
 P. E. Maslen,  N. Nair,  D. P. O'Neill,  D. Neuhauser,  E. Neuscamman,  
 C. M. Oana,  R. Olson,  B. Peters,  R. Peverati,  P. A. Pieniazek,  
 Y. M. Rhee,  J. Ritchie,  M. A. Rohrdanz,  E. Rosta,  N. J. Russ,  
 H. F. Schaefer III,  N. E. Schultz,  N. Shenvi,  A. C. Simmonett,  A. Sodt,  
 D. Stuck,  K. S. Thanthiriwatte,  V. Vanovschi,  Tao Wang,  A. Warshel,  
 C. F. Williams,  Q. Wu,  X. Xu,  W. Zhang

 Please cite Q-Chem as follows:
 Y. Shao et al., Mol. Phys. 113, 184-215 (2015)
 DOI: 10.1080/00268976.2014.952696

 Q-Chem 5.1.2 for Intel X86 EM64T Linux

 Parts of Q-Chem use Armadillo 8.300.2 (Tropical Shenanigans).
 http://arma.sourceforge.net/

 Q-Chem begins on Mon Nov 26 15:21:05 2018  

Host: 
0

     Scratch files written to /scratch/taweetham/qchem49889//
The previous job contains 0 fragments, simply inherited here
Input Ideriv = 2
Curr. Ideriv = -1
Max.  Ideriv = 2

Checking the input file for inconsistencies... 	...done.

--------------------------------------------------------------
User input:
--------------------------------------------------------------

$molecule
read
$end

$rem
   job_type 	frequency
   basis 	6-311++g**
   method	b3lyp	
$end


--------------------------------------------------------------
 ----------------------------------------------------------------
             Standard Nuclear Orientation (Angstroms)
    I     Atom           X                Y                Z
 ----------------------------------------------------------------
    1      C       1.0855160415    -0.6717223591    -0.0000000000
    2      P       2.5489304820     0.1383527138    -0.0000000000
    3      H       2.0510188752     1.4741041308     0.0000000000
    4      H       1.0914300629    -1.7562004851    -0.0000000000
    5      I      -0.9035755173     0.0422101849     0.0000000000
 ----------------------------------------------------------------
 Molecular Point Group                 Cs    NOp =  2
 Largest Abelian Subgroup              Cs    NOp =  2
 Nuclear Repulsion Energy =   262.2122309018 hartrees
 There are       38 alpha and       38 beta electrons
 Requested basis set is 6-311++G(d,p)
 There are 53 shells and 128 basis functions

 Total QAlloc Memory Limit   2000 MB
 Mega-Array Size       188 MB
 MEM_STATIC part       192 MB

                       Distance Matrix (Angstroms)
             C (  1)   P (  2)   H (  3)   H (  4)
   P (  2)  1.672664
   H (  3)  2.353034  1.425534
   H (  4)  1.084494  2.390322  3.369819
   I (  5)  2.113335  3.453844  3.283283  2.685950

 A cutoff of  1.0D-11 yielded   1290 shell pairs
 There are      7873 function pairs (      8789 Cartesian)

 -------------------------------------------------------
 OpenMP Integral Computing Module                       
 Release: version 1.0, May 2013, Q-Chem Inc. Pittsburgh 
 -------------------------------------------------------
 Integral Job Info:
 Integral job number is                      11
 Integral operator is                         1
 short-range coefficients                     0
 long-range coefficients              100000000
 Omega coefficients                           0
 if combine SR and LR in K                    0
 Integral screening is                        0
 Integral computing path is                   2
 max size of driver memory is            800000
 size of driver memory is                593474
 size of scratch memory is             11861008
 max col of scratch BK array               1296
 max len of scratch array in speh3          155
 max len of scratch index in speh4           18
 max int batch size is                      520
 min int batch size is                       52
 fixed nKL is                                52
 max L of basis functions is                  2
 order of int derivative is                   0
 number of shells is                         53
 number of basis is                         135
 number of cartesian basis is               135
 number of contracted shell pairs          1290
 number of primitive shell pairs           2704
 maxK2 (contraction) of shell pair           36
 max number of K2 of shell pair               1
 max number of CS2 of shell pair            230
 max number of PS2 of shell pair            230
 mem total for path MDJ                  520956
 -------------------------------------------------------
 Smallest overlap matrix eigenvalue = 6.48E-04
 Guess from superposition of atomic densities
 Warning:  Energy on first SCF cycle will be non-variational
 SAD guess density has 76.000000 electrons

 -----------------------------------------------------------------------
  General SCF calculation program by
  Eric Jon Sundstrom, Paul Horn, Yuezhi Mao, Dmitri Zuev, Alec White,
  David Stuck, Shaama M.S., Shane Yost, Joonho Lee, David Small,
  Daniel Levine, Susi Lehtola, Hugh Burton, Evgeny Epifanovsky
 -----------------------------------------------------------------------
 Exchange:     0.2000 Hartree-Fock + 0.0800 Slater + 0.7200 B88
 Correlation:  0.1900 VWN1RPA + 0.8100 LYP
 Using SG-1 standard quadrature grid
 using 4 threads for integral computing
 -------------------------------------------------------
 OpenMP Integral computing Module                
 Release: version 2.0, May 2017, Q-Chem Inc. Pleasanton 
 -------------------------------------------------------
 -------------------------------------------------------
 OpenMP BLAS3 based DFT computing Module                
 Release: version 1.0, May 2013, Q-Chem Inc. Pittsburgh 
 -------------------------------------------------------
 A restricted SCF calculation will be
 performed using DIIS
 SCF converges when DIIS error is below 1.0e-08
 ---------------------------------------
  Cycle       Energy         DIIS error
 ---------------------------------------
    1   -7300.4019730096      4.41e-02  
    2   -7300.1411910175      4.33e-03  
    3   -7300.0062191828      8.30e-03  
    4   -7300.1755593920      1.26e-03  
    5   -7300.1791875153      3.42e-04  
    6   -7300.1793926255      1.25e-04  
    7   -7300.1794343306      1.35e-05  
    8   -7300.1794347847      2.24e-06  
    9   -7300.1794347962      6.68e-07  
   10   -7300.1794347972      1.67e-07  
   11   -7300.1794347973      4.38e-08  
   12   -7300.1794347973      8.26e-09  Convergence criterion met
 ---------------------------------------
 SCF time:   CPU 12.75s  wall 3.00s 
 SCF   energy in the final basis set =    -7300.1794347973
 Total energy in the final basis set =    -7300.1794347973

 --------------------------------------------------------------
             Orbital Energies (a.u.) and Symmetries
 --------------------------------------------------------------

 Alpha MOs, Restricted
 -- Occupied --                  
******* -176.31 -165.72 -165.71 -165.71  -77.06  -35.81  -31.30
  1 A'    2 A'    3 A'    1 A"    4 A'    5 A'    6 A'    7 A'                 
-31.296 -31.296 -22.952 -22.951 -22.951 -22.947 -22.947 -10.246
  2 A"    8 A'    9 A'    3 A"   10 A'    4 A"   11 A'   12 A'                 
 -6.563  -6.358  -4.770  -4.756  -4.755  -4.724  -4.724  -4.720
 13 A'   14 A'   15 A'    5 A"   16 A'    6 A"   17 A'   18 A'                 
 -2.036  -2.031  -2.031  -2.019  -2.019  -0.766  -0.653  -0.565
 19 A'    7 A"   20 A'    8 A"   21 A'   22 A'   23 A'   24 A'                 
 -0.415  -0.410  -0.328  -0.304  -0.272  -0.257
 25 A'   26 A'    9 A"   27 A'   28 A'   10 A"                                 
 -- Virtual --                   
 -0.089  -0.062   0.000   0.013   0.036   0.038   0.046   0.055
 11 A"   29 A'   30 A'   31 A'   32 A'   33 A'   12 A"   34 A'                 
  0.083   0.098   0.108   0.123   0.137   0.148   0.168   0.205
 35 A'   13 A"   36 A'   37 A'   38 A'   39 A'   40 A'   41 A'                 
  0.217   0.225   0.275   0.289   0.329   0.384   0.396   0.401
 42 A'   14 A"   43 A'   15 A"   44 A'   45 A'   16 A"   17 A"                 
  0.419   0.438   0.460   0.482   0.557   0.589   0.599   0.620
 46 A'   47 A'   48 A'   49 A'   18 A"   50 A'   51 A'   19 A"                 
  0.654   0.666   0.697   0.770   0.860   0.914   0.989   1.149
 52 A'   53 A'   20 A"   54 A'   55 A'   56 A'   57 A'   21 A"                 
  1.301   1.324   1.334   1.418   1.425   1.477   1.540   1.552
 22 A"   58 A'   59 A'   23 A"   60 A'   24 A"   61 A'   62 A'                 
  1.594   1.611   1.735   1.807   1.849   2.053   2.066   2.449
 25 A"   63 A'   64 A'   65 A'   26 A"   66 A'   67 A'   68 A'                 
  2.587   2.613   2.698   2.907   3.422   3.956   3.964   4.004
 69 A'   70 A'   27 A"   71 A'   72 A'   28 A"   73 A'   29 A"                 
  4.077   4.218   4.372   5.988   6.017   6.040   6.982  13.818
 74 A'   75 A'   76 A'   30 A"   77 A'   78 A'   79 A'   31 A"                 
 13.900  14.005  23.593  27.817  28.333  28.355  28.362  28.530
 80 A'   81 A'   82 A'   83 A'   32 A"   84 A'   85 A'   33 A"                 
 28.534  28.550  28.585  28.667 127.878 127.895 127.911 151.620
 86 A'   34 A"   87 A'   88 A'   35 A"   89 A'   90 A'   91 A'                 
163.1191901.781
 92 A'   93 A'                                                                 

 Beta MOs, Restricted
 -- Occupied --                  
******* -176.31 -165.72 -165.71 -165.71  -77.06  -35.81  -31.30
  1 A'    2 A'    3 A'    1 A"    4 A'    5 A'    6 A'    7 A'                 
-31.296 -31.296 -22.952 -22.951 -22.951 -22.947 -22.947 -10.246
  2 A"    8 A'    9 A'    3 A"   10 A'    4 A"   11 A'   12 A'                 
 -6.563  -6.358  -4.770  -4.756  -4.755  -4.724  -4.724  -4.720
 13 A'   14 A'   15 A'    5 A"   16 A'    6 A"   17 A'   18 A'                 
 -2.036  -2.031  -2.031  -2.019  -2.019  -0.766  -0.653  -0.565
 19 A'    7 A"   20 A'    8 A"   21 A'   22 A'   23 A'   24 A'                 
 -0.415  -0.410  -0.328  -0.304  -0.272  -0.257
 25 A'   26 A'    9 A"   27 A'   28 A'   10 A"                                 
 -- Virtual --                   
 -0.089  -0.062   0.000   0.013   0.036   0.038   0.046   0.055
 11 A"   29 A'   30 A'   31 A'   32 A'   33 A'   12 A"   34 A'                 
  0.083   0.098   0.108   0.123   0.137   0.148   0.168   0.205
 35 A'   13 A"   36 A'   37 A'   38 A'   39 A'   40 A'   41 A'                 
  0.217   0.225   0.275   0.289   0.329   0.384   0.396   0.401
 42 A'   14 A"   43 A'   15 A"   44 A'   45 A'   16 A"   17 A"                 
  0.419   0.438   0.460   0.482   0.557   0.589   0.599   0.620
 46 A'   47 A'   48 A'   49 A'   18 A"   50 A'   51 A'   19 A"                 
  0.654   0.666   0.697   0.770   0.860   0.914   0.989   1.149
 52 A'   53 A'   20 A"   54 A'   55 A'   56 A'   57 A'   21 A"                 
  1.301   1.324   1.334   1.418   1.425   1.477   1.540   1.552
 22 A"   58 A'   59 A'   23 A"   60 A'   24 A"   61 A'   62 A'                 
  1.594   1.611   1.735   1.807   1.849   2.053   2.066   2.449
 25 A"   63 A'   64 A'   65 A'   26 A"   66 A'   67 A'   68 A'                 
  2.587   2.613   2.698   2.907   3.422   3.956   3.964   4.004
 69 A'   70 A'   27 A"   71 A'   72 A'   28 A"   73 A'   29 A"                 
  4.077   4.218   4.372   5.988   6.017   6.040   6.982  13.818
 74 A'   75 A'   76 A'   30 A"   77 A'   78 A'   79 A'   31 A"                 
 13.900  14.005  23.593  27.817  28.333  28.355  28.362  28.530
 80 A'   81 A'   82 A'   83 A'   32 A"   84 A'   85 A'   33 A"                 
 28.534  28.550  28.585  28.667 127.878 127.895 127.911 151.620
 86 A'   34 A"   87 A'   88 A'   35 A"   89 A'   90 A'   91 A'                 
163.1191901.781
 92 A'   93 A'                                                                 
 --------------------------------------------------------------

          Ground-State Mulliken Net Atomic Charges

     Atom                 Charge (a.u.)
  ----------------------------------------
      1 C                    -0.372529
      2 P                     0.118263
      3 H                    -0.066214
      4 H                     0.232476
      5 I                     0.088004
  ----------------------------------------
  Sum of atomic charges =    -0.000000

 -----------------------------------------------------------------
                    Cartesian Multipole Moments
 -----------------------------------------------------------------
    Charge (ESU x 10^10)
                -0.0000
    Dipole Moment (Debye)
         X       0.1243      Y      -0.0327      Z      -0.0000
       Tot       0.1285
    Quadrupole Moments (Debye-Ang)
        XX     -48.4982     XY       0.2648     YY     -46.3379
        XZ       0.0000     YZ      -0.0000     ZZ     -49.8753
    Octopole Moments (Debye-Ang^2)
       XXX     -62.5668    XXY       8.4363    XYY     -11.3358
       YYY      -1.7019    XXZ      -0.0000    XYZ      -0.0000
       YYZ       0.0000    XZZ     -16.2478    YZZ       1.7210
       ZZZ      -0.0000
    Hexadecapole Moments (Debye-Ang^3)
      XXXX    -807.6609   XXXY      11.9785   XXYY    -140.3489
      XYYY      -5.4511   YYYY    -100.1517   XXXZ      -0.0000
      XXYZ      -0.0000   XYYZ       0.0000   YYYZ      -0.0000
      XXZZ    -144.4407   XYZZ       1.1464   YYZZ     -30.5913
      XZZZ      -0.0000   YZZZ      -0.0000   ZZZZ     -72.1291
 -----------------------------------------------------------------
 Calculating MO derivatives via CPSCF
 D1JvT checksum  = 162840 9695.5812872808
 D1KAT checksum  = 342240 491.4964888939
   1         3          15      0.158821    0.058723
   2         3          15      0.016747    0.006671
   3         3          15      0.002135    0.001063
   4         3          15      0.000173    0.000099
   5        16           2      0.000012    0.000010
   6        18           0      0.000000    0.000000    Roots Converged
 Time for AOints: 3.8 s (CPU) 1.0 s (wall)
 ------------------------------------------------------------------------------
                     AOints        : Timing summary (seconds)
 ------------------------------------------------------------------------------
     job step          cpu (% of tot)      sys (% of tot)     wall (% of tot)
 ------------------------------------------------------------------------------
  cpscf_lag         0.2134E+02 (33.7)   0.5000E-05 (38.5)   0.5588E+01 (33.6)
  iterzp            0.3816E+02 (60.2)   0.8000E-05 (61.5)   0.9999E+01 (60.2)
  make_fx           0.0000E+00 ( 0.0)   0.0000E+00 ( 0.0)   0.0000E+00 ( 0.0)
  AOints            0.3768E+01 ( 5.9)   0.0000E+00 ( 0.0)   0.9601E+00 ( 5.8)
 ------------------------------------------------------------------------------
   Grand Totals     0.6334E+02          0.1300E-04          0.1662E+02
 ------------------------------------------------------------------------------
 Calculating analytic Hessian of the SCF energy
 Polarizability Matrix (a.u.)
            1           2           3
    1-109.2914769  -4.0864829   0.0000000
    2  -4.0864829 -54.8773151   0.0000000
    3   0.0000000   0.0000000 -43.2448024

 Direct stationary perturbation theory relativistic correction:

 rels  =      97.411233564189
 relv  =    -322.309322729912
 rel2e =      41.377118141727
 E_rel =    -183.520971023996

 Hessian of the SCF Energy
            1           2           3           4           5           6
    1   0.3505922   0.1072916  -0.0000000  -0.2565510  -0.1220423   0.0000000
    2   0.1072916   0.5136533  -0.0000000  -0.1097529  -0.1147557   0.0000000
    3  -0.0000000  -0.0000000   0.0619600   0.0000000   0.0000000  -0.0161615
    4  -0.2565510  -0.1097529   0.0000000   0.3334620   0.0517773  -0.0000000
    5  -0.1220423  -0.1147557   0.0000000   0.0517773   0.2817672  -0.0000000
    6   0.0000000   0.0000000  -0.0161615  -0.0000000  -0.0000000   0.0219180
    7   0.0038990  -0.0248240   0.0000000  -0.0518996   0.0841295  -0.0000000
    8   0.0032121  -0.0171506  -0.0000000   0.0553921  -0.1638775   0.0000000
    9  -0.0000000  -0.0000000  -0.0039391   0.0000000   0.0000000  -0.0128259
   10  -0.0360829  -0.0011905   0.0000000   0.0045658  -0.0190162  -0.0000000
   11  -0.0055762  -0.3485392  -0.0000000   0.0036622  -0.0068304   0.0000000
   12  -0.0000000  -0.0000000  -0.0294119  -0.0000000  -0.0000000  -0.0030992
   13  -0.0618573   0.0284757   0.0000000  -0.0295772   0.0051517   0.0000000
   14   0.0171148  -0.0332078  -0.0000000  -0.0010787   0.0036964   0.0000000
   15   0.0000000   0.0000000  -0.0124475  -0.0000000  -0.0000000   0.0101687
            7           8           9          10          11          12
    1   0.0038990   0.0032121  -0.0000000  -0.0360829  -0.0055762  -0.0000000
    2  -0.0248240  -0.0171506  -0.0000000  -0.0011905  -0.3485392  -0.0000000
    3   0.0000000  -0.0000000  -0.0039391   0.0000000  -0.0000000  -0.0294119
    4  -0.0518996   0.0553921   0.0000000   0.0045658   0.0036622  -0.0000000
    5   0.0841295  -0.1638775   0.0000000  -0.0190162  -0.0068304  -0.0000000
    6  -0.0000000   0.0000000  -0.0128259  -0.0000000   0.0000000  -0.0030992
    7   0.0491499  -0.0555052   0.0000000  -0.0044625  -0.0025248   0.0000000
    8  -0.0555052   0.1798973   0.0000000  -0.0035782   0.0001601   0.0000000
    9   0.0000000   0.0000000   0.0110243  -0.0000000   0.0000000   0.0101920
   10  -0.0044625  -0.0035782  -0.0000000   0.0498591   0.0036944   0.0000000
   11  -0.0025248   0.0001601   0.0000000   0.0036944   0.3555678   0.0000000
   12   0.0000000   0.0000000   0.0101920   0.0000000   0.0000000   0.0195711
   13   0.0033132   0.0004792   0.0000000  -0.0138794   0.0007446  -0.0000000
   14  -0.0012755   0.0009707   0.0000000   0.0200905  -0.0003583  -0.0000000
   15   0.0000000   0.0000000  -0.0044512  -0.0000000   0.0000000   0.0027479
           13          14          15
    1  -0.0618573   0.0171148   0.0000000
    2   0.0284757  -0.0332078   0.0000000
    3   0.0000000  -0.0000000  -0.0124475
    4  -0.0295772  -0.0010787  -0.0000000
    5   0.0051517   0.0036964  -0.0000000
    6   0.0000000   0.0000000   0.0101687
    7   0.0033132  -0.0012755   0.0000000
    8   0.0004792   0.0009707   0.0000000
    9   0.0000000   0.0000000  -0.0044512
   10  -0.0138794   0.0200905  -0.0000000
   11   0.0007446  -0.0003583   0.0000000
   12  -0.0000000  -0.0000000   0.0027479
   13   0.1020007  -0.0348512   0.0000000
   14  -0.0348512   0.0288991   0.0000000
   15   0.0000000   0.0000000   0.0039821
 Gradient time:  CPU 89.96 s  wall 23.81 s
 **********************************************************************
 **                                                                  **
 **                       VIBRATIONAL ANALYSIS                       **
 **                       --------------------                       **
 **                                                                  **
 **        VIBRATIONAL FREQUENCIES (CM**-1) AND NORMAL MODES         **
 **     FORCE CONSTANTS (mDYN/ANGSTROM) AND REDUCED MASSES (AMU)     **
 **                  INFRARED INTENSITIES (KM/MOL)                   **
 **                                                                  **
 **********************************************************************


 Mode:                 1                      2                      3
 Frequency:       205.93                 447.76                 451.89
 Force Cnst:      0.2032                 0.6168                 0.1898
 Red. Mass:       8.1328                 5.2216                 1.5777
 IR Active:          YES                    YES                    YES
 IR Intens:        1.302                 20.734                  8.549
 Raman Active:       YES                    YES                    YES
               X      Y      Z        X      Y      Z        X      Y      Z
 C          0.162  0.277  0.000   -0.327  0.451  0.000    0.000 -0.000  0.199
 P          0.375 -0.063 -0.000   -0.085 -0.079 -0.000    0.000  0.000 -0.064
 H          0.802  0.101  0.000    0.617  0.197  0.000   -0.000 -0.000  0.927
 H          0.101  0.275 -0.000   -0.221  0.453 -0.000    0.000 -0.000 -0.310
 I         -0.114 -0.014 -0.000    0.048 -0.029 -0.000   -0.000  0.000 -0.008
 TransDip   0.036  0.008 -0.000   -0.146  0.006 -0.000    0.000 -0.000 -0.094

 Mode:                 4                      5                      6
 Frequency:       871.85                 894.30                1019.86
 Force Cnst:      0.4984                 0.5920                 1.9696
 Red. Mass:       1.1128                 1.2563                 3.2140
 IR Active:          YES                    YES                    YES
 IR Intens:       27.646                  9.793                 37.624
 Raman Active:       YES                    YES                    YES
               X      Y      Z        X      Y      Z        X      Y      Z
 C         -0.000  0.000 -0.097    0.089 -0.050 -0.000    0.313  0.227 -0.000
 P          0.000  0.000 -0.009   -0.066 -0.002 -0.000   -0.101 -0.093  0.000
 H         -0.000 -0.000  0.514    0.827  0.332  0.000   -0.642 -0.289  0.000
 H         -0.000  0.000  0.852    0.433 -0.050  0.000    0.526  0.244  0.000
 I          0.000 -0.000  0.000   -0.002  0.003  0.000   -0.004  0.002  0.000
 TransDip  -0.000 -0.000  0.168    0.004  0.100  0.000    0.189 -0.053  0.000

 Mode:                 7                      8                      9
 Frequency:      1218.39                2327.31                3179.24
 Force Cnst:      1.1051                 3.3150                 6.4796
 Red. Mass:       1.2636                 1.0388                 1.0881
 IR Active:          YES                    YES                    YES
 IR Intens:       32.895                 56.337                  2.824
 Raman Active:       YES                    YES                    YES
               X      Y      Z        X      Y      Z        X      Y      Z
 C         -0.141 -0.013 -0.000    0.001 -0.001 -0.000   -0.004 -0.085 -0.000
 P          0.034 -0.001 -0.000    0.011 -0.030  0.000    0.001  0.000  0.000
 H         -0.217 -0.085  0.000   -0.349  0.936 -0.000   -0.003  0.009  0.000
 H          0.961 -0.032  0.000   -0.008 -0.010  0.000    0.012  0.996  0.000
 I         -0.001  0.002  0.000   -0.000  0.000  0.000   -0.000  0.000  0.000
 TransDip  -0.183  0.009  0.000    0.031 -0.238  0.000    0.049  0.023  0.000

 STANDARD THERMODYNAMIC QUANTITIES AT   298.15 K  AND     1.00 ATM

   This Molecule has  0 Imaginary Frequencies
   Zero point vibrational energy:       15.177 kcal/mol

   Atom    1 Element C  Has Mass   12.00000
   Atom    2 Element P  Has Mass   30.97376
   Atom    3 Element H  Has Mass    1.00783
   Atom    4 Element H  Has Mass    1.00783
   Atom    5 Element I  Has Mass  126.90440
   Molecular Mass:   171.893820 amu
   Principal axes and moments of inertia in amu*Bohr^2:
                             1           2           3
    Eigenvalues --       41.12357  1150.66089  1191.78446
          X               0.99999     0.00452     0.00000
          Y              -0.00452     0.99999     0.00000
          Z               0.00000    -0.00000     1.00000
   Rotational Symmetry Number is   1
   The Molecule is an Asymmetric Top
   Translational Enthalpy:        0.889 kcal/mol
   Rotational Enthalpy:           0.889 kcal/mol
   Vibrational Enthalpy:         15.958 kcal/mol
   gas constant (RT):             0.592 kcal/mol
   Translational Entropy:        41.333  cal/mol.K
   Rotational Entropy:           25.536  cal/mol.K
   Vibrational Entropy:           4.096  cal/mol.K

   Total Enthalpy:               18.328 kcal/mol
   Total Entropy:                70.965  cal/mol.K
Archival summary:
1\1\TWL02\FREQ\ProcedureUnspecified\BasisUnspecified\1112\taweetha\MonNov2615:21:322018MonNov2615:21:322018\0\\#,FREQ,ProcedureUnspecified,BasisUnspecified,\\0,1\I\C,1,2.11334\H,2,1.08449,1,110.057\P,2,1.67266,1,131.289,3,180,0\H,4,1.42553,2,98.5235,1,-0,0\\\@

 Total job time:  27.36s(wall), 102.82s(cpu) 
 Mon Nov 26 15:21:32 2018

        *************************************************************
        *                                                           *
        *  Thank you very much for using Q-Chem.  Have a nice day.  *
        *                                                           *
        *************************************************************
