# Supplementary material for: Geometric and energetic data from ab initio calculations of haloethene, haloimine, halomethylenephosphine, haloiminophosphine, halodiazene, halodiphosphene and halocyclopropane
Source: Data Brief. 2019 Nov 2;27:104738. doi: 10.1016/j.dib.2019.104738 (PMC6861602; doi:10.1016/j.dib.2019.104738)
Supplement: Multimedia component 5 [file mmc5.zip › CP/B3LYP/IHCPIE.out]

Q-Chem Developer Version!
                  Welcome to Q-Chem
     A Quantum Leap Into The Future Of Chemistry


 Q-Chem 5.1, Q-Chem, Inc., Pleasanton, CA (2018)

 Yihan Shao,  Zhengting Gan,  E. Epifanovsky,  A. T. B. Gilbert,  M. Wormit,  
 J. Kussmann,  A. W. Lange,  A. Behn,  Jia Deng,  Xintian Feng,  D. Ghosh,  
 M. Goldey,  P. R. Horn,  L. D. Jacobson,  I. Kaliman,  T. Kus,  A. Landau,  
 Jie Liu,  E. I. Proynov,  R. M. Richard,  R. P. Steele,  E. J. Sundstrom,  
 H. L. Woodcock III,  P. M. Zimmerman,  D. Zuev,  B. Albrecht,  E. Alguire,  
 S. A. Baeppler,  D. Barton,  Z. Benda,  Y. A. Bernard,  E. J. Berquist,  
 K. B. Bravaya,  H. Burton,  D. Casanova,  Chun-Min Chang,  Yunqing Chen,  
 A. Chien,  K. D. Closser,  M. P. Coons,  S. Coriani,  S. Dasgupta,  
 A. L. Dempwolff,  M. Diedenhofen,  Hainam Do,  R. G. Edgar,  Po-Tung Fang,  
 S. Faraji,  S. Fatehi,  Qingguo Feng,  K. D. Fenk,  J. Fosso-Tande,  
 Qinghui Ge,  A. Ghysels,  G. Gidofalvi,  J. Gomes,  J. Gonthier,  A. Gunina,  
 D. Hait,  M. W. D. Hanson-Heine,  P. H. P. Harbach,  A. W. Hauser,  
 J. E. Herr,  E. G. Hohenstein,  Z. C. Holden,  Kerwin Hui,  B. C. Huynh,  
 T.-C. Jagau,  Hyunjun Ji,  B. Kaduk,  K. Khistyaev,  Jaehoon Kim,  
 P. Klunzinger,  K. Koh,  D. Kosenkov,  L. Koulias,  T. Kowalczyk,  
 C. M. Krauter,  A. Kunitsa,  Ka Un Lao,  A. Laurent,  K. V. Lawler,  
 Joonho Lee,  D. Lefrancois,  S. Lehtola,  D. S. Levine,  Yi-Pei Li,  
 You-Sheng Lin,  Fenglai Liu,  E. Livshits,  A. Luenser,  P. Manohar,  
 E. Mansoor,  S. F. Manzer,  Shan-Ping Mao,  Yuezhi Mao,  N. Mardirossian,  
 A. V. Marenich,  T. Markovich,  L. A. Martinez-Martinez,  S. A. Maurer,  
 N. J. Mayhall,  S. C. McKenzie,  J.-M. Mewes,  A. F. Morrison,  
 J. W. Mullinax,  K. Nanda,  T. S. Nguyen-Beck,  R. Olivares-Amaya,  
 J. A. Parkhill,  T. M. Perrine,  F. Plasser,  P. Pokhilko,  S. Prager,  
 A. Prociuk,  E. Ramos,  D. R. Rehn,  F. Rob,  M. Schneider,  N. Sergueev,  
 S. M. Sharada,  S. Sharma,  D. W. Small,  T. Stauch,  T. Stein,  
 Yu-Chuan Su,  A. J. W. Thom,  A. Tkatchenko,  T. Tsuchimochi,  N. M. Tubman,  
 L. Vogt,  M. L. Vidal,  O. Vydrov,  M. A. Watson,  J. Wenzel,  
 M. de Wergifosse,  T. A. Wesolowski,  A. White,  J. Witte,  A. Yamada,  
 Jun Yang,  K. Yao,  S. Yeganeh,  S. R. Yost,  Zhi-Qiang You,  A. Zech,  
 Igor Ying Zhang,  Xing Zhang,  Yan Zhao,  Ying Zhu,  B. R. Brooks,  
 G. K. L. Chan,  C. J. Cramer,  M. S. Gordon,  W. J. Hehre,  A. Klamt,  
 M. W. Schmidt,  C. D. Sherrill,  D. G. Truhlar,  A. Aspuru-Guzik,  R. Baer,  
 A. T. Bell,  N. A. Besley,  Jeng-Da Chai,  A. E. DePrince, III,  
 R. A. DiStasio Jr.,  A. Dreuw,  B. D. Dunietz,  T. R. Furlani,  
 Chao-Ping Hsu,  Yousung Jung,  Jing Kong,  D. S. Lambrecht,  WanZhen Liang,  
 C. Ochsenfeld,  V. A. Rassolov,  L. V. Slipchenko,  J. E. Subotnik,  
 T. Van Voorhis,  J. M. Herbert,  A. I. Krylov,  P. M. W. Gill,  M. Head-Gordon

 Contributors to earlier versions of Q-Chem not listed above: 
 R. D. Adamson,  B. Austin,  J. Baker,  G. J. O. Beran,  K. Brandhorst,  
 S. T. Brown,  E. F. C. Byrd,  A. K. Chakraborty,  C.-L. Cheng,  
 Siu Hung Chien,  D. M. Chipman,  D. L. Crittenden,  H. Dachsel,  
 R. J. Doerksen,  A. D. Dutoi,  L. Fusti-Molnar,  W. A. Goddard III,  
 A. Golubeva-Zadorozhnaya,  S. R. Gwaltney,  G. Hawkins,  A. Heyden,  
 S. Hirata,  G. Kedziora,  F. J. Keil,  C. Kelley,  Jihan Kim,  R. A. King,  
 R. Z. Khaliullin,  P. P. Korambath,  W. Kurlancheek,  A. M. Lee,  M. S. Lee,  
 S. V. Levchenko,  Ching Yeh Lin,  D. Liotard,  R. C. Lochan,  I. Lotan,  
 P. E. Maslen,  N. Nair,  D. P. O'Neill,  D. Neuhauser,  E. Neuscamman,  
 C. M. Oana,  R. Olson,  B. Peters,  R. Peverati,  P. A. Pieniazek,  
 Y. M. Rhee,  J. Ritchie,  M. A. Rohrdanz,  E. Rosta,  N. J. Russ,  
 H. F. Schaefer III,  N. E. Schultz,  N. Shenvi,  A. C. Simmonett,  A. Sodt,  
 D. Stuck,  K. S. Thanthiriwatte,  V. Vanovschi,  Tao Wang,  A. Warshel,  
 C. F. Williams,  Q. Wu,  X. Xu,  W. Zhang

 Please cite Q-Chem as follows:
 Y. Shao et al., Mol. Phys. 113, 184-215 (2015)
 DOI: 10.1080/00268976.2014.952696

 Q-Chem 5.1.2 for Intel X86 EM64T Linux

 Parts of Q-Chem use Armadillo 8.300.2 (Tropical Shenanigans).
 http://arma.sourceforge.net/

 Q-Chem begins on Mon Nov 26 16:23:53 2018  

Host: 
0

     Scratch files written to /scratch/taweetham/qchem51377//
Input Ideriv = 2
Curr. Ideriv = -1
Max.  Ideriv = 2

Checking the input file for inconsistencies... 	...done.

--------------------------------------------------------------
User input:
--------------------------------------------------------------
$molecule
0 1
C 
P 1 1.5 
I 2 PI 1 120. 
H 1 PH 2 120.  3 180.0
I 1 PI 2 120.  3 0.0

PH=1.44
PF=1.54
PCl=2.03
PBr=2.5
PI=2.6
$end

$rem
   job_type	optimization
   basis	6-311++g**
   method	b3lyp
$end

--------------------------------------------------------------
 ----------------------------------------------------------------
             Standard Nuclear Orientation (Angstroms)
    I     Atom           X                Y                Z
 ----------------------------------------------------------------
    1      C       0.7501439495    -1.8719193370     0.0000000000
    2      P      -0.7494911294    -1.8388341405     0.0000000000
    3      I      -1.9995103219     0.4409579593     0.0000000000
    4      H       1.4424622715    -3.1345734230     0.0000000000
    5      I       2.0994922270     0.3505250889    -0.0000000000
 ----------------------------------------------------------------
 Molecular Point Group                 Cs    NOp =  2
 Largest Abelian Subgroup              Cs    NOp =  2
 Nuclear Repulsion Energy =   803.6320969667 hartrees
 There are       64 alpha and       64 beta electrons
 Requested basis set is 6-311++G(d,p)
 There are 72 shells and 183 basis functions

 Total QAlloc Memory Limit   2000 MB
 Mega-Array Size       188 MB
 MEM_STATIC part       192 MB
 A cutoff of  1.0D-11 yielded   1931 shell pairs
 There are     13215 function pairs (     15031 Cartesian)

 -------------------------------------------------------
 OpenMP Integral Computing Module                       
 Release: version 1.0, May 2013, Q-Chem Inc. Pittsburgh 
 -------------------------------------------------------
 Integral Job Info:
 Integral job number is                      11
 Integral operator is                         1
 short-range coefficients                     0
 long-range coefficients              100000000
 Omega coefficients                           0
 if combine SR and LR in K                    0
 Integral screening is                        0
 Integral computing path is                   2
 max size of driver memory is            800000
 size of driver memory is                593474
 size of scratch memory is             11861008
 max col of scratch BK array               1296
 max len of scratch array in speh3          155
 max len of scratch index in speh4           18
 max int batch size is                      520
 min int batch size is                       52
 fixed nKL is                                52
 max L of basis functions is                  2
 order of int derivative is                   0
 number of shells is                         72
 number of basis is                         195
 number of cartesian basis is               195
 number of contracted shell pairs          1931
 number of primitive shell pairs           3774
 maxK2 (contraction) of shell pair           36
 max number of K2 of shell pair               1
 max number of CS2 of shell pair            358
 max number of PS2 of shell pair            358
 mem total for path MDJ                  539052
 -------------------------------------------------------
 Smallest overlap matrix eigenvalue = 8.90E-04

 Scale SEOQF with 1.000000e-01/1.000000e-01/1.000000e-01

 Standard Electronic Orientation quadrupole field applied
 Nucleus-field energy     =     0.0000000234 hartrees
 Guess from superposition of atomic densities
 Warning:  Energy on first SCF cycle will be non-variational
 SAD guess density has 128.000000 electrons

 -----------------------------------------------------------------------
  General SCF calculation program by
  Eric Jon Sundstrom, Paul Horn, Yuezhi Mao, Dmitri Zuev, Alec White,
  David Stuck, Shaama M.S., Shane Yost, Joonho Lee, David Small,
  Daniel Levine, Susi Lehtola, Hugh Burton, Evgeny Epifanovsky
 -----------------------------------------------------------------------
 Exchange:     0.2000 Hartree-Fock + 0.0800 Slater + 0.7200 B88
 Correlation:  0.1900 VWN1RPA + 0.8100 LYP
 Using SG-1 standard quadrature grid
 using 4 threads for integral computing
 -------------------------------------------------------
 OpenMP Integral computing Module                
 Release: version 2.0, May 2017, Q-Chem Inc. Pleasanton 
 -------------------------------------------------------
 -------------------------------------------------------
 OpenMP BLAS3 based DFT computing Module                
 Release: version 1.0, May 2013, Q-Chem Inc. Pittsburgh 
 -------------------------------------------------------
 A restricted SCF calculation will be
 performed using DIIS
 SCF converges when DIIS error is below 1.0e-08
 ---------------------------------------
  Cycle       Energy         DIIS error
 ---------------------------------------
    1  -14219.1943538558      3.30e-02  
    2  -14218.9736128213      3.35e-03  
    3  -14218.8120950908      6.36e-03  
    4  -14219.0131478245      1.35e-03  
    5  -14219.0219587605      6.04e-04  
    6  -14219.0240403745      1.81e-04  
    7  -14219.0241918792      3.17e-05  
    8  -14219.0241965585      1.17e-05  
    9  -14219.0241970712      4.85e-06  
   10  -14219.0241971777      9.17e-07  
   11  -14219.0241971828      2.96e-07  
   12  -14219.0241971833      6.82e-08  
   13  -14219.0241971833      1.50e-08  
   14  -14219.0241971833      2.61e-09  Convergence criterion met
 ---------------------------------------
 SCF time:   CPU 33.51s  wall 9.00s 
 SCF   energy in the final basis set =   -14219.0241971833
 Total energy in the final basis set =   -14219.0241971833

 --------------------------------------------------------------
             Orbital Energies (a.u.) and Symmetries
 --------------------------------------------------------------

 Alpha MOs, Restricted
 -- Occupied --                  
*******-1165.87 -176.31 -176.31 -165.72 -165.71 -165.71 -165.71
  1 A'    2 A'    3 A'    4 A'    5 A'    1 A"    6 A'    7 A'                 
-165.71 -165.71  -77.10  -35.81  -35.80  -31.30  -31.30  -31.30
  2 A"    8 A'    9 A'   10 A'   11 A'   12 A'    3 A"   13 A'                 
-31.296 -31.289 -31.289 -22.952 -22.951 -22.951 -22.947 -22.947
 14 A'    4 A"   15 A'   16 A'    5 A"   17 A'    6 A"   18 A'                 
-22.946 -22.945 -22.945 -22.940 -22.940 -10.276  -6.604  -6.358
 19 A'    7 A"   20 A'   21 A'    8 A"   22 A'   23 A'   24 A'                 
 -6.350  -4.769  -4.766  -4.763  -4.763  -4.761  -4.756  -4.755
 25 A'   26 A'   27 A'   28 A'    9 A"   29 A'   10 A"   30 A'                 
 -4.747  -4.747  -2.035  -2.031  -2.030  -2.028  -2.024  -2.024
 11 A"   31 A'   32 A'   12 A"   33 A'   34 A'   13 A"   35 A'                 
 -2.019  -2.019  -2.010  -2.010  -0.790  -0.658  -0.633  -0.507
 36 A'   14 A"   37 A'   15 A"   38 A'   39 A'   40 A'   41 A'                 
 -0.413  -0.388  -0.350  -0.301  -0.283  -0.278  -0.269  -0.263
 42 A'   43 A'   16 A"   44 A'   17 A"   45 A'   18 A"   46 A'                 
 -- Virtual --                   
 -0.158  -0.098  -0.084  -0.023   0.017   0.036   0.040   0.045
 47 A'   48 A'   19 A"   49 A'   50 A'   51 A'   20 A"   52 A'                 
  0.066   0.087   0.093   0.109   0.126   0.149   0.177   0.194
 53 A'   54 A'   21 A"   55 A'   56 A'   57 A'   58 A'   59 A'                 
  0.203   0.227   0.238   0.239   0.266   0.267   0.318   0.359
 22 A"   60 A'   23 A"   61 A'   24 A"   62 A'   63 A'   64 A'                 
  0.387   0.388   0.395   0.397   0.401   0.411   0.411   0.419
 65 A'   25 A"   26 A"   27 A"   66 A'   67 A'   28 A"   68 A'                 
  0.440   0.470   0.499   0.548   0.569   0.570   0.623   0.630
 69 A'   70 A'   71 A'   72 A'   73 A'   29 A"   74 A'   75 A'                 
  0.650   0.664   0.778   0.852   0.875   1.137   1.148   1.201
 30 A"   31 A"   76 A'   77 A'   78 A'   32 A"   79 A'   80 A'                 
  1.283   1.289   1.300   1.318   1.357   1.375   1.471   1.488
 33 A"   81 A'   34 A"   82 A'   83 A'   84 A'   85 A'   35 A"                 
  1.543   1.565   1.644   1.655   1.724   2.029   2.074   2.554
 36 A"   86 A'   37 A"   87 A'   88 A'   89 A'   90 A'   91 A'                 
  2.689   2.903   3.307   3.954   3.955   3.961   3.965   3.974
 38 A"   92 A'   93 A'   39 A"   94 A'   40 A"   41 A"   95 A'                 
  3.975   3.999   4.018   4.078   4.111   4.233   4.351   5.975
 42 A"   96 A'   97 A'   98 A'   99 A'  100 A'  101 A'   43 A"                 
  5.990   5.997   6.005   6.024   6.030   6.953  13.776  13.872
 44 A"  102 A'  103 A'  104 A'  105 A'  106 A'   45 A"  107 A'                 
 14.085  23.447  27.698  27.794  28.322  28.335  28.340  28.342
108 A'  109 A'  110 A'  111 A'   46 A"   47 A"  112 A'  113 A'                 
 28.358  28.365  28.530  28.533  28.533  28.538  28.540  28.540
114 A'  115 A'   48 A"   49 A"  116 A'   50 A"   51 A"  117 A'                 
 28.550  28.560  28.596  28.620 127.870 127.880 127.886 127.886
118 A'  119 A'  120 A'  121 A'   52 A"   53 A"  122 A'  123 A'                 
127.905 127.907 151.520 151.603 163.1271901.6771901.763
124 A'  125 A'  126 A'  127 A'  128 A'  129 A'  130 A'                         

 Beta MOs, Restricted
 -- Occupied --                  
*******-1165.87 -176.31 -176.31 -165.72 -165.71 -165.71 -165.71
  1 A'    2 A'    3 A'    4 A'    5 A'    1 A"    6 A'    7 A'                 
-165.71 -165.71  -77.10  -35.81  -35.80  -31.30  -31.30  -31.30
  2 A"    8 A'    9 A'   10 A'   11 A'   12 A'    3 A"   13 A'                 
-31.296 -31.289 -31.289 -22.952 -22.951 -22.951 -22.947 -22.947
 14 A'    4 A"   15 A'   16 A'    5 A"   17 A'    6 A"   18 A'                 
-22.946 -22.945 -22.945 -22.940 -22.940 -10.276  -6.604  -6.358
 19 A'    7 A"   20 A'   21 A'    8 A"   22 A'   23 A'   24 A'                 
 -6.350  -4.769  -4.766  -4.763  -4.763  -4.761  -4.756  -4.755
 25 A'   26 A'   27 A'   28 A'    9 A"   29 A'   10 A"   30 A'                 
 -4.747  -4.747  -2.035  -2.031  -2.030  -2.028  -2.024  -2.024
 11 A"   31 A'   32 A'   12 A"   33 A'   34 A'   13 A"   35 A'                 
 -2.019  -2.019  -2.010  -2.010  -0.790  -0.658  -0.633  -0.507
 36 A'   14 A"   37 A'   15 A"   38 A'   39 A'   40 A'   41 A'                 
 -0.413  -0.388  -0.350  -0.301  -0.283  -0.278  -0.269  -0.263
 42 A'   43 A'   16 A"   44 A'   17 A"   45 A'   18 A"   46 A'                 
 -- Virtual --                   
 -0.158  -0.098  -0.084  -0.023   0.017   0.036   0.040   0.045
 47 A'   48 A'   19 A"   49 A'   50 A'   51 A'   20 A"   52 A'                 
  0.066   0.087   0.093   0.109   0.126   0.149   0.177   0.194
 53 A'   54 A'   21 A"   55 A'   56 A'   57 A'   58 A'   59 A'                 
  0.203   0.227   0.238   0.239   0.266   0.267   0.318   0.359
 22 A"   60 A'   23 A"   61 A'   24 A"   62 A'   63 A'   64 A'                 
  0.387   0.388   0.395   0.397   0.401   0.411   0.411   0.419
 65 A'   25 A"   26 A"   27 A"   66 A'   67 A'   28 A"   68 A'                 
  0.440   0.470   0.499   0.548   0.569   0.570   0.623   0.630
 69 A'   70 A'   71 A'   72 A'   73 A'   29 A"   74 A'   75 A'                 
  0.650   0.664   0.778   0.852   0.875   1.137   1.148   1.201
 30 A"   31 A"   76 A'   77 A'   78 A'   32 A"   79 A'   80 A'                 
  1.283   1.289   1.300   1.318   1.357   1.375   1.471   1.488
 33 A"   81 A'   34 A"   82 A'   83 A'   84 A'   85 A'   35 A"                 
  1.543   1.565   1.644   1.655   1.724   2.029   2.074   2.554
 36 A"   86 A'   37 A"   87 A'   88 A'   89 A'   90 A'   91 A'                 
  2.689   2.903   3.307   3.954   3.955   3.961   3.965   3.974
 38 A"   92 A'   93 A'   39 A"   94 A'   40 A"   41 A"   95 A'                 
  3.975   3.999   4.018   4.078   4.111   4.233   4.351   5.975
 42 A"   96 A'   97 A'   98 A'   99 A'  100 A'  101 A'   43 A"                 
  5.990   5.997   6.005   6.024   6.030   6.953  13.776  13.872
 44 A"  102 A'  103 A'  104 A'  105 A'  106 A'   45 A"  107 A'                 
 14.085  23.447  27.698  27.794  28.322  28.335  28.340  28.342
108 A'  109 A'  110 A'  111 A'   46 A"   47 A"  112 A'  113 A'                 
 28.358  28.365  28.530  28.533  28.533  28.538  28.540  28.540
114 A'  115 A'   48 A"   49 A"  116 A'   50 A"   51 A"  117 A'                 
 28.550  28.560  28.596  28.620 127.870 127.880 127.886 127.886
118 A'  119 A'  120 A'  121 A'   52 A"   53 A"  122 A'  123 A'                 
127.905 127.907 151.520 151.603 163.1271901.6771901.763
124 A'  125 A'  126 A'  127 A'  128 A'  129 A'  130 A'                         
 --------------------------------------------------------------

          Ground-State Mulliken Net Atomic Charges

     Atom                 Charge (a.u.)
  ----------------------------------------
      1 C                    -0.207016
      2 P                     0.107528
      3 I                    -0.114049
      4 H                     0.232393
      5 I                    -0.018856
  ----------------------------------------
  Sum of atomic charges =     0.000000

 -----------------------------------------------------------------
                    Cartesian Multipole Moments
 -----------------------------------------------------------------
    Charge (ESU x 10^10)
                 0.0000
    Dipole Moment (Debye)
         X      -0.1191      Y      -1.8678      Z       0.0000
       Tot       1.8716
    Quadrupole Moments (Debye-Ang)
        XX     -78.6794     XY      -2.2635     YY     -66.8597
        XZ      -0.0000     YZ      -0.0000     ZZ     -78.4840
    Octopole Moments (Debye-Ang^2)
       XXX       0.7297    XXY      20.6230    XYY      13.4701
       YYY      22.6520    XXZ       0.0000    XYZ       0.0000
       YYZ       0.0000    XZZ      -0.9379    YZZ      14.2127
       ZZZ       0.0000
    Hexadecapole Moments (Debye-Ang^3)
      XXXX   -1648.6546   XXXY     -10.0500   XXYY    -328.3553
      XYYY     -50.8308   YYYY    -490.1960   XXXZ      -0.0000
      XXYZ      -0.0000   XYYZ      -0.0000   YYYZ      -0.0000
      XXZZ    -298.7314   XYZZ       0.4905   YYZZ    -118.5605
      XZZZ      -0.0000   YZZZ      -0.0000   ZZZZ    -113.6825
 -----------------------------------------------------------------
 Calculating analytic gradient of the SCF energy
 Gradient of SCF Energy
            1           2           3           4           5
    1  -0.2085701   0.1648234  -0.0091781   0.0406780   0.0122468
    2   0.0334595   0.0049908   0.0090605  -0.0864037   0.0388929
    3  -0.0000000   0.0000000  -0.0000000   0.0000000  -0.0000000
 Max gradient component =       2.086E-01
 RMS gradient           =       7.428E-02
 Gradient time:  CPU 8.28 s  wall 2.18 s
 Geometry Optimization Parameters
   NAtoms,    NIC,     NZ,  NCons,   NDum,   NFix, NCnnct, MaxDiis
        5      20       5       0       0       0       0       0


** GEOMETRY OPTIMIZATION IN DELOCALIZED INTERNAL COORDINATES **
   Searching for a Minimum

   Optimization Cycle:   1

                       Coordinates (Angstroms)
     ATOM                X               Y               Z
      1  C         0.7501439495   -1.8719193370    0.0000000000
      2  P        -0.7494911294   -1.8388341405    0.0000000000
      3  I        -1.9995103219    0.4409579593    0.0000000000
      4  H         1.4424622715   -3.1345734230    0.0000000000
      5  I         2.0994922270    0.3505250889    0.0000000000
   Point Group: cs    Number of degrees of freedom:     7


   Energy is -14219.024197183


 Attempting to Generate Delocalized Internal Coordinates

  7 Hessian modes will be used to form the next step
  Hessian Eigenvalues:
     0.044459    0.075278    0.130389    0.160000    0.220000    0.250000
     0.766766

 Minimum Search - Taking Simple RFO Step
 Searching for Lamda that Minimizes Along All modes
 Value Taken    Lamda =  -0.08760525
 Calculated Step too Large.  Step scaled by  0.517623
 Step Taken.  Stepsize is  0.300000

                             Maximum     Tolerance    Cnvgd?
         Gradient           0.154920      0.000300      NO
         Displacement       0.192367      0.001200      NO
         Energy change     *********      0.000001      NO


 New Cartesian Coordinates Obtained by Inverse Iteration

 Displacement from previous Coordinates is:  0.316164
 ----------------------------------------------------------------
             Standard Nuclear Orientation (Angstroms)
    I     Atom           X                Y                Z
 ----------------------------------------------------------------
    1      C       0.7716370801    -1.8600470430     0.0000000000
    2      P      -0.7781536345    -1.8584117540     0.0000000000
    3      I      -2.0031348351     0.4113239438     0.0000000000
    4      H       1.4242807753    -3.0076789204     0.0000000000
    5      I       2.1284676110     0.2609699212     0.0000000000
 ----------------------------------------------------------------
 Molecular Point Group                 Cs    NOp =  2
 Largest Abelian Subgroup              Cs    NOp =  2
 Nuclear Repulsion Energy =   803.8734903203 hartrees
 There are       64 alpha and       64 beta electrons
 Applying Cartesian multipole field
    Component          Value
    ---------          -----
     (2,0,0)        1.00000E-11
     (0,2,0)        2.00000E-11
     (0,0,2)       -3.00000E-11
 Nucleus-field energy     =     0.0000000234 hartrees
 Requested basis set is 6-311++G(d,p)
 There are 72 shells and 183 basis functions
 A cutoff of  1.0D-11 yielded   1950 shell pairs
 There are     13369 function pairs (     15203 Cartesian)
 Smallest overlap matrix eigenvalue = 9.20E-04
 Guess MOs from SCF MO coefficient file

 -----------------------------------------------------------------------
  General SCF calculation program by
  Eric Jon Sundstrom, Paul Horn, Yuezhi Mao, Dmitri Zuev, Alec White,
  David Stuck, Shaama M.S., Shane Yost, Joonho Lee, David Small,
  Daniel Levine, Susi Lehtola, Hugh Burton, Evgeny Epifanovsky
 -----------------------------------------------------------------------
 Exchange:     0.2000 Hartree-Fock + 0.0800 Slater + 0.7200 B88
 Correlation:  0.1900 VWN1RPA + 0.8100 LYP
 Using SG-1 standard quadrature grid
 using 4 threads for integral computing
 -------------------------------------------------------
 OpenMP Integral computing Module                
 Release: version 2.0, May 2017, Q-Chem Inc. Pleasanton 
 -------------------------------------------------------
 -------------------------------------------------------
 OpenMP BLAS3 based DFT computing Module                
 Release: version 1.0, May 2013, Q-Chem Inc. Pittsburgh 
 -------------------------------------------------------
 A restricted SCF calculation will be
 performed using DIIS
 SCF converges when DIIS error is below 1.0e-08
 ---------------------------------------
  Cycle       Energy         DIIS error
 ---------------------------------------
    1  -14219.0625078575      6.91e-04  
    2  -14219.0651644677      2.02e-04  
    3  -14219.0651816624      1.90e-04  
    4  -14219.0653726056      7.56e-05  
    5  -14219.0654001503      1.53e-05  
    6  -14219.0654010982      7.32e-06  
    7  -14219.0654012570      3.75e-06  
    8  -14219.0654013164      1.68e-06  
    9  -14219.0654013322      3.12e-07  
   10  -14219.0654013327      7.46e-08  
   11  -14219.0654013328      1.96e-08  
   12  -14219.0654013326      6.21e-09  Convergence criterion met
 ---------------------------------------
 SCF time:   CPU 28.40s  wall 7.00s 
 SCF   energy in the final basis set =   -14219.0654013326
 Total energy in the final basis set =   -14219.0654013326

 --------------------------------------------------------------
             Orbital Energies (a.u.) and Symmetries
 --------------------------------------------------------------

 Alpha MOs, Restricted
 -- Occupied --                  
*******-1165.88 -176.31 -176.31 -165.72 -165.71 -165.71 -165.71
  1 A'    2 A'    3 A'    4 A'    5 A'    1 A"    6 A'    7 A'                 
-165.71 -165.71  -77.11  -35.81  -35.81  -31.30  -31.30  -31.30
  2 A"    8 A'    9 A'   10 A'   11 A'   12 A'   13 A'    3 A"                 
-31.296 -31.292 -31.292 -22.952 -22.951 -22.950 -22.949 -22.948
 14 A'    4 A"   15 A'   16 A'    5 A"   17 A'   18 A'    6 A"                 
-22.948 -22.947 -22.947 -22.943 -22.943 -10.275  -6.606  -6.357
 19 A'    7 A"   20 A'   21 A'    8 A"   22 A'   23 A'   24 A'                 
 -6.353  -4.769  -4.767  -4.766  -4.765  -4.763  -4.756  -4.755
 25 A'   26 A'   27 A'   28 A'    9 A"   29 A'   10 A"   30 A'                 
 -4.750  -4.750  -2.034  -2.031  -2.031  -2.030  -2.027  -2.026
 11 A"   31 A'   32 A'   33 A'   12 A"   34 A'   13 A"   35 A'                 
 -2.019  -2.019  -2.013  -2.013  -0.782  -0.660  -0.637  -0.521
 36 A'   14 A"   37 A'   15 A"   38 A'   39 A'   40 A'   41 A'                 
 -0.417  -0.390  -0.345  -0.304  -0.284  -0.279  -0.269  -0.266
 42 A'   43 A'   16 A"   44 A'   17 A"   45 A'   18 A"   46 A'                 
 -- Virtual --                   
 -0.148  -0.089  -0.083  -0.017   0.019   0.036   0.040   0.047
 47 A'   19 A"   48 A'   49 A'   50 A'   51 A'   20 A"   52 A'                 
  0.074   0.093   0.095   0.107   0.125   0.145   0.175   0.192
 53 A'   21 A"   54 A'   55 A'   56 A'   57 A'   58 A'   59 A'                 
  0.203   0.225   0.237   0.241   0.267   0.268   0.314   0.360
 22 A"   60 A'   23 A"   61 A'   62 A'   24 A"   63 A'   64 A'                 
  0.385   0.388   0.394   0.396   0.403   0.408   0.410   0.427
 25 A"   65 A'   26 A"   27 A"   66 A'   28 A"   67 A'   68 A'                 
  0.444   0.468   0.511   0.550   0.569   0.582   0.609   0.627
 69 A'   70 A'   71 A'   72 A'   29 A"   73 A'   74 A'   75 A'                 
  0.651   0.665   0.779   0.858   0.887   1.088   1.123   1.211
 30 A"   31 A"   76 A'   77 A'   78 A'   79 A'   32 A"   80 A'                 
  1.282   1.295   1.302   1.319   1.363   1.431   1.481   1.505
 33 A"   81 A'   34 A"   82 A'   83 A'   84 A'   35 A"   85 A'                 
  1.551   1.580   1.657   1.687   1.755   2.008   2.154   2.591
 36 A"   86 A'   87 A'   37 A"   88 A'   89 A'   90 A'   91 A'                 
  2.687   2.903   3.344   3.954   3.956   3.962   3.963   3.973
 38 A"   92 A'   93 A'   39 A"   94 A'   40 A"   41 A"   95 A'                 
  3.977   4.001   4.025   4.088   4.126   4.235   4.349   5.974
 42 A"   96 A'   97 A'   98 A'   99 A'  100 A'  101 A'   43 A"                 
  5.990   5.997   6.004   6.025   6.033   6.933  13.774  13.870
 44 A"  102 A'  103 A'  104 A'  105 A'  106 A'   45 A"  107 A'                 
 14.044  23.427  27.701  27.794  28.322  28.334  28.338  28.342
108 A'  109 A'  110 A'  111 A'   46 A"   47 A"  112 A'  113 A'                 
 28.358  28.366  28.530  28.533  28.533  28.535  28.539  28.540
114 A'  115 A'   48 A"   49 A"  116 A'   50 A"   51 A"  117 A'                 
 28.550  28.561  28.601  28.626 127.870 127.879 127.884 127.887
118 A'  119 A'  120 A'  121 A'   52 A"   53 A"  122 A'  123 A'                 
127.905 127.908 151.523 151.602 163.0901901.6801901.763
124 A'  125 A'  126 A'  127 A'  128 A'  129 A'  130 A'                         

 Beta MOs, Restricted
 -- Occupied --                  
*******-1165.88 -176.31 -176.31 -165.72 -165.71 -165.71 -165.71
  1 A'    2 A'    3 A'    4 A'    5 A'    1 A"    6 A'    7 A'                 
-165.71 -165.71  -77.11  -35.81  -35.81  -31.30  -31.30  -31.30
  2 A"    8 A'    9 A'   10 A'   11 A'   12 A'   13 A'    3 A"                 
-31.296 -31.292 -31.292 -22.952 -22.951 -22.950 -22.949 -22.948
 14 A'    4 A"   15 A'   16 A'    5 A"   17 A'   18 A'    6 A"                 
-22.948 -22.947 -22.947 -22.943 -22.943 -10.275  -6.606  -6.357
 19 A'    7 A"   20 A'   21 A'    8 A"   22 A'   23 A'   24 A'                 
 -6.353  -4.769  -4.767  -4.766  -4.765  -4.763  -4.756  -4.755
 25 A'   26 A'   27 A'   28 A'    9 A"   29 A'   10 A"   30 A'                 
 -4.750  -4.750  -2.034  -2.031  -2.031  -2.030  -2.027  -2.026
 11 A"   31 A'   32 A'   33 A'   12 A"   34 A'   13 A"   35 A'                 
 -2.019  -2.019  -2.013  -2.013  -0.782  -0.660  -0.637  -0.521
 36 A'   14 A"   37 A'   15 A"   38 A'   39 A'   40 A'   41 A'                 
 -0.417  -0.390  -0.345  -0.304  -0.284  -0.279  -0.269  -0.266
 42 A'   43 A'   16 A"   44 A'   17 A"   45 A'   18 A"   46 A'                 
 -- Virtual --                   
 -0.148  -0.089  -0.083  -0.017   0.019   0.036   0.040   0.047
 47 A'   19 A"   48 A'   49 A'   50 A'   51 A'   20 A"   52 A'                 
  0.074   0.093   0.095   0.107   0.125   0.145   0.175   0.192
 53 A'   21 A"   54 A'   55 A'   56 A'   57 A'   58 A'   59 A'                 
  0.203   0.225   0.237   0.241   0.267   0.268   0.314   0.360
 22 A"   60 A'   23 A"   61 A'   62 A'   24 A"   63 A'   64 A'                 
  0.385   0.388   0.394   0.396   0.403   0.408   0.410   0.427
 25 A"   65 A'   26 A"   27 A"   66 A'   28 A"   67 A'   68 A'                 
  0.444   0.468   0.511   0.550   0.569   0.582   0.609   0.627
 69 A'   70 A'   71 A'   72 A'   29 A"   73 A'   74 A'   75 A'                 
  0.651   0.665   0.779   0.858   0.887   1.088   1.123   1.211
 30 A"   31 A"   76 A'   77 A'   78 A'   79 A'   32 A"   80 A'                 
  1.282   1.295   1.302   1.319   1.363   1.431   1.481   1.505
 33 A"   81 A'   34 A"   82 A'   83 A'   84 A'   35 A"   85 A'                 
  1.551   1.580   1.657   1.687   1.755   2.008   2.154   2.591
 36 A"   86 A'   87 A'   37 A"   88 A'   89 A'   90 A'   91 A'                 
  2.687   2.903   3.344   3.954   3.956   3.962   3.963   3.973
 38 A"   92 A'   93 A'   39 A"   94 A'   40 A"   41 A"   95 A'                 
  3.977   4.001   4.025   4.088   4.126   4.235   4.349   5.974
 42 A"   96 A'   97 A'   98 A'   99 A'  100 A'  101 A'   43 A"                 
  5.990   5.997   6.004   6.025   6.033   6.933  13.774  13.870
 44 A"  102 A'  103 A'  104 A'  105 A'  106 A'   45 A"  107 A'                 
 14.044  23.427  27.701  27.794  28.322  28.334  28.338  28.342
108 A'  109 A'  110 A'  111 A'   46 A"   47 A"  112 A'  113 A'                 
 28.358  28.366  28.530  28.533  28.533  28.535  28.539  28.540
114 A'  115 A'   48 A"   49 A"  116 A'   50 A"   51 A"  117 A'                 
 28.550  28.561  28.601  28.626 127.870 127.879 127.884 127.887
118 A'  119 A'  120 A'  121 A'   52 A"   53 A"  122 A'  123 A'                 
127.905 127.908 151.523 151.602 163.0901901.6801901.763
124 A'  125 A'  126 A'  127 A'  128 A'  129 A'  130 A'                         
 --------------------------------------------------------------

          Ground-State Mulliken Net Atomic Charges

     Atom                 Charge (a.u.)
  ----------------------------------------
      1 C                    -0.232104
      2 P                     0.107477
      3 I                    -0.117654
      4 H                     0.237020
      5 I                     0.005260
  ----------------------------------------
  Sum of atomic charges =     0.000000

 -----------------------------------------------------------------
                    Cartesian Multipole Moments
 -----------------------------------------------------------------
    Charge (ESU x 10^10)
                 0.0000
    Dipole Moment (Debye)
         X       0.0354      Y      -1.6125      Z       0.0000
       Tot       1.6129
    Quadrupole Moments (Debye-Ang)
        XX     -78.1662     XY      -1.8950     YY     -67.9081
        XZ       0.0000     YZ      -0.0000     ZZ     -78.4500
    Octopole Moments (Debye-Ang^2)
       XXX       1.3458    XXY      25.1613    XYY      11.8095
       YYY      36.7109    XXZ       0.0000    XYZ       0.0000
       YYZ       0.0000    XZZ      -1.0724    YZZ      17.9314
       ZZZ       0.0000
    Hexadecapole Moments (Debye-Ang^3)
      XXXX   -1667.7407   XXXY       0.6500   XXYY    -333.5806
      XYYY     -38.2675   YYYY    -494.3080   XXXZ       0.0000
      XXYZ      -0.0000   XYYZ      -0.0000   YYYZ      -0.0000
      XXZZ    -302.5908   XYZZ       2.8971   YYZZ    -116.2194
      XZZZ       0.0000   YZZZ      -0.0000   ZZZZ    -113.6911
 -----------------------------------------------------------------
 Calculating analytic gradient of the SCF energy
 Gradient of SCF Energy
            1           2           3           4           5
    1  -0.1432564   0.1017881  -0.0097307   0.0367628   0.0144361
    2   0.0230964   0.0067037   0.0087334  -0.0766205   0.0380871
    3  -0.0000000   0.0000000  -0.0000000  -0.0000000  -0.0000000
 Max gradient component =       1.433E-01
 RMS gradient           =       5.197E-02
 Gradient time:  CPU 8.42 s  wall 2.21 s
 Geometry Optimization Parameters
   NAtoms,    NIC,     NZ,  NCons,   NDum,   NFix, NCnnct, MaxDiis
        5      20       5       0       0       0       0       0

 Cartesian Hessian Update
 Hessian Updated using BFGS Update


** GEOMETRY OPTIMIZATION IN DELOCALIZED INTERNAL COORDINATES **
   Searching for a Minimum

   Optimization Cycle:   2

                       Coordinates (Angstroms)
     ATOM                X               Y               Z
      1  C         0.7716370801   -1.8600470430    0.0000000000
      2  P        -0.7781536345   -1.8584117540    0.0000000000
      3  I        -2.0031348351    0.4113239438    0.0000000000
      4  H         1.4242807753   -3.0076789204    0.0000000000
      5  I         2.1284676110    0.2609699212    0.0000000000
   Point Group: cs    Number of degrees of freedom:     7


   Energy is -14219.065401333

 Hessian Updated using BFGS Update

  7 Hessian modes will be used to form the next step
  Hessian Eigenvalues:
     0.033104    0.072114    0.087187    0.159608    0.216146    0.247677
     0.909935

 Minimum Search - Taking Simple RFO Step
 Searching for Lamda that Minimizes Along All modes
 Value Taken    Lamda =  -0.08911834
 Calculated Step too Large.  Step scaled by  0.387959
 Step Taken.  Stepsize is  0.300000

                             Maximum     Tolerance    Cnvgd?
         Gradient           0.106367      0.000300      NO
         Displacement       0.171421      0.001200      NO
         Energy change     -0.041204      0.000001      NO


 New Cartesian Coordinates Obtained by Inverse Iteration

 Displacement from previous Coordinates is:  0.318492
 ----------------------------------------------------------------
             Standard Nuclear Orientation (Angstroms)
    I     Atom           X                Y                Z
 ----------------------------------------------------------------
    1      C       0.7820464980    -1.8497585388     0.0000000000
    2      P      -0.7986581655    -1.8910233864     0.0000000000
    3      I      -1.9640486602     0.3834872854     0.0000000000
    4      H       1.4008982809    -2.8763722301     0.0000000000
    5      I       2.1228590435     0.1798230175     0.0000000000
 ----------------------------------------------------------------
 Molecular Point Group                 Cs    NOp =  2
 Largest Abelian Subgroup              Cs    NOp =  2
 Nuclear Repulsion Energy =   813.0535665674 hartrees
 There are       64 alpha and       64 beta electrons
 Applying Cartesian multipole field
    Component          Value
    ---------          -----
     (2,0,0)        1.00000E-11
     (0,2,0)        2.00000E-11
     (0,0,2)       -3.00000E-11
 Nucleus-field energy     =     0.0000000229 hartrees
 Requested basis set is 6-311++G(d,p)
 There are 72 shells and 183 basis functions
 A cutoff of  1.0D-11 yielded   1974 shell pairs
 There are     13487 function pairs (     15325 Cartesian)
 Smallest overlap matrix eigenvalue = 9.30E-04
 Guess MOs from SCF MO coefficient file

 -----------------------------------------------------------------------
  General SCF calculation program by
  Eric Jon Sundstrom, Paul Horn, Yuezhi Mao, Dmitri Zuev, Alec White,
  David Stuck, Shaama M.S., Shane Yost, Joonho Lee, David Small,
  Daniel Levine, Susi Lehtola, Hugh Burton, Evgeny Epifanovsky
 -----------------------------------------------------------------------
 Exchange:     0.2000 Hartree-Fock + 0.0800 Slater + 0.7200 B88
 Correlation:  0.1900 VWN1RPA + 0.8100 LYP
 Using SG-1 standard quadrature grid
 using 4 threads for integral computing
 -------------------------------------------------------
 OpenMP Integral computing Module                
 Release: version 2.0, May 2017, Q-Chem Inc. Pleasanton 
 -------------------------------------------------------
 -------------------------------------------------------
 OpenMP BLAS3 based DFT computing Module                
 Release: version 1.0, May 2013, Q-Chem Inc. Pittsburgh 
 -------------------------------------------------------
 A restricted SCF calculation will be
 performed using DIIS
 SCF converges when DIIS error is below 1.0e-08
 ---------------------------------------
  Cycle       Energy         DIIS error
 ---------------------------------------
    1  -14219.0929437619      7.22e-04  
    2  -14219.0953514889      3.19e-04  
    3  -14219.0944250384      5.38e-04  
    4  -14219.0959061346      6.63e-05  
    5  -14219.0959227603      3.79e-05  
    6  -14219.0959299749      7.11e-06  
    7  -14219.0959301721      3.26e-06  
    8  -14219.0959302163      8.75e-07  
    9  -14219.0959302202      1.93e-07  
   10  -14219.0959302203      5.66e-08  
   11  -14219.0959302204      1.45e-08  
   12  -14219.0959302204      4.69e-09  Convergence criterion met
 ---------------------------------------
 SCF time:   CPU 28.82s  wall 8.00s 
 SCF   energy in the final basis set =   -14219.0959302204
 Total energy in the final basis set =   -14219.0959302204

 --------------------------------------------------------------
             Orbital Energies (a.u.) and Symmetries
 --------------------------------------------------------------

 Alpha MOs, Restricted
 -- Occupied --                  
*******-1165.88 -176.31 -176.31 -165.72 -165.71 -165.71 -165.71
  1 A'    2 A'    3 A'    4 A'    5 A'    6 A'    1 A"    7 A'                 
-165.71 -165.71  -77.11  -35.81  -35.81  -31.30  -31.30  -31.30
  2 A"    8 A'    9 A'   10 A'   11 A'   12 A'   13 A'    3 A"                 
-31.295 -31.294 -31.294 -22.952 -22.951 -22.950 -22.950 -22.950
 14 A'    4 A"   15 A'   16 A'   17 A'    5 A"   18 A'    6 A"                 
-22.949 -22.946 -22.946 -22.945 -22.945 -10.268  -6.605  -6.357
 19 A'    7 A"   20 A'   21 A'    8 A"   22 A'   23 A'   24 A'                 
 -6.356  -4.769  -4.768  -4.767  -4.764  -4.762  -4.755  -4.754
 25 A'   26 A'   27 A'   28 A'    9 A"   29 A'   10 A"   30 A'                 
 -4.753  -4.753  -2.034  -2.033  -2.030  -2.029  -2.029  -2.029
 11 A"   31 A'   32 A'   33 A'   12 A"   13 A"   34 A'   35 A'                 
 -2.018  -2.018  -2.016  -2.015  -0.780  -0.663  -0.640  -0.536
 14 A"   36 A'   37 A'   15 A"   38 A'   39 A'   40 A'   41 A'                 
 -0.421  -0.394  -0.343  -0.307  -0.285  -0.281  -0.267  -0.267
 42 A'   43 A'   16 A"   44 A'   17 A"   45 A'   18 A"   46 A'                 
 -- Virtual --                   
 -0.137  -0.092  -0.070  -0.011   0.021   0.037   0.041   0.048
 47 A'   19 A"   48 A'   49 A'   50 A'   51 A'   20 A"   52 A'                 
  0.079   0.093   0.101   0.116   0.126   0.142   0.174   0.192
 53 A'   21 A"   54 A'   55 A'   56 A'   57 A'   58 A'   59 A'                 
  0.203   0.223   0.237   0.245   0.266   0.269   0.311   0.360
 22 A"   60 A'   23 A"   61 A'   62 A'   24 A"   63 A'   64 A'                 
  0.382   0.387   0.394   0.395   0.405   0.407   0.409   0.435
 25 A"   65 A'   26 A"   27 A"   66 A'   28 A"   67 A'   68 A'                 
  0.449   0.474   0.533   0.555   0.568   0.598   0.603   0.635
 69 A'   70 A'   71 A'   72 A'   29 A"   73 A'   74 A'   75 A'                 
  0.654   0.670   0.778   0.865   0.897   1.052   1.120   1.233
 30 A"   31 A"   76 A'   77 A'   78 A'   79 A'   32 A"   80 A'                 
  1.283   1.302   1.303   1.321   1.365   1.474   1.497   1.534
 33 A"   81 A'   34 A"   82 A'   83 A'   35 A"   84 A'   85 A'                 
  1.551   1.596   1.660   1.760   1.784   2.023   2.278   2.598
 36 A"   86 A'   87 A'   37 A"   88 A'   89 A'   90 A'   91 A'                 
  2.691   2.895   3.396   3.954   3.955   3.961   3.964   3.973
 38 A"   92 A'   93 A'   39 A"   94 A'   40 A"   41 A"   95 A'                 
  3.980   4.005   4.036   4.099   4.150   4.238   4.350   5.975
 42 A"   96 A'   97 A'   98 A'   99 A'  100 A'  101 A'   43 A"                 
  5.990   5.999   6.006   6.026   6.032   6.922  13.775  13.874
 44 A"  102 A'  103 A'  104 A'  105 A'  106 A'   45 A"  107 A'                 
 14.023  23.480  27.704  27.796  28.322  28.334  28.339  28.344
108 A'  109 A'  110 A'  111 A'   46 A"   47 A"  112 A'  113 A'                 
 28.358  28.366  28.530  28.533  28.533  28.534  28.539  28.540
114 A'  115 A'   48 A"  116 A'   49 A"   50 A"  117 A'   51 A"                 
 28.552  28.564  28.607  28.634 127.870 127.879 127.885 127.888
118 A'  119 A'  120 A'  121 A'   52 A"   53 A"  122 A'  123 A'                 
127.906 127.908 151.526 151.605 163.0691901.6831901.765
124 A'  125 A'  126 A'  127 A'  128 A'  129 A'  130 A'                         

 Beta MOs, Restricted
 -- Occupied --                  
*******-1165.88 -176.31 -176.31 -165.72 -165.71 -165.71 -165.71
  1 A'    2 A'    3 A'    4 A'    5 A'    6 A'    1 A"    7 A'                 
-165.71 -165.71  -77.11  -35.81  -35.81  -31.30  -31.30  -31.30
  2 A"    8 A'    9 A'   10 A'   11 A'   12 A'   13 A'    3 A"                 
-31.295 -31.294 -31.294 -22.952 -22.951 -22.950 -22.950 -22.950
 14 A'    4 A"   15 A'   16 A'   17 A'    5 A"   18 A'    6 A"                 
-22.949 -22.946 -22.946 -22.945 -22.945 -10.268  -6.605  -6.357
 19 A'    7 A"   20 A'   21 A'    8 A"   22 A'   23 A'   24 A'                 
 -6.356  -4.769  -4.768  -4.767  -4.764  -4.762  -4.755  -4.754
 25 A'   26 A'   27 A'   28 A'    9 A"   29 A'   10 A"   30 A'                 
 -4.753  -4.753  -2.034  -2.033  -2.030  -2.029  -2.029  -2.029
 11 A"   31 A'   32 A'   33 A'   12 A"   13 A"   34 A'   35 A'                 
 -2.018  -2.018  -2.016  -2.015  -0.780  -0.663  -0.640  -0.536
 14 A"   36 A'   37 A'   15 A"   38 A'   39 A'   40 A'   41 A'                 
 -0.421  -0.394  -0.343  -0.307  -0.285  -0.281  -0.267  -0.267
 42 A'   43 A'   16 A"   44 A'   17 A"   45 A'   18 A"   46 A'                 
 -- Virtual --                   
 -0.137  -0.092  -0.070  -0.011   0.021   0.037   0.041   0.048
 47 A'   19 A"   48 A'   49 A'   50 A'   51 A'   20 A"   52 A'                 
  0.079   0.093   0.101   0.116   0.126   0.142   0.174   0.192
 53 A'   21 A"   54 A'   55 A'   56 A'   57 A'   58 A'   59 A'                 
  0.203   0.223   0.237   0.245   0.266   0.269   0.311   0.360
 22 A"   60 A'   23 A"   61 A'   62 A'   24 A"   63 A'   64 A'                 
  0.382   0.387   0.394   0.395   0.405   0.407   0.409   0.435
 25 A"   65 A'   26 A"   27 A"   66 A'   28 A"   67 A'   68 A'                 
  0.449   0.474   0.533   0.555   0.568   0.598   0.603   0.635
 69 A'   70 A'   71 A'   72 A'   29 A"   73 A'   74 A'   75 A'                 
  0.654   0.670   0.778   0.865   0.897   1.052   1.120   1.233
 30 A"   31 A"   76 A'   77 A'   78 A'   79 A'   32 A"   80 A'                 
  1.283   1.302   1.303   1.321   1.365   1.474   1.497   1.534
 33 A"   81 A'   34 A"   82 A'   83 A'   35 A"   84 A'   85 A'                 
  1.551   1.596   1.660   1.760   1.784   2.023   2.278   2.598
 36 A"   86 A'   87 A'   37 A"   88 A'   89 A'   90 A'   91 A'                 
  2.691   2.895   3.396   3.954   3.955   3.961   3.964   3.973
 38 A"   92 A'   93 A'   39 A"   94 A'   40 A"   41 A"   95 A'                 
  3.980   4.005   4.036   4.099   4.150   4.238   4.350   5.975
 42 A"   96 A'   97 A'   98 A'   99 A'  100 A'  101 A'   43 A"                 
  5.990   5.999   6.006   6.026   6.032   6.922  13.775  13.874
 44 A"  102 A'  103 A'  104 A'  105 A'  106 A'   45 A"  107 A'                 
 14.023  23.480  27.704  27.796  28.322  28.334  28.339  28.344
108 A'  109 A'  110 A'  111 A'   46 A"   47 A"  112 A'  113 A'                 
 28.358  28.366  28.530  28.533  28.533  28.534  28.539  28.540
114 A'  115 A'   48 A"  116 A'   49 A"   50 A"  117 A'   51 A"                 
 28.552  28.564  28.607  28.634 127.870 127.879 127.885 127.888
118 A'  119 A'  120 A'  121 A'   52 A"   53 A"  122 A'  123 A'                 
127.906 127.908 151.526 151.605 163.0691901.6831901.765
124 A'  125 A'  126 A'  127 A'  128 A'  129 A'  130 A'                         
 --------------------------------------------------------------

          Ground-State Mulliken Net Atomic Charges

     Atom                 Charge (a.u.)
  ----------------------------------------
      1 C                    -0.256925
      2 P                     0.107074
      3 I                    -0.121282
      4 H                     0.242324
      5 I                     0.028810
  ----------------------------------------
  Sum of atomic charges =    -0.000000

 -----------------------------------------------------------------
                    Cartesian Multipole Moments
 -----------------------------------------------------------------
    Charge (ESU x 10^10)
                 0.0000
    Dipole Moment (Debye)
         X       0.1873      Y      -1.3921      Z       0.0000
       Tot       1.4046
    Quadrupole Moments (Debye-Ang)
        XX     -77.7764     XY      -1.5374     YY     -68.7039
        XZ       0.0000     YZ       0.0000     ZZ     -78.3068
    Octopole Moments (Debye-Ang^2)
       XXX       1.4685    XXY      28.8436    XYY       9.7753
       YYY      49.7456    XXZ       0.0000    XYZ       0.0000
       YYZ       0.0000    XZZ      -1.4216    YZZ      21.3052
       ZZZ       0.0000
    Hexadecapole Moments (Debye-Ang^3)
      XXXX   -1634.6869   XXXY       9.2365   XXYY    -331.2481
      XYYY     -28.1255   YYYY    -501.9543   XXXZ       0.0000
      XXYZ      -0.0000   XYYZ       0.0000   YYYZ       0.0000
      XXZZ    -296.9431   XYZZ       4.5936   YYZZ    -114.7686
      XZZZ       0.0000   YZZZ       0.0000   ZZZZ    -113.4032
 -----------------------------------------------------------------
 Calculating analytic gradient of the SCF energy
 Gradient of SCF Energy
            1           2           3           4           5
    1  -0.1002269   0.0692219  -0.0084138   0.0238634   0.0155554
    2   0.0003178   0.0054487   0.0084255  -0.0512101   0.0370181
    3  -0.0000000   0.0000000  -0.0000000   0.0000000   0.0000000
 Max gradient component =       1.002E-01
 RMS gradient           =       3.634E-02
 Gradient time:  CPU 8.54 s  wall 2.24 s
 Geometry Optimization Parameters
   NAtoms,    NIC,     NZ,  NCons,   NDum,   NFix, NCnnct, MaxDiis
        5      20       5       0       0       0       0       0

 Cartesian Hessian Update
 Hessian Updated using BFGS Update


** GEOMETRY OPTIMIZATION IN DELOCALIZED INTERNAL COORDINATES **
   Searching for a Minimum

   Optimization Cycle:   3

                       Coordinates (Angstroms)
     ATOM                X               Y               Z
      1  C         0.7820464980   -1.8497585388    0.0000000000
      2  P        -0.7986581655   -1.8910233864    0.0000000000
      3  I        -1.9640486602    0.3834872854    0.0000000000
      4  H         1.4008982809   -2.8763722301    0.0000000000
      5  I         2.1228590435    0.1798230175    0.0000000000
   Point Group: cs    Number of degrees of freedom:     7


   Energy is -14219.095930220

 Hessian Updated using BFGS Update

  7 Hessian modes will be used to form the next step
  Hessian Eigenvalues:
     0.035647    0.074170    0.141011    0.162871    0.212372    0.246128
     0.845887

 Minimum Search - Taking Simple RFO Step
 Searching for Lamda that Minimizes Along All modes
 Value Taken    Lamda =  -0.05471699
 Calculated Step too Large.  Step scaled by  0.439219
 Step Taken.  Stepsize is  0.300000

                             Maximum     Tolerance    Cnvgd?
         Gradient           0.073044      0.000300      NO
         Displacement       0.184287      0.001200      NO
         Energy change     -0.030529      0.000001      NO


 New Cartesian Coordinates Obtained by Inverse Iteration

 Displacement from previous Coordinates is:  0.310728
 ----------------------------------------------------------------
             Standard Nuclear Orientation (Angstroms)
    I     Atom           X                Y                Z
 ----------------------------------------------------------------
    1      C       0.7908241971    -1.8219474703     0.0000000000
    2      P      -0.8155726776    -1.9111253762     0.0000000000
    3      I      -1.9264116316     0.3584799574     0.0000000000
    4      H       1.3957425500    -2.7612201002     0.0000000000
    5      I       2.0985145589     0.0819691370     0.0000000000
 ----------------------------------------------------------------
 Molecular Point Group                 Cs    NOp =  2
 Largest Abelian Subgroup              Cs    NOp =  2
 Nuclear Repulsion Energy =   826.7767952602 hartrees
 There are       64 alpha and       64 beta electrons
 Applying Cartesian multipole field
    Component          Value
    ---------          -----
     (2,0,0)        1.00000E-11
     (0,2,0)        2.00000E-11
     (0,0,2)       -3.00000E-11
 Nucleus-field energy     =     0.0000000223 hartrees
 Requested basis set is 6-311++G(d,p)
 There are 72 shells and 183 basis functions
 A cutoff of  1.0D-11 yielded   1996 shell pairs
 There are     13600 function pairs (     15444 Cartesian)
 Smallest overlap matrix eigenvalue = 9.31E-04
 Guess MOs from SCF MO coefficient file

 -----------------------------------------------------------------------
  General SCF calculation program by
  Eric Jon Sundstrom, Paul Horn, Yuezhi Mao, Dmitri Zuev, Alec White,
  David Stuck, Shaama M.S., Shane Yost, Joonho Lee, David Small,
  Daniel Levine, Susi Lehtola, Hugh Burton, Evgeny Epifanovsky
 -----------------------------------------------------------------------
 Exchange:     0.2000 Hartree-Fock + 0.0800 Slater + 0.7200 B88
 Correlation:  0.1900 VWN1RPA + 0.8100 LYP
 Using SG-1 standard quadrature grid
 using 4 threads for integral computing
 -------------------------------------------------------
 OpenMP Integral computing Module                
 Release: version 2.0, May 2017, Q-Chem Inc. Pleasanton 
 -------------------------------------------------------
 -------------------------------------------------------
 OpenMP BLAS3 based DFT computing Module                
 Release: version 1.0, May 2013, Q-Chem Inc. Pittsburgh 
 -------------------------------------------------------
 A restricted SCF calculation will be
 performed using DIIS
 SCF converges when DIIS error is below 1.0e-08
 ---------------------------------------
  Cycle       Energy         DIIS error
 ---------------------------------------
    1  -14219.1130176905      7.24e-04  
    2  -14219.1153066917      3.99e-04  
    3  -14219.1144928553      5.76e-04  
    4  -14219.1161235338      7.37e-05  
    5  -14219.1161470947      3.75e-05  
    6  -14219.1161537357      8.02e-06  
    7  -14219.1161540048      3.51e-06  
    8  -14219.1161540535      6.40e-07  
    9  -14219.1161540554      1.24e-07  
   10  -14219.1161540555      2.56e-08  
   11  -14219.1161540557      9.77e-09  Convergence criterion met
 ---------------------------------------
 SCF time:   CPU 26.86s  wall 7.00s 
 SCF   energy in the final basis set =   -14219.1161540557
 Total energy in the final basis set =   -14219.1161540557

 --------------------------------------------------------------
             Orbital Energies (a.u.) and Symmetries
 --------------------------------------------------------------

 Alpha MOs, Restricted
 -- Occupied --                  
*******-1165.88 -176.31 -176.31 -165.72 -165.72 -165.72 -165.71
  1 A'    2 A'    3 A'    4 A'    5 A'    1 A"    6 A'    7 A'                 
-165.71 -165.71  -77.11  -35.81  -35.81  -31.30  -31.30  -31.30
  2 A"    8 A'    9 A'   10 A'   11 A'   12 A'   13 A'    3 A"                 
-31.297 -31.294 -31.293 -22.954 -22.953 -22.953 -22.950 -22.948
 14 A'    4 A"   15 A'   16 A'    5 A"   17 A'   18 A'    6 A"                 
-22.948 -22.948 -22.948 -22.945 -22.945 -10.260  -6.603  -6.359
 19 A'    7 A"   20 A'    8 A"   21 A'   22 A'   23 A'   24 A'                 
 -6.355  -4.772  -4.767  -4.765  -4.762  -4.760  -4.756  -4.756
 25 A'   26 A'   27 A'   28 A'    9 A"   29 A'   10 A"   30 A'                 
 -4.754  -4.753  -2.037  -2.033  -2.032  -2.032  -2.029  -2.028
 11 A"   31 A'   32 A'   12 A"   33 A'   34 A'   13 A"   35 A'                 
 -2.019  -2.019  -2.017  -2.017  -0.780  -0.669  -0.644  -0.545
 36 A'   14 A"   15 A"   37 A'   38 A'   39 A'   40 A'   41 A'                 
 -0.424  -0.398  -0.342  -0.311  -0.287  -0.282  -0.268  -0.265
 42 A'   43 A'   16 A"   44 A'   17 A"   45 A'   46 A'   18 A"                 
 -- Virtual --                   
 -0.121  -0.094  -0.058  -0.008   0.021   0.038   0.042   0.049
 47 A'   19 A"   48 A'   49 A'   50 A'   51 A'   20 A"   52 A'                 
  0.080   0.093   0.101   0.122   0.132   0.145   0.173   0.192
 53 A'   21 A"   54 A'   55 A'   56 A'   57 A'   58 A'   59 A'                 
  0.203   0.219   0.237   0.249   0.267   0.271   0.309   0.359
 22 A"   60 A'   23 A"   61 A'   62 A'   24 A"   63 A'   64 A'                 
  0.378   0.387   0.393   0.397   0.405   0.406   0.410   0.440
 25 A"   65 A'   26 A"   27 A"   28 A"   66 A'   67 A'   68 A'                 
  0.456   0.484   0.550   0.564   0.570   0.601   0.621   0.653
 69 A'   70 A'   71 A'   29 A"   72 A'   73 A'   74 A'   75 A'                 
  0.662   0.678   0.774   0.873   0.905   1.024   1.129   1.275
 30 A"   31 A"   76 A'   77 A'   78 A'   79 A'   32 A"   80 A'                 
  1.283   1.305   1.309   1.322   1.368   1.470   1.530   1.551
 33 A"   34 A"   81 A'   82 A'   83 A'   35 A"   84 A'   36 A"                 
  1.554   1.615   1.665   1.798   1.815   2.047   2.391   2.579
 85 A'   86 A'   87 A'   88 A'   37 A"   89 A'   90 A'   91 A'                 
  2.694   2.888   3.425   3.953   3.953   3.960   3.967   3.974
 38 A"   92 A'   93 A'   39 A"   94 A'   40 A"   41 A"   95 A'                 
  3.988   4.010   4.052   4.110   4.191   4.245   4.355   5.976
 42 A"   96 A'   97 A'   98 A'   99 A'  100 A'  101 A'   43 A"                 
  5.991   6.001   6.010   6.026   6.031   6.914  13.777  13.882
 44 A"  102 A'  103 A'  104 A'  105 A'  106 A'   45 A"  107 A'                 
 14.008  23.556  27.711  27.805  28.322  28.335  28.341  28.347
108 A'  109 A'  110 A'  111 A'   46 A"   47 A"  112 A'  113 A'                 
 28.357  28.366  28.529  28.531  28.533  28.535  28.540  28.542
114 A'  115 A'   48 A"  116 A'   49 A"   50 A"  117 A'   51 A"                 
 28.555  28.570  28.614  28.649 127.870 127.880 127.886 127.891
118 A'  119 A'  120 A'  121 A'   52 A"   53 A"  122 A'  123 A'                 
127.907 127.908 151.532 151.611 163.0541901.6901901.771
124 A'  125 A'  126 A'  127 A'  128 A'  129 A'  130 A'                         

 Beta MOs, Restricted
 -- Occupied --                  
*******-1165.88 -176.31 -176.31 -165.72 -165.72 -165.72 -165.71
  1 A'    2 A'    3 A'    4 A'    5 A'    1 A"    6 A'    7 A'                 
-165.71 -165.71  -77.11  -35.81  -35.81  -31.30  -31.30  -31.30
  2 A"    8 A'    9 A'   10 A'   11 A'   12 A'   13 A'    3 A"                 
-31.297 -31.294 -31.293 -22.954 -22.953 -22.953 -22.950 -22.948
 14 A'    4 A"   15 A'   16 A'    5 A"   17 A'   18 A'    6 A"                 
-22.948 -22.948 -22.948 -22.945 -22.945 -10.260  -6.603  -6.359
 19 A'    7 A"   20 A'    8 A"   21 A'   22 A'   23 A'   24 A'                 
 -6.355  -4.772  -4.767  -4.765  -4.762  -4.760  -4.756  -4.756
 25 A'   26 A'   27 A'   28 A'    9 A"   29 A'   10 A"   30 A'                 
 -4.754  -4.753  -2.037  -2.033  -2.032  -2.032  -2.029  -2.028
 11 A"   31 A'   32 A'   12 A"   33 A'   34 A'   13 A"   35 A'                 
 -2.019  -2.019  -2.017  -2.017  -0.780  -0.669  -0.644  -0.545
 36 A'   14 A"   15 A"   37 A'   38 A'   39 A'   40 A'   41 A'                 
 -0.424  -0.398  -0.342  -0.311  -0.287  -0.282  -0.268  -0.265
 42 A'   43 A'   16 A"   44 A'   17 A"   45 A'   46 A'   18 A"                 
 -- Virtual --                   
 -0.121  -0.094  -0.058  -0.008   0.021   0.038   0.042   0.049
 47 A'   19 A"   48 A'   49 A'   50 A'   51 A'   20 A"   52 A'                 
  0.080   0.093   0.101   0.122   0.132   0.145   0.173   0.192
 53 A'   21 A"   54 A'   55 A'   56 A'   57 A'   58 A'   59 A'                 
  0.203   0.219   0.237   0.249   0.267   0.271   0.309   0.359
 22 A"   60 A'   23 A"   61 A'   62 A'   24 A"   63 A'   64 A'                 
  0.378   0.387   0.393   0.397   0.405   0.406   0.410   0.440
 25 A"   65 A'   26 A"   27 A"   28 A"   66 A'   67 A'   68 A'                 
  0.456   0.484   0.550   0.564   0.570   0.601   0.621   0.653
 69 A'   70 A'   71 A'   29 A"   72 A'   73 A'   74 A'   75 A'                 
  0.662   0.678   0.774   0.873   0.905   1.024   1.129   1.275
 30 A"   31 A"   76 A'   77 A'   78 A'   79 A'   32 A"   80 A'                 
  1.283   1.305   1.309   1.322   1.368   1.470   1.530   1.551
 33 A"   34 A"   81 A'   82 A'   83 A'   35 A"   84 A'   36 A"                 
  1.554   1.615   1.665   1.798   1.815   2.047   2.391   2.579
 85 A'   86 A'   87 A'   88 A'   37 A"   89 A'   90 A'   91 A'                 
  2.694   2.888   3.425   3.953   3.953   3.960   3.967   3.974
 38 A"   92 A'   93 A'   39 A"   94 A'   40 A"   41 A"   95 A'                 
  3.988   4.010   4.052   4.110   4.191   4.245   4.355   5.976
 42 A"   96 A'   97 A'   98 A'   99 A'  100 A'  101 A'   43 A"                 
  5.991   6.001   6.010   6.026   6.031   6.914  13.777  13.882
 44 A"  102 A'  103 A'  104 A'  105 A'  106 A'   45 A"  107 A'                 
 14.008  23.556  27.711  27.805  28.322  28.335  28.341  28.347
108 A'  109 A'  110 A'  111 A'   46 A"   47 A"  112 A'  113 A'                 
 28.357  28.366  28.529  28.531  28.533  28.535  28.540  28.542
114 A'  115 A'   48 A"  116 A'   49 A"   50 A"  117 A'   51 A"                 
 28.555  28.570  28.614  28.649 127.870 127.880 127.886 127.891
118 A'  119 A'  120 A'  121 A'   52 A"   53 A"  122 A'  123 A'                 
127.907 127.908 151.532 151.611 163.0541901.6901901.771
124 A'  125 A'  126 A'  127 A'  128 A'  129 A'  130 A'                         
 --------------------------------------------------------------

          Ground-State Mulliken Net Atomic Charges

     Atom                 Charge (a.u.)
  ----------------------------------------
      1 C                    -0.282487
      2 P                     0.102357
      3 I                    -0.126378
      4 H                     0.246088
      5 I                     0.060419
  ----------------------------------------
  Sum of atomic charges =     0.000000

 -----------------------------------------------------------------
                    Cartesian Multipole Moments
 -----------------------------------------------------------------
    Charge (ESU x 10^10)
                 0.0000
    Dipole Moment (Debye)
         X       0.4189      Y      -1.1628      Z      -0.0000
       Tot       1.2360
    Quadrupole Moments (Debye-Ang)
        XX     -77.2640     XY      -1.3482     YY     -69.5901
        XZ       0.0000     YZ       0.0000     ZZ     -78.1106
    Octopole Moments (Debye-Ang^2)
       XXX       3.5231    XXY      32.2977    XYY       8.6845
       YYY      62.9262    XXZ      -0.0000    XYZ      -0.0000
       YYZ      -0.0000    XZZ      -1.1112    YZZ      24.8843
       ZZZ       0.0000
    Hexadecapole Moments (Debye-Ang^3)
      XXXX   -1587.8294   XXXY      20.7674   XXYY    -326.4311
      XYYY     -15.6821   YYYY    -505.8500   XXXZ       0.0000
      XXYZ       0.0000   XYYZ       0.0000   YYYZ       0.0000
      XXZZ    -288.9836   XYZZ       7.7245   YYZZ    -113.2035
      XZZZ       0.0000   YZZZ       0.0000   ZZZZ    -112.9010
 -----------------------------------------------------------------
 Calculating analytic gradient of the SCF energy
 Gradient of SCF Energy
            1           2           3           4           5
    1  -0.0619025   0.0450874  -0.0061915   0.0079337   0.0150729
    2  -0.0259383   0.0062152   0.0060498  -0.0185559   0.0322293
    3   0.0000000  -0.0000000   0.0000000  -0.0000000  -0.0000000
 Max gradient component =       6.190E-02
 RMS gradient           =       2.356E-02
 Gradient time:  CPU 8.74 s  wall 2.29 s
 Geometry Optimization Parameters
   NAtoms,    NIC,     NZ,  NCons,   NDum,   NFix, NCnnct, MaxDiis
        5      20       5       0       0       0       0       0

 Cartesian Hessian Update
 Hessian Updated using BFGS Update


** GEOMETRY OPTIMIZATION IN DELOCALIZED INTERNAL COORDINATES **
   Searching for a Minimum

   Optimization Cycle:   4

                       Coordinates (Angstroms)
     ATOM                X               Y               Z
      1  C         0.7908241971   -1.8219474703    0.0000000000
      2  P        -0.8155726776   -1.9111253762    0.0000000000
      3  I        -1.9264116316    0.3584799574    0.0000000000
      4  H         1.3957425500   -2.7612201002    0.0000000000
      5  I         2.0985145589    0.0819691370    0.0000000000
   Point Group: cs    Number of degrees of freedom:     7


   Energy is -14219.116154056

 Hessian Updated using BFGS Update

  7 Hessian modes will be used to form the next step
  Hessian Eigenvalues:
     0.034311    0.074769    0.158594    0.192974    0.242632    0.264656
     0.803466

 Minimum Search - Taking Simple RFO Step
 Searching for Lamda that Minimizes Along All modes
 Value Taken    Lamda =  -0.03168384
 Calculated Step too Large.  Step scaled by  0.463572
 Step Taken.  Stepsize is  0.300000

                             Maximum     Tolerance    Cnvgd?
         Gradient           0.042148      0.000300      NO
         Displacement       0.190703      0.001200      NO
         Energy change     -0.020224      0.000001      NO


 New Cartesian Coordinates Obtained by Inverse Iteration

 Displacement from previous Coordinates is:  0.275849
 ----------------------------------------------------------------
             Standard Nuclear Orientation (Angstroms)
    I     Atom           X                Y                Z
 ----------------------------------------------------------------
    1      C       0.7998524223    -1.7775629240     0.0000000000
    2      P      -0.8279253296    -1.9195329460     0.0000000000
    3      I      -1.8946311530     0.3433735869     0.0000000000
    4      H       1.4110217270    -2.6838172344     0.0000000000
    5      I       2.0547793301    -0.0163043348     0.0000000000
 ----------------------------------------------------------------
 Molecular Point Group                 Cs    NOp =  2
 Largest Abelian Subgroup              Cs    NOp =  2
 Nuclear Repulsion Energy =   843.5466926556 hartrees
 There are       64 alpha and       64 beta electrons
 Applying Cartesian multipole field
    Component          Value
    ---------          -----
     (2,0,0)        1.00000E-11
     (0,2,0)        2.00000E-11
     (0,0,2)       -3.00000E-11
 Nucleus-field energy     =     0.0000000216 hartrees
 Requested basis set is 6-311++G(d,p)
 There are 72 shells and 183 basis functions
 A cutoff of  1.0D-11 yielded   2011 shell pairs
 There are     13669 function pairs (     15517 Cartesian)
 Smallest overlap matrix eigenvalue = 9.27E-04
 Guess MOs from SCF MO coefficient file

 -----------------------------------------------------------------------
  General SCF calculation program by
  Eric Jon Sundstrom, Paul Horn, Yuezhi Mao, Dmitri Zuev, Alec White,
  David Stuck, Shaama M.S., Shane Yost, Joonho Lee, David Small,
  Daniel Levine, Susi Lehtola, Hugh Burton, Evgeny Epifanovsky
 -----------------------------------------------------------------------
 Exchange:     0.2000 Hartree-Fock + 0.0800 Slater + 0.7200 B88
 Correlation:  0.1900 VWN1RPA + 0.8100 LYP
 Using SG-1 standard quadrature grid
 using 4 threads for integral computing
 -------------------------------------------------------
 OpenMP Integral computing Module                
 Release: version 2.0, May 2017, Q-Chem Inc. Pleasanton 
 -------------------------------------------------------
 -------------------------------------------------------
 OpenMP BLAS3 based DFT computing Module                
 Release: version 1.0, May 2013, Q-Chem Inc. Pittsburgh 
 -------------------------------------------------------
 A restricted SCF calculation will be
 performed using DIIS
 SCF converges when DIIS error is below 1.0e-08
 ---------------------------------------
  Cycle       Energy         DIIS error
 ---------------------------------------
    1  -14219.1230708948      7.37e-04  
    2  -14219.1257483361      4.12e-04  
    3  -14219.1251676899      5.41e-04  
    4  -14219.1265516036      9.15e-05  
    5  -14219.1265919165      3.52e-05  
    6  -14219.1265974195      9.05e-06  
    7  -14219.1265978136      3.50e-06  
    8  -14219.1265978571      4.93e-07  
    9  -14219.1265978582      8.21e-08  
   10  -14219.1265978581      2.63e-08  
   11  -14219.1265978580      8.86e-09  Convergence criterion met
 ---------------------------------------
 SCF time:   CPU 27.28s  wall 7.00s 
 SCF   energy in the final basis set =   -14219.1265978580
 Total energy in the final basis set =   -14219.1265978580

 --------------------------------------------------------------
             Orbital Energies (a.u.) and Symmetries
 --------------------------------------------------------------

 Alpha MOs, Restricted
 -- Occupied --                  
*******-1165.87 -176.32 -176.31 -165.72 -165.72 -165.72 -165.71
  1 A'    2 A'    3 A'    4 A'    5 A'    1 A"    6 A'    7 A'                 
-165.71 -165.71  -77.10  -35.81  -35.80  -31.31  -31.30  -31.30
  2 A"    8 A'    9 A'   10 A'   11 A'   12 A'    3 A"   13 A'                 
-31.297 -31.292 -31.291 -22.957 -22.956 -22.956 -22.951 -22.951
 14 A'    4 A"   15 A'   16 A'    5 A"   17 A'    6 A"   18 A'                 
-22.947 -22.946 -22.946 -22.943 -22.943 -10.253  -6.599  -6.363
 19 A'    7 A"   20 A'    8 A"   21 A'   22 A'   23 A'   24 A'                 
 -6.353  -4.775  -4.765  -4.761  -4.761  -4.760  -4.758  -4.756
 25 A'   26 A'   27 A'   28 A'    9 A"   29 A'   10 A"   30 A'                 
 -4.752  -4.751  -2.040  -2.037  -2.036  -2.031  -2.027  -2.026
 11 A"   31 A'   32 A'   12 A"   33 A'   34 A'   13 A"   35 A'                 
 -2.023  -2.023  -2.015  -2.015  -0.783  -0.677  -0.645  -0.546
 36 A'   14 A"   15 A"   37 A'   38 A'   39 A'   40 A'   41 A'                 
 -0.428  -0.403  -0.345  -0.314  -0.290  -0.282  -0.268  -0.260
 42 A'   43 A'   16 A"   44 A'   17 A"   45 A'   46 A'   18 A"                 
 -- Virtual --                   
 -0.102  -0.094  -0.044  -0.006   0.022   0.039   0.043   0.049
 47 A'   19 A"   48 A'   49 A'   50 A'   51 A'   20 A"   52 A'                 
  0.080   0.092   0.100   0.122   0.135   0.148   0.174   0.197
 53 A'   21 A"   54 A'   55 A'   56 A'   57 A'   58 A'   59 A'                 
  0.202   0.213   0.237   0.251   0.269   0.273   0.309   0.356
 22 A"   60 A'   23 A"   61 A'   62 A'   24 A"   63 A'   64 A'                 
  0.375   0.389   0.390   0.403   0.405   0.405   0.414   0.445
 25 A"   65 A'   26 A"   27 A"   28 A"   66 A'   67 A'   68 A'                 
  0.461   0.495   0.553   0.557   0.588   0.600   0.651   0.673
 69 A'   70 A'   71 A'   29 A"   72 A'   73 A'   74 A'   30 A"                 
  0.675   0.687   0.767   0.882   0.912   1.001   1.140   1.284
 75 A'   31 A"   76 A'   77 A'   78 A'   79 A'   32 A"   33 A"                 
  1.307   1.314   1.321   1.327   1.371   1.469   1.534   1.552
 34 A"   80 A'   81 A'   82 A'   83 A'   35 A"   84 A'   36 A"                 
  1.557   1.628   1.671   1.805   1.830   2.051   2.423   2.581
 85 A'   86 A'   87 A'   88 A'   37 A"   89 A'   90 A'   91 A'                 
  2.693   2.891   3.418   3.950   3.951   3.961   3.970   3.976
 38 A"   92 A'   93 A'   39 A"   94 A'   40 A"   41 A"   95 A'                 
  3.998   4.017   4.068   4.119   4.212   4.265   4.375   5.977
 42 A"   96 A'   97 A'   98 A'   99 A'  100 A'  101 A'   43 A"                 
  5.993   6.002   6.014   6.026   6.036   6.907  13.782  13.890
 44 A"  102 A'  103 A'  104 A'  105 A'  106 A'   45 A"  107 A'                 
 13.995  23.584  27.722  27.821  28.323  28.336  28.342  28.352
108 A'  109 A'  110 A'  111 A'   46 A"   47 A"  112 A'  113 A'                 
 28.356  28.367  28.526  28.529  28.535  28.538  28.541  28.545
114 A'  115 A'   48 A"  116 A'   49 A"   50 A"  117 A'   51 A"                 
 28.558  28.577  28.621  28.663 127.871 127.881 127.887 127.894
118 A'  119 A'  120 A'  121 A'   52 A"   53 A"  122 A'  123 A'                 
127.906 127.911 151.542 151.624 163.0411901.7001901.785
124 A'  125 A'  126 A'  127 A'  128 A'  129 A'  130 A'                         

 Beta MOs, Restricted
 -- Occupied --                  
*******-1165.87 -176.32 -176.31 -165.72 -165.72 -165.72 -165.71
  1 A'    2 A'    3 A'    4 A'    5 A'    1 A"    6 A'    7 A'                 
-165.71 -165.71  -77.10  -35.81  -35.80  -31.31  -31.30  -31.30
  2 A"    8 A'    9 A'   10 A'   11 A'   12 A'    3 A"   13 A'                 
-31.297 -31.292 -31.291 -22.957 -22.956 -22.956 -22.951 -22.951
 14 A'    4 A"   15 A'   16 A'    5 A"   17 A'    6 A"   18 A'                 
-22.947 -22.946 -22.946 -22.943 -22.943 -10.253  -6.599  -6.363
 19 A'    7 A"   20 A'    8 A"   21 A'   22 A'   23 A'   24 A'                 
 -6.353  -4.775  -4.765  -4.761  -4.761  -4.760  -4.758  -4.756
 25 A'   26 A'   27 A'   28 A'    9 A"   29 A'   10 A"   30 A'                 
 -4.752  -4.751  -2.040  -2.037  -2.036  -2.031  -2.027  -2.026
 11 A"   31 A'   32 A'   12 A"   33 A'   34 A'   13 A"   35 A'                 
 -2.023  -2.023  -2.015  -2.015  -0.783  -0.677  -0.645  -0.546
 36 A'   14 A"   15 A"   37 A'   38 A'   39 A'   40 A'   41 A'                 
 -0.428  -0.403  -0.345  -0.314  -0.290  -0.282  -0.268  -0.260
 42 A'   43 A'   16 A"   44 A'   17 A"   45 A'   46 A'   18 A"                 
 -- Virtual --                   
 -0.102  -0.094  -0.044  -0.006   0.022   0.039   0.043   0.049
 47 A'   19 A"   48 A'   49 A'   50 A'   51 A'   20 A"   52 A'                 
  0.080   0.092   0.100   0.122   0.135   0.148   0.174   0.197
 53 A'   21 A"   54 A'   55 A'   56 A'   57 A'   58 A'   59 A'                 
  0.202   0.213   0.237   0.251   0.269   0.273   0.309   0.356
 22 A"   60 A'   23 A"   61 A'   62 A'   24 A"   63 A'   64 A'                 
  0.375   0.389   0.390   0.403   0.405   0.405   0.414   0.445
 25 A"   65 A'   26 A"   27 A"   28 A"   66 A'   67 A'   68 A'                 
  0.461   0.495   0.553   0.557   0.588   0.600   0.651   0.673
 69 A'   70 A'   71 A'   29 A"   72 A'   73 A'   74 A'   30 A"                 
  0.675   0.687   0.767   0.882   0.912   1.001   1.140   1.284
 75 A'   31 A"   76 A'   77 A'   78 A'   79 A'   32 A"   33 A"                 
  1.307   1.314   1.321   1.327   1.371   1.469   1.534   1.552
 34 A"   80 A'   81 A'   82 A'   83 A'   35 A"   84 A'   36 A"                 
  1.557   1.628   1.671   1.805   1.830   2.051   2.423   2.581
 85 A'   86 A'   87 A'   88 A'   37 A"   89 A'   90 A'   91 A'                 
  2.693   2.891   3.418   3.950   3.951   3.961   3.970   3.976
 38 A"   92 A'   93 A'   39 A"   94 A'   40 A"   41 A"   95 A'                 
  3.998   4.017   4.068   4.119   4.212   4.265   4.375   5.977
 42 A"   96 A'   97 A'   98 A'   99 A'  100 A'  101 A'   43 A"                 
  5.993   6.002   6.014   6.026   6.036   6.907  13.782  13.890
 44 A"  102 A'  103 A'  104 A'  105 A'  106 A'   45 A"  107 A'                 
 13.995  23.584  27.722  27.821  28.323  28.336  28.342  28.352
108 A'  109 A'  110 A'  111 A'   46 A"   47 A"  112 A'  113 A'                 
 28.356  28.367  28.526  28.529  28.535  28.538  28.541  28.545
114 A'  115 A'   48 A"  116 A'   49 A"   50 A"  117 A'   51 A"                 
 28.558  28.577  28.621  28.663 127.871 127.881 127.887 127.894
118 A'  119 A'  120 A'  121 A'   52 A"   53 A"  122 A'  123 A'                 
127.906 127.911 151.542 151.624 163.0411901.7001901.785
124 A'  125 A'  126 A'  127 A'  128 A'  129 A'  130 A'                         
 --------------------------------------------------------------

          Ground-State Mulliken Net Atomic Charges

     Atom                 Charge (a.u.)
  ----------------------------------------
      1 C                    -0.307986
      2 P                     0.093364
      3 I                    -0.134562
      4 H                     0.246193
      5 I                     0.102991
  ----------------------------------------
  Sum of atomic charges =     0.000000

 -----------------------------------------------------------------
                    Cartesian Multipole Moments
 -----------------------------------------------------------------
    Charge (ESU x 10^10)
                 0.0000
    Dipole Moment (Debye)
         X       0.7441      Y      -0.9703      Z       0.0000
       Tot       1.2228
    Quadrupole Moments (Debye-Ang)
        XX     -76.7407     XY      -1.3566     YY     -70.4465
        XZ       0.0000     YZ      -0.0000     ZZ     -77.8981
    Octopole Moments (Debye-Ang^2)
       XXX       7.6767    XXY      34.7602    XYY       8.7407
       YYY      74.2018    XXZ       0.0000    XYZ      -0.0000
       YYZ       0.0000    XZZ       0.0392    YZZ      28.0524
       ZZZ       0.0000
    Hexadecapole Moments (Debye-Ang^3)
      XXXX   -1532.0421   XXXY      32.9695   XXYY    -319.6145
      XYYY      -2.6802   YYYY    -508.3204   XXXZ      -0.0000
      XXYZ      -0.0000   XYYZ       0.0000   YYYZ      -0.0000
      XXZZ    -279.3164   XYZZ      11.5847   YYZZ    -112.1637
      XZZZ       0.0000   YZZZ      -0.0000   ZZZZ    -112.2622
 -----------------------------------------------------------------
 Calculating analytic gradient of the SCF energy
 Gradient of SCF Energy
            1           2           3           4           5
    1  -0.0303559   0.0263581  -0.0030599   0.0042912   0.0027665
    2  -0.0169969   0.0083139   0.0023737  -0.0030395   0.0093488
    3  -0.0000000   0.0000000   0.0000000   0.0000000   0.0000000
 Max gradient component =       3.036E-02
 RMS gradient           =       1.187E-02
 Gradient time:  CPU 8.90 s  wall 2.33 s
 Geometry Optimization Parameters
   NAtoms,    NIC,     NZ,  NCons,   NDum,   NFix, NCnnct, MaxDiis
        5      20       5       0       0       0       0       0

 Cartesian Hessian Update
 Hessian Updated using BFGS Update


** GEOMETRY OPTIMIZATION IN DELOCALIZED INTERNAL COORDINATES **
   Searching for a Minimum

   Optimization Cycle:   5

                       Coordinates (Angstroms)
     ATOM                X               Y               Z
      1  C         0.7998524223   -1.7775629240    0.0000000000
      2  P        -0.8279253296   -1.9195329460    0.0000000000
      3  I        -1.8946311530    0.3433735869    0.0000000000
      4  H         1.4110217270   -2.6838172344    0.0000000000
      5  I         2.0547793301   -0.0163043348    0.0000000000
   Point Group: cs    Number of degrees of freedom:     7


   Energy is -14219.126597858

 Hessian Updated using BFGS Update

  7 Hessian modes will be used to form the next step
  Hessian Eigenvalues:
     0.073626    0.089604    0.165162    0.173304    0.242054    0.278047
     0.764240

 Minimum Search - Taking Simple RFO Step
 Searching for Lamda that Minimizes Along All modes
 Value Taken    Lamda =  -0.00445533
 Step Taken.  Stepsize is  0.180873

                             Maximum     Tolerance    Cnvgd?
         Gradient           0.020238      0.000300      NO
         Displacement       0.121586      0.001200      NO
         Energy change     -0.010444      0.000001      NO


 New Cartesian Coordinates Obtained by Inverse Iteration

 Displacement from previous Coordinates is:  0.193006
 ----------------------------------------------------------------
             Standard Nuclear Orientation (Angstroms)
    I     Atom           X                Y                Z
 ----------------------------------------------------------------
    1      C       0.7972501899    -1.7299216803     0.0000000000
    2      P      -0.8511109004    -1.9479628109     0.0000000000
    3      I      -1.8614183653     0.3123505031     0.0000000000
    4      H       1.3919404776    -2.6322282936     0.0000000000
    5      I       2.0664355950    -0.0560815706     0.0000000000
 ----------------------------------------------------------------
 Molecular Point Group                 Cs    NOp =  2
 Largest Abelian Subgroup              Cs    NOp =  2
 Nuclear Repulsion Energy =   849.8862702173 hartrees
 There are       64 alpha and       64 beta electrons
 Applying Cartesian multipole field
    Component          Value
    ---------          -----
     (2,0,0)        1.00000E-11
     (0,2,0)        2.00000E-11
     (0,0,2)       -3.00000E-11
 Nucleus-field energy     =     0.0000000215 hartrees
 Requested basis set is 6-311++G(d,p)
 There are 72 shells and 183 basis functions
 A cutoff of  1.0D-11 yielded   2023 shell pairs
 There are     13716 function pairs (     15568 Cartesian)
 Smallest overlap matrix eigenvalue = 9.39E-04
 Guess MOs from SCF MO coefficient file

 -----------------------------------------------------------------------
  General SCF calculation program by
  Eric Jon Sundstrom, Paul Horn, Yuezhi Mao, Dmitri Zuev, Alec White,
  David Stuck, Shaama M.S., Shane Yost, Joonho Lee, David Small,
  Daniel Levine, Susi Lehtola, Hugh Burton, Evgeny Epifanovsky
 -----------------------------------------------------------------------
 Exchange:     0.2000 Hartree-Fock + 0.0800 Slater + 0.7200 B88
 Correlation:  0.1900 VWN1RPA + 0.8100 LYP
 Using SG-1 standard quadrature grid
 using 4 threads for integral computing
 -------------------------------------------------------
 OpenMP Integral computing Module                
 Release: version 2.0, May 2017, Q-Chem Inc. Pleasanton 
 -------------------------------------------------------
 -------------------------------------------------------
 OpenMP BLAS3 based DFT computing Module                
 Release: version 1.0, May 2013, Q-Chem Inc. Pittsburgh 
 -------------------------------------------------------
 A restricted SCF calculation will be
 performed using DIIS
 SCF converges when DIIS error is below 1.0e-08
 ---------------------------------------
  Cycle       Energy         DIIS error
 ---------------------------------------
    1  -14219.1267679611      5.33e-04  
    2  -14219.1285352529      1.66e-04  
    3  -14219.1284406741      2.13e-04  
    4  -14219.1286951425      4.14e-05  
    5  -14219.1287030458      1.07e-05  
    6  -14219.1287033481      6.86e-06  
    7  -14219.1287035294      2.51e-06  
    8  -14219.1287035584      4.73e-07  
    9  -14219.1287035592      9.24e-08  
   10  -14219.1287035592      2.25e-08  
   11  -14219.1287035592      6.92e-09  Convergence criterion met
 ---------------------------------------
 SCF time:   CPU 27.53s  wall 7.00s 
 SCF   energy in the final basis set =   -14219.1287035592
 Total energy in the final basis set =   -14219.1287035592

 --------------------------------------------------------------
             Orbital Energies (a.u.) and Symmetries
 --------------------------------------------------------------

 Alpha MOs, Restricted
 -- Occupied --                  
*******-1165.87 -176.32 -176.31 -165.72 -165.72 -165.72 -165.71
  1 A'    2 A'    3 A'    4 A'    5 A'    1 A"    6 A'    7 A'                 
-165.71 -165.71  -77.10  -35.82  -35.80  -31.31  -31.30  -31.30
  2 A"    8 A'    9 A'   10 A'   11 A'   12 A'    3 A"   13 A'                 
-31.295 -31.290 -31.290 -22.960 -22.958 -22.958 -22.954 -22.954
 14 A'    4 A"   15 A'   16 A'    5 A"   17 A'    6 A"   18 A'                 
-22.946 -22.945 -22.944 -22.941 -22.941 -10.251  -6.598  -6.365
 19 A'    7 A"   20 A'    8 A"   21 A'   22 A'   23 A'   24 A'                 
 -6.352  -4.778  -4.764  -4.763  -4.762  -4.760  -4.757  -4.755
 25 A'   26 A'    9 A"   27 A'   28 A'   29 A'   10 A"   30 A'                 
 -4.751  -4.750  -2.044  -2.039  -2.038  -2.029  -2.026  -2.026
 11 A"   31 A'   32 A'   12 A"   33 A'   34 A'   35 A'   13 A"                 
 -2.025  -2.024  -2.014  -2.014  -0.783  -0.683  -0.644  -0.543
 14 A"   36 A'   15 A"   37 A'   38 A'   39 A'   40 A'   41 A'                 
 -0.430  -0.403  -0.346  -0.315  -0.292  -0.284  -0.269  -0.256
 42 A'   43 A'   16 A"   44 A'   17 A"   45 A'   46 A'   18 A"                 
 -- Virtual --                   
 -0.096  -0.092  -0.038  -0.005   0.022   0.039   0.043   0.049
 19 A"   47 A'   48 A'   49 A'   50 A'   51 A'   20 A"   52 A'                 
  0.079   0.092   0.099   0.120   0.139   0.149   0.175   0.200
 53 A'   21 A"   54 A'   55 A'   56 A'   57 A'   58 A'   59 A'                 
  0.203   0.209   0.237   0.251   0.271   0.276   0.309   0.357
 22 A"   60 A'   23 A"   61 A'   62 A'   24 A"   63 A'   64 A'                 
  0.372   0.384   0.388   0.402   0.405   0.406   0.418   0.447
 25 A"   65 A'   26 A"   66 A'   27 A"   28 A"   67 A'   68 A'                 
  0.464   0.502   0.550   0.553   0.585   0.607   0.661   0.683
 69 A'   70 A'   29 A"   71 A'   72 A'   73 A'   74 A'   30 A"                 
  0.694   0.699   0.764   0.890   0.911   0.979   1.140   1.284
 31 A"   75 A'   76 A'   77 A'   78 A'   79 A'   32 A"   33 A"                 
  1.307   1.317   1.326   1.335   1.374   1.467   1.530   1.557
 34 A"   80 A'   81 A'   82 A'   83 A'   35 A"   84 A'   36 A"                 
  1.557   1.637   1.671   1.823   1.837   2.035   2.434   2.584
 85 A'   86 A'   87 A'   88 A'   37 A"   89 A'   90 A'   91 A'                 
  2.692   2.904   3.396   3.948   3.951   3.962   3.973   3.976
 38 A"   92 A'   93 A'   39 A"   94 A'   40 A"   41 A"   95 A'                 
  4.001   4.023   4.070   4.127   4.211   4.275   4.389   5.977
 42 A"   96 A'   97 A'   98 A'   99 A'  100 A'  101 A'   43 A"                 
  5.993   6.002   6.016   6.030   6.042   6.894  13.783  13.893
 44 A"  102 A'  103 A'  104 A'  105 A'  106 A'   45 A"  107 A'                 
 13.975  23.596  27.732  27.830  28.323  28.336  28.342  28.354
108 A'  109 A'  110 A'  111 A'   46 A"   47 A"  112 A'  113 A'                 
 28.359  28.369  28.523  28.527  28.536  28.540  28.542  28.546
114 A'  115 A'   48 A"  116 A'   49 A"   50 A"  117 A'   51 A"                 
 28.562  28.578  28.625  28.665 127.871 127.882 127.885 127.896
118 A'  119 A'  120 A'  121 A'   52 A"   53 A"  122 A'  123 A'                 
127.908 127.913 151.550 151.631 163.0231901.7091901.793
124 A'  125 A'  126 A'  127 A'  128 A'  129 A'  130 A'                         

 Beta MOs, Restricted
 -- Occupied --                  
*******-1165.87 -176.32 -176.31 -165.72 -165.72 -165.72 -165.71
  1 A'    2 A'    3 A'    4 A'    5 A'    1 A"    6 A'    7 A'                 
-165.71 -165.71  -77.10  -35.82  -35.80  -31.31  -31.30  -31.30
  2 A"    8 A'    9 A'   10 A'   11 A'   12 A'    3 A"   13 A'                 
-31.295 -31.290 -31.290 -22.960 -22.958 -22.958 -22.954 -22.954
 14 A'    4 A"   15 A'   16 A'    5 A"   17 A'    6 A"   18 A'                 
-22.946 -22.945 -22.944 -22.941 -22.941 -10.251  -6.598  -6.365
 19 A'    7 A"   20 A'    8 A"   21 A'   22 A'   23 A'   24 A'                 
 -6.352  -4.778  -4.764  -4.763  -4.762  -4.760  -4.757  -4.755
 25 A'   26 A'    9 A"   27 A'   28 A'   29 A'   10 A"   30 A'                 
 -4.751  -4.750  -2.044  -2.039  -2.038  -2.029  -2.026  -2.026
 11 A"   31 A'   32 A'   12 A"   33 A'   34 A'   35 A'   13 A"                 
 -2.025  -2.024  -2.014  -2.014  -0.783  -0.683  -0.644  -0.543
 14 A"   36 A'   15 A"   37 A'   38 A'   39 A'   40 A'   41 A'                 
 -0.430  -0.403  -0.346  -0.315  -0.292  -0.284  -0.269  -0.256
 42 A'   43 A'   16 A"   44 A'   17 A"   45 A'   46 A'   18 A"                 
 -- Virtual --                   
 -0.096  -0.092  -0.038  -0.005   0.022   0.039   0.043   0.049
 19 A"   47 A'   48 A'   49 A'   50 A'   51 A'   20 A"   52 A'                 
  0.079   0.092   0.099   0.120   0.139   0.149   0.175   0.200
 53 A'   21 A"   54 A'   55 A'   56 A'   57 A'   58 A'   59 A'                 
  0.203   0.209   0.237   0.251   0.271   0.276   0.309   0.357
 22 A"   60 A'   23 A"   61 A'   62 A'   24 A"   63 A'   64 A'                 
  0.372   0.384   0.388   0.402   0.405   0.406   0.418   0.447
 25 A"   65 A'   26 A"   66 A'   27 A"   28 A"   67 A'   68 A'                 
  0.464   0.502   0.550   0.553   0.585   0.607   0.661   0.683
 69 A'   70 A'   29 A"   71 A'   72 A'   73 A'   74 A'   30 A"                 
  0.694   0.699   0.764   0.890   0.911   0.979   1.140   1.284
 31 A"   75 A'   76 A'   77 A'   78 A'   79 A'   32 A"   33 A"                 
  1.307   1.317   1.326   1.335   1.374   1.467   1.530   1.557
 34 A"   80 A'   81 A'   82 A'   83 A'   35 A"   84 A'   36 A"                 
  1.557   1.637   1.671   1.823   1.837   2.035   2.434   2.584
 85 A'   86 A'   87 A'   88 A'   37 A"   89 A'   90 A'   91 A'                 
  2.692   2.904   3.396   3.948   3.951   3.962   3.973   3.976
 38 A"   92 A'   93 A'   39 A"   94 A'   40 A"   41 A"   95 A'                 
  4.001   4.023   4.070   4.127   4.211   4.275   4.389   5.977
 42 A"   96 A'   97 A'   98 A'   99 A'  100 A'  101 A'   43 A"                 
  5.993   6.002   6.016   6.030   6.042   6.894  13.783  13.893
 44 A"  102 A'  103 A'  104 A'  105 A'  106 A'   45 A"  107 A'                 
 13.975  23.596  27.732  27.830  28.323  28.336  28.342  28.354
108 A'  109 A'  110 A'  111 A'   46 A"   47 A"  112 A'  113 A'                 
 28.359  28.369  28.523  28.527  28.536  28.540  28.542  28.546
114 A'  115 A'   48 A"  116 A'   49 A"   50 A"  117 A'   51 A"                 
 28.562  28.578  28.625  28.665 127.871 127.882 127.885 127.896
118 A'  119 A'  120 A'  121 A'   52 A"   53 A"  122 A'  123 A'                 
127.908 127.913 151.550 151.631 163.0231901.7091901.793
124 A'  125 A'  126 A'  127 A'  128 A'  129 A'  130 A'                         
 --------------------------------------------------------------

          Ground-State Mulliken Net Atomic Charges

     Atom                 Charge (a.u.)
  ----------------------------------------
      1 C                    -0.318359
      2 P                     0.092565
      3 I                    -0.138133
      4 H                     0.234348
      5 I                     0.129579
  ----------------------------------------
  Sum of atomic charges =     0.000000

 -----------------------------------------------------------------
                    Cartesian Multipole Moments
 -----------------------------------------------------------------
    Charge (ESU x 10^10)
                 0.0000
    Dipole Moment (Debye)
         X       0.8908      Y      -0.8927      Z       0.0000
       Tot       1.2611
    Quadrupole Moments (Debye-Ang)
        XX     -76.3323     XY      -1.0100     YY     -70.8052
        XZ       0.0000     YZ       0.0000     ZZ     -77.8187
    Octopole Moments (Debye-Ang^2)
       XXX       7.2082    XXY      36.4751    XYY       6.6770
       YYY      81.3479    XXZ       0.0000    XYZ       0.0000
       YYZ      -0.0000    XZZ      -0.5008    YZZ      30.2737
       ZZZ       0.0000
    Hexadecapole Moments (Debye-Ang^3)
      XXXX   -1516.0850   XXXY      33.9014   XXYY    -319.4132
      XYYY      -2.3327   YYYY    -511.8558   XXXZ       0.0000
      XXYZ      -0.0000   XYYZ       0.0000   YYYZ       0.0000
      XXZZ    -276.6851   XYZZ      10.6543   YYZZ    -112.1822
      XZZZ       0.0000   YZZZ       0.0000   ZZZZ    -112.0387
 -----------------------------------------------------------------
 Calculating analytic gradient of the SCF energy
 Gradient of SCF Energy
            1           2           3           4           5
    1  -0.0051291   0.0031229   0.0024242  -0.0004133  -0.0000048
    2  -0.0046459   0.0036326  -0.0024776   0.0050909  -0.0016000
    3  -0.0000000   0.0000000   0.0000000   0.0000000  -0.0000000
 Max gradient component =       5.129E-03
 RMS gradient           =       2.726E-03
 Gradient time:  CPU 9.02 s  wall 2.35 s
 Geometry Optimization Parameters
   NAtoms,    NIC,     NZ,  NCons,   NDum,   NFix, NCnnct, MaxDiis
        5      20       5       0       0       0       0       0

 Cartesian Hessian Update
 Hessian Updated using BFGS Update


** GEOMETRY OPTIMIZATION IN DELOCALIZED INTERNAL COORDINATES **
   Searching for a Minimum

   Optimization Cycle:   6

                       Coordinates (Angstroms)
     ATOM                X               Y               Z
      1  C         0.7972501899   -1.7299216803    0.0000000000
      2  P        -0.8511109004   -1.9479628109    0.0000000000
      3  I        -1.8614183653    0.3123505031    0.0000000000
      4  H         1.3919404776   -2.6322282936    0.0000000000
      5  I         2.0664355950   -0.0560815706    0.0000000000
   Point Group: cs    Number of degrees of freedom:     7


   Energy is -14219.128703559

 Hessian Updated using BFGS Update

  7 Hessian modes will be used to form the next step
  Hessian Eigenvalues:
     0.071626    0.095191    0.161280    0.183899    0.250177    0.291948
     0.714094

 Minimum Search - Taking Simple RFO Step
 Searching for Lamda that Minimizes Along All modes
 Value Taken    Lamda =  -0.00034949
 Step Taken.  Stepsize is  0.048043

                             Maximum     Tolerance    Cnvgd?
         Gradient           0.005573      0.000300      NO
         Displacement       0.028094      0.001200      NO
         Energy change     -0.002106      0.000001      NO


 New Cartesian Coordinates Obtained by Inverse Iteration

 Displacement from previous Coordinates is:  0.067410
 ----------------------------------------------------------------
             Standard Nuclear Orientation (Angstroms)
    I     Atom           X                Y                Z
 ----------------------------------------------------------------
    1      C       0.8072302464    -1.7253434894     0.0000000000
    2      P      -0.8448499852    -1.9463940735     0.0000000000
    3      I      -1.8887531229     0.3202438046     0.0000000000
    4      H       1.3901251631    -2.6432656871     0.0000000000
    5      I       2.0793446953    -0.0590844071     0.0000000000
 ----------------------------------------------------------------
 Molecular Point Group                 Cs    NOp =  2
 Largest Abelian Subgroup              Cs    NOp =  2
 Nuclear Repulsion Energy =   844.0763894358 hartrees
 There are       64 alpha and       64 beta electrons
 Applying Cartesian multipole field
    Component          Value
    ---------          -----
     (2,0,0)        1.00000E-11
     (0,2,0)        2.00000E-11
     (0,0,2)       -3.00000E-11
 Nucleus-field energy     =     0.0000000218 hartrees
 Requested basis set is 6-311++G(d,p)
 There are 72 shells and 183 basis functions
 A cutoff of  1.0D-11 yielded   2018 shell pairs
 There are     13699 function pairs (     15551 Cartesian)
 Smallest overlap matrix eigenvalue = 9.44E-04
 Guess MOs from SCF MO coefficient file

 -----------------------------------------------------------------------
  General SCF calculation program by
  Eric Jon Sundstrom, Paul Horn, Yuezhi Mao, Dmitri Zuev, Alec White,
  David Stuck, Shaama M.S., Shane Yost, Joonho Lee, David Small,
  Daniel Levine, Susi Lehtola, Hugh Burton, Evgeny Epifanovsky
 -----------------------------------------------------------------------
 Exchange:     0.2000 Hartree-Fock + 0.0800 Slater + 0.7200 B88
 Correlation:  0.1900 VWN1RPA + 0.8100 LYP
 Using SG-1 standard quadrature grid
 using 4 threads for integral computing
 -------------------------------------------------------
 OpenMP Integral computing Module                
 Release: version 2.0, May 2017, Q-Chem Inc. Pleasanton 
 -------------------------------------------------------
 -------------------------------------------------------
 OpenMP BLAS3 based DFT computing Module                
 Release: version 1.0, May 2013, Q-Chem Inc. Pittsburgh 
 -------------------------------------------------------
 A restricted SCF calculation will be
 performed using DIIS
 SCF converges when DIIS error is below 1.0e-08
 ---------------------------------------
  Cycle       Energy         DIIS error
 ---------------------------------------
    1  -14219.1287585455      1.24e-04  
    2  -14219.1288631047      3.19e-05  
    3  -14219.1288600227      4.06e-05  
    4  -14219.1288685726      1.22e-05  
    5  -14219.1288692610      3.79e-06  
    6  -14219.1288693064      2.16e-06  
    7  -14219.1288693307      3.54e-07  
    8  -14219.1288693309      6.31e-08  
    9  -14219.1288693308      1.15e-08  
   10  -14219.1288693310      2.81e-09  Convergence criterion met
 ---------------------------------------
 SCF time:   CPU 24.94s  wall 6.00s 
 SCF   energy in the final basis set =   -14219.1288693310
 Total energy in the final basis set =   -14219.1288693310

 --------------------------------------------------------------
             Orbital Energies (a.u.) and Symmetries
 --------------------------------------------------------------

 Alpha MOs, Restricted
 -- Occupied --                  
*******-1165.87 -176.32 -176.31 -165.72 -165.72 -165.72 -165.71
  1 A'    2 A'    3 A'    4 A'    5 A'    1 A"    6 A'    7 A'                 
-165.71 -165.71  -77.10  -35.82  -35.80  -31.31  -31.30  -31.30
  2 A"    8 A'    9 A'   10 A'   11 A'   12 A'    3 A"   13 A'                 
-31.294 -31.290 -31.289 -22.961 -22.959 -22.959 -22.955 -22.955
 14 A'    4 A"   15 A'   16 A'    5 A"   17 A'    6 A"   18 A'                 
-22.945 -22.944 -22.944 -22.940 -22.940 -10.252  -6.599  -6.366
 19 A'    7 A"   20 A'    8 A"   21 A'   22 A'   23 A'   24 A'                 
 -6.351  -4.779  -4.765  -4.763  -4.762  -4.761  -4.758  -4.756
 25 A'   26 A'    9 A"   27 A'   28 A'   29 A'   10 A"   30 A'                 
 -4.750  -4.749  -2.044  -2.040  -2.039  -2.028  -2.027  -2.027
 11 A"   31 A'   32 A'   12 A"   33 A'   34 A'   13 A"   35 A'                 
 -2.024  -2.024  -2.013  -2.013  -0.783  -0.681  -0.644  -0.543
 14 A"   36 A'   15 A"   37 A'   38 A'   39 A'   40 A'   41 A'                 
 -0.430  -0.402  -0.346  -0.315  -0.291  -0.283  -0.269  -0.256
 42 A'   43 A'   16 A"   44 A'   17 A"   45 A'   46 A'   18 A"                 
 -- Virtual --                   
 -0.096  -0.093  -0.040  -0.006   0.022   0.038   0.043   0.049
 19 A"   47 A'   48 A'   49 A'   50 A'   51 A'   20 A"   52 A'                 
  0.079   0.092   0.099   0.120   0.138   0.148   0.176   0.200
 53 A'   21 A"   54 A'   55 A'   56 A'   57 A'   58 A'   59 A'                 
  0.204   0.208   0.237   0.251   0.271   0.275   0.310   0.360
 22 A"   60 A'   23 A"   61 A'   62 A'   24 A"   63 A'   64 A'                 
  0.374   0.384   0.388   0.402   0.405   0.406   0.416   0.447
 25 A"   65 A'   26 A"   66 A'   27 A"   28 A"   67 A'   68 A'                 
  0.461   0.497   0.549   0.551   0.582   0.605   0.659   0.683
 69 A'   70 A'   29 A"   71 A'   72 A'   73 A'   74 A'   30 A"                 
  0.691   0.696   0.763   0.886   0.908   0.976   1.138   1.284
 31 A"   75 A'   76 A'   77 A'   78 A'   79 A'   32 A"   33 A"                 
  1.307   1.314   1.327   1.333   1.375   1.466   1.527   1.557
 34 A"   80 A'   81 A'   82 A'   83 A'   35 A"   84 A'   85 A'                 
  1.557   1.638   1.669   1.826   1.831   2.022   2.425   2.582
 36 A"   86 A'   87 A'   88 A'   37 A"   89 A'   90 A'   91 A'                 
  2.690   2.906   3.384   3.947   3.951   3.962   3.973   3.976
 38 A"   92 A'   93 A'   39 A"   94 A'   40 A"   41 A"   95 A'                 
  4.001   4.021   4.069   4.123   4.210   4.273   4.388   5.977
 42 A"   96 A'   97 A'   98 A'   99 A'  100 A'  101 A'   43 A"                 
  5.992   6.002   6.014   6.032   6.042   6.891  13.782  13.890
 44 A"  102 A'  103 A'  104 A'  105 A'  106 A'   45 A"  107 A'                 
 13.971  23.585  27.730  27.829  28.323  28.336  28.341  28.353
108 A'  109 A'  110 A'  111 A'   46 A"   47 A"  112 A'  113 A'                 
 28.359  28.370  28.522  28.526  28.537  28.540  28.543  28.546
114 A'  115 A'   48 A"  116 A'   49 A"   50 A"  117 A'   51 A"                 
 28.561  28.577  28.623  28.664 127.870 127.882 127.884 127.896
118 A'  119 A'  120 A'  121 A'   52 A"   53 A"  122 A'  123 A'                 
127.908 127.913 151.549 151.630 163.0191901.7071901.792
124 A'  125 A'  126 A'  127 A'  128 A'  129 A'  130 A'                         

 Beta MOs, Restricted
 -- Occupied --                  
*******-1165.87 -176.32 -176.31 -165.72 -165.72 -165.72 -165.71
  1 A'    2 A'    3 A'    4 A'    5 A'    1 A"    6 A'    7 A'                 
-165.71 -165.71  -77.10  -35.82  -35.80  -31.31  -31.30  -31.30
  2 A"    8 A'    9 A'   10 A'   11 A'   12 A'    3 A"   13 A'                 
-31.294 -31.290 -31.289 -22.961 -22.959 -22.959 -22.955 -22.955
 14 A'    4 A"   15 A'   16 A'    5 A"   17 A'    6 A"   18 A'                 
-22.945 -22.944 -22.944 -22.940 -22.940 -10.252  -6.599  -6.366
 19 A'    7 A"   20 A'    8 A"   21 A'   22 A'   23 A'   24 A'                 
 -6.351  -4.779  -4.765  -4.763  -4.762  -4.761  -4.758  -4.756
 25 A'   26 A'    9 A"   27 A'   28 A'   29 A'   10 A"   30 A'                 
 -4.750  -4.749  -2.044  -2.040  -2.039  -2.028  -2.027  -2.027
 11 A"   31 A'   32 A'   12 A"   33 A'   34 A'   13 A"   35 A'                 
 -2.024  -2.024  -2.013  -2.013  -0.783  -0.681  -0.644  -0.543
 14 A"   36 A'   15 A"   37 A'   38 A'   39 A'   40 A'   41 A'                 
 -0.430  -0.402  -0.346  -0.315  -0.291  -0.283  -0.269  -0.256
 42 A'   43 A'   16 A"   44 A'   17 A"   45 A'   46 A'   18 A"                 
 -- Virtual --                   
 -0.096  -0.093  -0.040  -0.006   0.022   0.038   0.043   0.049
 19 A"   47 A'   48 A'   49 A'   50 A'   51 A'   20 A"   52 A'                 
  0.079   0.092   0.099   0.120   0.138   0.148   0.176   0.200
 53 A'   21 A"   54 A'   55 A'   56 A'   57 A'   58 A'   59 A'                 
  0.204   0.208   0.237   0.251   0.271   0.275   0.310   0.360
 22 A"   60 A'   23 A"   61 A'   62 A'   24 A"   63 A'   64 A'                 
  0.374   0.384   0.388   0.402   0.405   0.406   0.416   0.447
 25 A"   65 A'   26 A"   66 A'   27 A"   28 A"   67 A'   68 A'                 
  0.461   0.497   0.549   0.551   0.582   0.605   0.659   0.683
 69 A'   70 A'   29 A"   71 A'   72 A'   73 A'   74 A'   30 A"                 
  0.691   0.696   0.763   0.886   0.908   0.976   1.138   1.284
 31 A"   75 A'   76 A'   77 A'   78 A'   79 A'   32 A"   33 A"                 
  1.307   1.314   1.327   1.333   1.375   1.466   1.527   1.557
 34 A"   80 A'   81 A'   82 A'   83 A'   35 A"   84 A'   85 A'                 
  1.557   1.638   1.669   1.826   1.831   2.022   2.425   2.582
 36 A"   86 A'   87 A'   88 A'   37 A"   89 A'   90 A'   91 A'                 
  2.690   2.906   3.384   3.947   3.951   3.962   3.973   3.976
 38 A"   92 A'   93 A'   39 A"   94 A'   40 A"   41 A"   95 A'                 
  4.001   4.021   4.069   4.123   4.210   4.273   4.388   5.977
 42 A"   96 A'   97 A'   98 A'   99 A'  100 A'  101 A'   43 A"                 
  5.992   6.002   6.014   6.032   6.042   6.891  13.782  13.890
 44 A"  102 A'  103 A'  104 A'  105 A'  106 A'   45 A"  107 A'                 
 13.971  23.585  27.730  27.829  28.323  28.336  28.341  28.353
108 A'  109 A'  110 A'  111 A'   46 A"   47 A"  112 A'  113 A'                 
 28.359  28.370  28.522  28.526  28.537  28.540  28.543  28.546
114 A'  115 A'   48 A"  116 A'   49 A"   50 A"  117 A'   51 A"                 
 28.561  28.577  28.623  28.664 127.870 127.882 127.884 127.896
118 A'  119 A'  120 A'  121 A'   52 A"   53 A"  122 A'  123 A'                 
127.908 127.913 151.549 151.630 163.0191901.7071901.792
124 A'  125 A'  126 A'  127 A'  128 A'  129 A'  130 A'                         
 --------------------------------------------------------------

          Ground-State Mulliken Net Atomic Charges

     Atom                 Charge (a.u.)
  ----------------------------------------
      1 C                    -0.317437
      2 P                     0.094126
      3 I                    -0.143240
      4 H                     0.231709
      5 I                     0.134842
  ----------------------------------------
  Sum of atomic charges =     0.000000

 -----------------------------------------------------------------
                    Cartesian Multipole Moments
 -----------------------------------------------------------------
    Charge (ESU x 10^10)
                 0.0000
    Dipole Moment (Debye)
         X       0.9716      Y      -0.9316      Z       0.0000
       Tot       1.3460
    Quadrupole Moments (Debye-Ang)
        XX     -76.3208     XY      -0.9980     YY     -70.7631
        XZ       0.0000     YZ       0.0000     ZZ     -77.8689
    Octopole Moments (Debye-Ang^2)
       XXX       8.6100    XXY      36.5056    XYY       7.0085
       YYY      80.4804    XXZ       0.0000    XYZ       0.0000
       YYZ      -0.0000    XZZ      -0.0726    YZZ      30.1278
       ZZZ       0.0000
    Hexadecapole Moments (Debye-Ang^3)
      XXXX   -1541.4916   XXXY      37.0674   XXYY    -323.5197
      XYYY       0.9801   YYYY    -511.3363   XXXZ       0.0000
      XXYZ       0.0000   XYYZ       0.0000   YYYZ       0.0000
      XXZZ    -281.2453   XYZZ      11.8030   YYZZ    -112.3426
      XZZZ       0.0000   YZZZ       0.0000   ZZZZ    -112.2051
 -----------------------------------------------------------------
 Calculating analytic gradient of the SCF energy
 Gradient of SCF Energy
            1           2           3           4           5
    1  -0.0031471   0.0027431  -0.0006496   0.0010249   0.0000287
    2  -0.0004379  -0.0003699   0.0015344   0.0009475  -0.0016741
    3   0.0000000  -0.0000000   0.0000000   0.0000000  -0.0000000
 Max gradient component =       3.147E-03
 RMS gradient           =       1.298E-03
 Gradient time:  CPU 9.00 s  wall 2.35 s
 Geometry Optimization Parameters
   NAtoms,    NIC,     NZ,  NCons,   NDum,   NFix, NCnnct, MaxDiis
        5      20       5       0       0       0       0       0

 Cartesian Hessian Update
 Hessian Updated using BFGS Update


** GEOMETRY OPTIMIZATION IN DELOCALIZED INTERNAL COORDINATES **
   Searching for a Minimum

   Optimization Cycle:   7

                       Coordinates (Angstroms)
     ATOM                X               Y               Z
      1  C         0.8072302464   -1.7253434894    0.0000000000
      2  P        -0.8448499852   -1.9463940735    0.0000000000
      3  I        -1.8887531229    0.3202438046    0.0000000000
      4  H         1.3901251631   -2.6432656871    0.0000000000
      5  I         2.0793446953   -0.0590844071    0.0000000000
   Point Group: cs    Number of degrees of freedom:     7


   Energy is -14219.128869331

 Hessian Updated using BFGS Update

  7 Hessian modes will be used to form the next step
  Hessian Eigenvalues:
     0.085164    0.104957    0.126236    0.178145    0.257872    0.317884
     0.661790

 Minimum Search - Taking Simple RFO Step
 Searching for Lamda that Minimizes Along All modes
 Value Taken    Lamda =  -0.00008852
 Step Taken.  Stepsize is  0.024555

                             Maximum     Tolerance    Cnvgd?
         Gradient           0.002398      0.000300      NO
         Displacement       0.014088      0.001200      NO
         Energy change     -0.000166      0.000001      NO


 New Cartesian Coordinates Obtained by Inverse Iteration

 Displacement from previous Coordinates is:  0.029733
 ----------------------------------------------------------------
             Standard Nuclear Orientation (Angstroms)
    I     Atom           X                Y                Z
 ----------------------------------------------------------------
    1      C       0.8092196073    -1.7240346000     0.0000000000
    2      P      -0.8451197430    -1.9467750564     0.0000000000
    3      I      -1.8824073309     0.3165858582     0.0000000000
    4      H       1.3827825099    -2.6499583249     0.0000000000
    5      I       2.0786219534    -0.0496617293     0.0000000000
 ----------------------------------------------------------------
 Molecular Point Group                 Cs    NOp =  2
 Largest Abelian Subgroup              Cs    NOp =  2
 Nuclear Repulsion Energy =   844.8836651202 hartrees
 There are       64 alpha and       64 beta electrons
 Applying Cartesian multipole field
    Component          Value
    ---------          -----
     (2,0,0)        1.00000E-11
     (0,2,0)        2.00000E-11
     (0,0,2)       -3.00000E-11
 Nucleus-field energy     =     0.0000000217 hartrees
 Requested basis set is 6-311++G(d,p)
 There are 72 shells and 183 basis functions
 A cutoff of  1.0D-11 yielded   2016 shell pairs
 There are     13697 function pairs (     15549 Cartesian)
 Smallest overlap matrix eigenvalue = 9.47E-04
 Guess MOs from SCF MO coefficient file

 -----------------------------------------------------------------------
  General SCF calculation program by
  Eric Jon Sundstrom, Paul Horn, Yuezhi Mao, Dmitri Zuev, Alec White,
  David Stuck, Shaama M.S., Shane Yost, Joonho Lee, David Small,
  Daniel Levine, Susi Lehtola, Hugh Burton, Evgeny Epifanovsky
 -----------------------------------------------------------------------
 Exchange:     0.2000 Hartree-Fock + 0.0800 Slater + 0.7200 B88
 Correlation:  0.1900 VWN1RPA + 0.8100 LYP
 Using SG-1 standard quadrature grid
 using 4 threads for integral computing
 -------------------------------------------------------
 OpenMP Integral computing Module                
 Release: version 2.0, May 2017, Q-Chem Inc. Pleasanton 
 -------------------------------------------------------
 -------------------------------------------------------
 OpenMP BLAS3 based DFT computing Module                
 Release: version 1.0, May 2013, Q-Chem Inc. Pittsburgh 
 -------------------------------------------------------
 A restricted SCF calculation will be
 performed using DIIS
 SCF converges when DIIS error is below 1.0e-08
 ---------------------------------------
  Cycle       Energy         DIIS error
 ---------------------------------------
    1  -14219.1288949468      6.21e-05  
    2  -14219.1289019441      5.51e-05  
    3  -14219.1289043407      4.98e-05  
    4  -14219.1289163005      4.79e-06  
    5  -14219.1289164104      1.26e-06  
    6  -14219.1289164149      3.73e-07  
    7  -14219.1289164154      1.62e-07  
    8  -14219.1289164157      6.22e-08  
    9  -14219.1289164157      1.15e-08  
   10  -14219.1289164155      3.27e-09  Convergence criterion met
 ---------------------------------------
 SCF time:   CPU 24.91s  wall 6.00s 
 SCF   energy in the final basis set =   -14219.1289164155
 Total energy in the final basis set =   -14219.1289164155

 --------------------------------------------------------------
             Orbital Energies (a.u.) and Symmetries
 --------------------------------------------------------------

 Alpha MOs, Restricted
 -- Occupied --                  
*******-1165.87 -176.32 -176.31 -165.72 -165.72 -165.72 -165.71
  1 A'    2 A'    3 A'    4 A'    5 A'    1 A"    6 A'    7 A'                 
-165.71 -165.71  -77.10  -35.82  -35.80  -31.31  -31.30  -31.30
  2 A"    8 A'    9 A'   10 A'   11 A'   12 A'    3 A"   13 A'                 
-31.294 -31.290 -31.289 -22.961 -22.959 -22.959 -22.955 -22.955
 14 A'    4 A"   15 A'   16 A'    5 A"   17 A'    6 A"   18 A'                 
-22.945 -22.944 -22.944 -22.941 -22.941 -10.252  -6.599  -6.366
 19 A'    7 A"   20 A'    8 A"   21 A'   22 A'   23 A'   24 A'                 
 -6.351  -4.779  -4.765  -4.763  -4.762  -4.761  -4.758  -4.756
 25 A'   26 A'    9 A"   27 A'   28 A'   29 A'   10 A"   30 A'                 
 -4.750  -4.749  -2.044  -2.040  -2.039  -2.028  -2.027  -2.027
 11 A"   31 A'   32 A'   12 A"   33 A'   34 A'   35 A'   13 A"                 
 -2.024  -2.024  -2.013  -2.013  -0.782  -0.681  -0.644  -0.542
 14 A"   36 A'   15 A"   37 A'   38 A'   39 A'   40 A'   41 A'                 
 -0.430  -0.401  -0.345  -0.315  -0.291  -0.284  -0.269  -0.256
 42 A'   43 A'   16 A"   44 A'   17 A"   45 A'   46 A'   18 A"                 
 -- Virtual --                   
 -0.096  -0.093  -0.040  -0.006   0.022   0.038   0.043   0.049
 19 A"   47 A'   48 A'   49 A'   50 A'   51 A'   20 A"   52 A'                 
  0.079   0.092   0.098   0.120   0.137   0.147   0.176   0.200
 53 A'   21 A"   54 A'   55 A'   56 A'   57 A'   58 A'   59 A'                 
  0.203   0.208   0.237   0.250   0.271   0.276   0.311   0.359
 22 A"   60 A'   23 A"   61 A'   62 A'   24 A"   63 A'   64 A'                 
  0.373   0.383   0.388   0.402   0.405   0.405   0.417   0.447
 25 A"   65 A'   26 A"   66 A'   27 A"   28 A"   67 A'   68 A'                 
  0.462   0.498   0.549   0.552   0.581   0.605   0.658   0.683
 69 A'   70 A'   29 A"   71 A'   72 A'   73 A'   74 A'   30 A"                 
  0.692   0.696   0.764   0.888   0.909   0.974   1.137   1.284
 31 A"   75 A'   76 A'   77 A'   78 A'   79 A'   32 A"   33 A"                 
  1.307   1.314   1.327   1.332   1.375   1.465   1.526   1.558
 34 A"   80 A'   81 A'   82 A'   83 A'   35 A"   84 A'   85 A'                 
  1.558   1.638   1.669   1.829   1.829   2.016   2.423   2.583
 36 A"   86 A'   87 A'   88 A'   37 A"   89 A'   90 A'   91 A'                 
  2.690   2.907   3.379   3.947   3.951   3.962   3.973   3.976
 38 A"   92 A'   93 A'   39 A"   94 A'   40 A"   41 A"   95 A'                 
  4.000   4.021   4.069   4.124   4.210   4.274   4.387   5.977
 42 A"   96 A'   97 A'   98 A'   99 A'  100 A'  101 A'   43 A"                 
  5.992   6.002   6.014   6.032   6.042   6.890  13.782  13.890
 44 A"  102 A'  103 A'  104 A'  105 A'  106 A'   45 A"  107 A'                 
 13.968  23.582  27.731  27.828  28.323  28.336  28.341  28.353
108 A'  109 A'  110 A'  111 A'   46 A"   47 A"  112 A'  113 A'                 
 28.358  28.370  28.522  28.526  28.537  28.540  28.543  28.546
114 A'  115 A'   48 A"  116 A'   49 A"   50 A"  117 A'   51 A"                 
 28.561  28.577  28.624  28.664 127.870 127.882 127.885 127.896
118 A'  119 A'  120 A'  121 A'   52 A"   53 A"  122 A'  123 A'                 
127.908 127.913 151.549 151.629 163.0171901.7071901.791
124 A'  125 A'  126 A'  127 A'  128 A'  129 A'  130 A'                         

 Beta MOs, Restricted
 -- Occupied --                  
*******-1165.87 -176.32 -176.31 -165.72 -165.72 -165.72 -165.71
  1 A'    2 A'    3 A'    4 A'    5 A'    1 A"    6 A'    7 A'                 
-165.71 -165.71  -77.10  -35.82  -35.80  -31.31  -31.30  -31.30
  2 A"    8 A'    9 A'   10 A'   11 A'   12 A'    3 A"   13 A'                 
-31.294 -31.290 -31.289 -22.961 -22.959 -22.959 -22.955 -22.955
 14 A'    4 A"   15 A'   16 A'    5 A"   17 A'    6 A"   18 A'                 
-22.945 -22.944 -22.944 -22.941 -22.941 -10.252  -6.599  -6.366
 19 A'    7 A"   20 A'    8 A"   21 A'   22 A'   23 A'   24 A'                 
 -6.351  -4.779  -4.765  -4.763  -4.762  -4.761  -4.758  -4.756
 25 A'   26 A'    9 A"   27 A'   28 A'   29 A'   10 A"   30 A'                 
 -4.750  -4.749  -2.044  -2.040  -2.039  -2.028  -2.027  -2.027
 11 A"   31 A'   32 A'   12 A"   33 A'   34 A'   35 A'   13 A"                 
 -2.024  -2.024  -2.013  -2.013  -0.782  -0.681  -0.644  -0.542
 14 A"   36 A'   15 A"   37 A'   38 A'   39 A'   40 A'   41 A'                 
 -0.430  -0.401  -0.345  -0.315  -0.291  -0.284  -0.269  -0.256
 42 A'   43 A'   16 A"   44 A'   17 A"   45 A'   46 A'   18 A"                 
 -- Virtual --                   
 -0.096  -0.093  -0.040  -0.006   0.022   0.038   0.043   0.049
 19 A"   47 A'   48 A'   49 A'   50 A'   51 A'   20 A"   52 A'                 
  0.079   0.092   0.098   0.120   0.137   0.147   0.176   0.200
 53 A'   21 A"   54 A'   55 A'   56 A'   57 A'   58 A'   59 A'                 
  0.203   0.208   0.237   0.250   0.271   0.276   0.311   0.359
 22 A"   60 A'   23 A"   61 A'   62 A'   24 A"   63 A'   64 A'                 
  0.373   0.383   0.388   0.402   0.405   0.405   0.417   0.447
 25 A"   65 A'   26 A"   66 A'   27 A"   28 A"   67 A'   68 A'                 
  0.462   0.498   0.549   0.552   0.581   0.605   0.658   0.683
 69 A'   70 A'   29 A"   71 A'   72 A'   73 A'   74 A'   30 A"                 
  0.692   0.696   0.764   0.888   0.909   0.974   1.137   1.284
 31 A"   75 A'   76 A'   77 A'   78 A'   79 A'   32 A"   33 A"                 
  1.307   1.314   1.327   1.332   1.375   1.465   1.526   1.558
 34 A"   80 A'   81 A'   82 A'   83 A'   35 A"   84 A'   85 A'                 
  1.558   1.638   1.669   1.829   1.829   2.016   2.423   2.583
 36 A"   86 A'   87 A'   88 A'   37 A"   89 A'   90 A'   91 A'                 
  2.690   2.907   3.379   3.947   3.951   3.962   3.973   3.976
 38 A"   92 A'   93 A'   39 A"   94 A'   40 A"   41 A"   95 A'                 
  4.000   4.021   4.069   4.124   4.210   4.274   4.387   5.977
 42 A"   96 A'   97 A'   98 A'   99 A'  100 A'  101 A'   43 A"                 
  5.992   6.002   6.014   6.032   6.042   6.890  13.782  13.890
 44 A"  102 A'  103 A'  104 A'  105 A'  106 A'   45 A"  107 A'                 
 13.968  23.582  27.731  27.828  28.323  28.336  28.341  28.353
108 A'  109 A'  110 A'  111 A'   46 A"   47 A"  112 A'  113 A'                 
 28.358  28.370  28.522  28.526  28.537  28.540  28.543  28.546
114 A'  115 A'   48 A"  116 A'   49 A"   50 A"  117 A'   51 A"                 
 28.561  28.577  28.624  28.664 127.870 127.882 127.885 127.896
118 A'  119 A'  120 A'  121 A'   52 A"   53 A"  122 A'  123 A'                 
127.908 127.913 151.549 151.629 163.0171901.7071901.791
124 A'  125 A'  126 A'  127 A'  128 A'  129 A'  130 A'                         
 --------------------------------------------------------------

          Ground-State Mulliken Net Atomic Charges

     Atom                 Charge (a.u.)
  ----------------------------------------
      1 C                    -0.318654
      2 P                     0.096477
      3 I                    -0.141832
      4 H                     0.229660
      5 I                     0.134348
  ----------------------------------------
  Sum of atomic charges =     0.000000

 -----------------------------------------------------------------
                    Cartesian Multipole Moments
 -----------------------------------------------------------------
    Charge (ESU x 10^10)
                 0.0000
    Dipole Moment (Debye)
         X       0.9486      Y      -0.9153      Z       0.0000
       Tot       1.3182
    Quadrupole Moments (Debye-Ang)
        XX     -76.3451     XY      -0.9576     YY     -70.7385
        XZ       0.0000     YZ       0.0000     ZZ     -77.8772
    Octopole Moments (Debye-Ang^2)
       XXX       7.9098    XXY      36.4050    XYY       6.8466
       YYY      80.0348    XXZ       0.0000    XYZ       0.0000
       YYZ      -0.0000    XZZ      -0.2868    YZZ      30.0006
       ZZZ       0.0000
    Hexadecapole Moments (Debye-Ang^3)
      XXXX   -1537.4162   XXXY      35.0278   XXYY    -322.7536
      XYYY      -1.2486   YYYY    -510.6460   XXXZ       0.0000
      XXYZ       0.0000   XYYZ       0.0000   YYYZ       0.0000
      XXZZ    -280.4706   XYZZ      11.0039   YYZZ    -112.3197
      XZZZ       0.0000   YZZZ       0.0000   ZZZZ    -112.2229
 -----------------------------------------------------------------
 Calculating analytic gradient of the SCF energy
 Gradient of SCF Energy
            1           2           3           4           5
    1  -0.0018993   0.0006989   0.0002115   0.0003707   0.0006181
    2   0.0005514  -0.0002135   0.0005131  -0.0007420  -0.0001090
    3   0.0000000  -0.0000000   0.0000000   0.0000000  -0.0000000
 Max gradient component =       1.899E-03
 RMS gradient           =       6.237E-04
 Gradient time:  CPU 8.98 s  wall 2.35 s
 Geometry Optimization Parameters
   NAtoms,    NIC,     NZ,  NCons,   NDum,   NFix, NCnnct, MaxDiis
        5      20       5       0       0       0       0       0

 Cartesian Hessian Update
 Hessian Updated using BFGS Update


** GEOMETRY OPTIMIZATION IN DELOCALIZED INTERNAL COORDINATES **
   Searching for a Minimum

   Optimization Cycle:   8

                       Coordinates (Angstroms)
     ATOM                X               Y               Z
      1  C         0.8092196073   -1.7240346000    0.0000000000
      2  P        -0.8451197430   -1.9467750564    0.0000000000
      3  I        -1.8824073309    0.3165858582    0.0000000000
      4  H         1.3827825099   -2.6499583249    0.0000000000
      5  I         2.0786219534   -0.0496617293    0.0000000000
   Point Group: cs    Number of degrees of freedom:     7


   Energy is -14219.128916416

 Hessian Updated using BFGS Update

  7 Hessian modes will be used to form the next step
  Hessian Eigenvalues:
     0.083142    0.101481    0.120942    0.178927    0.290607    0.300897
     0.639686

 Minimum Search - Taking Simple RFO Step
 Searching for Lamda that Minimizes Along All modes
 Value Taken    Lamda =  -0.00000849
 Step Taken.  Stepsize is  0.007509

                             Maximum     Tolerance    Cnvgd?
         Gradient           0.001236      0.000300      NO
         Displacement       0.005006      0.001200      NO
         Energy change     -0.000047      0.000001      NO


 New Cartesian Coordinates Obtained by Inverse Iteration

 Displacement from previous Coordinates is:  0.007040
 ----------------------------------------------------------------
             Standard Nuclear Orientation (Angstroms)
    I     Atom           X                Y                Z
 ----------------------------------------------------------------
    1      C       0.8111433993    -1.7243658951     0.0000000000
    2      P      -0.8442014921    -1.9457803581     0.0000000000
    3      I      -1.8817312949     0.3164671376     0.0000000000
    4      H       1.3814822211    -2.6509398700     0.0000000000
    5      I       2.0764041633    -0.0492248668     0.0000000000
 ----------------------------------------------------------------
 Molecular Point Group                 Cs    NOp =  2
 Largest Abelian Subgroup              Cs    NOp =  2
 Nuclear Repulsion Energy =   845.3664839025 hartrees
 There are       64 alpha and       64 beta electrons
 Applying Cartesian multipole field
    Component          Value
    ---------          -----
     (2,0,0)        1.00000E-11
     (0,2,0)        2.00000E-11
     (0,0,2)       -3.00000E-11
 Nucleus-field energy     =     0.0000000217 hartrees
 Requested basis set is 6-311++G(d,p)
 There are 72 shells and 183 basis functions
 A cutoff of  1.0D-11 yielded   2018 shell pairs
 There are     13703 function pairs (     15555 Cartesian)
 Smallest overlap matrix eigenvalue = 9.47E-04
 Guess MOs from SCF MO coefficient file

 -----------------------------------------------------------------------
  General SCF calculation program by
  Eric Jon Sundstrom, Paul Horn, Yuezhi Mao, Dmitri Zuev, Alec White,
  David Stuck, Shaama M.S., Shane Yost, Joonho Lee, David Small,
  Daniel Levine, Susi Lehtola, Hugh Burton, Evgeny Epifanovsky
 -----------------------------------------------------------------------
 Exchange:     0.2000 Hartree-Fock + 0.0800 Slater + 0.7200 B88
 Correlation:  0.1900 VWN1RPA + 0.8100 LYP
 Using SG-1 standard quadrature grid
 using 4 threads for integral computing
 -------------------------------------------------------
 OpenMP Integral computing Module                
 Release: version 2.0, May 2017, Q-Chem Inc. Pleasanton 
 -------------------------------------------------------
 -------------------------------------------------------
 OpenMP BLAS3 based DFT computing Module                
 Release: version 1.0, May 2013, Q-Chem Inc. Pittsburgh 
 -------------------------------------------------------
 A restricted SCF calculation will be
 performed using DIIS
 SCF converges when DIIS error is below 1.0e-08
 ---------------------------------------
  Cycle       Energy         DIIS error
 ---------------------------------------
    1  -14219.1289182728      2.09e-05  
    2  -14219.1289207967      8.63e-06  
    3  -14219.1289203839      1.28e-05  
    4  -14219.1289211077      2.86e-06  
    5  -14219.1289211516      7.33e-07  
    6  -14219.1289211536      2.53e-07  
    7  -14219.1289211540      1.22e-07  
    8  -14219.1289211540      1.32e-08  
    9  -14219.1289211541      4.08e-09  Convergence criterion met
 ---------------------------------------
 SCF time:   CPU 22.46s  wall 6.00s 
 SCF   energy in the final basis set =   -14219.1289211541
 Total energy in the final basis set =   -14219.1289211541

 --------------------------------------------------------------
             Orbital Energies (a.u.) and Symmetries
 --------------------------------------------------------------

 Alpha MOs, Restricted
 -- Occupied --                  
*******-1165.87 -176.32 -176.31 -165.72 -165.72 -165.72 -165.71
  1 A'    2 A'    3 A'    4 A'    5 A'    1 A"    6 A'    7 A'                 
-165.71 -165.71  -77.10  -35.82  -35.80  -31.31  -31.30  -31.30
  2 A"    8 A'    9 A'   10 A'   11 A'   12 A'    3 A"   13 A'                 
-31.294 -31.290 -31.289 -22.961 -22.959 -22.959 -22.955 -22.955
 14 A'    4 A"   15 A'   16 A'    5 A"   17 A'    6 A"   18 A'                 
-22.945 -22.944 -22.944 -22.941 -22.941 -10.252  -6.599  -6.366
 19 A'    7 A"   20 A'    8 A"   21 A'   22 A'   23 A'   24 A'                 
 -6.351  -4.779  -4.765  -4.763  -4.762  -4.761  -4.758  -4.755
 25 A'   26 A'    9 A"   27 A'   28 A'   29 A'   10 A"   30 A'                 
 -4.750  -4.749  -2.044  -2.040  -2.039  -2.028  -2.027  -2.027
 11 A"   31 A'   32 A'   12 A"   33 A'   34 A'   35 A'   13 A"                 
 -2.025  -2.024  -2.013  -2.013  -0.782  -0.681  -0.644  -0.542
 14 A"   36 A'   15 A"   37 A'   38 A'   39 A'   40 A'   41 A'                 
 -0.430  -0.401  -0.345  -0.315  -0.291  -0.284  -0.269  -0.256
 42 A'   43 A'   16 A"   44 A'   17 A"   45 A'   46 A'   18 A"                 
 -- Virtual --                   
 -0.096  -0.093  -0.040  -0.006   0.022   0.038   0.043   0.049
 19 A"   47 A'   48 A'   49 A'   50 A'   51 A'   20 A"   52 A'                 
  0.079   0.092   0.098   0.120   0.137   0.148   0.176   0.200
 53 A'   21 A"   54 A'   55 A'   56 A'   57 A'   58 A'   59 A'                 
  0.203   0.208   0.237   0.250   0.271   0.276   0.311   0.359
 22 A"   60 A'   23 A"   61 A'   62 A'   24 A"   63 A'   64 A'                 
  0.373   0.383   0.388   0.402   0.405   0.405   0.417   0.448
 25 A"   65 A'   26 A"   66 A'   27 A"   28 A"   67 A'   68 A'                 
  0.462   0.499   0.549   0.552   0.581   0.605   0.658   0.683
 69 A'   70 A'   29 A"   71 A'   72 A'   73 A'   74 A'   30 A"                 
  0.692   0.696   0.764   0.888   0.910   0.974   1.137   1.284
 31 A"   75 A'   76 A'   77 A'   78 A'   79 A'   32 A"   33 A"                 
  1.307   1.314   1.327   1.332   1.375   1.465   1.526   1.558
 34 A"   80 A'   81 A'   82 A'   83 A'   35 A"   84 A'   36 A"                 
  1.558   1.639   1.669   1.829   1.830   2.015   2.424   2.583
 85 A'   86 A'   87 A'   88 A'   37 A"   89 A'   90 A'   91 A'                 
  2.690   2.907   3.379   3.947   3.951   3.962   3.973   3.976
 38 A"   92 A'   93 A'   39 A"   94 A'   40 A"   41 A"   95 A'                 
  4.000   4.021   4.069   4.124   4.210   4.274   4.387   5.977
 42 A"   96 A'   97 A'   98 A'   99 A'  100 A'  101 A'   43 A"                 
  5.992   6.002   6.014   6.032   6.042   6.889  13.783  13.891
 44 A"  102 A'  103 A'  104 A'  105 A'  106 A'   45 A"  107 A'                 
 13.968  23.584  27.731  27.828  28.323  28.336  28.341  28.353
108 A'  109 A'  110 A'  111 A'   46 A"   47 A"  112 A'  113 A'                 
 28.359  28.370  28.522  28.526  28.537  28.540  28.543  28.546
114 A'  115 A'   48 A"  116 A'   49 A"   50 A"  117 A'   51 A"                 
 28.561  28.577  28.624  28.664 127.870 127.882 127.885 127.896
118 A'  119 A'  120 A'  121 A'   52 A"   53 A"  122 A'  123 A'                 
127.908 127.913 151.549 151.629 163.0161901.7081901.791
124 A'  125 A'  126 A'  127 A'  128 A'  129 A'  130 A'                         

 Beta MOs, Restricted
 -- Occupied --                  
*******-1165.87 -176.32 -176.31 -165.72 -165.72 -165.72 -165.71
  1 A'    2 A'    3 A'    4 A'    5 A'    1 A"    6 A'    7 A'                 
-165.71 -165.71  -77.10  -35.82  -35.80  -31.31  -31.30  -31.30
  2 A"    8 A'    9 A'   10 A'   11 A'   12 A'    3 A"   13 A'                 
-31.294 -31.290 -31.289 -22.961 -22.959 -22.959 -22.955 -22.955
 14 A'    4 A"   15 A'   16 A'    5 A"   17 A'    6 A"   18 A'                 
-22.945 -22.944 -22.944 -22.941 -22.941 -10.252  -6.599  -6.366
 19 A'    7 A"   20 A'    8 A"   21 A'   22 A'   23 A'   24 A'                 
 -6.351  -4.779  -4.765  -4.763  -4.762  -4.761  -4.758  -4.755
 25 A'   26 A'    9 A"   27 A'   28 A'   29 A'   10 A"   30 A'                 
 -4.750  -4.749  -2.044  -2.040  -2.039  -2.028  -2.027  -2.027
 11 A"   31 A'   32 A'   12 A"   33 A'   34 A'   35 A'   13 A"                 
 -2.025  -2.024  -2.013  -2.013  -0.782  -0.681  -0.644  -0.542
 14 A"   36 A'   15 A"   37 A'   38 A'   39 A'   40 A'   41 A'                 
 -0.430  -0.401  -0.345  -0.315  -0.291  -0.284  -0.269  -0.256
 42 A'   43 A'   16 A"   44 A'   17 A"   45 A'   46 A'   18 A"                 
 -- Virtual --                   
 -0.096  -0.093  -0.040  -0.006   0.022   0.038   0.043   0.049
 19 A"   47 A'   48 A'   49 A'   50 A'   51 A'   20 A"   52 A'                 
  0.079   0.092   0.098   0.120   0.137   0.148   0.176   0.200
 53 A'   21 A"   54 A'   55 A'   56 A'   57 A'   58 A'   59 A'                 
  0.203   0.208   0.237   0.250   0.271   0.276   0.311   0.359
 22 A"   60 A'   23 A"   61 A'   62 A'   24 A"   63 A'   64 A'                 
  0.373   0.383   0.388   0.402   0.405   0.405   0.417   0.448
 25 A"   65 A'   26 A"   66 A'   27 A"   28 A"   67 A'   68 A'                 
  0.462   0.499   0.549   0.552   0.581   0.605   0.658   0.683
 69 A'   70 A'   29 A"   71 A'   72 A'   73 A'   74 A'   30 A"                 
  0.692   0.696   0.764   0.888   0.910   0.974   1.137   1.284
 31 A"   75 A'   76 A'   77 A'   78 A'   79 A'   32 A"   33 A"                 
  1.307   1.314   1.327   1.332   1.375   1.465   1.526   1.558
 34 A"   80 A'   81 A'   82 A'   83 A'   35 A"   84 A'   36 A"                 
  1.558   1.639   1.669   1.829   1.830   2.015   2.424   2.583
 85 A'   86 A'   87 A'   88 A'   37 A"   89 A'   90 A'   91 A'                 
  2.690   2.907   3.379   3.947   3.951   3.962   3.973   3.976
 38 A"   92 A'   93 A'   39 A"   94 A'   40 A"   41 A"   95 A'                 
  4.000   4.021   4.069   4.124   4.210   4.274   4.387   5.977
 42 A"   96 A'   97 A'   98 A'   99 A'  100 A'  101 A'   43 A"                 
  5.992   6.002   6.014   6.032   6.042   6.889  13.783  13.891
 44 A"  102 A'  103 A'  104 A'  105 A'  106 A'   45 A"  107 A'                 
 13.968  23.584  27.731  27.828  28.323  28.336  28.341  28.353
108 A'  109 A'  110 A'  111 A'   46 A"   47 A"  112 A'  113 A'                 
 28.359  28.370  28.522  28.526  28.537  28.540  28.543  28.546
114 A'  115 A'   48 A"  116 A'   49 A"   50 A"  117 A'   51 A"                 
 28.561  28.577  28.624  28.664 127.870 127.882 127.885 127.896
118 A'  119 A'  120 A'  121 A'   52 A"   53 A"  122 A'  123 A'                 
127.908 127.913 151.549 151.629 163.0161901.7081901.791
124 A'  125 A'  126 A'  127 A'  128 A'  129 A'  130 A'                         
 --------------------------------------------------------------

          Ground-State Mulliken Net Atomic Charges

     Atom                 Charge (a.u.)
  ----------------------------------------
      1 C                    -0.319923
      2 P                     0.096766
      3 I                    -0.141605
      4 H                     0.229694
      5 I                     0.135068
  ----------------------------------------
  Sum of atomic charges =     0.000000

 -----------------------------------------------------------------
                    Cartesian Multipole Moments
 -----------------------------------------------------------------
    Charge (ESU x 10^10)
                 0.0000
    Dipole Moment (Debye)
         X       0.9497      Y      -0.9073      Z       0.0000
       Tot       1.3135
    Quadrupole Moments (Debye-Ang)
        XX     -76.3516     XY      -0.9688     YY     -70.7491
        XZ       0.0000     YZ      -0.0000     ZZ     -77.8732
    Octopole Moments (Debye-Ang^2)
       XXX       7.9046    XXY      36.3966    XYY       6.9150
       YYY      80.0179    XXZ       0.0000    XYZ       0.0000
       YYZ       0.0000    XZZ      -0.2586    YZZ      29.9884
       ZZZ       0.0000
    Hexadecapole Moments (Debye-Ang^3)
      XXXX   -1535.5406   XXXY      34.9323   XXYY    -322.4131
      XYYY      -1.2964   YYYY    -510.4372   XXXZ       0.0000
      XXYZ      -0.0000   XYYZ       0.0000   YYYZ      -0.0000
      XXZZ    -280.1061   XYZZ      10.9968   YYZZ    -112.2922
      XZZZ       0.0000   YZZZ      -0.0000   ZZZZ    -112.2118
 -----------------------------------------------------------------
 Calculating analytic gradient of the SCF energy
 Gradient of SCF Energy
            1           2           3           4           5
    1  -0.0004970   0.0003000   0.0002564  -0.0002446   0.0001851
    2   0.0001064   0.0000462   0.0003567  -0.0002358  -0.0002735
    3   0.0000000   0.0000000   0.0000000  -0.0000000  -0.0000000
 Max gradient component =       4.970E-04
 RMS gradient           =       2.263E-04
 Gradient time:  CPU 8.94 s  wall 2.34 s
 Geometry Optimization Parameters
   NAtoms,    NIC,     NZ,  NCons,   NDum,   NFix, NCnnct, MaxDiis
        5      20       5       0       0       0       0       0

 Cartesian Hessian Update
 Hessian Updated using BFGS Update


** GEOMETRY OPTIMIZATION IN DELOCALIZED INTERNAL COORDINATES **
   Searching for a Minimum

   Optimization Cycle:   9

                       Coordinates (Angstroms)
     ATOM                X               Y               Z
      1  C         0.8111433993   -1.7243658951    0.0000000000
      2  P        -0.8442014921   -1.9457803581    0.0000000000
      3  I        -1.8817312949    0.3164671376    0.0000000000
      4  H         1.3814822211   -2.6509398700    0.0000000000
      5  I         2.0764041633   -0.0492248668    0.0000000000
   Point Group: cs    Number of degrees of freedom:     7


   Energy is -14219.128921154

 Hessian Updated using BFGS Update

  7 Hessian modes will be used to form the next step
  Hessian Eigenvalues:
     0.088560    0.098208    0.121291    0.169883    0.278794    0.309211
     0.584663

 Minimum Search - Taking Simple RFO Step
 Searching for Lamda that Minimizes Along All modes
 Value Taken    Lamda =   0.00000000
 Step Taken.  Stepsize is  0.001566

                             Maximum     Tolerance    Cnvgd?
         Gradient           0.000353      0.000300      NO
         Displacement       0.001060      0.001200     YES
         Energy change     -0.000005      0.000001      NO


 New Cartesian Coordinates Obtained by Inverse Iteration

 Displacement from previous Coordinates is:  0.001998
 ----------------------------------------------------------------
             Standard Nuclear Orientation (Angstroms)
    I     Atom           X                Y                Z
 ----------------------------------------------------------------
    1      C       0.8115127120    -1.7246376850     0.0000000000
    2      P      -0.8443128485    -1.9451685557     0.0000000000
    3      I      -1.8823544405     0.3164544318     0.0000000000
    4      H       1.3817134413    -2.6511639983     0.0000000000
    5      I       2.0765381325    -0.0493280451     0.0000000000
 ----------------------------------------------------------------
 Molecular Point Group                 Cs    NOp =  2
 Largest Abelian Subgroup              Cs    NOp =  2
 Nuclear Repulsion Energy =   845.3033849508 hartrees
 There are       64 alpha and       64 beta electrons
 Applying Cartesian multipole field
    Component          Value
    ---------          -----
     (2,0,0)        1.00000E-11
     (0,2,0)        2.00000E-11
     (0,0,2)       -3.00000E-11
 Nucleus-field energy     =     0.0000000217 hartrees
 Requested basis set is 6-311++G(d,p)
 There are 72 shells and 183 basis functions
 A cutoff of  1.0D-11 yielded   2018 shell pairs
 There are     13703 function pairs (     15555 Cartesian)
 Smallest overlap matrix eigenvalue = 9.47E-04
 Guess MOs from SCF MO coefficient file

 -----------------------------------------------------------------------
  General SCF calculation program by
  Eric Jon Sundstrom, Paul Horn, Yuezhi Mao, Dmitri Zuev, Alec White,
  David Stuck, Shaama M.S., Shane Yost, Joonho Lee, David Small,
  Daniel Levine, Susi Lehtola, Hugh Burton, Evgeny Epifanovsky
 -----------------------------------------------------------------------
 Exchange:     0.2000 Hartree-Fock + 0.0800 Slater + 0.7200 B88
 Correlation:  0.1900 VWN1RPA + 0.8100 LYP
 Using SG-1 standard quadrature grid
 using 4 threads for integral computing
 -------------------------------------------------------
 OpenMP Integral computing Module                
 Release: version 2.0, May 2017, Q-Chem Inc. Pleasanton 
 -------------------------------------------------------
 -------------------------------------------------------
 OpenMP BLAS3 based DFT computing Module                
 Release: version 1.0, May 2013, Q-Chem Inc. Pittsburgh 
 -------------------------------------------------------
 A restricted SCF calculation will be
 performed using DIIS
 SCF converges when DIIS error is below 1.0e-08
 ---------------------------------------
  Cycle       Energy         DIIS error
 ---------------------------------------
    1  -14219.1289213659      5.11e-06  
    2  -14219.1289215213      2.26e-06  
    3  -14219.1289214876      3.49e-06  
    4  -14219.1289215451      6.56e-07  
    5  -14219.1289215470      1.64e-07  
    6  -14219.1289215469      6.42e-08  
    7  -14219.1289215471      1.81e-08  
    8  -14219.1289215470      4.24e-09  Convergence criterion met
 ---------------------------------------
 SCF time:   CPU 20.01s  wall 6.00s 
 SCF   energy in the final basis set =   -14219.1289215470
 Total energy in the final basis set =   -14219.1289215470

 --------------------------------------------------------------
             Orbital Energies (a.u.) and Symmetries
 --------------------------------------------------------------

 Alpha MOs, Restricted
 -- Occupied --                  
*******-1165.87 -176.32 -176.31 -165.72 -165.72 -165.72 -165.71
  1 A'    2 A'    3 A'    4 A'    5 A'    1 A"    6 A'    7 A'                 
-165.71 -165.71  -77.10  -35.82  -35.80  -31.31  -31.30  -31.30
  2 A"    8 A'    9 A'   10 A'   11 A'   12 A'    3 A"   13 A'                 
-31.295 -31.290 -31.289 -22.961 -22.959 -22.959 -22.955 -22.955
 14 A'    4 A"   15 A'   16 A'    5 A"   17 A'    6 A"   18 A'                 
-22.945 -22.944 -22.944 -22.941 -22.941 -10.252  -6.599  -6.366
 19 A'    7 A"   20 A'    8 A"   21 A'   22 A'   23 A'   24 A'                 
 -6.351  -4.779  -4.765  -4.763  -4.762  -4.761  -4.758  -4.755
 25 A'   26 A'    9 A"   27 A'   28 A'   29 A'   10 A"   30 A'                 
 -4.750  -4.749  -2.044  -2.040  -2.039  -2.028  -2.027  -2.027
 11 A"   31 A'   32 A'   12 A"   33 A'   34 A'   35 A'   13 A"                 
 -2.025  -2.024  -2.013  -2.013  -0.782  -0.681  -0.644  -0.542
 14 A"   36 A'   15 A"   37 A'   38 A'   39 A'   40 A'   41 A'                 
 -0.430  -0.401  -0.345  -0.315  -0.291  -0.283  -0.269  -0.256
 42 A'   43 A'   16 A"   44 A'   17 A"   45 A'   46 A'   18 A"                 
 -- Virtual --                   
 -0.097  -0.092  -0.040  -0.006   0.022   0.038   0.043   0.049
 19 A"   47 A'   48 A'   49 A'   50 A'   51 A'   20 A"   52 A'                 
  0.079   0.092   0.098   0.120   0.137   0.148   0.176   0.200
 53 A'   21 A"   54 A'   55 A'   56 A'   57 A'   58 A'   59 A'                 
  0.203   0.208   0.237   0.250   0.271   0.276   0.311   0.359
 22 A"   60 A'   23 A"   61 A'   62 A'   24 A"   63 A'   64 A'                 
  0.373   0.383   0.388   0.402   0.405   0.405   0.417   0.448
 25 A"   65 A'   26 A"   66 A'   27 A"   28 A"   67 A'   68 A'                 
  0.462   0.499   0.549   0.552   0.581   0.605   0.658   0.683
 69 A'   70 A'   29 A"   71 A'   72 A'   73 A'   74 A'   30 A"                 
  0.692   0.695   0.764   0.888   0.910   0.973   1.137   1.284
 31 A"   75 A'   76 A'   77 A'   78 A'   79 A'   32 A"   33 A"                 
  1.307   1.314   1.327   1.332   1.375   1.465   1.526   1.558
 34 A"   80 A'   81 A'   82 A'   83 A'   35 A"   84 A'   36 A"                 
  1.558   1.639   1.670   1.829   1.830   2.015   2.424   2.583
 85 A'   86 A'   87 A'   88 A'   37 A"   89 A'   90 A'   91 A'                 
  2.690   2.907   3.379   3.947   3.951   3.962   3.973   3.976
 38 A"   92 A'   93 A'   39 A"   94 A'   40 A"   41 A"   95 A'                 
  4.000   4.021   4.069   4.124   4.210   4.274   4.387   5.977
 42 A"   96 A'   97 A'   98 A'   99 A'  100 A'  101 A'   43 A"                 
  5.992   6.002   6.014   6.032   6.042   6.889  13.783  13.891
 44 A"  102 A'  103 A'  104 A'  105 A'  106 A'   45 A"  107 A'                 
 13.968  23.584  27.731  27.828  28.323  28.336  28.341  28.353
108 A'  109 A'  110 A'  111 A'   46 A"   47 A"  112 A'  113 A'                 
 28.359  28.370  28.522  28.526  28.536  28.540  28.543  28.546
114 A'  115 A'   48 A"  116 A'   49 A"   50 A"  117 A'   51 A"                 
 28.561  28.577  28.624  28.664 127.870 127.882 127.885 127.896
118 A'  119 A'  120 A'  121 A'   52 A"   53 A"  122 A'  123 A'                 
127.908 127.913 151.549 151.629 163.0161901.7071901.791
124 A'  125 A'  126 A'  127 A'  128 A'  129 A'  130 A'                         

 Beta MOs, Restricted
 -- Occupied --                  
*******-1165.87 -176.32 -176.31 -165.72 -165.72 -165.72 -165.71
  1 A'    2 A'    3 A'    4 A'    5 A'    1 A"    6 A'    7 A'                 
-165.71 -165.71  -77.10  -35.82  -35.80  -31.31  -31.30  -31.30
  2 A"    8 A'    9 A'   10 A'   11 A'   12 A'    3 A"   13 A'                 
-31.295 -31.290 -31.289 -22.961 -22.959 -22.959 -22.955 -22.955
 14 A'    4 A"   15 A'   16 A'    5 A"   17 A'    6 A"   18 A'                 
-22.945 -22.944 -22.944 -22.941 -22.941 -10.252  -6.599  -6.366
 19 A'    7 A"   20 A'    8 A"   21 A'   22 A'   23 A'   24 A'                 
 -6.351  -4.779  -4.765  -4.763  -4.762  -4.761  -4.758  -4.755
 25 A'   26 A'    9 A"   27 A'   28 A'   29 A'   10 A"   30 A'                 
 -4.750  -4.749  -2.044  -2.040  -2.039  -2.028  -2.027  -2.027
 11 A"   31 A'   32 A'   12 A"   33 A'   34 A'   35 A'   13 A"                 
 -2.025  -2.024  -2.013  -2.013  -0.782  -0.681  -0.644  -0.542
 14 A"   36 A'   15 A"   37 A'   38 A'   39 A'   40 A'   41 A'                 
 -0.430  -0.401  -0.345  -0.315  -0.291  -0.283  -0.269  -0.256
 42 A'   43 A'   16 A"   44 A'   17 A"   45 A'   46 A'   18 A"                 
 -- Virtual --                   
 -0.097  -0.092  -0.040  -0.006   0.022   0.038   0.043   0.049
 19 A"   47 A'   48 A'   49 A'   50 A'   51 A'   20 A"   52 A'                 
  0.079   0.092   0.098   0.120   0.137   0.148   0.176   0.200
 53 A'   21 A"   54 A'   55 A'   56 A'   57 A'   58 A'   59 A'                 
  0.203   0.208   0.237   0.250   0.271   0.276   0.311   0.359
 22 A"   60 A'   23 A"   61 A'   62 A'   24 A"   63 A'   64 A'                 
  0.373   0.383   0.388   0.402   0.405   0.405   0.417   0.448
 25 A"   65 A'   26 A"   66 A'   27 A"   28 A"   67 A'   68 A'                 
  0.462   0.499   0.549   0.552   0.581   0.605   0.658   0.683
 69 A'   70 A'   29 A"   71 A'   72 A'   73 A'   74 A'   30 A"                 
  0.692   0.695   0.764   0.888   0.910   0.973   1.137   1.284
 31 A"   75 A'   76 A'   77 A'   78 A'   79 A'   32 A"   33 A"                 
  1.307   1.314   1.327   1.332   1.375   1.465   1.526   1.558
 34 A"   80 A'   81 A'   82 A'   83 A'   35 A"   84 A'   36 A"                 
  1.558   1.639   1.670   1.829   1.830   2.015   2.424   2.583
 85 A'   86 A'   87 A'   88 A'   37 A"   89 A'   90 A'   91 A'                 
  2.690   2.907   3.379   3.947   3.951   3.962   3.973   3.976
 38 A"   92 A'   93 A'   39 A"   94 A'   40 A"   41 A"   95 A'                 
  4.000   4.021   4.069   4.124   4.210   4.274   4.387   5.977
 42 A"   96 A'   97 A'   98 A'   99 A'  100 A'  101 A'   43 A"                 
  5.992   6.002   6.014   6.032   6.042   6.889  13.783  13.891
 44 A"  102 A'  103 A'  104 A'  105 A'  106 A'   45 A"  107 A'                 
 13.968  23.584  27.731  27.828  28.323  28.336  28.341  28.353
108 A'  109 A'  110 A'  111 A'   46 A"   47 A"  112 A'  113 A'                 
 28.359  28.370  28.522  28.526  28.536  28.540  28.543  28.546
114 A'  115 A'   48 A"  116 A'   49 A"   50 A"  117 A'   51 A"                 
 28.561  28.577  28.624  28.664 127.870 127.882 127.885 127.896
118 A'  119 A'  120 A'  121 A'   52 A"   53 A"  122 A'  123 A'                 
127.908 127.913 151.549 151.629 163.0161901.7071901.791
124 A'  125 A'  126 A'  127 A'  128 A'  129 A'  130 A'                         
 --------------------------------------------------------------

          Ground-State Mulliken Net Atomic Charges

     Atom                 Charge (a.u.)
  ----------------------------------------
      1 C                    -0.320183
      2 P                     0.096786
      3 I                    -0.141380
      4 H                     0.229794
      5 I                     0.134983
  ----------------------------------------
  Sum of atomic charges =     0.000000

 -----------------------------------------------------------------
                    Cartesian Multipole Moments
 -----------------------------------------------------------------
    Charge (ESU x 10^10)
                 0.0000
    Dipole Moment (Debye)
         X       0.9478      Y      -0.9049      Z       0.0000
       Tot       1.3104
    Quadrupole Moments (Debye-Ang)
        XX     -76.3484     XY      -0.9751     YY     -70.7562
        XZ       0.0000     YZ      -0.0000     ZZ     -77.8735
    Octopole Moments (Debye-Ang^2)
       XXX       7.9151    XXY      36.4025    XYY       6.9397
       YYY      80.0262    XXZ       0.0000    XYZ       0.0000
       YYZ       0.0000    XZZ      -0.2486    YZZ      29.9901
       ZZZ       0.0000
    Hexadecapole Moments (Debye-Ang^3)
      XXXX   -1536.0254   XXXY      34.9428   XXYY    -322.4758
      XYYY      -1.2745   YYYY    -510.3427   XXXZ       0.0000
      XXYZ      -0.0000   XYYZ      -0.0000   YYYZ      -0.0000
      XXZZ    -280.1920   XYZZ      11.0135   YYZZ    -112.2777
      XZZZ       0.0000   YZZZ      -0.0000   ZZZZ    -112.2124
 -----------------------------------------------------------------
 Calculating analytic gradient of the SCF energy
 Gradient of SCF Energy
            1           2           3           4           5
    1  -0.0002087   0.0000705   0.0002321  -0.0002561   0.0001622
    2  -0.0000262   0.0001842   0.0002945  -0.0001744  -0.0002782
    3   0.0000000   0.0000000   0.0000000  -0.0000000  -0.0000000
 Max gradient component =       2.945E-04
 RMS gradient           =       1.680E-04
 Gradient time:  CPU 8.92 s  wall 2.33 s
 Geometry Optimization Parameters
   NAtoms,    NIC,     NZ,  NCons,   NDum,   NFix, NCnnct, MaxDiis
        5      20       5       0       0       0       0       0

 Cartesian Hessian Update
 Hessian Updated using BFGS Update


** GEOMETRY OPTIMIZATION IN DELOCALIZED INTERNAL COORDINATES **
   Searching for a Minimum

   Optimization Cycle:  10

                       Coordinates (Angstroms)
     ATOM                X               Y               Z
      1  C         0.8115127120   -1.7246376850    0.0000000000
      2  P        -0.8443128485   -1.9451685557    0.0000000000
      3  I        -1.8823544405    0.3164544318    0.0000000000
      4  H         1.3817134413   -2.6511639983    0.0000000000
      5  I         2.0765381325   -0.0493280451    0.0000000000
   Point Group: cs    Number of degrees of freedom:     7


   Energy is -14219.128921547

 Hessian Updated using BFGS Update

  7 Hessian modes will be used to form the next step
  Hessian Eigenvalues:
     0.086988    0.108692    0.122997    0.147864    0.286509    0.327505
     0.419817

 Minimum Search - Taking Simple RFO Step
 Searching for Lamda that Minimizes Along All modes
 Value Taken    Lamda =   0.00000000
 Step Taken.  Stepsize is  0.000924

                             Maximum     Tolerance    Cnvgd?
         Gradient           0.000128      0.000300     YES
         Displacement       0.000691      0.001200     YES
         Energy change     -0.000000      0.000001     YES


                       Distance Matrix (Angstroms)
             C (  1)   P (  2)   I (  3)   H (  4)
   P (  2)  1.670447
   I (  3)  3.379790  2.488467
   H (  4)  1.087925  2.335299  4.411451
   I (  5)  2.099274  3.482181  3.975755  2.693015

 Final energy is   -14219.128921547039     


 ******************************
 **  OPTIMIZATION CONVERGED  **
 ******************************

                       Coordinates (Angstroms)
     ATOM                X               Y               Z
      1  C         0.8115127120   -1.7246376850    0.0000000000
      2  P        -0.8443128485   -1.9451685557    0.0000000000
      3  I        -1.8823544405    0.3164544318    0.0000000000
      4  H         1.3817134413   -2.6511639983    0.0000000000
      5  I         2.0765381325   -0.0493280451    0.0000000000

Z-matrix Print:
$molecule
0 1
I 
P  1 2.488467
C  2 1.670447 1 107.067932
H  3 1.087925 2 114.022595 1 -180.000000 0
I  3 2.099274 2 134.642718 1 -0.000000 0
$end


 --------------------------------------------------------------
             Orbital Energies (a.u.) and Symmetries
 --------------------------------------------------------------

 Alpha MOs, Restricted
 -- Occupied --                  
*******-1165.87 -176.32 -176.31 -165.72 -165.72 -165.72 -165.71
  1 A'    2 A'    3 A'    4 A'    5 A'    1 A"    6 A'    7 A'                 
-165.71 -165.71  -77.10  -35.82  -35.80  -31.31  -31.30  -31.30
  2 A"    8 A'    9 A'   10 A'   11 A'   12 A'    3 A"   13 A'                 
-31.295 -31.290 -31.289 -22.961 -22.959 -22.959 -22.955 -22.955
 14 A'    4 A"   15 A'   16 A'    5 A"   17 A'    6 A"   18 A'                 
-22.945 -22.944 -22.944 -22.941 -22.941 -10.252  -6.599  -6.366
 19 A'    7 A"   20 A'    8 A"   21 A'   22 A'   23 A'   24 A'                 
 -6.351  -4.779  -4.765  -4.763  -4.762  -4.761  -4.758  -4.755
 25 A'   26 A'    9 A"   27 A'   28 A'   29 A'   10 A"   30 A'                 
 -4.750  -4.749  -2.044  -2.040  -2.039  -2.028  -2.027  -2.027
 11 A"   31 A'   32 A'   12 A"   33 A'   34 A'   35 A'   13 A"                 
 -2.025  -2.024  -2.013  -2.013  -0.782  -0.681  -0.644  -0.542
 14 A"   36 A'   15 A"   37 A'   38 A'   39 A'   40 A'   41 A'                 
 -0.430  -0.401  -0.345  -0.315  -0.291  -0.283  -0.269  -0.256
 42 A'   43 A'   16 A"   44 A'   17 A"   45 A'   46 A'   18 A"                 
 -- Virtual --                   
 -0.097  -0.092  -0.040  -0.006   0.022   0.038   0.043   0.049
 19 A"   47 A'   48 A'   49 A'   50 A'   51 A'   20 A"   52 A'                 
  0.079   0.092   0.098   0.120   0.137   0.148   0.176   0.200
 53 A'   21 A"   54 A'   55 A'   56 A'   57 A'   58 A'   59 A'                 
  0.203   0.208   0.237   0.250   0.271   0.276   0.311   0.359
 22 A"   60 A'   23 A"   61 A'   62 A'   24 A"   63 A'   64 A'                 
  0.373   0.383   0.388   0.402   0.405   0.405   0.417   0.448
 25 A"   65 A'   26 A"   66 A'   27 A"   28 A"   67 A'   68 A'                 
  0.462   0.499   0.549   0.552   0.581   0.605   0.658   0.683
 69 A'   70 A'   29 A"   71 A'   72 A'   73 A'   74 A'   30 A"                 
  0.692   0.695   0.764   0.888   0.910   0.973   1.137   1.284
 31 A"   75 A'   76 A'   77 A'   78 A'   79 A'   32 A"   33 A"                 
  1.307   1.314   1.327   1.332   1.375   1.465   1.526   1.558
 34 A"   80 A'   81 A'   82 A'   83 A'   35 A"   84 A'   36 A"                 
  1.558   1.639   1.670   1.829   1.830   2.015   2.424   2.583
 85 A'   86 A'   87 A'   88 A'   37 A"   89 A'   90 A'   91 A'                 
  2.690   2.907   3.379   3.947   3.951   3.962   3.973   3.976
 38 A"   92 A'   93 A'   39 A"   94 A'   40 A"   41 A"   95 A'                 
  4.000   4.021   4.069   4.124   4.210   4.274   4.387   5.977
 42 A"   96 A'   97 A'   98 A'   99 A'  100 A'  101 A'   43 A"                 
  5.992   6.002   6.014   6.032   6.042   6.889  13.783  13.891
 44 A"  102 A'  103 A'  104 A'  105 A'  106 A'   45 A"  107 A'                 
 13.968  23.584  27.731  27.828  28.323  28.336  28.341  28.353
108 A'  109 A'  110 A'  111 A'   46 A"   47 A"  112 A'  113 A'                 
 28.359  28.370  28.522  28.526  28.536  28.540  28.543  28.546
114 A'  115 A'   48 A"  116 A'   49 A"   50 A"  117 A'   51 A"                 
 28.561  28.577  28.624  28.664 127.870 127.882 127.885 127.896
118 A'  119 A'  120 A'  121 A'   52 A"   53 A"  122 A'  123 A'                 
127.908 127.913 151.549 151.629 163.0161901.7071901.791
124 A'  125 A'  126 A'  127 A'  128 A'  129 A'  130 A'                         

 Beta MOs, Restricted
 -- Occupied --                  
*******-1165.87 -176.32 -176.31 -165.72 -165.72 -165.72 -165.71
  1 A'    2 A'    3 A'    4 A'    5 A'    1 A"    6 A'    7 A'                 
-165.71 -165.71  -77.10  -35.82  -35.80  -31.31  -31.30  -31.30
  2 A"    8 A'    9 A'   10 A'   11 A'   12 A'    3 A"   13 A'                 
-31.295 -31.290 -31.289 -22.961 -22.959 -22.959 -22.955 -22.955
 14 A'    4 A"   15 A'   16 A'    5 A"   17 A'    6 A"   18 A'                 
-22.945 -22.944 -22.944 -22.941 -22.941 -10.252  -6.599  -6.366
 19 A'    7 A"   20 A'    8 A"   21 A'   22 A'   23 A'   24 A'                 
 -6.351  -4.779  -4.765  -4.763  -4.762  -4.761  -4.758  -4.755
 25 A'   26 A'    9 A"   27 A'   28 A'   29 A'   10 A"   30 A'                 
 -4.750  -4.749  -2.044  -2.040  -2.039  -2.028  -2.027  -2.027
 11 A"   31 A'   32 A'   12 A"   33 A'   34 A'   35 A'   13 A"                 
 -2.025  -2.024  -2.013  -2.013  -0.782  -0.681  -0.644  -0.542
 14 A"   36 A'   15 A"   37 A'   38 A'   39 A'   40 A'   41 A'                 
 -0.430  -0.401  -0.345  -0.315  -0.291  -0.283  -0.269  -0.256
 42 A'   43 A'   16 A"   44 A'   17 A"   45 A'   46 A'   18 A"                 
 -- Virtual --                   
 -0.097  -0.092  -0.040  -0.006   0.022   0.038   0.043   0.049
 19 A"   47 A'   48 A'   49 A'   50 A'   51 A'   20 A"   52 A'                 
  0.079   0.092   0.098   0.120   0.137   0.148   0.176   0.200
 53 A'   21 A"   54 A'   55 A'   56 A'   57 A'   58 A'   59 A'                 
  0.203   0.208   0.237   0.250   0.271   0.276   0.311   0.359
 22 A"   60 A'   23 A"   61 A'   62 A'   24 A"   63 A'   64 A'                 
  0.373   0.383   0.388   0.402   0.405   0.405   0.417   0.448
 25 A"   65 A'   26 A"   66 A'   27 A"   28 A"   67 A'   68 A'                 
  0.462   0.499   0.549   0.552   0.581   0.605   0.658   0.683
 69 A'   70 A'   29 A"   71 A'   72 A'   73 A'   74 A'   30 A"                 
  0.692   0.695   0.764   0.888   0.910   0.973   1.137   1.284
 31 A"   75 A'   76 A'   77 A'   78 A'   79 A'   32 A"   33 A"                 
  1.307   1.314   1.327   1.332   1.375   1.465   1.526   1.558
 34 A"   80 A'   81 A'   82 A'   83 A'   35 A"   84 A'   36 A"                 
  1.558   1.639   1.670   1.829   1.830   2.015   2.424   2.583
 85 A'   86 A'   87 A'   88 A'   37 A"   89 A'   90 A'   91 A'                 
  2.690   2.907   3.379   3.947   3.951   3.962   3.973   3.976
 38 A"   92 A'   93 A'   39 A"   94 A'   40 A"   41 A"   95 A'                 
  4.000   4.021   4.069   4.124   4.210   4.274   4.387   5.977
 42 A"   96 A'   97 A'   98 A'   99 A'  100 A'  101 A'   43 A"                 
  5.992   6.002   6.014   6.032   6.042   6.889  13.783  13.891
 44 A"  102 A'  103 A'  104 A'  105 A'  106 A'   45 A"  107 A'                 
 13.968  23.584  27.731  27.828  28.323  28.336  28.341  28.353
108 A'  109 A'  110 A'  111 A'   46 A"   47 A"  112 A'  113 A'                 
 28.359  28.370  28.522  28.526  28.536  28.540  28.543  28.546
114 A'  115 A'   48 A"  116 A'   49 A"   50 A"  117 A'   51 A"                 
 28.561  28.577  28.624  28.664 127.870 127.882 127.885 127.896
118 A'  119 A'  120 A'  121 A'   52 A"   53 A"  122 A'  123 A'                 
127.908 127.913 151.549 151.629 163.0161901.7071901.791
124 A'  125 A'  126 A'  127 A'  128 A'  129 A'  130 A'                         
 --------------------------------------------------------------

          Ground-State Mulliken Net Atomic Charges

     Atom                 Charge (a.u.)
  ----------------------------------------
      1 C                    -0.320183
      2 P                     0.096786
      3 I                    -0.141380
      4 H                     0.229794
      5 I                     0.134983
  ----------------------------------------
  Sum of atomic charges =     0.000000

 -----------------------------------------------------------------
                    Cartesian Multipole Moments
 -----------------------------------------------------------------
    Charge (ESU x 10^10)
                 0.0000
    Dipole Moment (Debye)
         X       0.9478      Y      -0.9049      Z       0.0000
       Tot       1.3104
    Quadrupole Moments (Debye-Ang)
        XX     -76.3484     XY      -0.9751     YY     -70.7562
        XZ       0.0000     YZ      -0.0000     ZZ     -77.8735
    Octopole Moments (Debye-Ang^2)
       XXX       7.9151    XXY      36.4025    XYY       6.9397
       YYY      80.0262    XXZ       0.0000    XYZ       0.0000
       YYZ       0.0000    XZZ      -0.2486    YZZ      29.9901
       ZZZ       0.0000
    Hexadecapole Moments (Debye-Ang^3)
      XXXX   -1536.0254   XXXY      34.9428   XXYY    -322.4758
      XYYY      -1.2745   YYYY    -510.3427   XXXZ       0.0000
      XXYZ      -0.0000   XYYZ      -0.0000   YYYZ      -0.0000
      XXZZ    -280.1920   XYZZ      11.0135   YYZZ    -112.2777
      XZZZ       0.0000   YZZZ      -0.0000   ZZZZ    -112.2124
 -----------------------------------------------------------------
Archival summary:
1\1\TWL02\OPT\ProcedureUnspecified\BasisUnspecified\2111\taweetha\MonNov2616:25:292018MonNov2616:25:292018\0\\#,OPT,ProcedureUnspecified,BasisUnspecified,\\0,1\I\P,1,2.48847\C,2,1.67045,1,107.068\H,3,1.08792,2,114.023,1,-180,0\I,3,2.09927,2,134.643,1,-0,0\\\@

 Total job time:  96.03s(wall), 353.87s(cpu) 
 Mon Nov 26 16:25:29 2018

        *************************************************************
        *                                                           *
        *  Thank you very much for using Q-Chem.  Have a nice day.  *
        *                                                           *
        *************************************************************


 
User input: 2 of 2 
 
Q-Chem Developer Version!
                  Welcome to Q-Chem
     A Quantum Leap Into The Future Of Chemistry


 Q-Chem 5.1, Q-Chem, Inc., Pleasanton, CA (2018)

 Yihan Shao,  Zhengting Gan,  E. Epifanovsky,  A. T. B. Gilbert,  M. Wormit,  
 J. Kussmann,  A. W. Lange,  A. Behn,  Jia Deng,  Xintian Feng,  D. Ghosh,  
 M. Goldey,  P. R. Horn,  L. D. Jacobson,  I. Kaliman,  T. Kus,  A. Landau,  
 Jie Liu,  E. I. Proynov,  R. M. Richard,  R. P. Steele,  E. J. Sundstrom,  
 H. L. Woodcock III,  P. M. Zimmerman,  D. Zuev,  B. Albrecht,  E. Alguire,  
 S. A. Baeppler,  D. Barton,  Z. Benda,  Y. A. Bernard,  E. J. Berquist,  
 K. B. Bravaya,  H. Burton,  D. Casanova,  Chun-Min Chang,  Yunqing Chen,  
 A. Chien,  K. D. Closser,  M. P. Coons,  S. Coriani,  S. Dasgupta,  
 A. L. Dempwolff,  M. Diedenhofen,  Hainam Do,  R. G. Edgar,  Po-Tung Fang,  
 S. Faraji,  S. Fatehi,  Qingguo Feng,  K. D. Fenk,  J. Fosso-Tande,  
 Qinghui Ge,  A. Ghysels,  G. Gidofalvi,  J. Gomes,  J. Gonthier,  A. Gunina,  
 D. Hait,  M. W. D. Hanson-Heine,  P. H. P. Harbach,  A. W. Hauser,  
 J. E. Herr,  E. G. Hohenstein,  Z. C. Holden,  Kerwin Hui,  B. C. Huynh,  
 T.-C. Jagau,  Hyunjun Ji,  B. Kaduk,  K. Khistyaev,  Jaehoon Kim,  
 P. Klunzinger,  K. Koh,  D. Kosenkov,  L. Koulias,  T. Kowalczyk,  
 C. M. Krauter,  A. Kunitsa,  Ka Un Lao,  A. Laurent,  K. V. Lawler,  
 Joonho Lee,  D. Lefrancois,  S. Lehtola,  D. S. Levine,  Yi-Pei Li,  
 You-Sheng Lin,  Fenglai Liu,  E. Livshits,  A. Luenser,  P. Manohar,  
 E. Mansoor,  S. F. Manzer,  Shan-Ping Mao,  Yuezhi Mao,  N. Mardirossian,  
 A. V. Marenich,  T. Markovich,  L. A. Martinez-Martinez,  S. A. Maurer,  
 N. J. Mayhall,  S. C. McKenzie,  J.-M. Mewes,  A. F. Morrison,  
 J. W. Mullinax,  K. Nanda,  T. S. Nguyen-Beck,  R. Olivares-Amaya,  
 J. A. Parkhill,  T. M. Perrine,  F. Plasser,  P. Pokhilko,  S. Prager,  
 A. Prociuk,  E. Ramos,  D. R. Rehn,  F. Rob,  M. Schneider,  N. Sergueev,  
 S. M. Sharada,  S. Sharma,  D. W. Small,  T. Stauch,  T. Stein,  
 Yu-Chuan Su,  A. J. W. Thom,  A. Tkatchenko,  T. Tsuchimochi,  N. M. Tubman,  
 L. Vogt,  M. L. Vidal,  O. Vydrov,  M. A. Watson,  J. Wenzel,  
 M. de Wergifosse,  T. A. Wesolowski,  A. White,  J. Witte,  A. Yamada,  
 Jun Yang,  K. Yao,  S. Yeganeh,  S. R. Yost,  Zhi-Qiang You,  A. Zech,  
 Igor Ying Zhang,  Xing Zhang,  Yan Zhao,  Ying Zhu,  B. R. Brooks,  
 G. K. L. Chan,  C. J. Cramer,  M. S. Gordon,  W. J. Hehre,  A. Klamt,  
 M. W. Schmidt,  C. D. Sherrill,  D. G. Truhlar,  A. Aspuru-Guzik,  R. Baer,  
 A. T. Bell,  N. A. Besley,  Jeng-Da Chai,  A. E. DePrince, III,  
 R. A. DiStasio Jr.,  A. Dreuw,  B. D. Dunietz,  T. R. Furlani,  
 Chao-Ping Hsu,  Yousung Jung,  Jing Kong,  D. S. Lambrecht,  WanZhen Liang,  
 C. Ochsenfeld,  V. A. Rassolov,  L. V. Slipchenko,  J. E. Subotnik,  
 T. Van Voorhis,  J. M. Herbert,  A. I. Krylov,  P. M. W. Gill,  M. Head-Gordon

 Contributors to earlier versions of Q-Chem not listed above: 
 R. D. Adamson,  B. Austin,  J. Baker,  G. J. O. Beran,  K. Brandhorst,  
 S. T. Brown,  E. F. C. Byrd,  A. K. Chakraborty,  C.-L. Cheng,  
 Siu Hung Chien,  D. M. Chipman,  D. L. Crittenden,  H. Dachsel,  
 R. J. Doerksen,  A. D. Dutoi,  L. Fusti-Molnar,  W. A. Goddard III,  
 A. Golubeva-Zadorozhnaya,  S. R. Gwaltney,  G. Hawkins,  A. Heyden,  
 S. Hirata,  G. Kedziora,  F. J. Keil,  C. Kelley,  Jihan Kim,  R. A. King,  
 R. Z. Khaliullin,  P. P. Korambath,  W. Kurlancheek,  A. M. Lee,  M. S. Lee,  
 S. V. Levchenko,  Ching Yeh Lin,  D. Liotard,  R. C. Lochan,  I. Lotan,  
 P. E. Maslen,  N. Nair,  D. P. O'Neill,  D. Neuhauser,  E. Neuscamman,  
 C. M. Oana,  R. Olson,  B. Peters,  R. Peverati,  P. A. Pieniazek,  
 Y. M. Rhee,  J. Ritchie,  M. A. Rohrdanz,  E. Rosta,  N. J. Russ,  
 H. F. Schaefer III,  N. E. Schultz,  N. Shenvi,  A. C. Simmonett,  A. Sodt,  
 D. Stuck,  K. S. Thanthiriwatte,  V. Vanovschi,  Tao Wang,  A. Warshel,  
 C. F. Williams,  Q. Wu,  X. Xu,  W. Zhang

 Please cite Q-Chem as follows:
 Y. Shao et al., Mol. Phys. 113, 184-215 (2015)
 DOI: 10.1080/00268976.2014.952696

 Q-Chem 5.1.2 for Intel X86 EM64T Linux

 Parts of Q-Chem use Armadillo 8.300.2 (Tropical Shenanigans).
 http://arma.sourceforge.net/

 Q-Chem begins on Mon Nov 26 16:25:29 2018  

Host: 
0

     Scratch files written to /scratch/taweetham/qchem51377//
The previous job contains 0 fragments, simply inherited here
Input Ideriv = 2
Curr. Ideriv = -1
Max.  Ideriv = 2

Checking the input file for inconsistencies... 	...done.

--------------------------------------------------------------
User input:
--------------------------------------------------------------

$molecule
read
$end

$rem
   job_type 	frequency
   basis 	6-311++g**
   method	b3lyp	
$end


--------------------------------------------------------------
 ----------------------------------------------------------------
             Standard Nuclear Orientation (Angstroms)
    I     Atom           X                Y                Z
 ----------------------------------------------------------------
    1      C       0.8797138886    -1.4503994685    -0.0000000000
    2      P      -0.7577596124    -1.7806610090    -0.0000000000
    3      I      -1.9440435344     0.4068488403     0.0000000000
    4      H       1.5103240579    -2.3369155120    -0.0000000000
    5      I       2.0304168702     0.3054007343     0.0000000000
 ----------------------------------------------------------------
 Molecular Point Group                 Cs    NOp =  2
 Largest Abelian Subgroup              Cs    NOp =  2
 Nuclear Repulsion Energy =   845.3033849508 hartrees
 There are       64 alpha and       64 beta electrons
 Requested basis set is 6-311++G(d,p)
 There are 72 shells and 183 basis functions

 Total QAlloc Memory Limit   2000 MB
 Mega-Array Size       188 MB
 MEM_STATIC part       192 MB

                       Distance Matrix (Angstroms)
             C (  1)   P (  2)   I (  3)   H (  4)
   P (  2)  1.670447
   I (  3)  3.379790  2.488467
   H (  4)  1.087925  2.335299  4.411451
   I (  5)  2.099274  3.482181  3.975755  2.693015

 A cutoff of  1.0D-11 yielded   2018 shell pairs
 There are     13703 function pairs (     15555 Cartesian)

 -------------------------------------------------------
 OpenMP Integral Computing Module                       
 Release: version 1.0, May 2013, Q-Chem Inc. Pittsburgh 
 -------------------------------------------------------
 Integral Job Info:
 Integral job number is                      11
 Integral operator is                         1
 short-range coefficients                     0
 long-range coefficients              100000000
 Omega coefficients                           0
 if combine SR and LR in K                    0
 Integral screening is                        0
 Integral computing path is                   2
 max size of driver memory is            800000
 size of driver memory is                593474
 size of scratch memory is             11861008
 max col of scratch BK array               1296
 max len of scratch array in speh3          155
 max len of scratch index in speh4           18
 max int batch size is                      520
 min int batch size is                       52
 fixed nKL is                                52
 max L of basis functions is                  2
 order of int derivative is                   0
 number of shells is                         72
 number of basis is                         195
 number of cartesian basis is               195
 number of contracted shell pairs          2018
 number of primitive shell pairs           3947
 maxK2 (contraction) of shell pair           36
 max number of K2 of shell pair               1
 max number of CS2 of shell pair            380
 max number of PS2 of shell pair            380
 mem total for path MDJ                  539676
 -------------------------------------------------------
 Smallest overlap matrix eigenvalue = 9.47E-04
 Guess from superposition of atomic densities
 Warning:  Energy on first SCF cycle will be non-variational
 SAD guess density has 128.000000 electrons

 -----------------------------------------------------------------------
  General SCF calculation program by
  Eric Jon Sundstrom, Paul Horn, Yuezhi Mao, Dmitri Zuev, Alec White,
  David Stuck, Shaama M.S., Shane Yost, Joonho Lee, David Small,
  Daniel Levine, Susi Lehtola, Hugh Burton, Evgeny Epifanovsky
 -----------------------------------------------------------------------
 Exchange:     0.2000 Hartree-Fock + 0.0800 Slater + 0.7200 B88
 Correlation:  0.1900 VWN1RPA + 0.8100 LYP
 Using SG-1 standard quadrature grid
 using 4 threads for integral computing
 -------------------------------------------------------
 OpenMP Integral computing Module                
 Release: version 2.0, May 2017, Q-Chem Inc. Pleasanton 
 -------------------------------------------------------
 -------------------------------------------------------
 OpenMP BLAS3 based DFT computing Module                
 Release: version 1.0, May 2013, Q-Chem Inc. Pittsburgh 
 -------------------------------------------------------
 A restricted SCF calculation will be
 performed using DIIS
 SCF converges when DIIS error is below 1.0e-08
 ---------------------------------------
  Cycle       Energy         DIIS error
 ---------------------------------------
    1  -14219.4217656226      3.66e-02  
    2  -14219.0766075705      3.56e-03  
    3  -14218.8765514152      6.97e-03  
    4  -14219.1245854984      9.31e-04  
    5  -14219.1287878430      2.62e-04  
    6  -14219.1289944993      1.36e-04  
    7  -14219.1290589510      3.77e-05  
    8  -14219.1290660926      8.63e-06  
    9  -14219.1290664156      1.60e-06  
   10  -14219.1290664245      7.11e-07  
   11  -14219.1290664267      1.82e-07  
   12  -14219.1290664270      4.30e-08  
   13  -14219.1290664270      1.16e-08  
   14  -14219.1290664270      1.18e-09  Convergence criterion met
 ---------------------------------------
 SCF time:   CPU 35.77s  wall 9.00s 
 SCF   energy in the final basis set =   -14219.1290664270
 Total energy in the final basis set =   -14219.1290664270

 --------------------------------------------------------------
             Orbital Energies (a.u.) and Symmetries
 --------------------------------------------------------------

 Alpha MOs, Restricted
 -- Occupied --                  
*******-1165.87 -176.32 -176.31 -165.72 -165.72 -165.72 -165.71
  1 A'    2 A'    3 A'    4 A'    5 A'    1 A"    6 A'    7 A'                 
-165.71 -165.71  -77.10  -35.82  -35.80  -31.31  -31.30  -31.30
  2 A"    8 A'    9 A'   10 A'   11 A'   12 A'    3 A"   13 A'                 
-31.295 -31.290 -31.289 -22.961 -22.959 -22.959 -22.955 -22.955
 14 A'    4 A"   15 A'   16 A'    5 A"   17 A'    6 A"   18 A'                 
-22.945 -22.944 -22.944 -22.941 -22.941 -10.252  -6.599  -6.366
 19 A'    7 A"   20 A'    8 A"   21 A'   22 A'   23 A'   24 A'                 
 -6.351  -4.779  -4.765  -4.763  -4.762  -4.761  -4.758  -4.755
 25 A'   26 A'    9 A"   27 A'   28 A'   29 A'   10 A"   30 A'                 
 -4.750  -4.749  -2.044  -2.040  -2.039  -2.028  -2.027  -2.027
 11 A"   31 A'   32 A'   12 A"   33 A'   34 A'   35 A'   13 A"                 
 -2.025  -2.024  -2.013  -2.013  -0.782  -0.681  -0.644  -0.542
 14 A"   36 A'   37 A'   15 A"   38 A'   39 A'   40 A'   41 A'                 
 -0.430  -0.401  -0.345  -0.315  -0.291  -0.283  -0.269  -0.256
 42 A'   43 A'   16 A"   44 A'   17 A"   45 A'   46 A'   18 A"                 
 -- Virtual --                   
 -0.097  -0.092  -0.040  -0.006   0.022   0.038   0.043   0.049
 19 A"   47 A'   48 A'   49 A'   50 A'   51 A'   20 A"   52 A'                 
  0.079   0.092   0.098   0.120   0.137   0.148   0.176   0.200
 53 A'   21 A"   54 A'   55 A'   56 A'   57 A'   58 A'   59 A'                 
  0.203   0.208   0.237   0.250   0.271   0.276   0.311   0.359
 22 A"   60 A'   23 A"   61 A'   62 A'   24 A"   63 A'   64 A'                 
  0.373   0.383   0.388   0.402   0.405   0.405   0.417   0.448
 25 A"   65 A'   26 A"   66 A'   27 A"   28 A"   67 A'   68 A'                 
  0.462   0.499   0.549   0.552   0.581   0.605   0.659   0.683
 69 A'   70 A'   29 A"   71 A'   72 A'   73 A'   74 A'   30 A"                 
  0.692   0.695   0.764   0.888   0.910   0.973   1.137   1.284
 31 A"   75 A'   76 A'   77 A'   78 A'   79 A'   32 A"   33 A"                 
  1.307   1.314   1.327   1.332   1.375   1.465   1.526   1.558
 34 A"   80 A'   81 A'   82 A'   83 A'   35 A"   84 A'   36 A"                 
  1.558   1.639   1.669   1.829   1.830   2.015   2.424   2.583
 85 A'   86 A'   87 A'   88 A'   37 A"   89 A'   90 A'   91 A'                 
  2.690   2.907   3.379   3.947   3.951   3.962   3.973   3.976
 38 A"   92 A'   93 A'   39 A"   94 A'   40 A"   41 A"   95 A'                 
  4.001   4.021   4.069   4.124   4.210   4.274   4.387   5.977
 42 A"   96 A'   97 A'   98 A'   99 A'  100 A'  101 A'   43 A"                 
  5.992   6.002   6.014   6.031   6.042   6.889  13.783  13.890
 44 A"  102 A'  103 A'  104 A'  105 A'  106 A'   45 A"  107 A'                 
 13.968  23.584  27.731  27.829  28.323  28.336  28.341  28.353
108 A'  109 A'  110 A'  111 A'   46 A"   47 A"  112 A'  113 A'                 
 28.359  28.370  28.522  28.526  28.537  28.540  28.543  28.546
114 A'  115 A'   48 A"  116 A'   49 A"   50 A"  117 A'   51 A"                 
 28.561  28.577  28.624  28.664 127.870 127.882 127.885 127.896
118 A'  119 A'  120 A'  121 A'   52 A"   53 A"  122 A'  123 A'                 
127.908 127.913 151.549 151.629 163.0161901.7071901.791
124 A'  125 A'  126 A'  127 A'  128 A'  129 A'  130 A'                         

 Beta MOs, Restricted
 -- Occupied --                  
*******-1165.87 -176.32 -176.31 -165.72 -165.72 -165.72 -165.71
  1 A'    2 A'    3 A'    4 A'    5 A'    1 A"    6 A'    7 A'                 
-165.71 -165.71  -77.10  -35.82  -35.80  -31.31  -31.30  -31.30
  2 A"    8 A'    9 A'   10 A'   11 A'   12 A'    3 A"   13 A'                 
-31.295 -31.290 -31.289 -22.961 -22.959 -22.959 -22.955 -22.955
 14 A'    4 A"   15 A'   16 A'    5 A"   17 A'    6 A"   18 A'                 
-22.945 -22.944 -22.944 -22.941 -22.941 -10.252  -6.599  -6.366
 19 A'    7 A"   20 A'    8 A"   21 A'   22 A'   23 A'   24 A'                 
 -6.351  -4.779  -4.765  -4.763  -4.762  -4.761  -4.758  -4.755
 25 A'   26 A'    9 A"   27 A'   28 A'   29 A'   10 A"   30 A'                 
 -4.750  -4.749  -2.044  -2.040  -2.039  -2.028  -2.027  -2.027
 11 A"   31 A'   32 A'   12 A"   33 A'   34 A'   35 A'   13 A"                 
 -2.025  -2.024  -2.013  -2.013  -0.782  -0.681  -0.644  -0.542
 14 A"   36 A'   37 A'   15 A"   38 A'   39 A'   40 A'   41 A'                 
 -0.430  -0.401  -0.345  -0.315  -0.291  -0.283  -0.269  -0.256
 42 A'   43 A'   16 A"   44 A'   17 A"   45 A'   46 A'   18 A"                 
 -- Virtual --                   
 -0.097  -0.092  -0.040  -0.006   0.022   0.038   0.043   0.049
 19 A"   47 A'   48 A'   49 A'   50 A'   51 A'   20 A"   52 A'                 
  0.079   0.092   0.098   0.120   0.137   0.148   0.176   0.200
 53 A'   21 A"   54 A'   55 A'   56 A'   57 A'   58 A'   59 A'                 
  0.203   0.208   0.237   0.250   0.271   0.276   0.311   0.359
 22 A"   60 A'   23 A"   61 A'   62 A'   24 A"   63 A'   64 A'                 
  0.373   0.383   0.388   0.402   0.405   0.405   0.417   0.448
 25 A"   65 A'   26 A"   66 A'   27 A"   28 A"   67 A'   68 A'                 
  0.462   0.499   0.549   0.552   0.581   0.605   0.659   0.683
 69 A'   70 A'   29 A"   71 A'   72 A'   73 A'   74 A'   30 A"                 
  0.692   0.695   0.764   0.888   0.910   0.973   1.137   1.284
 31 A"   75 A'   76 A'   77 A'   78 A'   79 A'   32 A"   33 A"                 
  1.307   1.314   1.327   1.332   1.375   1.465   1.526   1.558
 34 A"   80 A'   81 A'   82 A'   83 A'   35 A"   84 A'   36 A"                 
  1.558   1.639   1.669   1.829   1.830   2.015   2.424   2.583
 85 A'   86 A'   87 A'   88 A'   37 A"   89 A'   90 A'   91 A'                 
  2.690   2.907   3.379   3.947   3.951   3.962   3.973   3.976
 38 A"   92 A'   93 A'   39 A"   94 A'   40 A"   41 A"   95 A'                 
  4.001   4.021   4.069   4.124   4.210   4.274   4.387   5.977
 42 A"   96 A'   97 A'   98 A'   99 A'  100 A'  101 A'   43 A"                 
  5.992   6.002   6.014   6.031   6.042   6.889  13.783  13.890
 44 A"  102 A'  103 A'  104 A'  105 A'  106 A'   45 A"  107 A'                 
 13.968  23.584  27.731  27.829  28.323  28.336  28.341  28.353
108 A'  109 A'  110 A'  111 A'   46 A"   47 A"  112 A'  113 A'                 
 28.359  28.370  28.522  28.526  28.537  28.540  28.543  28.546
114 A'  115 A'   48 A"  116 A'   49 A"   50 A"  117 A'   51 A"                 
 28.561  28.577  28.624  28.664 127.870 127.882 127.885 127.896
118 A'  119 A'  120 A'  121 A'   52 A"   53 A"  122 A'  123 A'                 
127.908 127.913 151.549 151.629 163.0161901.7071901.791
124 A'  125 A'  126 A'  127 A'  128 A'  129 A'  130 A'                         
 --------------------------------------------------------------

          Ground-State Mulliken Net Atomic Charges

     Atom                 Charge (a.u.)
  ----------------------------------------
      1 C                    -0.320098
      2 P                     0.096766
      3 I                    -0.141356
      4 H                     0.229857
      5 I                     0.134830
  ----------------------------------------
  Sum of atomic charges =     0.000000

 -----------------------------------------------------------------
                    Cartesian Multipole Moments
 -----------------------------------------------------------------
    Charge (ESU x 10^10)
                 0.0000
    Dipole Moment (Debye)
         X       1.0051      Y      -0.8384      Z       0.0000
       Tot       1.3089
    Quadrupole Moments (Debye-Ang)
        XX     -76.2927     XY      -1.0822     YY     -71.2693
        XZ      -0.0000     YZ      -0.0000     ZZ     -77.8718
    Octopole Moments (Debye-Ang^2)
       XXX      10.9273    XXY      19.4128    XYY       9.0366
       YYY      35.2049    XXZ       0.0000    XYZ       0.0000
       YYZ       0.0000    XZZ       1.2430    YZZ      13.0560
       ZZZ       0.0000
    Hexadecapole Moments (Debye-Ang^3)
      XXXX   -1541.3326   XXXY      -6.0268   XXYY    -306.9333
      XYYY     -28.7860   YYYY    -464.1867   XXXZ      -0.0000
      XXYZ      -0.0000   XYYZ      -0.0000   YYYZ      -0.0000
      XXZZ    -280.8598   XYZZ      -1.3074   YYZZ    -102.2569
      XZZZ      -0.0000   YZZZ      -0.0000   ZZZZ    -112.2058
 -----------------------------------------------------------------
 Calculating MO derivatives via CPSCF
 D1JvT checksum  = 282660 16081.0926267956
 D1KAT checksum  = 701460 573.4323988376
   1         3          15      0.133484    0.054200
   2         3          15      0.015617    0.006106
   3         3          15      0.002489    0.001153
   4         4          14      0.000251    0.000117
   5        15           3      0.000022    0.000013
   6        18           0      0.000000    0.000000    Roots Converged
 Time for AOints: 11.3 s (CPU) 2.9 s (wall)
 ------------------------------------------------------------------------------
                     AOints        : Timing summary (seconds)
 ------------------------------------------------------------------------------
     job step          cpu (% of tot)      sys (% of tot)     wall (% of tot)
 ------------------------------------------------------------------------------
  cpscf_lag         0.5655E+02 (36.3)   0.9000E-05 (30.0)   0.1460E+02 (35.8)
  iterzp            0.8786E+02 (56.3)   0.2100E-04 (70.0)   0.2311E+02 (56.7)
  make_fx           0.0000E+00 ( 0.0)   0.0000E+00 ( 0.0)   0.0000E+00 ( 0.0)
  AOints            0.1132E+02 ( 7.3)   0.0000E+00 ( 0.0)   0.2875E+01 ( 7.0)
 ------------------------------------------------------------------------------
   Grand Totals     0.1559E+03          0.3000E-04          0.4079E+02
 ------------------------------------------------------------------------------
 Calculating analytic Hessian of the SCF energy
 Polarizability Matrix (a.u.)
            1           2           3
    1-137.1303020  -0.9321373   0.0000000
    2  -0.9321373-102.2025788  -0.0000000
    3   0.0000000  -0.0000000 -60.2333454

 Direct stationary perturbation theory relativistic correction:

 rels  =     194.362216358643
 relv  =    -645.573376528481
 rel2e =      84.989789153745
 E_rel =    -366.221371016093

 Hessian of the SCF Energy
            1           2           3           4           5           6
    1   0.4919278  -0.0724896  -0.0000000  -0.2987235  -0.0579921   0.0000000
    2  -0.0724896   0.3604498   0.0000000  -0.0587986  -0.0526389  -0.0000000
    3  -0.0000000   0.0000000   0.0664207   0.0000000  -0.0000000  -0.0176046
    4  -0.2987235  -0.0587986   0.0000000   0.3435939   0.0360593  -0.0000000
    5  -0.0579921  -0.0526389  -0.0000000   0.0360593   0.1455852   0.0000000
    6   0.0000000  -0.0000000  -0.0176046  -0.0000000   0.0000000   0.0154084
    7  -0.0119723   0.0151480  -0.0000000  -0.0199433   0.0233721   0.0000000
    8   0.0063200  -0.0010189  -0.0000000   0.0344116  -0.0830977  -0.0000000
    9   0.0000000  -0.0000000  -0.0009375   0.0000000  -0.0000000  -0.0054652
   10  -0.1442359   0.1465935  -0.0000000  -0.0096749   0.0175838   0.0000000
   11   0.1467485  -0.2310092  -0.0000000  -0.0012285   0.0023335   0.0000000
   12  -0.0000000   0.0000000  -0.0232062   0.0000000  -0.0000000  -0.0009599
   13  -0.0369960  -0.0304533   0.0000000  -0.0152522  -0.0190231  -0.0000000
   14  -0.0225869  -0.0757827   0.0000000  -0.0104438  -0.0121821  -0.0000000
   15   0.0000000   0.0000000  -0.0246723  -0.0000000   0.0000000   0.0086214
            7           8           9          10          11          12
    1  -0.0119723   0.0063200   0.0000000  -0.1442359   0.1467485  -0.0000000
    2   0.0151480  -0.0010189  -0.0000000   0.1465935  -0.2310092   0.0000000
    3  -0.0000000  -0.0000000  -0.0009375  -0.0000000  -0.0000000  -0.0232062
    4  -0.0199433   0.0344116   0.0000000  -0.0096749  -0.0012285   0.0000000
    5   0.0233721  -0.0830977  -0.0000000   0.0175838   0.0023335  -0.0000000
    6   0.0000000  -0.0000000  -0.0054652   0.0000000   0.0000000  -0.0009599
    7   0.0365597  -0.0388524  -0.0000000  -0.0021400  -0.0019442   0.0000000
    8  -0.0388524   0.0793571   0.0000000  -0.0015204   0.0014428  -0.0000000
    9  -0.0000000   0.0000000   0.0032357   0.0000000  -0.0000000   0.0053042
   10  -0.0021400  -0.0015204   0.0000000   0.1557055  -0.1450868   0.0000000
   11  -0.0019442   0.0014428  -0.0000000  -0.1450868   0.2414733   0.0000000
   12   0.0000000  -0.0000000   0.0053042   0.0000000   0.0000000   0.0163306
   13  -0.0025041  -0.0003589   0.0000000   0.0003453   0.0015110   0.0000000
   14   0.0022765   0.0033167   0.0000000  -0.0175701  -0.0142403  -0.0000000
   15  -0.0000000  -0.0000000  -0.0021372  -0.0000000  -0.0000000   0.0025314
           13          14          15
    1  -0.0369960  -0.0225869   0.0000000
    2  -0.0304533  -0.0757827   0.0000000
    3   0.0000000   0.0000000  -0.0246723
    4  -0.0152522  -0.0104438  -0.0000000
    5  -0.0190231  -0.0121821   0.0000000
    6  -0.0000000  -0.0000000   0.0086214
    7  -0.0025041   0.0022765  -0.0000000
    8  -0.0003589   0.0033167  -0.0000000
    9   0.0000000   0.0000000  -0.0021372
   10   0.0003453  -0.0175701  -0.0000000
   11   0.0015110  -0.0142403  -0.0000000
   12   0.0000000  -0.0000000   0.0025314
   13   0.0544070   0.0483244  -0.0000000
   14   0.0483244   0.0988884  -0.0000000
   15  -0.0000000  -0.0000000   0.0156567
 Gradient time:  CPU 228.11 s  wall 59.93 s
 **********************************************************************
 **                                                                  **
 **                       VIBRATIONAL ANALYSIS                       **
 **                       --------------------                       **
 **                                                                  **
 **        VIBRATIONAL FREQUENCIES (CM**-1) AND NORMAL MODES         **
 **     FORCE CONSTANTS (mDYN/ANGSTROM) AND REDUCED MASSES (AMU)     **
 **                  INFRARED INTENSITIES (KM/MOL)                   **
 **                                                                  **
 **********************************************************************


 Mode:                 1                      2                      3
 Frequency:        71.42                 257.76                 269.46
 Force Cnst:      0.3207                 0.7526                 0.2127
 Red. Mass:     106.7139                19.2251                 4.9713
 IR Active:          YES                    YES                    YES
 IR Intens:        0.019                  6.534                  0.261
 Raman Active:       YES                    YES                    YES
               X      Y      Z        X      Y      Z        X      Y      Z
 C         -0.072 -0.257  0.000    0.551 -0.153  0.000   -0.000  0.000  0.497
 P         -0.064 -0.293  0.000    0.572  0.023 -0.000   -0.000  0.000 -0.193
 I          0.646  0.030  0.000   -0.086  0.102  0.000    0.000 -0.000  0.019
 H          0.111 -0.121 -0.000    0.528 -0.168  0.000   -0.000  0.000  0.845
 I         -0.624  0.067  0.000   -0.110 -0.092 -0.000    0.000  0.000 -0.025
 TransDip  -0.004  0.001 -0.000    0.081 -0.012 -0.000   -0.000  0.000 -0.016

 Mode:                 4                      5                      6
 Frequency:       338.31                 521.19                 716.63
 Force Cnst:      1.9446                 1.1811                 0.3677
 Red. Mass:      28.8366                 7.3797                 1.2152
 IR Active:          YES                    YES                    YES
 IR Intens:       18.815                 46.234                 44.046
 Raman Active:       YES                    YES                    YES
               X      Y      Z        X      Y      Z        X      Y      Z
 C          0.043  0.382 -0.000   -0.138  0.675  0.000    0.000  0.000 -0.137
 P          0.033  0.841  0.000    0.092 -0.142 -0.000   -0.000 -0.000  0.004
 I          0.059 -0.152 -0.000    0.004  0.011  0.000    0.000 -0.000  0.002
 H         -0.280  0.162 -0.000   -0.106  0.695  0.000   -0.000 -0.000  0.991
 I         -0.069 -0.091  0.000   -0.012 -0.045 -0.000    0.000  0.000  0.002
 TransDip  -0.074  0.118  0.000    0.211 -0.052 -0.000    0.000  0.000  0.213

 Mode:                 7                      8                      9
 Frequency:       983.35                1187.65                3150.97
 Force Cnst:      1.6391                 1.1971                 6.3521
 Red. Mass:       2.8770                 1.4404                 1.0859
 IR Active:          YES                    YES                    YES
 IR Intens:       13.995                 31.211                 14.042
 Raman Active:       YES                    YES                    YES
               X      Y      Z        X      Y      Z        X      Y      Z
 C          0.329  0.078 -0.000   -0.168 -0.081 -0.000    0.052 -0.066 -0.000
 P         -0.142 -0.013  0.000    0.036  0.020  0.000   -0.001 -0.001  0.000
 I         -0.001 -0.000 -0.000   -0.000 -0.000  0.000   -0.000  0.000  0.000
 H          0.823  0.434  0.000    0.761  0.620  0.000   -0.597  0.798  0.000
 I         -0.003 -0.007  0.000    0.001 -0.002  0.000    0.000  0.000  0.000
 TransDip   0.016  0.119  0.000   -0.155 -0.089  0.000   -0.114  0.039  0.000

 STANDARD THERMODYNAMIC QUANTITIES AT   298.15 K  AND     1.00 ATM

   This Molecule has  0 Imaginary Frequencies
   Zero point vibrational energy:       10.717 kcal/mol

   Atom    1 Element C  Has Mass   12.00000
   Atom    2 Element P  Has Mass   30.97376
   Atom    3 Element I  Has Mass  126.90440
   Atom    4 Element H  Has Mass    1.00783
   Atom    5 Element I  Has Mass  126.90440
   Molecular Mass:   297.790390 amu
   Principal axes and moments of inertia in amu*Bohr^2:
                             1           2           3
    Eigenvalues --      574.92145  3685.90190  4260.82335
          X               1.00000    -0.00145     0.00000
          Y               0.00145     1.00000     0.00000
          Z              -0.00000    -0.00000     1.00000
   Rotational Symmetry Number is   1
   The Molecule is an Asymmetric Top
   Translational Enthalpy:        0.889 kcal/mol
   Rotational Enthalpy:           0.889 kcal/mol
   Vibrational Enthalpy:         12.269 kcal/mol
   gas constant (RT):             0.592 kcal/mol
   Translational Entropy:        42.971  cal/mol.K
   Rotational Entropy:           30.580  cal/mol.K
   Vibrational Entropy:           9.648  cal/mol.K

   Total Enthalpy:               14.639 kcal/mol
   Total Entropy:                83.198  cal/mol.K
Archival summary:
1\1\TWL02\FREQ\ProcedureUnspecified\BasisUnspecified\2111\taweetha\MonNov2616:26:392018MonNov2616:26:392018\0\\#,FREQ,ProcedureUnspecified,BasisUnspecified,\\0,1\I\P,1,2.48847\C,2,1.67045,1,107.068\H,3,1.08792,2,114.023,1,180,0\I,3,2.09927,2,134.643,1,-0,0\\\@

 Total job time:  69.64s(wall), 264.05s(cpu) 
 Mon Nov 26 16:26:39 2018

        *************************************************************
        *                                                           *
        *  Thank you very much for using Q-Chem.  Have a nice day.  *
        *                                                           *
        *************************************************************
